# Supplementary material for: The effect of hepatopancreas homogenate of the Red king crab on HA-based filler
Source: PeerJ. 2020 Feb 12;8:e8579. doi: 10.7717/peerj.8579 (PMC7023832; doi:10.7717/peerj.8579)
Supplement: Supplemental Information 3 — Raw data from NMR spectra of filler HA experiment. To plot the spectra use the multiplicator from Table S1. Spectral Region: LEFT = 9.001772643541111 ppm. RIGHT = 0.5040992680383022 ppm. [file peerj-08-8579-s003.zip]

Archive with 9 entries (9 files):
- 2019_HA_data.xlsx
- mm191003_N11.txt
- mm191003_N19.txt
- mm191003_N2.txt
- mm191003_N3.txt
- mm191003_N32.txt
- mm191003_N38.txt
- mm191003_N49.txt
- mm191003_N55.txt
