# Supplementary material for: The effect of hepatopancreas homogenate of the Red king crab on HA-based filler
Source: PeerJ. 2020 Feb 12;8:e8579. doi: 10.7717/peerj.8579 (PMC7023832; doi:10.7717/peerj.8579)
Supplement: Supplemental Information 3 — Raw data from NMR spectra of filler HA experiment. To plot the spectra use the multiplicator from Table S1. Spectral Region: LEFT = 9.001772643541111 ppm. RIGHT = 0.5040992680383022 ppm. [file peerj-08-8579-s003.zip › mm191003_N11.txt]

# File created = Tuesday, October 8, 2019 4:48:16 PM GMT+03:00
# Data set = mm191003  11  1  D:\Bruker\TOPSPIN  Admin
# Spectral Region:
# LEFT = 9.001772643541111 ppm. RIGHT = 0.5040992680383022 ppm.
#
# SIZE = 46446 ( = number of points)
#
# In the following ordering is from the 'left' to the 'right' limits!
# Lines beginning with '#' must be considered as comment lines.
#
-194.125
150.75
-547.5
-1274.875
-1506.125
-1651.0
-1592.625
-1917.875
-2511.875
-1628.5
369.875
1577.125
2211.125
2523.5
1608.875
492.875
305.875
89.875
-40.875
388.25
314.375
-8.0
467.25
1116.375
957.75
37.5
-670.25
-965.75
-1532.625
-1697.75
-1387.5
-1935.375
-2704.25
-2544.5
-1705.375
-615.0
-123.5
6.5
878.75
1282.0
267.875
-717.125
-1047.875
-1265.25
-1846.75
-3215.0
-4636.125
-4844.25
-4227.5
-4092.75
-4409.375
-4311.375
-3884.375
-3505.25
-3012.25
-2504.75
-2207.25
-2056.625
-2055.5
-2143.25
-2140.75
-2174.375
-2564.875
-2826.125
-2059.125
-1217.0
-1664.375
-1820.625
-163.375
1290.375
717.125
-751.0
-1859.125
-2596.5
-2656.75
-1636.25
-243.125
556.75
835.375
1039.625
1005.5
632.0
422.5
621.625
1035.5
1469.75
1702.625
1633.5
939.625
-417.0
-1133.25
-839.875
-738.25
-649.75
-349.125
-900.0
-2045.25
-2795.75
-2855.5
-2344.75
-2036.25
-1782.75
-1052.5
-869.0
-1086.0
-449.625
539.5
1363.875
2136.625
2609.75
2535.875
1322.375
-206.5
-273.125
75.5
-113.75
155.75
16.5
-675.625
-287.375
-323.25
-1777.375
-1833.875
-269.125
295.25
-463.875
-1647.375
-2638.75
-2790.0
-2612.25
-3060.125
-3830.875
-4006.375
-3665.125
-3823.375
-4092.375
-3273.25
-2305.375
-2094.75
-1980.25
-2288.625
-2801.875
-2134.375
-942.125
-378.625
-450.875
-1300.5
-2076.25
-1892.375
-1621.5
-1513.25
-1047.375
-600.125
-320.75
-164.625
-497.375
-910.5
-847.25
-1064.5
-2009.0
-2426.125
-1620.0
-427.375
619.25
1237.25
1324.125
1638.0
2032.875
1586.125
653.875
-166.375
-634.125
-418.375
71.875
418.25
405.625
-787.25
-2737.25
-3728.375
-3582.5
-3189.625
-2556.5
-1487.0
-643.375
-664.375
-928.625
-462.0
468.25
896.0
608.875
242.25
143.0
53.375
199.75
760.25
577.75
-781.0
-1790.5
-1906.125
-1916.25
-1663.625
-1189.875
-1368.875
-1978.75
-2175.875
-1632.125
-502.125
300.125
192.125
-432.625
-1136.125
-1361.625
-1077.375
-954.625
-843.0
-642.5
-696.25
-598.875
-477.625
-696.125
-593.75
-139.125
293.75
711.5
526.0
-170.625
-343.875
-68.625
-113.125
-645.625
-1411.875
-2300.125
-3276.75
-4004.125
-4299.25
-4004.5
-3011.375
-2287.875
-2342.625
-2326.375
-2186.625
-2299.875
-2485.0
-2726.0
-2791.125
-2638.625
-2615.625
-2464.5
-2061.625
-1580.125
-1056.625
-780.5
-352.5
743.0
1776.25
2286.25
2194.5
1167.125
106.625
98.5
500.75
594.125
480.875
-95.625
-893.875
-604.0
574.375
995.875
640.125
232.25
-437.125
-1185.875
-1574.75
-1547.25
-840.75
462.0
1723.625
2260.75
1530.625
-68.125
-1271.875
-1377.5
-756.125
-144.75
-59.25
-597.0
-1089.875
-858.125
-214.125
387.375
419.375
-340.625
-502.625
171.375
34.625
-646.125
-1243.125
-2358.875
-3084.0
-2687.875
-2164.125
-1756.25
-1090.75
-319.375
69.375
52.625
482.0
1041.0
803.625
692.625
895.0
290.5
-94.375
756.375
1196.875
524.625
185.0
477.625
924.625
1724.25
1802.375
431.625
-345.5
-173.625
-936.5
-1881.375
-2152.5
-3068.25
-3949.5
-3308.25
-2117.375
-1184.5
-352.0
-121.0
-219.75
137.625
139.875
-684.75
-960.25
-340.625
-137.75
-448.625
-201.25
445.875
606.75
202.5
-696.5
-1514.125
-1038.5
-95.875
-183.75
-260.625
245.875
47.625
-690.375
-597.625
625.125
1882.75
2211.625
2069.875
1719.5
1064.5
817.375
857.875
518.0
-232.125
-1373.875
-1922.25
-1242.25
-656.75
-738.625
-897.625
-864.625
-678.25
-714.375
-463.375
526.0
685.75
-817.0
-2472.625
-2564.375
-1366.0
-977.75
-1444.125
-1038.75
-106.875
644.375
1165.5
939.5
320.125
-286.625
-970.125
-1426.25
-1748.875
-1738.875
-1316.875
-1185.0
-806.0
298.5
1424.25
2150.125
1992.875
1558.5
1724.5
1173.125
-300.125
-1086.0
-1050.0
-979.375
-1543.375
-2378.625
-2458.125
-2271.25
-2226.625
-1887.75
-1444.375
-1044.0
-1006.25
-1039.5
-240.0
276.5
-17.375
185.25
261.0
-680.125
-1533.375
-971.5
771.375
1376.25
317.875
-400.875
-934.375
-1549.125
-1128.75
-615.375
-631.75
-423.5
-372.0
-235.25
309.5
57.0
-745.5
-630.25
-112.875
-499.0
-1346.5
-1779.125
-2053.625
-1913.125
-1121.625
-1184.875
-2300.875
-2785.375
-2625.5
-2283.25
-1469.625
-1197.0
-1819.375
-1670.5
-848.125
-1047.875
-1948.75
-2589.125
-2938.5
-2329.375
-965.125
-580.375
-990.625
-991.25
-1079.5
-1583.0
-2123.5
-2657.0
-2768.5
-2433.75
-2112.625
-1621.625
-1383.625
-1791.5
-1830.25
-1621.375
-2030.25
-2120.5
-1566.75
-1393.25
-1381.125
-1032.25
-643.375
-323.25
-191.375
-304.0
-432.5
-428.25
-147.0
199.0
345.75
394.125
146.875
56.25
1064.75
2285.125
2372.875
1686.25
1066.625
893.125
920.625
599.375
148.75
112.875
573.25
1257.0
1652.875
1840.625
2262.375
2160.0
984.75
242.125
579.25
375.0
-467.25
-708.5
-880.625
-1188.125
-820.875
-306.25
122.375
856.75
1223.75
1154.375
1204.875
1288.5
1565.5
1896.375
1689.125
1033.5
369.75
405.375
1251.125
1531.125
676.5
-204.875
-484.375
-544.5
-732.875
-867.5
-608.375
-120.125
27.0
-253.5
-583.75
-1281.5
-2441.125
-2646.875
-1359.625
-28.25
212.5
-443.75
-1010.5
-1166.375
-1536.875
-2131.0
-3055.875
-4133.625
-3729.5
-2111.75
-1121.375
-581.375
-322.75
-724.625
-1020.625
-880.125
-307.125
669.375
1059.25
604.875
-17.75
-755.625
-1577.875
-1863.875
-1149.5
-168.0
194.125
319.125
202.0
-301.375
-347.375
-244.75
-265.0
682.625
1807.625
1670.125
907.875
229.0
104.625
921.25
1730.125
1870.5
1474.625
301.0
-746.0
-349.75
455.0
747.5
1645.0
2752.375
2513.5
1676.5
1296.75
1206.375
1515.625
1726.875
1253.875
589.375
-280.375
-834.625
120.375
1536.25
2134.25
2124.5
1108.125
-492.375
-1068.125
-630.375
-307.75
-840.375
-1743.75
-1839.0
-1819.0
-2529.875
-3081.875
-3612.25
-4006.375
-2992.5
-2010.875
-2562.625
-2833.375
-1929.25
-962.125
-606.125
-1191.625
-2231.75
-2466.125
-1581.875
-663.5
-949.375
-1860.875
-1927.25
-1634.625
-1960.25
-2265.5
-2250.0
-2474.0
-2472.5
-1733.25
-1263.5
-1450.0
-1371.0
-1325.375
-1754.375
-1871.75
-1975.125
-2464.25
-2443.875
-2115.875
-2155.125
-2252.875
-2270.0
-2120.5
-1954.125
-2082.875
-1983.25
-1674.25
-1463.5
-706.75
283.125
810.0
1244.75
1328.5
923.5
755.125
378.875
-696.125
-1462.75
-1412.375
-1292.625
-1518.625
-1681.25
-1670.625
-1828.625
-1892.0
-1574.875
-1158.375
-714.75
-624.625
-1065.625
-819.75
180.25
287.875
-536.375
-1311.5
-1858.25
-1949.75
-1788.0
-1953.5
-2036.625
-1723.0
-1574.25
-1857.875
-2239.0
-2168.625
-1347.875
-226.875
329.375
266.875
414.875
641.875
325.375
122.125
210.25
-89.75
-273.5
276.625
1232.625
1784.0
1353.375
973.75
1218.75
791.625
-117.25
-395.5
-382.375
-294.625
-153.625
-205.875
-110.0
164.75
51.75
-519.5
-654.25
86.125
498.75
22.375
-612.625
-844.75
-121.0
409.375
-796.5
-2182.625
-2705.25
-2698.875
-1322.875
273.0
501.125
468.75
236.25
-682.625
-1170.625
-879.75
-687.125
-1452.0
-2587.25
-3034.0
-3496.5
-3707.0
-2731.875
-2037.125
-1955.875
-1364.375
-914.875
-957.125
-806.125
-103.5
817.5
908.875
756.875
1608.0
2436.5
2703.875
2822.625
1785.0
-248.25
-1281.875
-940.25
-474.5
-567.0
-1194.25
-1990.0
-2090.0
-1272.0
-522.625
-510.5
-1054.0
-1286.0
-282.125
1112.25
1364.0
662.375
-17.625
-478.125
-1068.375
-1518.75
-1315.875
-1121.875
-1337.875
-1452.5
-1540.125
-1382.75
-671.625
-47.5
431.625
1035.375
1421.375
1415.375
1039.0
470.875
-309.625
-1387.875
-2085.125
-2145.0
-1823.25
-1248.375
-1038.75
-921.5
-265.375
205.625
108.5
-748.625
-1990.375
-1904.875
-1426.5
-2341.875
-2862.625
-1841.0
-527.0
-63.375
-886.75
-1323.375
-358.125
-154.0
-1336.25
-2269.75
-2060.5
-802.75
-103.0
-685.625
-805.375
-220.875
0.375
109.375
108.0
-507.625
-1672.5
-2710.625
-2604.0
-1686.0
-1099.625
-629.0
-119.625
-99.625
-395.25
-862.125
-1441.625
-1678.375
-1547.25
-1147.0
-717.125
-613.125
-250.0
237.875
-178.625
-463.0
274.0
328.375
-825.0
-1722.25
-1960.5
-1648.0
-402.0
1003.625
1203.75
783.125
583.75
-307.25
-1257.25
-636.125
-41.5
-739.75
-991.375
-701.875
-1113.875
-1615.125
-1672.875
-1631.25
-1290.125
-683.875
-383.125
-159.125
770.875
2196.625
3018.375
2698.125
1923.875
1653.25
1540.5
830.125
109.75
-92.75
-117.25
-54.75
-252.625
-991.875
-1488.875
-1189.625
-511.0
13.625
513.125
1319.0
1677.75
1171.875
819.625
704.0
519.25
1012.0
1573.375
1046.0
207.875
-407.0
-882.0
-377.125
550.25
331.5
-210.75
-185.0
-671.5
-1434.75
-1274.625
-728.875
-606.0
-960.375
-1719.75
-2190.0
-1680.75
-771.25
-621.75
-1232.125
-1301.75
-368.375
480.375
503.375
17.125
-579.0
-1115.625
-1245.875
-836.375
-290.875
130.375
-176.625
-1729.0
-3139.5
-3397.5
-3368.125
-3242.125
-3090.625
-3217.75
-2932.0
-2454.625
-2183.75
-1288.375
-107.75
584.5
788.625
282.5
-290.0
-251.25
-300.0
-755.75
-1172.75
-1137.125
-785.75
-669.75
-740.75
-1190.625
-1786.0
-909.125
868.125
1299.375
624.25
192.25
435.375
972.625
1088.625
961.625
839.75
650.875
770.25
753.75
-88.375
-1431.25
-2604.625
-2818.0
-2588.375
-2957.625
-2827.25
-1892.875
-1581.875
-1336.625
-344.75
136.625
-764.5
-2044.25
-2277.125
-2007.0
-2419.375
-2420.875
-1496.875
-1358.0
-2029.625
-2052.875
-1571.75
-1348.0
-1153.125
-698.75
-503.375
-666.75
-280.75
572.5
777.5
356.375
-122.875
-485.75
-142.5
738.25
686.0
-408.375
-1334.5
-1920.25
-2227.0
-2122.75
-2531.5
-3416.5
-2899.125
-1121.25
-267.0
-373.0
-122.5
213.5
122.0
98.875
271.0
146.375
-371.5
-839.25
-1087.75
-1588.125
-2355.625
-2539.5
-1880.875
-1199.875
-1002.25
-732.125
79.75
937.625
1290.375
1227.75
1255.875
1541.25
1213.125
247.75
118.5
492.75
106.75
-241.25
-181.25
-462.75
-659.375
-495.625
-376.25
-280.25
-472.0
-962.75
-1267.75
-1565.125
-1640.75
-1208.75
-1571.0
-2751.375
-2591.25
-1321.625
-843.875
-911.25
-1169.375
-1989.0
-2526.0
-2310.5
-1634.75
-656.625
-207.75
-121.625
565.25
924.375
295.375
-539.375
-1241.375
-1365.625
-984.875
-955.75
-854.125
-328.75
-188.625
-320.75
-31.0
340.5
91.625
-543.125
-1012.125
-1559.75
-2149.75
-2120.5
-1469.5
-690.875
-265.5
-95.75
284.375
176.625
-737.625
-1256.875
-1235.5
-1136.75
-707.375
-243.375
316.25
1508.0
2297.75
1617.125
303.875
-703.0
-1316.75
-1061.0
171.25
1042.875
794.625
-57.625
-1189.5
-2019.5
-1893.0
-1103.0
-253.0
65.125
-96.625
-200.25
-837.625
-2124.5
-2778.875
-2494.375
-1735.125
-1231.0
-1775.875
-2326.125
-1834.25
-1010.0
-31.875
844.75
692.125
175.375
183.75
235.625
202.875
232.25
90.25
30.0
258.5
263.875
-345.375
-1328.5
-1953.25
-1912.5
-2105.375
-2935.125
-3152.875
-2068.625
-765.5
-391.625
-655.875
-739.125
-1045.125
-1776.625
-1704.625
-953.375
-737.5
-666.375
-478.75
-782.625
-1099.625
-749.0
-259.375
-575.25
-1565.5
-2391.375
-3156.125
-3549.25
-2729.125
-1994.5
-2143.75
-1538.75
-90.125
846.875
1047.625
828.125
695.5
665.375
128.75
-878.125
-1995.75
-2618.25
-2448.125
-2394.625
-2354.0
-1485.25
-517.625
137.25
747.375
836.875
389.375
-354.375
-1162.75
-1254.25
-935.25
-944.875
-653.25
94.5
405.625
349.375
599.625
574.5
-397.125
-1281.75
-1888.5
-3189.25
-3903.75
-3374.25
-3420.0
-3536.5
-2540.5
-1797.75
-1718.125
-1546.125
-1187.25
-645.5
-618.875
-1125.75
-991.25
-770.375
-1395.375
-1749.625
-806.0
523.375
616.875
-273.625
-665.75
-673.625
-715.125
-478.625
-420.875
-700.875
-930.125
-1163.375
-1140.0
-1156.875
-2075.625
-3061.5
-2768.875
-1617.375
-799.5
-520.625
-23.25
899.875
1333.5
503.625
-869.125
-1225.0
-860.625
-1404.375
-2336.5
-2324.625
-1856.125
-1269.25
-133.375
826.625
539.5
-420.25
-659.0
-286.625
-319.375
-560.0
-622.375
-857.125
-988.25
-792.5
-886.125
-1311.5
-1722.5
-1984.875
-1851.625
-1765.875
-2018.25
-1886.875
-1811.125
-2288.25
-2202.375
-1987.5
-2583.875
-2629.375
-1864.625
-1286.0
-606.875
-478.625
-1821.625
-3151.75
-2966.125
-1859.875
-1146.25
-955.75
-718.375
-855.875
-1365.25
-1280.625
-820.75
-602.375
-690.875
-1088.5
-1229.625
-1063.5
-1127.0
-990.875
-615.75
-675.125
-1183.5
-2011.625
-2537.25
-1799.125
-293.25
750.5
777.875
-67.625
-824.375
-827.625
-649.75
-637.375
-619.75
-808.375
-922.875
-801.5
-1256.875
-1664.375
-948.375
-195.625
169.375
860.75
1461.25
1724.625
1447.125
317.875
-816.125
-1352.625
-775.875
848.125
1573.75
1322.625
1280.625
793.375
334.25
305.25
-540.375
-1526.0
-1696.125
-1334.625
-650.25
-775.125
-1577.0
-1459.125
-915.625
-970.125
-1697.0
-2711.875
-3131.625
-3097.75
-2795.5
-2059.25
-2102.125
-3078.5
-3657.375
-3284.875
-2017.375
-1309.25
-2040.0
-2533.875
-2384.5
-2166.75
-1307.625
-538.5
-789.875
-1314.0
-1460.875
-886.625
368.0
1403.875
1498.75
567.875
-776.125
-1578.5
-1422.0
-487.75
632.75
1446.75
1858.375
1751.75
1245.25
632.625
24.625
-143.625
351.5
788.0
672.625
462.625
628.875
975.375
878.25
196.25
-392.875
-833.625
-1530.375
-1580.25
-807.5
-748.75
-1217.625
-1195.0
-1218.375
-1547.875
-2106.125
-2635.25
-2143.25
-1178.25
-1005.75
-1449.5
-2167.375
-2453.875
-1655.75
-607.75
-62.75
-137.125
-465.625
-350.125
-559.5
-1797.25
-2896.625
-3078.75
-2641.25
-2212.875
-2063.5
-1374.625
-126.0
493.625
353.625
184.0
415.875
807.125
589.625
-217.875
-793.875
-988.75
-1464.0
-2225.875
-2145.0
-928.25
213.375
478.25
96.625
-395.625
-618.5
-443.5
-93.75
-228.875
-718.5
-694.75
-352.875
-4.875
588.25
1101.125
1488.875
1714.5
1158.375
306.875
170.125
1039.375
2644.625
3524.75
2746.5
1740.125
1494.25
1235.125
1083.75
1662.5
1539.25
-75.375
-781.125
315.875
1031.375
939.625
1185.875
1375.625
731.875
-226.75
-630.5
-865.375
-1500.375
-1751.375
-1394.875
-966.875
40.375
1427.625
1780.5
1295.25
1298.625
1433.25
675.375
-132.125
-171.375
-265.625
-438.25
-328.0
-690.75
-1558.0
-2390.75
-3021.125
-2891.0
-1668.625
165.875
1376.375
1284.625
1383.125
2234.0
2122.375
1141.75
689.625
472.0
-120.75
-670.75
-625.75
-189.125
186.0
174.5
-965.0
-2672.625
-2906.25
-1581.5
-33.875
1109.875
1415.5
1316.625
1363.625
1032.5
919.75
1789.75
2395.25
2103.75
1570.5
1116.75
1203.25
1486.375
1014.625
341.375
-213.75
-813.875
-466.75
85.875
-550.375
-809.125
-210.625
-265.75
-443.25
100.75
997.5
1329.75
-68.75
-2060.5
-2699.75
-2177.5
-732.875
926.5
1291.625
819.875
425.375
-33.25
-601.875
-1005.125
-480.625
677.875
1169.5
1020.25
77.625
-1862.5
-3093.5
-2789.75
-2093.625
-1725.75
-1273.375
-214.625
782.0
1060.5
748.875
-248.75
-1000.5
-863.875
-925.0
-745.0
198.125
475.25
121.125
51.875
267.875
751.125
958.25
525.5
-348.625
-1491.25
-2085.375
-2117.0
-2147.25
-1492.125
-481.125
-298.375
-654.0
-1239.75
-2003.625
-2226.75
-1605.5
-610.75
242.125
718.0
479.25
-543.0
-1470.875
-1657.375
-1041.875
230.25
1349.875
1950.0
2203.875
1854.25
954.0
-171.875
-485.875
848.25
1998.5
2165.0
2942.5
3687.25
3776.25
3986.875
3107.25
1201.125
329.75
120.125
-549.125
-1617.625
-2502.125
-2012.5
-465.625
331.375
66.625
-248.875
128.75
773.875
743.125
488.0
477.25
-241.125
-1531.5
-1949.125
-1495.5
-1246.875
-1142.5
-526.125
183.375
437.0
655.625
737.25
133.5
-421.75
-376.75
-428.5
-441.75
28.5
133.375
-444.875
-1038.0
-1535.625
-1833.375
-1753.0
-1745.5
-1844.375
-1498.0
-730.5
-30.75
441.5
806.125
631.375
-505.5
-1474.875
-1198.875
-658.125
-641.625
-612.75
-639.0
-619.375
144.75
649.375
180.5
264.5
744.375
253.25
-267.25
-448.875
-1209.125
-2016.25
-2608.875
-2952.875
-2044.75
-668.125
-314.25
-482.75
-842.0
-1603.75
-2138.25
-2375.375
-2862.625
-3206.5
-2876.125
-2139.375
-967.75
423.875
677.75
-28.0
-141.375
-81.375
-292.875
54.5
415.625
230.25
210.75
550.0
1139.875
1668.75
1592.5
1173.125
804.375
543.875
209.875
-658.125
-1870.0
-2991.25
-3738.25
-3746.0
-3630.75
-3828.625
-3689.875
-3163.0
-2298.375
-1412.125
-1171.0
-604.125
173.75
-759.0
-2358.5
-2637.375
-2164.875
-1464.0
-314.75
872.375
1417.75
1717.875
2793.125
3348.0
2014.25
972.0
1862.375
3665.125
5077.875
5119.875
4433.375
3945.0
2886.25
1597.375
1012.375
721.25
437.25
-210.875
-797.5
-254.375
469.625
858.125
1447.125
1588.375
1629.125
1773.25
1235.25
1281.625
2038.625
1890.75
1614.375
1514.375
663.75
21.75
423.125
1246.625
1361.25
490.25
292.5
1005.5
974.0
662.5
1033.75
1320.5
1099.5
636.25
15.0
-511.0
-265.125
768.0
1405.75
1394.625
1469.25
1432.375
1172.625
975.5
813.375
852.5
737.5
416.5
890.25
1604.5
1494.625
1335.875
1408.625
977.875
75.5
-748.5
-855.25
-98.5
824.25
1395.875
1576.0
1306.125
597.875
2.375
53.75
215.25
83.5
43.625
-369.625
-1390.5
-1870.625
-1648.375
-1468.875
-1238.375
-1012.625
-971.25
-512.0
429.25
974.75
792.0
346.875
31.25
-6.125
87.375
-450.0
-1742.625
-2254.625
-1278.375
-383.375
-679.25
-1307.125
-1039.375
-152.625
-263.375
-1482.25
-2055.0
-1451.375
-547.125
-186.25
-514.375
-341.0
775.375
1842.125
2745.75
3163.0
2760.5
2833.0
3138.0
2438.625
1487.5
556.75
-192.625
322.375
1246.875
1681.625
2204.625
2309.5
1588.875
584.875
-271.875
-205.75
674.0
1250.625
1232.625
888.25
708.875
936.625
1368.125
2154.125
2413.875
1080.25
-313.125
-418.0
-91.5
182.5
480.875
454.5
-86.75
-685.25
-618.25
-295.375
-501.0
-540.5
-120.625
-192.875
-466.125
-203.125
-208.375
-829.375
-953.75
-400.625
-130.375
-420.125
-1098.375
-2004.875
-2694.5
-3056.125
-3270.625
-3380.25
-3531.625
-3309.625
-2162.0
-1110.875
-1302.125
-2017.75
-2402.75
-2691.5
-2732.0
-1850.625
-396.0
338.625
-78.0
-707.5
-1091.25
-1519.125
-1283.0
-367.75
-567.875
-1555.25
-1318.375
-147.25
894.0
1366.625
1144.875
1260.5
1436.5
253.0
-1051.75
-1410.125
-1951.0
-2526.625
-2247.125
-1341.125
-464.5
114.125
828.125
1065.375
105.375
-367.25
111.375
194.125
457.125
1043.5
1291.75
2011.25
2584.25
1797.75
767.5
479.875
972.125
1658.875
1321.5
511.875
92.375
-714.125
-1384.25
-1060.75
-749.625
-568.125
-57.125
-172.25
-913.125
-906.875
-6.625
891.5
1185.75
625.75
-476.25
-1422.875
-1954.75
-2007.5
-1514.875
-1101.875
-1263.125
-1472.5
-1424.5
-1139.375
-249.125
735.875
554.5
-737.25
-1853.75
-1728.5
-473.875
575.125
800.0
1196.75
2058.5
2273.5
1642.375
1209.625
1297.625
1367.5
1365.5
1601.5
1860.25
1641.875
866.0
-105.375
-967.375
-1601.375
-1875.875
-1920.75
-2077.375
-2209.75
-1913.75
-1434.75
-1656.375
-2610.5
-2875.125
-1999.125
-1122.5
-126.125
1482.625
2393.5
2071.75
1513.625
1082.5
970.375
1134.25
900.75
519.125
406.75
220.25
175.5
263.375
-230.25
-929.375
-805.625
76.5
405.75
-793.0
-2327.375
-2703.375
-2596.0
-2767.875
-2813.625
-2628.375
-2297.0
-1986.875
-1763.75
-893.5
212.25
114.375
-333.375
13.0
-169.0
-1058.625
-896.125
65.625
447.5
613.625
1022.375
987.25
504.5
301.125
295.125
133.0
21.125
-221.75
-1257.125
-2650.25
-3123.375
-2748.75
-2542.25
-2500.5
-2350.875
-2175.125
-1760.125
-1394.5
-1287.375
-1007.875
-1344.125
-2376.125
-1993.625
-363.625
367.375
37.75
-896.125
-1851.5
-1649.25
-1005.5
-1195.0
-1274.5
-377.0
456.125
308.75
36.75
797.5
2116.25
2752.75
2235.25
1019.125
-140.875
-931.625
-1180.5
-998.625
-937.5
-692.125
-219.125
-453.25
-904.5
-989.0
-1292.25
-1167.875
-367.375
-244.5
-722.75
-776.75
-390.5
92.375
498.375
406.75
-643.0
-1293.375
-124.5
695.625
-96.0
-387.125
-287.875
-903.875
-1328.875
-1462.875
-1253.625
-524.875
-364.625
-230.75
499.375
288.25
-548.625
-655.375
-345.0
623.125
2067.0
2415.875
1788.75
1153.875
467.25
225.0
636.75
616.25
138.125
-170.125
-768.25
-1457.75
-1649.25
-2042.625
-2725.5
-2854.0
-2259.625
-1029.5
200.625
531.5
-5.5
-1217.375
-2374.5
-2529.625
-2329.375
-1819.75
-173.25
1411.5
1999.875
2020.875
1079.25
-155.875
-383.5
-399.875
-644.0
-632.125
-553.625
268.25
1630.375
1691.75
1306.0
1565.375
782.125
-409.625
-274.375
-102.0
-69.875
852.125
1834.625
2483.125
2500.75
1501.25
917.5
730.625
-297.125
-993.125
-659.125
-207.625
69.75
34.5
-97.0
-179.375
-274.375
512.75
1455.25
1009.625
653.375
1303.625
1683.375
1768.875
1805.125
1850.125
2539.5
3364.75
3604.5
3474.625
3409.75
3801.5
3538.25
1850.375
679.0
437.5
70.625
584.75
1246.75
-53.75
-1980.0
-3012.75
-3295.625
-2204.375
-394.625
225.0
-317.0
-948.625
-1452.75
-1999.125
-1838.5
-511.375
293.125
-52.125
-312.5
-928.375
-1531.125
-481.5
598.5
53.5
-968.5
-1863.25
-2163.5
-1317.0
-313.625
23.125
-158.375
-321.375
-168.375
-373.5
-817.375
-592.375
-79.125
48.875
-182.25
-193.125
294.125
57.5
-1059.0
-1513.375
-1338.5
-662.125
1069.125
2247.5
1734.625
1125.625
919.375
59.5
-912.375
-1103.0
-1118.375
-759.375
607.625
1497.75
1091.5
634.125
289.375
-302.125
-678.375
-622.25
-242.75
-248.875
-976.375
-1501.125
-1700.375
-1662.875
-891.5
-456.625
-1168.875
-1729.75
-1465.75
-1058.25
-1026.375
-954.375
-152.875
558.0
84.125
-807.875
-1001.0
-495.875
-122.75
-521.0
-966.5
-885.875
-984.125
-1003.0
-175.375
419.5
-108.25
-859.375
-1219.0
-1217.625
-1004.5
-1056.5
-1038.125
-546.25
-470.125
-1030.5
-1596.0
-2093.625
-2261.5
-1908.25
-1293.0
-871.75
-1472.0
-2457.625
-2268.375
-1426.5
-916.25
-726.25
-985.125
-1361.5
-1493.125
-1563.0
-1440.625
-1102.25
-633.125
-237.125
-314.875
-292.25
271.75
810.875
1075.75
833.25
203.125
-362.0
-1355.25
-2347.75
-2227.75
-1822.0
-1853.5
-1588.875
-727.375
-1.375
-371.25
-1193.125
-1066.875
-425.5
135.375
557.875
25.5
-997.125
-1051.25
-379.375
59.5
66.75
188.125
882.25
1568.5
1996.375
2534.875
2774.0
2743.75
2646.125
1383.875
-632.75
-1483.625
-1513.375
-1204.0
546.75
2532.75
2667.625
1979.5
1753.375
1502.375
1236.875
1368.125
1608.125
1586.125
1203.875
454.625
-390.875
-575.625
82.375
546.75
313.625
-99.375
-465.75
-715.375
-1010.75
-1758.375
-2257.5
-1822.75
-1497.75
-1765.375
-1499.0
-674.375
-243.5
-76.0
277.125
999.625
1906.375
2093.75
1686.375
1057.75
-710.5
-2498.625
-2488.5
-2025.875
-1586.625
-258.0
478.375
-173.125
-894.375
-1131.75
-1091.875
-1026.625
-722.25
-129.0
101.75
633.375
1888.25
2566.0
2702.125
2632.25
1792.25
1078.5
1341.875
2032.5
2184.625
1001.375
-361.0
-378.625
305.0
1071.375
1883.125
2383.875
2324.0
1340.875
75.25
-445.875
-533.875
-173.875
354.75
113.875
-78.375
53.75
-230.625
-193.25
-282.375
-1106.0
-931.375
-387.875
-1449.5
-2559.5
-2188.75
-1091.75
-47.0
238.375
-46.5
260.5
1179.0
2004.0
2205.75
1404.875
307.75
-97.875
-200.5
-670.5
-871.25
-20.625
988.125
1151.25
1067.875
991.125
622.625
482.375
572.75
679.125
938.875
513.0
-260.375
121.125
567.875
106.5
263.375
964.125
835.875
618.125
1382.125
2086.375
1331.5
-180.875
-834.125
-269.375
945.625
1837.875
1721.75
1080.0
545.25
445.0
708.5
504.75
27.625
255.25
791.125
972.375
504.875
-601.625
-1064.75
-704.0
-1126.375
-2202.875
-3070.875
-4011.875
-4375.625
-3623.625
-2899.875
-2639.75
-2342.75
-1773.0
-580.625
697.25
838.25
-92.5
-1183.75
-1524.625
-750.0
492.625
1919.5
3201.25
3250.875
2304.5
1252.25
305.375
4.5
330.0
728.125
1089.125
1330.375
2051.625
3011.0
2833.125
2342.0
2094.25
1146.125
747.625
1417.25
1838.125
2226.875
2040.625
640.625
-243.375
-141.5
90.375
470.0
565.0
-56.0
-927.25
-1417.75
-1434.375
-1512.125
-1459.5
-658.375
420.0
897.75
478.125
-154.875
-473.375
-1004.0
-1264.0
-563.625
67.875
135.625
-144.25
-1010.0
-2094.75
-2790.125
-2710.5
-2022.25
-1656.0
-1493.125
-916.0
-334.625
-19.0
138.125
268.0
261.0
-210.5
-324.375
478.0
1145.5
1239.75
1019.375
774.625
893.625
659.75
-177.625
-407.375
-105.625
-285.875
-796.125
-1109.5
-1240.125
-1261.125
-1165.25
-1437.875
-1984.75
-1675.5
-913.625
-744.875
-437.625
166.5
190.25
-399.125
-1449.5
-2449.875
-2846.875
-3072.875
-2959.875
-2153.25
-1447.875
-748.5
722.5
2042.375
1984.125
988.375
-86.25
-1059.375
-1752.0
-1771.75
-1041.625
-273.0
-431.5
-1020.625
-844.125
-401.875
-675.875
-1325.25
-1644.375
-1479.875
-1135.875
-634.0
61.25
367.125
610.5
1364.875
1386.25
332.25
-350.25
-461.125
-505.125
-537.125
-679.125
-683.5
-393.375
48.0
343.875
-420.375
-1675.5
-1560.0
-899.75
-1202.875
-1389.875
-943.375
-709.75
-692.75
-975.5
-1722.125
-2437.75
-2984.5
-3193.375
-2782.0
-2084.875
-1356.875
-845.0
-509.25
166.25
543.0
202.375
-8.75
-316.0
-751.375
-536.75
-472.875
-986.5
-1217.875
-1107.5
-505.125
703.5
1645.625
1864.5
1620.125
1177.125
358.875
-563.25
-279.625
602.75
334.625
-231.25
-338.75
-732.75
-1079.125
-1112.625
-918.0
-269.125
75.75
220.625
1148.75
1279.125
-560.5
-1791.375
-1140.375
-639.25
-683.5
-394.25
-343.125
-240.25
415.375
656.375
816.375
1520.125
1980.125
1903.5
992.125
133.625
1306.5
2775.875
2574.125
2687.375
3615.625
3790.0
3053.75
1911.625
1401.0
1887.375
2185.75
1961.5
1465.625
815.0
457.625
13.75
-496.0
-255.625
-171.5
-696.875
-319.25
592.625
590.625
196.875
-450.375
-1824.0
-2537.375
-1656.625
-316.625
634.125
1242.25
1779.0
2268.0
2497.625
2745.875
2643.75
1710.25
1086.25
944.5
752.75
1350.75
1868.0
1192.125
1004.875
1857.5
2650.625
2711.25
1448.5
-172.625
-896.125
-725.25
650.25
1925.25
1435.875
750.375
586.375
2.75
-157.5
134.375
-41.25
166.625
1058.375
1597.0
1494.125
1013.625
579.125
582.0
710.75
736.0
813.625
569.5
298.375
1114.25
1962.625
1258.75
419.875
505.625
224.375
-424.875
-156.75
746.875
756.875
-89.875
196.625
1428.25
1283.125
193.75
-89.25
253.0
768.0
1116.0
828.5
427.625
531.875
984.75
1287.625
1176.25
1207.125
1677.25
1875.0
1451.25
741.0
211.5
196.625
180.5
-438.5
-936.625
-552.125
108.375
394.0
541.5
856.0
1276.75
1463.25
1343.625
1324.125
1015.125
-115.375
-867.0
-318.25
365.625
95.5
-598.875
-490.25
385.75
667.375
165.125
-369.875
-794.5
-990.25
-1598.125
-3070.25
-3312.875
-1482.0
-148.375
-256.125
-328.875
-72.75
-158.0
-863.25
-1942.75
-2515.875
-2331.125
-2321.0
-2676.0
-2775.0
-2381.75
-941.875
970.25
987.125
-658.25
-1819.0
-2478.5
-2326.125
-924.5
-145.75
-462.125
-803.75
-1161.25
-904.25
19.125
418.875
489.375
688.625
1193.25
2139.125
2608.0
3248.875
5575.5
8448.0
11321.25
15555.0
20968.5
26104.25
29714.5
31370.625
31160.0
28666.875
24276.125
18989.625
13410.125
9281.5
7192.75
4996.25
2700.625
2343.625
3451.625
4397.75
4722.875
4330.875
3460.75
2761.125
2438.0
2285.375
2073.0
1639.625
1190.5
763.75
-55.625
-877.25
-969.0
-620.75
-376.125
-538.625
-826.5
-501.375
-296.25
-971.625
-1425.5
-1626.0
-2329.125
-2417.75
-1480.0
-1150.5
-1988.5
-2573.125
-2044.5
-1385.0
-1105.5
-328.125
879.875
1576.0
1427.875
560.875
-364.0
-833.875
-1173.625
-1391.25
-1273.25
-1079.125
-658.75
161.75
629.625
374.625
35.625
-59.625
17.5
190.5
201.625
134.375
-50.75
-622.0
-870.625
-784.5
-1418.125
-1979.75
-1415.75
-413.875
660.75
1662.875
1928.375
1250.625
157.125
-364.0
-225.125
60.0
600.5
650.875
214.625
981.0
1961.75
1592.0
1358.5
1616.625
1296.25
833.0
589.125
474.875
682.875
910.25
665.375
163.375
112.5
420.125
848.125
2070.25
3229.75
2719.75
1619.0
1281.0
1196.75
751.375
-121.25
-712.5
-701.125
-1032.875
-1486.25
-1084.0
-609.75
-902.375
-1187.25
-1089.25
-1552.0
-2510.875
-2879.25
-3049.75
-3046.875
-1426.625
782.75
1246.25
489.125
-205.375
-1037.5
-2104.875
-2777.5
-2556.5
-1518.875
-210.0
437.625
234.5
505.875
1364.875
1196.0
46.375
-1211.5
-2499.875
-2942.375
-2259.75
-1586.625
-1121.0
-919.125
-1133.0
-491.75
1092.875
1868.875
1597.875
917.75
52.0
-127.125
426.375
594.25
578.375
1208.875
2358.25
3492.125
3788.5
3017.5
2346.25
2442.625
2769.0
3105.25
3475.125
3571.625
3281.375
2541.75
1222.125
11.25
-55.125
818.0
1615.5
1958.75
2015.875
1850.625
1558.125
1423.625
1427.125
1340.75
1255.5
865.5
-192.0
-1097.25
-1576.625
-2392.0
-2923.25
-2390.5
-1551.375
-854.375
-239.125
147.75
316.625
-124.5
-1203.5
-1891.125
-1944.625
-1710.5
-1063.0
-689.25
-1080.875
-930.0
60.875
288.625
-341.75
-701.25
-963.375
-1457.375
-1814.0
-1905.25
-1532.25
-786.625
-529.625
-1037.0
-1898.25
-2771.25
-2947.125
-2194.75
-1789.25
-2322.625
-2194.875
-708.75
306.875
59.375
-74.75
458.875
1216.875
2060.125
2479.875
1907.25
945.375
678.75
853.75
131.0
-1336.5
-1899.875
-1342.0
-861.125
-963.0
-1531.5
-2213.875
-2199.5
-1328.125
-385.25
442.625
1198.75
1019.75
-331.75
-1732.5
-2279.75
-2007.625
-1683.75
-1761.375
-1713.75
-1548.75
-1632.75
-1410.5
-951.25
-1006.5
-1262.375
-1285.125
-1366.75
-1774.375
-2327.875
-2349.375
-1570.375
-379.125
985.375
1911.125
1745.75
880.625
-232.125
-1341.125
-1791.0
-1267.0
75.25
1650.5
2227.625
1194.875
-561.0
-1572.375
-1759.875
-2682.5
-4100.75
-3984.625
-2845.0
-2245.625
-1769.25
-1206.25
-835.375
-459.75
-532.875
-1125.25
-1393.125
-1000.75
-236.625
162.625
298.125
953.875
1119.125
443.375
655.625
1405.375
1393.25
1045.5
732.625
1002.75
1800.75
1483.375
494.125
642.875
1143.125
561.375
-625.625
-1207.125
-1173.375
-1465.5
-1795.375
-1498.875
-1227.5
-1314.25
-1402.875
-1544.375
-1843.0
-2015.875
-1698.625
-1391.375
-1381.5
-702.875
-47.5
-756.75
-1485.25
-1582.625
-1741.875
-1193.625
-374.75
-457.0
-642.375
-939.25
-1773.75
-2086.125
-1911.375
-1929.75
-1891.5
-2088.875
-2678.75
-2836.125
-2128.375
-725.625
805.375
1431.75
598.5
-897.375
-1613.625
-1258.75
-790.375
-626.25
-391.5
-1.875
370.625
749.5
899.0
213.875
-1085.875
-2018.125
-2365.0
-2312.5
-1900.375
-1709.625
-1881.5
-1811.125
-1689.125
-1601.375
-938.0
-283.625
-277.0
-59.0
370.25
292.25
324.25
613.125
768.0
1568.875
2610.75
2536.5
1921.0
1260.0
262.125
-464.375
-858.125
-861.125
156.0
1199.125
1591.875
1983.125
1972.875
1807.5
2307.125
2516.5
1963.75
1050.875
-30.25
-158.875
268.5
-639.5
-1685.75
-1123.25
-316.0
-347.5
-683.25
-833.75
-366.75
351.375
478.625
136.5
-711.25
-2016.125
-2438.5
-1733.25
-1038.25
-645.125
-773.625
-1233.125
-1000.0
-546.125
-306.375
541.25
1093.75
633.5
857.25
2016.25
2564.875
2474.0
2481.0
2154.125
1038.25
161.25
330.0
467.625
-325.5
-1251.75
-1462.75
-1421.125
-1599.25
-1275.125
-447.375
-168.25
-386.875
-724.75
-1142.375
-1545.0
-2249.75
-2462.875
-1627.75
-1326.0
-1129.75
157.375
602.875
-431.375
-1741.625
-3317.375
-4251.5
-3813.0
-3034.125
-2490.625
-2544.125
-2774.625
-1538.375
486.625
892.875
-243.25
-1152.375
-1347.875
-1099.375
-541.5
-449.25
-1040.75
-1619.875
-2182.625
-2010.5
-465.875
674.5
682.5
557.375
159.25
-591.875
-1474.125
-2044.125
-1482.625
-759.25
-524.375
58.25
176.75
-463.125
-643.5
-595.875
-855.125
-1568.125
-2509.875
-2411.25
-1214.75
184.25
1554.25
2367.375
2421.75
1856.875
935.0
661.75
626.25
-171.0
-889.375
-1162.0
-1113.625
-486.0
-487.125
-1410.5
-1348.875
-324.0
-140.375
-701.875
-585.375
337.0
1103.375
1296.5
1202.875
1191.5
1082.5
455.625
-327.5
-1125.5
-2139.125
-2444.5
-1828.875
-1318.875
-741.625
157.75
686.625
574.75
-20.125
-388.5
-257.25
-507.875
-448.625
969.375
2229.625
2513.875
2442.0
1659.875
906.625
1315.0
1756.875
1787.375
2151.875
2496.25
3036.75
3969.125
3920.125
2637.5
924.625
-917.125
-2085.125
-2365.75
-2371.125
-1857.125
-847.0
157.125
944.875
1069.375
913.5
1166.5
1366.875
1540.375
1797.375
1468.25
884.375
165.75
-1327.625
-2471.5
-2038.75
-967.625
-291.375
34.625
218.375
419.75
860.875
1303.875
998.0
-138.125
-1287.375
-1733.75
-1361.125
-822.0
-599.5
-349.5
-234.375
-449.75
-115.125
690.625
570.25
-522.875
-1331.125
-1681.625
-2152.625
-2235.25
-1730.0
-1534.25
-1285.375
-759.5
-1272.125
-2216.875
-2052.5
-1434.0
-1299.125
-1910.5
-2727.125
-2383.5
-1383.875
-1057.25
-1168.5
-1392.875
-1067.375
205.625
872.625
444.125
99.125
-42.375
-97.625
159.5
470.125
522.625
376.5
404.0
442.375
10.125
-666.0
-1626.625
-2866.25
-3566.25
-3662.5
-3467.125
-2903.375
-2155.375
-1109.875
-144.75
-61.25
81.375
893.0
855.125
-320.75
-896.375
-200.25
768.625
1006.625
129.375
-1031.875
-931.0
-301.75
-795.25
-1194.5
-472.375
93.875
222.125
428.0
528.375
467.375
388.375
399.375
209.875
-514.75
-1308.375
-1526.25
-883.25
-163.0
-297.375
-194.375
624.625
913.75
797.0
658.875
229.0
-513.75
-1720.0
-2228.625
-1624.0
-2038.5
-3115.375
-2790.375
-1739.875
-1258.0
-1414.25
-1325.625
-471.125
96.75
150.875
292.75
525.125
1236.75
1955.625
1932.25
1847.625
1744.875
1347.75
1124.375
1243.125
1651.875
1691.625
932.375
-36.25
-820.375
-689.5
370.375
1146.75
1713.625
2154.25
2283.75
2526.0
2109.5
1609.375
2339.75
2562.25
1762.625
992.375
-108.0
-528.5
-33.375
-257.75
-521.375
-139.0
34.25
-15.25
-86.625
-33.875
-146.875
-938.25
-1436.0
-934.25
-204.125
150.75
114.25
-143.25
-526.0
-596.75
-354.125
-629.375
-748.125
-459.875
-1089.125
-1327.75
-345.25
-315.25
-770.75
-212.75
346.625
420.625
369.5
491.625
910.125
857.875
239.75
-249.375
-88.0
1193.875
2709.0
3486.25
4002.625
3748.125
2146.25
520.75
-518.0
-1340.625
-1445.625
-968.0
-905.625
-967.5
-712.625
-809.375
-1060.25
-790.125
-471.25
-437.875
-503.25
-611.875
-840.0
-1547.75
-2210.5
-1909.375
-1465.625
-1731.375
-2147.25
-2143.125
-1409.75
-353.375
-0.875
-343.5
-713.75
-695.5
31.25
872.375
791.625
446.5
779.5
622.875
-606.875
-1518.25
-1740.875
-1602.75
-1101.375
-833.875
-813.75
-886.75
-1024.625
-235.75
502.375
-197.5
-352.0
206.125
-473.625
-1085.5
-408.625
361.5
648.875
633.625
525.0
265.625
-217.25
-641.875
-1082.5
-983.75
-9.125
424.625
323.875
549.625
-10.125
-1120.5
-1106.75
-643.125
-955.125
-1485.125
-1397.0
-633.125
269.75
558.875
295.75
245.125
82.875
-660.375
-1024.125
-826.25
-769.5
-570.875
-126.0
431.0
1133.875
1286.75
580.5
-447.875
-881.5
-46.25
761.75
563.75
480.25
263.25
-703.125
-1071.0
-798.625
-1133.0
-1516.375
-817.25
521.5
1485.5
2238.5
3057.25
3055.5
1980.25
689.125
-264.25
-455.5
-69.125
-303.5
-1206.5
-1521.375
-1288.875
-1247.625
-912.375
-400.5
-921.625
-1903.25
-1949.375
-1592.375
-1727.875
-2118.0
-2637.25
-3090.5
-2471.25
-1065.125
-793.25
-1386.875
-992.875
-193.0
30.625
573.25
1572.25
1892.0
1101.75
96.375
-220.625
-469.875
-1298.0
-2091.5
-2451.0
-2469.0
-2265.125
-1992.625
-1720.0
-1652.375
-1544.125
-1042.875
-631.75
-347.875
102.625
600.375
1304.25
1547.875
814.875
527.875
1052.5
1403.5
1598.875
1379.25
760.125
858.125
1273.75
1056.75
764.875
486.0
84.5
424.125
946.75
500.625
202.0
525.875
435.625
767.875
2009.0
2560.75
2300.125
2320.25
2733.25
2911.25
2206.375
1507.875
1747.875
1594.125
879.75
1334.625
2515.125
2730.375
1931.875
987.5
416.125
204.25
-30.125
-781.625
-1958.625
-2730.75
-2794.0
-2474.5
-1732.875
-560.25
429.375
635.125
373.0
266.375
106.125
-246.25
-513.625
-919.125
-1115.25
-251.0
1119.75
2149.625
2883.0
2995.0
2434.875
2132.5
2048.5
1369.5
45.25
-1823.625
-3175.0
-2410.125
-887.125
-656.75
-1188.0
-2318.5
-3763.875
-3598.75
-2122.125
-1172.0
-874.25
-1115.625
-1778.125
-2241.125
-2612.75
-3127.125
-3617.5
-3926.875
-3621.375
-2654.25
-1977.375
-2191.125
-2558.375
-2498.25
-2669.25
-3358.5
-3694.0
-3041.625
-2146.375
-2294.125
-3006.625
-2906.0
-2068.5
-929.5
-371.25
-1360.125
-2158.25
-1641.5
-1538.125
-1732.5
-1287.0
-1095.25
-1123.5
-994.875
-1127.75
-1031.75
-415.625
123.875
289.5
21.75
-443.5
-785.0
-778.5
-93.125
574.375
157.25
-603.875
-676.75
-678.0
-1227.0
-1800.125
-1793.375
-1266.25
-836.375
-1017.375
-1656.75
-2316.375
-2719.625
-2925.375
-3165.875
-3281.125
-3315.0
-3885.375
-4778.75
-4968.25
-3992.375
-2268.25
-836.25
-366.875
-370.25
83.125
1058.0
1408.25
912.625
712.125
577.625
169.5
433.0
789.875
478.625
599.75
1160.75
844.75
-396.75
-1379.625
-1515.75
-1341.25
-858.25
29.75
413.75
140.5
-299.625
-287.75
826.5
1575.625
1038.75
891.875
1093.875
1165.125
2070.875
2590.125
1512.375
273.5
-148.875
-10.375
36.875
-406.875
-911.625
-1341.75
-1775.0
-2027.875
-1875.375
-915.25
260.875
675.125
729.75
934.625
1132.5
929.5
439.875
707.5
1131.25
85.75
-1568.5
-2484.0
-2532.625
-1457.75
367.75
1670.125
1550.5
877.5
1238.5
1710.375
1227.25
1017.625
1008.625
595.375
845.0
1924.125
2952.375
2962.25
1720.125
926.0
1149.0
1285.0
1551.25
1925.0
1890.125
1842.375
1456.0
679.75
432.625
366.5
-1.125
-111.875
182.0
459.625
450.875
551.125
902.625
688.75
293.625
802.875
1491.75
1545.875
1134.125
428.875
392.125
1376.75
1695.375
894.0
467.75
433.125
-301.0
-1348.5
-1574.125
-912.75
-289.625
-264.75
-308.875
30.875
380.25
602.5
870.0
1014.25
963.0
801.75
691.0
922.5
1271.25
1289.125
849.625
-29.625
-606.625
-141.875
694.75
1254.75
1805.5
2207.375
1891.75
982.25
351.875
273.875
186.125
173.875
428.875
573.75
1050.625
2009.75
2016.0
671.75
-413.125
-192.375
921.75
2396.75
3491.875
3059.0
1833.875
1576.75
1478.625
747.125
967.625
1985.25
2087.625
1696.5
1496.125
1035.75
937.0
1869.25
2492.875
1743.25
515.0
-280.75
-288.625
589.625
1377.375
1350.125
1047.25
767.75
564.875
489.25
22.25
-719.875
-570.75
850.625
2334.375
2633.0
1997.125
1411.125
1380.625
1841.375
2359.25
2548.75
2257.125
2008.75
2587.625
3232.5
3210.625
3246.25
3072.125
2539.875
2639.625
2656.125
1909.25
1573.625
2162.375
3153.75
3641.375
3373.125
3331.125
3494.25
3514.75
3936.25
4313.125
4333.875
4737.0
5509.875
6197.0
6523.125
6468.0
6210.625
5490.875
4419.875
3738.375
3740.25
3910.375
3676.25
3865.375
4748.375
4607.75
3546.125
2713.125
1798.25
1717.75
2740.125
2753.375
1828.375
1544.375
1714.75
1814.25
1887.375
1931.875
1777.125
1416.5
1064.125
841.5
990.875
1081.875
674.125
1092.375
2442.125
2946.75
2888.0
2968.125
2201.875
714.5
23.875
614.375
1384.0
1398.75
1121.125
1370.0
2097.625
2146.75
1141.375
342.5
-69.375
-175.375
755.375
1562.875
1491.375
1481.625
1109.625
404.75
23.875
-488.125
-519.25
402.875
1353.125
1902.75
1834.75
1355.25
790.625
300.875
937.0
2362.125
3343.25
3994.125
3638.125
2465.5
2367.5
3028.375
3034.25
1844.75
354.875
601.5
1982.125
2963.75
3767.25
3721.125
3366.875
4508.0
6072.75
6743.5
6703.0
6265.375
6009.125
5504.375
4433.75
3680.75
3245.125
2867.0
2667.0
2787.0
3481.5
4082.125
4184.875
3787.75
2300.5
967.375
1209.75
2189.375
3328.75
3814.625
3019.75
2508.625
2959.125
3814.125
4875.375
5067.375
4323.75
4088.875
4194.625
3861.375
3631.0
3696.375
3191.125
2206.125
1716.0
1486.75
1093.125
775.375
360.5
232.0
773.25
1082.125
837.125
621.125
1002.375
2004.625
2579.5
2530.125
2391.875
1968.5
2089.75
2798.5
2049.125
517.625
526.625
1222.0
928.875
151.125
-81.375
-58.625
-405.75
-640.625
-731.625
-1393.375
-1648.625
-508.875
466.5
418.75
786.625
1506.625
1340.5
1142.0
1570.5
1698.125
1821.375
2400.125
2256.25
822.625
-474.625
232.0
2188.5
2528.0
1231.875
542.75
690.0
959.125
1220.875
1199.0
767.0
64.125
-485.375
-412.75
34.5
488.375
723.75
478.5
348.375
889.0
1233.5
1027.25
1198.375
1318.25
339.0
-641.25
-615.25
-317.375
-3.0
348.875
607.5
865.5
320.875
-677.25
-437.625
40.875
-410.25
-558.5
-486.125
-923.5
-1290.875
-1289.625
-724.875
121.75
475.5
764.625
1096.75
645.5
-458.125
-1271.375
-942.375
-126.125
-96.625
-52.0
266.125
-227.125
-638.5
-474.375
-492.5
-131.125
159.625
-286.875
-76.375
690.375
1100.0
1677.25
1701.625
623.125
-243.125
-690.75
-996.75
-609.25
278.75
1327.5
2257.75
2311.25
2126.875
2635.0
2516.875
1332.625
792.625
663.125
-87.0
-172.125
798.625
1102.875
228.125
-737.375
-899.75
-601.625
-732.25
-1181.625
-1299.625
-657.875
338.0
460.875
175.75
579.5
933.375
1175.625
1415.625
706.875
57.625
298.375
329.5
247.375
-32.125
-848.75
-911.75
-397.125
-346.375
-211.625
-238.0
-861.0
-1085.875
-747.625
-849.5
-1500.25
-1550.0
-764.125
-378.5
-134.625
1094.125
2314.875
2469.5
2210.875
2040.5
1990.25
2100.25
2027.875
1646.375
1302.125
1111.75
1180.875
1336.375
914.5
628.875
1631.125
2690.0
2468.625
1793.625
1583.875
1388.375
349.0
-525.875
237.625
1161.5
1321.375
2254.25
3407.875
3289.5
2507.875
2044.875
2080.875
2021.75
1792.375
1901.0
1941.625
2299.75
3054.0
2495.375
1375.125
1516.875
2112.75
2208.125
1482.5
402.125
204.625
917.875
2419.75
3929.625
4076.75
3756.75
3074.75
1302.875
101.375
-283.625
-455.0
269.0
857.5
1080.75
1584.625
837.25
-623.875
-736.75
-329.625
-706.75
-1569.375
-1967.75
-2080.0
-2581.125
-2025.875
-344.625
85.375
-313.75
-58.75
628.5
1446.5
1447.25
496.875
38.625
1.375
-341.25
-909.125
-1494.25
-1220.875
-104.125
317.375
101.0
594.0
1630.625
2163.0
1876.625
1201.625
995.5
1475.125
1676.125
1376.5
1456.125
2127.75
3072.875
3530.125
2726.125
1728.0
1710.375
1935.0
1821.875
1698.5
1834.0
2152.75
1904.0
851.625
176.125
525.875
1032.75
1132.5
1209.125
1112.25
485.75
-39.25
199.875
1259.875
2476.375
2634.0
1863.375
1283.875
1075.375
1044.625
893.25
427.375
270.125
754.375
1573.25
2314.125
2618.625
2550.75
1940.0
1203.625
1796.625
3060.875
3288.125
3169.375
3335.0
2819.125
1715.75
1285.875
1497.625
1211.25
744.375
705.375
-63.875
-1473.875
-1553.0
-72.75
1399.375
1805.25
1575.5
1557.625
1616.25
1709.375
2110.625
2631.625
3264.125
3483.375
2588.75
1507.0
1356.875
1840.5
2027.5
1765.75
1974.125
2660.5
2732.0
1828.75
543.125
145.75
603.0
-141.75
-2160.5
-3334.5
-3015.25
-2056.5
-1267.0
-420.625
781.375
1292.875
783.375
-137.0
-1404.625
-1936.125
-878.625
176.625
254.375
486.125
1267.125
1652.875
1490.375
1414.625
1430.125
1407.125
1264.0
956.75
1117.75
1384.75
792.0
194.75
233.375
487.125
903.125
911.5
564.375
803.0
1385.5
2168.625
3233.875
3825.625
3455.0
1741.625
-256.125
-151.875
1132.25
1084.625
247.75
-97.125
-330.75
-1268.375
-2455.25
-2557.625
-1923.125
-1535.5
-1141.875
-917.625
-759.375
28.375
463.375
-95.0
-509.375
-286.0
401.625
939.75
391.0
-542.875
-991.625
-1411.625
-1249.5
-148.75
521.5
861.0
1685.5
2010.125
1862.875
2394.75
2952.875
2773.125
2471.125
2539.25
2873.25
2948.875
2566.5
2230.25
2003.875
1917.75
2291.5
2351.75
1584.25
1072.0
1052.875
677.5
287.625
429.25
525.375
227.125
-13.625
397.375
1240.625
1207.875
251.5
-200.25
-361.25
-1041.25
-1569.375
-1481.5
-587.375
1097.75
2108.25
1801.0
1427.0
1358.25
1005.875
673.25
1076.625
1874.5
2235.375
2485.625
3216.125
4045.25
4425.75
4116.125
3787.625
4338.375
4780.375
4081.875
2862.875
1455.25
472.5
1055.375
2404.875
2934.0
2657.75
2365.25
2260.375
2236.125
2888.625
4246.75
4774.25
4312.0
4234.375
4469.875
4460.375
4186.125
3502.125
2987.0
3117.375
3524.5
4218.375
4605.0
3862.75
3063.875
3181.375
3666.375
3921.625
3456.875
2687.5
2967.125
3995.25
4239.625
3823.125
4213.375
4983.875
3822.5
1469.875
1006.25
1938.5
2218.25
1831.875
1153.75
1278.625
2500.75
2679.125
2083.0
2784.125
3728.875
3737.25
3992.875
5119.875
6004.625
5702.0
5464.625
6409.875
7147.5
7053.75
6979.375
6997.75
7214.5
7547.0
7698.5
8427.0
9925.75
11597.5
13352.125
14545.75
14468.625
13701.875
13129.375
12832.625
12330.0
11829.0
11908.5
11870.875
10969.0
9793.625
8935.5
8313.5
7701.125
7148.125
6896.375
6806.0
6569.125
6054.75
5340.25
4846.0
4668.25
4392.125
3840.625
3220.875
2973.5
3243.375
3814.0
4427.75
4106.125
2689.25
2028.875
2172.125
1428.125
717.375
1291.5
1991.25
2263.875
2723.0
3445.625
4327.0
5059.25
5290.375
5263.375
5032.375
4410.75
3852.875
3889.25
4251.375
4293.625
4179.25
4531.875
4702.125
3925.5
3031.25
2441.0
1776.75
1485.0
1804.0
2403.75
2926.5
3043.125
3654.625
5005.875
5288.5
4531.125
4111.375
4218.75
5427.125
6907.0
6739.125
5955.75
5501.375
4960.125
5318.25
6193.375
6228.75
6007.0
6001.0
6730.625
8494.125
9718.875
10069.75
10323.75
10183.25
10298.5
11136.375
11760.25
12390.0
13614.875
14781.375
15088.375
14616.875
14288.875
14394.125
14361.625
13931.75
13196.0
12549.75
11618.0
9646.25
7909.0
7353.125
7046.5
6928.125
6782.25
5949.125
5072.5
4176.625
3101.75
2774.125
3151.75
3687.25
4018.375
3623.875
3095.875
3100.375
3317.75
3488.625
3340.375
3027.375
3020.375
3333.5
4282.875
5409.875
5201.0
3805.125
2810.25
3201.75
4539.875
5334.5
5308.25
5328.25
5227.625
4826.375
4950.0
5789.25
6619.375
7159.25
7162.0
5980.125
4595.25
4701.125
5418.375
5284.25
4801.625
4946.625
5846.0
6300.0
5816.0
6017.0
6814.625
6649.125
6424.875
7443.75
9284.25
11110.125
12406.25
13388.125
14127.625
14550.875
15263.5
15890.0
15897.25
16244.5
16945.375
17323.0
18130.125
19823.625
21467.625
22081.875
21834.5
21870.75
22419.5
22406.5
21643.375
21171.75
21049.875
20376.75
19289.25
18347.75
17798.25
17962.125
17916.125
16763.875
15662.5
15098.0
14522.75
14362.875
14566.0
14505.625
14111.25
13414.875
12701.25
12178.625
12005.5
12493.875
12960.375
12719.25
11936.5
10716.625
9999.375
10450.0
10480.625
9112.125
7841.625
7995.25
9056.125
9958.5
10316.875
10243.5
10277.25
10466.5
9884.25
8911.875
8675.625
8542.375
7851.0
7147.75
7074.5
7668.625
8012.125
8093.125
8892.5
9826.875
10317.75
10922.5
11431.0
11587.5
11723.375
11939.375
12193.25
12376.125
12533.125
12735.625
13045.375
13487.125
13645.25
13989.5
14905.5
15164.75
15402.0
16933.375
18394.25
19456.875
20615.125
21026.375
21211.875
21582.0
21956.375
23404.625
24762.0
24170.75
23304.375
23545.125
24078.75
24359.125
24615.375
25442.125
26334.875
26009.25
24714.125
23274.25
21819.375
20510.0
19275.625
17809.5
16559.125
16119.625
15978.375
15808.125
16078.375
16070.25
15056.25
13648.0
11747.75
9687.0
8707.125
8199.125
7401.875
6727.875
6425.875
7524.5
9865.125
10881.75
10144.0
9284.625
8601.625
8126.375
8154.375
8332.25
8313.0
7862.875
6922.125
6289.5
6717.125
7677.25
8285.0
8370.75
8003.0
7384.375
6905.0
6753.375
7424.125
9087.875
10137.875
9249.25
7747.875
7342.125
7624.25
7475.625
6923.5
6674.375
7074.875
7872.125
8511.875
8499.0
7693.25
6591.125
5715.75
5227.625
5633.875
6621.25
6580.875
5499.75
4743.375
4673.125
5235.25
6176.25
7119.5
7843.375
7458.125
6434.75
6743.25
7846.5
8356.25
8959.375
9784.75
9870.0
9182.5
8573.625
8707.375
9282.25
9765.25
9872.125
9286.5
8640.5
8565.375
8404.75
8199.125
8529.25
8723.75
8123.625
7070.75
6442.5
6899.25
7683.25
7773.25
7565.0
7327.5
6912.875
7277.25
8453.0
8687.75
8094.5
8192.625
8557.125
8577.875
8918.25
9400.75
9313.875
9149.625
9765.625
10681.875
10685.0
9697.25
8500.5
7728.25
7688.5
8041.875
8512.125
9068.875
9346.125
9521.75
9720.0
9442.375
8822.375
8024.375
7721.75
8891.75
9829.125
9235.5
8906.625
9148.125
8851.375
8280.75
7889.875
7965.125
8172.625
8091.75
8500.5
9155.0
9292.875
9469.625
9414.25
8990.25
9511.75
10754.875
11074.375
10119.625
9210.375
9678.75
10988.25
11494.125
10749.75
10111.125
10541.625
10909.25
10814.375
11170.0
11521.25
12019.0
13096.5
13120.0
12419.25
12730.125
13156.625
13278.375
13446.625
12998.875
12845.375
13626.0
13871.75
13700.625
14325.75
15190.125
15518.625
15750.125
16121.125
16369.0
16977.25
17917.0
17962.0
17261.875
16740.875
16416.5
16695.625
17470.25
17939.125
18577.875
19554.875
20084.5
19822.125
18594.5
17435.375
17649.25
18169.5
18077.125
18011.625
17988.0
18109.375
18579.875
18378.125
17199.75
16346.875
16621.5
17708.875
19157.125
20511.0
21168.625
21304.125
21755.25
22270.625
21936.375
21003.25
20321.25
20087.5
20311.25
21160.375
22022.25
22068.125
21788.625
21544.75
20781.75
20005.375
19802.0
19697.625
20013.625
21001.625
21729.125
22114.0
22608.375
22629.5
21865.25
21327.625
21678.75
22134.0
22422.625
23111.875
23471.25
22874.375
22261.75
22186.375
22499.5
22599.625
21713.625
20713.0
20824.25
21807.375
23105.0
23777.375
23227.75
22833.0
23796.75
25135.25
25380.25
24902.75
24875.125
24675.125
23993.375
24293.0
25252.0
25709.625
26169.625
26441.875
26335.0
26894.625
27603.0
27353.5
26923.375
27288.875
28185.625
28879.0
29568.5
30839.25
31415.75
30312.875
29754.625
30908.25
31232.0
30015.5
29969.75
31823.875
33748.625
34787.875
35042.75
35092.625
35397.75
35577.25
35948.5
37018.5
37443.125
36475.375
35653.0
36017.5
36865.375
37258.25
37279.875
37530.375
37988.25
38643.125
39721.0
40577.125
40689.0
40768.75
41173.375
41377.625
41472.0
41734.0
41659.0
41393.625
41699.5
42352.25
43429.5
45300.375
46389.375
45678.375
45110.875
46043.375
47771.875
49886.75
51857.125
52666.875
52918.375
53589.0
54059.125
54520.75
55655.5
56125.875
55641.375
55910.625
56911.25
57733.875
58337.25
58779.75
59549.25
60735.5
61923.375
63542.125
65302.875
66369.375
67309.75
68442.75
69445.625
70748.125
72414.125
73785.625
74806.875
76060.875
77768.5
79543.25
81023.75
82115.5
83307.75
85341.25
88021.5
90967.25
93873.125
96005.75
97846.625
100187.875
102748.25
105728.875
108586.75
110618.375
113045.375
115335.25
116310.875
117885.375
120469.375
122347.25
123570.875
124905.75
127142.875
129991.625
132346.75
135465.125
139399.75
141966.875
144439.0
148449.125
152577.375
156146.5
159175.875
162192.125
166409.25
170775.625
174583.625
179368.125
184262.5
187489.0
190303.375
193846.125
197820.75
202332.625
206374.625
208723.375
211003.375
214381.5
217193.75
218985.25
220528.25
221215.25
220749.25
219821.875
219158.5
218815.875
217529.375
215384.125
213908.0
212307.625
209799.125
207442.375
204779.0
201373.75
198480.75
196105.875
193542.25
190991.5
188745.375
187053.0
185532.0
183379.375
180851.375
178227.375
175294.5
172787.0
171278.375
170042.25
168547.375
166745.75
164689.375
163090.5
162481.25
162537.5
162675.5
161960.75
160263.375
159220.875
159629.25
160372.25
160714.625
160952.625
161444.75
161942.125
161919.25
161713.625
161935.75
162374.75
162692.125
162897.375
163152.625
163491.125
163610.625
163774.75
164923.625
166987.5
168618.125
169126.125
169613.0
171156.875
172872.75
173848.0
174993.5
176653.0
177734.125
178509.0
180298.75
182961.375
185824.375
188751.25
191461.25
194278.625
197858.375
201610.25
204688.875
207302.5
210323.5
214364.0
218817.0
222695.25
226010.625
229194.0
232206.625
234657.5
236746.5
238889.75
240326.625
240652.375
240293.375
238790.375
236661.25
235099.25
233104.75
230015.5
226389.0
221944.875
217345.5
213493.375
209525.375
205160.75
200762.5
196168.875
192011.125
188576.75
184759.625
180184.25
175486.0
171102.5
167395.0
164185.75
160541.875
156155.75
151516.0
147328.875
144122.75
140955.625
137051.625
133703.0
130975.875
127610.25
124093.25
120816.25
117642.625
114954.25
112131.875
108984.5
106170.125
103489.75
101194.375
99070.625
96287.125
93865.625
91987.0
89576.25
87333.125
85413.625
83398.5
82383.0
82106.125
80865.25
78696.375
76733.0
75049.5
72981.0
70952.0
69925.625
69561.0
68713.0
66784.0
64757.0
63871.75
63163.0
61810.5
60789.5
60237.125
59682.625
59023.625
58167.375
57604.25
57080.75
55558.625
53343.0
51213.5
49900.625
49985.125
50159.875
49171.625
47985.0
47273.125
46720.25
46672.0
47044.75
46842.375
46179.0
45713.875
45089.875
44369.375
43994.125
43257.875
41684.25
40051.875
39290.125
39346.125
39018.125
37720.125
36178.625
35206.5
35225.0
35761.75
36145.625
36187.25
35328.75
34335.875
34603.0
34851.875
34017.25
32716.25
31258.125
31074.5
32468.625
33160.125
32808.375
31900.0
30098.0
28529.0
27702.375
27214.625
27376.0
27416.125
26903.75
26603.125
26110.75
25364.375
25333.0
25971.875
26533.625
26534.375
26377.25
26537.25
26179.5
24983.625
23713.375
22376.25
21148.375
20982.5
21651.125
21787.0
21185.625
20881.25
21144.5
21675.25
22167.25
21929.125
21511.125
21875.75
22088.375
21836.125
21724.375
21342.875
21267.625
21837.875
21631.25
20671.75
19557.375
18235.875
17531.875
17242.75
16957.375
17520.625
17954.25
17510.875
17551.75
17538.625
16581.25
15868.375
15762.625
15855.625
16264.625
16713.75
16474.5
15376.125
14678.375
14954.0
14606.0
13328.0
12635.875
13054.25
14060.875
14648.5
14684.375
15050.375
15113.375
14281.5
13663.125
13499.125
13325.375
13181.375
12990.25
12838.25
12841.5
13203.375
14113.75
14706.25
14618.75
14931.0
15655.125
15400.0
14014.5
13092.0
13129.0
13171.5
13583.25
14560.5
14587.875
13519.5
12542.0
12132.75
12271.625
12624.875
13364.75
14418.375
14648.375
14391.875
14353.125
13721.5
12978.375
12974.25
12887.875
12533.0
12341.125
11849.875
10433.625
8742.25
8510.375
9339.375
9173.75
8295.0
7602.75
6939.0
6908.75
7340.375
7241.75
7340.625
8456.75
9994.875
11088.875
10951.875
9700.75
8860.0
9377.625
10140.5
9713.375
8720.875
8625.375
9160.0
9285.625
8973.625
8567.625
8266.875
8235.25
8226.375
8006.125
7996.375
8665.25
9668.625
10109.375
9917.5
9896.0
9987.75
9576.625
8821.125
8204.25
8221.625
8697.375
8484.75
7727.25
7813.0
8732.125
9283.5
9102.25
9284.125
9999.375
9577.875
8574.25
8932.75
9523.0
9145.75
8600.125
7792.25
6423.625
5235.125
5217.5
6455.5
7479.75
7767.375
7991.875
7929.75
7793.875
7346.0
5734.75
4604.25
4647.75
4101.875
3443.125
3546.75
3842.875
4631.0
5522.5
5606.625
5466.875
5642.375
6148.875
6865.125
7246.75
7059.25
6622.875
6531.0
6670.375
6264.0
5767.25
5570.75
4987.0
4635.875
5315.125
6124.25
6101.0
5213.875
4424.5
4296.0
3978.0
3792.875
4805.125
6015.375
6391.875
6245.625
5695.75
5324.875
6146.25
7534.5
7830.625
6934.375
6230.625
6272.5
6404.875
6355.375
6590.75
7079.0
7170.375
6975.625
6713.625
5896.25
5245.125
5575.25
5726.25
5422.0
5603.375
6088.75
6447.375
6064.5
5012.625
4979.125
5634.375
5326.0
4577.75
4029.625
3970.75
4655.25
5030.0
5195.25
5696.375
5199.625
3834.25
3035.625
3123.375
4171.625
4995.125
4653.375
4846.5
6029.25
6646.625
6533.625
6169.5
5529.375
4871.375
4834.5
5487.125
5841.625
5678.75
5720.5
5704.125
5362.875
5146.5
5118.0
5211.125
5446.625
5970.875
6605.25
6428.625
5769.0
5816.75
6063.5
5788.875
5474.5
5533.125
5801.5
5838.625
6013.5
6911.0
7501.25
7190.875
6899.25
6741.625
6631.375
6769.75
6459.625
5737.5
5595.25
5884.625
5903.875
5304.75
4078.375
3033.125
2786.0
2978.0
3301.125
3623.0
3814.5
4042.375
4329.75
4536.5
4743.0
5211.625
5981.375
6241.625
5611.0
5259.25
5667.5
6049.375
6105.375
5775.0
5066.25
4263.125
3919.75
4734.375
5295.125
3921.0
2923.5
3824.375
4344.625
4218.75
4695.0
4867.0
4199.25
3575.625
3707.25
4490.5
4983.75
4834.75
4450.0
3921.5
3461.5
3368.625
3851.75
5026.0
6227.25
6853.0
7055.875
6928.125
6725.125
6975.625
7571.0
7537.0
6396.125
5461.25
5568.625
5547.375
5359.0
5744.0
5336.5
3885.125
3666.75
4613.75
4688.5
4249.75
4567.25
5446.5
6410.375
6924.25
6789.375
6597.25
5645.125
3259.875
1809.0
2687.75
3473.875
2897.125
2465.125
2526.875
2151.75
1696.125
2010.875
2688.375
2962.0
2847.75
2798.625
3201.25
3737.375
3517.375
2800.5
2772.75
3244.0
3393.25
3524.125
3448.0
2378.5
1190.875
1008.5
1486.375
2057.0
2051.0
1228.625
698.75
957.875
1377.125
1567.875
1242.625
774.875
1081.5
1934.375
2588.625
3017.125
3379.625
3485.75
3002.25
2257.5
2131.75
2616.625
2800.5
2483.25
2344.875
2519.0
2797.375
3461.625
4098.875
3627.0
2046.5
698.25
930.5
1830.625
1516.625
892.375
1132.375
1493.625
2316.125
3688.0
4460.125
5084.0
5683.375
4930.625
3172.375
1923.0
1503.625
1386.125
1803.25
3026.5
3782.0
3791.375
4275.75
4619.125
4114.0
3569.125
2916.25
2104.875
1992.0
2629.75
3330.5
3723.375
4112.75
4337.25
3639.5
3049.125
3750.875
4209.75
3453.375
2863.625
2903.625
3046.5
3754.125
4896.75
5094.0
4352.625
3906.0
3728.75
3032.875
1999.75
1400.25
1054.125
340.0
-420.75
-1093.375
-1382.875
-187.5
1426.25
1732.625
1493.875
1260.375
1151.5
1519.25
1456.75
1204.375
1634.875
1863.25
1900.75
2329.125
2721.875
2905.625
2768.125
2888.0
3671.0
3817.125
3074.75
2297.375
1780.875
1649.125
1223.75
882.625
1826.875
2852.5
3054.75
2886.5
2257.5
1945.625
2161.375
2056.25
1989.125
2201.5
2654.625
2928.75
1949.625
874.25
801.125
398.875
-146.5
200.5
738.25
674.125
-10.0
-760.25
-1192.375
-1233.5
-514.5
554.875
1285.875
1678.0
1513.875
892.0
383.5
489.0
1531.25
2817.875
3575.5
3735.25
3438.375
3162.125
2498.5
1322.5
1083.25
1562.75
2027.125
3022.375
3709.5
3740.875
3863.0
3537.75
3037.375
2685.75
1694.375
907.25
878.75
651.5
643.125
1477.0
2079.875
1636.75
1270.875
1931.75
2535.0
2449.25
2267.875
2142.375
2088.5
2059.25
2607.875
4176.25
5125.75
5072.375
5347.75
5347.75
4858.25
4429.0
3549.125
2995.625
3201.125
2841.625
2021.875
1888.125
2957.375
4217.75
3802.25
2601.5
2383.0
2393.125
2101.75
1699.375
978.75
755.625
1428.0
1639.875
802.875
74.25
72.875
33.875
-130.125
379.625
1342.0
1881.75
1875.375
1768.0
1330.75
-7.25
-1183.25
-961.875
-117.5
841.875
2127.375
2755.75
2379.125
2184.75
2197.125
1583.375
948.25
822.375
660.375
860.375
1590.875
1808.125
1729.625
1689.125
947.5
-173.75
-956.0
-990.5
-201.0
422.125
914.5
1668.625
1628.125
1258.125
1404.0
1261.25
1295.5
1672.375
1077.625
240.25
445.375
1027.25
1127.25
844.0
715.875
734.625
739.875
929.0
725.25
-29.625
-166.125
370.625
561.625
277.875
57.25
143.0
312.125
603.5
1185.0
1563.5
1284.0
459.0
-162.625
421.875
1751.875
2503.75
2735.875
3148.75
3513.875
3194.625
2447.0
2019.125
1686.0
1047.5
595.375
667.5
935.625
807.5
270.0
44.75
-34.375
-350.5
-87.5
537.5
426.375
373.625
1029.625
1074.25
390.625
288.75
498.75
494.75
818.375
930.875
572.375
945.0
1337.375
694.125
534.625
994.0
767.5
833.875
1448.375
941.125
-226.0
-542.75
-278.625
76.875
590.625
890.75
719.625
701.25
1345.0
1981.0
2125.25
2475.25
2985.875
2790.25
2207.75
1864.375
1593.875
1447.75
1756.875
2482.625
3003.625
2655.75
1759.875
1138.375
1205.875
1628.625
1426.375
729.625
622.875
938.375
897.875
37.5
-1292.125
-1443.75
-214.375
1021.625
1867.375
1899.0
1595.75
2345.625
2726.375
1707.375
1149.625
1136.125
913.5
1233.75
1854.875
2257.125
2788.0
3215.75
3062.0
2464.0
2086.75
2077.0
1850.375
1772.25
2362.0
2851.5
2659.375
2048.0
1723.25
2224.25
2964.125
3273.5
3158.0
2614.375
1885.25
1216.375
829.375
1435.5
2768.5
3431.0
2925.125
1687.625
653.0
975.625
2190.125
2933.875
3467.375
3939.375
3339.625
2182.625
1420.0
763.125
652.5
1236.875
1510.5
1521.25
1510.375
1407.5
1457.5
984.75
66.5
-232.5
-553.375
-1072.5
-696.625
285.875
1227.125
1704.0
1107.5
53.25
-82.375
1041.125
2184.125
2517.125
2856.875
2906.125
2203.625
2214.875
2698.0
2379.375
1727.75
781.875
-125.75
-277.125
-412.0
-152.5
1123.25
2107.25
2506.5
2770.625
2733.875
2777.0
2920.5
3007.0
3340.5
3552.75
3108.0
1873.5
447.125
52.125
453.25
336.625
-491.75
-1034.625
-485.5
74.875
-557.0
-1255.5
-1169.75
-796.375
-172.625
521.25
1019.875
1413.125
1450.625
1239.5
1185.25
1168.75
1058.125
961.375
1097.75
1446.0
1641.0
1690.75
1781.25
1785.375
1540.0
1210.125
1116.875
795.375
63.125
55.75
352.0
-420.25
-916.125
-10.125
598.0
219.875
119.625
269.875
-502.375
-1572.5
-1247.75
25.375
871.75
1425.25
1663.375
1013.125
207.625
72.25
30.25
-407.875
-745.125
-378.75
645.25
1482.625
1626.125
1627.375
1634.375
1541.625
1894.375
2242.25
1841.875
1299.125
796.5
339.375
551.625
1053.25
1411.25
1725.25
1569.5
1064.75
569.5
140.125
294.375
614.125
176.625
-503.25
-759.25
-753.5
-804.5
-745.875
-238.75
18.875
-352.0
-409.75
115.375
716.5
773.0
162.5
67.375
562.375
598.625
666.0
895.125
529.25
-115.0
-856.5
-1622.625
-1662.0
-1031.75
-600.375
-723.5
-752.875
-169.125
334.5
268.125
-269.75
-930.125
-513.5
717.625
890.125
233.0
-69.25
82.125
830.25
1449.5
956.75
323.5
210.125
-179.625
-736.375
-1117.625
-1782.625
-2383.0
-2330.625
-2024.375
-1703.25
-1354.375
-1104.125
-792.25
-658.375
-1051.875
-1627.625
-2176.0
-2529.5
-2500.625
-2347.625
-2012.5
-1781.25
-2261.5
-2528.25
-1842.875
-1202.25
-1169.625
-1185.875
-536.625
605.0
1151.5
1063.875
872.0
273.5
-329.625
-479.5
-967.75
-1331.125
-272.5
1052.125
944.375
43.625
-567.375
-797.875
-763.875
-700.5
-538.25
-176.375
-323.625
-870.75
-636.25
368.25
1147.5
1362.875
1792.75
2701.25
2480.5
972.25
340.875
486.25
-248.625
-1466.0
-1914.125
-1505.625
-1335.75
-1738.625
-1604.625
-844.25
-110.625
363.625
48.25
-458.875
-127.25
412.25
750.0
795.0
32.875
-932.25
-1498.875
-1701.25
-1371.5
-1232.5
-1605.25
-1327.875
-408.0
130.125
315.5
530.625
745.0
787.75
368.5
-560.625
-1498.375
-1967.625
-1617.25
-190.625
1230.25
1364.125
1157.625
1442.25
1664.125
2427.75
3609.125
3165.125
1437.25
492.0
67.25
-676.5
-1149.5
-1340.75
-1913.0
-2323.375
-1804.625
-987.625
-647.625
-591.875
-545.125
-538.75
-395.0
34.75
212.125
-263.875
-698.25
-633.0
-423.875
-59.0
410.875
682.375
1067.875
1638.875
2048.125
2442.0
2763.5
2820.75
2837.25
2521.75
1749.875
1408.125
1649.375
1780.0
1723.75
1580.5
1270.0
831.875
393.0
222.0
144.875
54.25
635.5
1551.75
2009.25
2440.125
2511.0
1858.875
1568.125
1562.875
1234.75
643.75
-505.0
-1020.75
-51.25
548.75
639.0
1185.875
1184.5
846.625
902.625
641.25
612.75
1352.375
1508.875
673.5
81.125
289.625
574.375
536.625
284.375
-410.875
-1053.25
-1364.25
-2325.75
-3339.75
-2931.625
-1535.625
-207.5
428.875
616.875
982.875
1123.625
1222.375
1541.375
1328.875
1544.875
2509.75
2309.375
1444.875
1193.25
1154.5
1555.625
1972.0
1811.125
1728.0
1365.0
1050.875
1901.0
2908.0
3780.375
4735.5
4156.75
2692.75
2524.25
2688.375
1719.375
454.5
-85.625
-208.25
-488.75
-635.625
-354.375
185.875
822.625
925.625
138.125
-711.375
-753.125
-3.25
753.875
1107.625
1298.5
872.875
-247.875
-1178.375
-2189.625
-3400.875
-3526.25
-2806.625
-2689.5
-2902.875
-2693.5
-2625.625
-2837.375
-2407.5
-1219.75
190.25
1186.5
1009.5
570.875
941.25
855.375
-54.125
-573.375
-558.25
91.875
1354.25
2189.25
1810.875
555.75
166.125
648.875
-292.875
-1494.375
-1033.75
-882.75
-1327.75
-906.875
-388.625
-17.125
547.375
814.75
638.25
-99.75
-809.25
-854.75
-998.25
-1164.375
-737.625
-190.0
242.625
410.125
-34.0
-723.125
-847.75
-411.625
-641.375
-1316.625
-1096.375
-831.25
-690.125
202.5
196.375
-855.75
-982.875
-563.625
220.375
1888.0
3326.625
4031.375
3905.0
2672.875
1492.875
936.625
284.875
-207.5
133.625
969.75
1417.5
1189.375
594.125
-184.125
-929.25
-1393.125
-1338.25
-562.5
310.625
522.125
225.875
-255.25
-827.625
-1367.0
-1478.375
-1078.875
-1044.0
-1312.75
-892.25
-510.25
-985.375
-1215.125
-462.625
338.25
181.875
-209.875
377.625
1183.75
1236.5
1135.375
1268.75
1431.75
1433.25
1058.5
576.125
312.75
113.375
17.125
490.5
1266.75
839.5
-736.0
-1306.75
-1039.875
-1298.875
-742.875
728.375
801.25
159.25
594.75
1079.25
1364.375
2315.5
2606.5
1927.25
2063.375
2233.625
1127.25
374.25
775.25
1292.875
1667.5
1857.625
1930.75
2181.75
1971.25
1061.125
572.5
1178.125
2364.125
3321.625
3609.25
3046.625
1944.0
1255.75
883.75
-28.75
-653.25
-123.875
780.5
1676.125
2269.875
1854.125
1283.625
1536.875
1799.0
1590.25
1376.0
1038.0
403.5
-92.5
-370.125
-731.75
-803.25
-319.625
-156.25
-560.375
-767.75
-883.125
-802.125
194.75
1051.125
539.5
-330.625
-497.125
-11.875
697.5
799.75
406.375
622.75
1103.375
1034.25
1095.5
1240.875
435.5
-538.0
-743.375
-982.75
-1188.375
-940.75
-1444.0
-2681.0
-2979.0
-2327.375
-1691.875
-955.25
296.25
1787.875
2619.625
2232.375
1475.75
1540.375
1940.875
1549.375
943.875
1082.875
1452.875
1529.625
1705.75
2520.625
3588.125
3184.5
970.625
-929.875
-1370.25
-732.375
431.75
953.875
631.375
703.375
1186.0
1055.5
125.5
-974.125
-1484.25
-1173.125
-406.875
116.0
-210.125
-610.125
337.0
1828.25
1775.25
508.375
107.375
1007.125
1846.125
1423.875
36.0
-895.625
-929.875
-627.625
-190.75
-175.75
-829.0
-1156.875
-935.75
-762.375
-778.875
-879.875
-316.125
936.0
1289.125
685.5
513.375
527.25
-23.75
-567.125
-591.5
-588.75
-628.75
-72.5
635.125
564.0
231.75
481.125
805.375
458.625
189.625
500.75
111.875
-540.25
146.375
566.5
-259.5
-229.125
792.25
1389.375
1350.5
711.0
-10.5
-386.25
-707.875
-943.625
-1398.75
-2280.625
-2854.25
-2575.875
-1355.0
-279.75
-493.75
-790.625
-646.625
-782.25
-277.375
229.625
-793.625
-1451.5
-752.875
-0.25
1033.625
1757.0
1233.625
1090.875
1509.625
1120.375
737.75
979.625
1123.0
758.125
-430.375
-1771.375
-2276.5
-2255.0
-1786.125
-1200.25
-1443.75
-1656.0
-1102.375
-980.875
-1496.375
-1653.875
-1102.375
-384.75
-456.875
-1043.25
-1052.5
-791.625
-997.0
-1359.625
-1248.375
-560.25
-133.625
-667.75
-1182.625
-630.25
-60.375
-638.5
-1523.0
-1625.875
-755.375
508.0
683.625
-169.875
-515.625
-783.5
-1622.0
-2242.625
-2224.75
-1013.5
538.25
365.125
-72.875
840.0
1156.0
465.375
120.0
199.875
764.0
1626.0
2089.875
1953.125
1454.5
1211.125
1068.25
763.375
1133.5
1312.375
29.375
-1069.875
-1164.625
-1378.875
-1432.5
-728.75
332.5
965.5
473.625
-231.375
-111.75
-389.875
-1645.75
-2297.25
-1855.25
-1474.25
-1485.625
-1243.0
-912.375
-1235.875
-1545.0
-767.875
120.75
-28.5
-182.875
705.125
1789.5
1951.5
1389.0
682.875
-189.625
-745.125
-344.375
182.625
255.125
431.25
511.875
321.25
270.125
162.125
296.625
1105.875
1524.625
1039.375
611.625
480.125
272.375
212.25
178.625
-391.0
-1120.75
-1553.0
-1988.875
-2141.625
-1831.25
-1656.75
-1519.25
-1390.125
-1461.75
-1073.875
-299.875
409.875
1048.125
574.125
-928.625
-1561.625
-1355.25
-1481.25
-1769.5
-1590.625
-961.125
-789.25
-1232.875
-1251.875
-1080.125
-1290.75
-1221.625
-990.25
-979.25
-375.25
693.625
955.625
578.5
465.0
346.625
247.125
793.375
1406.75
1627.0
1961.5
2199.875
2181.375
2174.375
1386.0
-757.75
-2858.75
-2890.0
-736.625
1620.125
2595.875
2027.5
659.875
-273.625
-378.5
-9.875
403.75
-45.0
-1157.25
-1642.75
-1670.375
-1756.25
-1573.125
-1321.375
-1298.5
-1426.875
-1692.0
-1727.5
-1266.375
-896.125
-1225.0
-1798.625
-1840.75
-1643.25
-1800.125
-2068.25
-2084.75
-2004.0
-2007.125
-1753.875
-1183.25
-947.75
-758.375
16.375
453.875
-79.375
-799.625
-1016.625
-441.75
588.625
1022.5
245.0
-1152.625
-1799.25
-1319.625
-853.5
-998.875
-1055.75
-399.0
439.875
459.25
-448.625
-1688.0
-2064.0
-777.25
563.125
636.125
386.25
-168.25
-1507.625
-2778.0
-3120.5
-1911.75
120.25
861.125
156.5
-564.125
-590.625
-71.125
117.125
-247.25
-651.875
-1141.5
-1138.75
227.5
2156.375
3101.625
2808.875
2408.125
2105.25
988.375
-322.125
-774.0
-708.125
-545.5
-448.5
-324.5
-260.375
-666.625
-538.625
420.625
606.125
412.375
429.625
-542.375
-1520.0
-1323.375
-1294.125
-1517.75
-1130.75
-866.5
-1235.625
-1323.75
-400.375
448.75
127.875
-16.0
841.125
1372.5
1620.25
2529.625
3321.875
3242.875
2734.75
2193.625
1937.125
2206.5
2526.375
2380.875
1905.625
1225.0
442.0
-16.75
-123.75
91.75
988.875
1813.125
1402.0
457.0
-35.125
-570.75
-1491.875
-2143.875
-1896.625
-970.25
-422.75
-771.875
-1169.75
-1001.75
-1084.375
-1946.625
-2479.5
-2199.625
-2271.5
-2599.0
-1888.75
-531.25
165.875
-276.75
-1429.0
-2107.625
-1872.875
-1544.25
-1507.125
-1535.625
-1440.5
-1152.25
-977.25
-1100.5
-1376.0
-1752.75
-1940.0
-1528.125
-516.75
598.625
1040.5
933.75
1260.375
1987.125
2485.75
2916.25
3274.5
3147.25
2728.25
2154.125
1457.375
1573.375
2556.25
2970.0
2697.625
2256.625
1284.875
430.25
284.375
135.875
237.625
935.375
1462.625
1435.625
463.75
-1286.875
-2114.0
-1192.5
378.25
988.75
60.75
-1224.375
-1736.25
-1349.625
-468.25
-277.25
-894.25
-1086.375
-921.0
-727.0
-171.125
276.875
274.625
-260.25
-1488.5
-2376.0
-2329.125
-2229.125
-2097.75
-1363.125
-502.5
-265.0
-412.5
-151.75
277.125
404.625
1037.625
2159.625
2407.0
1690.125
917.75
444.375
-64.25
-1121.875
-2034.25
-1750.75
-895.125
-219.625
597.25
1572.0
2104.875
1597.625
182.375
-1272.625
-2032.375
-1809.125
-1575.5
-2318.75
-2596.25
-1735.75
-1312.375
-1171.75
-706.125
-544.75
-374.25
-435.75
-1214.875
-1452.875
-984.25
-419.125
699.75
1690.125
1779.375
1627.875
1445.875
1350.125
1707.0
1952.375
1448.875
488.125
-248.625
-309.75
554.25
1839.875
2253.625
2006.125
1964.75
925.875
-1119.25
-1668.75
-599.75
171.625
541.625
1004.0
855.375
-242.25
-1500.875
-2170.75
-1979.25
-1632.0
-2086.5
-2189.5
-1166.0
-712.25
-798.25
-337.75
-111.25
-227.5
-532.25
-1031.25
-563.875
43.375
-400.625
-410.375
-154.125
-540.125
-337.75
-130.75
-1234.0
-2166.25
-1914.0
-1622.625
-1989.375
-2639.125
-3078.25
-2650.375
-1243.25
-108.5
114.625
186.375
645.375
1460.75
1399.375
-427.75
-1821.625
-1267.0
-627.25
-1087.5
-1633.25
-1234.375
-153.125
994.25
2088.75
2320.0
1806.5
2002.25
2046.75
1177.0
848.875
1094.375
1549.0
2227.25
2186.25
2005.625
2278.0
1695.875
570.875
380.125
1097.0
1819.0
1990.0
1862.625
1560.375
1158.5
827.0
-167.875
-1346.125
-1397.0
-995.875
-340.0
742.5
999.0
822.25
1253.625
1582.25
1218.0
164.125
-576.875
-23.875
547.5
309.25
-45.125
-269.75
-112.125
28.875
-240.625
-16.625
169.5
-527.5
-937.5
-993.375
-951.75
471.25
2394.125
2782.625
2154.25
1148.125
-173.5
-544.125
32.0
202.125
161.625
100.75
-378.5
-387.75
319.875
626.875
520.125
677.75
1107.125
1491.25
1364.125
363.5
-910.5
-1247.875
-1101.875
-1850.875
-2481.625
-1740.875
-707.625
-177.375
-228.0
-541.875
4.25
564.25
-186.75
-658.25
179.125
1284.0
1810.375
1306.125
672.375
803.5
472.375
-321.625
-310.875
-267.875
-637.125
-623.5
-466.25
-185.25
391.25
464.5
308.875
804.0
1348.5
1338.375
937.75
288.25
-105.5
218.125
1060.375
2067.375
2750.875
2590.875
1884.0
1474.125
1278.125
533.375
-540.875
-1283.875
-1705.375
-1926.125
-1873.875
-1345.125
-845.125
-1193.875
-1133.625
-245.5
-931.125
-2432.0
-2049.5
-768.875
370.0
1454.75
1388.125
347.25
-655.125
-1245.625
-1052.0
-701.75
-401.875
277.75
248.625
-796.375
-1704.625
-1914.0
-1538.875
-1569.75
-1919.75
-1428.75
-1001.75
-937.875
-275.625
-177.375
-887.125
-791.875
-84.25
261.5
269.125
573.125
1225.625
1245.375
824.5
770.75
817.625
1096.0
1433.5
1184.625
837.125
455.25
-34.125
17.875
-77.0
-651.25
-298.25
739.5
849.375
367.25
607.75
1235.625
1357.625
1222.5
1002.625
808.875
1165.375
1316.125
506.375
-366.0
-891.25
-1367.375
-1789.25
-2262.0
-2577.75
-2598.125
-2525.75
-2049.0
-1248.75
-953.375
-1266.5
-1205.0
-293.25
-9.375
-1279.375
-2321.125
-2005.375
-1250.875
-775.5
-674.375
-394.75
266.875
433.0
305.0
432.75
250.5
318.5
1312.125
1809.5
1117.625
779.125
1714.625
2849.25
3296.5
3357.0
2787.625
1382.375
192.875
-67.0
558.375
1397.75
1387.625
1137.75
1470.625
1506.75
1228.375
1053.75
445.625
-81.375
-47.375
-144.125
-292.875
-374.5
-746.625
-745.0
45.0
462.375
-270.375
-1085.5
-939.5
-602.5
-1159.5
-2463.0
-3626.0
-3932.5
-3580.25
-3107.0
-2603.75
-2436.375
-2724.75
-2282.5
-508.375
858.875
359.125
-491.125
-47.75
1036.5
2067.25
2572.75
1992.5
1315.25
1250.875
1133.625
794.0
57.25
-888.375
-1091.75
-943.75
-1144.125
-1084.25
-238.25
860.5
1104.625
735.875
808.0
885.75
991.25
1453.25
802.0
-787.25
-1384.5
-1167.875
-982.875
-733.625
-420.5
-364.75
-670.5
-594.75
-72.625
-162.875
-726.75
-1453.25
-2770.875
-3951.625
-4099.5
-3470.0
-2727.5
-2288.5
-2089.875
-2592.5
-3975.5
-4647.625
-3975.375
-3156.875
-2413.0
-1355.25
-522.375
-422.375
-728.875
-1194.0
-1651.875
-1081.375
502.875
1439.875
1432.5
1280.5
1436.0
2096.25
2207.75
1242.125
558.75
787.25
1628.375
2207.875
1547.375
742.75
460.375
-204.625
-530.5
-321.5
-763.125
-1236.25
-1365.125
-1805.125
-1727.5
-723.5
64.375
201.125
25.25
-554.875
-1739.625
-2850.125
-2959.0
-2545.5
-2577.375
-2564.625
-1649.25
-307.0
563.5
880.5
1118.125
1548.25
1673.375
1164.25
827.625
922.0
974.25
1299.25
1608.75
1254.0
1066.625
1405.75
1777.625
2263.625
2312.5
1631.375
1280.25
1486.5
1624.875
1399.0
713.25
136.125
288.25
728.25
498.0
-487.375
-1011.75
-987.75
-1635.75
-2078.0
-1437.0
-1166.375
-1194.125
-735.125
-737.75
-811.25
-520.5
-1353.875
-2607.875
-2211.25
-725.0
427.375
1098.625
1656.0
1770.875
973.75
165.375
-248.625
-889.625
-858.5
126.875
630.75
724.375
936.125
877.375
438.625
-442.25
-884.875
-82.625
467.375
60.5
-367.125
-926.875
-1422.75
-1173.125
-541.875
482.0
1949.625
2719.625
2421.5
2205.25
2634.125
3045.75
3034.0
2989.5
3237.875
3458.25
3219.375
2808.625
2408.0
2007.625
2429.375
2964.0
1914.125
852.0
1001.375
718.0
549.5
1426.125
1815.5
1653.875
1523.125
838.75
149.75
-57.0
-427.75
-803.375
-458.5
409.0
678.875
65.375
-380.875
-430.0
-601.375
-605.625
-248.875
-57.75
-190.375
-144.0
18.375
-506.5
-1577.25
-2198.875
-2056.75
-1622.875
-1561.125
-1624.75
-939.625
-57.0
55.75
-128.0
-272.625
-718.625
-742.0
435.25
1404.625
756.5
-359.75
-881.375
-1248.625
-1473.125
-1418.125
-943.0
271.625
1351.5
1767.25
2281.25
2488.375
1835.625
1456.0
2054.75
3078.375
3921.75
3975.875
3013.75
1879.25
1353.375
1224.375
960.25
131.875
-798.5
-794.125
-438.625
-400.5
216.625
1046.0
1021.875
670.625
710.75
1322.75
1870.375
1828.25
2176.875
2702.75
2417.75
2028.125
1537.625
931.5
1249.5
1912.125
2172.25
1967.625
1212.25
1014.25
1285.0
1210.625
1760.625
2298.125
1889.875
1791.25
1758.75
1393.0
1631.25
2158.5
2589.625
2426.25
1318.125
1012.375
1566.5
1137.75
525.625
867.75
1197.0
689.25
-134.25
-192.25
257.375
156.125
-334.625
-877.5
-1203.5
-640.5
387.5
1000.125
990.375
131.0
-1074.125
-1148.875
359.5
2195.0
2915.625
2389.625
1610.75
1374.75
1726.0
2239.875
2069.25
772.375
-432.375
-391.25
-32.875
-267.875
-603.875
-603.25
-263.625
166.25
456.5
463.75
-254.25
-1021.375
-678.625
-216.25
-407.625
-204.75
181.75
-183.5
-573.875
-282.25
-274.5
-990.75
-929.125
48.25
310.375
173.25
142.375
-484.875
-747.125
10.25
911.0
1806.875
2031.875
1355.75
1302.25
1894.125
2240.5
2096.375
866.875
-649.875
-945.625
-93.0
1284.125
1582.625
-317.875
-2274.875
-2344.625
-896.0
1060.625
1809.75
1078.75
828.5
1422.375
1846.25
1938.375
1378.375
21.875
-1255.25
-1896.75
-2055.125
-1759.75
-971.75
-108.0
349.125
619.75
1032.625
1138.375
476.875
-354.25
-518.625
-643.625
-1839.625
-3030.75
-2323.0
-485.625
394.625
172.125
-232.5
-603.375
-718.0
-335.0
-163.5
-770.125
-1243.75
-527.75
718.0
894.0
-223.375
-1458.875
-2255.5
-2961.625
-3853.5
-4688.0
-4456.375
-2765.375
-1111.875
-593.875
-477.25
-205.125
-0.25
175.0
519.75
805.125
576.375
201.5
401.375
684.0
541.5
479.25
543.5
414.625
-10.125
-662.5
-731.25
-190.625
-134.875
-123.875
532.5
1007.75
1068.625
895.75
224.0
-654.75
-1575.25
-2530.75
-2914.75
-2381.25
-1011.75
664.0
1881.625
2613.75
2593.25
1470.375
406.0
261.125
688.875
1822.25
3453.75
4369.0
3959.375
2625.5
1174.75
437.25
526.375
640.75
340.625
242.0
658.0
1074.625
1091.5
618.25
102.75
103.25
192.875
169.625
717.5
1635.125
2043.375
1687.375
717.875
-363.75
-859.875
-596.875
119.25
873.5
1325.125
1501.875
1694.25
1960.875
2010.625
1554.625
827.875
516.625
727.125
1031.75
1309.5
1159.375
474.75
151.625
72.75
-3.25
958.125
2062.375
1876.25
1634.25
1760.75
1820.75
2638.875
3403.125
3147.125
2857.0
2190.125
894.125
359.875
338.0
-10.75
-549.5
-1214.5
-1183.0
-434.375
-318.0
-181.625
806.5
1495.875
1710.125
2005.125
2577.25
3836.25
4903.875
4997.75
4806.5
3793.125
1797.25
681.625
769.875
1126.125
1503.625
1568.25
1459.375
1391.5
1382.125
2224.875
3124.25
2367.75
1383.0
1679.625
1733.125
941.875
603.5
592.375
-28.25
-609.375
-235.25
785.375
1768.875
1933.125
1319.5
1021.25
753.375
231.0
790.5
1788.875
1660.5
1049.5
185.0
-979.875
-1248.25
-623.375
4.125
187.875
-352.625
-746.75
-330.75
3.125
-64.125
-100.125
263.5
1393.875
2533.625
2840.75
2775.75
2239.75
936.875
-40.75
-17.625
480.75
826.25
712.75
824.0
1710.625
2523.375
2763.5
2387.375
1507.5
1559.0
2598.375
2688.625
1873.75
944.5
-197.25
-531.5
366.5
1205.875
1174.375
536.625
466.375
1274.625
1414.25
373.125
-682.25
-640.5
468.125
933.75
-83.5
-1528.5
-2529.0
-2239.75
-1016.0
-548.625
-379.875
192.625
119.5
-219.0
91.75
645.625
976.375
621.625
-49.0
-68.5
10.125
-522.875
-1307.875
-2093.125
-2370.0
-1405.75
204.75
898.375
720.625
1156.75
1770.375
1537.375
1536.625
1700.375
865.875
278.625
799.875
1475.875
2041.0
2008.375
1263.375
1088.875
1161.375
845.0
1379.375
2154.0
1529.375
619.875
297.625
-160.0
-486.25
-599.75
-740.375
94.625
1596.625
1947.75
1253.375
605.0
356.5
872.25
1658.75
1811.625
1756.875
1691.5
1250.875
970.25
1062.875
1204.625
1295.375
866.875
221.375
183.0
282.75
444.375
1195.25
1914.375
2158.0
2003.125
1511.625
1374.125
1570.625
1274.125
750.375
782.5
1453.75
2134.75
2395.5
2503.75
2198.375
1255.125
494.25
331.75
739.25
1301.0
926.0
-8.625
-287.125
-134.375
21.375
156.5
219.75
262.375
38.0
37.875
1214.875
2695.5
3149.625
2704.75
1716.5
495.0
-75.0
367.375
965.375
1217.0
1573.0
2025.875
2486.875
3115.625
3198.875
2588.625
2093.0
1387.25
366.625
-114.75
-372.625
-661.25
-260.75
389.5
483.125
299.75
80.0
191.5
1201.375
2268.875
2155.5
1502.625
1638.0
2036.5
1467.0
900.5
1381.125
1417.25
691.375
473.5
176.875
-126.625
473.375
753.5
490.625
603.0
308.25
-578.5
-1481.125
-1989.25
-1332.5
-339.75
-29.875
16.125
-441.125
-916.125
-549.125
-286.5
-257.875
48.0
282.75
585.75
667.0
395.625
493.125
400.625
35.75
403.25
839.25
730.625
794.5
897.375
417.5
57.5
860.25
1944.625
1985.25
1570.75
1424.125
1345.75
971.25
266.875
507.0
1868.875
2204.625
1310.75
480.125
-493.0
-1149.25
-498.875
386.375
238.5
-87.5
563.875
1505.5
1611.625
1149.25
1175.75
1982.5
2291.25
1497.875
1116.25
1561.75
1851.625
2127.75
2444.5
2209.25
1342.25
121.25
-892.125
-1399.875
-1460.125
-1082.625
-739.75
-714.0
-973.125
-1381.875
-873.875
422.125
1028.25
1479.0
2297.0
2286.75
1584.75
1161.125
1229.25
1847.25
2418.625
2309.125
1675.375
488.5
-761.375
-849.5
-35.75
480.5
431.625
-181.0
-753.0
-347.625
155.375
270.5
1202.0
2261.375
2236.875
2130.375
2603.25
2929.875
2240.875
1030.5
916.625
1308.5
1046.875
1082.375
1455.0
1800.75
2425.25
2412.625
1724.25
853.125
-702.875
-1812.625
-1826.625
-2011.625
-2100.125
-1699.25
-1429.875
-1028.5
-361.75
102.375
-67.875
-893.125
-1418.625
-1209.375
-1169.375
-1747.375
-1729.25
-165.5
1352.75
1775.5
2039.375
1677.0
914.25
1286.0
1681.125
1494.25
1604.375
1058.5
105.875
-269.75
-999.5
-1490.375
-762.0
239.0
1388.5
2360.25
1972.25
1134.5
1142.375
974.5
-386.875
-1812.625
-2093.0
-1715.875
-1248.125
-790.375
-588.375
-277.125
166.875
1.0
-326.75
-65.375
314.0
376.375
339.0
586.375
924.0
577.5
-137.625
-229.5
29.625
-127.0
-460.875
-28.75
1055.625
1476.75
1611.0
2391.75
2237.0
912.625
620.5
1050.5
1144.5
1630.25
2110.0
1886.875
1466.875
1039.5
771.5
690.25
348.875
-195.25
-523.75
-33.375
929.5
1069.5
1006.875
1453.0
1370.75
1359.5
1962.25
1549.75
463.125
514.125
1241.75
1148.625
128.0
-598.375
-518.25
-405.875
-689.125
-1310.75
-1892.25
-1818.125
-1211.0
-641.375
-819.75
-1781.875
-1996.5
-1008.625
99.25
1247.0
2176.625
2178.125
1853.75
1929.625
2299.375
2187.125
926.875
-295.875
-365.375
-456.375
-1265.0
-1780.875
-1529.5
-755.75
367.0
1036.0
415.875
-641.75
-957.75
-818.0
-375.5
540.0
1156.75
1411.25
1930.75
1833.75
437.375
-841.0
-751.125
83.375
498.0
510.125
785.875
871.5
182.625
-484.375
-665.75
-633.875
-68.5
940.0
1888.25
2803.125
3345.75
3500.125
3815.125
3677.125
2684.625
1664.125
886.875
284.0
-6.75
73.625
552.25
672.875
62.625
64.375
1195.0
2168.375
2444.375
2858.75
3505.25
3206.875
2044.875
1253.25
706.75
245.625
327.5
430.25
563.75
1439.0
2741.125
3901.375
4199.0
3378.625
2638.625
2270.625
1780.25
1635.875
1374.75
526.625
424.125
1047.375
888.5
99.375
-334.5
-14.375
972.75
1775.0
1806.75
1672.625
2065.0
2735.625
2668.625
1687.875
1079.25
1147.0
887.125
570.75
931.5
1228.625
896.0
824.0
1492.25
1990.5
2020.0
2302.0
2662.75
2815.375
3076.625
2738.25
1530.125
723.875
543.25
556.75
1072.25
1773.625
2200.875
2507.25
2494.875
2323.625
2524.5
2521.0
1867.125
1519.625
1963.875
2332.875
1888.5
811.0
-179.75
-771.625
-1266.125
-1369.0
-623.0
414.5
1240.625
1681.0
1735.25
2257.125
2999.75
2600.0
1945.0
2141.875
1990.25
1547.5
2097.625
2610.25
1814.0
419.125
-945.0
-1839.75
-1391.125
-32.75
995.875
1416.0
1532.75
1775.0
1835.75
886.0
-290.875
-595.25
-251.125
517.625
967.5
493.375
168.375
384.75
474.625
222.0
-329.25
-251.25
610.5
849.5
979.625
1971.375
2647.75
2741.0
3100.75
3403.625
3149.5
2590.125
2044.625
1548.25
1164.5
957.625
1190.625
2326.25
3231.625
2653.75
1970.375
1904.25
1707.75
1660.5
1132.75
-123.5
-240.125
625.375
996.125
1070.625
1141.625
1106.5
729.5
225.625
526.375
1114.25
1115.875
1014.0
1007.625
1341.75
2182.75
2800.125
3054.0
2962.25
2474.875
2224.0
2122.25
1999.75
2375.375
2941.375
3271.125
3368.375
2985.875
2233.5
1465.875
961.375
919.25
875.0
400.0
35.875
285.625
658.75
1035.375
2153.25
3244.0
2931.5
2033.75
1817.875
2395.0
3088.25
3052.875
2874.25
2680.125
1610.25
1319.25
2525.25
2727.125
1732.125
980.625
619.875
861.0
1151.375
871.625
523.25
167.875
200.0
772.125
1083.75
1633.875
2198.375
1514.5
837.125
794.75
0.5
-787.125
-602.375
-545.5
-890.625
-847.625
-305.25
99.375
-86.5
-202.625
125.5
83.0
-103.625
603.75
1663.125
1971.875
1316.875
-52.5
-1040.25
-605.75
179.5
-76.625
-452.375
234.5
1138.0
1470.25
1794.875
2049.5
2044.125
2593.375
3325.625
3536.125
3942.5
3971.375
2968.125
2547.125
2874.25
2811.0
2714.125
2705.0
2692.0
2620.25
1847.75
1250.625
1556.0
1795.125
2364.875
3435.25
3776.0
3824.75
4157.25
4199.375
3838.5
3102.0
2557.5
2553.0
2122.625
1463.5
1761.625
2927.375
3894.5
3617.125
2697.25
2373.375
2225.5
2220.625
2598.5
2398.0
2260.0
3332.5
4369.75
4384.0
3946.5
3759.875
4364.375
5376.25
5566.25
4705.625
3898.0
3620.5
3562.875
4285.625
5416.75
5060.25
3726.125
3238.875
2984.0
2003.375
1303.0
2161.5
3786.25
4229.75
3675.625
3689.0
4512.125
5031.75
4051.5
2798.125
3193.125
3532.125
2520.0
2139.875
2779.375
3242.25
3307.75
2839.625
1943.0
941.25
166.25
288.25
1025.375
1368.25
1262.0
1342.0
1642.0
1555.625
1377.25
1810.0
2497.25
3167.0
3683.75
3833.5
4048.5
4081.0
3912.875
4435.25
4881.875
4456.875
3574.75
2383.625
2120.875
3060.0
3231.625
2520.125
1624.5
829.5
1339.5
2617.625
3666.5
4796.25
4909.875
4375.0
5196.25
5888.25
5075.25
4216.375
3395.875
2304.375
2083.625
2771.625
3309.125
3575.5
4081.5
4503.0
4283.875
4194.875
4770.625
4801.125
3868.375
3443.5
3949.75
4151.25
3944.25
4159.625
4044.625
2704.625
1448.25
1381.25
1433.75
905.125
543.25
714.125
1377.5
2476.25
3477.875
4072.75
4091.25
3500.0
3289.0
3526.5
3048.25
2281.25
1910.0
1636.0
1894.0
2483.375
2296.0
1597.875
1174.75
1330.0
2180.125
3232.75
3829.875
3727.625
3207.375
2882.125
2937.5
3186.875
3126.125
2455.875
1999.125
1960.125
1619.125
1299.75
1248.75
1293.0
1650.25
1565.75
672.25
130.0
83.875
-16.375
-108.375
-70.25
573.0
1607.375
1867.25
1607.5
1646.125
1463.875
791.0
498.625
992.25
1509.625
1579.5
1558.5
1341.625
844.125
717.875
918.875
932.625
1049.625
1574.5
2164.375
2422.125
2263.125
1638.5
807.875
720.5
1415.625
1717.125
1498.625
1233.125
887.125
682.0
478.5
191.375
547.5
1112.75
789.375
-90.125
-628.25
-477.875
-79.75
333.25
1339.625
2195.75
1748.125
1099.5
1273.625
1496.375
1012.125
91.375
-399.375
-340.75
-139.875
-54.5
-893.125
-2014.0
-1711.25
-1053.5
-894.625
0.0
876.375
865.875
869.625
856.5
1057.625
1670.5
1437.75
1140.25
2196.625
2947.375
2331.0
1209.5
-414.625
-1938.0
-2148.875
-1860.25
-1903.75
-1409.375
-296.125
346.25
144.625
-330.5
-466.125
-222.875
257.75
677.625
398.5
-125.25
-90.375
-239.375
-800.125
-1032.25
-1121.75
-1011.5
-508.125
-306.0
-647.125
-1358.0
-1738.875
-981.125
-312.375
-355.25
314.0
1121.625
1066.25
1407.625
2162.375
2108.625
1611.5
1470.625
1770.125
2025.125
1494.0
283.25
-807.25
-1118.625
-260.625
1129.75
1673.5
1152.25
606.75
701.25
856.75
273.125
-345.625
-153.75
-28.5
-140.0
464.0
1086.25
1144.125
1593.0
2160.625
1747.5
659.375
52.0
270.125
368.875
253.625
800.875
1148.5
511.875
-148.0
-691.0
-989.125
-140.625
990.125
1236.75
1302.625
1570.375
1367.75
964.125
1221.625
1574.0
1202.75
1024.0
1430.375
1162.75
495.875
1014.375
2250.375
2629.0
2147.25
1879.5
2508.0
3339.0
2839.5
1337.75
239.0
-837.375
-1801.375
-1525.5
-991.25
-1170.625
-1177.375
-597.375
337.75
822.125
331.375
106.875
309.5
-155.25
-715.875
-923.0
-1217.875
-1462.375
-1631.0
-1619.25
-1200.0
-486.25
426.625
736.625
-45.0
-1022.875
-1891.0
-2782.0
-3240.125
-3010.0
-2071.375
-1088.375
-847.75
-907.0
-1013.0
-1276.875
-1146.375
-647.0
-208.25
264.75
646.125
677.125
449.75
376.375
869.125
1435.75
1162.0
267.25
-332.875
-420.125
-207.75
-59.375
-723.375
-1612.875
-1054.0
311.5
849.125
679.75
57.625
-687.375
-848.75
-758.125
-666.125
-832.75
-1811.375
-2239.75
-1087.0
277.5
1047.5
958.25
-168.875
-869.875
-535.25
-584.375
-1233.125
-1510.25
-1378.75
-961.5
31.625
872.625
536.875
-202.375
-162.5
352.5
490.0
-86.5
-747.375
-870.375
-1013.375
-1282.875
-1377.625
-1820.75
-2009.0
-1091.0
136.75
1578.75
3086.125
3353.0
2922.375
2697.25
2225.625
2109.0
2444.75
2429.625
2624.75
2463.75
1129.25
448.5
604.375
121.125
32.25
692.375
769.875
527.875
176.0
-451.875
-232.125
665.375
694.125
65.375
-246.875
-236.375
55.5
446.375
243.125
-396.0
-619.25
-454.75
-78.75
768.75
1535.5
1543.875
1035.5
211.375
-662.0
-805.0
-182.75
180.25
-142.75
-270.125
100.0
-91.625
-675.375
-63.75
1389.5
1746.25
1033.75
832.75
1265.875
1549.375
1820.0
2041.875
2036.125
2669.625
3786.375
4017.75
3983.875
4945.125
5674.0
4981.5
4333.125
4584.375
4219.25
3248.25
3089.625
3032.125
2738.875
3211.0
3485.75
3085.75
3191.5
3190.125
2819.0
3367.0
4096.0
3575.0
2232.875
1140.5
997.625
1473.375
1540.5
1056.375
874.25
1450.875
1976.75
2156.875
2785.375
3065.125
2204.75
1404.625
542.375
-717.25
-655.25
708.0
1686.625
1963.125
1659.875
778.25
-552.75
-1510.375
-873.0
149.5
147.25
633.0
1731.375
2035.875
2492.75
3544.75
3814.375
3138.875
2253.375
1496.125
802.0
288.5
788.0
1967.375
2184.25
1721.875
2064.625
2507.5
1582.375
49.75
-724.0
-762.125
-7.125
1599.875
2840.5
3040.125
2934.25
3174.0
3956.875
4933.125
5543.125
5685.25
5105.0
3887.875
3068.625
2932.125
2766.5
2337.375
1763.25
1094.25
573.0
238.75
-98.625
68.25
1194.375
2258.5
2281.75
1422.125
-6.375
-1000.125
-895.875
-1048.5
-1694.0
-1460.125
-1013.5
-1336.375
-1545.625
-1153.875
-540.875
-130.375
86.25
809.25
1624.25
1741.625
2067.5
2522.25
1925.5
1319.125
1766.125
2157.125
1690.375
1044.5
1246.875
1621.0
553.125
-719.375
-726.5
-1208.5
-2076.875
-1172.625
198.375
179.5
-148.125
-168.25
-454.625
-685.75
-394.5
-97.375
-283.0
-479.0
-114.25
956.25
2159.375
1932.625
473.5
170.625
1176.125
1737.25
1520.0
1242.25
1863.375
3005.875
3026.75
2707.75
3301.375
3268.5
2216.75
1619.0
1374.875
865.75
202.125
-314.125
-106.75
818.0
1882.125
2673.125
2611.375
1874.25
1590.5
1873.5
2083.0
2138.0
2003.125
1813.0
2049.75
2299.0
1731.375
784.875
351.75
349.125
293.875
223.5
556.375
1129.25
1049.375
294.0
-183.0
-282.625
-284.0
209.75
824.875
378.25
-1026.375
-2006.25
-1529.625
75.125
1453.5
2035.625
2237.25
2051.375
1743.25
1720.625
1247.75
377.875
-178.25
-1344.0
-2803.75
-2621.25
-1603.625
-1296.25
-990.375
-278.125
212.0
53.25
-387.375
-217.125
36.75
-183.0
40.625
-8.625
-826.5
-172.875
1619.875
1994.75
1445.375
980.625
384.875
358.875
799.875
557.375
-161.875
-616.625
-561.75
-332.0
-782.0
-1120.875
164.25
1426.0
589.5
-977.125
-1502.75
-592.25
1326.0
2407.0
2361.25
2915.25
3351.625
2538.5
1605.125
764.125
-54.875
-13.875
464.75
906.0
1412.25
1439.375
1180.125
1328.875
1767.5
1996.0
1659.375
1638.5
2338.375
1844.5
307.875
192.25
1094.875
1668.0
2013.5
1570.125
608.5
327.25
2.125
-699.625
-548.125
43.875
329.125
1234.25
2378.375
2042.75
682.5
-164.125
-642.5
-1159.25
-1077.125
-361.625
114.125
-7.5
-451.375
-800.5
-1022.125
-1685.125
-2679.25
-3136.125
-2877.875
-2040.125
-858.125
2.125
501.125
745.625
400.5
-249.0
-880.5
-1229.25
-746.875
34.0
658.75
1427.5
1432.5
314.75
-552.125
-751.375
-875.25
-1090.125
-1012.5
-383.125
16.0
-254.375
-697.25
-1258.625
-1594.375
-1237.0
-358.375
1188.75
2751.375
3169.5
2856.125
2070.25
555.75
-757.375
-1131.75
-875.0
-638.0
-720.75
-522.625
3.25
281.875
818.875
1747.875
1970.625
1321.75
637.0
205.875
-22.75
32.125
65.25
-147.75
-55.25
491.375
945.375
1236.125
1526.5
1648.875
1358.0
828.875
583.0
551.5
562.0
665.375
418.0
187.375
461.5
122.25
-772.375
-899.375
-366.75
482.5
1018.25
134.125
-1208.375
-1477.625
-1246.25
-1525.625
-1999.75
-1938.25
-1384.0
-293.0
1150.375
1349.0
151.0
-631.5
-743.75
-754.0
-699.125
-539.875
126.75
834.125
1001.75
1039.375
336.75
-828.375
-582.875
378.25
707.625
1301.375
2415.75
3108.75
3263.25
3710.25
4475.375
4121.0
2495.125
1121.625
571.5
429.75
39.875
-609.875
-623.75
-226.875
-186.25
-389.125
-738.125
-819.75
-501.5
-427.625
-388.25
-433.5
-914.875
-763.875
241.125
1338.875
2432.875
2547.75
1503.625
1154.875
1604.625
1596.25
1246.5
907.75
573.75
314.75
10.25
-307.375
-367.0
-86.875
38.5
-503.875
-981.625
-703.75
-368.875
-168.125
362.5
804.25
870.625
1006.375
1548.5
2309.625
2266.75
989.625
-243.75
-597.75
-410.75
-24.875
-5.125
-442.125
-746.0
-1061.625
-1175.75
-561.625
-570.0
-1651.125
-1744.125
-863.0
-574.75
-221.875
265.875
-482.625
-1624.125
-1753.75
-1323.25
-841.25
-523.5
-381.625
-46.625
-290.875
-1605.25
-2396.25
-1871.25
-1161.625
-1003.75
-878.5
40.125
952.0
350.25
-735.75
-889.25
-1028.375
-1392.0
-939.0
75.25
506.125
-234.5
-1223.375
-1121.625
-858.125
-1445.875
-1615.75
-1128.375
-871.5
-465.75
-250.25
-863.375
-1145.5
-763.875
-646.375
-590.0
-336.375
-237.75
-329.625
-679.25
-1107.5
-1409.75
-1918.875
-2089.25
-1234.0
-328.75
61.625
499.125
784.75
988.125
1678.75
1993.875
1221.375
405.625
206.0
139.75
135.0
817.0
2010.75
2183.375
1083.25
614.125
1278.5
1784.375
1845.875
1901.0
2016.625
1795.25
834.0
-51.75
-415.25
-1574.375
-3267.625
-3411.5
-2265.5
-1761.625
-1998.125
-1896.25
-1450.125
-1292.25
-1252.375
-771.875
-77.25
112.0
-387.25
-1188.125
-1783.25
-1743.375
-1190.5
-305.75
1109.75
1819.875
586.625
-480.0
246.125
1068.5
1264.875
1471.375
1415.0
1024.375
547.875
421.25
1025.125
1327.375
716.5
384.375
904.5
1466.75
1435.0
1056.875
556.25
-22.125
110.375
568.75
-185.25
-1007.25
-401.875
149.75
-129.125
-459.875
-854.875
-983.375
-353.625
306.625
596.875
838.25
661.875
-55.0
-470.5
-519.75
-642.375
-585.25
-568.25
-874.625
-799.0
-131.625
562.75
1021.0
1445.875
1839.125
1429.5
514.625
458.625
652.0
-84.125
-1427.625
-2717.125
-2865.625
-1720.375
-830.625
-672.5
-992.875
-1872.25
-2615.25
-2715.0
-2577.875
-2791.125
-3149.0
-2713.75
-1892.75
-1284.875
-355.625
351.0
669.5
1259.125
1393.625
1356.5
1569.75
769.875
-268.0
-541.25
-979.875
-1157.25
-982.0
-1216.5
-959.625
-210.875
141.875
275.5
-150.125
-1131.125
-1908.0
-2390.25
-2135.625
-1312.125
-1176.25
-1342.125
-1092.875
-1060.5
-1133.875
-992.25
-773.375
-67.375
231.75
-650.75
-391.5
1339.0
1691.25
971.0
520.75
-323.5
-756.5
-456.125
-730.125
-1005.5
-1125.5
-1889.875
-2113.0
-1449.875
-1041.5
-837.25
-1044.5
-2184.125
-3377.25
-3635.375
-2968.0
-1837.875
-718.375
-52.75
161.625
537.625
917.25
705.75
514.875
631.5
354.75
-87.875
-177.375
-140.5
97.25
756.5
1229.625
781.0
-253.25
-697.625
175.5
1524.875
1835.25
1510.25
1768.125
1812.75
1271.375
1272.375
1366.5
1132.25
1411.375
1284.75
38.0
-618.875
-230.125
51.875
367.5
1050.0
1314.625
944.75
597.75
160.75
-577.125
-699.5
-101.875
215.125
591.5
1493.0
1817.75
1131.875
212.375
-534.875
-895.75
-812.0
-581.125
-146.625
365.875
156.0
-663.625
-596.25
758.0
1609.375
1032.75
460.0
586.625
658.0
794.25
1272.875
1643.25
1956.75
2185.125
1986.75
1938.5
2353.375
2478.875
2131.0
1639.875
1167.375
1126.625
1250.625
717.25
0.0
-287.75
-562.0
-614.625
-290.75
-414.875
-819.875
-680.125
19.625
1049.5
1734.25
1452.125
949.125
1182.5
1913.625
1907.25
664.625
-283.875
-28.75
461.5
836.375
911.0
325.0
78.5
372.25
70.625
-351.875
155.25
1089.375
1579.75
1729.625
2008.0
2066.75
1655.0
1208.125
464.375
-304.875
-140.375
36.5
-24.375
1076.25
1842.625
502.5
-994.125
-1398.875
-1438.75
-945.75
26.625
882.0
1420.125
1094.5
141.0
-42.125
637.5
1022.125
633.25
-191.375
-826.0
-1092.0
-1636.875
-2471.0
-2600.5
-2171.0
-1986.375
-1298.375
164.875
716.875
-65.0
-844.875
-1253.75
-1644.5
-1865.125
-1631.625
-952.625
-177.75
302.125
435.75
664.75
1395.625
2122.5
2224.875
1864.25
1208.875
363.125
-287.25
-365.375
85.125
446.75
935.25
1963.0
2043.875
1194.5
1672.5
2711.375
2728.25
2733.0
2676.625
2123.75
2004.375
1787.5
1111.625
1295.125
1883.75
1470.125
537.125
-356.125
-1566.25
-2447.125
-2089.625
-1510.5
-2063.125
-3215.375
-3715.875
-3250.25
-2608.375
-2340.875
-1804.625
-951.625
-719.625
-1024.75
-1075.25
-645.5
-295.0
-533.125
-582.25
-118.5
-178.625
-540.875
-556.0
-899.125
-1682.25
-2294.5
-2392.75
-1973.625
-1902.25
-2492.0
-2710.875
-2318.375
-2054.5
-2120.5
-1823.25
-707.875
90.75
-300.0
-1019.625
-1452.75
-1095.125
196.875
505.375
-455.125
-465.125
-31.625
-434.25
-514.0
-404.75
-885.0
-975.25
-790.5
-756.875
168.125
1528.625
1836.25
1297.875
714.625
256.5
-201.625
-407.125
2.0
337.25
331.875
894.875
1587.375
1512.75
1140.5
468.5
-738.75
-1820.875
-2367.75
-2154.25
-1406.875
-955.5
-416.125
362.625
90.375
-696.125
-499.625
113.25
536.75
545.625
-452.625
-1103.0
-197.25
399.875
-213.0
-532.375
76.75
1378.125
2386.5
1579.875
100.5
174.625
929.125
946.0
524.25
-429.625
-1559.375
-1495.125
-417.75
520.125
813.75
294.5
-489.5
-879.625
-610.375
603.5
1560.375
1088.25
566.875
442.625
-137.875
-107.25
800.25
1190.0
1126.25
903.0
126.5
-528.875
-83.875
774.625
458.25
-649.5
-1049.25
-1008.875
-880.75
-498.25
-543.375
-644.75
-242.25
-214.5
-350.25
57.5
557.75
785.875
455.75
-249.625
-624.75
-666.125
-408.875
-175.625
-626.375
-1332.625
-1904.125
-2257.375
-2199.625
-2388.375
-2465.75
-1430.75
-336.875
6.0
-55.625
-468.75
-621.25
-575.5
-831.375
-345.5
640.5
609.0
98.5
-84.25
4.25
430.25
595.375
556.625
1060.625
1027.625
-58.625
-368.25
646.125
1660.375
1827.625
1369.125
1315.375
1473.125
446.375
-754.375
-469.25
265.625
776.25
1424.5
1132.125
-320.75
-1150.5
-574.75
336.625
205.0
-726.0
-498.625
1068.875
1758.625
1270.125
1085.625
803.625
-92.75
-737.375
-1390.625
-1991.75
-1299.75
-147.5
263.0
329.0
-226.875
-1293.75
-1828.125
-1918.375
-1905.625
-1967.125
-2223.25
-2031.125
-1312.5
-474.75
414.875
909.375
1071.0
1469.5
1935.125
1788.25
722.125
232.875
1249.0
1587.75
726.125
384.875
73.625
-779.75
-1461.25
-1571.125
-914.375
-535.75
-889.625
-866.875
-1135.25
-1987.75
-2212.25
-2322.875
-2497.125
-2376.625
-2690.375
-2694.25
-1901.0
-1724.75
-2410.5
-3033.75
-2539.0
-1118.25
-710.875
-1238.25
-1543.5
-2259.375
-3087.625
-3131.875
-2638.875
-1929.0
-2032.875
-3158.5
-3466.125
-2446.75
-1243.0
-760.5
-1209.0
-1622.5
-1477.0
-1239.875
-872.25
-605.5
-709.25
-841.875
-1251.0
-1826.75
-1912.875
-1881.375
-2023.25
-2143.875
-2360.125
-2373.375
-2030.25
-1771.75
-1492.0
-1001.5
-474.0
102.625
384.0
115.375
16.0
192.75
38.75
66.875
292.125
-344.0
-933.125
-464.5
-371.25
-834.25
-762.625
-911.375
-1537.625
-1802.875
-1993.875
-2176.25
-2039.0
-2015.25
-2089.875
-2016.375
-1907.625
-1678.625
-1755.125
-2562.25
-3065.75
-2284.125
-1073.25
-756.5
-1236.5
-1670.75
-1865.625
-1977.375
-1972.875
-1769.0
-1555.125
-1617.875
-1493.875
-891.625
-493.875
-46.875
894.625
1334.5
1341.0
1874.375
2255.0
1789.375
883.875
-59.625
-796.0
-1381.375
-1757.625
-1576.875
-962.375
-224.5
269.625
455.0
807.875
823.0
12.875
-677.875
-1036.375
-1424.75
-1697.125
-2213.875
-2726.0
-2556.25
-2299.5
-2305.5
-2275.25
-2156.875
-1787.625
-1378.625
-1069.0
-676.625
-494.875
-213.25
434.375
840.125
1273.75
1528.0
580.625
-607.375
-893.75
-847.875
-997.125
-1001.375
-107.125
823.125
261.875
-478.25
-387.0
-415.0
70.0
983.625
982.0
835.5
659.875
-226.25
-554.75
-219.625
-373.625
-715.375
-945.25
-1007.75
-640.0
-397.125
-661.5
-810.75
-274.0
650.5
1301.625
1375.375
505.625
-786.0
-863.25
-361.625
-1108.5
-1942.875
-1414.0
-652.25
-446.125
-90.125
776.0
1740.875
2472.875
3106.75
3660.0
3676.75
2926.875
1867.625
965.625
206.625
-369.25
-571.25
-358.875
150.5
369.75
45.125
23.5
398.75
357.75
301.375
579.5
16.625
-1358.25
-1631.25
-781.5
-664.25
-1085.0
-871.25
-671.875
-849.0
-538.625
9.125
-291.125
-1228.5
-1810.0
-2183.125
-2352.875
-1332.0
-121.0
-55.5
219.125
961.75
996.625
583.75
-120.875
-532.375
9.875
178.0
-52.0
338.0
655.25
1024.625
1615.875
1500.5
1079.75
735.0
436.125
676.25
1033.375
1509.875
2473.625
2866.5
2526.375
2456.875
2748.25
2935.125
2624.75
1862.5
895.375
397.5
1228.5
2059.375
1731.25
1768.5
2115.125
1620.0
1171.875
935.0
385.75
31.0
-142.875
-469.75
-1154.0
-2365.75
-3434.875
-3472.625
-2255.125
-815.0
-621.0
-1237.125
-1583.25
-1641.5
-1259.375
-675.0
-635.75
-968.375
-1237.625
-1239.5
-745.125
1.875
358.25
-21.375
-620.625
-738.875
-428.75
-10.75
75.375
-297.0
-533.25
-904.375
-1796.0
-2130.0
-1743.875
-1479.0
-1031.125
-601.5
-1024.75
-1669.125
-1883.375
-1814.125
-1202.0
-428.75
-269.25
-305.125
-397.0
-872.125
-1104.125
-875.875
-524.75
-113.125
-321.625
-1109.625
-1438.125
-1669.75
-2142.25
-1978.75
-1312.0
-1012.375
-1232.5
-1556.875
-1527.125
-1172.625
-606.625
-71.125
-188.625
-710.125
-1171.125
-1981.875
-2649.875
-2245.5
-1738.0
-2213.75
-2557.5
-1866.25
-1223.0
-903.875
-147.625
394.25
469.75
763.0
503.0
-400.0
-425.625
392.625
1278.5
2130.875
2231.125
1493.625
1116.0
1171.125
1155.75
1474.0
1666.25
988.5
460.0
792.375
1667.125
2782.875
2833.125
1796.375
1721.625
2050.375
1297.75
500.5
-66.25
-762.375
-484.625
810.25
1810.75
1964.375
1443.25
456.125
-583.875
-823.875
-219.25
249.625
373.5
470.75
771.25
1423.0
1503.75
416.0
-499.25
52.5
1404.5
1775.875
1035.875
422.125
-423.125
-1547.125
-1455.75
-513.875
268.0
1195.0
1590.25
896.625
605.875
1490.625
2179.375
1940.375
1901.875
2499.125
2672.375
2110.875
1527.125
981.75
-119.75
-1055.125
-355.625
1027.0
1454.125
1287.125
789.0
337.75
541.625
373.375
-161.5
-269.375
-686.5
-637.75
504.0
976.25
913.375
786.0
-570.75
-1877.5
-1642.0
-1356.125
-1830.25
-2033.5
-1468.875
-655.125
-102.875
38.375
-286.125
-352.875
369.5
771.75
560.0
646.125
631.5
243.125
-12.125
-551.375
-1063.625
-377.875
727.25
963.75
859.375
880.875
524.0
-112.25
-597.375
-1104.0
-1650.875
-2057.25
-2586.0
-2947.125
-2408.375
-1601.0
-1262.625
-841.375
-452.125
-275.75
578.0
1617.375
1803.25
1535.125
1124.25
984.25
933.625
-519.0
-2394.5
-2619.75
-1959.25
-1437.875
-1425.0
-1685.625
-439.0
1570.375
1670.875
680.75
499.125
894.375
1148.875
1124.75
1176.875
1160.0
940.25
1160.875
1234.125
764.875
1356.875
3166.125
4792.125
5882.125
6229.25
5592.25
4665.25
4504.125
4980.375
4377.375
2236.375
211.75
-1058.125
-1885.375
-1840.625
-922.875
12.0
408.375
352.0
54.625
-502.5
-1028.875
-919.25
-99.125
1134.5
2302.625
2442.5
1247.625
-229.25
-1221.125
-1721.5
-1444.625
-652.75
-483.625
-1217.25
-2080.375
-2318.875
-1740.125
-991.625
-688.125
-519.875
-90.75
294.0
391.625
546.25
551.0
36.125
-51.375
385.0
156.75
124.5
1103.375
1192.25
-246.125
-1444.5
-1585.375
-1075.25
-240.75
753.25
1904.625
3314.0
4609.625
5016.125
4317.75
2860.875
1661.875
1889.625
2233.875
893.375
-609.25
-1028.125
-1387.875
-1637.625
-1287.875
-561.125
761.75
2617.25
4148.875
4325.25
3444.625
3572.25
5110.375
6289.25
6553.625
6464.375
6423.625
6416.75
5963.5
5362.0
4959.5
4129.125
3053.125
2331.75
1770.75
1490.75
1664.25
2003.625
2501.875
3028.0
2971.375
2041.25
825.0
111.0
-151.0
-394.25
-894.625
-1785.625
-2380.25
-2115.125
-1738.125
-1454.25
-416.125
1191.375
2059.0
1440.75
251.25
-274.0
-666.5
-1217.125
-747.125
-44.5
-842.25
-1950.25
-1883.625
-1359.25
-1111.5
-1302.5
-1767.125
-1613.625
-606.875
330.5
739.875
814.0
366.25
-468.625
-704.375
-408.5
-534.625
-681.875
-450.375
-658.0
-1349.875
-1737.5
-1693.25
-1872.5
-2271.125
-1627.75
-490.875
-645.25
-736.0
297.375
565.5
91.75
-242.25
-1055.75
-1469.25
-1059.375
-1231.5
-1523.75
-1114.375
-804.0
-842.375
-1144.625
-1507.5
-1251.0
-843.5
-684.25
85.5
836.25
296.25
-536.25
-818.875
-1362.875
-2176.5
-2837.625
-3502.0
-3589.375
-2695.625
-1649.375
-856.875
-249.5
-177.0
-512.625
-757.75
-1176.125
-1946.375
-2054.875
-948.875
47.125
-158.125
-885.75
-1224.5
-1198.75
-1382.375
-1701.125
-1298.75
-492.75
-238.0
64.875
1058.75
2157.0
2729.875
2403.25
1683.75
1518.5
1406.625
700.125
-236.625
-1360.75
-2423.625
-2843.0
-2842.375
-2501.375
-1492.25
-158.375
643.25
331.5
-477.125
-643.25
-275.375
-96.375
-419.25
-1124.375
-1547.875
-1439.25
-989.0
-277.125
-69.5
-413.0
-116.0
573.75
942.625
1317.75
1334.625
749.125
316.375
162.125
-19.75
-128.75
82.75
306.125
-267.625
-1103.625
-1013.0
-352.25
269.25
563.125
405.75
930.125
2057.625
1950.25
1104.125
718.375
-79.125
-851.75
-257.125
636.125
1015.875
1430.375
1153.75
378.25
727.25
1051.625
24.75
-715.125
-963.875
-1534.5
-1138.875
99.125
566.75
548.625
547.875
460.125
533.375
700.5
1089.125
1605.25
1412.875
963.875
1022.125
878.0
505.5
703.75
1207.75
1351.125
1007.125
785.0
1206.375
1504.875
1364.375
1445.0
1097.625
20.75
-407.25
-132.875
111.375
533.0
740.75
858.25
1945.875
3030.5
2832.5
2275.875
1924.375
1650.875
1822.375
1558.25
95.125
-995.0
-1136.75
-1468.125
-1538.5
-965.625
-699.75
-596.625
-610.25
-930.0
-237.625
1001.25
832.375
140.5
268.25
991.375
1937.375
1721.375
407.125
777.25
2311.5
2012.25
1081.625
1508.875
1659.5
1156.375
1602.5
1930.875
826.375
-608.25
-1652.25
-1866.25
-954.5
-230.625
-154.875
-158.5
-627.75
-1291.25
-1624.0
-1778.25
-1290.75
-445.375
-253.25
-503.125
-617.75
-205.875
399.125
5.375
-901.25
-693.25
461.375
1115.875
719.125
143.0
0.875
178.75
762.375
981.625
212.5
-592.375
-1379.625
-2456.25
-2805.875
-2176.125
-1200.25
-595.25
-845.125
-1081.625
-658.625
-60.375
110.125
-839.75
-2216.25
-2736.375
-2731.625
-2403.375
-1924.125
-1565.375
-331.0
1062.0
1045.625
396.625
-645.375
-1813.625
-1594.875
-611.625
76.375
547.75
441.5
234.375
223.625
200.375
1001.75
1927.375
1983.5
2063.625
1654.0
430.125
-26.125
393.625
1038.875
1492.125
1230.625
772.25
47.0
-1022.25
-1233.625
-1035.875
-987.75
-470.5
-529.0
-1175.75
-935.625
-614.25
-945.75
-1384.5
-1777.25
-1509.125
-582.25
390.0
1621.625
2524.25
2373.75
1421.0
-271.5
-1576.875
-1232.75
-264.0
249.125
199.25
-363.875
-458.75
309.125
788.75
669.625
583.0
422.875
-94.75
-545.625
-474.5
-45.5
496.0
1350.25
2394.875
2664.75
1953.75
1263.25
581.625
-455.125
-1020.25
-1382.875
-2190.25
-2194.0
-1356.875
-1039.25
-893.5
-557.375
-292.25
193.0
383.125
-7.375
-203.125
-460.75
-977.75
-1114.0
-1380.5
-2205.0
-2882.5
-3344.625
-3637.625
-3245.875
-2220.75
-732.625
989.0
2063.5
2271.125
1966.875
1237.125
805.25
905.625
772.75
878.625
1659.125
1960.0
1394.375
821.625
929.5
1592.875
1892.0
1495.375
844.0
347.125
230.625
-229.875
-1049.5
-568.875
784.125
1046.5
434.0
-161.25
-493.25
-117.375
1005.875
2042.0
1942.375
1167.125
1105.375
1231.5
642.25
129.5
260.125
771.5
1206.125
1273.25
1121.625
522.25
-434.625
-924.25
-711.5
390.625
2078.25
2852.75
2139.0
508.875
-1055.375
-1601.0
-1523.0
-1149.75
-621.125
-1165.5
-2284.5
-2475.375
-1971.5
-658.5
999.0
1315.875
986.125
1246.0
1394.25
1239.625
1168.25
637.375
-946.75
-2478.375
-2352.375
-1673.875
-1933.75
-2091.75
-1581.75
-971.5
-715.25
-1313.375
-1665.0
-780.75
34.75
231.875
164.125
-174.875
-315.625
-698.0
-1594.375
-1763.375
-1372.5
-1108.0
-568.375
-354.25
-927.5
-1428.375
-1480.875
-1469.5
-1887.125
-2460.0
-2568.75
-2594.0
-2457.875
-1717.375
-1004.375
-170.25
929.25
872.875
-267.875
-1104.625
-1758.0
-2586.5
-2950.25
-2304.5
-1302.625
-1081.25
-922.875
393.125
1780.375
2129.375
1926.5
1330.0
513.0
266.25
555.625
671.625
246.25
-672.5
-1516.25
-1541.625
-771.375
-115.5
-88.625
-74.125
72.875
-217.875
-196.375
851.5
1669.0
1504.0
969.5
250.375
-588.0
-1399.25
-2070.75
-1858.25
-598.125
502.125
642.375
530.5
997.375
1218.5
412.25
-194.125
-7.375
148.875
400.0
817.125
808.0
650.125
578.75
82.875
-805.125
-1430.0
-1812.375
-2338.875
-2069.5
-593.25
23.375
-970.25
-1783.75
-1742.0
-1256.25
-444.875
144.75
16.5
-189.0
433.375
1136.25
1081.25
1675.875
2925.75
2518.625
870.5
-310.25
-1426.875
-2340.25
-2156.125
-1408.0
-949.625
-986.625
-1409.125
-1708.625
-1372.375
-738.125
-513.125
-359.5
359.875
1083.0
1081.375
640.25
458.875
739.375
1123.625
1122.625
372.25
-460.0
-220.375
528.25
734.375
141.25
-1652.25
-3475.5
-3577.125
-2856.875
-2250.875
-1439.75
-662.0
23.125
69.5
-978.875
-1518.25
-989.25
-704.5
-831.0
-935.625
-829.125
-581.0
-700.125
-1120.25
-1696.75
-2277.0
-2194.125
-1946.125
-2117.5
-1869.625
-1082.25
-469.125
-749.625
-2131.0
-2962.375
-2500.375
-2381.75
-3124.875
-4164.125
-4544.125
-3052.75
-1598.375
-2203.75
-2517.375
-1392.5
-414.0
759.25
2098.75
2422.0
2649.125
3151.25
2423.375
567.875
-810.5
-692.875
479.5
1284.25
1649.375
2111.0
1613.875
162.375
-352.375
192.375
683.25
907.25
591.75
38.25
70.625
-16.75
-529.125
-450.0
-133.375
-176.875
-322.0
-798.5
-1310.125
-1709.125
-2457.5
-2370.125
-1060.125
-296.5
-489.625
-1135.125
-1746.25
-1767.875
-2070.375
-2663.875
-2363.5
-1828.25
-1533.75
-1235.75
-1323.625
-1013.25
-346.625
-1005.375
-2201.25
-2085.625
-1015.375
-55.625
302.125
-115.875
-896.75
-1131.25
-1109.875
-1550.875
-1172.0
17.5
232.375
395.25
625.5
-666.875
-1739.875
-1493.125
-1150.625
-460.375
53.5
-28.375
359.75
353.5
-577.0
-1336.0
-1626.5
-1038.25
-31.25
526.75
1136.25
927.0
-416.5
-921.75
-1064.125
-2029.375
-2437.375
-1861.5
-1382.25
-959.75
95.125
992.375
404.5
-570.875
-581.75
-360.875
149.0
1235.75
1505.875
713.625
486.875
1247.875
1515.875
1055.625
1175.125
932.125
-704.0
-1706.25
-1452.25
-1273.375
-949.375
-28.625
1287.875
2236.625
1991.25
1790.125
2273.625
1734.375
301.875
-384.375
-203.5
245.375
531.375
765.0
1017.875
622.625
-59.375
-89.875
156.625
297.75
280.875
-178.75
-604.5
-490.625
-47.25
382.125
-48.625
-1330.0
-1919.125
-1876.875
-2167.75
-1883.5
-762.5
130.875
630.875
467.125
-179.0
-23.125
585.0
612.625
393.5
284.875
494.375
819.5
680.375
575.875
643.125
142.5
-791.375
-1745.375
-2135.125
-1418.375
-368.375
105.0
-88.625
-105.5
701.5
659.75
-654.875
-887.5
-265.625
-107.375
245.0
269.875
-596.875
-1272.375
-1280.875
-512.25
591.125
959.25
684.125
85.0
-751.625
-1232.0
-1149.25
-697.875
-177.375
342.625
786.5
229.625
-723.0
-594.625
-513.0
-691.875
88.25
380.0
-144.0
69.625
7.875
-692.125
-748.5
-908.0
-1371.625
-812.125
479.125
1505.25
1676.125
657.25
-450.25
-576.375
-309.75
80.25
643.75
404.875
-654.625
-1210.125
-1066.25
-1018.125
-1242.75
-1028.875
40.75
892.125
711.75
163.5
-404.375
-856.5
-737.25
-151.25
596.0
717.625
-231.75
-815.25
-726.125
-1081.125
-846.25
446.125
745.375
-128.125
-329.25
159.375
-109.625
-965.875
-1047.25
-802.875
-1068.125
-758.0
259.625
513.375
-138.5
-923.5
-1372.25
-1315.375
-1300.75
-1592.375
-1442.0
-830.25
-1092.375
-2590.25
-3600.25
-3205.0
-2835.25
-3415.375
-4126.625
-3952.75
-2407.625
-249.125
790.25
240.25
-651.5
-705.125
-142.375
-316.25
-1706.625
-2968.875
-3063.125
-2572.5
-2156.25
-1861.5
-1841.5
-2009.25
-2141.5
-2394.5
-2372.625
-1805.875
-1738.25
-2237.375
-2193.375
-2116.75
-2592.25
-2467.25
-1425.0
-533.75
-190.875
-141.375
-319.875
-409.5
355.5
1602.625
1722.625
678.0
-28.25
273.5
1295.375
1810.625
941.5
84.875
-55.75
-721.625
-1407.0
-926.25
-217.5
-191.5
-557.75
-922.0
-864.75
-345.5
113.5
323.5
407.75
299.5
291.875
735.875
817.0
-41.5
-882.5
-1195.625
-1327.75
-1409.75
-1453.625
-729.5
870.75
1402.625
299.5
-684.25
-592.0
265.375
982.375
1116.875
1088.375
311.25
-1435.625
-2452.0
-2206.0
-1633.5
-905.875
-25.375
748.0
1158.0
833.625
-121.5
-930.625
-1046.125
-1111.125
-1748.5
-1964.875
-1127.875
-269.0
-358.0
-1337.375
-1825.5
-1074.0
-1002.625
-2266.375
-2549.0
-1383.75
-651.375
-916.625
-977.375
30.0
1227.375
1515.125
1008.875
85.875
-546.125
-444.125
-559.875
-1066.5
-1112.625
-857.375
-587.0
-586.5
-1027.375
-675.25
322.25
138.75
-589.875
-939.25
-1916.625
-2667.25
-1643.125
-268.5
-361.625
-1458.625
-2351.375
-2947.125
-3617.5
-3969.375
-3924.625
-3718.5
-2689.25
-1115.5
-468.0
-845.375
-1389.25
-1533.375
-1235.75
-1368.5
-2103.0
-2163.375
-1385.125
-1182.75
-1857.625
-2179.125
-1734.0
-1096.75
-505.875
-404.625
-774.75
-507.125
62.625
-211.125
-708.125
-1090.5
-1956.875
-2435.125
-1710.0
-983.0
-861.625
-264.125
676.875
765.25
106.25
-785.0
-1276.625
-719.0
-320.75
-783.125
-784.875
-341.0
-220.5
-442.0
-1065.25
-1381.75
-1201.0
-921.375
201.25
1078.625
-29.5
-1468.875
-1853.25
-1966.25
-2214.25
-2184.5
-1020.375
484.125
895.375
1358.125
1798.625
473.75
-1182.625
-1369.125
-595.875
292.5
324.625
-132.875
489.25
1910.875
2626.25
1782.125
106.75
-673.375
-637.5
-678.375
-553.875
-780.0
-1699.875
-2105.25
-2001.5
-2303.375
-2478.5
-2219.625
-2248.375
-2239.875
-1465.875
-413.375
515.375
1237.875
1119.75
490.75
439.75
624.625
172.875
-878.0
-2130.75
-3138.625
-3473.25
-3119.625
-2537.625
-1819.75
-686.25
66.5
-281.75
-828.25
-1114.625
-1401.5
-1623.875
-2226.0
-2792.25
-2369.0
-2070.125
-2428.25
-2325.25
-1970.5
-1613.5
-1006.125
-573.5
23.875
300.375
-833.125
-1421.0
-383.0
230.875
193.0
-9.875
-735.5
-649.375
499.5
1186.25
1623.5
1807.25
1081.25
776.25
1545.375
2165.375
2422.75
2296.875
1146.5
-40.0
46.875
562.0
726.25
865.875
703.375
480.375
652.375
20.375
-1265.25
-1211.875
-137.625
520.5
712.125
417.75
-167.5
-232.5
259.625
730.875
915.5
835.5
721.0
954.125
1182.625
473.5
-463.5
-361.5
-499.375
-2052.75
-3373.5
-3307.125
-3010.125
-3361.5
-3555.375
-3109.625
-2985.875
-3205.25
-2862.875
-2434.375
-2169.875
-1491.625
-1085.5
-1315.625
-1243.75
-973.375
-938.75
-617.625
-420.25
-912.75
-678.0
804.75
1729.0
1436.375
524.375
-601.5
-1110.375
-1029.75
-695.5
362.5
761.25
-381.5
-663.875
261.125
410.375
98.75
69.75
-43.375
-351.75
-895.0
-1159.75
-732.125
-570.375
-1071.0
-1321.75
-1171.125
-1292.25
-1449.0
-1022.625
-805.875
-1448.5
-1615.375
-554.0
579.625
1128.0
1399.625
1345.625
811.125
302.125
310.125
343.625
153.375
477.625
753.375
-409.125
-1865.75
-1882.75
-1415.0
-1395.0
-1160.25
-960.75
-1261.5
-985.0
220.75
714.25
-205.25
-1007.75
-819.375
-63.5
1251.875
2165.5
1623.0
1382.125
2373.25
2683.25
1838.875
923.875
446.25
188.0
-721.625
-1645.875
-1364.75
-1198.5
-1873.875
-2265.0
-2364.0
-2071.125
-1215.75
-792.875
-530.375
-68.0
-644.0
-1584.75
-1333.0
-979.125
-1220.25
-1237.75
-1469.125
-1749.375
-1222.125
-1105.125
-1332.5
-133.0
1153.5
911.375
330.0
78.25
-14.0
70.375
16.75
-237.25
-555.0
-558.375
-96.75
93.375
-168.625
-847.625
-1662.25
-1209.125
-31.0
374.125
987.375
2084.125
2385.0
1791.25
1110.875
1041.25
777.375
-311.125
-797.0
-840.25
-1334.5
-1311.25
-942.25
-809.875
-1048.25
-2234.875
-2727.875
-1562.125
-633.625
101.75
806.25
84.0
-961.5
-843.375
-296.0
-400.875
-1613.25
-2875.75
-2940.375
-2331.75
-1618.375
-848.125
-571.75
-872.375
-811.125
-371.0
-1215.0
-3332.25
-4387.125
-3692.875
-2389.0
-1326.375
-606.125
448.5
1410.25
1059.25
183.25
56.75
628.0
1226.0
1158.875
1095.75
1739.75
1797.5
973.0
720.375
848.25
179.625
-750.0
-915.625
-764.25
-726.0
-398.125
-247.25
-754.75
-1221.375
-1313.625
-1017.5
-13.875
1303.75
1861.625
1343.375
1041.125
1681.875
1648.25
358.625
-399.0
-225.75
-334.625
-780.125
-942.5
-1082.625
-1368.0
-1328.25
-1245.75
-1390.5
-1189.375
-919.875
-857.25
-306.5
730.875
1835.0
2416.375
2034.5
1582.625
1118.75
78.5
-494.125
-598.625
-833.625
-404.25
71.25
-50.625
330.75
753.0
331.0
-72.5
148.375
703.125
750.75
-165.875
-1239.0
-1918.75
-2114.75
-1835.125
-1780.625
-1876.5
-1471.875
-1044.0
-916.875
-766.125
-190.5
1170.625
2156.125
1572.375
571.125
-169.5
-1098.5
-1422.875
-939.875
-599.25
-400.625
-483.0
-1429.125
-2730.875
-3409.375
-3007.5
-2111.125
-1664.625
-1388.25
-866.875
-472.875
-442.875
-994.125
-1699.25
-1686.375
-1166.875
-387.375
227.25
-199.875
-632.25
-315.0
-617.0
-1251.25
-1131.125
-1022.5
-1253.125
-1224.5
-941.75
-863.75
-955.875
-385.5
542.25
538.875
-125.0
-759.0
-1122.25
-680.5
48.125
310.875
413.5
357.0
127.625
-18.5
-168.875
-307.75
-569.0
-766.5
-705.25
-1444.25
-2648.625
-2593.5
-2007.75
-2284.625
-3217.375
-3960.0
-3387.25
-2192.125
-1991.5
-2025.875
-2073.25
-3202.375
-4361.625
-4369.625
-3526.0
-2333.5
-1639.375
-1546.375
-1497.25
-1658.5
-2100.375
-2694.75
-2836.75
-1959.5
-1368.25
-1378.0
-841.625
-826.625
-1649.875
-1833.375
-1768.0
-1331.375
223.75
1403.25
1633.875
1668.125
1169.125
233.5
-699.375
-1528.625
-1940.75
-2203.0
-2094.75
-952.75
108.25
341.0
616.25
608.5
-126.5
-338.0
256.875
475.0
88.875
-435.25
-785.5
-729.875
-962.0
-1954.0
-2564.75
-2439.5
-2443.75
-2421.625
-2122.375
-2034.25
-2117.375
-1917.75
-1418.5
-1342.125
-2062.875
-2546.625
-2463.625
-2876.75
-3442.375
-3160.75
-2729.375
-2481.625
-1645.0
-941.625
-1255.875
-1598.75
-1538.625
-1324.125
-618.625
-286.0
-870.75
-1246.25
-1569.25
-1806.75
-898.875
-294.75
-1007.875
-1314.125
-1161.625
-1455.25
-1561.625
-1367.75
-1155.0
-705.375
-295.0
-62.625
383.875
810.5
388.5
-841.75
-1341.125
-195.875
1148.75
1448.875
1322.5
703.125
-966.625
-2364.375
-2346.0
-1669.125
-1231.75
-1132.75
-596.0
274.75
-144.375
-1127.75
-1005.625
-1082.0
-1776.0
-1886.25
-1822.25
-1429.125
-249.25
389.5
-310.75
-1580.75
-1940.25
-992.5
-95.125
573.0
1134.625
691.625
217.125
247.625
-502.5
-1167.625
-856.625
-632.0
-254.375
778.25
1511.0
1294.375
229.375
-1106.25
-1597.375
-594.875
913.0
1616.25
2091.375
2797.375
2639.875
1918.75
1494.625
633.25
-337.375
-578.25
-1065.625
-1502.25
-720.75
-217.375
-497.375
-31.0
21.875
-1024.125
-1067.625
-624.0
-904.875
-609.625
-124.5
-570.25
-1139.125
-1583.0
-2086.0
-2340.375
-2139.25
-1294.875
-462.875
-67.125
460.125
624.25
2.375
-585.25
-749.0
-435.375
156.5
554.125
687.75
392.75
14.0
304.375
904.0
1316.5
1453.375
1085.375
580.125
617.0
1290.75
1838.0
1589.125
1340.375
1564.75
1445.0
848.5
69.375
-299.625
764.875
2383.75
2887.0
2738.5
2857.875
2859.5
2486.125
2427.625
2806.375
2550.375
1324.5
-5.75
-1088.125
-2077.75
-2551.5
-2318.375
-2330.125
-2585.125
-1893.875
-1208.5
-1747.375
-2218.5
-2365.125
-3028.875
-3570.5
-3784.25
-3992.875
-4003.25
-3812.125
-3239.25
-2497.375
-1956.375
-1553.375
-1926.375
-2430.25
-1784.25
-1589.0
-2357.625
-2395.875
-2368.5
-2697.875
-2156.25
-1525.625
-1855.125
-2106.75
-1338.375
-399.125
-348.125
-506.375
-635.875
-1505.5
-1848.25
-969.25
-687.625
-804.0
140.375
1204.875
1335.625
969.0
577.875
344.375
220.0
37.375
-139.625
-101.125
327.75
817.25
656.625
-3.5
-479.5
-901.0
-1377.875
-1378.75
-858.75
-206.875
9.5
-590.875
-863.125
65.375
982.375
1186.25
1030.875
388.125
-732.125
-1906.125
-2184.125
-1413.5
-1312.375
-1644.875
-1003.375
-700.625
-512.0
908.75
1224.25
-201.125
-1065.5
-1459.5
-1695.375
-1753.625
-2362.75
-2271.25
-1272.5
-1134.25
-976.0
-51.5
196.0
-266.75
-476.375
-70.5
405.0
343.125
528.375
422.125
-994.25
-1411.375
-174.125
321.75
202.625
-78.0
-972.25
-927.875
389.0
1447.625
2047.25
2026.75
1143.875
247.875
-72.75
156.25
602.0
991.375
1431.375
1590.0
1294.0
980.625
738.625
857.875
1551.0
2142.0
2177.75
1509.625
406.5
-22.75
234.5
167.125
-152.625
-416.25
-955.875
-1647.625
-1674.375
-631.25
556.75
818.875
567.75
693.25
1189.875
1554.25
1580.125
1674.125
2100.625
2100.25
986.0
-488.125
-1511.125
-2465.375
-3026.375
-2198.625
-925.25
-602.0
-922.625
-1418.25
-1673.625
-1191.25
-509.375
26.75
665.125
959.875
670.625
266.875
-91.25
-758.5
-1689.125
-1689.75
-668.75
-518.375
-1023.875
-446.875
152.25
-376.625
-566.625
148.625
484.625
-219.75
-1579.75
-2570.75
-2245.625
-1160.875
-411.625
31.5
161.125
-66.875
138.375
375.25
-77.125
81.5
862.0
559.875
-172.75
-212.5
-260.125
-528.875
-953.875
-1751.5
-1985.125
-1349.75
-1199.0
-1575.0
-1716.125
-2209.0
-2655.125
-2042.625
-1423.25
-1119.375
-478.0
-355.125
-304.625
435.0
361.875
-129.75
166.75
21.0
-510.0
-456.125
-233.75
-6.875
-338.375
-1285.0
-1433.25
-1196.25
-1666.5
-2237.5
-2669.25
-2873.75
-2150.375
-836.125
-60.625
59.25
307.25
474.0
90.25
-30.375
113.875
11.25
181.875
-56.5
-1017.875
-897.75
72.25
263.375
260.375
729.5
772.625
-248.125
-1446.375
-1664.0
-1251.0
-522.125
660.0
993.125
67.125
-668.125
-1181.125
-1916.125
-2113.25
-1475.75
-246.75
588.0
-202.125
-1106.5
-274.375
666.25
364.5
-145.0
-573.75
-1318.125
-2059.75
-2255.875
-1855.875
-1706.625
-2051.125
-2104.375
-1945.375
-1817.75
-1564.0
-1339.125
-741.125
32.625
56.625
-64.25
14.5
-196.25
-268.75
-459.0
-1056.0
-1345.75
-1559.5
-1424.75
-236.25
746.5
1072.625
1665.875
1740.375
611.125
-488.0
-843.875
-860.25
-220.0
1181.625
1922.5
1706.625
1796.625
2204.5
2234.75
1304.0
-561.375
-1486.125
-759.25
128.875
611.375
331.375
-772.125
-1483.0
-1702.25
-1668.625
-1186.375
-1079.5
-1097.5
-553.875
-525.625
-1041.25
-1102.5
-943.0
-870.75
-849.25
-663.125
-56.625
567.125
969.875
899.0
120.5
-66.75
877.875
1288.0
689.5
124.5
-259.375
-793.875
-1111.625
-839.125
-648.75
-732.25
75.125
1284.5
1157.875
263.25
-172.5
-319.875
-361.875
-425.0
-594.0
-603.375
-765.25
-1433.375
-2001.125
-1662.125
-686.0
-82.875
480.625
1398.125
930.875
-876.875
-1334.625
-315.875
604.625
1324.125
1704.875
1416.625
801.0
139.0
-393.0
-715.125
-975.125
-1280.0
-1437.875
-1092.875
-690.875
-870.25
-1046.75
-695.125
-225.625
100.5
404.5
795.25
1010.5
615.625
-331.875
-1075.125
-611.875
497.25
700.375
676.25
1362.125
1501.75
923.875
640.625
405.875
149.625
60.0
-573.625
-1670.0
-2110.375
-1879.875
-1600.25
-1044.375
-558.75
-815.0
-730.125
8.125
36.375
-166.25
254.5
379.75
-94.25
-554.75
-451.25
578.125
1917.625
2407.125
1573.75
321.625
-407.375
-1262.75
-1859.625
-809.25
512.125
783.125
1086.75
1355.0
936.125
334.5
-508.5
-1484.5
-1651.5
-1325.625
-1430.75
-1562.25
-1440.875
-1653.5
-1995.75
-2075.25
-1916.875
-1248.375
-607.75
-455.0
-69.75
-67.125
-1230.625
-2140.75
-1853.25
-1244.125
-1419.0
-2045.5
-1787.375
-1197.875
-1222.25
-1011.5
-648.875
-733.75
-960.875
-1434.0
-1807.25
-1972.75
-2537.875
-2551.0
-1699.125
-1444.375
-1670.5
-1360.875
-657.625
-395.0
-1108.125
-1815.0
-1177.375
228.875
810.375
425.5
394.0
947.25
1304.125
1356.5
478.75
-1651.5
-3187.5
-2836.75
-1598.625
-774.125
-349.125
223.25
383.75
47.125
382.625
1180.25
1731.125
2324.625
2773.875
2807.375
2389.125
1344.125
284.125
4.25
443.625
798.5
607.875
721.625
1347.25
1592.875
1695.625
2030.25
2031.375
1494.0
1005.25
1207.875
1553.0
1394.0
1273.375
1106.75
900.625
1207.875
963.25
25.625
-80.125
292.0
459.875
637.875
283.25
-510.125
-773.375
-277.625
428.75
463.75
-221.0
-764.5
-1058.625
-1625.5
-2244.5
-2186.125
-1762.5
-1866.75
-2009.875
-1293.875
-129.125
352.5
-463.625
-1794.25
-2798.125
-3760.25
-4288.375
-3546.5
-1976.625
-691.0
-355.5
-336.375
35.375
-0.625
-538.75
-993.375
-1625.125
-2190.5
-2323.5
-2189.875
-1567.375
-767.0
-296.5
251.125
1162.75
2049.875
2267.5
1991.875
1677.625
563.5
-815.75
-766.125
-270.5
-705.0
-1480.875
-2116.875
-2387.75
-2250.5
-1961.125
-1688.625
-1833.0
-1668.125
-269.375
1009.375
996.25
316.5
-65.5
121.625
-262.375
-1305.0
-1476.75
-1325.0
-1949.375
-2670.5
-3035.75
-3245.5
-3853.375
-4657.125
-4438.0
-3855.875
-3669.375
-2781.25
-1718.125
-1690.0
-2284.25
-2814.0
-2494.375
-1752.5
-1876.0
-2212.25
-2233.375
-2359.875
-1839.375
-488.875
718.75
1031.25
36.5
-1211.0
-1093.375
53.25
729.25
254.625
-643.375
-710.125
381.625
1292.375
193.25
-1836.25
-2081.75
-1548.375
-2366.25
-3174.0
-2661.375
-1884.625
-1582.875
-1160.625
-219.375
265.125
-166.625
-425.5
-409.5
-522.0
-146.625
268.625
-199.25
-935.5
-1659.125
-2501.125
-2242.25
-840.875
-401.875
-879.125
-336.75
682.75
796.0
628.625
608.375
249.375
-27.5
307.25
560.5
288.375
362.25
1039.125
1239.75
687.25
358.875
615.125
644.125
304.375
253.625
-230.875
-1133.125
-573.5
220.75
-902.25
-1984.25
-1921.375
-2004.625
-1728.75
-678.5
91.5
86.875
-456.125
-1106.0
-1714.25
-2009.875
-2009.125
-2514.75
-2866.375
-2349.0
-1858.0
-990.0
-74.125
-895.0
-2192.625
-2416.875
-2206.375
-1757.125
-1610.75
-1805.75
-1153.875
-163.625
205.625
33.0
-613.375
-1097.75
-1253.375
-1938.375
-2872.375
-2776.5
-1608.125
-1028.0
-1600.5
-1819.875
-1422.5
-1153.75
-636.0
-126.625
-592.25
-1683.375
-2264.375
-2127.5
-2090.375
-2326.625
-2418.875
-2341.75
-1740.875
-791.625
-534.375
-858.375
-884.125
-348.875
-35.5
-774.875
-1450.125
-1031.875
-218.125
659.375
1066.625
658.375
573.875
928.5
1389.25
2288.875
2742.0
2410.375
1934.625
1245.625
1027.75
1367.875
1028.375
508.5
289.25
-458.75
-1319.0
-1946.125
-2476.25
-1988.625
-989.875
-878.125
-762.125
-168.375
-212.25
-458.375
-135.5
360.625
793.625
385.125
-1196.625
-2264.0
-1901.25
-959.5
-431.5
-782.0
-1096.875
-847.75
-1169.375
-2009.875
-2474.0
-2575.375
-2007.125
-1077.625
-988.75
-1388.5
-1383.375
-1298.0
-1253.25
-750.125
86.75
834.75
1500.125
1801.75
1460.5
1056.75
919.75
736.375
430.375
94.875
-355.75
-1401.125
-2722.125
-2731.625
-1555.375
-765.5
-565.625
-980.5
-1522.375
-751.875
238.25
-148.625
-457.75
-34.125
-213.75
-1165.875
-2440.625
-3538.625
-3861.5
-4177.5
-4847.625
-4465.875
-2933.125
-1633.25
-1120.75
-1179.5
-982.875
-329.5
-374.625
-1031.75
-1341.375
-1408.25
-1134.25
-310.5
923.0
2383.875
2947.75
2062.5
831.625
219.375
190.125
-546.625
-2113.25
-2451.75
-1659.875
-786.875
537.0
1029.25
174.75
-618.875
-1697.875
-2608.875
-2216.0
-1599.25
-939.5
-90.0
-124.0
-718.875
-1196.875
-1199.25
-293.5
426.875
188.75
-429.0
-1091.375
-1329.875
-1406.0
-1970.625
-2076.0
-1506.625
-1544.25
-1839.75
-1239.5
-490.75
-666.25
-1003.25
-938.5
-1259.625
-1655.25
-1319.125
-1155.75
-1898.625
-2577.25
-2259.75
-1439.75
-1112.75
-1264.625
-1388.625
-1654.125
-2453.375
-3372.125
-3398.75
-2700.25
-2523.375
-2835.375
-2685.375
-2018.625
-1605.75
-1987.0
-2297.875
-1508.25
-551.375
-571.625
-1014.75
-1068.125
-1074.25
-1600.75
-1821.75
-991.375
-359.625
-745.5
-1200.125
-1220.875
-995.375
-543.375
-150.25
-170.0
-541.75
-1023.0
-1414.875
-1728.625
-1934.125
-1459.5
-240.25
533.875
167.25
-1035.125
-2403.625
-2697.375
-1998.875
-1868.25
-2327.75
-2590.5
-2355.625
-1451.75
-820.75
-936.5
-965.375
-905.0
-607.375
281.75
990.125
1111.0
902.625
1184.625
2185.875
1829.0
-57.75
-756.25
27.25
688.25
320.375
-885.625
-1350.125
-710.625
-156.625
157.25
535.75
756.25
200.75
-827.75
-1119.75
-1457.625
-2222.125
-1502.625
47.0
530.875
442.25
220.125
-28.25
-138.875
-327.25
17.875
671.625
476.0
-218.375
-1063.125
-2125.25
-2371.5
-1462.75
-824.0
-1167.375
-1226.75
-532.875
-516.125
-1539.375
-2551.625
-2725.375
-2103.75
-1929.5
-2211.5
-1634.75
-862.125
-646.25
-503.25
-803.5
-1332.625
-1452.375
-1642.75
-1751.875
-1676.75
-1997.25
-2104.0
-1764.75
-2028.5
-2763.875
-2865.875
-2131.75
-1230.5
-879.5
-1332.625
-2183.5
-2842.875
-3414.25
-4101.875
-4130.875
-3067.75
-1859.875
-1175.0
-704.375
-369.875
-498.75
-1119.875
-1799.75
-2070.25
-1945.0
-1410.5
-237.5
765.625
774.625
731.5
1264.875
1695.875
1878.25
1925.75
1706.75
1308.5
781.0
411.5
473.75
863.375
1732.25
2754.5
2973.125
2477.0
2298.0
2650.75
2644.125
2148.625
1829.375
1333.75
697.75
702.125
823.625
747.0
644.875
32.125
-473.875
-644.875
-1508.375
-2044.125
-1303.0
-945.0
-1471.875
-1402.5
-674.5
-555.0
-916.5
-1072.75
-1391.0
-1432.375
-1009.375
-1561.5
-2450.75
-2089.0
-1482.0
-1760.875
-2757.875
-3518.375
-3262.125
-3058.75
-3144.875
-2365.0
-1484.75
-1368.75
-1525.875
-1591.875
-1277.75
-1101.625
-1502.0
-1695.125
-1630.625
-1559.25
-1200.75
-783.0
-333.125
325.375
889.5
966.75
629.0
506.375
151.375
-808.75
-841.875
-386.125
-964.625
-1079.625
-190.25
444.875
1019.75
1374.625
1371.5
1662.375
1617.875
840.75
-100.125
-770.125
-779.5
-902.375
-1526.25
-1358.375
-725.125
-886.875
-1517.375
-2036.125
-1892.0
-948.75
-61.375
512.0
766.625
464.75
221.0
656.0
1630.875
2325.0
1778.25
481.0
-608.25
-1066.625
-113.25
1237.5
775.375
-464.75
-824.625
-1391.625
-2390.75
-2449.25
-1715.25
-1519.0
-2090.625
-1999.125
-318.375
1552.5
1997.75
1433.5
983.0
661.625
175.625
-22.5
119.75
66.875
-247.25
-771.125
-942.125
-140.5
450.875
69.0
-135.0
100.625
311.75
501.125
382.625
184.5
290.125
219.5
-17.5
20.625
407.0
1307.375
2382.875
2615.0
1747.75
966.625
1382.625
2075.375
1785.125
1509.5
2296.125
3235.75
3742.125
4127.75
3858.5
2710.25
2003.875
2130.625
1858.25
1130.75
914.25
1171.0
1572.75
2016.75
2166.0
2222.25
2469.125
2274.625
1641.375
1639.625
2393.625
3010.0
2843.75
1846.375
504.875
-810.375
-1856.25
-2043.0
-1274.875
-131.875
640.5
407.625
-365.75
-846.375
-908.25
-463.625
-139.75
-555.25
-808.0
-586.875
-352.75
-47.125
238.375
840.875
1301.875
456.0
-209.125
132.75
-378.875
-1475.0
-1948.125
-2081.375
-1935.375
-1678.5
-1259.5
-631.375
-475.0
-332.75
-68.5
-451.875
-649.0
-356.0
-308.5
-125.125
273.875
577.5
605.875
293.0
662.75
1664.375
1987.5
1919.625
1721.875
778.625
-633.375
-1913.375
-2494.875
-2125.25
-1443.25
-922.5
-560.0
-405.75
-503.25
-759.125
-890.0
-668.625
-3.375
842.875
1271.625
1189.0
980.25
1166.75
1675.0
1562.375
1071.75
727.25
-208.125
-1064.0
-1125.75
-1431.875
-1715.375
-1646.875
-1658.0
-1013.125
-409.125
-793.625
-649.0
154.125
520.875
690.625
332.5
-523.375
-428.875
579.0
1280.5
1654.125
1824.25
1463.375
1309.5
1626.25
1254.625
776.125
1331.125
1666.25
792.125
-709.0
-1945.5
-2353.625
-2613.75
-2884.375
-2265.75
-1193.125
-373.5
-62.0
-387.0
-221.5
606.375
714.125
343.75
521.5
1001.125
998.75
518.125
206.5
-180.875
-798.25
-1029.625
-1144.375
-953.375
115.125
997.625
1085.125
555.375
-775.25
-1867.375
-1625.375
-794.0
-569.625
-965.625
-967.375
-498.375
-100.625
462.625
523.5
-369.0
-783.25
-625.25
-897.0
-1063.625
-922.0
-1295.5
-2090.0
-2504.625
-2318.5
-1927.125
-1741.375
-1733.125
-1409.5
-841.0
-701.25
-791.75
-830.75
-1136.875
-1356.875
-1017.5
-9.25
1036.25
538.75
-879.375
-1338.625
-1405.375
-1353.5
-672.375
-443.625
-752.75
-595.875
-121.875
145.0
-316.625
-1256.125
-1713.75
-1808.125
-2028.875
-2307.625
-2010.125
-726.25
187.125
157.625
270.875
30.0
-335.375
590.125
1159.25
362.75
314.625
1069.0
1491.75
1963.25
1920.0
960.25
431.625
496.875
110.5
-695.875
-1115.75
-658.875
93.25
364.0
473.875
478.375
18.25
-268.875
124.25
681.5
602.625
-174.625
-688.5
-668.875
-254.125
775.625
1073.625
7.375
-726.125
-1081.75
-1384.875
-478.625
891.125
1445.75
1640.625
1603.0
924.75
32.25
167.375
855.25
75.625
-874.0
-11.125
797.875
763.0
1097.875
1552.875
2116.0
2716.5
2538.875
1984.25
1448.5
718.875
24.375
-438.375
-491.375
-400.0
-473.875
-9.625
623.125
87.75
-946.375
-1421.0
-2091.75
-3269.625
-3813.75
-3368.125
-2682.875
-2087.125
-1803.25
-2135.875
-2437.0
-1974.5
-1147.875
-357.875
582.875
1096.0
308.5
-930.75
-1097.125
-79.75
797.625
36.875
-1378.875
-1269.5
-608.0
-544.125
95.875
753.375
442.625
83.125
-280.5
-774.75
-515.875
342.25
780.375
737.75
1073.375
1369.0
750.5
395.25
469.25
-212.625
-706.625
-537.125
-119.875
1003.0
1584.875
1037.875
1019.625
1233.625
954.25
498.875
-564.25
-1520.25
-1492.375
-1324.0
-914.625
114.0
600.0
57.125
-797.375
-1626.875
-2294.375
-2463.375
-2228.0
-1825.5
-1261.625
-980.875
-1299.5
-1922.625
-2292.625
-1451.125
61.0
467.125
403.875
968.875
1407.25
1588.0
1506.0
978.875
927.875
1297.625
1374.375
1512.375
1470.0
710.375
-200.25
-667.5
-632.625
-223.25
313.375
643.25
501.0
-26.375
-415.75
-394.5
-840.125
-1900.0
-1665.75
-122.875
672.875
1000.375
1539.375
1454.625
1113.125
1036.375
486.25
-601.5
-1322.0
-992.5
-76.75
151.0
-815.875
-2335.75
-3292.625
-3240.625
-2919.125
-2920.125
-3009.0
-2882.875
-2810.625
-3026.0
-2974.5
-2819.0
-3035.875
-2561.625
-1629.0
-1795.0
-2120.375
-1772.875
-1994.375
-2688.875
-2514.75
-1254.25
-345.625
-1137.125
-2194.25
-1779.875
-1189.875
-1484.75
-1584.0
-1292.125
-1345.625
-1210.625
-535.5
-373.625
-583.625
-299.125
-641.125
-1931.5
-2387.125
-2118.25
-2350.0
-2316.625
-1227.625
150.125
705.125
-119.5
-1529.0
-2261.125
-2350.0
-1914.125
-891.5
-766.25
-1965.25
-2222.625
-902.125
87.125
-463.625
-2109.0
-3208.625
-2876.75
-1855.75
-722.75
-208.0
-481.25
-178.125
292.25
171.125
1027.875
2303.375
2102.75
1093.75
-345.875
-1745.5
-1577.625
-1084.125
-1591.625
-1554.5
-797.25
-234.5
392.375
823.5
1356.25
2606.125
3112.375
2577.5
2385.25
1917.25
1104.375
1159.875
1199.0
624.0
9.75
-873.625
-1299.375
-1196.0
-2020.375
-2550.75
-1517.125
-678.25
-607.625
-530.0
-474.375
-438.875
-710.0
-1137.25
-833.25
-279.875
-322.875
-671.75
-1034.75
-1287.0
-1161.25
-410.0
903.375
1920.125
1826.625
857.125
-254.875
-1036.25
-1244.5
-748.625
-231.375
-462.625
-502.75
440.5
1266.875
1265.375
962.625
1075.875
1716.0
1815.625
1182.25
930.5
729.375
85.5
-331.0
-746.375
-1218.75
-1245.75
-1655.5
-2361.25
-1766.125
-244.375
592.25
427.625
-297.0
-832.5
-300.5
861.875
999.125
62.75
-100.625
619.0
671.75
-15.75
-731.75
-1191.5
-1264.5
-1389.375
-1447.75
-805.5
-435.375
-1347.125
-2633.25
-3000.625
-2177.625
-1088.875
-236.25
951.375
1467.5
-11.875
-1924.625
-2663.5
-2529.5
-1844.875
-1144.375
-931.25
-826.875
-817.625
-800.25
90.375
1571.5
2367.625
2138.5
1344.125
450.875
-321.5
-885.0
-1164.25
-1479.375
-1948.75
-2027.0
-1740.125
-1542.125
-1270.25
-686.5
-50.875
-119.875
-762.0
-335.5
912.25
957.0
138.5
-487.75
-1047.75
-1064.25
-651.125
-389.375
123.5
286.875
-378.5
-613.375
-423.375
-790.875
-1407.125
-1806.75
-1761.25
-1029.875
-26.5
635.0
760.0
675.125
924.25
1196.625
680.0
-174.875
-270.25
191.0
400.375
105.0
-442.125
-275.25
622.0
743.375
148.25
-289.125
-895.625
-1223.875
-1083.0
-1529.125
-2186.25
-2352.75
-2327.0
-2081.125
-1838.375
-1629.375
-1086.625
-712.25
-469.875
-237.75
-1200.5
-2817.875
-2971.25
-2028.625
-1789.375
-2043.5
-1578.125
-697.125
-90.875
624.125
1035.875
36.0
-1329.125
-1135.25
-158.875
-300.25
-984.75
-875.375
-418.625
-266.375
-347.125
-14.75
1428.125
2770.25
2808.25
2611.375
2761.25
3194.5
3955.0
3795.75
2753.875
2140.625
1019.25
-940.25
-1827.5
-1388.875
-900.0
-626.375
-320.125
-332.375
-756.875
-651.5
70.0
372.25
554.0
1342.25
2090.25
2151.25
1544.5
499.0
-408.375
-771.625
-663.0
-162.375
423.5
648.125
826.125
1203.125
930.5
-123.125
-683.125
-333.875
-188.125
-1095.375
-2156.75
-1959.0
-977.75
-492.25
-692.625
-1467.25
-2315.5
-2202.625
-1404.125
-1381.875
-2225.125
-2467.5
-1988.875
-1922.875
-1573.5
57.75
1754.25
2384.375
2052.875
1264.5
881.875
740.25
-135.375
-1302.125
-1951.875
-2335.625
-2367.0
-1704.25
-825.375
58.375
758.375
246.625
-1032.75
-1734.5
-2312.875
-2855.375
-2731.25
-2146.75
-531.875
1531.375
2304.0
2907.625
3537.5
2551.375
1625.375
1642.875
673.25
-661.5
-966.375
-657.125
-108.75
360.25
668.125
730.875
163.375
-259.25
18.0
148.125
-206.625
-909.125
-1764.125
-1942.125
-1135.125
112.125
1344.375
1776.125
950.125
16.625
-428.625
-983.25
-912.375
-38.0
476.25
1412.5
2608.25
1992.25
708.625
132.375
-812.0
-1380.625
-950.0
-831.375
-924.75
-782.625
-513.875
138.75
401.75
-122.5
-256.5
-12.875
-517.375
-1682.375
-2637.875
-3109.25
-3339.125
-3383.875
-2994.375
-2138.75
-1710.625
-2512.75
-3391.125
-3148.0
-2818.375
-3358.75
-4088.75
-4121.375
-3422.75
-3006.0
-3356.875
-3355.75
-2599.25
-1985.0
-1456.75
-632.0
-104.5
-90.75
-504.75
-1591.25
-2487.625
-2234.25
-1595.625
-1140.625
-683.25
-776.0
-1788.875
-3019.125
-3449.75
-2864.75
-2009.375
-1083.5
-86.75
420.125
1086.375
2303.625
2008.5
-333.375
-1938.25
-1830.5
-2141.25
-3137.125
-3062.125
-2368.375
-2058.875
-1435.125
-717.5
-438.25
-33.0
319.25
439.125
774.125
1136.5
1187.75
683.5
-78.0
-316.75
-238.5
-7.125
348.0
99.875
-159.375
213.125
445.875
889.375
1509.25
1083.625
700.625
1593.625
2223.375
1679.625
1100.5
910.25
203.0
-1100.625
-1898.0
-2050.125
-2326.0
-2375.5
-1504.0
-452.25
72.125
702.25
1449.625
1519.375
1071.5
477.625
100.375
563.875
1249.375
1363.375
1375.375
1681.5
2363.125
2936.5
2526.625
1884.5
2099.875
2548.375
2523.0
2116.125
1548.875
1272.25
1792.25
2704.75
2969.875
2666.5
2162.125
1059.375
263.375
558.0
774.0
937.5
1607.75
2004.625
2328.375
2736.625
2755.5
3171.5
3452.25
2120.375
394.25
-581.5
-1563.0
-2454.0
-2569.875
-1880.5
-985.875
-1084.0
-1988.75
-1890.125
-847.75
-650.25
-1380.5
-1818.625
-1686.875
-1673.375
-2302.0
-2972.625
-2823.125
-2153.5
-1544.125
-1222.875
-1407.375
-1697.25
-1675.5
-1689.5
-1660.625
-1147.625
-549.75
-485.25
-925.25
-1710.75
-2419.75
-1934.375
-528.5
-114.0
-452.5
-168.75
-285.875
-1376.5
-1874.75
-1234.75
-452.875
-604.0
-1654.375
-2323.625
-2357.25
-2500.125
-2288.625
-1217.75
-180.75
197.625
512.625
1221.125
1985.375
2310.5
1875.5
1188.875
1017.375
608.125
-211.75
325.0
1848.625
2102.375
1526.875
1825.625
2383.875
1840.75
791.25
463.5
706.375
969.25
1048.625
1207.375
1891.5
1928.875
720.25
123.375
224.125
130.625
562.875
661.25
-29.25
99.0
382.625
-202.75
-1000.75
-1802.5
-1709.0
-721.75
-754.5
-1694.625
-2287.125
-2146.375
-1427.125
-1296.125
-1627.375
-1286.75
-803.125
-295.0
410.0
692.75
765.125
309.0
-802.25
-1222.25
-1080.375
-734.0
351.25
1291.875
1759.125
2208.0
2161.0
2034.875
2208.125
1915.125
1197.5
610.875
400.0
194.0
-420.125
-590.375
-349.125
-784.0
-1233.25
-1062.125
-664.125
-18.625
403.75
466.5
834.25
1109.5
996.25
747.625
-216.0
-1660.75
-2345.125
-2068.375
-905.0
661.375
626.875
-1055.625
-1686.25
-982.125
-329.875
400.875
433.125
-648.375
-977.625
-310.125
430.75
1053.25
708.875
-58.25
310.375
1282.625
1997.25
2119.875
1330.0
194.5
-629.875
-808.375
-964.0
-2038.375
-2399.625
-1004.5
-12.125
-275.25
-1018.625
-1901.75
-2225.25
-1959.0
-1748.875
-1717.125
-1580.25
-953.875
-777.875
-1736.5
-2277.875
-2206.75
-2394.0
-1990.375
-1223.125
-985.5
-678.125
-537.375
-910.5
-722.75
3.375
-48.375
-1247.0
-2552.875
-2773.375
-2179.25
-1900.25
-2044.875
-2220.625
-2523.125
-2742.25
-2631.0
-2494.5
-2001.375
-1112.75
-1176.625
-1947.75
-1885.875
-1493.5
-1318.125
-774.0
-473.0
-658.375
-389.375
-146.25
-673.125
-1366.625
-1981.75
-2348.5
-1960.625
-1460.125
-1073.375
-106.75
361.125
-356.375
-596.875
-188.25
-297.75
-290.125
766.0
2216.375
3009.0
3488.875
4013.125
3469.875
2666.0
3190.0
3227.625
2076.125
1445.625
1226.25
1631.0
2613.75
2124.375
721.75
204.625
388.5
1424.75
2582.125
2387.875
1857.125
1946.25
1737.25
973.75
178.125
-562.125
-1038.0
-712.5
291.375
1337.125
1558.375
275.25
-754.0
216.125
1203.125
1223.0
1708.375
2196.5
2458.5
3470.25
4721.25
5416.375
5008.25
3479.25
2157.0
1646.125
1593.5
1540.75
971.875
483.375
391.0
-120.125
-836.25
-1089.25
-803.125
-64.5
600.25
674.125
324.25
393.375
1084.5
1187.25
471.625
-82.875
-195.375
50.5
-4.875
-868.75
-1955.25
-2980.875
-3365.625
-2826.875
-2533.375
-2564.75
-2623.375
-2769.625
-2181.875
-1645.75
-1571.75
-485.0
288.75
-192.5
-134.875
63.75
-79.75
54.375
-491.5
-1379.375
-1249.625
-664.125
-630.625
-1115.625
-1000.625
-312.75
-476.5
-695.375
0.375
233.375
-239.5
-189.625
652.375
1361.625
1037.125
62.0
-892.625
-1295.0
-650.125
214.375
593.25
688.375
506.0
621.5
897.0
613.125
613.375
888.75
570.875
65.25
-391.75
-485.0
-140.25
-14.75
188.625
119.0
-379.0
24.625
245.375
-505.25
-316.75
366.25
435.375
284.375
-584.25
-1716.375
-2151.375
-1962.25
-788.875
470.5
392.625
-257.875
-465.5
-94.625
275.5
126.625
276.375
795.875
1008.5
1324.0
1644.375
1508.25
1012.125
207.625
-456.75
-756.625
-542.375
502.5
1200.5
706.25
-200.25
-1109.875
-1555.625
-1281.875
-836.625
-391.5
-449.5
-1131.0
-1538.0
-1699.5
-1681.125
-1440.625
-1699.625
-1940.875
-1478.0
-888.125
-415.75
-446.5
-1127.25
-1597.875
-1528.75
-880.25
-0.375
-5.0
-850.75
-1595.125
-2037.125
-2514.0
-2764.25
-1973.5
-950.625
-600.625
215.125
674.375
-829.25
-2232.25
-2274.75
-2104.75
-1593.75
-973.875
-1077.25
-1329.875
-1305.375
-1050.0
-648.25
-958.5
-2197.125
-3022.125
-2702.0
-2221.625
-2070.5
-1549.25
-1088.75
-1539.25
-2234.875
-2663.25
-3044.25
-3147.25
-2851.625
-2338.875
-1668.5
-985.375
-469.625
-407.375
-1079.5
-1869.375
-1616.5
-767.25
-789.125
-1046.625
-528.25
-509.75
-1375.0
-1917.375
-2232.75
-2679.625
-2925.875
-2782.5
-2168.0
-1754.0
-2142.375
-2775.75
-3402.375
-3965.625
-3979.625
-3591.5
-3195.0
-2627.875
-1602.375
-482.625
4.375
155.0
278.625
-267.875
-1199.75
-1706.0
-1653.75
-1205.5
-1295.125
-1942.75
-1772.875
-1501.375
-2392.25
-3178.25
-2712.125
-1536.75
-827.375
-1387.75
-2616.875
-3632.0
-4058.0
-3437.5
-2135.625
-1048.625
-569.75
-741.625
-724.125
-21.875
143.5
-763.875
-1742.0
-2115.625
-1938.625
-1653.625
-1364.75
-793.0
-516.875
-1132.5
-2058.625
-2693.25
-2795.125
-2082.875
-908.5
-172.5
-94.875
-45.25
160.0
-21.625
-503.375
-638.25
-497.125
-470.375
-545.25
-770.0
-1215.0
-1720.25
-2312.25
-2745.5
-2313.875
-1356.5
-885.0
-801.75
-711.5
-631.125
-499.375
-565.75
-576.125
69.875
290.875
-834.5
-2189.0
-2896.875
-2964.125
-2684.375
-2766.375
-3239.875
-3620.0
-3672.625
-3175.75
-2550.0
-2088.5
-1310.75
-684.125
-673.375
-522.5
-302.875
-633.375
-930.375
-489.875
14.75
-660.125
-2093.0
-2737.25
-2499.5
-1922.625
-1034.25
-377.25
-389.625
-739.875
-859.625
-185.125
917.875
1621.875
1966.375
1839.25
987.625
219.625
237.75
692.25
804.625
-29.125
-1532.875
-2562.375
-2271.625
-1195.625
-527.75
-232.375
26.125
-486.0
-1276.0
-926.375
-351.875
-790.875
-1203.875
-1022.625
-1253.0
-1968.875
-2134.875
-1624.75
-1226.5
-964.375
-630.75
-967.75
-1742.5
-1495.0
-728.875
-1165.125
-2303.5
-2419.125
-1514.625
-855.0
-728.625
-688.0
-756.125
-848.0
-1077.0
-1821.5
-2099.375
-1341.625
-890.5
-1106.5
-1433.0
-1807.375
-1485.125
-366.375
449.75
814.375
951.75
913.375
944.125
889.75
1028.875
1389.625
765.0
-449.875
-522.125
296.5
770.0
436.875
-793.75
-2430.125
-3376.875
-3077.0
-2222.5
-1878.25
-2259.125
-2663.375
-2401.25
-2021.875
-2253.875
-2244.0
-1676.125
-1579.875
-1615.25
-976.875
-398.75
-676.0
-1420.875
-1664.625
-1282.5
-1028.25
-1288.0
-2322.875
-3557.625
-3467.875
-2367.625
-1466.25
-858.0
-931.0
-1276.375
-428.125
1239.5
2409.125
2640.25
1863.75
359.375
-1163.0
-1833.0
-1780.875
-1874.125
-1586.875
-746.625
-707.5
-1491.25
-2197.125
-2356.5
-2025.125
-2338.75
-3012.625
-2669.0
-2079.375
-1354.75
560.375
2199.125
1799.25
-0.625
-1519.75
-2002.375
-2427.0
-3054.25
-2917.375
-2292.375
-1733.25
-1511.125
-2049.25
-2340.875
-1503.75
-664.0
-614.625
-400.875
708.0
1384.25
758.125
189.875
-141.875
-640.875
-513.75
-700.375
-1371.125
-411.5
1094.125
1073.25
496.375
65.0
-209.375
-133.0
46.5
588.875
904.5
239.25
91.125
830.125
1133.875
1230.5
1302.75
1035.875
856.625
641.625
531.75
1029.125
1208.0
618.875
185.875
63.25
-305.625
-1061.75
-1666.125
-1726.875
-1721.125
-1754.5
-1754.5
-1880.0
-1124.125
308.875
256.125
-672.625
-342.5
925.125
2215.125
3122.0
3348.0
3234.5
3137.375
3115.125
2393.125
564.0
-233.25
729.625
1191.375
839.75
313.0
-831.5
-1704.625
-1620.875
-1406.375
-1643.875
-2508.125
-2881.375
-1504.0
174.5
617.125
359.375
-155.125
-552.0
-424.875
-718.25
-1651.0
-1648.75
-655.5
19.25
216.875
-204.875
-1211.75
-1637.125
-1149.25
-190.375
555.25
85.625
-702.625
-564.125
-181.375
287.75
937.875
1216.25
1109.875
325.375
-797.375
-1397.125
-2017.75
-2532.375
-2632.875
-2934.0
-2486.5
-1459.5
-1819.75
-2859.0
-3328.25
-3350.0
-2478.25
-1047.375
-122.875
-62.625
-660.0
-630.875
548.375
1039.25
-182.375
-1591.375
-1772.0
-1299.25
-1355.5
-1874.375
-1715.375
-612.375
12.875
-179.25
25.625
378.0
487.0
638.875
211.25
29.375
966.25
1233.125
431.375
-178.25
-157.625
546.75
733.625
61.125
-201.625
-759.25
-1773.625
-1668.5
-969.625
-661.125
-478.375
-568.0
-1067.625
-1309.75
-818.0
-475.375
-466.5
303.125
945.375
921.0
1343.75
1292.5
706.0
771.25
199.625
-830.0
-607.75
80.625
651.25
1650.75
2627.125
2594.875
1584.875
603.25
-444.0
-1353.5
-897.625
-10.25
437.625
650.5
-68.75
-650.875
-474.625
-680.625
-237.625
388.0
-335.375
-781.625
-886.5
-1291.75
-820.5
-367.125
-627.625
-765.125
-712.875
-240.625
66.5
112.25
1187.875
2422.375
2847.875
2627.875
1557.375
1222.0
1944.0
1605.375
1051.5
1562.625
1618.5
696.875
-81.0
-390.375
-815.625
-1007.75
-223.125
377.375
-25.625
-216.0
292.125
756.875
775.125
742.0
750.5
157.25
-282.75
497.625
1472.0
1646.5
1104.375
186.75
-675.25
-1347.375
-1245.5
-139.875
1120.75
2307.125
2857.5
2200.875
1762.0
2398.25
3171.25
2924.125
1409.75
177.5
103.125
463.625
937.0
834.0
335.625
600.875
623.125
-4.5
-131.375
-404.0
-1234.0
-2076.875
-2817.125
-2628.0
-1751.25
-1545.125
-1561.25
-1175.5
-731.875
-2.125
1118.75
1927.375
1917.625
1488.125
1265.125
1286.875
1720.875
2721.0
3240.125
2357.0
932.125
-1.75
-615.125
-853.75
-499.625
-303.125
-219.625
413.125
411.25
-969.125
-2122.25
-2352.625
-2543.0
-2647.375
-2253.875
-1817.5
-1455.25
-873.75
-343.25
-14.25
6.25
-447.125
-695.25
-961.875
-2201.625
-3002.5
-2181.625
-1260.875
-895.125
-312.0
343.25
646.25
776.5
771.75
467.5
631.875
1842.375
2465.0
1399.0
284.5
247.875
441.125
378.625
561.75
877.875
698.125
349.875
416.5
1004.125
1769.75
1571.875
749.375
867.125
1092.875
470.625
-169.375
-391.75
451.25
1845.5
1543.25
107.375
-229.5
592.0
1607.25
2136.625
2294.0
2229.0
1474.625
759.625
768.375
591.75
195.25
298.375
497.125
255.375
-134.125
-509.0
-1171.75
-1578.375
-1331.75
-1459.75
-1787.5
-1262.5
-593.375
-502.875
-733.25
-1034.375
-1172.625
-1268.375
-1397.75
-1616.125
-1936.0
-1392.125
55.375
1122.75
1565.5
1447.625
824.125
261.0
-228.0
-582.375
-384.0
491.125
1782.75
2660.75
2877.5
2520.625
1517.875
1026.5
897.25
-405.125
-1384.125
-655.25
150.5
498.75
1146.875
1706.0
1559.625
1458.375
2072.125
1964.625
789.875
297.25
441.875
633.625
890.75
813.25
1220.875
1850.875
1105.125
176.375
132.75
125.75
37.875
-267.625
-522.125
-376.75
-473.5
-207.25
595.0
775.75
803.625
726.375
-164.375
-682.125
26.375
1108.75
1413.875
772.25
248.75
-17.75
-464.5
-719.25
-837.25
-720.5
-416.25
-588.25
-502.875
-2.625
66.0
597.375
1305.625
864.75
629.375
1476.625
2271.25
2524.375
2288.75
1941.375
1815.875
1690.5
1460.875
871.875
256.25
312.375
349.375
317.25
941.5
1242.125
727.375
278.5
405.5
1403.625
2315.375
2162.75
2224.625
2720.25
2366.875
1829.125
1983.625
2154.25
1816.125
1049.875
262.25
105.25
969.25
2307.25
2938.0
2532.75
1444.625
141.125
-498.125
-385.625
163.75
1407.25
2506.75
2719.875
2789.875
2660.0
2047.75
1413.25
703.875
117.125
-249.75
-821.125
-763.0
387.75
971.375
28.0
-862.75
14.0
1548.25
1716.875
1100.375
940.25
764.375
-174.375
-1634.875
-2561.875
-2585.125
-2195.5
-1268.0
-206.875
276.5
1001.75
1855.75
1590.0
861.625
329.5
-588.25
-1266.5
-1032.625
-826.375
-873.875
-206.875
782.0
753.5
35.5
9.25
646.125
788.25
233.75
-357.625
-750.5
-541.25
365.875
554.125
-357.625
-914.0
-800.125
-665.75
-826.25
-997.0
-177.375
962.625
1001.125
1047.5
1325.375
356.5
-537.0
-104.75
161.75
249.75
925.75
1042.375
315.875
-485.125
-1535.625
-2151.25
-1233.125
400.25
1935.625
3321.375
3847.375
3510.75
3116.625
2848.375
2734.75
2549.25
2050.0
1559.0
1170.125
1179.125
1695.25
1764.5
1303.75
829.875
81.5
-705.5
-1337.25
-1846.75
-1430.75
-366.125
5.625
-362.25
-749.5
-731.875
-525.125
-588.125
-440.25
308.125
1048.875
1367.375
1106.125
377.25
-18.75
-90.625
-811.25
-1701.75
-1519.25
-734.125
87.375
1159.375
1492.125
741.0
184.25
-305.625
-966.125
-568.5
684.125
1194.375
445.875
-563.875
-931.625
-1385.75
-2117.0
-2150.875
-2046.125
-2159.125
-1845.5
-1714.0
-1486.0
-403.5
255.25
252.875
31.25
-1339.875
-2737.0
-2522.625
-1937.0
-1431.0
-186.75
1024.5
1680.5
2225.5
2473.75
2174.875
1361.375
515.5
686.625
1583.25
1834.625
1538.25
1570.75
1986.875
2256.125
1609.875
172.25
-889.875
-1180.375
-807.25
235.5
1076.75
1068.375
775.625
475.5
-23.5
-397.875
12.875
1060.625
1582.75
1446.0
1277.25
534.25
-280.375
83.0
375.25
63.375
657.125
1706.875
2148.625
1941.875
1008.875
383.375
570.0
702.625
1083.5
1518.875
1469.625
1979.0
2413.625
1596.75
935.125
1029.375
1125.125
1248.75
1404.375
1539.0
1630.0
1771.75
2009.625
1571.875
949.125
1375.125
1974.0
1915.375
1335.75
639.875
1006.125
1685.375
1405.625
1481.625
1859.375
1608.375
1669.5
1592.625
932.0
973.875
1191.5
782.375
705.75
1176.875
1567.125
1699.375
1764.375
1830.0
1763.0
1549.25
986.625
602.625
1355.25
2030.25
1422.125
707.875
799.875
1631.5
2297.5
1690.625
937.75
1012.75
1229.5
1776.0
2070.875
1274.375
909.5
1319.75
1218.375
862.875
773.25
994.25
1312.25
1231.0
1374.875
2025.0
2297.25
2224.75
1768.5
741.125
135.0
90.0
222.5
950.625
1326.5
138.375
-1494.125
-2405.5
-3091.5
-3654.375
-3060.125
-1388.25
-214.125
170.625
679.625
1124.375
959.375
281.0
-418.375
-323.625
298.5
440.0
504.5
799.625
650.0
451.75
451.5
-45.75
-426.875
-166.125
-436.75
-1716.5
-2917.25
-2505.375
-346.375
1436.625
2162.0
2991.75
2990.875
1727.625
914.5
521.125
437.0
1527.375
2424.375
1958.875
1008.0
123.375
-72.75
731.875
1373.5
1125.0
517.0
211.25
200.75
0.375
-589.375
-1452.0
-1752.375
-683.375
679.0
941.625
70.0
-1133.75
-1323.5
-477.5
-166.875
-780.25
-1335.125
-1160.625
-735.875
-444.5
231.75
442.75
-133.625
458.375
1714.125
2046.5
2034.875
1670.875
1564.75
2335.5
2336.125
1885.25
1930.5
1549.375
1325.5
1452.375
1379.75
1673.875
1482.625
869.875
956.75
611.125
333.375
1084.875
1172.0
907.625
1308.125
1225.875
546.25
42.25
-80.375
103.125
809.5
2400.0
3347.625
2577.875
1608.75
1023.25
791.5
949.75
438.875
-146.75
155.25
549.75
895.0
771.0
-80.75
-203.125
418.25
743.25
778.0
753.5
1103.25
1561.75
1691.625
1961.375
1910.125
1373.25
1162.75
807.875
269.5
316.125
771.25
1707.25
2902.625
3349.75
2899.375
1887.25
770.125
-11.375
-533.875
-574.625
-11.875
487.625
520.625
533.25
1128.625
1816.625
1857.125
1804.625
1808.125
1297.25
586.125
-349.75
-1774.75
-2635.5
-2266.75
-1437.25
-769.5
-532.5
-963.0
-1095.125
205.0
1670.5
1905.375
1738.125
1558.875
1231.625
1374.25
1337.5
243.375
-784.375
-482.25
664.625
921.5
242.0
781.375
2141.375
2216.75
2087.75
2808.5
2624.0
1063.75
-228.375
-159.25
1027.5
1970.5
1724.0
992.625
520.5
157.875
10.75
359.0
880.375
937.5
167.375
-822.5
-966.5
-422.0
7.875
453.25
1488.75
2847.875
3055.5
1679.125
685.0
658.375
211.25
-82.5
557.125
1063.875
1357.5
1881.75
2011.75
1291.125
-69.625
-826.0
-73.0
1000.75
1795.5
2644.0
2611.5
1660.5
803.875
114.5
47.0
656.625
824.0
562.25
335.0
324.75
1129.125
2104.0
2072.0
1464.375
1422.0
2650.125
4144.0
4033.125
2891.0
2141.125
1560.375
1229.0
1528.375
1878.125
1734.5
1186.125
767.875
653.75
479.375
356.5
489.75
1145.25
2447.75
2890.25
1757.375
748.375
489.625
604.625
1092.125
936.625
199.875
467.625
1238.5
1364.125
1198.25
857.25
525.0
775.75
1172.75
1095.375
856.0
1267.625
2612.5
3993.125
4809.875
5287.75
5034.5
4360.625
4783.5
5726.0
5205.75
3714.0
2829.75
2206.625
1228.5
751.0
1496.5
2968.0
3984.5
3781.375
3230.25
3513.5
4484.25
5737.25
6652.25
6786.75
6949.875
6854.25
5888.5
5489.0
5635.875
5557.875
6361.375
7138.625
7008.5
7895.625
9064.75
9021.75
9403.75
10560.625
12031.0
14482.875
17038.0
19099.875
21822.0
25755.5
31002.125
36970.625
42074.625
46240.875
50459.5
53847.75
55380.0
56421.25
57385.25
56725.875
55179.75
53803.625
50931.125
46227.5
41282.625
36824.0
33054.875
29406.0
25553.125
22529.5
20343.375
18407.375
17067.5
16102.375
15117.625
14610.75
14905.0
15450.25
15511.875
15239.375
15142.125
15505.375
16878.125
19284.125
22367.625
26174.75
30396.25
34852.75
39304.5
43189.75
47459.5
52328.5
55546.5
56630.5
57131.25
57518.875
57431.5
56526.25
55006.0
52737.0
48549.875
42935.875
37745.25
33214.875
28891.75
24646.5
20230.0
15916.0
12557.25
10648.375
9548.375
8483.5
7832.375
7643.0
7154.25
6346.5
5793.75
5796.625
5719.125
4959.5
4545.625
4694.5
4173.625
3685.875
4124.75
4360.0
4397.25
5157.375
5535.625
4364.875
2902.625
2583.875
2978.25
3455.25
3622.5
2806.5
1915.125
2136.125
2536.375
2724.0
2964.0
2596.25
2549.5
3334.75
2816.375
1473.0
1483.375
1660.375
1178.5
1227.375
1484.5
1620.25
2002.875
2052.25
2153.125
3044.125
3642.875
3390.5
3005.0
2859.625
3065.375
3115.0
2703.125
2728.625
2950.625
2330.75
1674.625
1703.0
1553.75
1126.125
1412.5
2296.0
2532.125
2231.25
2598.125
3192.375
3145.5
3095.375
3217.5
2872.625
2195.5
1631.625
1303.75
1016.75
552.5
175.5
-1.5
-116.125
159.25
788.625
965.5
461.125
-42.875
-191.875
-366.5
-647.25
-602.25
-256.625
1.75
357.0
1149.0
1707.375
1443.875
1264.125
1652.875
1994.875
2250.75
2234.75
1946.875
2312.75
2620.5
1688.75
434.25
-435.25
-767.0
-375.625
-138.125
139.5
1459.0
2774.25
3251.875
3485.125
3238.125
2293.375
1620.0
1705.125
2027.75
2340.875
2258.875
1306.25
826.375
1603.5
2067.125
2132.5
2156.125
1309.75
1010.5
1887.5
2153.375
2475.375
3342.0
3249.0
2698.625
2560.375
2570.875
2316.125
1295.875
926.375
2164.75
2968.375
2795.25
2801.375
3061.625
3479.875
3481.5
2990.375
3008.5
2991.625
2249.375
1471.5
1048.0
1535.875
2816.0
3090.625
2007.125
1098.375
765.125
395.5
206.0
500.75
714.5
985.625
1903.875
2571.625
2312.25
1955.75
1959.5
2142.5
2423.25
2835.875
3500.25
4150.125
4347.125
4025.5
3323.5
2508.125
1678.125
1035.0
1380.0
2611.875
3143.5
2432.75
1939.0
2423.5
2873.625
2855.25
2783.5
2578.75
2547.875
3095.5
3678.0
3887.75
3533.5
2673.5
2233.25
2405.625
2436.0
2105.625
1614.25
1586.5
2151.0
2015.125
875.375
27.875
-32.0
462.125
1388.875
2243.0
2609.75
2694.5
2586.875
2255.25
2078.0
1973.125
1461.125
1000.875
877.5
469.75
-108.625
-433.875
-446.875
280.5
1359.125
1620.0
1295.125
1338.875
1884.875
2515.75
2547.25
1945.375
1667.5
1656.25
975.375
123.0
-316.75
-956.0
-1240.75
-264.625
1033.25
1846.375
2169.25
2037.875
2118.0
2302.25
1992.625
2052.75
2587.375
2555.875
2386.125
2734.5
3013.875
2568.875
1718.625
1385.0
1261.5
490.25
-345.5
-657.625
-517.75
-25.125
332.75
825.125
1765.0
2166.0
2201.125
2587.875
2427.0
1694.875
1461.125
1692.25
1927.125
1857.875
1624.625
1967.75
2812.5
3290.5
3009.75
2403.875
2050.0
1522.375
590.0
234.25
497.375
797.875
1204.875
755.375
-881.625
-1623.25
-1006.75
-452.75
328.75
1302.125
1150.375
730.875
1334.125
1755.625
1311.875
878.875
372.75
-318.0
-268.0
447.75
753.375
595.5
757.125
1356.25
1671.625
1267.75
638.25
351.125
390.125
779.875
1342.25
1044.125
-335.125
-1427.0
-1657.125
-1663.375
-1541.25
-978.875
10.25
782.0
662.875
469.375
843.875
750.875
498.25
1302.75
2043.25
1733.125
1372.25
1263.75
1120.875
1375.625
1834.875
1828.125
1736.875
1870.25
1441.875
560.375
368.75
524.875
19.75
-521.625
47.5
1514.625
2613.875
2873.5
2929.75
2873.0
2731.625
2818.875
2387.0
1692.75
2420.125
3758.875
3663.125
2514.0
1664.25
1245.25
718.0
533.0
1194.625
1337.0
601.5
596.25
1322.625
2094.75
2635.875
2135.0
1479.125
1780.5
1871.5
1481.125
1127.5
672.625
952.125
1671.125
1243.25
530.25
944.75
1645.5
1536.5
1203.125
1867.75
2943.625
3218.875
3310.625
3430.0
2931.375
2633.25
3006.375
3257.375
3440.25
4015.25
4668.5
4714.875
4084.875
3650.375
3654.375
3430.375
3022.5
2864.625
2899.625
2890.625
3013.125
3929.5
4981.75
4438.25
2873.0
1844.0
1144.5
1193.25
2707.5
4164.0
4635.0
4754.375
4092.125
2708.0
1944.375
1691.375
1230.125
1118.625
1590.5
1992.875
2284.875
2723.375
2797.625
2168.125
1468.75
1311.375
1719.0
2313.625
2418.875
1640.5
516.25
224.0
982.75
1793.75
2367.0
2518.5
1880.875
2085.5
3621.75
4083.25
3496.875
3282.625
2844.75
2449.5
2404.5
1905.375
1853.0
2936.75
4021.5
4408.875
4239.0
3963.0
3216.0
1656.375
878.625
1196.0
1193.25
1124.875
1058.5
472.125
18.5
-101.25
253.5
1270.75
1946.625
2047.25
1998.375
1802.125
2072.75
2845.625
3365.125
3225.875
2155.625
1153.625
1071.75
565.625
-327.375
55.5
1117.0
1787.875
2644.25
3692.5
4098.0
3813.25
3354.5
2990.625
2916.875
3470.375
4609.625
5668.875
6085.75
5810.875
4892.625
3475.0
2130.625
1742.375
2563.5
3323.125
3303.625
3736.375
4358.5
3923.375
3877.875
4844.0
4977.25
4036.0
2664.375
1396.625
1137.125
1184.375
974.75
1141.5
1239.375
1647.625
2987.5
3529.125
2908.75
2714.5
2841.25
2466.5
1839.125
1854.5
2384.625
1837.125
599.625
817.25
1854.25
1628.125
320.75
-577.375
-152.875
1278.5
2365.0
2550.375
2765.75
3392.125
3706.375
3583.25
3543.25
3795.875
4047.25
3602.25
2404.125
1288.375
716.5
824.625
1708.875
2895.875
3811.875
4358.0
4704.875
4894.25
4707.875
4239.0
4068.875
4279.625
4163.25
3993.0
4768.25
5027.125
3363.25
2253.0
2768.625
2659.25
2008.25
2096.375
2294.375
1970.375
1296.0
1049.125
1435.25
1544.75
1605.375
1742.875
1112.125
752.875
1524.0
2257.875
2572.625
2485.375
1931.875
1822.375
2005.125
1633.0
1543.5
1885.5
1391.375
933.125
1779.625
2409.625
1938.75
1182.5
131.0
-559.125
9.625
917.125
1471.875
1740.125
1928.125
2488.625
2947.625
3046.75
2804.5
1494.0
439.375
1248.0
2560.5
3345.5
3370.25
2369.625
1437.25
782.875
116.125
448.875
1175.375
880.625
135.0
-24.375
706.375
1836.625
2770.5
3482.0
3655.625
3374.625
3100.25
2391.625
1642.625
1817.375
2126.75
2027.875
2124.5
1869.125
866.625
460.25
1183.0
2137.5
2884.25
2971.75
2042.375
1020.625
738.375
961.375
1171.5
1315.875
1733.125
1616.625
415.5
-186.875
146.5
110.375
294.125
1277.625
2388.75
3209.875
3362.75
3135.25
3067.75
3114.125
3463.125
3685.5
3525.625
3871.625
4419.375
4616.875
4800.375
4679.75
4636.75
5080.375
4866.75
3961.5
3332.75
2871.625
2395.875
2135.875
2222.875
2427.75
2538.75
3043.625
3906.75
4198.375
3683.75
2916.625
2525.75
2627.375
2877.875
3170.875
2971.625
1894.0
1223.625
1709.75
2106.5
1846.5
1649.125
1456.875
971.25
1008.75
1828.375
2400.375
2515.125
2625.875
2544.5
2477.0
3022.5
3792.375
3958.25
3358.5
2328.875
1448.25
1292.375
1803.5
2731.75
3907.625
4530.125
4610.875
5203.5
5641.875
4985.0
3997.75
2946.0
1994.875
1868.125
2206.125
2714.125
3324.375
3234.125
2726.5
2650.0
2593.875
2127.625
1732.75
2172.0
3526.0
4976.25
5659.5
5080.75
3622.5
2298.75
1696.0
2372.375
4025.625
4882.5
4503.875
3969.125
3670.5
3623.875
3650.625
3622.125
4033.375
4596.875
4546.0
4445.0
4818.125
4969.25
4732.25
4572.875
4121.125
3301.875
3024.375
3437.0
4197.375
5011.375
4944.0
4330.0
4600.125
4898.625
3770.75
2110.75
1233.75
1219.875
1338.5
945.5
595.5
1020.875
1790.25
2539.375
3333.125
3707.625
3575.875
3640.25
3968.0
4015.625
3613.875
3145.375
3178.875
3257.125
2408.75
1384.375
1261.375
1280.625
940.0
1177.125
2149.875
2702.875
2646.625
3047.75
3628.125
3253.25
2403.875
1791.25
1502.25
2051.625
3011.25
3431.25
3459.875
2973.25
2349.625
2943.375
3875.875
3638.125
3110.875
2914.75
2802.375
2968.25
2788.75
1963.25
1336.75
1022.375
1323.375
2649.125
3501.0
2733.125
1559.875
1516.0
2289.125
2308.5
1818.75
2083.625
2451.125
2854.625
3946.375
4440.375
4184.0
4274.625
4115.0
3762.75
3795.625
3632.125
3724.25
4385.0
4495.375
4349.25
4783.375
4786.375
3874.375
3426.25
3756.125
4016.25
4599.375
5306.25
4839.75
3867.0
3362.25
2793.875
2279.25
2349.5
3010.0
3841.25
3969.375
3358.5
2774.5
2947.25
4107.5
5132.0
5505.625
5612.625
4729.25
3339.125
2551.875
1676.75
1128.0
1461.875
1791.75
2772.5
4244.75
4299.875
3638.875
3568.75
3344.25
2800.25
2882.625
3815.25
4486.75
3958.125
2877.5
2187.0
2028.125
2122.75
2446.25
3445.25
4437.875
4025.625
3020.125
3238.25
4354.0
4840.5
4508.125
4183.0
3891.75
3497.125
3433.25
3227.375
2324.0
1533.25
1159.125
760.5
858.0
1678.75
2229.875
2271.875
2469.25
2876.625
3366.625
3858.875
4049.375
4290.375
4749.875
4663.5
4190.875
4195.25
4648.375
4991.875
4765.0
4451.75
4870.0
5254.25
4938.375
4815.625
4950.75
4567.25
3936.75
3465.625
3144.0
3323.875
3817.75
3988.625
4131.25
4100.875
3205.125
2431.0
2671.625
3182.375
3332.625
2685.75
1663.25
1589.125
2250.75
2999.25
3632.875
3288.875
2289.0
1499.25
893.625
1284.125
2462.25
2663.5
2174.0
2203.0
2659.5
3157.0
3768.0
4687.625
4906.625
3771.0
2914.125
2640.625
1872.25
1600.25
2024.375
1958.25
2284.875
3335.125
3412.375
2703.625
2845.125
3968.125
5211.375
5368.75
3589.75
1351.625
1116.125
2651.25
3441.5
2523.5
1414.875
1069.625
1305.625
2557.625
4119.75
4265.25
3515.25
2829.125
2206.125
2514.625
3498.875
3607.0
2912.875
2117.5
1518.875
1279.75
949.25
353.125
-62.625
190.0
997.75
1165.0
649.5
852.125
1612.625
2184.0
2829.125
3413.375
3942.0
5087.25
6395.125
6632.625
5860.125
4889.0
4135.5
4081.0
4231.0
3407.875
2649.375
3272.0
4350.125
5139.5
5401.75
4930.75
4558.75
4468.375
3951.625
3300.625
3264.75
3890.875
4576.25
5187.875
5919.875
6187.0
5839.75
5088.625
3951.625
3486.25
3813.625
4005.75
4504.125
4885.625
4347.75
4062.75
4344.75
4407.375
4236.625
3956.75
3808.25
3921.25
4379.625
5053.875
5267.25
5445.75
5534.5
4403.875
3350.0
3372.625
3249.875
3015.25
2941.25
3114.125
3715.625
3460.5
2781.875
3069.875
3096.0
2635.0
2562.875
2867.0
4318.375
5816.625
5296.125
4272.875
3983.25
3270.125
2140.0
1396.25
1466.25
2308.875
2973.0
3208.5
3740.75
4250.0
4083.0
3736.375
3572.125
3323.25
2986.875
2292.25
1253.5
979.25
1662.875
2165.75
1968.75
1815.375
2608.125
3306.375
2564.125
1846.0
2193.5
2509.75
2838.5
3390.25
3416.625
3259.875
3533.875
4116.875
4909.25
5471.25
5154.0
4206.25
3515.75
3257.125
3206.875
3526.875
3738.0
3430.25
3240.375
3210.0
3323.0
3837.875
4081.5
4462.625
5366.25
5047.625
4037.25
4159.0
3838.75
2422.875
1716.625
1595.0
1635.0
2192.875
2310.875
2100.625
2940.375
4107.125
4585.0
4955.125
5105.75
4521.875
3790.375
3257.625
2711.625
2615.375
3313.375
3798.875
3322.375
2793.375
2810.75
3095.375
3977.5
5269.875
6055.5
6147.5
5463.625
4703.5
4999.875
5104.875
4182.0
3947.0
4383.875
4283.0
4237.125
4496.875
4718.25
5200.5
5491.375
4976.75
4160.375
3615.25
3596.125
4092.0
4506.125
4437.5
4217.375
4376.625
5022.375
5446.0
5033.125
4312.5
3980.5
4185.375
4750.375
5019.25
4748.0
4400.25
4248.375
4716.0
5435.75
4979.625
4091.25
4510.625
5074.5
4265.375
3258.0
3720.5
5210.25
5702.125
4646.0
3572.625
3184.375
3098.125
3436.375
4190.0
4986.625
5804.0
6238.625
5612.0
4546.5
3871.125
3226.375
2813.625
2957.375
2866.125
2905.75
3787.25
4293.625
3856.5
3716.25
4635.5
5606.875
5167.875
4244.125
4319.75
4511.25
4537.375
5007.5
5275.375
5364.375
5385.875
4685.125
3889.0
3568.75
3864.375
5407.875
6968.375
6903.875
5920.875
4788.125
3903.25
3924.375
3889.875
2995.125
2789.125
3678.75
4106.875
4525.5
5912.5
6539.0
5615.0
4925.75
4638.625
3484.0
1968.375
1198.125
1028.875
1041.25
921.375
496.25
783.5
1891.125
1715.875
708.125
1180.25
1948.25
1947.5
2467.375
2903.5
2723.75
3011.0
3341.125
3318.625
3599.125
3856.25
3729.5
3674.5
3914.125
3935.25
3328.75
2816.75
2997.125
3792.0
5049.0
5287.0
3442.25
1569.625
1616.0
2954.75
4430.625
5288.0
4958.0
3806.25
2954.625
2567.625
2289.375
2830.375
3962.0
4249.25
3983.75
3693.75
3013.625
2722.25
3160.0
3458.125
3523.625
3409.125
3068.5
2733.625
2262.25
2092.75
2792.75
3464.25
3298.75
2739.625
2533.375
3108.0
4037.0
4456.5
4370.75
4503.25
4935.75
4868.125
4277.5
4389.125
5412.875
5910.125
5260.375
4440.25
3896.0
3258.5
2936.0
2990.5
2452.375
1577.25
1099.875
805.125
1373.125
3017.125
3694.0
2861.375
2327.75
2531.875
2736.5
2962.125
3094.25
2705.875
2269.625
2239.75
2216.375
2317.375
2629.5
2408.625
1992.75
1983.0
1645.875
975.5
704.375
968.125
1783.125
2468.875
2494.625
2559.875
2817.375
3059.375
3260.5
2997.125
2809.25
3170.0
3135.0
2766.5
3117.75
4216.625
4859.875
4181.75
3594.125
3878.125
3602.5
3291.625
3596.875
3144.0
2858.875
3813.0
4368.125
4258.0
4145.875
3673.25
3299.625
3559.5
4009.0
4385.875
4804.625
5207.875
5460.25
5551.375
5006.0
3898.375
3488.625
3590.25
3823.625
4944.25
5357.0
4263.125
3964.875
4179.125
3897.625
4141.375
4257.375
3816.625
3645.625
3361.25
3004.625
2746.5
2498.75
2686.125
2415.125
1824.25
2654.25
3794.75
3756.625
3414.125
3496.25
4330.25
5369.625
5456.0
5143.875
5240.0
5172.625
4607.0
4187.75
4100.0
3715.625
3405.25
3432.5
3048.5
2885.0
2789.625
1807.75
1970.375
3437.375
3806.75
3916.25
3924.5
2733.125
1993.375
1746.75
1057.625
1247.875
2229.5
3026.75
2985.125
1419.375
458.875
1649.75
2868.125
3358.375
3952.5
4377.625
4386.375
3707.625
2447.75
1904.875
2859.5
4607.0
5674.375
5334.625
4339.75
3314.75
2175.375
1390.25
1784.125
3134.125
4242.375
4540.375
4479.875
4490.375
4405.125
4064.875
4431.375
6129.5
7728.75
8291.0
8264.0
7700.875
7130.125
6889.375
6093.375
4927.5
4089.0
3407.0
3229.5
3769.25
4351.0
4359.375
3703.0
3358.125
4076.75
5078.75
5580.375
5549.875
5681.25
6324.5
6069.0
4703.125
3722.625
2869.125
2458.125
3879.5
5483.25
5819.625
6205.75
6582.0
6259.25
6114.625
6071.875
5191.0
3990.875
3527.5
3569.875
3481.75
3362.875
2833.25
1890.25
2079.375
2944.125
2737.0
2554.0
3088.0
3220.0
3221.0
2939.25
1902.25
1440.75
1889.5
2579.75
3436.375
3947.25
4374.25
5180.25
5462.125
5023.625
4366.625
3894.625
3885.125
3552.25
3313.125
4310.25
5129.25
5122.625
5210.5
4784.25
4004.5
3558.875
2728.75
1909.0
1943.625
2366.5
2602.5
2394.0
2178.25
2144.25
1725.75
1454.5
1695.25
2039.75
2754.375
3069.5
2318.0
1808.625
1884.5
2285.125
3301.75
3874.875
3531.875
3215.75
2736.25
2113.0
2272.625
2872.625
3251.25
3815.375
4709.875
5380.5
5630.5
5539.0
4951.875
4190.5
3995.5
4243.125
4164.125
3591.5
3140.875
3429.625
4268.0
4985.0
5502.375
5894.0
5359.25
3823.0
2931.125
3143.875
3560.625
4455.375
5435.875
5519.75
6015.875
7068.25
6671.0
5645.75
5344.25
4474.375
3052.0
2380.0
2245.25
2494.375
3280.125
3997.25
4441.0
4605.875
4070.875
3046.75
2101.875
1570.75
1690.75
1953.75
2042.25
2514.0
3034.75
3611.875
5108.0
5982.625
5027.125
4269.0
4240.5
3696.375
2889.875
2588.375
3453.5
4623.875
4347.125
4204.25
5469.0
6027.125
5837.75
6101.0
6300.75
6730.25
7170.125
6708.375
6478.625
6923.375
6798.625
6155.875
5867.375
5826.125
5261.75
4462.875
4221.25
4026.75
4050.375
4718.125
4707.0
4633.125
5706.75
5830.25
5012.125
5550.25
6270.125
6080.125
6064.625
5919.875
5617.5
6008.25
6306.5
5988.125
5947.25
6260.625
6290.0
5841.25
5073.875
4633.625
4825.5
4984.25
5173.875
5828.375
6069.375
5679.0
5661.375
6030.125
6272.375
6135.375
5880.375
6396.875
7122.125
6924.5
6526.125
6506.5
6560.5
6465.25
5808.75
5103.875
4650.25
3402.25
2182.875
2655.375
3761.875
3907.375
3324.375
2800.25
2373.125
1962.875
2066.375
2703.125
3665.625
4738.375
4753.0
4043.25
4342.25
5031.875
5311.625
5902.75
6281.5
5656.25
4677.875
4220.125
3965.375
2876.0
2114.125
3526.875
5500.25
6108.5
6167.875
6275.75
5849.5
4983.5
4689.25
5242.625
5862.5
6203.875
6050.5
5265.875
4362.625
3549.375
3442.25
4325.25
4686.375
4283.125
3911.5
3617.75
4545.75
6132.625
5915.375
4903.375
4625.25
4058.75
3356.625
3685.25
4910.625
5757.5
5691.25
5997.875
6826.375
7127.375
7321.375
7558.375
7589.25
7734.5
7351.625
6419.25
6073.875
6195.625
6156.125
6033.25
6243.125
6797.875
7206.0
7636.125
7636.5
6139.625
4563.125
4321.75
4145.75
3586.125
3789.75
4860.5
5571.625
5282.125
4810.625
4466.75
4191.75
4690.375
5186.5
4654.5
4111.75
3886.25
3792.625
4369.25
4682.625
3984.0
3359.625
2896.75
2219.0
2452.5
3704.5
4080.375
3250.5
2905.5
3078.125
2792.0
2863.75
3614.125
3942.0
4353.125
5574.0
6417.625
6675.875
7190.125
7248.875
6561.375
5886.25
4750.875
3364.0
3076.25
3303.5
3087.25
2986.0
3521.375
4855.125
6202.0
6357.375
5940.25
5617.25
4961.125
4609.625
5000.75
5141.625
4727.25
4357.375
4350.0
4608.125
4763.875
4731.125
4758.875
4563.625
3782.875
3103.0
3171.25
3659.125
4366.75
5054.875
5398.5
5732.875
5554.875
4508.625
4338.375
5375.125
6026.375
6185.875
5935.0
5178.375
5031.875
5572.25
5703.125
5266.875
4477.0
3367.5
2412.25
2392.125
3250.5
3848.875
3657.25
3403.875
3874.125
4792.25
5220.625
5238.25
5286.625
5129.125
5049.375
5003.625
4557.125
4530.5
4917.5
4826.375
4781.375
5020.625
5190.25
5455.125
5722.75
6121.375
6316.625
5381.625
4278.625
4084.375
3820.625
3126.875
2928.0
3382.375
3919.625
4462.25
5087.625
5497.625
5904.0
6358.125
6116.0
5460.875
5281.625
5684.75
6171.0
5626.5
4220.625
3623.875
4098.625
4949.0
5480.375
5133.625
4749.75
4894.375
5059.625
5206.75
5098.75
4631.75
4195.625
4095.25
4835.25
5342.375
4519.625
4257.5
5164.0
5721.625
6038.375
6129.25
5486.625
4643.75
4117.125
4233.25
4785.875
5161.625
5076.0
4215.25
3437.0
3489.875
3368.125
3377.625
3870.75
3586.25
3262.5
3744.375
4058.625
4517.875
5264.625
5474.625
5782.5
6577.0
6829.0
6413.25
6543.5
7217.375
6756.125
5181.625
3939.0
3243.625
3547.5
4931.375
5901.375
6458.5
7036.875
6728.625
6326.0
6674.5
6406.75
5443.625
4646.25
3830.25
3603.25
4057.375
4183.375
4724.625
5850.25
5970.125
5460.375
5294.125
5336.25
5874.25
6429.0
6457.75
6376.875
5963.625
6044.625
7268.625
7490.125
6480.125
6225.0
6537.5
6729.5
6667.0
6242.5
6056.5
5982.125
5460.75
4622.25
3685.5
3309.75
3617.5
4186.0
5483.625
7073.125
7831.625
7903.375
7645.5
7371.0
6990.375
5940.25
5021.375
5048.375
5382.375
5294.375
4557.875
4218.875
5390.5
6947.625
7609.625
7507.625
6951.75
6351.75
6161.5
6414.25
6476.125
5987.75
6192.5
7500.25
8131.0
7683.5
7460.25
7495.625
7069.25
6469.0
6288.25
6340.625
6424.125
6736.375
7026.0
6879.0
6333.375
5900.125
6061.0
6142.875
5679.625
5687.625
6140.625
6066.5
5895.0
5879.0
5377.0
4754.75
4630.125
4618.875
4572.375
4894.875
5312.75
5331.625
5285.125
5570.375
5870.75
5726.375
5454.375
5710.25
6038.875
5834.75
5835.25
6543.375
7186.125
6953.625
6199.875
6131.625
6841.125
7300.0
7144.5
6730.25
6734.375
7209.25
7328.0
7157.875
7001.125
6604.5
6226.25
5842.375
5490.75
5340.5
4692.0
4402.75
5333.375
5516.625
4869.375
5133.125
5580.375
5541.5
5554.125
5780.625
6381.875
6882.125
6922.75
7028.5
6936.5
6227.625
5606.75
5860.5
6374.0
5784.0
4722.375
4714.75
5321.5
5781.5
6220.25
6808.375
7194.75
6445.875
5300.375
5011.25
4165.875
2587.5
2496.75
3657.375
4697.0
5524.75
5695.5
5137.125
4882.25
5304.25
5619.0
5584.0
6195.625
7257.5
7476.125
7393.25
7621.5
7552.125
7822.0
8649.625
8633.0
7820.25
6999.0
6052.5
5431.875
5505.625
5609.0
5319.625
4992.875
5196.375
5535.875
5329.25
5258.5
5421.0
5129.0
5251.75
6129.625
6817.5
7056.375
6621.5
6064.5
6325.0
6623.375
6556.75
6138.625
5104.375
4850.375
5231.875
4567.0
4244.75
5101.75
5778.0
6482.375
7478.5
8326.0
8679.0
7873.5
6910.625
7035.5
7310.75
7242.75
7439.5
8064.875
8513.5
8061.125
7557.875
7814.75
7852.0
7310.0
6504.75
5518.0
5274.75
6032.875
6456.5
6201.75
6310.125
6484.25
5919.0
6125.875
7553.125
7890.375
7109.375
6309.875
4996.875
4384.875
5417.5
6251.75
6231.0
6166.5
6306.375
6711.0
7224.0
7789.75
7971.125
7095.5
6136.625
6088.5
6491.75
7075.375
7200.125
6211.625
5412.375
5597.625
5592.875
5447.875
6132.75
7226.0
8346.375
9183.375
8876.0
7921.75
6849.625
5538.625
5504.875
7027.875
8000.5
7973.5
7733.375
7781.75
8112.25
7757.625
6980.0
6565.5
6296.75
6713.25
7307.375
7026.375
6890.125
6549.125
5502.5
5628.125
6361.875
6077.375
5950.875
6568.625
7136.125
7609.125
8114.25
8093.125
7301.625
6834.0
6997.25
7163.5
7684.25
7729.875
6734.75
6619.625
7303.875
7616.0
8010.625
7936.375
7571.0
7763.5
7383.0
6648.0
6237.25
5106.125
4127.75
4391.5
4895.0
5552.375
6575.125
7407.25
8091.5
8533.375
8402.25
8191.875
8509.0
9031.25
9078.125
8670.375
8254.625
8268.125
8820.625
9349.0
9624.5
9713.25
9179.75
8024.75
6633.875
5247.375
4187.0
3765.125
4755.875
6955.75
8535.25
9218.625
9604.0
9470.75
9181.5
8206.125
6412.75
6105.625
7059.25
7143.875
7052.0
7532.5
8154.75
8901.75
9498.5
9801.125
9622.25
9217.5
9690.75
10288.25
10191.0
10688.75
11351.875
10803.25
10038.375
10293.0
11041.125
10940.75
10080.875
9606.25
9032.0
8178.25
8068.625
7966.375
7247.25
6834.875
6669.375
6202.125
5630.5
5626.75
6496.125
7246.125
7310.125
7074.75
6569.625
6514.125
7361.625
7984.75
8165.0
8645.375
9291.5
9651.875
9480.0
8919.25
8580.375
8704.75
8940.75
9354.875
10320.5
10853.625
10237.875
9731.875
9161.25
7833.875
7531.75
8061.125
7490.0
6820.25
7066.375
7946.25
9461.5
10417.25
10466.375
10806.375
10574.75
9046.25
8249.125
8909.125
8976.875
7964.25
7538.875
7520.125
7182.25
7683.5
8393.875
7803.625
7508.375
8273.25
8360.375
7884.5
8178.5
9063.5
9813.5
10261.25
10406.625
10141.25
9477.625
8515.25
7602.75
7089.75
6534.5
6016.25
6138.125
5844.125
4827.875
4851.625
5702.875
6098.375
6655.0
7507.625
7917.125
8144.5
8229.125
7749.875
7090.875
6782.875
6868.125
7061.25
7104.25
7312.875
7484.0
6891.125
6317.125
6141.75
5381.875
5203.875
6328.875
6362.375
5425.75
5795.0
6772.25
7163.0
7360.5
7457.375
7312.5
7299.75
8073.0
9158.125
9401.375
9325.0
9213.5
7973.25
6182.625
5181.875
4967.5
5304.875
5875.375
6198.25
6289.0
6520.125
7028.375
7393.25
7428.25
7197.625
6720.875
6823.375
7495.5
7365.75
6945.125
7702.0
9068.25
9561.25
8805.625
7957.5
7740.625
7417.625
7189.5
7630.375
7802.875
7328.375
7227.25
8220.0
9601.25
9700.625
8384.625
7341.0
7673.75
9156.125
10378.75
9977.375
8463.5
7491.625
8089.125
9225.5
8843.0
7623.5
7695.0
8774.5
9862.75
10440.875
9786.5
8649.75
8056.75
7485.25
7046.625
7273.5
7870.25
9031.375
10473.5
10868.0
10147.0
9505.625
9857.5
10858.125
11158.375
10674.625
10291.125
9862.375
9330.125
9185.875
9231.0
9056.5
8957.375
9395.625
9739.5
9416.75
9379.875
9582.125
8943.125
8242.0
8304.75
8500.5
8376.0
8113.625
8412.375
8956.875
8557.5
8068.25
8403.375
8582.0
8667.125
9194.5
9362.625
9118.875
9668.5
11112.625
12022.875
11920.625
11508.375
10714.625
9609.625
8835.5
8470.75
8297.0
7524.125
6280.875
6424.875
7706.25
8179.75
7627.625
6814.125
6748.5
7719.25
8750.0
9392.25
9378.875
8839.625
8716.875
8467.75
7442.0
6664.125
6664.625
6985.375
6899.25
6582.375
7148.875
7962.75
8052.375
8346.5
9180.125
9867.25
9923.0
9049.875
7818.875
7068.625
6849.625
6795.875
6928.75
7600.0
8149.875
8263.0
9153.125
10242.125
9922.375
9110.875
9151.0
9760.5
9896.5
9039.375
8352.125
8651.75
9029.25
9337.875
9934.75
9837.875
9051.625
9517.0
11063.25
11388.875
10630.5
10133.375
9737.375
9527.25
9466.875
8868.5
8076.5
7775.125
8278.25
9068.0
8893.75
8314.5
8545.0
9164.5
9870.625
10423.0
10096.125
9246.5
8811.0
8707.25
8200.5
7626.5
7356.875
6618.625
6558.375
8218.5
8997.75
8126.5
7772.0
8394.375
9173.375
8699.375
7142.125
7033.875
8175.25
9055.125
9904.375
10188.75
10162.375
10727.0
11049.125
11115.875
11048.125
10340.75
10183.375
10908.375
11337.125
11484.75
11448.25
10797.0
9476.25
8154.375
8043.375
8984.625
9727.875
10027.375
10086.125
10103.25
10566.125
11198.25
10947.625
9893.375
9286.625
9305.375
9581.875
10287.0
10450.5
9616.875
9571.5
10468.125
10479.5
9518.375
8701.625
8391.125
8426.25
8730.75
9334.875
10056.25
10402.125
9807.25
8583.875
7995.25
8350.5
8879.375
9257.25
9437.625
9341.25
9312.125
9781.25
10402.0
10466.75
10074.25
9794.375
10192.75
11090.625
10946.875
9972.625
10188.25
11007.75
11330.0
11848.125
11767.25
10143.125
8625.375
8731.375
9404.25
9162.75
9172.625
10532.375
11667.25
12057.875
12290.125
11904.125
11205.625
10607.25
10036.75
9624.375
8954.5
8725.625
9448.0
9607.625
9579.25
10284.25
10927.125
12064.5
13294.375
12948.75
12251.625
12143.125
11643.875
11156.25
11362.0
11735.25
11742.625
11602.25
11699.875
11769.0
11816.0
12134.875
12416.375
12473.25
12097.5
11407.125
11233.125
11296.875
11245.375
11945.375
13047.875
13194.375
12258.375
11174.0
10828.625
11246.75
11711.625
11404.125
10461.125
10069.5
10041.75
9671.875
10036.375
11029.625
11398.0
11845.375
12412.375
11915.0
11143.125
11315.75
12102.125
12456.125
11596.0
10384.5
10238.625
10664.375
10542.5
9974.375
9705.125
10155.25
10819.375
11065.375
11081.75
11058.375
11034.0
11076.375
10744.375
9929.0
8991.625
8095.75
7974.25
8870.875
9569.75
9496.375
9055.0
8733.0
8846.25
8716.25
7961.625
7252.5
6807.375
6929.875
7680.375
8215.625
8705.75
9402.0
9618.875
9576.625
9449.625
8919.125
8607.875
8789.125
9040.5
9348.375
9534.375
9507.875
9657.375
9765.375
9502.0
9582.25
9981.625
9516.5
8895.375
9159.875
9106.125
8915.875
9696.5
10310.75
10598.25
11222.375
11326.375
11158.375
11153.625
10703.125
10381.625
10375.0
10263.75
10498.625
10493.25
9903.5
9867.25
10203.875
10251.75
10149.0
9482.75
8493.25
8065.625
7883.625
7916.5
8678.625
9412.75
9691.625
10045.25
10075.0
9672.75
9369.125
8813.75
8286.375
8154.0
7617.25
7355.75
8022.75
8248.0
8251.375
9004.875
9753.75
10327.5
10910.5
11204.5
11563.375
11992.25
12256.5
12506.5
12399.625
12118.125
12318.0
12692.25
12946.375
12977.25
12333.125
11428.5
11199.0
11453.125
11448.25
11286.25
11310.75
10961.25
9899.0
9082.375
9148.125
9617.625
10279.625
11170.25
11758.875
11798.875
11894.5
12371.875
12593.875
12364.25
12779.875
13607.625
12930.0
11479.5
11377.125
11654.0
11294.25
11324.375
11748.375
12189.875
12497.5
11665.875
10253.0
10094.25
10908.375
11402.625
11577.125
12057.75
12810.5
13099.875
12539.125
11450.125
10503.25
10237.625
10240.375
10026.375
10016.875
9881.375
8938.5
8282.125
8703.75
9370.25
10208.875
11074.5
10991.5
10669.875
10878.625
11050.875
11815.875
13268.875
14073.75
14145.25
13208.5
11458.375
11159.625
12102.125
12243.75
12054.75
12110.75
11924.375
11673.25
11641.75
11912.5
12208.25
12103.625
11556.625
10435.75
9356.875
9394.75
10032.875
10034.625
9121.0
7872.625
6974.875
6717.875
7216.5
8205.5
9335.25
10272.75
10199.0
9822.0
10380.125
10637.375
10313.5
10504.75
10331.25
9697.25
9457.5
9093.75
8732.5
8672.875
8737.875
9341.5
10097.125
10470.625
10600.5
10483.875
10734.5
11328.75
11355.5
11030.625
10482.25
9646.375
9058.25
8508.5
7904.125
7731.375
8050.125
8933.5
10029.375
10681.125
10977.5
11162.875
11077.75
10472.875
9995.875
10319.375
10451.625
10478.75
11760.125
13202.125
13354.875
12447.25
10854.375
9774.375
10097.25
10998.125
11831.375
12420.125
12828.5
13312.625
13448.875
12986.125
12241.375
11870.375
12593.875
13464.25
13404.125
13290.125
13350.875
13041.75
12925.0
13170.625
13304.125
13254.625
13029.25
12899.0
12915.0
12519.25
11969.5
12005.0
12430.375
12878.75
13291.125
13499.0
13471.25
13068.0
12244.0
11464.875
10680.25
9993.625
10177.5
10435.875
10034.375
10451.375
11503.875
11252.625
10363.25
10432.625
11041.625
11420.0
11651.5
11804.625
11689.875
11389.75
11167.25
11216.625
11610.0
11828.5
11566.625
11384.125
11236.875
10946.625
10986.75
10938.5
10755.5
11643.125
12991.875
13314.875
13342.25
13718.5
13353.0
12244.125
11784.5
12165.25
12634.125
12845.125
12414.375
11434.25
11037.5
11835.0
13257.0
14296.375
14042.375
12872.25
12354.875
12378.375
11193.625
9530.375
9655.125
10826.875
11595.5
12694.125
13875.875
13751.25
12524.5
11501.25
11712.75
12493.375
12240.625
11321.125
10727.75
10266.25
10181.5
10846.25
11674.5
11902.25
11532.375
11410.75
11650.125
11757.0
12248.875
13208.875
13896.5
14073.5
13306.875
12090.125
11997.0
12264.5
11407.25
10681.625
11289.875
12290.375
12737.625
12415.75
11482.75
10702.75
10596.875
10857.75
11234.375
11632.375
11567.5
10905.875
10694.5
11856.0
13363.75
13807.875
13566.875
13081.125
12371.375
12446.875
13066.5
12728.25
11963.0
11630.5
11360.75
11505.875
12016.75
11972.25
11698.25
11787.25
11956.5
11853.0
11206.5
10645.75
11194.375
11908.125
11508.625
10899.375
10832.125
10558.75
9947.25
9704.625
10091.0
10851.875
11924.125
13455.0
14369.5
13250.25
11336.625
10869.625
11946.75
13362.875
13749.25
12713.0
11731.375
11949.75
12818.375
13248.75
12994.75
12995.75
13095.5
12300.625
11765.125
12153.0
11946.125
11067.5
10066.75
8945.375
9169.625
10808.0
11301.875
10224.125
9241.0
8948.375
9503.5
10689.5
11227.875
10851.625
10636.125
10523.875
9993.25
9731.25
9976.75
10217.0
10534.375
10712.375
10520.375
10712.25
11125.75
10634.125
9863.0
10489.625
12029.5
12479.0
12046.625
12403.75
13119.0
13151.625
12909.75
12682.875
12385.5
11595.375
10008.875
9213.875
9841.375
9933.125
9437.625
9683.875
10091.625
9933.5
9093.375
8028.125
8093.25
9195.125
10226.125
10830.375
10448.625
9660.25
10022.125
10961.625
11367.5
11375.375
11270.375
11835.0
13127.875
13732.75
13465.0
13083.875
12716.875
12826.5
13372.75
13337.375
12851.0
12884.125
13634.375
14609.0
14881.25
14063.375
12656.0
10850.25
9323.875
8966.0
8660.875
7998.875
8682.0
10237.75
11140.5
11786.5
12024.625
11672.25
11727.625
11994.0
12190.5
12761.125
13112.625
13274.25
14104.5
14960.5
14761.125
13586.875
12355.625
11719.75
11409.625
11233.875
11216.875
11331.25
11795.75
11932.75
11365.75
11517.875
12403.25
12654.125
12388.625
11838.875
11314.25
11507.875
11472.0
10933.0
11088.625
11164.875
10767.25
11539.5
13047.875
13760.75
13898.25
13705.25
13338.125
13253.125
13095.875
12895.25
13113.375
13303.875
13335.5
13194.75
12293.5
11675.25
12554.5
13192.25
12423.375
11989.5
12397.0
12406.125
12086.75
11791.0
11133.25
10310.0
9679.875
9636.0
10624.5
11596.5
11773.0
12339.25
13013.5
12257.5
11089.75
11060.875
11678.0
12214.375
12303.125
11696.0
11001.375
11012.875
11717.375
12301.875
11993.25
11389.75
11595.375
12405.0
13129.625
13403.625
13016.375
12503.125
12102.75
11225.375
10505.25
10848.0
11711.75
12612.75
12887.125
12016.75
11543.5
12006.25
11748.625
11131.375
11578.25
12390.625
12368.875
11496.5
10549.75
9936.75
9610.875
10088.5
11039.625
11328.875
11561.125
12347.5
12708.25
12174.75
11214.375
10696.0
10669.875
10023.625
9466.125
10073.5
10396.125
10027.0
9871.625
9574.125
9640.5
10653.875
11584.875
12295.25
12733.75
11922.25
10672.875
10654.0
11484.375
11920.625
12256.625
13047.125
13079.375
12123.0
11853.375
12023.875
11883.875
12559.25
13704.25
13798.625
13261.875
12969.5
12623.125
11858.5
11126.625
10829.75
10784.0
11145.25
11756.0
11866.25
11598.25
11330.25
11092.375
10465.125
8952.375
8258.0
9297.0
9660.375
9267.75
9720.375
10233.75
10729.25
11325.875
11394.0
11627.875
11366.375
10051.625
9661.25
10165.25
10583.0
11372.25
11954.75
12288.75
12847.25
12708.75
11815.0
10708.375
9941.25
10790.5
12675.625
13663.125
13405.375
12490.375
11570.75
11070.0
10850.125
10852.75
11468.5
12852.625
13921.25
13920.75
13999.25
14581.875
14594.125
13752.375
12797.375
12778.125
13866.0
14992.25
15393.375
15153.875
15066.0
15222.375
14602.875
14216.625
15475.75
16680.5
16453.625
15408.75
14068.125
13145.0
13153.125
13668.875
14019.5
14108.25
14507.0
14732.125
13941.875
13130.0
12955.625
12561.375
11789.875
11566.75
12095.25
12006.875
11296.75
11746.25
12486.0
11932.25
11323.25
11359.375
11545.25
12171.25
13217.625
13916.0
13810.875
13747.5
14194.375
13823.0
12883.75
12727.375
12668.25
12648.375
13324.125
13839.75
14045.25
14397.375
14261.0
13494.25
13184.25
13917.125
14738.25
14853.375
14420.875
13377.875
12268.25
11602.75
10734.375
10057.625
9985.875
9775.25
9988.25
11042.5
11893.5
11974.125
11109.875
9893.625
9414.0
9517.0
9932.0
10688.625
11315.125
11632.75
11668.25
11431.125
11107.875
10810.375
10722.125
10832.625
11172.0
12024.875
12850.75
12690.25
11554.75
10633.125
10842.875
11553.25
12514.375
13707.5
13573.125
12472.25
12414.375
12640.875
12238.625
12104.625
12436.125
12735.375
12490.5
12042.25
12170.125
12208.125
11993.625
12249.5
12480.375
12591.75
12707.125
12125.875
11340.75
11085.25
11171.5
11569.75
11523.875
10317.875
9078.375
8808.875
9010.75
9278.125
9554.75
9144.75
8176.875
8184.75
9171.0
9945.0
10559.875
11247.75
12076.75
12775.75
12383.0
11918.5
12539.625
12535.125
11934.625
12729.75
14070.0
14395.0
13832.375
13032.25
12833.0
13063.75
13082.125
13222.75
13330.125
13386.25
14055.25
14429.25
13952.5
13808.375
13696.25
12917.125
12512.375
12835.25
13464.25
14430.0
14902.75
14130.875
13186.375
13086.25
13266.875
13289.125
13633.25
14141.75
14479.125
15263.375
16328.875
16878.375
17130.5
17088.625
16757.75
16669.625
16143.75
14828.5
13851.875
13580.5
13863.125
14212.625
13696.375
13053.875
13241.75
13737.625
14469.375
15039.25
14498.875
13652.625
13386.0
13215.875
13277.75
14009.875
14797.25
15134.125
15237.875
15002.5
14536.125
14658.75
15033.0
14740.25
14237.75
13884.75
13747.5
14253.625
14513.625
14019.75
14310.75
15783.875
17058.75
17050.125
15816.375
14895.5
15234.75
15790.25
15675.125
15018.5
14351.625
14099.5
14030.375
14074.125
14385.5
14886.875
15824.625
16690.0
16647.375
16597.625
17086.75
17297.75
17319.0
17470.875
17879.875
19017.5
19953.25
19675.0
19325.0
19584.75
19832.25
20041.0
19966.625
19297.25
18977.125
19539.625
20466.25
21721.5
23518.0
25850.75
28503.25
30703.25
32026.0
32592.5
32495.25
32884.5
34936.0
37430.375
38529.0
37977.375
36380.625
34746.375
33996.625
33777.375
33117.125
32200.625
31411.75
29876.625
27816.5
26670.375
25887.125
25094.5
25532.375
26305.125
26088.875
25652.5
24953.75
23815.625
23556.75
24740.5
26658.5
28238.625
29142.625
30288.75
31870.0
33273.375
34506.125
35820.375
37613.25
39590.5
40624.375
40638.5
39811.875
38043.875
36460.375
35771.25
35107.625
33847.75
32038.875
30094.25
28772.25
28534.625
29173.5
29738.0
29280.125
28220.25
27547.5
27084.75
26899.5
28289.125
30780.625
32562.125
34263.25
37214.125
40839.75
43875.125
45444.875
46334.75
47902.125
49655.25
51184.25
52649.375
53603.375
54336.125
54794.125
54431.625
53751.625
52616.0
51121.875
50079.25
48444.25
45487.125
41865.625
38108.25
35462.625
34011.75
32673.875
31499.5
29772.5
27651.125
27168.5
27538.0
26950.5
25892.25
25036.5
24922.75
25650.75
26322.25
26523.0
26666.125
27531.625
28605.625
28468.0
28097.375
28728.125
29619.0
31016.25
33574.25
36572.875
39207.625
41372.375
43816.625
46682.625
48797.875
50082.625
51663.25
53594.0
54287.125
52859.5
51001.5
49868.375
48815.75
47788.375
46053.25
42948.25
40119.625
38023.5
35623.125
33522.125
32028.125
29955.625
27038.375
24633.375
23633.375
23250.125
22917.625
22630.5
21897.5
21151.125
21102.375
21155.75
20822.5
20241.75
19878.5
20028.75
19963.75
19371.125
18795.75
18515.375
18838.625
19315.125
18817.875
17627.75
16743.75
16117.5
15280.75
14764.625
15080.5
14987.5
14147.75
14302.625
15354.875
15749.375
15341.875
14628.5
14284.0
14702.875
15318.625
15677.125
15697.5
15675.25
16236.75
17270.75
18049.625
17917.75
17113.875
16698.625
16535.875
16095.0
16029.75
16377.0
16450.625
16148.0
15910.375
16500.625
17833.375
19278.75
20569.5
20682.5
19252.0
17501.125
15889.875
14762.0
14643.75
14568.5
14056.25
13851.625
13842.125
13914.875
14770.125
16189.5
17014.0
17033.875
16658.75
15714.0
14829.5
15158.125
15989.25
16133.125
15731.125
15230.5
14920.0
14863.375
14947.75
15212.25
15795.125
16787.625
17039.125
15497.125
14198.625
14630.5
14982.625
14653.875
14491.75
13909.25
12816.75
12615.25
13944.5
15632.0
16306.5
16181.625
15840.0
15355.375
15348.625
16108.25
16859.125
17094.25
17178.875
17553.125
17657.0
16928.375
16269.25
16222.0
15974.25
15268.0
14685.0
14585.0
14973.25
15590.375
15683.75
14612.625
13239.125
12812.5
13038.5
13360.375
13788.375
14099.375
14207.75
14209.375
14270.125
14564.875
14714.0
14661.25
14646.5
14277.375
13883.375
14037.25
14146.0
14264.75
14919.0
15486.375
15505.75
15178.25
14936.375
15242.375
15297.75
14545.25
14423.875
14975.0
14451.625
13611.875
14197.0
15309.5
15657.0
15694.125
16182.375
16912.75
17037.5
16533.5
16026.625
15426.25
14791.875
14426.75
14223.125
14963.0
16715.375
17379.125
16682.625
16259.625
15648.75
14260.0
13526.0
13903.5
14294.875
14361.0
14667.0
15569.5
16298.0
15699.125
14709.125
14894.0
15373.0
15660.0
16792.75
17545.75
16597.125
15492.375
14968.75
14367.25
14175.125
15026.375
16415.25
16892.875
15863.125
14815.375
14451.125
13911.0
13364.125
13117.5
12877.25
13239.375
14314.875
14896.875
14906.875
15247.125
15525.5
15349.5
15506.875
15570.25
14584.0
13591.125
13424.375
13434.5
13438.5
13623.0
14098.875
14843.125
15272.75
15020.75
13952.375
12620.75
12729.625
13785.375
13597.0
13164.5
14146.375
15166.0
15187.375
14832.5
14365.0
13961.0
13957.25
14326.375
14793.375
14942.125
14501.5
13691.75
13227.25
13563.875
14378.5
15510.625
16521.5
16545.75
16738.0
18131.625
18944.0
19013.375
19694.75
19843.875
19098.75
18435.5
16893.125
14520.375
13355.875
13989.875
15390.5
16265.875
16156.75
15615.125
15483.0
16427.75
17591.0
18040.5
18542.625
18654.875
17848.125
17668.75
17962.875
17640.125
17169.375
16445.375
15513.875
14869.875
14375.0
14999.875
17058.0
18596.5
18545.5
17291.125
15812.0
15407.25
15885.125
16098.875
16187.625
16729.75
16974.0
16393.625
16099.5
16299.25
16006.625
15498.75
15457.875
15939.0
16465.75
16459.75
16513.375
16562.75
15867.25
15517.0
15567.5
14960.375
14441.5
14129.75
13933.75
14438.125
14695.25
14777.625
15538.0
16035.625
16408.375
17313.625
18159.625
18609.0
18144.875
17346.375
17637.625
18254.25
18450.25
18295.0
17091.625
15499.5
14840.5
14947.75
14983.5
14259.5
13469.0
13911.0
15154.375
15694.5
14649.125
13175.75
13179.125
14071.625
14520.75
14773.0
15093.0
15189.75
14710.125
13959.125
13600.75
13457.25
13848.5
15071.625
15855.375
15979.125
16155.25
16048.375
15725.125
15466.0
15315.125
15560.625
15668.625
15433.125
15382.75
15012.375
14490.125
15002.875
15921.125
15938.625
15745.75
16449.75
17223.0
17550.125
18573.125
19522.125
19092.125
18678.25
18317.125
16990.25
16222.0
16238.375
16023.625
16304.0
16594.625
16410.25
16940.375
17527.5
17220.375
16638.375
16412.875
17012.5
16712.375
14496.0
14319.375
17316.5
19419.875
19594.5
19444.75
19930.5
21022.75
20993.625
19907.75
19549.25
19557.75
19479.625
19345.375
18689.125
18151.625
18121.75
18375.125
19008.25
19458.75
19335.625
18313.5
16760.75
16761.0
17605.5
16941.125
16287.75
16824.75
16759.75
15716.75
15085.625
15680.25
16764.0
17262.375
17420.25
17478.5
17223.25
16980.375
17045.5
17257.25
17354.625
17640.375
17989.75
17430.75
16863.875
17489.125
18264.5
18647.0
18529.125
17815.125
17539.625
17400.0
16928.0
16995.25
17004.625
16581.875
16342.375
16031.875
16248.875
17276.0
17936.5
18169.75
18569.875
19210.375
19686.125
19532.5
18843.25
17582.875
16709.125
17198.625
17760.375
18355.625
19343.75
19206.0
18960.125
19434.5
18955.5
18471.625
18614.125
18064.0
17750.125
18304.625
18761.625
18644.75
17992.875
17499.75
16954.125
16080.125
16054.75
16418.75
16282.875
16264.125
16176.75
16353.125
17530.0
18578.75
18795.625
18809.875
18918.75
18960.0
19014.25
19272.875
18977.25
18012.5
17626.875
17901.625
18447.125
18510.125
16846.75
15257.0
15917.875
17557.625
18521.5
17963.0
16552.25
16388.0
17065.875
16855.375
15816.625
15207.75
16120.125
17247.875
17116.0
17050.625
17583.5
18080.75
18612.0
18559.125
17878.5
17284.625
16885.625
17206.625
18080.625
18665.25
19245.5
19861.375
20076.25
19839.25
19245.125
18832.125
18761.125
18889.75
19335.5
19087.0
17485.125
16169.375
16415.5
17198.625
17163.875
16783.5
17089.75
17767.625
18395.0
18984.375
19376.875
19687.625
19796.875
19661.875
19705.875
19650.125
19323.5
18821.125
18108.125
18348.25
19403.125
19126.625
17968.625
17505.625
17515.625
17961.375
18292.0
17890.125
18177.625
19107.375
18858.125
18185.25
18326.5
18101.75
17031.625
16793.625
18132.375
19551.75
20088.125
20318.0
19982.875
18714.75
17780.25
17685.75
17713.125
17988.625
18233.5
17467.375
16432.5
16586.375
17537.0
18169.5
18421.5
18321.75
17899.125
18259.0
19637.125
20819.25
21678.875
21923.125
20716.75
19797.25
20604.375
21518.25
21961.875
22409.5
21890.125
20743.375
20515.125
20474.25
19577.25
18798.875
18563.375
18342.875
18362.625
18260.125
17580.875
17469.0
17974.125
17860.0
17608.875
17678.125
17175.125
16341.75
16456.0
17658.25
18626.25
18481.5
17957.25
17288.5
15793.125
14536.875
14953.5
15896.5
16476.5
17895.25
19388.125
19059.0
18310.375
18408.625
18266.125
18237.125
18706.25
18816.75
19020.875
19143.125
18141.25
16975.5
16740.0
17124.375
17639.375
18156.25
18986.375
19858.75
19964.25
19276.5
18440.75
18333.125
18808.625
18743.5
18278.875
18091.125
18155.25
18045.5
17206.25
16881.875
18070.5
18422.625
17250.25
16778.875
16972.875
17074.0
17587.875
17724.0
16754.625
16110.625
16479.625
16479.0
16106.625
16527.125
16606.875
15533.125
15218.25
16616.75
18453.5
19149.25
18558.5
18315.75
18901.25
19209.25
19084.625
19106.25
19753.875
20335.625
19496.125
18187.5
17655.0
17202.375
16907.125
17287.125
17975.125
18470.25
17972.0
16818.0
16330.5
16297.625
16407.25
17124.5
17942.625
18350.125
18555.875
18452.875
18179.375
18178.375
17931.875
17217.125
17293.25
18141.75
18302.125
17989.375
17798.875
17507.625
17758.0
18804.0
19731.375
19715.375
18553.25
17591.75
17842.375
17952.375
17119.625
16286.625
16569.125
18310.875
19978.5
20140.125
19647.25
19571.875
20066.625
20942.5
21848.5
22417.625
21912.5
20294.625
19008.625
18929.75
19207.0
18634.5
17718.375
17689.875
17757.875
17465.0
17854.875
18163.0
18010.875
18819.375
19692.125
19126.75
18202.625
18117.625
18654.125
19125.375
19526.75
19971.75
19551.125
18566.75
18399.125
18509.875
18416.75
18722.125
18950.875
19156.75
20109.125
20985.5
21260.75
21540.875
21131.125
19505.625
18319.75
18433.875
18752.625
19092.25
19706.25
19636.75
18753.0
18107.625
18104.0
18757.0
19758.5
20504.25
21081.75
21331.75
20713.75
19962.25
19859.25
20013.125
20213.625
20257.25
19783.0
19422.0
19647.75
19968.75
20262.25
20512.0
20438.875
20049.25
19252.5
18497.0
18675.5
19117.5
18820.375
18454.375
18730.75
19258.375
19495.375
19643.5
20191.25
20891.375
21610.25
22170.625
21698.625
21180.125
21894.0
22018.875
20977.75
20527.125
20501.0
20846.75
22087.875
22602.375
21931.125
21523.875
21534.0
22054.0
22972.625
22834.875
21989.0
22148.75
22801.875
22939.375
22954.25
22718.375
22100.0
22078.375
22305.75
21563.125
20822.375
21304.625
22215.25
22715.0
22727.625
22392.5
22109.125
21819.875
21393.0
21354.5
21501.375
21072.375
20587.875
20623.375
20783.0
21591.75
23188.125
23360.0
21591.375
20555.75
21209.25
21804.875
21181.625
20121.625
19982.875
20321.5
20070.5
19884.875
20335.875
21105.125
21873.875
21898.625
21354.125
21191.125
20897.0
20040.625
19440.375
19383.0
19470.0
19499.375
19598.5
19772.125
19883.625
19895.375
19176.125
17889.125
17916.0
19424.125
20784.875
21426.5
21159.375
20439.625
20562.625
21293.5
21604.25
21487.625
21263.375
20917.875
20378.375
20262.375
20896.875
21210.125
20843.375
20705.5
21226.125
22211.75
23038.75
23441.875
23548.625
22789.5
21550.125
20945.625
20358.5
19562.375
19619.5
20233.375
20426.75
20180.375
20049.25
20060.125
19438.875
18599.0
18639.25
19050.5
19562.875
20426.75
20727.125
20695.125
21329.5
21755.625
21541.5
21209.25
20314.625
19294.625
19020.0
18710.625
18376.625
18798.0
19216.5
19508.125
20213.75
20394.625
20018.75
20030.25
19950.0
19864.875
20320.25
20499.625
20582.625
21105.0
21151.25
21120.125
21637.625
21631.25
21542.125
21936.75
21246.375
19752.875
19146.125
19181.0
19402.25
19649.25
19519.25
19650.375
20462.75
21150.625
21253.875
21106.75
20966.875
20428.5
19600.0
19601.875
20321.375
20645.125
20257.375
19365.25
18791.375
18868.75
18845.375
18951.25
19421.5
19854.75
20620.625
21040.25
20428.25
20022.625
19768.0
19278.375
19995.0
21564.875
22029.75
21250.25
20399.75
20292.875
20566.25
20266.625
19282.375
18597.0
19271.5
20896.375
22149.25
22229.5
20889.875
19318.75
18966.625
19300.25
19824.375
20803.875
21750.5
21929.875
20952.75
19776.25
19357.25
18633.25
17760.0
17652.125
17259.0
16954.125
17606.875
18147.0
18714.25
19697.25
20428.625
20701.0
20020.75
19284.375
20009.875
20853.875
21023.5
21206.625
20892.625
20677.625
21298.0
21455.375
20758.0
19767.375
18840.125
18946.0
19973.25
20548.25
20764.125
21680.625
22846.375
22971.875
22350.125
22267.375
22493.375
21817.0
20703.375
20638.5
21214.25
21150.125
20471.625
19468.375
18970.875
20131.25
21801.25
22498.375
22639.875
22373.375
21672.25
21116.375
21200.5
22244.125
23249.75
23420.5
24142.125
25186.625
24478.375
22768.25
22093.625
22251.0
22254.5
22008.0
21695.75
21733.5
22460.125
22653.875
21647.625
21318.0
21745.875
21332.875
21348.25
22421.5
22819.125
22742.25
22680.125
22121.125
21925.75
22300.625
22415.25
22588.125
22732.125
22362.5
22203.375
22635.0
22902.25
22446.375
21760.0
21852.125
22495.375
22609.875
22426.625
22663.5
23023.375
23291.75
23540.625
23237.625
22358.125
21855.625
21907.25
22097.375
22771.125
23783.625
24047.125
23528.5
23093.0
22871.25
22556.25
22200.875
21965.125
21661.125
21378.5
21638.0
21937.875
21839.75
22278.125
22846.375
22694.5
23209.0
24596.875
25351.875
25189.875
24158.375
23373.375
24183.75
25064.5
25482.125
26518.625
26737.75
25957.125
25961.5
25989.25
25470.125
25232.875
24895.75
24403.5
23966.625
23136.0
22523.25
22663.0
22618.25
21805.0
20655.875
19536.875
18843.25
19483.625
21120.375
21777.25
21355.75
21481.25
21834.75
21309.875
20527.375
20346.625
20486.875
20707.75
21186.5
21400.75
20955.125
20260.625
19287.875
18755.0
19894.375
21365.625
21612.375
21242.75
20498.25
19813.875
20191.375
20984.625
21611.75
22415.0
22861.375
22789.0
22872.375
22850.625
22234.0
21685.125
21858.0
22212.75
22431.5
22901.5
23123.75
22899.75
23170.5
23571.5
23185.5
22502.375
22019.25
21853.125
22119.875
22571.875
23070.0
23166.875
22548.0
22270.5
22697.625
22937.875
23155.125
23626.875
23729.125
23489.25
23574.125
24151.875
24453.5
23664.375
22322.625
21309.0
20763.25
20910.75
21796.375
22869.5
23591.75
23770.25
23740.375
23627.375
23214.875
23006.375
23221.375
23295.125
23204.0
23187.875
23659.75
24740.875
25141.5
24542.625
24181.0
23981.625
23783.0
24396.75
25318.25
25344.5
24285.0
22891.125
22231.625
22284.625
22175.75
21702.625
21260.125
21323.625
21550.0
20949.0
19988.25
19671.0
19515.75
19089.0
18618.875
18088.875
18053.0
19021.5
19925.0
19898.75
19707.625
19846.125
20046.125
20383.125
20704.5
20875.625
21369.25
21748.75
21244.5
20581.125
20592.5
21037.25
21124.25
20410.125
19835.125
19857.0
19286.625
18444.375
18820.75
19921.25
20615.75
20775.75
20368.0
19262.5
17760.25
16686.875
16466.875
16908.0
17692.25
17649.75
16777.625
17439.625
19018.5
18542.875
17409.625
18137.0
19314.5
19448.75
19612.0
20928.0
22211.375
21706.125
20489.5
20075.75
19896.5
19887.75
19761.125
18489.875
17473.125
18075.25
18944.0
19213.125
19344.5
19838.25
20886.875
21861.0
22682.875
23860.625
24370.625
23510.25
22700.375
22657.125
22607.125
22741.625
23598.625
24302.375
24482.5
24750.125
24214.5
22442.375
21573.875
22557.25
23950.375
24548.75
23994.5
23204.625
23242.625
23224.375
22700.0
22840.625
23534.625
23808.125
24077.375
25211.25
26489.875
26024.5
24049.0
23025.125
23470.625
24143.5
24654.75
24610.5
24050.125
24113.75
24825.625
25603.5
26414.125
26433.0
25519.75
24954.625
24672.25
24349.0
24779.375
25287.75
24955.875
24674.625
24361.375
23419.25
23059.375
23599.125
23987.125
24251.75
24299.125
24095.375
24750.25
25448.25
24517.25
23572.875
24085.875
24551.25
24325.25
23956.0
23299.75
22925.375
23291.0
23437.25
23309.625
23663.75
23961.875
23550.25
22787.25
22211.625
22027.25
21788.5
20994.875
19939.0
19143.25
19033.125
19534.375
19861.875
20035.0
20429.625
20528.375
20528.125
20829.375
20777.75
20756.0
21525.375
22355.75
22834.375
23116.75
23141.75
23570.625
24963.5
26589.0
27059.75
25988.625
25176.125
25844.625
26369.0
25624.625
24695.125
24725.625
26131.125
28175.0
29138.25
28506.75
27527.5
27330.5
27834.0
28463.25
28999.875
29381.125
29604.375
29841.625
30106.25
30528.625
31266.625
31492.0
30455.625
29092.125
28428.75
28267.875
28212.0
27941.125
27794.375
28924.5
30597.75
30720.875
29618.125
28760.125
28097.125
27268.75
26609.125
26788.5
27944.625
29011.125
29038.5
28318.875
27811.0
27959.0
28037.5
27605.5
27287.625
27310.625
27299.75
27065.5
27129.5
28162.0
29271.625
29348.375
28882.125
28215.25
27197.625
26278.0
25961.375
25914.625
25247.875
24894.5
26318.125
27651.0
27404.625
26938.375
26683.0
27140.125
28844.875
30094.75
30519.875
31076.75
31301.125
31294.25
31324.5
30944.75
30333.5
29892.375
30303.0
31286.125
31323.75
30958.625
31342.125
31831.125
31572.875
30162.125
29039.75
29562.625
29639.875
28584.25
27982.625
27164.25
26072.375
25851.375
26028.25
26340.0
26524.25
26222.875
26212.0
26295.0
26091.875
26228.375
26623.25
27243.0
27614.5
26761.125
25730.625
25757.125
26809.5
28461.625
29351.375
29574.125
30302.0
30314.75
29213.875
28694.125
28958.375
29313.875
29487.25
30008.0
31443.875
32203.0
31505.625
31118.875
31531.375
32165.875
32521.5
31753.625
30413.625
29498.0
29176.875
29654.25
30405.625
30956.875
31333.375
31323.0
31638.0
31961.25
30842.0
29534.25
29268.125
29302.5
29642.875
29940.25
29964.375
30531.75
31308.875
31852.625
31666.5
30169.0
29211.125
29712.5
29892.25
29382.625
28942.0
29125.0
29854.125
29975.625
29901.25
30358.125
30171.5
29246.625
28452.75
28260.375
28887.125
29249.125
29162.25
29540.625
29579.75
29022.125
28623.0
28280.75
28405.75
28948.0
28800.25
27896.125
26941.5
26593.25
26763.75
26945.5
27237.375
27022.5
26306.125
26548.375
27043.0
26680.5
26497.125
26829.125
27439.5
28190.875
28364.625
27960.0
27298.25
26864.75
27269.625
27719.375
27835.25
28163.375
28576.0
29331.0
29765.75
28829.375
28178.25
28388.25
27943.25
27374.125
26936.625
25843.25
25410.0
26507.25
27631.0
27799.75
27699.0
27884.375
27800.0
27607.375
28431.0
29823.5
30496.75
30445.5
30343.375
30604.5
30994.5
31208.875
31372.375
31197.625
30799.75
30924.25
31208.125
31358.625
31539.125
30651.125
28714.625
27660.0
27753.375
28076.875
28490.0
28700.0
28487.25
28162.875
27912.75
27909.5
28114.625
28076.625
27589.25
27088.625
27219.0
27594.375
27384.75
27359.0
28313.0
28977.0
28546.0
28535.75
29860.375
30762.625
30241.0
30286.75
31568.5
32016.5
31218.375
30503.875
30112.5
29673.25
29348.375
29808.625
31141.75
32302.5
32785.375
32989.0
33070.5
33089.875
32970.25
32479.75
31989.25
32086.25
32496.75
32549.75
32590.0
33264.125
33900.875
33550.875
32630.0
32504.625
33188.375
33030.0
32637.0
33714.875
34599.5
34514.625
35370.0
36896.5
38572.0
40618.375
41515.875
41124.625
40534.625
39486.875
37958.625
35585.375
32484.75
30634.125
30293.75
30177.625
29882.625
29419.125
29372.75
29610.5
29583.5
29943.125
30043.625
29292.375
29098.875
29076.125
28619.25
29010.25
29654.25
29551.625
29632.125
30189.875
31164.25
32987.25
35024.875
36164.0
36452.5
36491.375
36311.125
36123.5
36357.375
36621.625
36909.375
37755.0
38648.625
39035.5
39205.625
39522.25
39882.75
39704.25
39334.75
39675.875
40157.5
40037.625
39751.0
40158.75
41473.875
42085.625
41041.875
40134.125
40315.875
40720.0
40849.125
40423.625
39785.25
39347.0
38157.125
36223.5
35263.375
35509.0
35674.75
35535.5
35510.375
35345.0
35216.125
35764.25
36749.375
37870.75
39002.875
39623.875
39836.625
39894.5
39846.375
40352.0
40945.5
40403.0
39537.875
39635.625
40472.875
41286.0
41416.125
40769.25
39822.0
39076.125
38755.875
38378.875
37740.375
37349.625
36952.625
36356.875
35971.875
35055.25
33289.875
32365.875
33021.75
34028.5
34742.625
35692.375
36946.625
37758.125
37870.125
37632.75
37156.125
36837.375
37216.5
37825.625
37779.625
36807.375
35738.5
35736.125
36030.375
35491.5
35039.75
34776.75
34196.875
34519.625
35560.375
36438.375
37901.625
38730.875
37819.0
37342.25
37691.625
37421.0
36718.0
35960.25
35778.25
36319.125
36032.0
35150.375
35509.75
36898.875
37760.25
37404.25
36679.0
36561.25
37024.625
38048.375
39167.875
39798.25
40590.625
41760.375
42821.5
43437.875
43084.125
42282.25
41497.25
40251.625
39581.25
39910.375
39758.375
39383.375
39681.125
40227.125
40616.0
40590.875
40562.375
40705.5
39926.125
38890.375
39252.625
40043.5
40016.875
39725.5
39415.875
38990.625
39068.375
39447.75
38959.0
38050.125
38017.5
38484.75
38803.0
39342.125
40382.0
41634.0
42577.375
43113.875
43467.75
44120.5
45481.0
46123.375
45427.375
45528.5
46034.875
45572.75
46125.25
47393.375
46864.25
45500.25
44834.625
44380.75
43024.25
40643.75
39311.375
39625.625
39883.25
40006.75
40094.0
39743.625
39565.375
39334.125
38947.5
39238.875
39757.5
39700.5
39066.75
38480.875
38588.875
38765.0
38919.5
39650.375
39668.5
38208.25
36662.5
35907.875
35764.625
35679.625
35339.75
35185.875
35369.5
35317.75
34657.875
34028.625
34132.25
34457.375
34769.625
35412.625
36159.5
37168.375
38439.5
39520.0
40677.125
41491.0
41471.875
41537.375
41982.125
42387.625
42509.625
42602.0
43753.5
45184.375
45241.0
44799.0
44347.75
43516.875
43301.75
43689.125
43711.625
43191.5
42420.375
42239.125
42377.75
41850.25
41294.25
41093.0
41216.25
42264.0
43345.25
43514.0
43471.625
43363.625
43328.375
44084.75
44670.5
43777.125
42653.0
42790.75
43233.25
43261.0
43616.75
44168.625
44513.75
44458.5
43520.5
42852.5
43403.875
43526.625
42879.875
43161.125
44348.75
45183.375
45313.5
45156.75
45067.25
45073.25
44996.0
44407.5
43477.125
43253.75
43768.75
43830.0
43134.0
42491.25
42078.5
41529.875
41555.25
42611.0
43571.0
43877.75
43588.75
42569.25
42004.375
42973.75
44481.25
44997.375
44394.875
44550.375
46261.75
47303.125
47056.25
47113.75
47157.5
46590.625
46197.125
46109.75
45950.0
45664.75
45556.5
46051.875
46773.875
47170.25
47492.375
47724.5
46957.25
44879.625
43155.625
43458.125
44655.625
44678.75
43480.875
42029.25
40774.0
39644.5
38301.375
36897.375
35841.375
34713.875
33260.75
32153.0
31606.625
31446.5
31870.625
32631.5
33034.0
33090.125
33847.625
35618.625
36718.375
36794.75
37733.25
39366.625
40530.5
41334.625
41278.0
41293.0
43189.125
45214.125
46121.75
47456.75
48921.75
49669.75
50032.125
50084.875
50715.625
51765.0
51340.0
50181.0
50047.625
50275.25
50525.25
51496.25
52795.125
53766.25
54603.125
55460.125
55805.0
55385.125
54677.0
53782.875
52691.125
51707.5
50476.0
49077.75
48479.5
48128.125
47060.875
46079.125
45609.125
45076.625
44567.75
44496.0
45174.75
46397.25
47315.375
47938.5
48713.0
49334.625
49735.5
50226.375
50939.875
51787.0
52185.375
51973.25
51827.75
51961.625
52152.125
52465.625
52835.25
53026.125
53400.125
54470.875
55878.5
57325.25
58929.75
60295.25
61415.625
62192.875
61846.375
61366.375
61875.75
62192.375
61815.625
61191.375
60195.875
59227.625
58775.625
59033.375
59532.0
59120.0
58415.75
58569.75
59430.625
61259.375
63317.375
63856.5
62949.875
61699.875
61420.5
62093.25
61959.25
61517.0
61791.875
61827.5
61966.75
62016.375
60568.5
59050.75
58782.0
58898.875
59415.875
60410.0
61406.875
62608.625
64078.5
65524.25
66850.5
68241.125
69721.125
70747.5
71435.5
72538.375
73576.625
73669.25
73338.125
73354.875
73385.5
72984.5
72442.5
72560.5
73984.0
75793.125
76726.875
77703.125
79696.875
81872.75
83272.5
83552.75
83170.875
82319.75
80342.75
77896.625
75553.25
72714.625
70076.0
67495.125
63841.0
60273.25
57125.25
53495.875
50677.5
49153.25
47592.75
46055.625
44918.125
43663.25
42465.25
41986.375
41984.75
42138.75
42787.5
43756.5
44855.75
46203.375
47371.125
48711.625
50225.5
50554.25
50334.5
50517.625
50339.25
50278.25
50324.375
50049.375
51285.625
53397.125
53808.375
53788.875
54470.0
54140.875
52865.0
52057.125
51156.25
49011.125
46006.75
43042.625
40394.75
37786.25
34679.375
31248.25
27632.0
23338.25
19557.25
17726.75
17046.875
16664.75
16130.5
15438.875
15484.875
15961.625
17003.625
19343.375
21157.125
22008.5
23467.25
24661.125
25370.5
26148.875
25590.375
24344.125
23974.625
23370.125
22296.25
21836.625
21441.25
19982.875
17822.125
16138.375
14429.375
11884.125
9979.75
9084.25
7712.25
6375.5
5731.5
5001.625
4765.75
5808.5
7285.75
8463.0
9455.375
10891.75
12950.25
14634.125
15890.375
17525.875
18675.5
18593.75
17965.875
17071.5
16531.5
16842.0
16810.875
16560.875
17836.0
20409.375
23171.25
25899.375
27882.25
28463.0
28565.5
29569.5
31450.75
33145.25
34052.5
34199.0
33719.5
32745.625
31835.375
31836.5
32019.625
30931.875
29655.25
29828.75
31101.375
33540.75
37367.5
41119.25
44161.25
47398.75
50854.875
54157.75
57818.875
62315.75
67446.125
72393.25
76239.875
79488.375
83885.75
90003.5
96743.875
103065.625
108798.0
114289.375
119925.75
125388.75
129248.875
130876.375
131850.625
132800.625
132086.375
129440.125
126262.125
123312.875
120797.75
118309.5
115454.875
112696.375
110148.375
108165.125
107524.375
107109.375
105744.75
104898.25
105706.25
106915.25
107478.25
107853.25
108584.75
109833.875
111192.75
111480.75
111067.625
111742.75
112911.625
113166.125
113175.25
113219.0
112980.875
112895.0
112954.875
113305.625
113801.625
113124.875
111682.125
110734.625
109392.375
106616.75
102092.75
96140.25
90695.0
86638.125
83487.125
82155.875
83111.625
85748.875
90092.5
95601.75
101705.25
108439.375
115253.125
122524.0
130723.375
138617.875
146969.625
158360.0
172366.375
187301.625
203946.125
223250.25
243924.25
265392.0
288821.25
313557.875
338990.125
366974.0
397046.5
427674.0
460882.125
497405.125
535006.25
573443.125
613596.375
654819.875
696087.625
737345.75
778923.625
820585.75
863010.125
907421.0
953340.75
1000967.25
1051763.0
1105581.75
1162194.125
1221925.75
1283897.625
1347297.5
1411711.625
1476501.625
1541521.25
1606805.875
1672609.875
1739386.375
1806980.125
1875466.875
1945883.5
2019357.0
2095789.5
2173968.25
2253264.75
2332582.375
2409459.125
2483036.125
2553467.0
2619980.75
2683318.5
2745202.0
2806355.75
2867723.25
2929555.125
2991577.125
3054800.375
3118962.75
3183027.5
3248221.5
3314863.25
3381966.625
3449958.5
3517463.875
3582140.0
3645332.375
3708725.5
3772115.375
3836210.0
3901682.25
3968837.875
4038966.375
4112518.875
4189096.625
4269167.125
4352641.875
4437999.375
4524430.375
4612317.25
4700985.625
4789527.75
4879010.0
4970511.5
5065361.75
5167441.125
5280165.0
5405965.5
5548886.75
5711784.5
5895484.125
6100370.0
6323753.375
6560176.625
6804187.25
7050911.375
7298966.75
7551715.625
7814384.125
8093036.375
8393464.125
8719400.375
9072738.75
9453709.25
9861574.875
1.0293780625E7
1.0743089E7
1.1200428E7
1.165884075E7
1.211245125E7
1.255879175E7
1.3000664875E7
1.3440939E7
1.38809165E7
1.432245125E7
1.476562825E7
1.520754025E7
1.5646896875E7
1.6088873125E7
1.6542841875E7
1.70151925E7
1.7505873625E7
1.8008085625E7
1.8511629875E7
1.9010120125E7
1.9501063875E7
1.9983439125E7
2.0460595125E7
2.0936175875E7
2.14065505E7
2.18620025E7
2.2291140125E7
2.2683969375E7
2.303165775E7
2.332646925E7
2.356648E7
2.3754454875E7
2.3892961125E7
2.3985642375E7
2.4037249375E7
2.4052464875E7
2.4036316875E7
2.3992685625E7
2.3924466125E7
2.38340535E7
2.372297375E7
2.3591022875E7
2.3434505375E7
2.325189125E7
2.3047479E7
2.282482675E7
2.258588925E7
2.23311135E7
2.2058064E7
2.1767771125E7
2.146441375E7
2.115401825E7
2.0850582625E7
2.057458575E7
2.0353987375E7
2.022686525E7
2.0234982875E7
2.042174025E7
2.0823363125E7
2.1453677625E7
2.2302032E7
2.3327817875E7
2.445453125E7
2.5576003E7
2.65631905E7
2.72789045E7
2.7598558875E7
2.7433713125E7
2.6761077125E7
2.5626632875E7
2.4123805375E7
2.236314E7
2.044214025E7
1.844706525E7
1.645888125E7
1.4544119375E7
1.277494575E7
1.1219120125E7
9888374.5
8764006.5
7849345.625
7151943.375
6663666.5
6369390.75
6253224.25
6302481.625
6503302.125
6838645.25
7294211.75
7858261.625
8522553.0
9280709.25
1.0123729375E7
1.104376475E7
1.2034112875E7
1.30872645E7
1.4196585375E7
1.5353754125E7
1.6551355125E7
1.7787702375E7
1.9063598375E7
2.0378203125E7
2.1725725625E7
2.3097335125E7
2.448648925E7
2.58867395E7
2.72886375E7
2.867931675E7
3.0046488875E7
3.138739825E7
3.2704641125E7
3.3995859875E7
3.52565845E7
3.6483174875E7
3.7670546E7
3.8813696375E7
3.9910924625E7
4.096323125E7
4.1969764875E7
4.2931736E7
4.38603485E7
4.4766432125E7
4.5647146125E7
4.649311E7
4.7301430375E7
4.8076685375E7
4.882175475E7
4.95352225E7
5.02188435E7
5.0876158875E7
5.150590575E7
5.2104703375E7
5.267076925E7
5.3204804875E7
5.3709800125E7
5.4187537E7
5.463783525E7
5.5060558875E7
5.54548775E7
5.5819341125E7
5.6154024125E7
5.6461343625E7
5.674473225E7
5.700680925E7
5.724970975E7
5.747580275E7
5.7686224E7
5.788061125E7
5.8059046875E7
5.8222551875E7
5.8372389E7
5.85094305E7
5.8633225E7
5.8743192875E7
5.8839813375E7
5.89224295E7
5.898972125E7
5.9041656375E7
5.9077235375E7
5.909479875E7
5.909419275E7
5.9075738E7
5.9040824125E7
5.8990998E7
5.8926154625E7
5.884796525E7
5.87592485E7
5.86605435E7
5.8552683875E7
5.8436737E7
5.8312495125E7
5.8181217375E7
5.8044415625E7
5.7901162875E7
5.7749729875E7
5.758893125E7
5.7418395125E7
5.723827675E7
5.7048890625E7
5.6851544375E7
5.6647989125E7
5.643941425E7
5.6226729E7
5.6010123375E7
5.57888485E7
5.5562185E7
5.53306045E7
5.5095664625E7
5.485784575E7
5.461616175E7
5.436993075E7
5.4118698875E7
5.3862341875E7
5.3601549E7
5.333628975E7
5.306673825E7
5.279526125E7
5.2523188375E7
5.2249417375E7
5.1974272125E7
5.169830175E7
5.141936675E7
5.1135921E7
5.0847627125E7
5.0553364E7
5.025405225E7
4.9952227875E7
4.9648427E7
4.9343169125E7
4.903837375E7
4.87352585E7
4.843400975E7
4.81341355E7
4.783530975E7
4.75383775E7
4.724409875E7
4.6951685E7
4.6658827875E7
4.63638035E7
4.6067251125E7
4.5769927125E7
4.547215E7
4.5175741E7
4.4881611E7
4.4589085875E7
4.429892575E7
4.4011656375E7
4.3726491375E7
4.3443396625E7
4.316128725E7
4.2878138625E7
4.25945835E7
4.2312380375E7
4.2031884875E7
4.1752955625E7
4.1475661125E7
4.120071625E7
4.0928583125E7
4.0659075125E7
4.039352375E7
4.0132720875E7
3.9874863125E7
3.961982E7
3.9368387375E7
3.9118567625E7
3.8869400375E7
3.8622039375E7
3.837606475E7
3.8131284125E7
3.7889405375E7
3.765127075E7
3.7415968E7
3.7182562E7
3.695139975E7
3.6723149375E7
3.6497406875E7
3.6273859E7
3.6052847E7
3.583411375E7
3.5616985875E7
3.540105075E7
3.5186301625E7
3.49731855E7
3.476160075E7
3.45508585E7
3.43412725E7
3.4133589125E7
3.3927486125E7
3.3722704125E7
3.3519625625E7
3.3317821E7
3.3116750375E7
3.291718275E7
3.27194475E7
3.25223765E7
3.2325640625E7
3.2130302625E7
3.1936268E7
3.174251E7
3.1549351375E7
3.13571725E7
3.116532325E7
3.0974226625E7
3.07849275E7
3.05976245E7
3.0412853875E7
3.0231067125E7
3.0051716125E7
2.9874609125E7
2.9699882875E7
2.952697725E7
2.93552785E7
2.9185166E7
2.90172665E7
2.88506725E7
2.868414575E7
2.85179115E7
2.8352137875E7
2.8186836875E7
2.8022278875E7
2.785767425E7
2.7693236875E7
2.7530434875E7
2.7368585375E7
2.72073165E7
2.70482355E7
2.6891044E7
2.673486375E7
2.658058275E7
2.6428319375E7
2.6277598875E7
2.612833925E7
2.59797085E7
2.5831437E7
2.5684368875E7
2.5538560375E7
2.5393540875E7
2.5249501875E7
2.510698025E7
2.4965922375E7
2.4825685125E7
2.4686506875E7
2.4549372625E7
2.4414307375E7
2.4280879625E7
2.4149177625E7
2.401932175E7
2.3891091E7
2.376389425E7
2.3637625E7
2.35129785E7
2.3389884875E7
2.3267894125E7
2.3147529E7
2.302884675E7
2.29110765E7
2.279395E7
2.26770955E7
2.2560253125E7
2.2444480375E7
2.2330311125E7
2.2216797375E7
2.2104303375E7
2.1994202E7
2.18857595E7
2.177783825E7
2.167106775E7
2.1565531E7
2.146084725E7
2.1358016125E7
2.1257120875E7
2.1156507125E7
2.1055886125E7
2.0956173125E7
2.0856706375E7
2.07561315E7
2.06546405E7
2.0552961625E7
2.04512135E7
2.0349609375E7
2.024857975E7
2.014880275E7
2.0050762375E7
1.9953805125E7
1.9857337E7
1.9761478625E7
1.966619275E7
1.95717075E7
1.9478353E7
1.9386342875E7
1.929599775E7
1.9206703875E7
1.9117850125E7
1.9029933375E7
1.894341475E7
1.885860325E7
1.8774927625E7
1.8691534375E7
1.860938875E7
1.852876E7
1.8448632625E7
1.8369013E7
1.8289502E7
1.821026925E7
1.8132311E7
1.8054726625E7
1.7977505375E7
1.790167675E7
1.7826586125E7
1.7752245875E7
1.767846E7
1.760497125E7
1.75337485E7
1.7464086875E7
1.739398475E7
1.7325412125E7
1.725921625E7
1.719432575E7
1.71311325E7
1.706880025E7
1.700645925E7
1.6944987E7
1.688461725E7
1.6825625875E7
1.6767870375E7
1.670968E7
1.6650964375E7
1.6593314625E7
1.653659425E7
1.6479276125E7
1.6421235E7
1.636348325E7
1.630648725E7
1.625091575E7
1.61970425E7
1.6143566875E7
1.6090153375E7
1.6037627875E7
1.598564875E7
1.5933938875E7
1.5883341875E7
1.5834637125E7
1.5787628625E7
1.57413915E7
1.5695876E7
1.5651622375E7
1.5608511E7
1.5566879625E7
1.552723125E7
1.5488828625E7
1.54510725E7
1.5414577625E7
1.5379383625E7
1.5343939E7
1.5307595375E7
1.52715215E7
1.5235639875E7
1.5198829125E7
1.516125525E7
1.5122828875E7
1.5082694375E7
1.5041103875E7
1.4998652375E7
1.4954884875E7
1.4909209625E7
1.4861500625E7
1.481106625E7
1.475737425E7
1.470154575E7
1.46444705E7
1.4586050125E7
1.4526723125E7
1.4466243125E7
1.4403813125E7
1.433982275E7
1.4274604875E7
1.4208498E7
1.4142328625E7
1.40759825E7
1.400943575E7
1.3942855875E7
1.387539625E7
1.3807608375E7
1.37409895E7
1.3674535875E7
1.3607327E7
1.354104675E7
1.347603925E7
1.3410357E7
1.3343997875E7
1.32787695E7
1.321468775E7
1.3150414375E7
1.3085917E7
1.30224585E7
1.2960619E7
1.2899906375E7
1.283974925E7
1.2779130625E7
1.271736675E7
1.2655685125E7
1.2595066125E7
1.2534974375E7
1.247495125E7
1.241475375E7
1.2354939375E7
1.2295912875E7
1.223595025E7
1.21746575E7
1.2113781625E7
1.2053076625E7
1.199156825E7
1.19290625E7
1.1864923E7
1.179973325E7
1.1734345875E7
1.166744175E7
1.1597927375E7
1.1526414125E7
1.1453861625E7
1.1380898375E7
1.1307257625E7
1.1232225E7
1.115594875E7
1.10790685E7
1.1001725875E7
1.0923891625E7
1.0845532875E7
1.0766368375E7
1.0687148125E7
1.0609235125E7
1.0531848875E7
1.04534285E7
1.037423925E7
1.02952E7
1.021726225E7
1.014084975E7
1.006517025E7
9990589.0
9918153.25
9846768.125
9775517.625
9705427.75
9636830.375
9569054.75
9502124.125
9436115.625
9370511.875
9305510.5
9241546.125
9177495.875
9112940.0
9049969.25
8989470.5
8929863.375
8870205.0
8810838.375
8752540.375
8695667.75
8639474.375
8583844.5
8529395.375
8475798.5
8423071.25
8371254.25
8319374.125
8268042.0
8218157.625
8168538.125
8118981.0
8070060.5
8021558.875
7974178.25
7927934.25
7882053.875
7836887.625
7791683.375
7745970.125
7700964.5
7656273.25
7612156.75
7569985.25
7528298.125
7486567.0
7446300.25
7406686.625
7366874.0
7327473.125
7288525.625
7249853.0
7211375.25
7174109.375
7138698.75
7102569.875
7064504.625
7026888.875
6990661.875
6955078.0
6919894.25
6884975.0
6850312.0
6815483.0
6780395.75
6746087.875
6712540.875
6679306.5
6647255.875
6616590.625
6586669.5
6557163.625
6527248.0
6496917.5
6467681.5
6439641.0
6411727.75
6384096.0
6356977.75
6330066.25
6303465.0
6277024.0
6250483.625
6223874.5
6196953.625
6169971.5
6143635.75
6118080.875
6092955.25
6067712.125
6042851.25
6019191.375
5995685.625
5972160.75
5949784.5
5927440.875
5904358.5
5881810.5
5859955.875
5838677.125
5818056.25
5797457.375
5777002.375
5756589.625
5735660.125
5715146.75
5695984.625
5678096.25
5661252.875
5645116.25
5629816.875
5615670.0
5602540.625
5590169.625
5578385.0
5567303.625
5556503.0
5545965.375
5537230.125
5529725.75
5521766.125
5514386.25
5507416.375
5499773.25
5492829.875
5486429.375
5479669.0
5473516.0
5467828.0
5462653.25
5458140.625
5452708.375
5447082.375
5442698.75
5438469.125
5434640.875
5431785.75
5428504.75
5424484.625
5420659.5
5417648.875
5415286.5
5412915.75
5410676.125
5408395.375
5405666.625
5403329.0
5401565.875
5400122.375
5399460.125
5399112.875
5398856.625
5399631.75
5401643.0
5404220.5
5406628.0
5409266.0
5413295.5
5418203.625
5422753.375
5427212.125
5432993.0
5440287.625
5446322.625
5448810.625
5449006.25
5449473.5
5447914.625
5429761.625
5379883.875
5302547.75
5207323.0
5091692.375
4956628.0
4810883.25
4658170.5
4502504.25
4354945.5
4226110.75
4118611.5
4027847.5
3948169.25
3873268.75
3797568.625
3723960.625
3658375.625
3600573.125
3548529.75
3500508.25
3454082.25
3408952.5
3365695.625
3324440.375
3284949.625
3246029.875
3208029.625
3172072.625
3137459.25
3103501.375
3069908.75
3037055.75
3005831.25
2974661.375
2942339.125
2910719.875
2880630.375
2851734.75
2823930.5
2796165.375
2768499.0
2742020.25
2716307.625
2691132.0
2666868.125
2642682.0
2618132.75
2594304.875
2571708.125
2549783.625
2528764.0
2508988.125
2488982.25
2467869.75
2447334.625
2428095.625
2408666.875
2388916.125
2370127.75
2351972.75
2333230.25
2314195.375
2295819.0
2277882.625
2259546.375
2240813.75
2222249.375
2203650.75
2184784.75
2166432.75
2148686.375
2130832.0
2113353.5
2096696.25
2080015.25
2062857.75
2045446.875
2027778.375
2009644.375
1991171.375
1973067.75
1955228.375
1936917.25
1918967.5
1902025.875
1885014.625
1867867.625
1851145.375
1834287.75
1817413.5
1801127.125
1785060.75
1769013.75
1753213.5
1737740.125
1722640.5
1707604.625
1692522.125
1677839.375
1663424.625
1648851.5
1634395.0
1620558.75
1607139.875
1592935.625
1577579.5
1562643.0
1548595.625
1534346.25
1520323.5
1507131.625
1494161.875
1481644.375
1469650.75
1457473.125
1445637.75
1434517.0
1423224.625
1411362.875
1399164.125
1387185.25
1375700.75
1364121.0
1352817.0
1342736.875
1333105.625
1322728.25
1311677.5
1300740.875
1290225.875
1279594.5
1269194.375
1259855.625
1250659.25
1240760.25
1230668.625
1220605.75
1210753.375
1201067.875
1190898.0
1180556.625
1170678.5
1161120.25
1151701.125
1141906.0
1131673.375
1122119.875
1113146.75
1103872.875
1095239.75
1087886.875
1080356.375
1071907.25
1063509.75
1055664.75
1047851.375
1039828.625
1031922.5
1024067.625
1016075.625
1008266.25
1000378.75
992100.75
984065.75
975951.625
967573.0
960461.75
953931.5
946124.5
938484.0
931961.125
925352.125
919022.0
912787.75
905026.0
896496.0
888579.0
880869.25
873820.0
868123.0
862519.375
856577.75
850929.625
844643.625
837980.75
832539.5
827442.5
822183.625
817491.625
812214.0
806519.25
801885.375
797586.25
793043.0
787975.125
781933.625
775826.0
769460.75
762851.5
757518.125
752437.0
746950.75
742513.5
738211.75
733350.625
728631.875
723302.25
717695.375
712445.0
706458.5
700352.5
695328.75
690316.125
684828.375
679976.875
675722.875
670959.0
665766.125
661017.375
657074.375
653626.875
649688.5
645409.875
641812.5
638062.875
633906.75
630598.0
627716.625
624824.5
622165.125
619220.25
615825.75
611393.0
606415.375
602932.0
599398.375
594201.375
589647.0
585748.875
581232.125
577293.875
573818.5
570182.625
567005.625
563432.625
558947.0
555281.5
552814.375
549856.0
546393.0
543362.0
539913.75
535937.125
532088.5
527598.875
523282.625
520085.875
516334.375
512545.0
510265.25
507914.5
504604.5
500977.875
497037.375
493289.0
490407.0
488183.375
485547.75
482014.125
478638.125
475161.625
470841.0
467075.125
464095.0
461058.375
458133.5
454502.375
450514.625
447917.125
445588.0
442609.0
440168.0
437692.375
434596.375
432041.75
429942.375
427100.5
423388.875
419814.625
416641.375
412758.125
408694.75
406096.5
404082.75
401892.25
400588.75
399669.375
398228.25
396437.625
394134.375
392278.75
391390.5
389363.5
386151.125
384105.5
383018.75
381012.75
377603.5
374159.0
371917.375
369896.75
367538.625
365744.5
363803.125
360998.375
358414.125
356183.125
353363.625
350088.25
347322.125
345041.625
342336.875
339629.625
337735.625
336129.0
334682.25
333291.625
331023.375
328394.375
326129.0
323238.625
320069.625
318179.125
316756.625
314709.25
313017.125
311488.0
308942.125
306294.25
304305.625
302467.0
300944.875
299509.875
297888.5
296727.875
295579.125
293687.375
291247.25
288645.625
287091.125
286814.5
285741.125
282916.75
279339.375
276021.75
273407.625
271498.125
270505.875
269840.625
268125.75
265758.875
263615.75
261513.25
259523.75
257256.875
254610.875
252753.375
251611.875
250375.375
248902.375
246699.375
243970.375
241626.875
239823.875
238556.375
237411.875
235865.75
234543.0
233817.375
233148.125
232180.75
230668.125
228682.75
227025.0
226226.75
225506.375
223962.25
222404.375
221621.25
220675.5
218962.125
216945.5
215229.625
214143.0
213043.25
211655.375
210622.125
209439.625
207598.125
205987.25
205223.375
204992.5
204238.125
202668.5
201389.875
200128.625
198283.25
196760.5
195199.5
193115.0
191607.375
190619.25
189422.75
187981.5
186610.125
185987.625
185475.875
184384.875
183697.5
183122.125
182057.875
181226.5
180126.375
178399.125
176842.0
175716.125
175332.875
175277.25
174924.375
174819.25
174268.5
172724.0
171541.125
170771.0
170016.25
169600.375
168539.25
166559.625
165107.125
164383.25
163349.375
161979.875
160825.375
159347.375
157678.625
157097.0
156775.5
155828.625
155442.625
155275.125
154474.75
153542.625
152339.625
151416.875
151751.875
152467.375
152569.5
152009.0
151555.25
151743.25
151264.0
149826.125
148851.625
148387.5
148125.75
147950.125
147297.25
146447.875
145619.625
144927.5
144988.75
145005.0
144141.5
143104.625
142313.0
142276.5
143215.125
143673.625
143245.25
143262.375
143742.875
143758.375
143356.0
142901.0
142539.375
142548.875
142939.75
143729.5
145171.375
146554.375
147273.0
148439.75
150544.875
152801.375
155318.75
158066.375
160283.0
162359.25
164879.125
167543.375
170567.625
174194.0
177758.5
180886.25
183537.375
185383.375
186655.25
188130.375
190001.875
191791.125
193314.625
195021.875
196775.75
197803.75
198313.625
199049.625
200224.875
201800.625
203414.25
204741.625
205734.875
206411.25
207436.375
209126.625
210857.375
212487.0
213618.5
213842.875
214370.625
215668.875
216552.375
216890.125
217439.75
217913.5
217412.375
216441.5
215852.0
214357.5
211504.75
209070.125
206891.25
203754.875
200323.125
197594.625
195871.5
194403.625
192171.0
189636.5
187124.5
184288.75
181557.625
178892.375
176003.25
173806.5
172798.75
172094.0
171006.5
169986.875
169642.625
169544.25
168755.625
167322.875
166326.0
166202.625
166611.75
167490.0
168000.0
167180.0
166016.25
165734.375
166544.875
167783.875
168213.125
168917.25
171567.75
174407.75
176085.0
177711.875
179578.125
181386.875
183374.0
185632.75
187467.375
188391.375
189568.25
191178.375
192156.0
193174.0
194387.0
195392.875
196821.875
197568.5
197640.75
199264.0
201332.125
202443.25
203912.875
205661.125
207061.0
208213.25
208825.25
209108.125
208887.5
208078.625
207915.625
208018.5
206716.375
204436.75
202312.75
199900.5
196577.25
192874.5
189455.875
186511.875
183759.0
180475.875
176980.125
173869.375
170224.25
165880.625
161790.625
158061.375
154700.375
151312.5
147642.375
144897.875
142749.25
139445.5
135599.25
132852.125
131116.375
129085.25
126215.75
123132.75
119916.75
116635.125
113989.375
111934.625
110487.0
109407.75
107423.875
105087.375
103813.75
102732.0
100748.625
98004.75
94998.125
92488.375
90680.25
89146.125
87630.0
85997.625
84337.5
82610.0
80684.125
79149.25
77980.625
76206.375
74396.75
73604.875
72933.25
71686.875
70432.375
69342.75
68753.25
68649.0
67739.875
66131.0
65195.375
64614.625
63512.0
62182.375
61089.875
60035.625
58902.625
58511.75
59031.375
59221.0
58996.125
59311.375
59724.125
59098.625
57630.5
56611.5
56201.25
55512.875
54825.5
54577.0
54402.0
54419.125
54497.125
54060.125
53027.5
51485.625
50068.125
49263.125
48475.875
47565.5
46785.75
45970.625
45114.25
43960.625
42291.75
40582.125
39421.625
39211.125
39363.5
39096.75
39474.125
40953.625
41619.5
41171.375
41553.625
42729.125
43325.0
43687.0
43938.375
43040.0
41497.875
40638.125
40496.625
40324.5
39551.25
38771.125
38905.125
39680.5
40454.625
40442.5
39405.5
38417.75
37799.25
37576.0
38310.125
39310.125
40100.375
40643.75
40173.625
39503.25
39453.5
39205.375
39133.0
39605.875
40025.125
40335.125
39863.375
38387.875
37079.125
36266.0
35752.125
35712.75
36277.125
36853.0
36133.875
34765.0
34493.375
34825.375
35219.75
36124.375
36826.5
36515.25
35351.25
34019.75
33333.25
33336.25
33357.0
33046.25
33046.875
33529.875
33313.0
32701.375
32777.875
32590.375
31791.25
31061.25
30062.5
29280.875
29662.625
30533.875
30757.25
30234.875
29814.0
29787.5
29991.375
30741.75
31249.75
30547.625
29336.0
28247.75
27700.25
27917.75
28155.25
28269.0
28425.25
28456.25
28515.125
28188.625
27452.125
26844.25
26039.875
25585.375
26005.125
26257.0
26273.875
26136.125
25504.125
25548.125
26483.25
27379.125
28714.375
30253.5
30625.0
29912.5
29219.0
29291.875
29941.0
30188.375
29964.0
30338.875
31169.75
31098.625
30268.5
29870.875
29957.375
29872.375
29168.875
28362.125
28324.375
28168.875
27210.0
26782.375
27072.5
26968.625
26665.5
26710.0
26496.625
25384.5
24326.5
24346.0
24705.625
24873.875
24789.625
24007.0
23433.875
23816.0
24101.875
23853.625
23262.0
22343.625
21445.625
20542.5
19787.625
19652.375
19749.375
19859.125
20426.25
21248.5
21425.5
20742.5
20196.875
20588.875
21950.375
23498.25
23645.375
22696.625
22253.0
21977.25
21796.875
22004.0
21403.125
20613.75
20781.375
20765.625
20891.0
22169.125
23242.875
23320.625
23262.25
23458.625
23303.125
22421.125
21818.75
22077.5
22272.25
22007.875
21776.625
21847.0
21693.0
20683.75
19549.125
18980.625
18599.625
18597.625
19190.875
20034.25
20854.375
21094.125
21154.375
22041.125
22872.0
22817.0
22554.0
22036.875
21371.625
21686.25
22620.25
22976.875
22951.25
22658.75
21760.875
20886.125
20372.625
20200.625
20848.25
21613.375
21995.5
22842.125
23351.25
22996.375
23108.375
23172.75
22566.5
22194.875
21762.25
21228.25
21026.625
20981.375
21718.25
22303.25
21290.125
20380.5
20262.5
20306.125
21394.0
22365.125
21678.25
20504.75
19439.75
18817.875
19050.75
19243.0
19765.5
21078.375
21649.75
20989.625
19930.125
19136.875
19007.125
19168.375
19232.375
18840.25
18035.5
18372.75
19911.875
20714.75
20710.5
20645.25
20109.125
19039.5
18176.875
18306.75
19140.75
19844.5
20853.5
22286.0
22920.75
22383.75
21276.0
20349.0
20297.0
20735.25
20675.875
20002.375
19378.875
19266.5
19262.375
18812.0
18195.625
17945.875
18295.75
19343.125
20354.75
19925.75
18347.625
17574.0
18110.0
18934.125
19248.0
18503.625
17359.25
17484.0
18841.875
20013.875
20553.625
20861.25
20822.375
20134.25
19670.25
20079.875
20519.875
20802.0
20814.0
19528.25
17914.625
17617.125
17954.875
18215.25
18434.0
18181.0
17702.625
17917.5
18861.125
19487.25
19156.75
18605.625
18663.625
19354.25
20030.875
19777.125
18896.25
18387.625
18221.125
18243.125
18437.0
18342.5
18127.25
18446.75
19126.5
19280.75
18674.125
18427.5
19156.75
19338.125
17811.75
16628.25
17866.0
19445.125
19217.25
18676.625
18532.125
18192.75
18425.125
18682.875
17963.0
17662.75
18472.5
19317.875
19587.875
19421.375
19377.375
19539.0
19533.625
19390.875
19182.625
19063.625
18725.25
17936.5
18091.375
19084.625
18897.0
18223.0
18582.125
19327.75
19871.0
20068.0
19851.25
19347.875
18325.0
17361.25
17198.25
17216.0
17106.5
17115.25
17261.25
17859.25
18610.875
18847.75
18969.375
19266.125
19211.375
18729.375
18394.25
18451.75
18485.125
18551.875
19410.625
20418.625
19824.625
18125.875
17460.375
17956.0
18560.375
19324.375
20131.75
20580.75
21029.625
21205.125
20682.625
20420.625
20749.875
21013.875
21525.125
22070.125
21557.875
20957.375
21511.375
21653.75
20536.375
19799.875
19657.5
19234.125
19023.375
19144.25
19221.75
19505.125
19620.375
19266.375
18851.5
18448.375
18652.875
19409.0
19256.125
18973.375
19585.0
19307.375
18381.25
18165.875
17379.125
16867.125
18242.5
19243.5
19092.125
18989.375
18469.0
18460.75
19313.5
18986.375
18373.0
18602.5
17851.5
16501.0
16005.75
15734.25
15681.25
16195.75
16746.5
16979.5
16496.25
15533.375
15030.125
14914.0
14836.375
14859.375
14494.25
13632.875
13204.125
13721.375
14888.0
15893.375
15691.75
14833.25
14983.75
15881.375
16410.75
16430.125
15818.125
15342.75
15980.5
16977.375
17887.75
18495.75
18026.75
17467.875
17442.25
16906.5
16401.5
16333.375
15809.375
15519.375
16168.625
16903.5
17476.625
18330.0
18835.5
17913.875
16561.625
16316.375
16288.0
16150.875
16995.125
18017.375
18486.75
19107.875
19618.0
19566.125
19253.875
18881.625
18390.5
17622.75
16883.25
16407.75
15983.25
15644.375
15142.125
14923.5
15971.0
17067.75
17342.75
17715.375
17609.5
16881.0
16644.125
16458.125
16232.875
16492.625
16900.25
17601.375
18129.75
18089.375
18715.25
19390.875
18695.625
17878.75
17939.25
18224.0
18160.625
17941.625
18324.5
18671.5
18297.625
18760.0
20079.125
20532.375
20545.5
20762.25
20555.75
19835.125
19016.625
18643.125
18731.5
18841.875
19095.625
19308.75
19298.375
19132.875
18164.875
17251.625
17619.75
17624.875
16769.5
16334.375
15578.5
14801.0
15514.0
16531.625
16744.625
16672.625
16222.5
15593.875
15314.75
15006.375
14433.5
13972.875
13700.5
13437.625
13638.5
14409.125
14567.875
14406.25
15424.75
16546.125
16413.5
15900.125
15450.625
15154.5
15254.25
15146.75
15288.125
16176.75
16244.5
15499.375
15530.625
15658.875
15387.0
15851.25
16503.0
16369.25
16263.25
16400.125
16161.125
16079.625
16522.0
16544.25
16027.75
16082.875
16550.625
16437.0
16269.25
16769.875
17392.0
17802.0
18001.5
17621.625
16692.625
15835.0
15650.125
16249.875
17282.875
18155.25
18144.375
17846.25
18597.375
19281.125
18704.5
18613.625
19404.125
19400.0
19049.125
19019.125
18128.5
16781.375
16887.0
17998.625
18444.5
18689.875
19533.5
19971.25
19447.5
18704.625
18121.0
17464.0
16587.5
15928.125
15947.25
16463.125
17248.0
17921.25
18175.75
18370.125
18224.5
17439.625
16990.125
17002.75
16639.875
15988.125
15489.125
15550.5
16483.0
17773.375
18563.875
18463.125
17615.25
16380.625
15506.0
15845.5
16651.625
16543.875
15906.25
15669.75
15983.0
16367.625
16212.125
16109.875
16669.625
17316.25
17852.125
17915.0
17017.0
16001.375
15518.5
15688.5
16639.5
17696.75
18632.75
19469.5
19330.25
18398.25
17636.25
16783.75
15263.125
13677.875
13481.625
14549.375
15133.625
14914.625
14469.75
14074.5
14351.125
14921.875
15052.75
15091.75
14965.5
14880.125
15496.0
15914.875
15681.625
15837.125
16180.625
15834.0
15246.125
15149.875
15533.375
16229.875
16773.0
16229.875
15068.5
14996.625
15784.625
15955.0
15616.5
15399.0
15130.375
14619.75
13879.5
13373.0
13863.0
14639.375
14049.125
12467.875
11392.375
10801.625
10531.25
11107.125
12133.0
12811.25
13089.25
13324.0
13517.5
13202.625
12872.75
13333.125
13492.625
12607.75
12172.625
12942.375
13914.75
14586.25
15512.875
16862.5
17766.5
17626.5
17280.25
17943.375
18969.625
18656.25
17661.0
17422.875
17121.625
16406.125
15936.75
15400.125
15030.0
14662.125
13250.0
12062.5
12424.0
13092.375
13216.125
13161.375
13569.125
14794.75
15814.0
15529.625
14253.625
13200.375
13409.875
14214.25
14476.0
14829.0
15597.875
15476.125
14298.0
13632.25
14048.0
14642.375
14767.125
14326.625
13911.75
14255.5
14743.0
15216.75
16390.25
17228.125
17185.375
17252.375
17111.0
16886.375
17240.5
17019.75
16071.375
15677.5
15963.875
16289.25
15504.125
13668.75
12995.0
13927.75
14769.5
14836.125
14291.375
13618.0
13545.375
13838.5
13547.5
12756.5
12363.5
12289.625
12533.75
13876.25
15301.75
15517.25
15404.25
15133.875
14336.625
14041.375
14329.875
14703.25
15652.875
16618.75
16468.0
15623.75
14879.75
14417.125
14743.75
16054.0
16888.5
16233.875
15474.5
15611.25
15901.25
16081.75
16133.25
15637.125
15330.875
15907.0
15978.125
14685.875
13607.0
13774.875
14426.875
14919.625
15054.375
14991.25
15276.625
15817.25
16193.0
16431.75
16627.625
16795.75
16800.875
16517.125
15876.25
14699.0
13543.125
13113.625
13200.875
13856.5
14743.625
14602.125
13804.875
13606.625
13894.125
14659.5
16101.125
16783.625
15463.5
14061.25
14722.0
15475.5
14155.25
12488.25
11919.25
11785.625
11882.375
12042.5
12104.75
12733.5
14103.125
15494.625
16058.875
15583.5
14842.625
14483.875
14443.75
14298.0
13905.375
13995.75
14272.125
13280.125
11794.125
11106.0
10326.625
9705.5
10223.125
10627.75
10641.875
11264.25
11376.0
10498.25
10372.25
11312.625
12000.75
11755.375
11155.25
11084.125
11339.5
11710.125
12397.5
12765.5
12794.0
13022.875
13186.25
13503.5
13806.125
13623.75
13970.0
14401.125
13490.25
12229.5
11470.25
11286.25
11911.75
12247.625
11990.5
11887.625
11892.625
12650.875
13692.125
13426.25
13060.875
13316.75
12641.75
11776.0
12370.625
13666.625
14472.0
15063.125
15846.25
15890.0
14879.5
14072.875
13552.0
12407.125
10943.0
10434.75
11559.875
12958.125
13339.75
13542.625
13767.375
13733.75
14297.75
14775.25
14155.0
13910.875
14788.625
15494.25
15536.125
15540.0
15835.0
16074.0
15862.5
15358.0
14885.125
14593.0
14478.25
14416.25
14453.0
14619.5
14792.0
15168.625
15482.875
14711.5
13337.125
13074.75
13899.875
14670.375
14815.5
14062.375
13027.0
12483.375
11985.125
11594.25
12115.0
13197.75
14085.25
14751.25
15216.0
15161.625
14818.375
14922.5
14967.5
14154.25
13165.0
12359.625
11706.375
11613.375
11376.25
10983.875
11950.75
13681.5
14639.875
15060.75
15101.375
14683.625
14375.875
13929.875
12778.75
11708.375
11405.875
11333.0
11531.375
12344.125
12848.0
12542.5
11997.75
11629.875
11956.375
12623.75
12354.25
11517.0
11503.5
12311.125
12631.25
11618.0
10180.5
9446.0
9328.75
9539.125
9974.625
10500.375
10577.5
10054.5
10459.25
11969.125
12656.875
12548.375
12427.75
12128.5
12124.125
12184.375
11844.75
11780.75
11990.125
12152.25
11784.625
10310.625
9027.5
8831.625
9290.125
10911.375
12921.125
13800.75
14366.25
14987.0
14676.0
13563.375
12481.375
12289.75
13306.75
14456.75
14643.0
14240.25
14192.75
14539.875
15030.5
15742.0
16086.375
15662.375
15053.875
14229.375
13038.75
12485.875
13105.5
14032.625
14661.75
15088.625
14701.5
13579.5
13565.375
14512.75
14765.375
15069.875
15950.125
16419.75
16612.5
16587.75
16108.625
15514.375
14726.875
14474.625
15278.5
15558.5
14981.75
14497.25
13775.375
13426.375
14324.375
14845.75
14034.375
13451.625
13775.625
14166.0
14563.0
15168.375
15451.625
15604.5
16139.25
16114.625
14997.5
14251.25
14726.625
15434.125
15820.125
16280.125
16541.875
16196.25
15865.125
15965.875
15936.75
15322.75
14261.125
13253.75
12883.0
13260.125
13739.5
13591.875
13144.25
12997.125
12532.375
11558.125
11098.0
11057.25
11006.5
11392.0
11376.0
10539.0
10855.125
12426.625
13471.125
14454.75
15656.625
15508.375
14165.5
13157.5
12823.125
12729.75
12333.625
11328.375
10373.0
10421.875
10974.0
10859.0
10850.75
12103.0
13610.5
14351.0
14374.375
13819.625
13431.25
13629.0
13908.375
14156.75
14377.375
14576.5
14745.125
14067.125
12559.375
11789.75
12291.375
12992.25
13348.375
13819.0
14278.125
14281.25
14210.5
14099.75
13875.875
14177.75
14645.0
14567.875
14270.25
13901.375
13360.625
12706.75
12468.75
13122.125
13553.125
13430.25
13831.5
14246.25
14469.0
14648.75
13606.875
12353.75
12099.5
11539.125
11267.125
12069.75
12389.75
12159.5
11898.75
11090.25
10262.5
10395.25
11660.75
13192.75
13693.75
12974.375
11890.875
11780.125
13063.5
14220.625
14381.625
14261.75
14306.5
14337.375
13751.0
12461.875
11216.75
10420.625
10413.625
11109.375
11523.375
11421.75
11346.125
11604.25
12089.25
12251.25
12133.875
12472.5
13432.5
14359.5
14623.625
14529.375
14369.25
14060.375
14124.5
14342.375
14381.125
14903.125
15010.125
14151.875
13750.0
13719.125
13974.375
14903.75
14904.75
14045.125
14107.25
14529.5
14108.0
12989.125
12450.5
13040.625
13259.0
12930.125
12931.75
12392.375
11297.25
11019.5
12228.0
14012.625
14109.25
13030.25
13286.375
14011.625
13990.375
14122.125
14380.75
14261.0
13458.375
12397.75
12657.125
13741.75
13975.375
13897.125
14125.75
14066.5
13765.75
13995.375
14783.875
15010.5
14387.25
13953.5
13868.0
13597.5
13431.375
13893.375
14608.0
14706.375
14256.625
13765.625
13049.625
12356.75
12400.375
12701.375
12351.0
12134.625
13174.5
14181.0
14116.75
14275.125
14418.875
13703.5
13489.875
13766.875
13754.5
14445.375
15389.25
15500.375
15382.125
15305.125
15527.375
16165.0
16177.625
15662.5
15152.5
14064.0
13089.125
13420.375
14177.875
14306.625
14266.375
14270.375
13898.25
13916.25
15038.75
15952.375
15870.375
15769.875
15792.125
15262.75
14540.625
14519.625
15099.625
15474.875
15408.625
14606.375
13019.375
12023.375
11767.625
11051.875
10811.0
11832.125
12649.25
12584.875
12162.5
12124.25
13014.0
13765.25
13333.0
12753.0
13122.875
13733.0
13376.875
12594.875
12501.5
12383.5
11679.5
11197.75
11181.25
11477.0
11815.875
11864.875
12245.875
13114.625
13521.875
13259.25
12844.125
12470.375
11794.375
11063.125
11413.375
12427.625
12732.0
12397.0
11761.5
11382.0
12074.125
12983.625
12982.0
12211.75
11310.875
11252.25
12352.625
13625.0
13748.0
12769.125
12563.375
13229.0
13027.25
12558.375
12692.5
12898.0
13355.25
13715.0
13702.125
13673.625
12948.25
12376.875
13104.0
13542.625
13676.5
14759.125
15577.5
15191.75
14401.5
14191.125
14464.25
14188.625
13936.625
14385.625
14255.5
13373.25
12562.375
11913.625
11810.625
12378.125
13211.125
13864.875
13935.75
13696.125
13470.0
13635.125
14210.125
14108.125
14121.625
15440.375
16161.5
15701.125
15043.25
13584.75
12179.875
11790.875
11336.625
10936.25
10737.75
10352.875
10670.75
11514.375
12212.625
12947.875
13152.75
13214.5
13684.25
12995.125
11351.25
10698.375
10417.5
9449.75
8730.125
8947.125
9435.25
9467.625
9503.75
10352.125
11439.75
11644.125
10859.25
9814.0
9403.875
9698.125
9895.125
10007.375
10631.375
11230.375
11015.75
10546.5
10759.0
11228.0
11075.625
11102.25
12131.375
12742.375
12108.5
11586.5
11732.625
12041.75
12615.0
13255.125
13241.125
12624.75
12180.25
12549.0
13832.375
15371.25
15817.5
14430.5
12666.875
12665.5
13916.125
14308.25
13824.75
13636.5
13613.0
13273.375
12534.75
11778.5
11963.875
12760.125
12977.5
12632.875
11965.125
11829.875
13261.125
14525.875
14261.75
13983.25
14367.625
15051.5
15263.0
13865.375
12331.0
12065.25
11773.625
11758.0
12514.375
12476.0
12076.0
12344.25
12433.5
12284.125
12054.0
11656.0
11986.125
12709.25
12822.875
12952.75
13100.25
12541.25
12215.625
12944.375
13831.125
14301.5
14791.125
14946.5
13971.0
12963.0
13322.125
14012.875
14260.25
14863.125
15233.125
14623.0
13826.625
12969.625
12255.25
12693.5
13733.875
14416.625
14945.5
15399.875
15908.75
16354.0
16047.75
15480.5
15445.25
15736.75
16225.5
16260.25
15324.375
14693.5
14897.5
15177.5
15678.0
15865.375
14972.5
14411.75
14923.625
15571.875
16470.0
17620.375
18355.375
19058.5
19965.25
20983.875
22673.25
24582.0
25686.625
26496.25
27712.875
29097.125
30795.125
33130.375
35435.75
37066.125
38217.25
38812.0
38672.5
38419.25
38495.375
38375.125
37342.75
35768.5
34652.0
33445.25
31150.75
28754.875
27483.5
27092.0
26512.125
24903.625
22891.75
21514.5
21153.875
22282.125
24264.0
25667.625
26313.875
26545.625
27054.0
28400.125
29992.125
32037.875
34990.5
37873.5
40252.875
42525.375
45205.875
48447.375
51260.5
53766.125
56646.25
58791.25
59847.375
59805.75
58101.375
56607.25
56286.25
54765.375
51511.625
48081.375
45050.125
42303.375
39461.5
36415.375
33316.875
30303.875
28174.875
27129.875
26035.125
24364.875
22821.0
22150.875
22274.125
22861.375
23707.375
23778.875
22838.0
22736.25
23970.25
25143.0
26118.0
27194.375
28170.25
29739.0
31823.875
33107.875
34061.5
35419.875
36130.75
36567.5
37854.625
38720.75
38135.0
36839.125
35512.5
34457.625
33143.75
30924.125
28549.125
26732.5
25346.5
24136.375
22545.125
20600.0
19516.375
19635.625
19475.75
18463.125
17758.875
17439.75
17054.25
16849.0
16107.375
15061.0
15170.25
15693.25
15951.25
16460.0
16368.75
15240.75
13777.375
12942.375
13520.5
13975.75
13270.625
12888.0
12822.125
12754.125
13244.125
13250.25
12538.0
12363.75
13011.875
13820.25
13766.0
13592.875
14587.5
15300.25
15007.5
14420.5
13294.5
12774.0
13504.875
14020.125
14560.25
15411.5
15450.875
14953.75
14589.375
14490.0
14683.0
14557.625
14169.625
14273.75
14640.375
14513.0
13836.375
13169.875
12609.125
12274.125
12780.375
13404.5
13102.375
12396.0
11969.0
12462.375
13680.125
14021.25
13781.375
14102.75
14255.875
14539.5
15585.0
15905.25
15323.875
15263.25
15502.5
15669.875
16314.0
16713.0
16004.75
15259.625
15132.875
14786.0
14213.125
13944.0
13840.75
13694.5
13302.25
13114.5
14004.125
15327.625
15817.375
15203.25
14076.25
13509.0
13342.125
12662.5
12260.875
12821.625
13620.875
14179.625
14194.0
14105.0
14571.625
14281.25
12728.5
11876.75
12384.25
13109.625
13381.375
13529.5
14125.125
14506.25
14177.375
14329.625
15191.625
15759.375
15663.125
14757.25
13834.625
13933.125
14094.125
13672.25
13739.0
14431.5
14732.625
14194.75
13454.75
13233.5
13184.625
13134.75
13476.25
13652.75
13373.75
13511.625
14150.375
14715.625
15401.75
16125.5
15804.125
14553.25
13975.875
13912.875
13238.5
12732.0
12654.625
12188.125
12002.875
12127.375
11595.0
11296.375
11729.0
11801.75
11710.125
12017.625
11943.25
11178.75
10661.375
10971.375
11544.375
11851.25
12010.125
11895.75
11457.375
11171.125
11132.375
11452.0
12665.5
14263.375
14783.625
13987.5
13302.5
13497.875
13349.625
12260.125
11856.125
12677.75
13192.875
13356.125
14090.375
14371.75
13490.5
12786.375
12817.0
12790.375
12368.0
11780.125
11476.375
11650.75
12144.0
12883.875
13332.875
13280.5
13422.25
13256.25
12381.625
12246.625
12660.25
12347.625
12393.0
13231.0
13427.0
13280.0
13827.125
14207.5
13507.75
12620.125
12554.75
13019.25
13696.125
14357.625
14306.75
14160.125
15027.0
15789.375
15255.125
14439.875
14311.5
14424.5
14370.75
14364.0
14342.5
14224.125
14343.375
14358.875
13954.5
13873.375
14034.75
13770.375
13448.875
13042.625
12293.0
12090.25
12656.25
12999.0
12834.125
12445.875
11931.5
11762.875
12082.125
12042.25
11591.75
11479.25
11500.375
11642.25
12275.125
12533.625
11859.5
10998.875
10638.0
11079.375
11962.0
12643.25
12887.25
12542.375
12141.0
12029.625
11576.375
11449.375
12323.5
13018.875
13360.25
13759.375
13693.875
13675.625
14151.25
14281.375
14076.625
14233.0
14701.75
14918.875
14534.125
13707.25
12622.375
11706.0
11631.375
12398.25
13915.625
15582.5
15656.875
14381.875
13847.875
13943.5
13711.5
13612.375
13795.375
14216.125
14863.75
14729.375
13814.5
13487.625
13855.75
13985.625
12915.5
10919.75
10487.75
12182.25
13429.125
13534.375
13526.5
13499.0
13204.5
12347.375
11789.875
12716.375
13829.875
14010.625
13938.25
13605.75
13005.75
12577.875
12253.0
12263.875
13035.875
14484.75
15693.75
15889.125
15754.75
15322.125
14062.375
13099.125
12818.75
12765.0
13164.25
13204.875
12939.5
13525.625
13900.875
13608.5
13861.75
14152.125
13684.5
12760.5
11778.25
11194.0
10875.0
10826.125
11523.75
11933.625
10855.125
9412.875
9135.625
9447.625
9066.875
8502.375
8937.0
10022.25
10749.75
11113.0
11847.125
12720.0
12744.625
12334.375
12238.625
12323.75
13055.25
14216.375
14417.375
13826.375
13243.0
12679.75
12699.875
13422.75
13718.875
13351.125
13235.625
13570.75
13719.25
13264.875
12367.125
11848.5
12231.25
12713.125
12625.25
12249.75
12122.125
13067.0
14714.875
15632.125
16205.75
16940.375
16690.875
15554.875
14644.0
14048.625
13743.5
13897.75
14100.625
13657.25
12898.75
12942.625
13706.25
14587.125
15566.125
16260.875
16664.0
17279.375
18033.125
18710.375
18846.0
18543.5
18730.625
18933.25
18772.25
19058.25
19370.375
19331.75
19087.875
18046.875
16584.5
15111.0
13572.625
12923.875
13091.125
14027.0
16313.875
17679.25
16962.5
16429.75
16395.375
16154.375
15949.5
15653.125
15894.875
16546.875
16578.625
16595.625
16811.75
17221.375
18490.75
19508.0
19446.5
18793.875
17516.375
16475.875
16242.0
16431.75
17633.875
19095.75
19022.0
17377.0
14995.125
13411.0
13452.25
14222.375
15418.375
16426.875
16560.875
16562.0
15908.875
14267.375
13270.875
12918.875
12315.75
11877.875
12075.125
12533.0
12364.625
12400.625
13533.25
14005.125
14201.375
15686.0
16198.875
15169.25
14988.75
15441.75
15596.75
15876.0
16552.0
17375.625
17471.125
16809.25
16433.375
16851.375
17920.25
18377.375
17556.625
17318.75
18559.375
19658.625
19682.5
19576.5
20018.125
19903.375
19111.5
19519.5
21229.125
22824.5
23738.625
24052.625
24621.875
25382.625
25210.625
24858.0
25032.875
24886.75
24634.375
24589.5
24217.375
23878.875
24023.25
24444.625
25033.125
25210.125
24407.375
23419.875
23054.75
23023.0
23234.5
23557.25
23364.25
22759.0
22178.625
21997.75
22517.375
23009.625
23164.25
23297.125
22877.25
22602.25
23398.375
23980.625
24013.375
24243.5
24349.25
24316.5
24272.0
24551.625
25815.125
26910.375
26500.0
25213.75
24096.375
23458.875
22934.75
22705.125
22906.75
22313.875
21346.0
21482.0
21783.125
21582.25
21285.125
20591.125
20312.25
21133.0
21554.5
20769.375
20073.625
20337.875
20636.5
20435.125
20303.5
20064.125
19836.75
19898.0
19163.625
17978.875
17620.625
17380.375
16924.125
16839.625
17121.0
17801.625
18389.375
18579.25
19065.125
19782.25
20559.75
21603.75
22180.875
22004.25
21754.0
21640.125
21907.625
22824.0
23340.5
22406.125
21394.25
22277.375
24514.875
26396.5
27181.5
27178.25
27378.625
27966.5
28139.5
27782.375
27246.625
26766.75
26401.875
26000.875
26243.625
27505.625
28072.0
26885.625
25664.875
26052.125
27280.5
27911.125
27997.125
28305.125
28981.625
29725.875
30170.25
30262.375
30089.5
29403.75
28433.125
28172.625
29050.875
30270.375
30962.125
31339.25
31776.125
32093.125
32335.75
32363.0
31759.625
30813.625
30004.0
29612.375
29504.75
28857.0
27993.125
28219.125
29138.5
29700.0
30147.5
30683.375
30744.375
30010.0
28693.0
27358.5
26696.0
26642.0
26567.75
26686.5
27079.25
26858.625
26667.875
28009.75
29935.5
30908.5
31200.375
31180.125
30924.625
30999.125
31472.875
31786.375
31688.875
31312.125
30829.625
30033.25
28816.125
28089.5
28240.5
28205.75
27761.75
27522.375
27442.75
27778.0
28606.125
29283.5
29776.5
29483.375
27814.25
26830.5
27593.75
27847.75
27083.5
27133.5
28034.375
28796.125
29446.375
29966.75
30162.625
30457.5
30982.25
31191.375
30875.875
30272.5
29560.0
28886.125
28749.875
29549.625
30513.0
31169.875
32394.5
33472.875
32752.0
31292.375
30641.0
30332.875
29800.0
29056.625
28420.375
28365.5
28746.0
29193.875
29413.5
29271.875
29588.0
30917.875
32061.875
31806.25
31162.75
31898.375
33250.25
33284.75
32195.375
30725.75
29059.375
28082.625
27660.0
26779.875
26045.125
25965.625
26183.5
27200.0
28690.625
29203.125
29004.125
29073.875
28999.0
28548.375
28301.5
28129.375
27975.25
28719.125
29773.75
29224.25
27603.0
27077.75
27980.125
29206.0
29607.375
28948.25
28198.25
27757.875
27637.25
28121.75
28240.75
27350.75
26461.5
26069.875
26456.875
27471.5
27612.375
27078.5
27427.5
28331.625
28821.625
28459.375
27358.375
26659.0
26854.75
27212.875
27167.625
26711.0
26167.125
25516.5
24928.5
25179.875
25867.625
26153.625
26281.0
26319.375
26509.625
27177.5
27236.625
26199.875
25356.75
25152.75
24729.375
24270.375
24679.625
25225.375
25339.625
26174.25
27119.375
26873.5
26580.0
26300.0
25015.125
24083.375
24415.625
24942.375
24966.75
24490.625
24001.375
23726.625
23371.125
23320.625
23695.875
23982.5
24488.875
25531.0
26740.625
27668.75
27663.125
26722.375
26130.25
26553.25
26908.625
26515.25
26232.5
26159.375
25827.5
26157.125
26900.125
26399.75
25532.625
25609.0
25719.875
25860.75
26768.875
27933.375
28869.125
29072.375
28580.125
28656.875
28890.625
28075.875
26995.25
26035.875
25208.375
25490.625
26130.25
25887.375
25654.0
26096.625
26859.875
27529.5
27755.75
28116.25
29072.5
29798.0
29625.375
28928.5
28769.0
29417.0
29937.875
30176.75
30120.125
29164.125
28083.875
27782.25
27891.75
28117.0
27769.625
26677.5
26784.25
28919.5
30925.375
31366.5
31533.875
32506.5
33540.25
33983.625
33632.125
32592.25
31890.75
31647.75
31411.875
31925.125
32667.0
32313.125
31659.625
31609.75
31901.625
31972.75
31374.0
31169.125
32137.875
32856.0
32866.0
33331.125
34391.5
35103.75
35018.375
34959.625
35218.0
34983.375
34731.875
34645.0
33783.125
33589.25
35128.25
36156.125
36106.625
36141.0
35531.0
34697.0
35491.375
37070.5
37948.625
38476.5
38578.75
38182.625
38215.125
38655.75
39119.375
39763.875
40072.75
39958.0
40146.875
40469.0
40576.625
40481.875
40023.75
39614.875
39712.5
40129.25
40765.375
41243.5
41140.375
41179.75
42041.75
42945.75
43071.25
42712.875
42210.5
41955.5
42601.25
43318.375
43130.5
43067.5
43406.875
43348.375
43337.25
43407.5
43290.375
43722.75
44390.375
44628.125
44865.75
45012.125
44983.75
45354.125
45841.625
45546.625
44505.625
43982.125
44415.125
44534.875
44121.125
44119.5
44370.0
44482.75
44714.75
45614.5
47494.25
49261.875
49918.375
50057.125
49844.75
49052.125
48552.75
48862.375
49265.875
49163.0
48802.875
48807.25
49348.375
49809.0
49591.25
49319.875
49896.375
50430.875
49712.25
48834.75
49194.75
49766.125
49559.5
49823.625
50801.375
50859.875
50233.875
50207.125
50504.75
50912.625
51680.5
52703.125
53868.0
54452.875
54074.25
53733.75
54018.625
54685.75
55323.5
55457.875
55309.625
55176.875
54906.875
54684.0
54411.75
53608.0
52591.25
52313.25
53210.375
54535.0
55390.375
55893.25
56202.5
56072.0
55860.0
56216.375
56888.25
57394.0
57953.875
58016.375
57112.5
57011.25
58080.875
58333.125
58055.25
58307.875
58730.125
59736.875
61345.625
62587.625
63233.625
63504.25
64261.75
65757.5
66497.25
66215.125
66173.25
66417.25
65988.375
65005.375
64644.875
64567.0
64014.875
64018.625
64303.5
64109.625
64708.5
65660.875
65922.0
66501.875
67146.75
67365.75
67930.25
68748.625
69977.25
71428.5
71770.375
71501.875
71965.875
73023.125
73964.875
74398.625
74841.75
75660.625
76246.875
76819.875
78146.75
79968.375
81624.75
83026.0
84200.0
84555.375
84329.625
84705.5
85717.375
87555.75
90194.875
91639.75
92148.375
93732.5
95208.75
95785.0
96960.25
98690.5
100501.75
102523.625
104112.75
105250.25
106418.25
107210.0
107743.5
108981.875
110956.625
112717.0
113513.25
113673.5
114593.75
116409.125
117634.0
118806.875
121195.125
122989.75
122729.875
121757.875
121260.5
121804.625
123558.5
125486.875
126721.25
127636.375
128909.875
130249.125
131181.625
132392.875
134038.75
135381.25
136429.25
137453.0
139126.125
141605.625
143416.125
144778.75
146744.5
148208.875
149492.75
151654.5
153353.75
154697.375
157097.625
159742.5
161852.875
164023.25
166576.375
168983.25
170463.625
171537.5
173198.0
175006.125
176353.125
177525.125
179230.875
181860.125
184468.0
186196.625
187709.5
189222.25
190002.5
190317.625
191271.5
193061.75
194664.5
195105.5
194584.0
194243.625
194672.375
195028.875
194865.875
195256.0
196178.5
196038.25
195187.125
195423.125
196059.25
195360.75
193889.0
192431.75
190646.625
189125.625
188073.875
186218.5
183708.5
181795.5
180626.0
180243.125
180563.625
180297.375
178624.5
176756.75
175940.25
175059.0
173009.75
171280.875
170793.5
170592.75
170610.375
170921.125
170980.0
171169.25
171809.25
172755.375
174071.625
175029.875
175200.875
175366.5
175446.0
175016.25
174962.375
175911.375
177138.75
177881.375
178477.375
179591.875
181031.625
182657.0
184728.0
186488.625
187164.5
187482.75
188206.125
189203.5
190224.75
191149.0
191823.875
191854.125
191068.375
190104.875
189606.625
189852.625
190765.625
191512.75
191945.0
192813.125
193901.375
195146.75
196986.25
198924.25
201292.375
204561.625
207503.875
210110.0
212928.0
215211.125
217833.75
221540.625
225010.625
228167.25
230961.875
232632.0
234273.125
236479.375
238645.0
240689.0
241847.75
242196.125
242693.25
242453.5
241425.0
240820.375
240160.375
239418.75
239043.625
238025.5
236662.375
236139.0
235752.5
234985.375
234525.0
234686.5
235464.875
236370.5
236642.25
236393.25
235966.75
235918.75
237236.5
239042.125
239800.875
240589.0
242371.125
244154.375
245560.5
246678.375
247591.125
248352.5
247819.125
246259.875
245737.125
245521.375
243863.375
241724.0
240013.125
238009.0
235309.625
232502.5
230085.375
227536.625
224530.0
221786.25
219924.25
219251.25
219738.5
220744.75
221374.875
220570.5
218548.125
217079.125
216370.625
215395.375
214502.25
213772.125
212121.125
209499.75
206736.5
204157.0
201977.625
200058.25
197200.75
193084.0
189402.25
186933.125
184471.0
181480.5
178673.75
176601.25
175053.75
173258.875
171288.125
170411.0
170784.625
170965.875
170287.0
169085.0
167534.0
166887.5
168940.375
172700.375
176273.625
180750.625
187053.375
193070.25
197545.875
201764.125
206224.875
210049.0
213166.25
215729.0
216907.875
216519.5
215485.125
214032.75
211540.125
207519.5
202307.875
196929.875
191601.5
185860.0
179768.875
173146.25
165965.125
159619.125
155128.875
151745.5
148739.25
146718.625
146078.875
145516.375
143963.875
142228.75
141208.375
140905.75
141169.5
142113.0
143883.625
145360.125
145315.0
144852.375
144904.5
144821.5
144935.5
145372.625
145361.125
145638.625
146696.375
147511.375
147865.25
147833.375
147237.125
146665.0
146085.25
144824.5
143369.25
142306.25
141384.375
140480.125
139504.375
138598.5
138591.125
139413.0
139911.25
139995.75
140441.5
141395.375
142392.375
142618.5
141599.0
139822.375
138109.75
136877.25
135772.625
134616.375
133905.375
132673.0
129227.25
124038.875
118333.5
112761.75
107644.875
102561.375
98030.875
94732.0
91251.125
87331.125
84461.875
82764.25
81953.875
81464.375
80477.875
79884.0
79956.25
79657.0
79528.875
79995.625
80138.25
79965.75
80345.375
81762.5
83706.5
85225.25
86657.875
88759.125
90946.5
92419.25
93374.5
94319.25
95124.875
95453.625
95682.5
96268.5
96784.625
96353.75
94787.0
92926.0
91256.5
89124.5
86354.75
83848.25
81741.5
79312.125
77134.25
76268.0
76031.75
75694.625
75484.375
74998.75
74308.75
74158.625
74210.125
74365.75
74978.375
75660.75
76521.625
77623.375
78436.125
79374.25
80550.125
81293.375
81857.75
82587.0
83540.0
84839.125
85993.25
87019.25
88076.0
88193.875
87952.75
89141.5
90637.375
90373.875
89527.25
90463.875
92686.625
93849.5
93911.375
94548.125
95579.625
96352.125
97419.25
98526.125
99359.125
100644.0
102031.25
103141.375
105285.875
108495.375
111036.5
112816.875
114755.25
116649.375
118657.375
121482.25
124659.5
127478.125
129514.75
130261.75
130407.125
130651.625
130560.625
130694.25
131098.125
130195.625
128611.25
127813.625
126891.875
125430.625
124339.625
123667.5
122914.125
121704.5
120149.875
118751.0
117627.75
116708.0
115944.5
115739.0
116385.625
116221.125
114096.75
112015.25
111576.0
112199.875
113136.875
113730.5
114064.125
115066.0
116475.75
117482.375
118318.875
119213.375
120101.5
121352.75
123114.0
124725.0
125433.625
125775.75
127121.875
128912.25
129465.625
129500.0
130657.875
132937.875
135714.5
138125.5
139886.5
142224.25
145468.875
148538.5
151161.875
153638.625
155977.0
158364.75
161424.5
165146.75
168374.25
171095.5
174444.375
178211.0
181808.75
184895.875
187313.75
190414.25
194612.875
198550.875
202052.875
205120.125
207799.25
210980.125
214147.75
217266.875
221489.5
225647.125
228796.125
231881.5
234637.75
237096.625
240462.5
244477.375
248022.0
250583.125
252328.25
253885.25
255318.875
256056.75
255880.125
255214.375
254638.0
254317.5
253963.625
252847.25
250498.75
247547.75
244526.25
241362.375
238565.125
236447.0
234177.5
231085.125
227390.875
223380.375
219257.875
215870.75
213818.125
212291.75
210366.25
207658.125
204194.625
201394.5
200250.875
199279.875
197212.5
194469.25
191641.625
189457.625
188346.5
187841.375
187918.125
188606.375
188948.875
188924.5
189729.0
191139.375
191891.375
192041.5
192509.625
193645.25
195281.625
196932.25
198120.0
199267.625
200946.0
202478.875
203493.0
205089.625
207671.875
210361.375
212679.75
214797.625
216905.625
218989.25
221410.125
224497.0
227141.75
228991.875
231517.25
234498.75
237138.625
240362.75
244022.375
247415.25
251039.625
254752.5
258317.25
261963.5
265338.125
268490.0
271625.125
274577.0
277516.875
280221.375
282818.0
286236.75
289763.375
292177.625
294434.625
297498.125
300449.625
302294.0
302988.375
302935.25
302892.25
302830.5
301349.5
298228.875
294736.375
291387.375
288457.25
285785.75
282463.875
278859.375
274967.0
269806.375
264816.125
260904.125
255901.625
249729.875
244462.625
240164.0
236073.75
231935.625
227479.625
223026.5
218884.125
214667.25
210396.0
206522.25
202874.25
199029.0
195200.375
191701.125
188278.875
184911.625
182078.25
179637.375
177103.375
174735.75
172545.125
170006.25
167661.125
165964.0
163951.375
161806.625
160650.25
159704.25
158423.25
157676.625
156886.0
155490.0
154332.25
152985.5
151423.125
151020.875
150716.0
149166.875
147877.125
147685.5
148265.75
149220.75
148798.25
146997.0
146477.0
147527.875
148661.0
150055.625
152050.625
154196.125
156126.5
157285.625
157781.125
158746.5
160052.5
160629.625
161016.5
161864.0
162330.25
161985.75
161378.0
161466.25
162404.75
162401.625
161143.25
160457.375
159950.375
158833.625
158117.75
157712.625
157278.25
156853.125
155507.125
153528.125
151709.25
149377.75
146824.125
144953.75
143365.25
141621.875
139491.375
137001.875
135073.875
133825.875
132170.25
129891.625
127861.375
126806.625
126356.125
125107.5
122930.75
120882.5
118526.125
116149.25
115226.125
113822.75
110384.625
107756.5
106795.0
105761.25
104508.75
102773.625
100758.75
99570.125
98423.125
96603.25
94782.125
93182.875
91951.875
90895.5
89135.125
86521.25
84408.75
84295.625
84909.75
84207.875
83349.625
83520.75
83930.5
84289.125
84259.125
83684.375
83380.0
83386.875
83288.875
82682.875
81393.25
81014.0
82357.5
83507.5
83867.5
84657.875
85332.125
84997.125
84653.625
85039.5
85756.0
86383.0
86680.25
87310.0
88630.0
89213.5
88879.25
88991.875
89352.0
89370.125
89163.25
88693.875
87964.375
86744.75
85568.375
85496.875
85542.125
84675.0
83867.0
83478.75
82881.75
82293.375
82348.625
82430.125
81743.75
81493.0
82323.625
83065.25
83629.75
84152.5
84417.875
84969.25
85549.75
86067.5
86811.375
87077.875
87852.125
90031.5
91561.625
91826.5
92216.25
93306.0
94875.25
95741.25
95915.375
96794.875
97838.25
98389.25
99053.0
99667.875
100208.25
101041.5
101914.5
102451.375
102719.0
103434.25
104613.75
105625.75
106792.875
107887.25
108705.875
110323.125
111929.25
112318.125
112741.25
113794.75
115532.125
118400.875
121067.625
122885.875
124691.5
125642.5
125667.375
126385.0
127337.375
127712.125
128363.75
129088.625
129118.625
129203.25
130208.875
131789.375
132973.75
133477.75
134117.75
135412.0
136813.875
137661.375
138294.25
139544.625
141362.125
143669.25
146386.125
148125.625
148786.5
149789.625
150790.5
151681.375
153164.5
154290.375
155054.0
156540.75
158327.75
160237.5
162516.0
164901.875
167307.375
169315.875
171145.875
173355.375
175042.25
176192.375
177893.5
179779.75
181287.5
182371.75
182827.375
182803.75
182688.875
183058.0
184117.0
185300.125
186289.625
186548.125
185593.5
184403.25
183671.375
182959.625
182497.0
182845.625
183533.0
183775.375
184119.875
185614.25
187554.125
188713.75
189277.5
189420.875
189036.0
189244.0
190842.0
192808.5
194950.25
197992.25
200517.875
201560.875
202803.75
204743.625
206854.0
209453.0
211680.0
212753.25
213639.875
215081.875
217181.625
219490.5
221188.375
222189.0
222777.25
223440.625
224355.25
225049.0
226276.875
228714.0
230843.625
231557.625
231409.125
231391.875
232091.5
232856.625
233182.625
233512.25
233865.5
234498.625
235705.25
236331.0
235769.25
235392.75
236077.625
237192.875
238605.75
240438.375
241629.875
242196.75
243634.0
245660.5
247263.25
248598.25
249599.625
250346.375
251298.25
252161.625
252403.5
252053.0
252146.875
252953.25
252735.25
251785.375
251876.25
251858.0
251396.625
252227.625
253364.0
253456.625
253416.125
253779.75
254815.0
256992.25
260320.125
264378.5
267942.875
270824.875
274104.375
277269.5
279812.875
282498.75
285255.5
288209.125
291781.75
295295.5
298531.125
301790.875
305261.5
309269.0
313312.125
317135.0
320951.125
323932.125
326376.75
329371.5
332210.625
334617.25
336748.25
337818.5
338395.625
339004.375
338403.625
336364.625
333605.5
330553.75
327700.875
324539.625
320540.875
316612.875
312842.25
308551.625
304810.25
302422.875
299916.75
296865.0
294885.875
294047.125
293136.125
292201.25
291622.875
291503.5
291901.75
291898.0
290910.125
290169.75
290778.0
292608.25
295093.5
297036.25
297646.125
298433.375
300907.375
303872.125
306304.125
308969.625
311651.0
313925.125
316718.25
319665.375
321775.625
323966.125
326301.5
327404.625
328196.625
330322.625
332588.0
333329.25
333398.25
334447.375
336279.875
337849.375
339640.125
342322.75
345361.5
349000.5
353768.25
359008.125
364950.75
372863.875
383543.125
398349.25
419160.5
446638.5
479653.375
515595.5
550402.0
577981.25
592116.625
590329.25
574549.375
549524.875
520436.0
490585.75
462382.875
438026.25
417922.125
401565.625
389259.625
380892.375
374474.375
368451.625
363562.875
359722.375
356160.375
353723.375
351407.125
347694.75
344440.375
342305.625
340656.25
340556.5
341227.625
341356.625
341481.375
341278.125
340730.875
340428.375
340228.75
340455.875
340151.25
338270.5
336772.625
336740.25
337122.0
337159.25
336249.5
335183.25
334921.25
334527.5
334182.125
334797.375
335706.875
336922.875
338770.125
340004.5
340050.125
339914.75
340085.5
340183.25
340209.75
340148.5
339152.5
337107.625
335368.75
334575.875
334369.0
334673.125
334599.0
333255.875
332130.125
332421.125
333493.125
335496.0
338280.875
340890.75
343493.5
345925.375
348436.75
352415.375
357012.875
360745.25
363494.0
364921.625
365837.625
367138.75
368388.125
369823.875
370632.5
369697.125
368474.875
368055.25
368399.625
368975.75
368608.0
368328.0
369423.0
371243.875
373781.5
376584.25
379416.5
383254.125
387046.375
390050.625
392791.375
394213.25
394877.875
396650.375
399046.75
400619.625
400201.0
398677.25
398046.125
397458.125
396126.25
395174.0
394967.375
395599.625
396347.375
396356.125
396622.125
397276.375
397613.875
397948.25
398149.0
397804.5
396461.0
394171.0
392373.625
391528.5
391076.0
390509.25
388952.125
387180.75
386383.375
385927.625
385502.125
384842.375
383942.75
383683.375
383045.125
381577.5
381049.5
381112.875
380986.5
381533.125
382443.875
382976.25
383121.0
383683.0
386171.875
389723.0
392380.25
395207.875
399338.5
403351.125
406566.875
410322.625
415462.5
421172.5
426539.75
431713.5
436816.0
441130.5
444172.25
446340.875
448115.625
449492.0
449812.75
448724.125
447406.5
445726.5
441548.125
435835.125
430648.75
424688.0
417761.25
411484.875
405784.125
400521.625
395189.125
389245.125
384206.25
380090.375
375466.75
370641.625
365704.875
361128.5
357982.125
355125.875
351663.625
348198.0
344935.0
342053.375
338999.375
335647.125
333172.25
330585.75
326776.25
323432.625
321145.0
318900.25
316538.625
314513.75
313280.625
312060.25
309773.375
307055.75
304561.25
302355.75
300709.25
299370.375
298075.25
296707.25
295306.75
294606.5
294016.0
291896.375
288650.125
285775.375
283982.0
283096.5
281963.625
279940.625
277556.375
275130.875
272977.75
271365.25
269557.75
267149.625
264820.125
262761.75
260894.375
259762.125
259396.75
259086.375
258245.375
256801.625
255541.25
254739.125
253775.0
253324.75
253791.125
253684.75
252880.0
252660.375
253195.125
253901.125
254101.75
253990.125
254102.625
253600.5
252421.375
251682.875
251109.625
250141.875
248671.375
246319.5
243222.25
239669.0
235827.125
231649.625
227006.25
223330.25
221274.875
218900.875
215567.0
211442.625
205959.375
200544.125
196081.5
191199.5
186446.75
182863.625
179521.25
176252.5
173337.25
170165.125
166768.25
163710.5
161269.125
159180.0
156615.25
153720.625
151027.375
147891.75
144799.5
143086.75
141820.75
139861.25
137599.625
135359.75
133613.875
132297.875
130648.125
128962.875
127124.5
124739.5
122798.25
121165.125
119316.5
118220.375
117431.125
115999.5
114516.0
113154.125
112119.25
111702.5
110733.125
108492.875
106060.75
104687.75
104116.125
103298.75
102613.0
102432.875
101928.625
101373.5
100851.875
99269.5
97453.625
96802.375
96629.125
96281.375
95864.875
94901.0
93474.625
92824.625
92829.125
91781.125
89789.25
88768.25
89080.5
89170.25
88045.75
86707.875
86190.0
85575.0
84243.375
83118.875
82291.0
81101.0
80205.125
80371.25
80333.5
79036.625
77994.0
78274.625
78911.875
78944.125
77812.875
76204.0
75524.0
75386.25
75444.0
75943.125
75706.375
74715.625
74511.125
75220.625
76023.0
76112.5
75506.375
74787.875
73464.5
72004.125
71891.875
72488.375
72781.375
72659.5
71906.125
71476.0
71958.625
71903.625
70964.125
70535.5
70794.25
70658.625
70036.125
69699.375
69519.375
68889.0
68020.0
67748.875
68427.125
69092.125
69012.75
68878.75
69169.5
69909.625
70831.625
71219.0
71878.625
73925.5
76546.125
79689.25
84123.375
89478.875
96141.875
103867.75
109539.875
111302.125
110044.75
106298.5
100590.125
93983.875
87181.0
81340.0
76880.875
72991.75
70257.25
68865.5
67327.125
65764.125
64656.75
63757.0
63721.5
63690.5
62641.5
62268.25
62918.0
63074.75
62243.125
60794.25
60034.625
59974.875
59008.125
57458.5
56118.375
55151.375
55130.0
55489.875
55912.375
56688.875
57370.625
58412.375
59303.375
59028.5
59236.125
59988.0
60244.5
61419.25
63069.375
64251.125
66474.125
69678.875
73245.125
77757.75
83235.0
89823.0
97141.75
104415.5
111861.375
119241.5
126325.25
132890.125
137901.625
141918.75
146152.375
151189.5
159023.5
171231.0
188169.0
209919.125
232389.25
247290.375
248795.5
237118.875
216523.75
191387.0
165156.625
141438.875
122419.0
107571.25
95837.875
87448.625
82526.0
79397.625
76390.375
73724.875
71987.25
71056.25
70745.375
70823.875
71414.25
73419.125
76904.5
80502.375
83961.125
88248.0
93139.875
98384.75
104547.25
110852.0
115903.375
119425.375
121234.625
120550.25
117493.0
114230.25
112299.5
111146.625
111437.125
114044.875
117144.125
118890.875
118159.0
114088.0
107801.125
100293.0
91722.75
83741.75
77565.25
72733.875
68969.25
66485.5
65194.375
64297.0
63744.375
64297.625
65390.5
67060.0
70456.5
75263.25
82607.5
95040.125
111747.625
131056.75
151695.875
168421.375
175330.125
171667.375
159834.75
143078.375
125398.0
109045.625
94395.75
82789.125
75030.625
69916.625
66674.5
64628.75
62910.875
62181.125
62302.0
61980.25
61904.25
62717.375
63332.25
63695.75
65168.625
68727.75
73810.5
79074.875
84762.875
92095.125
101288.625
111729.625
122328.375
132684.875
143540.875
154322.5
163049.375
168794.25
171862.375
172593.0
170663.375
166492.75
162799.0
161560.75
162289.375
164789.875
168036.75
168858.75
165547.0
158061.0
146896.125
134558.875
123011.125
112054.875
102298.75
94440.875
88044.5
83194.75
79952.125
77905.25
76903.75
77090.25
79323.625
83993.75
90280.125
98086.625
107739.625
118407.5
128251.75
135720.25
141459.25
146726.375
151186.625
155261.25
159737.875
163627.0
166470.625
168222.875
167605.25
164324.625
159450.375
154351.25
150972.375
150281.25
151616.5
154071.125
156211.5
155845.375
151436.625
143263.75
132799.625
121143.5
109450.125
99245.125
90638.875
83196.5
77675.875
74312.375
71985.125
69410.875
66370.5
64184.875
63027.75
61466.5
59770.75
58309.125
56619.875
56064.625
56452.875
55600.75
54530.5
54260.375
53369.625
52287.125
51788.625
51274.75
51023.75
51018.0
50682.125
50173.25
49564.75
49040.375
48793.0
48769.375
49388.125
50121.625
49640.75
48480.125
48213.625
48858.5
49195.125
49086.0
49303.0
49450.5
49505.125
50490.75
51550.875
51660.0
52014.875
53016.875
53690.125
53866.625
53830.875
53790.125
53866.625
53875.25
53976.875
54623.25
55301.125
55181.125
55210.125
56660.0
58431.375
59299.25
59936.0
60628.125
60922.625
60933.0
60660.25
59884.125
58595.75
56668.625
54165.625
51716.875
50090.625
49466.875
49238.25
48826.625
48222.0
47639.5
47009.5
45923.375
44862.375
45155.125
46353.75
46757.0
46528.25
46551.125
46452.625
46086.75
45977.625
46288.75
46891.375
47458.0
47745.875
47897.125
48007.625
48372.875
49529.25
51086.375
51813.625
51432.25
51069.625
51534.375
52435.5
52988.375
52862.0
52914.5
54071.75
55466.375
56126.625
56434.625
56649.375
56694.125
56826.625
57577.625
58661.25
58629.875
57921.75
58255.5
58926.625
59373.375
60183.75
60384.625
59587.375
58817.75
58985.5
60392.625
61172.625
60406.5
60173.125
60828.25
61709.0
63063.75
64082.5
64848.125
65850.125
66183.75
66513.75
67857.875
69467.625
71058.125
72805.375
74603.25
76350.875
77883.75
79174.0
80114.5
80927.25
81947.875
83316.875
85297.625
86580.0
86511.75
86966.75
87387.125
87032.25
87842.375
88981.625
89527.375
90524.25
90606.25
90073.75
90809.375
91566.25
92031.625
93080.5
94315.125
95710.375
96893.625
98144.25
100282.0
102250.875
103941.125
106166.0
108033.375
108632.875
108120.375
108093.125
109430.625
110490.25
111486.25
113898.5
116985.5
120325.5
123620.5
125850.375
127439.625
129723.25
133585.375
138010.375
141591.375
145324.5
149150.0
152196.5
155996.625
160574.875
164732.5
168940.5
173007.25
176944.625
181253.25
185338.0
189562.0
194365.0
198982.375
203180.375
207244.375
212107.25
217679.75
221928.75
225052.625
228512.0
231931.5
235692.75
240001.375
243325.5
245849.5
248909.625
252084.375
254285.125
255206.125
255228.625
254781.75
254227.875
254495.625
256322.5
259426.0
263426.75
268017.25
272806.625
277861.75
282632.375
286010.125
288513.25
291138.375
294022.875
297882.375
302985.25
308640.5
314628.875
319885.75
322700.625
322533.5
319426.125
314121.75
307643.5
300559.25
294190.375
289625.875
286870.0
285561.0
284423.0
283072.875
282329.25
281346.375
279724.125
278923.0
279078.375
279377.0
279987.875
281367.0
283309.25
285509.25
288704.25
293494.25
299668.0
307264.875
315581.5
323813.625
332377.875
341057.0
349620.5
358956.875
369552.25
381462.375
393997.125
406109.375
417884.25
429013.5
438745.625
446356.375
449854.125
449311.375
447791.875
446352.25
444790.625
444183.75
444669.875
445383.625
446357.875
448190.875
450802.625
453360.875
455652.625
457865.75
459260.875
459238.25
458190.75
456989.375
456865.625
457717.75
458020.75
458492.375
460695.0
463215.125
465384.75
469019.5
474169.75
479956.375
486024.5
491115.125
494989.25
498124.375
500038.375
501512.875
503832.0
507149.375
511130.125
514404.0
516585.375
518512.375
519473.75
519906.0
521240.875
522495.125
523137.25
522795.75
519532.125
513678.375
506449.625
497609.375
488385.625
480216.875
473416.25
469324.125
468990.75
471762.5
476244.625
480571.875
483166.375
483364.125
480607.0
473875.625
462693.875
448596.125
434396.625
422385.625
413597.625
407494.75
403342.75
402011.625
404223.625
409196.75
417026.375
428602.0
442866.25
457747.0
471024.875
479169.75
480549.5
477635.75
473239.5
469240.25
467413.375
468601.375
473293.375
481177.875
491054.5
503128.5
517432.0
532695.5
549070.75
566666.0
583720.375
599042.625
612247.375
622003.0
626135.125
623453.25
615000.25
602301.875
586146.0
567415.0
546522.375
523167.375
497408.0
470218.125
443477.25
418408.75
394748.25
372680.625
353238.5
336849.125
323363.0
312456.125
303291.5
294593.125
285605.125
276872.5
269603.125
264108.5
259409.75
254926.375
251029.875
247287.75
242794.625
238042.625
234142.5
230812.75
226830.5
222740.875
220023.625
217791.625
215396.0
214417.875
215012.25
216537.875
219133.5
222136.0
225773.75
230799.625
236340.25
242123.0
248692.375
256459.625
265111.875
271958.75
276170.625
279944.25
282710.5
283925.25
285129.125
284855.875
281395.625
275324.0
266425.625
255394.125
244196.5
233592.125
223666.25
214310.625
206042.5
199523.5
193942.0
189173.25
185757.75
182950.875
180709.125
179236.5
177510.0
175665.125
174774.25
174663.0
174568.5
174230.125
173782.125
173207.75
172461.0
171816.25
171452.75
171419.0
171467.25
171089.75
170435.375
169390.875
166886.5
162961.25
158915.0
155215.5
152056.875
150706.0
151363.75
152125.375
152573.375
153954.0
155814.875
157834.75
161400.75
166789.125
173316.125
180737.5
188668.875
196767.0
204335.375
210328.0
214708.5
217763.125
219337.625
219748.25
219774.75
219598.125
217830.375
212755.625
204834.0
195828.625
186841.875
178456.875
170730.75
163810.625
158292.25
153815.625
150240.125
148377.25
147085.25
144950.5
143222.875
142513.5
142397.25
143644.5
145706.75
147063.375
147993.375
149103.125
150786.375
153329.0
155936.875
158261.75
160567.0
162598.625
164420.25
165865.875
166283.75
165803.75
165395.25
166259.75
167703.125
167607.625
166721.125
166709.5
166530.0
165695.875
165347.0
165564.5
165678.875
165442.0
164875.75
163736.75
162223.375
161648.625
162032.375
161813.375
160963.625
160336.125
159833.0
159540.875
159752.375
159877.625
159282.75
158340.25
157480.5
156473.5
155305.625
153947.0
152149.125
150755.875
150677.25
150960.75
150429.375
149723.0
149769.25
149769.5
149036.25
148667.875
148882.125
148364.75
147153.75
146216.125
145581.625
145130.0
145024.875
144924.75
144261.5
143136.375
142185.625
141723.375
141482.375
141384.375
141899.25
142991.625
144362.125
146240.375
147916.25
148682.75
149406.875
149928.125
150169.0
151817.25
154367.125
156935.0
160817.25
164734.5
166982.875
169577.625
173398.75
176928.75
179785.625
182898.5
187124.875
191691.5
195480.5
199143.875
202884.875
206238.375
209990.25
214262.0
217905.75
220592.375
222719.875
224627.875
226909.125
230036.375
233276.75
235565.0
237504.375
240188.5
243051.75
245218.625
247131.5
249423.25
252002.375
254524.625
256510.125
257880.375
259284.75
260668.25
261359.375
261216.625
260090.875
258343.75
256555.5
254054.5
251015.5
248703.75
246815.5
244801.375
242683.0
240017.25
237203.75
235202.875
234131.25
233584.5
232662.5
230852.75
229235.25
229022.0
229387.375
228608.5
227015.75
225696.0
224274.125
223057.625
222780.5
222523.0
221906.75
221478.125
220500.625
218665.375
217634.875
217726.375
216983.5
215848.875
216174.625
216395.25
215698.0
216063.5
216738.375
216544.375
216958.375
217953.25
218707.375
220026.375
221968.75
223509.75
224863.0
227686.75
232279.875
237131.875
241951.5
246738.125
250784.125
255297.25
261412.25
267854.625
274030.0
280683.5
287671.0
294487.5
301747.125
310071.375
318634.125
326693.375
334760.5
343412.125
352470.125
361102.25
369150.75
377588.875
386711.75
395806.0
403673.75
408909.375
410616.375
407793.875
399761.75
386981.75
370171.25
351142.375
332337.625
315037.25
300200.625
287597.0
276094.75
265952.375
256896.625
248291.5
240850.5
234492.0
228930.875
224262.25
219376.875
213781.375
208310.0
203782.75
200023.625
195391.375
189961.875
185945.125
183565.0
181608.25
179728.25
178202.0
177101.25
176075.0
175497.75
175186.25
173926.375
172704.0
172883.125
173746.625
174786.75
176058.625
178259.5
181505.625
183850.375
185789.625
190048.0
196251.0
202708.5
209060.25
215663.875
222949.125
230553.875
238527.375
247495.25
256979.125
265998.75
274244.625
282923.875
292679.875
301685.125
309872.875
318822.5
327824.25
335569.875
340133.5
339586.5
334809.375
326455.5
315116.0
303502.75
292636.375
282455.375
274273.625
268617.25
264922.125
262095.375
259780.5
259232.625
260330.0
261792.0
263633.5
266058.0
268952.625
272524.0
277251.375
282800.5
287681.5
292037.25
297309.0
303426.5
309734.875
315424.5
320307.875
325719.875
331584.125
337394.25
344280.0
351528.25
357265.875
361329.625
363105.0
361149.875
355549.25
347951.0
339256.25
328920.75
318120.875
309772.25
303945.75
298407.75
293139.875
289492.25
286700.125
283861.125
281930.5
280398.875
277769.625
274404.75
270595.25
266916.25
264373.625
261485.25
257755.875
255340.25
253970.375
252060.25
249739.625
247337.625
245166.0
243606.0
242601.25
241733.0
240466.5
239401.0
239119.0
238889.625
238847.625
239078.375
238493.5
237615.25
237225.0
236448.125
235433.375
234852.5
234218.125
234049.75
235664.25
238546.25
241281.5
243691.125
246149.25
248402.125
250337.375
252778.5
256158.125
259322.625
261779.125
265295.0
270398.5
274994.75
278356.625
281518.875
283894.5
283375.75
278943.375
271831.875
263536.25
253594.0
241894.25
230504.75
220959.5
213445.75
208043.625
203916.25
199914.5
196519.875
194563.375
193186.0
191059.5
188406.625
186363.125
185269.0
184545.5
183500.5
182003.75
180551.875
179485.375
178733.0
178097.625
177189.25
175980.875
175192.625
175241.75
175533.5
175115.875
174013.5
173526.875
174079.25
174234.25
173274.5
171942.375
170172.875
167635.25
165259.25
163395.0
161398.75
159535.5
158092.0
156691.25
155472.0
154349.875
152898.625
151310.625
149567.375
147390.0
144764.5
142085.0
140643.625
140657.875
140220.0
138078.875
134640.5
131356.5
129519.0
128178.25
125878.375
122981.625
120691.75
119825.5
119326.75
117808.125
116382.125
115687.5
114768.5
113742.75
112730.125
111687.125
110963.5
109955.0
108662.125
107825.25
107046.375
106050.125
104820.5
103140.75
101397.625
99697.625
98189.25
97402.25
96528.75
94462.5
91706.75
89386.0
87723.125
86066.125
84178.25
82442.125
81190.875
80528.625
80001.25
79309.375
78426.25
76974.375
75679.375
75147.375
74066.625
72597.25
72072.0
71582.0
70461.375
69628.375
69139.75
68867.875
69339.375
69792.5
68738.625
66863.75
65572.875
64537.5
63898.375
63971.5
63520.75
62853.375
62993.5
62530.625
61099.0
60443.25
60563.0
60262.25
60114.75
61245.375
62288.875
61612.5
60525.5
60207.125
60436.625
61582.25
63163.625
64379.0
65607.5
66409.75
66221.25
65772.75
65431.125
65067.375
64876.0
64728.25
63693.5
61574.25
59877.625
59057.5
58007.875
56827.125
55994.5
55309.875
54759.125
54244.25
53870.375
53552.0
52603.25
51233.375
50180.5
49654.75
49217.875
48400.125
48207.25
48637.5
47800.875
46551.125
46322.375
45969.875
45672.0
45948.0
45892.75
46059.5
46677.625
46569.625
45952.125
45798.75
46504.5
47424.875
47341.25
46803.25
46809.75
46767.25
46547.75
46449.0
45858.75
44889.375
44475.625
44728.25
45297.75
45729.25
45079.0
43217.25
41454.125
40489.0
39504.125
37791.75
36144.75
35913.875
36723.0
37207.125
37302.5
37255.625
36932.625
36835.5
37180.25
37181.625
36121.75
34445.5
33473.875
33605.875
34392.125
35338.875
35310.75
34401.0
34409.25
35281.25
35642.375
35550.0
35647.625
36232.75
37093.375
37372.25
36660.125
35530.0
34616.5
34262.125
34938.25
35938.5
35526.75
34706.75
35260.5
35640.125
35315.0
35665.125
35808.0
35370.125
35394.125
35738.375
36705.625
38241.875
39011.375
38923.0
38464.5
37808.0
36998.875
35911.375
35416.125
35435.5
34679.125
33839.5
33358.25
32737.25
32682.625
32647.625
32034.125
32008.625
32247.5
32049.375
31538.625
30353.875
29431.5
29618.75
30072.5
30388.0
29850.0
28126.5
26708.625
26130.125
26024.375
26314.375
26533.0
26771.75
26756.375
25726.625
24730.125
24654.375
24910.25
25241.25
25474.375
25725.5
26068.875
25475.375
24129.5
23302.625
22613.125
21717.0
21462.25
21956.0
22918.5
24168.75
24632.625
23829.375
23116.0
23084.0
22694.625
21914.125
21542.25
21422.875
21418.0
21809.375
22284.125
22422.625
22033.125
20931.875
19740.0
19310.625
19223.875
19011.75
19221.625
19733.625
19608.375
18819.875
18241.125
18175.625
18067.5
18293.375
19695.125
20899.375
20809.0
20752.375
20693.75
19838.5
19307.0
19345.75
19167.125
18855.125
18391.0
17973.625
17934.0
17990.875
18419.875
19463.375
20375.625
20477.875
20070.875
20332.875
21173.75
21127.125
20692.375
21345.125
22285.375
21940.25
20811.75
20414.875
20315.125
19730.5
19712.375
20173.375
20101.25
19603.625
18387.875
17382.75
17973.625
18383.25
17847.75
17910.125
18337.75
18718.375
19196.125
19537.375
19805.5
19177.5
17864.125
17514.75
17371.375
16856.25
16949.5
16872.75
16251.625
15970.25
16104.125
16624.125
16965.5
16901.0
17293.375
17553.25
17046.875
16565.0
16409.0
16847.625
17478.75
17191.375
16812.875
17074.625
17241.625
17440.0
17517.75
17024.625
16706.75
16624.75
16710.5
17568.125
17934.875
16737.25
15599.75
15292.0
15120.25
15290.25
15436.75
14770.0
14097.5
14095.75
14451.625
14976.5
14898.125
14070.625
14404.125
16180.5
16712.625
15563.625
15472.875
16631.25
16644.625
15756.625
15540.375
15483.875
14895.0
14063.5
13881.75
15166.25
16253.0
15633.875
15184.375
15468.875
15252.625
15433.5
15939.75
15218.875
13940.375
12874.0
12047.125
12426.75
13751.625
14698.125
15095.125
15141.375
15072.25
15059.125
14986.75
15216.5
15524.0
15206.0
14874.875
14760.375
14186.125
13802.0
14242.875
14706.375
14741.125
14738.375
14739.375
14223.625
13485.375
13594.625
14148.0
14301.625
14690.25
15366.875
15840.0
16619.75
17415.625
17456.125
17226.0
17241.75
17770.125
18645.25
18370.875
16839.75
16408.25
17570.125
18167.0
17525.5
16885.375
16691.75
16575.375
16344.5
15886.0
15391.25
15125.375
15210.875
16188.625
18017.125
19365.5
19576.625
19728.5
21005.375
22630.25
22746.75
21928.25
22491.125
24349.375
25751.25
26428.75
27036.875
27512.375
27373.5
26993.0
27509.0
28900.5
29963.125
30502.0
30796.0
30040.125
28563.25
28270.375
28606.5
27584.0
25954.375
24934.5
24308.75
24340.625
24501.25
23684.25
22717.5
22170.25
21686.25
22067.125
22963.875
22707.0
21957.125
22156.125
22810.75
23233.875
23500.25
23640.5
23866.75
24328.375
24505.5
24154.625
23895.5
23909.25
23552.875
22869.625
22842.75
23705.375
24660.5
25373.5
25693.875
25169.875
24823.25
25794.125
26503.5
25949.75
25615.0
25804.75
26189.0
27411.875
28970.25
30178.0
31182.375
31549.25
31581.75
31859.0
31720.125
31831.375
33348.875
34955.875
35492.5
35916.25
37483.0
40115.25
42244.5
43485.0
45472.125
48380.625
50787.0
52333.625
53462.75
54344.125
54933.25
55741.875
57823.375
60872.75
63207.0
64127.625
64644.25
66097.5
68347.5
70343.875
72355.25
74892.625
77022.75
78124.0
78769.375
79438.625
80102.0
80457.875
80348.25
80240.625
80573.5
81003.625
81526.375
82870.875
84614.75
85793.375
86956.0
88628.75
90488.5
92586.25
94520.875
95859.375
97360.25
99404.75
101777.25
104427.25
106742.125
108491.75
110389.0
112471.75
114166.125
115340.0
116229.75
117069.625
117795.0
118225.0
118590.5
119157.25
119098.75
117512.25
115636.125
114659.375
113478.875
111969.875
111297.375
110878.0
110013.0
109275.25
109069.75
109383.625
109475.5
108680.875
107603.75
106738.125
106268.25
106517.0
107080.25
107588.625
108158.625
108815.375
109604.875
110157.125
110347.125
110846.0
111846.25
113391.375
115315.375
116692.125
117672.5
119125.25
121096.5
123344.25
125342.625
127329.25
129949.125
131959.25
133009.375
134700.5
136757.375
138400.875
140106.25
141454.375
141917.5
142333.875
144006.75
146821.375
148954.25
150170.625
151829.0
153893.75
155910.0
157468.375
158521.0
160333.125
162470.75
163870.875
165814.375
168225.25
170246.25
172809.875
175291.375
176754.375
177795.0
178046.25
178165.125
179540.125
180767.25
180861.5
180941.75
180937.375
180121.5
179159.875
178879.625
178578.875
177632.875
176979.625
176514.625
175020.5
172997.25
171062.25
168471.5
165157.25
162187.25
160084.375
157877.625
155060.5
152688.125
150828.5
148807.0
146812.875
144696.5
142322.875
139531.125
135781.5
132136.25
129407.5
126737.0
124513.875
123029.0
121366.5
119800.25
118504.875
116958.0
115422.875
114270.125
113635.125
112916.75
111616.0
110901.5
110723.125
109797.75
108764.625
108118.0
107597.375
107443.375
107075.125
106699.875
107132.625
107216.75
106647.625
106422.125
106139.125
105645.75
105273.0
104957.25
105170.625
105579.875
105256.5
104397.5
103300.125
102522.375
102777.75
103457.875
104148.25
105050.5
105682.75
106222.125
107351.125
108630.5
109542.125
110208.5
110981.5
112179.5
113078.5
112923.5
112790.875
113137.875
112468.875
110971.625
110161.25
109238.125
107306.25
105702.375
104929.625
103698.875
101276.5
98354.25
95987.375
93844.5
91082.25
88392.75
86192.5
83796.0
81719.25
80585.25
79511.5
77927.125
76062.875
74166.625
72435.5
70409.75
67872.875
66004.875
64967.75
63208.125
61083.125
60305.125
59951.0
58375.125
56319.0
54618.5
53096.625
51834.125
50606.125
49328.375
48592.875
48312.5
48278.375
48480.25
47897.375
46172.0
44497.5
43317.875
42372.375
41769.25
41049.0
39644.875
38103.5
36937.875
36081.0
35903.375
36062.0
35234.375
33961.375
33485.625
32995.125
32033.375
31112.375
29994.375
29191.5
29257.375
29485.625
29925.875
30576.0
30581.875
29955.125
28736.375
27098.875
26070.0
25869.875
26452.125
27556.125
27951.75
28072.75
29054.0
29744.375
29161.5
27712.375
25810.875
24261.5
23604.125
23521.375
23726.875
24056.0
24477.375
24719.375
24188.25
23314.5
23014.0
23021.0
22557.625
21571.75
20850.0
21228.75
22386.875
23160.75
23218.0
23188.75
23352.75
23482.5
23452.5
23249.75
22890.625
22280.875
21314.625
20231.875
19275.875
18622.75
18565.5
19098.5
19929.0
20512.875
20489.625
20434.125
20650.875
20753.25
21016.125
21842.125
22798.625
22791.25
21300.375
19446.5
18074.5
17482.375
18412.25
19465.25
19125.625
19041.75
19522.25
19321.5
19280.0
19739.125
19918.0
19747.875
19366.875
19365.375
19667.875
19192.25
18002.5
16912.375
16649.5
17179.625
17447.375
17442.5
17289.125
16690.125
16779.375
17326.5
16900.375
16703.5
17584.5
18194.625
17914.625
17145.75
16625.625
16573.5
16441.875
16173.125
15831.75
15836.75
16777.125
17368.125
16573.5
15877.875
16103.625
15845.0
14647.25
14273.25
14953.75
14728.375
13802.25
13511.75
13411.0
13362.375
13625.875
13915.125
14257.0
14375.625
14412.875
14995.25
15461.625
15245.75
14354.625
13027.75
12995.875
14450.25
14758.0
13589.25
13281.625
14350.25
15090.5
14614.25
13827.375
13316.625
12997.875
13080.875
12991.75
12112.375
11247.25
11147.0
11803.5
12589.375
12534.75
12027.375
11899.5
11613.75
11121.25
11284.5
11851.375
12218.0
12565.5
12683.625
12044.0
11025.375
10258.5
9898.75
10175.375
11001.0
11506.625
11133.5
10342.375
9930.125
10068.25
10356.625
10786.0
11397.25
11480.625
10874.875
10518.75
10576.0
10164.125
9179.375
8803.0
9840.375
11132.875
11148.0
10375.125
9842.75
9628.875
9907.125
10420.75
10538.25
10768.0
11237.875
11040.25
10467.875
10391.625
10530.875
10405.125
10242.25
10339.0
10513.375
10510.625
10265.625
9876.625
9626.25
9426.375
9438.875
10238.875
10760.75
9966.875
8988.625
8240.125
7464.5
7257.5
7329.625
7514.875
8170.25
8502.875
8293.875
8108.0
8269.125
9243.75
10102.125
9839.125
9644.25
10289.5
11211.625
11593.625
11022.0
10666.875
11175.75
11764.625
12148.125
11440.625
9348.125
7713.375
7008.625
6406.5
5787.75
5030.0
5075.0
6687.375
8311.25
9207.25
10216.75
10974.625
10718.0
9887.75
9120.875
8292.0
7437.875
7102.5
6832.125
6101.125
6177.125
7502.25
8000.625
6752.25
5498.5
5276.375
5500.5
5856.0
5844.625
5080.875
4925.75
6117.75
7338.125
7894.625
7849.25
7401.75
7672.875
8566.375
8423.0
7529.0
7374.875
7594.75
7315.75
6900.625
6705.0
6472.125
6013.125
5231.75
4417.0
4498.0
5563.75
6401.625
6694.0
7038.5
6906.875
6182.125
6184.625
6564.5
6170.0
6014.625
6490.0
6465.0
6317.125
6595.75
6741.75
6964.25
7588.5
7959.625
7524.375
6818.25
6929.0
7540.875
7614.625
7691.875
8328.5
9015.625
9522.375
9296.875
8078.875
7222.875
7520.25
8141.125
8118.375
7221.875
6259.25
5679.5
4862.375
4076.125
3874.25
3698.875
3591.625
4097.625
5073.625
6249.625
6894.75
6555.75
5990.5
5585.0
5801.25
7150.25
8132.5
7788.25
7017.375
5861.375
4665.875
4290.125
4273.75
4812.75
6250.25
7267.0
7411.75
7378.875
7098.25
6308.125
5399.0
5190.5
5659.25
5871.75
5661.375
5640.0
6346.125
7106.25
6587.75
5981.875
6693.75
7129.75
6813.0
6962.75
7487.125
8175.875
8568.625
8023.125
7206.625
6588.0
6333.875
6490.625
6524.375
7149.125
8141.875
7527.625
6568.5
7147.0
7691.75
7575.5
7749.0
8011.375
8352.375
9086.25
9925.5
10613.75
11090.5
11219.375
10763.125
9901.5
8841.25
7413.75
6556.0
6848.0
6812.125
6098.5
5337.375
4260.75
3781.125
4308.375
4656.625
5305.0
6319.75
6747.125
7559.75
8396.5
8212.625
8735.5
9532.375
8626.625
7554.5
7512.375
7965.125
8583.625
8065.25
6833.0
6877.75
7461.75
7742.0
8281.375
8741.5
9264.625
9971.5
9908.875
9513.25
9758.5
9927.625
9214.75
8229.125
7639.625
6974.25
6294.5
6576.125
7464.625
7940.25
7803.125
7186.625
6629.5
6669.875
7590.125
9260.25
10166.875
9505.0
8453.75
7352.375
5881.875
4920.25
5459.875
7206.375
8489.75
8307.25
7608.0
7292.625
7297.25
7208.875
6858.0
6783.125
6970.75
6949.25
6990.0
7007.625
6747.75
6532.25
6403.75
6558.0
7285.5
8071.875
7977.25
6864.125
6260.875
6568.125
6034.625
4970.125
4527.375
4485.375
5718.5
7326.875
6747.0
5522.625
5466.75
5336.5
4937.125
4556.625
4316.75
5210.0
6747.875
7862.75
8763.375
9019.125
7876.625
6270.25
5832.75
6485.625
7075.5
7611.75
8009.875
7395.625
5812.875
3856.125
2710.0
3180.875
3597.75
3251.25
3595.875
4175.125
4140.125
4397.5
5113.125
5494.875
5230.875
4946.875
5491.0
6465.125
7077.625
7036.0
6258.75
5429.875
4910.875
4398.0
4416.375
4821.0
4661.0
4629.0
5252.625
5435.75
5338.375
5941.25
6164.875
5193.0
4695.875
5250.0
5386.5
4918.625
4633.75
4803.25
5570.125
6599.625
7321.875
7524.125
7356.0
7343.875
7450.25
7355.125
7354.625
7407.625
7018.625
5736.25
4154.0
4086.625
5180.0
5886.625
6640.25
6901.25
6034.25
5391.375
4679.625
4019.125
4985.75
6074.75
5945.875
5604.875
5112.125
4715.625
4724.25
4968.875
6003.375
6780.25
6115.625
5408.5
5508.125
6113.375
6950.875
7365.625
7154.25
6389.25
5630.875
5678.125
5944.375
6165.625
6613.375
6648.75
6475.875
6521.5
6513.125
6474.875
5964.625
5492.5
6099.625
6483.0
5940.125
5232.375
4511.125
4912.0
6294.75
6366.75
5574.125
5571.875
6025.875
6259.0
5744.5
4973.5
5149.75
5716.375
6126.0
6934.375
7585.125
7574.75
7416.625
7103.125
6716.625
6628.25
6537.75
6420.625
6441.0
6052.875
4989.875
3371.875
1460.25
272.875
504.5
1726.125
2953.125
3486.0
4054.25
4927.25
4724.875
3796.875
3605.875
4017.125
4523.375
4440.75
4002.75
4605.375
5060.625
4065.25
3284.0
3210.125
3243.75
3464.375
3159.25
2520.5
2599.25
3067.5
3254.875
3000.125
3103.75
4180.0
4801.375
4377.75
3942.125
3478.75
2901.625
2330.125
1652.375
1604.0
1963.0
1543.125
950.875
1144.375
1648.125
1901.5
1916.5
1901.5
1951.125
1893.125
1676.125
1694.125
2125.0
2521.25
2895.375
3589.125
4038.75
3797.75
3167.375
2344.125
1971.5
2588.875
3156.125
2768.875
2093.75
1604.25
1083.5
685.875
515.5
727.75
1596.875
2038.25
1250.75
556.875
491.5
461.625
901.0
1818.375
2345.75
2164.875
1658.25
1559.75
1853.375
2129.375
2355.0
2064.5
1761.75
2245.875
1974.75
436.25
-480.875
-99.75
1062.875
2035.75
2243.125
2601.5
2832.75
1870.625
643.25
48.125
-17.0
381.125
1005.875
1748.125
1962.125
1185.0
953.75
2004.0
2809.25
2761.125
2550.0
2418.75
2176.75
1709.375
1140.25
490.625
-276.0
-543.5
375.0
2102.25
3687.125
4540.375
4451.375
3504.25
2267.0
1700.5
1985.875
1928.375
1391.5
1893.375
3259.625
3799.375
2925.75
1577.5
1756.5
3274.75
3431.0
2449.5
1963.0
1410.75
1128.75
1661.375
1947.375
1663.25
1066.875
587.625
368.0
-111.0
370.0
2448.0
3850.0
3470.625
2359.875
2231.375
3365.375
3216.5
1656.125
1130.75
1487.375
2106.125
2472.75
1972.75
2303.5
3207.0
2537.875
1122.75
-97.75
-608.125
272.875
1018.625
1187.625
1414.375
723.375
-117.25
292.25
1270.75
2182.125
2731.25
3206.125
3833.875
3796.375
3659.875
3741.625
2808.25
1541.125
885.625
696.5
1424.375
2188.5
2022.625
1990.0
2266.875
1916.625
897.375
135.875
79.375
-514.875
-1527.625
-1039.25
287.625
938.25
1262.375
1480.0
1680.75
1735.75
1076.125
257.75
-222.5
-601.625
-673.375
-287.875
408.875
740.375
534.25
1078.5
1822.0
1281.75
764.5
1081.875
1440.0
1758.875
1417.5
568.875
682.375
1503.5
2418.25
3452.0
3913.375
3836.875
3874.625
4022.25
4024.0
3395.25
2367.125
1950.625
2220.5
2713.5
3290.0
3747.75
3716.25
3262.25
3407.25
4522.625
5260.75
4628.0
3156.25
1692.125
155.25
-1405.125
-1608.875
-421.0
400.5
547.875
728.5
1379.25
2118.5
1823.75
1548.5
2420.0
2789.75
2471.25
2242.125
1572.625
1271.875
1735.375
1955.5
1663.5
760.375
464.0
1563.75
2097.625
1818.875
1488.0
429.375
-620.125
-1289.5
-1537.5
21.75
1806.25
1707.0
1206.75
1348.5
2292.625
3664.25
3385.625
1725.5
810.25
521.75
618.0
1410.875
1760.125
1123.0
708.125
950.625
1085.375
1107.75
1493.625
1742.0
1137.625
168.875
-241.625
-293.125
-209.375
539.5
1300.5
1293.375
1302.125
1804.75
2775.75
3528.5
3063.25
2910.25
3916.75
4239.0
4368.125
5214.0
5434.375
5061.5
4709.875
4636.625
5270.25
5409.625
4710.875
4553.0
4736.25
4745.75
4805.0
4690.75
4027.625
2849.875
2398.875
3114.125
3553.75
3707.875
3869.125
3386.875
3198.25
3702.875
3975.75
3960.0
3455.625
2960.875
3356.125
3563.75
3180.375
3044.75
2937.0
2807.75
2859.625
2977.5
3312.125
3385.0
3102.5
3652.25
4660.125
4366.875
3261.125
2908.25
2645.75
1836.0
1666.375
2210.875
2748.375
3231.875
3168.75
3168.625
4057.0
4025.75
2511.25
1399.375
878.125
498.75
689.5
1113.5
1056.875
568.625
538.25
1253.625
1690.125
1739.875
1915.0
1789.625
1651.25
1912.0
1593.625
478.0
-191.875
162.125
572.0
274.25
48.375
35.125
-279.625
279.125
1830.75
2700.25
3144.125
3475.625
3063.0
3111.5
3618.0
2881.25
2035.625
2202.0
2144.625
2042.625
2446.125
2618.625
2819.25
3093.875
2731.375
2722.625
3514.625
3533.875
2938.125
2915.625
2919.25
2908.5
3160.125
2703.375
2098.0
2292.875
2013.875
1007.0
347.25
337.125
1237.875
2268.375
2724.875
3465.25
3530.625
2172.5
1531.75
1661.375
1251.875
1074.375
979.875
328.25
-199.125
-854.25
-1943.25
-2348.375
-1868.375
-1709.625
-1811.0
-1082.625
-480.375
-1055.625
-1188.375
-505.875
-465.875
-350.75
757.0
1410.25
339.25
-1239.25
-1259.5
-490.125
-774.375
-1077.625
-535.375
-133.375
209.375
573.625
392.375
275.0
663.625
870.75
477.5
-239.375
-885.25
-1295.625
-1162.875
-516.125
-242.75
-318.5
108.375
711.25
1094.75
1364.875
871.75
-70.375
225.125
1518.625
2258.25
2545.5
2670.0
2176.125
1655.75
1511.5
1194.625
1272.5
1904.375
1740.875
1174.0
1261.625
855.75
-432.125
-1309.625
-1447.375
-726.5
464.75
615.875
404.375
1210.25
1815.375
1928.625
2425.875
2603.75
2711.0
3186.375
2628.25
1437.25
1141.5
1085.625
758.75
892.375
1338.0
1021.5
-240.875
-1220.375
-1150.5
-341.75
611.25
770.125
170.375
-121.75
141.0
819.0
1258.0
792.25
500.5
886.125
1354.875
2037.0
2039.75
840.75
-46.25
-378.0
-738.375
-830.625
-556.375
203.375
953.5
1215.75
1736.875
2085.25
1765.625
1717.5
1529.125
1033.125
1066.0
750.75
76.375
239.375
537.875
400.125
210.0
44.375
325.5
616.75
151.125
2.125
518.375
293.875
-512.875
-542.25
48.25
423.0
600.0
586.75
194.5
-114.125
-45.375
175.0
749.125
1569.5
1736.5
1186.0
871.0
1157.5
1742.125
2385.375
2630.25
2285.5
2071.25
2339.25
2679.0
2754.25
2288.75
1789.375
2037.0
2377.625
2345.75
2332.875
2030.0
1649.5
1677.75
1510.25
1370.25
1636.125
1227.625
104.25
-501.0
-293.625
261.25
752.0
1089.375
1020.125
226.375
-486.625
-640.375
-1096.5
-1776.0
-1813.25
-1228.5
-463.75
164.25
851.25
1748.0
2202.875
2265.875
2404.25
2163.125
1948.125
2442.375
2488.125
1558.5
697.75
70.625
-454.25
-372.5
544.375
2286.125
3840.125
3663.125
2732.5
2613.5
2116.625
937.75
866.0
1515.375
1523.625
1258.0
1050.875
948.0
949.375
547.75
298.375
576.875
167.25
-562.0
-317.0
261.75
701.125
1307.25
1948.25
2512.25
2196.25
828.625
-21.375
-427.5
-1335.5
-1876.75
-1762.0
-1537.625
-1374.625
-1463.0
-877.25
438.875
458.75
-521.5
-638.5
98.625
1312.125
2327.375
2199.25
1330.625
231.875
-757.625
-1081.375
-1082.125
-1036.125
-872.0
-1086.125
-1731.875
-2490.125
-3150.875
-2904.5
-1321.875
382.0
661.875
-217.25
-816.875
-658.875
-56.125
350.0
52.875
-142.375
63.25
-268.875
-806.875
-858.625
-907.125
-1263.75
-1374.875
-493.125
567.875
490.5
197.0
247.625
-153.125
-428.75
-407.625
-772.5
-1206.5
-1652.25
-1709.5
-632.75
727.875
1606.875
1762.625
1006.125
490.875
369.5
-496.5
-1225.25
-1234.25
-1866.625
-2806.25
-2805.875
-2569.25
-2714.125
-2510.25
-2114.0
-2050.125
-1749.375
-1443.125
-1907.25
-2260.375
-1676.5
-751.75
-46.75
168.0
6.375
276.25
1177.125
1891.125
1943.75
1425.625
527.875
-69.125
22.75
133.75
142.25
737.375
2034.0
3326.625
3402.5
2327.75
1485.0
880.125
463.125
776.625
726.875
157.625
300.25
656.5
730.875
613.375
162.5
197.75
631.75
611.5
800.625
1568.25
2522.25
3109.125
2744.625
2444.375
2592.875
1897.25
1146.25
1628.375
2349.25
2515.125
2489.75
2390.75
1692.75
445.0
56.0
883.0
1273.625
584.125
167.5
608.0
803.875
792.0
1466.0
2008.5
2066.625
2260.25
2021.0
1463.125
1046.0
226.125
-415.25
-639.5
-1284.625
-1654.875
-1139.25
-525.0
-612.0
-1170.625
-374.25
1773.875
2696.5
2451.125
2504.75
2198.625
1277.125
496.125
-141.0
-878.25
-1405.875
-1324.125
-1190.5
-1175.0
-218.0
841.875
90.0
-1430.125
-1727.125
-924.0
66.875
643.5
361.375
-573.625
-1269.75
-1233.125
-751.25
-184.25
139.625
15.625
-375.0
-1036.75
-1805.875
-1870.375
-1326.25
-1106.0
-958.375
-496.75
-519.5
-1186.0
-1883.25
-2314.625
-2002.125
-1181.75
-380.375
829.75
1173.125
-502.25
-1510.0
-863.25
-771.625
-1148.75
-1436.125
-2077.375
-2149.75
-1463.25
-1122.625
-1447.5
-1592.875
-241.375
1534.75
1425.125
44.75
-1264.0
-2065.75
-2113.0
-2735.375
-3973.375
-3714.125
-2418.0
-1609.0
-1179.5
-1136.625
-1113.125
-550.625
142.875
750.5
964.75
609.625
565.875
541.375
-648.25
-1813.0
-1133.875
433.75
1063.0
746.75
234.5
-39.75
147.625
253.0
-364.25
-1270.625
-1791.0
-2045.625
-2581.625
-2857.875
-1554.75
344.625
703.5
252.25
519.375
871.625
649.625
337.875
129.0
-353.0
-1005.75
-1221.75
-1075.625
-807.125
-310.5
-257.625
-743.625
-556.25
318.875
1095.5
1347.875
379.75
-1225.5
-2039.0
-2360.375
-2658.0
-2344.125
-1643.875
-1635.375
-2374.125
-2429.0
-1363.25
-730.5
-1066.5
-1495.75
-1551.0
-1005.625
-538.0
-952.25
-1277.875
-1004.0
-883.875
-851.125
-899.5
-1521.625
-2129.75
-1729.125
-794.5
-387.125
4.75
395.75
-702.375
-1837.0
-707.625
892.875
1598.625
2265.75
2503.875
2465.625
2657.5
2008.875
812.75
576.0
1286.625
2003.25
1815.0
911.0
497.875
621.25
509.25
128.5
-195.125
-297.25
-304.0
-441.625
-616.75
-658.5
-639.625
-619.375
-458.75
-166.125
192.5
775.0
1258.75
1060.5
453.0
176.5
540.75
800.125
109.375
-374.25
542.875
1773.25
2361.625
2164.625
1083.0
252.375
317.5
180.0
-353.25
-751.0
-1072.125
-812.25
142.75
641.375
680.75
1331.875
2158.0
2175.875
1834.0
1687.625
1521.625
1616.625
2126.75
1956.75
881.625
352.25
579.25
706.0
1056.375
1462.625
1033.875
581.875
1010.0
1643.125
1762.125
1212.75
508.25
77.0
-502.625
-844.375
-424.125
-77.125
111.375
723.375
1390.5
1782.75
1779.0
1451.0
1411.0
1853.125
2490.0
2718.25
2076.375
1328.625
894.125
237.0
-213.75
-188.5
-414.5
-456.0
528.625
1545.0
1512.875
1247.5
1241.0
596.25
-434.0
-830.5
-713.25
-181.75
638.75
813.875
297.75
137.5
603.375
1069.25
1650.75
2882.25
3708.5
3270.625
2678.125
2062.0
893.75
347.0
768.875
975.125
807.875
881.5
1258.5
1447.5
1341.125
1344.75
1324.0
1187.125
901.375
-173.875
-1300.5
-1148.0
-606.25
-545.5
-406.5
-354.25
-730.375
-1021.5
-945.375
-460.0
542.625
1358.75
1022.625
174.375
9.25
10.0
-477.25
-725.75
-819.375
-1850.375
-3300.125
-3740.375
-3309.375
-2631.75
-1498.0
-332.625
-112.875
-979.75
-2371.75
-3234.375
-3069.0
-2453.125
-1471.125
-464.5
-264.625
-136.25
237.25
60.875
286.0
1480.125
2323.75
2455.75
2185.625
1802.5
2051.875
2629.875
2588.5
1911.5
1043.875
402.75
9.0
-440.375
-851.375
-985.625
-703.5
-68.25
294.875
-24.125
-346.875
167.125
784.875
141.5
-1149.0
-1751.125
-1659.125
-923.125
124.5
237.625
-630.375
-1267.75
-1176.375
-777.875
-553.25
-566.25
-631.625
-382.375
-64.0
-1060.5
-3015.125
-3573.375
-2669.0
-1835.625
-1415.375
-1587.5
-2173.75
-2504.875
-2586.75
-2164.125
-1341.375
-1442.75
-2356.125
-2402.0
-1297.25
-327.375
-429.25
-1312.25
-2178.875
-2677.875
-2844.875
-2463.75
-1308.625
-557.125
-1492.5
-2629.25
-2229.625
-1136.125
-311.25
-2.375
-247.875
-208.0
-8.25
-423.125
-494.125
12.625
-161.0
-671.625
-500.625
19.25
-176.375
-1386.875
-1953.875
-1141.875
-1016.375
-1805.375
-1878.875
-1845.75
-2129.75
-2140.625
-2492.625
-2713.125
-2060.0
-1608.0
-1344.0
-1122.5
-1748.0
-2288.125
-2566.5
-3344.375
-2937.125
-1173.75
-310.5
-393.5
-621.375
-796.25
-618.0
-644.625
-873.0
-691.125
-748.625
-1241.125
-1412.625
-1124.375
-601.5
-24.75
565.5
839.25
400.125
-87.0
-375.375
-1034.0
-1291.375
-297.5
903.125
785.5
-530.25
-1434.375
-1390.25
-1078.875
-682.625
-564.5
-826.25
-870.625
-852.625
-730.0
-380.875
-652.125
-1361.0
-1900.375
-2579.375
-3003.875
-2768.375
-2156.375
-1244.375
-405.125
104.625
325.125
201.5
189.625
142.75
-393.625
-367.75
682.5
1610.875
1917.0
1983.0
2031.125
1528.875
193.25
-405.875
652.375
1394.0
512.0
-522.25
-833.375
-1335.25
-1864.75
-1323.25
-52.375
924.5
1178.875
815.25
433.25
466.5
1034.875
1699.625
1233.5
-278.0
-1417.0
-1610.5
-868.5
-95.0
-612.0
-1765.625
-2345.375
-2284.0
-1845.625
-1348.75
-396.0
755.75
500.625
-157.25
493.875
600.0
-700.5
-1486.375
-1313.5
-820.625
-415.375
-652.875
-1163.0
-1395.625
-1525.0
-1216.375
-423.75
-89.125
-352.25
-919.875
-1923.75
-2536.375
-2291.75
-2574.0
-3644.625
-4209.5
-4170.625
-4029.125
-3684.875
-2975.625
-2227.25
-2220.25
-2627.5
-2501.375
-2250.5
-1798.125
-711.375
-418.875
-1240.875
-1727.5
-1781.75
-1562.875
-1152.875
-1329.375
-1598.75
-1553.125
-2136.875
-2911.375
-3001.625
-2938.125
-2843.375
-2434.125
-2046.625
-2056.625
-2464.75
-2685.125
-2281.0
-1697.125
-1494.125
-1862.75
-2201.5
-1782.5
-1401.875
-1754.0
-2138.125
-2246.0
-1878.75
-688.0
468.5
728.0
578.875
724.75
603.75
-405.125
-789.75
-45.5
-198.125
-721.875
-159.375
-150.5
-1102.0
-1547.75
-1629.625
-1801.5
-1981.625
-1944.875
-1630.875
-1575.0
-1434.75
-976.75
-880.0
-501.0
314.5
510.75
249.625
-312.875
-774.875
-535.25
-917.0
-1908.875
-1912.875
-1506.25
-1085.125
-356.125
-293.25
-762.375
-913.75
-1202.375
-1680.75
-1511.0
-763.25
-435.125
-418.875
-205.375
-816.125
-2004.625
-1874.125
-841.875
-376.0
-640.75
-1348.625
-1976.125
-2354.25
-2316.125
-1490.75
-888.125
-1161.875
-1432.25
-1446.125
-1214.875
-591.5
107.25
507.25
3.375
-945.625
-1042.875
-975.5
-1514.0
-1858.375
-1970.0
-2056.5
-2013.25
-2140.0
-2242.75
-2532.625
-3500.75
-4059.375
-3674.75
-3363.625
-3125.875
-2173.125
-493.875
995.5
1245.75
764.125
704.25
797.25
668.0
401.25
-311.375
-896.5
-462.125
369.375
776.125
796.875
990.125
1962.625
3049.75
3141.625
2523.375
1981.0
1798.375
1685.875
1300.125
1036.125
837.875
156.625
-591.0
-1147.625
-1602.375
-1504.25
-891.875
-36.75
747.0
765.5
548.875
820.125
843.625
640.0
794.625
483.875
-640.75
-1354.875
-1179.375
-994.0
-948.5
-486.25
-227.25
-710.0
-995.125
-832.125
-850.0
-634.625
-144.25
-581.125
-1639.125
-1889.75
-1793.625
-2017.875
-1811.375
-1320.75
-909.5
-40.125
638.75
558.375
654.625
926.75
877.375
1048.375
1388.5
1100.25
241.0
-462.625
-688.75
-652.25
-713.0
-981.25
-967.375
-608.25
-700.0
-919.25
-584.125
-352.125
-50.25
705.25
479.625
-771.875
-1287.875
-988.375
-421.5
531.875
1193.875
1027.875
600.0
479.875
1112.25
1990.625
1646.0
558.0
-99.25
-909.625
-1477.5
-1477.125
-2309.875
-2980.875
-2313.625
-1781.5
-1067.875
33.25
-153.25
-753.5
-689.125
-406.25
459.125
1134.375
1100.625
1360.375
1174.25
192.625
-644.25
-1682.875
-2545.0
-2538.25
-2256.25
-1630.625
-982.875
-1213.625
-1640.5
-1686.125
-1774.75
-1927.875
-1891.375
-1298.0
-319.5
-11.375
-208.25
265.625
603.5
-399.0
-1380.5
-1431.375
-1547.75
-1687.5
-1848.25
-2518.75
-2426.625
-1142.75
-83.25
333.25
31.375
-995.0
-1919.5
-2084.0
-1347.125
-974.0
-2097.5
-3100.0
-3026.625
-2707.625
-2080.625
-1670.375
-1582.125
-445.625
791.125
919.5
953.25
591.5
-440.5
-806.875
-690.25
-689.0
-546.0
-593.0
-587.75
-161.375
-28.0
-165.125
-165.25
-209.375
-129.5
-65.125
-412.875
-895.0
-1269.875
-1505.0
-1750.625
-1694.375
-257.375
1419.0
1104.375
-23.75
-219.625
42.375
561.125
1064.0
898.75
556.875
491.75
551.5
587.875
310.375
2.25
306.875
1003.0
1364.0
1358.5
1500.0
1298.125
154.25
-726.125
-625.125
-437.125
-130.25
793.75
1825.0
2399.75
2194.875
1069.875
-377.75
-1018.0
-206.625
1098.375
1035.625
-510.375
-1727.625
-1950.375
-2103.5
-2397.0
-2692.5
-3320.25
-3969.5
-4053.375
-3538.25
-2749.625
-1870.375
-508.125
727.5
573.75
-203.0
-721.25
-996.125
-314.25
532.0
201.5
-508.75
-1202.625
-1959.0
-2605.0
-3377.625
-2931.0
-904.125
159.625
-215.75
-764.5
-1212.125
-1418.0
-1813.375
-2125.375
-1716.25
-1896.625
-2636.375
-2615.75
-2653.5
-3108.0
-3222.5
-2892.5
-1929.875
-892.625
-675.125
-1214.5
-2337.625
-3318.25
-3612.875
-3750.375
-3384.0
-2121.375
-1012.75
-974.125
-1638.0
-1517.5
-348.0
428.25
995.5
1758.25
1515.25
650.0
85.375
-620.125
-1195.875
-1305.375
-860.25
495.125
1515.25
1300.875
792.25
-25.5
-825.5
-325.25
466.25
234.5
-225.5
-387.625
-519.875
-717.25
-962.125
-939.625
-569.25
-237.875
-155.25
-434.625
-831.0
-666.0
-156.125
-171.875
-522.375
-575.5
-249.0
575.0
1172.5
341.375
-824.625
-601.875
580.875
1731.0
2101.5
1477.875
826.875
636.125
756.375
925.0
604.25
430.875
816.0
973.5
1277.75
1583.75
1165.25
1272.125
1972.125
1932.0
1724.375
2051.5
2457.375
2120.625
1077.75
836.25
1335.75
1423.5
1377.125
880.0
-177.25
-868.75
-1415.125
-1633.75
-1017.625
-157.375
654.0
800.25
207.25
73.125
106.375
-278.625
-922.5
-1857.375
-1899.5
-858.125
-372.0
-332.0
-190.75
-194.875
72.125
642.25
1060.75
950.75
218.75
-406.375
-723.75
-1055.5
-1016.5
-343.375
434.0
370.0
-316.625
-548.875
-932.0
-1889.75
-2331.5
-2247.625
-2161.875
-2285.625
-2660.125
-2461.5
-1673.875
-1051.5
-537.0
-94.25
482.375
1267.75
1595.75
1263.625
385.25
-480.125
-1023.0
-2145.25
-3144.875
-2716.5
-1801.75
-1110.5
-705.625
-685.375
-814.75
-1650.75
-2577.375
-2383.25
-2152.0
-2119.5
-1583.625
-1006.875
-292.375
-45.25
-692.5
-735.125
-499.5
-898.875
-1117.625
-1306.25
-1530.625
-1406.625
-1616.0
-2049.375
-2335.875
-2584.125
-2109.875
-1057.5
-478.75
-336.5
-282.75
-531.5
-1320.125
-2399.625
-2856.375
-2011.0
-559.625
401.625
809.875
527.5
-386.125
-518.375
65.0
244.875
653.125
996.25
873.75
1554.125
1667.875
34.25
-469.75
741.625
1121.625
395.625
-126.375
-50.75
16.625
-154.5
162.125
794.875
734.875
-72.5
-885.0
-1223.625
-1488.0
-1994.75
-2170.5
-1784.875
-1264.0
-979.75
-1194.75
-1866.375
-2256.0
-1585.125
-720.875
-781.5
-787.75
-321.5
-173.5
174.75
750.5
899.125
1099.375
1391.375
1475.625
1054.25
-378.375
-1720.375
-2236.5
-2760.0
-2791.625
-1964.75
-1125.75
-334.125
208.125
193.875
-18.5
-372.75
-764.625
-1299.5
-2176.25
-2611.0
-2510.5
-2734.75
-3262.5
-3497.625
-2779.75
-1362.25
-863.0
-1537.625
-2009.75
-2201.5
-2791.75
-3317.0
-3365.5
-3203.125
-2731.75
-2299.625
-2574.125
-2888.625
-2814.0
-2650.75
-1703.75
-389.125
-319.5
-839.5
-639.0
-272.125
-586.875
-1438.5
-2014.875
-1969.0
-1675.25
-1551.0
-2182.625
-3341.75
-3912.375
-3745.375
-2883.25
-1454.125
-808.75
-1196.0
-1509.375
-1650.875
-1810.875
-1873.375
-1742.25
-1176.0
-687.625
-938.625
-1389.5
-1252.25
-466.125
253.5
173.75
-665.75
-1961.75
-2869.125
-2490.25
-1679.125
-1314.25
-738.125
250.875
1023.25
914.875
-252.125
-1539.25
-2275.0
-2294.5
-1346.125
-843.875
-1840.0
-2438.125
-1755.0
-1153.125
-1177.375
-1540.875
-1526.375
-908.25
-715.75
-575.75
386.5
774.375
-55.5
-650.75
-403.375
-193.75
-891.125
-1848.5
-2146.875
-2310.875
-2145.875
-1305.125
-1124.375
-1502.25
-1816.25
-3242.0
-4744.625
-4285.75
-3211.125
-3035.5
-3294.25
-3155.625
-1963.0
-567.375
-178.875
-120.25
62.0
-179.75
-890.75
-1982.25
-2844.25
-2505.25
-1376.75
-446.75
-135.125
-942.125
-2745.25
-4195.75
-4383.75
-3510.5
-2047.0
-1145.75
-1886.125
-3010.875
-2969.375
-2578.375
-2385.75
-1778.625
-1104.625
-697.0
-400.375
-405.375
-240.5
243.375
31.25
-481.25
-248.375
-159.25
-594.5
-226.875
600.75
360.375
-263.375
-21.5
343.25
-71.75
-1042.875
-1897.75
-1835.375
-1243.0
-1456.25
-2006.75
-1495.375
-354.375
292.75
233.375
-141.25
-161.625
102.125
-233.75
-1118.625
-1831.625
-2221.0
-2174.25
-1531.625
-495.25
420.0
472.125
-154.125
-275.875
366.5
955.125
655.625
-478.125
-1291.25
-1753.875
-2822.25
-3547.0
-2753.875
-1362.375
-560.875
-413.375
-213.75
191.75
166.625
-189.5
-633.875
-1018.375
-781.5
-719.875
-1305.75
-1128.375
-477.75
-381.375
-155.625
253.75
429.0
406.375
289.125
760.5
1288.875
928.375
762.75
764.25
-158.125
-1051.875
-1245.375
-1138.75
-692.375
-207.875
-244.0
-1326.875
-3012.625
-3522.625
-3166.375
-3663.125
-4196.375
-3799.125
-3389.125
-3104.5
-2397.75
-1998.375
-2957.5
-4553.625
-5179.125
-4903.125
-4482.875
-3625.75
-2678.375
-2627.375
-2811.375
-2165.625
-1567.125
-2111.625
-2829.0
-2390.5
-1296.125
-717.5
-853.0
-1226.875
-1635.125
-2211.75
-2565.625
-2167.375
-1547.875
-1389.0
-1693.375
-2452.375
-3115.75
-2724.5
-1591.625
-909.5
-1316.625
-2386.625
-2855.5
-2306.75
-1649.875
-1469.75
-1751.125
-2060.875
-1688.5
-1018.0
-1036.0
-1544.125
-1471.5
-427.25
394.125
39.375
-562.75
-947.0
-1608.0
-2165.125
-2427.25
-2581.75
-2495.0
-2494.0
-2393.0
-1930.25
-2222.125
-3269.5
-3619.25
-3138.625
-2478.5
-1839.125
-1277.375
-1028.25
-1562.125
-2608.875
-3243.25
-3172.5
-2436.125
-1408.75
-1060.0
-1298.0
-891.625
-43.75
-223.375
-1309.625
-2118.875
-2479.25
-2369.0
-1906.0
-1831.0
-1914.25
-1653.75
-1360.375
-1261.75
-1841.75
-2638.75
-2103.5
-1101.125
-1150.75
-1367.375
-1246.0
-1371.625
-1772.625
-1890.5
-1009.0
-268.625
-1357.625
-2591.375
-1932.125
-627.75
-408.125
-1107.125
-1319.75
-395.375
708.125
1378.375
1727.0
1606.75
1189.75
687.875
-40.875
-1007.125
-1946.75
-2123.875
-1488.875
-829.75
109.75
1028.75
744.5
364.625
805.25
1036.125
1629.75
2975.25
3510.75
3061.5
2266.375
1435.125
1072.125
370.25
-889.0
-1310.125
-1284.0
-1511.25
-1229.25
-556.625
297.75
1491.125
2301.875
2331.875
1550.25
294.375
-446.5
-953.5
-1424.5
-767.125
153.375
-101.375
-672.5
-1195.375
-2266.375
-3465.0
-4331.5
-4443.75
-3387.375
-2013.5
-1165.25
-815.625
-841.375
-605.375
-264.0
-1011.875
-2124.25
-2567.125
-2860.625
-2463.375
-1369.75
-1221.0
-1723.5
-1907.375
-2036.5
-2218.125
-2707.625
-2844.375
-1875.75
-1619.875
-2497.0
-2507.0
-1852.25
-1396.75
-738.625
11.0
489.75
246.75
-909.625
-2202.875
-2984.5
-3001.375
-2500.5
-2034.5
-1430.875
-872.75
-768.5
-723.125
-821.25
-791.25
218.875
1326.375
1483.5
1072.25
479.25
79.5
94.0
180.125
109.5
-118.625
-138.625
15.0
-496.25
-1119.5
-598.5
280.25
331.0
-293.25
-1024.875
-1172.625
-822.875
-884.875
-1165.625
-1308.0
-1684.0
-1783.25
-1458.25
-1464.0
-1704.0
-2348.875
-3164.625
-2895.125
-2263.25
-1719.375
-437.5
-237.375
-1583.0
-2009.0
-1841.875
-1834.875
-1369.375
-1459.0
-1982.75
-1480.625
-268.125
717.125
818.25
158.25
-736.5
-1768.0
-1887.25
-1283.875
-1603.875
-1755.875
-1119.25
-1314.625
-1894.0
-2021.125
-1887.375
-1595.75
-2245.375
-3362.25
-3118.625
-2503.875
-2569.75
-2557.875
-2496.125
-2342.25
-1783.5
-1270.0
-666.75
482.125
1737.0
2343.625
1844.5
507.5
-629.0
-1044.625
-1348.75
-1729.5
-1400.75
-478.875
-101.75
-537.125
-1254.5
-2005.75
-2506.625
-2336.5
-1843.5
-1372.125
-261.125
1027.625
1023.0
509.25
818.75
1277.875
1301.875
973.875
441.875
190.5
101.5
276.625
1224.5
1756.0
1263.0
1062.125
893.0
384.875
886.5
1591.875
1035.0
695.75
980.5
80.125
-1713.875
-2572.625
-1986.75
-1011.0
-753.625
-672.125
-342.125
-626.25
-1078.75
-855.375
-494.625
-287.75
-451.125
-945.875
-845.75
-382.875
-205.875
-137.875
-458.0
-935.5
-1282.5
-2322.0
-3565.875
-3769.375
-2887.5
-1343.125
-567.5
-1368.5
-1997.75
-1895.0
-2338.375
-2996.875
-3116.25
-2868.375
-2180.875
-1613.875
-2069.125
-2631.875
-2021.75
-885.875
-477.0
-838.625
-917.75
-237.375
24.625
-762.5
-1538.625
-1735.5
-1553.0
-1294.875
-1125.375
-248.125
980.75
786.25
-284.5
-962.375
-1413.25
-1095.25
-278.75
-490.125
-1344.5
-1889.25
-2191.625
-2216.625
-1881.5
-1048.5
-413.625
-1128.75
-2156.375
-2409.625
-2607.125
-2417.375
-1655.125
-1582.75
-1790.0
-1221.0
-536.0
-408.0
-845.875
-1460.0
-1444.625
-1011.25
-1161.625
-1859.75
-2319.0
-2163.375
-1712.875
-1681.0
-2246.375
-2664.375
-2573.5
-2697.375
-2912.125
-1869.5
20.625
848.0
476.875
-21.75
-223.5
-147.75
-471.375
-1723.5
-2798.375
-2600.75
-1694.125
-903.375
-395.125
-170.875
-40.375
177.75
339.625
456.375
349.625
-409.75
-1106.375
-1100.875
-1269.375
-1495.75
-1051.625
-1003.5
-1361.5
-610.25
364.125
67.375
-458.375
-166.75
173.125
-313.25
-1265.125
-1688.25
-1596.375
-1798.0
-2054.625
-1561.5
-542.25
237.25
359.5
20.5
-218.25
-537.5
-1252.75
-1732.875
-1826.625
-1798.75
-1261.5
-367.625
491.875
1156.125
1183.875
1232.125
1664.75
1243.25
421.375
238.25
-191.25
-925.0
-1017.875
-229.875
937.25
1196.0
635.75
550.5
588.625
231.0
-125.75
-259.375
-75.5
-228.25
-899.125
-1026.125
-746.875
-698.125
-597.875
-449.625
-436.75
-404.375
233.75
1450.5
2010.0
2125.125
2720.625
3255.625
3659.125
3547.5
2317.375
1404.125
929.125
76.125
185.0
652.75
-428.375
-1619.5
-1329.875
-592.25
-592.875
-869.125
-751.5
-1203.5
-2246.125
-2223.125
-1297.875
-348.0
409.625
511.5
880.875
1822.75
1596.875
937.625
1181.5
843.875
-18.375
-80.625
-57.875
15.75
561.375
445.125
-231.75
-480.375
-725.875
-1188.75
-1493.75
-1237.375
-185.125
299.625
-443.25
-644.25
-176.25
-347.875
-590.25
-511.0
-857.25
-1469.125
-1550.0
-757.625
357.25
924.75
896.0
496.625
-335.625
-1273.75
-1500.5
-591.125
669.5
1302.625
1515.75
1592.875
1206.125
910.75
1759.75
3062.5
3455.5
3401.625
3401.25
2709.75
1837.625
1661.375
1202.25
-62.5
-957.125
-738.0
-121.375
-2.625
-79.125
170.5
523.375
762.875
522.375
-371.75
-928.625
-233.375
1116.625
1663.25
1159.625
706.875
423.0
-66.5
-336.375
-316.75
-108.125
-2.75
-410.125
-269.125
766.375
1076.25
466.625
-31.5
-500.25
-1549.375
-2956.375
-3674.375
-3617.125
-3239.5
-2217.125
-1191.125
-832.25
-460.5
-183.25
-22.125
498.0
726.125
696.875
977.125
1170.5
1054.375
463.375
-229.875
-253.375
-168.25
28.75
857.25
1258.5
927.75
582.25
409.25
768.375
1195.0
1114.0
1222.375
971.75
-555.0
-2104.125
-2561.25
-2043.5
-965.375
-412.0
-794.5
-981.5
-522.125
-119.75
-6.75
166.375
790.625
1692.875
1933.0
1445.875
1094.5
741.5
57.125
-327.5
-89.5
229.625
35.875
-435.625
-647.875
-826.625
-945.25
-690.75
-605.125
-706.875
-262.25
614.75
1390.875
1732.875
1400.0
504.625
-204.625
-46.125
-124.875
-1607.75
-2834.125
-2445.625
-1716.125
-1471.875
-1400.5
-1595.25
-2178.0
-2805.75
-3051.75
-2694.125
-1739.75
-968.375
-1356.625
-2121.75
-1883.375
-866.375
-230.5
-803.25
-1713.25
-1456.5
-702.375
-298.0
139.0
240.125
138.375
452.0
473.125
88.0
-133.125
-533.5
-1100.875
-1321.875
-1242.375
-1270.25
-1602.125
-1792.125
-1361.625
-448.125
404.125
459.875
-361.875
-1254.625
-1729.375
-1907.75
-1734.375
-1092.625
-702.875
-1097.875
-1569.125
-2065.0
-2831.0
-2878.25
-2333.875
-2234.5
-2328.0
-2280.0
-1893.25
-1300.0
-1424.75
-1908.875
-2083.25
-2392.25
-2456.375
-1927.375
-1428.25
-1266.25
-1461.625
-1479.625
-1055.625
-814.0
-505.25
-118.0
-346.5
-526.625
-325.25
-232.125
236.625
872.5
634.625
-181.375
-639.75
-739.625
-1076.625
-1480.75
-1434.875
-1037.625
-236.75
543.25
598.25
779.875
1250.25
997.0
747.0
741.25
-206.125
-1364.375
-1504.625
-965.875
-235.625
202.5
199.0
284.125
26.375
-1318.375
-2695.0
-2579.375
-1123.125
462.75
1453.125
2031.125
2524.0
2675.875
2225.75
1317.75
158.625
-664.25
-721.875
-634.625
-795.625
-814.75
-449.75
476.875
1668.375
2178.375
1693.875
674.375
-217.25
-559.875
-742.25
-1182.125
-1632.125
-1577.375
-844.875
-527.25
-1548.25
-2541.0
-2140.375
-887.5
387.25
975.75
390.625
-627.5
-926.125
-305.25
496.875
667.375
146.0
-398.5
-157.375
645.125
592.75
-339.625
-414.125
487.75
959.25
913.125
1001.0
1143.75
1054.375
759.875
732.625
1075.125
719.25
-411.25
-564.75
374.625
758.0
626.875
924.75
1524.625
2129.875
2519.0
2631.5
2834.625
2734.25
1894.0
1144.875
808.75
244.375
-559.875
-1063.75
-704.875
150.75
53.0
-778.75
-704.625
-18.625
122.0
-204.125
-636.625
-741.875
-236.375
137.75
-333.75
-1136.0
-1281.0
-945.5
-1068.75
-1398.0
-1636.0
-2371.875
-2964.5
-2736.625
-2358.25
-1630.875
-406.75
296.25
361.875
199.25
-27.125
-17.75
69.125
-8.125
-512.125
-1374.625
-1461.25
-984.125
-1205.625
-1595.0
-1837.625
-2505.25
-3065.875
-2899.75
-1939.625
-717.75
-76.75
119.625
-137.375
-1033.875
-1996.625
-2946.25
-3271.5
-2229.125
-954.75
-138.875
29.0
-678.25
-759.5
-250.75
-671.5
-1145.875
-1359.875
-2031.875
-2496.5
-2541.75
-2017.5
-1027.875
-716.875
-459.75
282.75
291.75
-23.625
138.75
134.75
-318.375
-776.625
-724.0
-974.625
-2379.0
-3152.875
-2379.0
-1651.0
-1600.625
-2241.375
-3288.5
-3337.5
-2246.75
-1339.375
-1220.375
-1534.0
-1629.75
-1329.25
-1016.125
-1129.125
-1760.375
-2141.25
-1573.25
-817.625
-1035.5
-1893.375
-2165.0
-1603.0
-576.25
417.25
333.125
-506.125
-614.0
-414.375
-943.125
-1695.125
-1892.0
-1555.25
-1174.625
-647.875
-141.375
-580.0
-992.375
-555.0
-1056.375
-2554.375
-3603.75
-4200.625
-3784.625
-2288.0
-1356.125
-1733.0
-2951.125
-3721.375
-3215.875
-2659.75
-2791.375
-3061.5
-3261.5
-2886.875
-1745.625
-750.375
-366.125
-52.25
499.125
572.375
-50.5
-525.5
-643.625
-377.25
25.625
-506.625
-1345.875
-1388.75
-1662.875
-2611.125
-3343.125
-3390.375
-2761.25
-2220.5
-2121.875
-1776.0
-1197.625
-715.25
-249.0
100.75
272.0
71.75
-481.875
-565.125
232.25
1070.0
850.25
-98.375
-551.0
-686.625
-967.875
-816.25
-617.625
-1127.125
-1729.0
-1815.125
-1370.75
-556.125
96.0
452.625
864.375
1293.125
1676.125
1902.125
1569.0
1230.625
1563.875
1598.25
854.0
212.25
90.875
891.5
2083.375
2160.25
1950.625
2138.75
1307.875
156.875
-161.125
-272.75
-55.625
-278.875
-1775.75
-2593.625
-2054.375
-1600.625
-1660.125
-2007.5
-1728.75
-456.875
531.5
888.125
772.625
-67.75
-971.25
-1760.75
-2635.875
-2681.625
-1686.625
-731.125
-520.375
-568.875
-243.75
-84.625
-24.75
654.5
963.25
590.375
673.5
610.125
-226.5
-845.125
-829.375
-458.0
-248.875
-728.625
-1566.375
-2368.125
-2898.5
-2667.125
-2026.5
-1769.25
-1572.0
-848.25
-218.125
-206.5
20.375
450.0
34.125
-656.75
-954.0
-1421.75
-1805.375
-1964.625
-2331.375
-2175.125
-1256.625
-607.625
-514.5
-583.375
-769.875
-1388.125
-2104.0
-2128.5
-2070.625
-2488.75
-2577.5
-2488.5
-2539.75
-2129.0
-1766.5
-1968.125
-1994.375
-1531.125
-1037.375
-1251.25
-2242.625
-2896.75
-2619.375
-1890.0
-1332.625
-1297.0
-1775.5
-2543.25
-2847.125
-2503.0
-2404.875
-2071.375
-1185.75
-1054.875
-1116.75
-1008.125
-2127.0
-3168.875
-2917.25
-2860.25
-2765.875
-1865.5
-1204.5
-1685.375
-3358.5
-4639.875
-4052.125
-2726.0
-1681.625
-905.375
-506.625
-44.875
112.25
-676.25
-1361.25
-1467.125
-1483.25
-1080.0
-423.375
-376.0
-736.0
-808.25
-775.375
-901.75
-1183.625
-2232.75
-3576.625
-3717.375
-3228.625
-2447.875
-439.625
1129.5
1134.75
1272.0
1354.75
833.875
897.5
1153.625
672.25
-381.25
-1639.125
-2221.375
-2186.875
-2090.25
-1360.5
-968.5
-1997.125
-2542.125
-1767.875
-1067.875
-760.5
-415.375
237.625
816.625
707.875
751.75
1036.5
389.5
-492.375
-1029.125
-1699.75
-1845.875
-2044.0
-3037.875
-2629.375
-482.125
745.375
348.625
-967.25
-2297.375
-2155.625
-902.625
-229.75
-288.5
-476.125
-641.875
-808.25
-1200.125
-1856.625
-2299.0
-2117.625
-1502.125
-1189.5
-1504.0
-1583.125
-808.125
102.5
566.75
457.75
-439.375
-1409.0
-1693.75
-1683.875
-1416.375
-908.0
-572.625
309.125
1691.125
1762.375
475.25
-628.0
-1258.375
-1632.375
-1695.0
-1805.875
-2028.375
-1996.75
-2063.875
-2392.75
-2151.375
-1663.875
-2093.625
-2644.5
-2164.625
-1410.0
-1157.375
-1230.75
-1545.0
-1944.75
-2108.625
-2363.75
-2933.0
-2737.125
-1370.0
-277.125
-127.125
-507.875
-1149.75
-1159.25
-346.625
133.625
163.25
167.75
-129.125
-900.375
-2024.5
-2712.25
-2244.375
-1483.5
-1344.5
-1507.625
-1433.5
-1045.5
-971.875
-1567.625
-1983.25
-1764.5
-1555.25
-1570.0
-1489.875
-1361.625
-1224.625
-893.5
-368.75
188.625
117.75
-1063.375
-2240.625
-2521.75
-2305.5
-1593.25
-801.0
-496.875
-74.25
88.75
-399.375
-332.75
64.375
-64.625
-130.125
60.875
-21.875
-1288.875
-3584.5
-4495.625
-3367.875
-1944.375
-790.0
-209.5
-611.75
-1145.125
-853.25
146.625
646.375
279.875
-100.75
-929.625
-2126.25
-2051.75
-1037.5
-445.125
-109.375
724.125
1774.5
1400.25
-232.5
-1122.0
-1620.75
-2340.875
-2359.125
-2053.375
-1809.25
-1506.25
-1850.5
-2534.375
-2780.5
-2697.625
-2186.75
-1129.875
-27.75
70.875
-801.5
-1082.875
-873.5
-817.375
-192.0
-205.625
-1814.875
-2888.625
-2764.5
-2447.75
-2153.875
-2454.625
-2980.375
-2372.875
-1152.375
-729.75
-1289.625
-1951.0
-1770.25
-778.25
134.25
7.375
-1220.0
-2280.625
-2201.25
-1365.625
-618.25
-598.125
-1171.875
-1358.0
-826.375
-531.875
-1097.0
-1743.75
-1484.125
-649.25
-483.875
-1107.125
-1538.75
-1824.25
-2094.125
-1590.875
-926.125
-1021.75
-1377.75
-1906.125
-2345.375
-2182.875
-2126.375
-1970.25
-1323.125
-1246.875
-1373.875
-1203.25
-1679.75
-2036.375
-1383.125
-891.625
-1183.75
-1626.75
-1370.0
-381.125
180.25
-166.875
-782.75
-968.625
-520.0
-232.875
-801.25
-2003.0
-3334.0
-3974.375
-3584.875
-2888.0
-2544.125
-2625.125
-2750.0
-2589.25
-2148.75
-1724.75
-1774.125
-1588.125
-587.75
-209.375
-608.625
-800.875
-1512.5
-2461.5
-2816.625
-3191.125
-2966.125
-1866.125
-1340.75
-1396.25
-1409.75
-1381.5
-1601.0
-2774.125
-3869.75
-3697.75
-3693.625
-4123.875
-3558.0
-2417.25
-1644.5
-1522.875
-2223.25
-2597.125
-1514.375
-283.25
-482.0
-1711.875
-2978.375
-3349.625
-2395.75
-1268.25
-708.75
-381.25
-862.875
-2131.625
-3070.0
-3407.125
-2937.125
-2009.25
-1987.25
-2725.875
-3142.75
-3078.625
-2777.625
-2442.125
-2064.5
-1659.25
-1028.125
-166.25
-425.5
-1541.625
-1471.5
-1191.25
-1770.5
-1413.5
-600.25
-1365.5
-2669.0
-2709.625
-1843.0
-1141.375
-621.75
31.625
392.5
278.625
189.875
227.5
-304.625
-1656.25
-2614.875
-2556.875
-2387.25
-2323.0
-2001.125
-1461.375
-1071.25
-1327.5
-1532.375
-1324.875
-1547.625
-1158.625
187.0
391.25
-234.125
-792.125
-2103.25
-2948.625
-2368.125
-1987.875
-2017.375
-1433.5
-548.0
-17.375
-102.875
-894.5
-1685.25
-1461.375
-456.25
697.875
1774.375
1687.875
177.125
-1044.25
-1475.875
-1972.0
-2541.375
-2795.5
-2561.75
-1921.0
-1291.0
-1390.625
-2265.25
-2510.75
-2052.5
-2362.625
-2938.0
-3081.75
-3212.875
-2521.0
-857.875
361.25
486.625
-211.125
-890.375
-1160.125
-1407.625
-1567.625
-1701.25
-1647.875
-1239.0
-1744.25
-3140.125
-3739.625
-3255.125
-2042.75
-912.375
-834.0
-1132.75
-1435.375
-2023.75
-2324.625
-2424.125
-2552.25
-2383.625
-2441.625
-2863.125
-3142.875
-3628.0
-4208.25
-3907.25
-2891.75
-2347.875
-2703.5
-3525.75
-4338.625
-4834.5
-5112.5
-5458.875
-5832.625
-5765.5
-4681.375
-3454.75
-3494.25
-3620.75
-2450.625
-1217.75
-1131.875
-1850.75
-1946.0
-861.0
-372.5
-820.25
-938.625
-1150.0
-992.0
192.5
631.25
188.0
172.125
116.125
-184.125
-554.125
-1285.0
-1745.125
-1468.0
-1042.625
-792.0
-489.125
-142.25
-278.0
-896.25
-1075.875
-465.375
60.625
-369.375
-1196.375
-1140.875
-177.75
639.25
429.75
-695.875
-1451.125
-1200.625
-596.5
28.0
227.75
-659.375
-1508.875
-1045.125
-872.875
-2165.5
-2654.625
-1440.5
-649.375
-720.75
-902.0
-1307.375
-1444.75
-1431.125
-2051.375
-2443.5
-2160.75
-2281.5
-2793.625
-2848.75
-2774.5
-3290.375
-3868.625
-4096.625
-4615.375
-4917.0
-4357.75
-3987.25
-3956.25
-3855.0
-4309.0
-4550.125
-3577.875
-2712.5
-2735.25
-2760.875
-2587.75
-2383.875
-1908.0
-1565.125
-1702.25
-1744.0
-1746.625
-2023.25
-2019.5
-2007.875
-2414.75
-2361.0
-1961.25
-2220.25
-2877.625
-3211.625
-2854.625
-2073.5
-1706.75
-1767.375
-1758.5
-1701.5
-1732.625
-2082.875
-2690.0
-2623.0
-1396.25
86.125
900.375
1056.25
900.5
963.125
1235.875
693.625
-294.5
-224.125
430.25
781.375
1164.625
1483.75
1581.875
1496.125
839.125
-348.875
-1579.875
-2295.75
-2251.625
-1631.25
-305.125
759.75
1.0
-1425.625
-1876.0
-1721.625
-1202.625
-689.375
-971.875
-1760.75
-2625.875
-3213.5
-2998.0
-2466.25
-2063.0
-1364.375
-623.125
-499.25
-1056.875
-2059.125
-2681.125
-2306.75
-1925.625
-2000.875
-1669.0
-1665.0
-2723.625
-3213.0
-2641.625
-2173.625
-1856.625
-1653.625
-1865.875
-2272.875
-2807.0
-3276.125
-3393.25
-3292.0
-2865.375
-2244.375
-2117.375
-2339.25
-2059.0
-1495.375
-1722.75
-2413.875
-2322.0
-1798.625
-1675.5
-1459.25
-831.75
-391.125
-299.875
24.5
600.5
775.875
586.875
181.25
-575.125
-868.625
-343.125
-57.875
-349.25
-593.875
-440.625
-206.75
-508.25
-1119.125
-1579.125
-1989.125
-1963.875
-1298.0
-758.75
-743.375
-894.25
-925.375
-1242.5
-2134.0
-2475.625
-1635.25
-1026.75
-1175.375
-660.125
475.625
546.25
-168.75
-297.375
-217.375
-347.875
-462.875
-798.125
-960.0
-842.25
-817.875
-246.0
-35.375
-1354.125
-2270.25
-2172.25
-2191.0
-1749.25
-1328.0
-1497.875
-1199.375
-1275.25
-2118.5
-2286.25
-2187.25
-1822.375
-746.125
-689.125
-1629.75
-2298.75
-3240.125
-3751.0
-3192.25
-3102.0
-3367.375
-2847.75
-1804.375
-570.5
169.0
-425.5
-2037.25
-3760.5
-4345.25
-3391.375
-2298.25
-1990.375
-2242.25
-2828.75
-3343.125
-3475.5
-3196.5
-2589.375
-2109.875
-1896.875
-1729.125
-1627.125
-1410.625
-1094.25
-1089.5
-1467.375
-2384.0
-3298.75
-2410.75
-190.625
195.875
-1754.0
-3230.5
-2785.0
-1426.25
-435.375
-233.25
-700.5
-1718.25
-2871.125
-3772.375
-4476.625
-4527.75
-3919.0
-3552.375
-3051.5
-2347.5
-2651.375
-3432.5
-3889.125
-4121.375
-3431.125
-2692.625
-3169.75
-3458.0
-3346.875
-3875.75
-4096.0
-3607.75
-3110.625
-2440.375
-1610.25
-1287.0
-1703.0
-1765.375
-389.5
1287.0
1813.625
1527.25
907.125
-99.375
-869.75
-484.75
538.875
1109.5
1364.125
1425.75
1453.25
1880.125
1662.125
779.375
569.0
103.0
-841.875
-1008.5
-1298.25
-1995.375
-2110.5
-2205.125
-2596.25
-2804.375
-2814.125
-3053.5
-3709.25
-3716.0
-3211.5
-3569.375
-3665.25
-2851.125
-2347.5
-1622.875
-917.375
-1569.375
-2189.5
-1570.375
-735.125
-257.75
-435.875
-1730.625
-3012.125
-2577.875
-1269.375
-901.125
-941.0
-706.375
-745.375
-681.125
-331.5
-373.125
-635.5
-856.5
-945.875
-425.125
283.25
363.25
250.125
444.0
522.25
402.125
37.875
-1070.375
-2101.875
-2033.625
-1689.0
-1858.125
-2673.625
-3722.625
-3724.375
-3168.25
-3086.25
-2332.0
-1214.875
-1200.75
-1465.75
-1700.0
-2531.125
-3000.625
-2648.625
-2310.875
-2078.5
-1854.375
-2050.5
-2239.625
-1675.25
-1003.125
-923.375
-905.875
-451.375
69.625
-370.0
-1887.125
-3470.5
-4846.875
-5149.875
-3737.375
-2613.75
-1929.5
-653.0
-1031.625
-2797.625
-3025.625
-2693.875
-2794.5
-1995.25
-807.125
-831.25
-2085.375
-2960.75
-2940.375
-3124.625
-2757.25
-1313.5
-630.0
-757.25
-750.125
-1095.75
-1733.0
-2374.0
-3153.875
-3688.25
-3446.75
-2636.5
-2497.0
-3162.0
-3286.875
-3088.0
-2973.125
-2160.875
-1255.875
-1027.5
-851.875
-438.25
-103.0
-425.875
-1248.5
-1283.625
-712.875
-572.125
-146.625
628.25
321.75
-346.75
108.25
472.0
-184.125
-961.125
-2060.375
-3559.5
-4253.625
-4146.375
-3954.125
-3662.25
-2853.5
-1501.75
-772.125
-673.75
193.375
919.875
546.75
328.125
293.0
113.75
612.0
1165.5
651.25
-321.0
-810.125
-779.625
-220.375
699.625
698.125
-365.875
-1042.0
-1390.0
-1371.25
-327.625
382.625
529.375
995.75
757.25
322.875
209.375
-1429.75
-3335.5
-3550.375
-3486.5
-2923.875
-1301.125
-844.375
-1728.0
-2108.5
-2031.25
-1942.875
-1492.25
-968.25
-922.375
-880.625
-75.875
1289.0
2459.5
2992.875
3014.5
2769.625
2158.0
1375.625
877.5
628.25
221.875
-877.625
-2228.375
-2661.625
-2549.375
-2450.0
-2027.875
-1968.125
-2267.625
-1954.375
-1731.0
-1690.25
-876.125
-360.125
-1081.0
-1840.25
-1849.25
-1976.375
-2807.875
-3120.625
-2277.375
-1381.75
-697.5
-580.25
-1879.5
-3243.625
-3540.125
-3494.5
-3062.875
-2429.375
-2359.5
-2338.375
-2020.375
-1953.125
-2209.125
-2205.75
-1707.0
-1668.5
-2496.625
-3109.875
-3126.375
-2791.375
-2267.75
-2227.25
-2596.625
-2856.875
-3145.0
-2954.25
-2114.0
-2025.5
-3060.0
-3762.625
-3491.875
-2968.25
-2196.625
-964.875
-432.0
-498.625
254.5
467.375
-1142.375
-2448.25
-2646.375
-2913.125
-2848.875
-2400.375
-2467.25
-2258.875
-910.25
486.375
737.5
99.625
-499.75
-755.75
-686.25
22.0
837.0
827.5
696.625
1268.875
1922.0
2118.875
1664.0
581.375
-98.625
309.625
996.125
1020.5
374.75
-387.0
-737.5
-600.125
-602.375
-960.625
-853.875
-441.75
-476.125
-422.5
-316.25
-692.25
-1098.125
-1647.75
-2282.375
-2494.0
-2749.5
-2590.0
-1708.375
-1287.375
-908.5
-167.0
-36.875
-321.125
-838.75
-1415.25
-1455.875
-1400.25
-806.75
297.125
271.75
-83.875
44.0
-299.375
-193.5
651.75
900.125
394.0
-805.25
-2006.125
-2331.0
-2294.0
-2140.625
-2115.375
-2180.25
-1633.0
-1505.625
-2023.75
-1852.625
-1817.875
-1917.625
-493.5
1451.25
2058.75
1262.125
33.375
-554.75
-246.125
795.25
1644.5
1288.25
919.875
1165.0
649.125
-235.875
-253.625
212.375
601.125
720.25
372.5
-172.0
-89.875
650.25
614.0
-371.625
-754.75
-585.125
-810.75
-875.375
-314.125
-20.5
-370.625
-619.375
-947.375
-1946.875
-2913.0
-3470.625
-3429.25
-1929.75
73.0
1030.75
1061.0
94.875
-1445.875
-2158.625
-2056.25
-1850.125
-1813.875
-1901.0
-1515.25
-692.875
33.625
288.375
-472.0
-1401.125
-1311.125
-925.625
-560.25
188.5
805.375
1258.0
1969.875
2691.0
2685.375
1742.75
1276.75
1624.0
1254.625
634.0
218.125
-965.5
-1464.125
-553.875
-236.25
-354.625
18.625
174.0
-125.125
-660.375
-863.5
-575.125
-640.75
-675.125
-567.875
-1205.125
-1434.25
-523.125
187.125
200.25
-131.625
-80.625
358.875
-110.125
-1146.375
-1898.875
-2511.5
-2020.75
-573.25
217.25
367.625
210.875
65.625
341.5
420.375
647.875
992.375
-190.25
-1789.625
-1658.5
-816.5
-393.625
2.125
229.25
-110.125
-631.0
-989.375
-1218.875
-570.375
789.375
787.5
-100.125
392.5
1182.875
678.375
-241.625
-1046.875
-1768.625
-2181.25
-2601.0
-2507.0
-623.875
1706.125
1900.5
848.375
623.875
528.25
-308.75
-1200.875
-1334.5
-496.625
4.125
-770.125
-1342.0
-913.0
-541.5
-723.125
-937.875
-653.375
-248.5
-173.5
37.375
408.875
447.875
-73.625
-781.875
-459.625
475.75
396.75
65.25
344.625
446.125
347.125
114.5
-288.375
-216.375
57.75
-172.25
-643.0
-744.75
-602.5
-1122.75
-2004.125
-2128.875
-1878.875
-1703.875
-1657.0
-2198.5
-2410.0
-1535.25
-1020.125
-1311.625
-1172.875
-726.25
-945.625
-1404.75
-1404.625
-1342.375
-1221.625
-1043.875
-1725.75
-2617.875
-2229.875
-950.0
388.0
1242.25
1343.375
1046.125
-100.125
-1700.875
-2238.75
-2823.125
-4138.875
-4141.25
-3132.625
-2670.125
-2325.5
-1949.375
-1291.375
-49.625
282.25
-418.0
-340.625
284.75
89.25
-914.625
-1549.875
-414.5
1868.0
2960.875
2568.25
1829.0
864.625
93.375
101.5
431.25
794.0
909.125
417.625
31.75
5.375
-186.25
-451.75
-908.375
-1089.625
-121.5
682.25
560.75
662.5
321.125
-915.25
-1436.0
-1236.125
-1217.0
-1161.125
-877.25
-298.75
-11.5
-638.875
-1069.0
-725.375
-407.5
231.125
1276.875
1083.25
-534.875
-1487.875
-1162.375
-889.75
-750.375
-160.25
296.75
271.375
24.375
-178.375
-251.0
-733.875
-1344.5
-1288.875
-1139.75
-891.5
-222.875
-297.125
-1098.875
-1597.625
-1752.0
-1324.375
-506.5
-84.75
-222.375
-1226.75
-2706.75
-3408.0
-3294.75
-3150.625
-3470.875
-3757.125
-3001.375
-1767.75
-930.25
-564.625
-1113.625
-1972.375
-2319.875
-2948.375
-3486.25
-2820.75
-1946.375
-1722.25
-1148.875
90.125
486.875
-408.25
-1184.375
-1692.375
-2088.0
-1371.875
-619.125
-1243.0
-1782.25
-1534.375
-1333.25
-933.0
-383.0
-432.125
-872.75
-1006.375
-592.25
-160.125
-433.875
-846.875
-418.0
124.375
116.75
596.0
1285.375
749.25
-214.375
-619.875
-985.625
-1073.75
-1003.625
-1764.875
-2528.25
-2114.0
-1289.375
-937.625
-1057.625
-1520.75
-1920.5
-1770.0
-1182.375
-703.75
-855.625
-1395.25
-1435.5
-1450.625
-2337.5
-2736.25
-1932.5
-1732.875
-2363.5
-2348.625
-1693.375
-964.875
-155.625
347.5
23.0
-608.0
-817.0
-951.125
-993.625
-600.5
-464.5
-384.375
163.125
328.75
389.5
682.0
222.375
-268.25
-147.125
-448.75
-1069.625
-1587.375
-1740.5
-953.875
-226.5
-388.125
-631.125
-538.875
-34.5
465.75
257.0
-73.0
-227.75
-611.0
-770.75
-995.875
-2134.0
-3104.875
-2613.25
-1597.875
-1140.25
-625.125
194.5
746.0
1084.75
922.75
328.875
595.625
1232.25
1022.5
775.25
698.875
415.875
509.75
405.5
-292.75
-372.5
83.25
291.125
482.75
560.25
330.125
-148.375
-809.5
-863.375
-383.125
-579.125
-973.375
-689.125
-450.5
-479.875
-354.375
-365.375
-824.25
-1644.75
-2177.875
-1752.0
-991.875
-732.5
-704.625
-440.75
-98.875
-254.5
-679.875
-412.25
227.0
138.75
-771.0
-1892.125
-2441.625
-2107.75
-1303.5
-418.0
-39.5
-418.625
-468.375
382.875
868.125
32.125
-1037.25
-1239.625
-1395.5
-1720.875
-1113.125
-404.5
-876.625
-1448.75
-1240.25
-756.625
-209.625
336.0
583.625
528.5
568.0
703.75
269.875
-497.125
-644.375
-511.25
-750.125
-902.0
-648.25
-421.25
-548.125
-812.875
-839.0
-926.25
-1678.125
-2523.0
-2400.5
-1670.625
-1157.75
-869.75
-958.5
-1277.0
-1002.25
-239.625
599.25
1392.375
1513.125
1495.75
2078.5
1813.25
848.75
1341.125
2277.75
1934.25
1543.875
1576.75
1089.875
443.5
156.125
154.75
355.5
223.75
-245.75
-276.125
58.0
116.5
-265.75
-681.625
-568.25
-112.125
279.25
421.25
-58.625
-552.625
-384.125
-109.125
659.875
1939.75
2050.875
1145.875
38.25
-1475.5
-2099.25
-1323.375
-715.0
-764.25
-1291.125
-1704.5
-1180.25
-548.625
-178.875
578.625
921.125
335.625
-228.5
-326.875
-557.25
-1382.0
-1964.0
-1539.125
-620.0
393.125
1167.0
1411.625
1307.375
940.5
1263.875
2569.625
3123.0
2864.875
2526.25
1484.0
584.125
444.5
108.875
-310.375
-895.75
-1420.5
-629.75
577.25
1158.375
1540.5
1120.875
140.0
-149.5
-168.25
-554.875
-1151.625
-1501.375
-1007.5
146.75
1319.25
1766.5
1043.125
85.625
-273.25
-234.125
90.375
406.75
434.0
348.0
418.875
846.25
923.25
110.25
-585.25
-624.625
-322.25
-39.875
-511.75
-1254.625
-1204.875
-877.5
-677.375
-523.5
-780.125
-1192.5
-1557.75
-1828.5
-1029.625
673.875
1627.875
1634.0
1509.375
1214.0
1146.875
2140.0
3251.875
3531.625
3977.5
4581.375
4075.625
2805.5
1835.125
1445.875
1272.75
892.5
705.75
620.125
-36.625
-570.875
-581.375
-575.375
-400.625
-503.75
-1134.375
-1187.875
-585.25
190.875
1022.375
1029.25
320.625
416.75
1731.75
3147.875
3239.125
2188.0
1761.875
2420.625
3227.625
3494.75
2676.625
1012.125
-414.875
-1339.125
-2095.75
-2334.375
-1758.0
-987.625
-349.5
517.25
1311.625
1419.375
998.75
655.875
895.75
1523.625
1936.625
2080.375
2071.0
1879.0
1168.125
-399.0
-1439.375
-773.875
-341.625
-1320.0
-1766.375
-1073.75
-784.875
-1056.125
-932.75
-426.75
200.875
1145.75
2085.25
2530.25
2695.625
2664.0
2102.125
1223.875
667.0
283.125
-588.5
-1715.75
-2607.375
-3022.5
-2451.25
-1774.0
-2017.875
-1632.25
-340.625
171.375
588.5
1457.375
1680.75
1726.75
2033.25
1820.625
811.25
-811.0
-2059.125
-2209.0
-2027.875
-1844.625
-1549.0
-1164.75
-78.25
1329.125
1813.5
1727.125
2076.25
2713.875
3013.375
3096.0
3394.375
3622.625
3486.375
3014.75
1980.5
607.625
-190.0
244.5
1231.0
1271.5
683.25
659.5
633.5
303.125
193.375
-76.625
-373.5
-278.5
-395.5
-606.75
-246.0
165.25
-237.75
-1203.625
-1532.125
-896.5
-192.5
457.375
1452.75
2487.875
3385.875
3752.375
2618.0
569.875
-582.625
-669.25
-533.75
-127.25
543.125
945.75
1158.375
1563.125
1850.25
1554.25
1122.75
1211.5
1426.5
1278.25
1125.5
1199.0
1214.875
1064.25
1064.25
1105.5
451.125
-537.125
-869.625
-719.375
-47.125
1261.625
1927.0
1586.75
1354.25
1342.125
1070.25
840.875
896.25
666.125
184.5
419.375
1279.5
2234.0
2921.625
2217.25
847.5
615.625
619.25
415.0
887.625
1169.625
1217.25
1944.375
2509.0
2452.875
2411.25
2551.5
2599.75
2156.0
1546.5
1326.875
1133.0
731.875
670.25
1311.375
1871.75
1811.25
2096.125
2378.5
1589.25
1103.875
1712.375
2453.125
3085.0
3419.5
3505.25
3391.125
2711.125
2576.75
3241.75
3189.625
2793.25
2991.75
3516.0
3648.5
2683.625
1833.625
1996.0
2090.25
2696.875
3656.25
3026.125
2031.625
2083.5
2327.375
2999.125
3809.75
3847.625
3954.25
4298.75
3913.125
2800.875
1766.625
1621.25
2176.75
2661.25
2862.5
2410.25
1528.125
1677.625
2701.0
2879.25
2687.25
3545.0
4141.125
3142.0
2048.25
1709.25
1356.125
1249.5
1412.375
1031.0
633.125
744.0
525.375
-13.5
-212.375
-564.875
-950.25
-259.625
686.25
790.75
1276.0
2317.375
2679.25
2777.25
2447.25
1154.5
914.5
2001.75
2026.25
1254.375
707.25
73.375
130.25
512.25
-0.125
-102.125
630.5
1097.125
2121.875
3735.5
4316.625
4010.125
3859.125
4260.75
5353.75
6719.625
7611.75
7699.0
7176.625
5997.625
4160.875
2724.875
1929.5
1138.25
1148.625
1772.25
1349.625
393.25
69.875
-84.875
-606.375
-1111.375
-936.75
-572.25
-506.625
-24.0
23.875
-1182.5
-1651.75
-987.625
-1021.875
-1660.75
-1926.625
-1950.5
-2061.375
-1896.125
-1295.0
-1156.375
-1471.125
-1306.0
-703.875
315.125
1102.875
442.375
-470.75
-505.5
-490.5
-154.375
492.875
123.125
-1038.0
-2134.0
-2839.375
-2519.375
-1627.75
-1212.625
-775.375
-95.75
29.25
429.375
2000.125
3330.75
3642.125
3354.625
2319.875
1637.0
2291.5
2604.875
1998.5
1894.5
2146.25
2255.375
2616.375
2505.75
1649.25
1660.0
2377.5
2010.875
1410.75
1831.0
2140.875
1937.875
1479.875
566.0
451.125
1459.75
1749.75
1224.0
934.5
722.25
355.625
-229.25
-867.125
-804.625
-51.375
364.125
-133.875
-955.625
-1218.375
-886.125
-232.0
672.0
1419.625
1995.125
2947.875
3844.25
3910.75
3401.875
2543.625
1480.375
759.625
170.375
-329.625
66.875
916.875
1348.5
1526.5
1392.0
1017.375
907.625
1337.625
2349.625
2760.75
1882.75
1469.25
2025.875
1990.125
1393.25
1420.25
1892.375
1738.875
1376.5
1712.75
1791.25
1612.125
2059.25
1657.375
296.25
-44.25
360.375
525.375
343.5
216.25
890.5
1323.125
758.0
618.625
1263.875
2305.0
3344.875
3756.875
4645.5
6310.0
7284.125
7805.875
8155.375
7922.625
7675.75
7377.25
7187.5
7801.25
8297.625
8015.25
7438.75
6496.375
5341.75
4214.75
2739.875
1704.25
2375.5
3329.75
2476.75
968.5
414.125
491.625
1400.375
3017.625
4116.875
4666.25
4810.375
4341.125
3847.125
3349.75
2769.125
2885.875
3669.125
4409.75
4730.375
4454.625
3789.125
3037.625
2166.0
1129.625
320.25
186.375
648.125
1464.625
1934.125
1417.25
926.25
1012.875
887.0
933.0
1327.125
1649.5
2644.875
3606.75
3129.125
2589.875
2988.125
2998.0
2318.75
2399.5
3904.75
5524.75
6163.375
6497.625
7035.625
7348.875
7257.75
7098.625
7314.5
7830.625
8259.0
8194.125
7285.625
6311.875
6139.125
6285.75
6501.75
6635.125
6174.125
5567.5
4922.125
3797.5
2785.625
2432.625
2989.5
4094.625
4189.75
3362.875
3013.375
3257.25
4117.5
4815.375
3929.5
2544.75
1994.625
2060.75
2984.5
4089.25
4225.25
4064.375
3956.75
3601.75
3778.875
4761.5
5436.875
5150.75
4717.5
4592.375
3896.625
2944.5
2704.125
2148.625
753.75
127.75
1114.0
2503.875
2725.5
2376.625
3326.625
4949.0
5421.125
5157.875
5205.5
5241.375
5036.875
5162.125
5351.375
4989.125
4765.25
4795.25
4467.0
4748.25
5968.875
6956.5
7786.0
8344.375
7494.375
6060.75
5859.875
6411.375
6355.25
5960.25
5566.5
5229.875
5888.125
6663.0
5974.125
5254.5
5149.875
4560.5
3936.375
3289.25
2609.625
2683.5
2775.5
3154.75
4608.75
5573.125
5685.375
5721.625
5376.875
4912.0
4583.0
4590.125
4923.125
4504.75
3903.0
4156.75
4649.25
5501.125
6380.0
6308.625
5716.75
4697.25
3629.75
3281.25
3013.625
3178.875
4170.375
4464.375
4025.375
4058.375
4359.0
4173.625
3813.0
4438.5
5592.0
6034.375
5978.875
5124.375
3780.375
3601.0
3922.5
3966.0
4446.125
4597.5
4280.375
4528.75
5021.25
5518.75
5776.0
5004.375
3971.625
4063.375
5265.0
6710.75
7787.25
8362.875
8231.5
7396.5
6482.25
6033.0
6113.125
6281.5
6167.25
5997.375
5959.5
6104.5
6326.125
6083.75
5251.875
4418.75
3934.5
3301.875
2494.75
2749.375
3689.75
3858.875
4211.625
4888.0
4087.5
2768.75
2592.375
2838.5
3097.375
3488.75
3625.75
3682.875
3928.125
3773.625
3159.5
3464.625
4742.875
5261.25
5052.0
4857.75
4664.25
5396.75
6588.75
6773.25
6889.375
7020.125
5987.875
4992.75
5225.75
6111.625
6780.25
6665.0
6164.875
5598.625
4914.625
4623.875
4645.0
5056.25
6144.75
6658.625
6473.25
6704.5
6651.0
5963.5
5529.875
5640.875
6349.375
6936.5
6690.875
6585.375
7095.125
7048.0
5906.875
5027.75
5361.625
5466.875
4847.5
4973.875
5508.125
5471.125
5097.25
4696.75
5141.875
6094.5
5947.125
5378.625
5062.125
4463.375
4646.875
5545.0
5308.5
4454.0
4677.75
5653.0
6102.875
6202.5
6478.375
6141.75
5521.625
5412.5
4812.625
4411.375
5541.75
6470.125
6335.5
6183.625
5965.75
5481.875
4737.25
3829.5
3397.5
3760.25
4801.75
5543.625
5338.375
5393.375
5813.375
5700.625
5672.25
5949.75
6266.0
6513.5
6089.25
5798.25
6346.375
6360.75
5774.875
5953.375
6910.625
7485.125
7140.25
7047.5
7435.25
6979.5
6470.375
6987.375
7586.75
7839.5
7764.125
7747.625
8634.875
9517.875
9710.0
9758.875
9052.625
8191.875
8790.625
9705.375
9955.25
10181.625
9812.0
8977.5
8857.125
8937.5
8939.625
9429.375
9918.75
10455.125
11356.375
11601.625
10898.625
10095.75
9969.75
10948.875
11971.125
12027.125
11873.75
11785.0
11624.375
11742.0
11552.5
10945.5
11130.125
12291.625
13521.125
14227.25
14407.125
14242.875
13873.0
13795.75
14114.75
14190.375
14160.25
14746.125
15980.125
17036.375
16979.75
16387.125
16614.25
17629.875
18978.125
20696.5
22103.125
22117.5
21060.0
20453.0
20903.75
22060.375
23607.25
24616.875
24535.0
24198.125
24191.375
24548.625
24868.5
24456.75
24096.375
24567.625
24724.875
24155.25
23739.25
23375.375
22629.875
22075.375
22278.0
22867.75
23383.25
23564.25
23056.5
22038.875
20679.75
19282.75
19323.875
20426.625
19913.625
17898.0
16499.5
15813.75
15182.875
14559.375
14023.875
13892.25
14048.375
13934.5
13638.75
13443.625
13329.75
13710.0
14539.625
14392.75
12773.125
11119.125
10569.625
10924.125
11162.375
10889.75
10767.625
10662.25
10546.25
11142.875
11419.75
10762.5
10629.625
10977.5
10910.0
10309.625
9130.0
8555.375
8895.0
8648.875
8508.25
9282.375
9743.25
10474.875
12098.875
12828.125
12577.125
12871.125
13198.125
12460.875
11197.5
10363.125
10145.5
10317.0
10667.125
11219.75
12071.0
12902.5
13371.625
13485.25
13038.5
11998.625
11164.0
11102.0
11487.625
12155.75
13142.375
13636.375
13152.875
12825.625
13074.625
12722.5
11971.5
11895.25
11743.375
11189.875
11574.0
12435.25
12477.0
12852.25
14109.5
14508.875
13983.75
14080.625
14808.25
15200.5
14836.625
14104.375
13811.25
13916.75
13583.5
12855.875
12589.0
12703.25
12583.0
12470.625
12257.75
11547.75
11470.875
12480.125
13151.25
13407.625
14266.0
15300.0
15356.5
14359.625
13762.5
14265.875
14601.375
14546.375
14784.375
14590.875
14191.75
14971.875
16269.75
16680.125
16232.875
15576.0
15536.875
16520.125
17730.5
18157.5
17459.375
15959.0
14747.125
15029.0
16697.875
18159.25
18376.0
18067.625
17774.5
17117.0
16425.375
16246.375
16315.75
16078.375
14991.375
13579.375
13248.75
14024.25
14902.25
15125.75
14603.5
14536.875
15407.375
16150.375
16383.375
15937.875
14931.875
14555.0
14956.875
15837.25
17200.5
17854.125
17620.125
17604.125
17628.875
17584.25
17483.875
16784.75
16223.375
16506.25
17115.5
17875.875
18641.125
19300.625
20040.0
20137.5
19122.375
18083.375
17586.25
16909.625
16317.375
16844.25
17975.25
18983.875
20583.625
22793.5
24191.875
23978.75
23152.375
22978.625
22890.25
22496.75
22933.25
24032.125
25012.5
25849.375
25928.125
25789.875
26421.875
26623.0
26215.5
26367.125
26484.0
25711.875
23910.875
21879.75
21430.25
22160.875
22678.375
23615.5
24439.875
23863.5
23264.25
23678.625
24276.25
24619.5
24332.375
23690.0
23836.0
24168.0
23693.125
23294.875
23477.5
23830.125
24402.25
25222.625
26242.625
27277.375
28013.5
28716.0
29277.625
29232.0
29092.875
29299.375
29676.875
30371.875
31611.875
33187.625
34284.75
34545.625
34700.875
34666.25
33650.375
32026.75
30836.125
30593.625
30523.125
29870.625
29517.875
29645.25
29692.875
30346.375
31251.5
31536.75
31855.25
31921.25
31263.5
30983.0
31465.625
32377.5
33288.75
33420.125
32992.5
32571.875
32444.0
33155.0
34063.125
34308.5
34715.75
35788.0
36788.375
37208.0
37412.0
37952.875
38530.625
39191.25
40609.875
41854.375
41941.125
41835.875
42029.125
41951.375
41842.625
42607.875
44274.375
45597.875
46059.75
46556.0
47746.125
49811.875
52050.375
53226.25
53663.625
53931.375
53993.125
54747.25
56257.0
57787.75
59803.5
62160.375
64281.5
66397.125
68442.125
70966.125
74290.25
77101.0
79195.0
81119.25
82874.75
85617.5
89465.375
92687.375
95525.375
99280.75
103862.75
109198.5
115276.625
120911.0
125159.25
129117.625
134476.25
141168.5
148275.75
156061.5
165389.625
176338.25
189100.0
204479.125
221984.875
240895.75
262204.625
285351.25
307249.375
325011.125
335536.0
336901.25
330438.375
317611.375
298796.5
275732.375
251841.5
229745.75
209453.0
191280.75
176987.75
165538.5
154497.375
144051.375
134920.375
127282.625
121510.625
116739.0
111781.875
107103.125
103293.375
99711.875
96238.125
93573.875
91518.875
89762.25
88211.625
86373.25
84776.5
83554.75
81901.875
80887.875
80817.375
80333.5
80028.5
79996.5
79137.75
77938.25
76936.375
76689.625
77318.875
77354.0
76951.625
76897.25
76510.25
76115.375
76058.5
76136.625
76537.125
76536.875
76421.5
77216.25
78037.0
78701.75
79556.625
79713.75
79657.625
80563.375
82165.75
83428.375
83430.25
82654.75
82213.125
82434.25
83358.625
84468.5
85640.625
87361.0
88851.25
89752.5
90992.75
92577.875
93592.75
93240.5
92610.0
93758.875
95680.875
96716.0
97674.625
99184.75
101296.25
103358.375
104065.625
104318.0
104840.125
104707.5
105078.875
106633.5
108004.625
109647.25
111224.625
111076.875
111317.625
113812.625
116315.875
118155.75
120359.875
121855.375
122465.125
123677.125
125527.625
127473.375
129121.0
129698.5
129619.25
130225.0
131749.0
133168.125
133791.125
134514.375
136106.375
138002.0
140008.625
141857.875
142840.0
143358.125
143932.0
144911.125
146586.75
147812.5
148472.625
149708.875
150472.0
150483.875
151437.25
152819.5
153590.125
154244.875
154889.0
155451.25
156022.375
156936.625
158752.75
160945.0
163018.125
165006.5
166490.75
168013.375
169994.125
171516.5
172785.375
174387.5
176130.875
178323.5
181133.375
184470.75
187722.0
189948.5
192418.0
195838.875
198273.875
200365.875
204028.5
207626.5
209955.75
212813.125
217118.0
221650.5
225287.75
228133.125
231074.375
235072.875
239909.625
244591.875
249365.5
254457.0
259517.75
265226.375
271042.625
275973.625
281816.75
288952.5
295197.25
300831.125
307325.25
314447.75
321603.875
328840.125
336663.25
345040.75
353398.25
361786.0
370620.0
380292.5
390514.625
400455.875
410839.25
422822.875
435810.375
448835.125
461609.0
474722.625
489378.625
505634.125
522734.75
540820.875
560418.0
581384.875
603589.5
627576.25
653266.5
680071.625
708192.75
737307.625
767159.125
798829.5
832145.125
866451.375
902918.375
942285.875
984352.75
1028809.375
1075218.0
1124497.875
1177618.5
1233874.125
1292844.5
1354921.75
1420757.375
1491211.0
1567173.75
1650663.75
1743467.375
1844674.75
1952622.875
2066433.125
2184872.875
2306675.125
2431693.875
2560649.375
2693623.125
2829769.5
2967632.125
3102924.0
3227124.75
3329104.375
3397447.625
3423793.625
3404801.625
3341740.875
3240849.75
3111660.875
2963310.0
2803961.875
2640751.0
2478556.25
2320814.25
2170182.125
2027784.375
1894005.125
1769513.75
1654824.0
1550237.75
1455664.875
1369708.5
1290739.5
1218703.25
1153837.375
1095232.875
1042099.5
993847.25
948998.5
906668.625
867614.875
832370.0
800160.5
769884.125
741248.375
714374.5
688777.25
664520.125
642469.25
622291.75
602999.75
583856.5
564654.625
546847.25
530761.125
515037.0
500571.5
487441.75
473849.875
461191.375
450235.0
439052.375
428424.125
419140.625
409878.375
400999.875
392781.875
384221.875
375223.375
366156.25
357951.875
351485.875
345817.75
339654.875
332999.0
326747.375
321495.75
316304.25
309932.5
303288.625
298280.75
294482.125
290032.0
284652.25
278915.875
273509.125
268948.0
264242.5
259363.5
255624.5
252191.25
248443.875
245181.0
241511.125
237112.5
233413.5
230424.75
227405.875
224585.625
222131.875
219616.75
217351.875
215746.25
213141.25
209044.875
205651.875
202768.5
199222.5
196212.875
194028.125
192249.875
191117.875
189891.625
188196.75
186237.875
183529.875
180054.0
176433.5
173480.75
171424.75
169297.5
166732.625
164270.875
162021.25
159598.875
156779.5
154523.375
153467.5
152594.25
151693.625
151020.625
149743.375
147728.625
145496.375
143356.5
141533.375
139741.125
138373.625
138061.625
137552.5
135951.5
134386.0
133163.25
131392.375
129454.25
128144.75
127175.0
126778.5
126938.875
125980.875
123964.375
122654.375
121663.25
120157.375
119038.25
118755.375
118164.75
116268.125
113932.125
112381.0
111412.75
110518.0
109214.75
107337.625
105679.5
104484.25
103523.5
102888.125
102244.25
101561.375
101117.25
100746.875
100255.75
99168.5
97742.5
97071.875
96716.25
96003.0
95634.0
95554.5
94838.375
93483.625
92164.0
90895.25
89459.625
88343.25
87450.375
86348.0
85584.125
85242.0
85025.75
85042.375
85045.375
85100.0
85103.875
84827.0
84774.875
84071.875
82284.0
81142.375
80356.125
79128.75
78198.0
77035.375
76141.625
76335.875
75679.375
74273.75
73870.875
73719.875
73754.25
74422.25
74263.5
72960.375
71748.75
70921.375
70334.0
70310.125
70624.875
70206.0
68923.0
67681.375
66816.375
66563.0
67047.125
67378.875
66972.75
66252.5
65362.0
64248.375
63793.5
64360.0
64362.75
63495.125
63497.125
63790.375
62599.375
60674.125
59143.625
57819.625
56619.75
55970.125
56284.625
57047.125
57158.5
56638.125
56255.625
55883.125
54932.875
54138.875
54436.75
54741.5
54316.625
54165.5
54280.875
54308.75
54510.25
54036.625
52567.25
51171.25
50552.125
51365.875
53013.875
53373.875
52473.625
51912.625
51877.5
51741.125
50993.375
49846.875
48925.625
48198.625
48046.375
48736.125
49161.875
48863.5
48143.625
46988.375
45940.625
45472.875
45696.625
46143.25
45255.0
43627.0
43358.125
43656.0
43523.375
43363.75
42797.5
42776.625
44120.875
44647.125
43754.625
43378.25
43810.125
44139.25
43899.0
43079.875
42182.625
41459.125
40659.375
39968.75
40079.25
40766.375
40997.875
40802.75
40463.875
39710.5
39148.25
39028.5
38535.25
37747.875
37158.125
37110.125
38154.125
39766.875
40661.375
40298.0
39111.25
38035.5
37559.5
37702.0
37920.5
37116.875
35890.25
35739.5
35902.875
35400.625
35059.625
35230.375
35467.375
36011.5
37032.625
37632.25
36962.625
35475.125
34478.25
34860.25
35812.625
35850.125
35422.125
35346.125
34673.75
33417.25
32800.25
32416.0
31871.875
32087.125
32403.5
31582.75
31281.875
32865.25
34036.25
33299.875
32516.375
32922.125
33467.25
33266.75
33102.125
33647.875
33970.625
33719.75
33445.0
32687.625
31505.75
30945.125
31265.25
32087.75
32548.25
32207.25
31772.5
31371.125
30851.125
30629.125
30834.25
31584.875
32560.125
33055.25
33152.75
32866.375
32293.875
31695.75
30532.625
29408.5
29422.125
29436.625
28417.75
27054.625
26150.75
26053.5
26560.625
27244.5
27617.0
27392.0
27000.375
26554.25
26117.5
26203.375
26613.875
27292.875
27897.0
27409.0
26813.875
26883.25
26361.375
25496.5
25050.0
24922.125
25391.375
25951.875
26444.5
27057.5
26588.5
25588.625
25543.375
25578.625
25329.75
25367.0
25489.25
25793.875
26361.875
26922.0
26758.0
25569.125
25064.125
25416.875
24711.25
23710.25
23451.75
23025.25
22809.875
23160.875
23323.0
23407.125
23559.125
23779.375
24121.75
23612.125
21899.125
20335.5
19949.25
20847.25
22770.0
24251.625
23406.0
21211.25
20573.5
21509.0
21889.375
21476.875
21072.625
20648.0
20466.25
21104.375
21937.25
21802.375
20631.5
19286.625
18771.875
19197.25
19576.625
19682.375
19754.75
19333.25
18907.75
19063.75
19168.25
19663.125
20860.25
21188.875
20259.0
19261.625
18947.0
19337.625
19239.5
17772.375
16460.875
16835.625
17936.0
18370.125
18507.875
18827.875
18842.875
18843.25
19431.25
20238.625
21009.5
21646.0
21852.25
21709.25
21351.625
20752.625
20010.5
19711.0
19931.0
19170.5
17794.5
18253.375
19542.625
19518.625
19128.375
18841.375
18318.5
18253.5
18388.625
18218.0
18152.875
18245.5
18260.125
18004.5
17649.375
17648.875
17887.0
18357.375
19191.25
20028.125
20665.875
20828.625
20562.125
20756.25
21307.5
21227.0
20516.625
19958.75
20173.25
20984.125
21673.125
21751.875
21262.25
21110.625
21670.125
21936.0
21941.75
22443.25
23057.5
23994.375
25843.75
27666.0
28885.5
30617.625
33932.25
39302.25
47746.75
60763.375
78939.0
101343.0
124340.0
140729.75
144943.0
138143.75
124289.0
106354.125
88020.875
72313.625
59489.5
49133.375
41102.625
35299.125
31924.0
30094.875
28353.625
26598.75
25145.875
24214.5
23805.875
22835.625
21395.25
21257.25
22085.875
22179.875
21882.25
22100.125
22379.25
22217.25
21699.375
21022.75
20805.5
21350.0
21759.125
21554.125
21086.875
20395.875
20174.125
20945.875
21361.5
20958.25
20939.5
21237.125
21375.125
21722.625
21767.125
21100.0
20901.125
21601.75
22326.875
22914.625
23455.625
23957.625
24719.375
25179.125
25240.625
25739.625
25949.625
26091.125
27879.875
29676.75
29807.5
30117.5
30889.75
31060.625
31388.0
31903.75
31630.25
30830.375
30460.625
30606.375
30286.0
29415.625
29079.625
28940.625
27757.0
26046.0
25205.125
24809.125
23375.25
21267.125
19797.875
18879.5
18240.125
18308.0
18741.125
18659.0
18454.75
18981.625
19373.5
18631.75
17227.75
15355.875
13459.875
12717.375
12755.25
12704.5
12977.875
13946.0
15140.0
15697.875
15544.875
15207.25
14559.25
14029.0
14236.875
14400.625
14011.25
13404.875
13192.375
13949.375
14810.875
15020.75
14982.5
14373.375
13512.625
13467.75
13634.375
13501.25
13798.75
14395.625
14335.375
13803.5
13862.875
14078.75
13684.125
13659.0
14135.25
14180.5
13828.25
12815.875
11396.125
10728.5
10180.5
9127.25
8767.875
9240.375
9620.875
10028.0
10529.375
10580.75
10623.625
11119.25
11345.875
11367.25
11351.375
10362.375
9077.0
8783.375
8988.25
9302.875
9497.5
9229.5
9061.0
9160.375
9381.375
9807.625
10196.0
10765.875
11339.5
11098.625
10186.0
9003.75
8309.875
8692.875
8855.5
8383.125
8429.375
8708.25
8640.75
8482.75
8262.375
8147.5
8461.0
9245.375
10325.875
11552.0
12603.125
12529.0
11352.75
10381.5
9768.875
9155.875
8860.5
8705.875
8537.625
8654.875
8835.125
8716.0
8444.5
8391.25
8758.625
9246.125
9067.125
8373.625
8627.5
9570.0
9391.125
8363.625
7566.875
7004.125
6813.875
6882.875
6848.875
6651.5
6453.125
6889.625
7566.25
7691.375
7972.5
8541.125
9091.125
9668.5
9287.75
8220.625
7690.375
7372.0
7273.5
6991.75
5805.875
5393.875
6346.875
6935.375
7010.125
7531.5
8437.375
8626.75
8132.625
8507.25
9199.75
9130.875
9270.625
9206.875
8178.25
7489.375
7688.125
8229.25
8639.125
8774.0
9195.375
9558.625
9086.375
8351.375
7928.75
7867.375
8176.125
8637.5
8946.625
8561.375
7659.0
7223.25
7007.375
6464.125
6470.75
7645.125
8812.875
8388.625
6986.25
6616.5
7334.875
8053.875
8761.125
9396.625
9536.375
9286.375
8780.5
8390.75
8604.0
8327.625
6581.375
5227.625
5880.625
7426.625
8498.5
8323.25
7131.125
6692.5
7131.625
6771.25
5848.5
5605.125
5899.5
6265.125
6781.0
7168.125
6987.125
6938.5
7631.625
8285.875
8472.125
8214.75
7355.5
6776.25
7272.875
7913.875
7299.0
5765.875
5579.5
7064.375
7808.5
7431.625
7168.625
7001.25
7158.375
7673.875
7486.75
6626.5
6032.875
5824.5
5683.0
5697.625
6049.0
6399.75
6489.5
6651.5
7188.75
7825.25
7798.25
7109.125
6759.25
6852.375
6610.0
5830.75
4883.125
4119.875
3714.625
4252.375
5803.0
6796.125
6600.75
5934.5
4904.625
4334.125
4652.375
4725.25
4849.25
5169.25
4636.75
4340.0
4904.75
5156.75
5643.5
6483.5
6614.875
6722.875
6986.875
6783.625
7018.0
7649.375
7464.25
6676.125
5953.375
5651.375
5868.75
6108.25
6334.0
6577.125
6620.5
7047.75
7475.625
6767.125
5830.125
5513.25
5037.25
4394.125
4379.5
5128.75
5644.625
5210.5
5088.125
5957.75
6826.25
7529.0
7711.375
6824.25
5957.75
5545.375
5183.375
5411.5
5829.125
5395.125
4679.25
4654.25
5096.25
5297.75
5426.375
5953.75
6325.25
6309.25
6691.5
7296.5
7296.5
7099.375
7196.375
6830.25
6017.125
5972.125
6380.375
6144.375
5706.375
5448.0
4762.0
3714.625
3238.125
3943.25
5341.0
6104.625
5189.375
3123.875
1825.5
2067.5
2917.0
3794.875
4403.375
4339.125
3766.625
3061.0
2858.0
3450.875
3937.25
3972.75
4360.625
5261.125
5809.875
5362.125
4395.0
3594.125
3341.5
4109.75
5061.375
4935.5
4618.75
4926.625
5134.625
5340.625
6079.5
6757.25
6604.875
5636.375
4610.25
4486.75
4878.75
4265.375
3085.875
2881.625
3119.75
3579.0
4952.25
6142.125
6453.875
6131.0
5089.25
4649.0
5216.875
5501.25
5971.75
6787.625
6714.75
5592.375
4088.625
3510.25
4085.5
4428.375
4751.625
5522.25
6097.0
6556.5
6835.625
6934.75
6699.0
5198.125
3476.125
2668.375
2032.25
2062.25
2979.875
3850.5
4870.75
5726.5
5881.625
5701.5
5068.625
4390.375
4031.5
3063.75
1685.875
1328.375
2317.625
3571.75
4091.875
4023.625
3775.125
3628.125
3612.875
3318.25
3213.5
3434.375
3106.75
2915.5
3349.75
3415.0
3262.375
3092.625
2538.0
2082.875
2111.625
2786.875
3775.375
4304.875
4679.125
4690.125
3737.5
3055.5
3165.0
3074.375
2967.0
3439.0
4246.5
4996.625
5446.75
5453.25
5092.875
4687.25
4168.625
3373.0
2796.5
2513.375
2319.875
2601.5
3137.0
3266.625
2786.5
1912.5
1559.125
2061.75
2866.75
3890.75
4501.5
4078.75
3650.625
3822.5
4256.875
4811.875
4878.0
4489.125
4560.5
4756.5
4520.5
4073.375
3133.875
2021.375
1887.0
2459.875
2963.25
3556.75
3929.125
3594.0
3108.625
2964.125
2965.875
2940.25
2964.75
3239.375
3814.5
4477.75
4861.375
4674.125
4120.625
3760.375
3988.125
4594.0
4779.75
4313.5
3743.875
3252.5
2729.875
2310.5
2511.375
3600.625
4395.125
4188.625
4410.125
5325.25
5451.5
4903.0
4510.375
4056.625
3871.125
4336.0
4317.875
3444.875
2811.375
2273.125
1496.0
1315.5
1529.875
1674.125
1891.625
1514.125
954.25
1279.5
1376.25
429.0
-465.75
65.625
2277.375
3968.375
3843.0
3663.125
3711.375
3303.25
3241.875
3154.375
2676.625
2684.25
2578.0
1898.125
1649.5
1873.375
2091.75
2360.75
2323.75
1635.25
1094.0
1675.25
2713.0
2827.5
2134.75
1750.625
1847.875
1484.0
618.125
629.25
1670.625
2385.625
2285.0
1827.75
1669.5
2136.125
2651.5
2927.0
3247.0
3218.125
2723.5
2974.0
4548.25
5827.875
5350.0
4158.75
3585.25
3175.375
2211.125
874.0
60.875
364.875
1174.0
2016.25
2881.5
3360.375
3772.75
4428.375
4442.125
3912.25
3674.625
3516.875
3412.0
3630.25
3920.375
3906.875
3273.125
2683.875
2850.125
2782.5
2413.0
2782.25
3039.125
2790.0
3120.25
3491.25
3081.875
2569.625
2595.125
3146.5
3480.75
3099.25
2702.625
2689.75
2899.375
3090.0
2914.25
3195.875
4267.25
4260.25
2967.0
2467.875
3234.875
4455.125
5505.125
5408.625
3823.5
2091.375
1563.75
1560.25
960.875
485.25
493.75
122.25
71.0
1055.5
1646.125
1237.25
850.375
1057.25
1737.875
2127.875
1895.25
1958.375
2549.0
3219.5
3718.625
3179.25
2007.5
1966.875
2591.125
2613.75
2348.375
2149.25
2424.625
3239.125
3669.875
3951.0
4653.125
5097.125
5084.375
4582.5
3624.125
3558.75
4674.5
5517.375
5478.625
4795.375
4213.125
4500.5
4827.75
4547.125
4602.25
5052.125
5085.0
4659.125
3831.0
2882.875
2562.25
3004.625
3780.375
4284.125
4464.125
5252.125
6370.125
6424.625
5618.25
4704.25
3833.25
3321.75
2915.0
2519.75
2685.75
2903.125
2827.625
2910.125
2543.25
1659.75
1542.75
2061.0
2248.625
2758.125
4254.875
5194.75
4059.375
2034.75
1213.5
1823.75
2409.875
2144.625
1997.125
2728.75
3693.5
4015.0
3397.125
2848.375
3339.375
4032.125
4346.75
4217.625
3144.75
2037.25
1787.5
1774.75
1758.75
1674.25
1945.375
2920.5
2951.875
2001.75
1974.375
2243.75
2168.875
2725.25
3277.875
3030.0
2992.375
3752.5
4007.125
2884.125
2062.25
2435.5
2380.625
1853.375
2439.125
3887.375
4722.25
4572.125
4280.125
4084.0
3376.625
2410.125
2139.75
2958.0
4138.0
4609.125
4370.0
3714.5
2919.375
2752.625
2971.5
3029.875
3266.0
3422.125
3413.875
3753.625
3978.0
3609.125
2946.25
2381.625
2185.0
2416.625
2937.75
3057.625
2611.625
2507.5
2692.25
3147.625
4186.875
4468.75
3764.375
2956.875
1818.625
1462.875
2058.5
1796.5
1602.25
2056.0
1669.875
1069.375
833.625
671.0
1415.375
2802.0
3472.0
2802.375
1682.625
1831.75
2660.5
2700.5
2210.625
1421.5
1134.5
2120.875
3214.375
3988.25
4540.625
4376.625
4197.625
3827.375
2458.375
1473.125
1351.75
1099.75
1130.75
1342.75
930.875
853.375
1510.75
1400.875
624.75
648.75
1094.875
1259.5
1477.5
1486.625
1294.0
1579.375
2247.5
3012.375
3512.25
3408.625
3188.0
2814.75
2054.75
1616.625
1482.875
1318.375
1378.125
1440.0
1897.375
3013.5
3094.5
2162.875
2209.625
2337.75
1439.375
1223.25
1396.75
379.25
-331.125
239.375
1127.375
2409.75
3476.625
3469.125
3415.75
3450.875
3233.75
3735.625
4700.5
5159.25
5129.0
4853.0
4995.375
5351.875
4828.875
4203.125
4223.375
3822.75
3077.875
3149.5
3917.5
4404.375
4135.875
3382.375
2441.875
1773.75
2139.625
3119.25
3790.0
4473.625
4985.875
4289.25
3063.625
2391.25
1648.75
1114.5
2071.0
3212.25
2767.625
1859.75
1645.25
1802.5
1980.5
1696.125
1292.625
1579.25
1874.875
1935.625
2142.125
1345.75
-302.125
-853.625
-712.0
-917.875
-64.0
2191.125
3527.25
3420.625
3640.25
4184.875
4298.0
4407.875
4083.5
3340.625
3478.375
4054.25
4486.25
4933.25
4324.125
3129.0
2569.875
1921.0
1953.25
3228.5
3811.875
3995.625
4496.625
4188.875
4015.875
4453.75
3840.875
2631.75
2162.375
2647.75
4004.625
5265.5
5883.875
6361.25
6490.5
6047.375
5622.5
5723.5
5947.75
5194.875
3709.125
3162.375
3830.5
4160.375
3268.375
2408.625
2863.75
3753.75
4027.375
4000.25
3972.5
3823.75
3416.125
2768.25
2050.75
1477.625
1548.625
2073.25
2100.375
2004.125
2729.375
4055.25
5408.875
6081.5
5510.125
4233.625
3051.0
2097.75
1501.625
1863.875
2971.875
3634.0
3936.75
4198.625
3609.5
3053.75
3483.75
3366.75
2930.25
3915.75
5165.625
5107.75
4722.625
5406.75
6641.375
6769.625
5763.25
4696.0
3772.875
3507.75
4087.75
4269.25
3768.0
3159.875
2560.875
2557.0
3158.625
3386.625
3104.875
2673.75
2636.75
3531.5
4459.5
4888.5
5857.0
7075.5
7349.5
6942.75
6622.375
6919.625
7544.125
7170.25
5833.5
4630.5
3811.25
4187.125
6016.875
6977.0
6105.0
5337.875
5141.625
4496.875
3997.625
4387.0
4766.0
4370.75
3766.0
3806.5
4145.25
3650.375
2870.0
3290.875
4145.5
3727.5
2314.125
1226.125
816.125
809.0
1521.125
2560.375
2566.875
2041.625
1746.875
1150.75
1396.0
2430.0
1852.375
1055.25
2225.125
3519.0
3785.375
3499.75
2649.125
1907.625
1804.75
2013.375
2265.375
2743.875
3578.0
3754.0
3308.5
3736.75
4337.75
4069.625
3409.0
2525.125
2496.25
3580.0
3876.0
3609.5
3931.625
4261.0
4170.875
3533.5
2934.625
2903.625
2431.0
1837.25
1773.375
977.375
-92.0
36.625
934.125
2111.75
3125.5
3374.0
3577.5
4412.125
5195.625
5210.25
4644.625
3947.875
3401.375
3187.875
2982.625
2804.75
3181.375
3405.25
2908.125
2372.125
2102.75
2765.0
4377.75
4783.875
3631.125
3049.625
3548.75
3848.5
3083.125
1963.125
1785.25
2474.0
3057.5
2735.375
1806.25
1763.75
2560.875
2795.625
2518.375
2177.25
1652.25
1196.125
938.375
841.0
924.875
745.5
215.625
95.375
508.5
927.375
1651.375
2666.875
2964.25
2829.375
3070.5
3281.5
3472.75
3536.75
2856.0
2410.5
2718.375
2586.75
2265.125
2764.375
3589.25
3697.625
2662.375
1397.25
1268.375
2120.25
3203.125
4215.5
4318.875
3174.5
2084.125
1754.75
1526.25
1308.25
1257.25
994.75
475.0
-214.5
-797.5
-715.0
-205.5
566.375
1798.5
2594.75
2416.0
2159.375
2354.125
2412.375
1791.875
1559.75
2605.75
3303.125
2940.375
2690.625
2197.875
1346.75
1235.875
1572.75
2004.25
2577.0
2507.0
1993.25
1869.875
2188.625
3212.375
4337.0
4111.25
3230.0
3006.75
2772.375
2342.375
2403.625
2138.625
1146.0
714.5
1177.25
1959.125
2740.875
2907.625
2787.875
3476.625
4153.375
3553.625
2533.5
1935.0
1372.875
1048.375
1141.75
1021.375
884.0
1085.75
1084.125
1073.25
1529.5
2126.875
2867.875
3516.375
3198.25
2144.0
1369.875
957.375
572.125
1051.75
2706.5
3319.125
2213.375
1706.125
1962.875
1782.625
1674.0
1555.75
1258.5
1585.5
1955.625
1582.375
1194.25
1370.0
2014.75
2765.75
2905.875
2174.375
1683.5
2545.25
3995.5
4952.75
5212.375
4399.25
3159.375
2778.875
2728.875
2461.5
2651.25
3184.0
3383.125
3233.75
3079.375
2818.375
2058.375
1194.375
858.75
1089.375
1633.625
1880.125
1767.75
1921.125
2218.0
2479.0
2870.5
3210.125
3425.75
3384.25
3214.875
3451.625
4056.625
5149.125
6071.125
5121.5
3307.0
2448.375
1831.625
1478.75
2054.125
2847.0
3678.0
4478.375
4986.0
5758.625
6515.125
6532.875
6068.125
5466.5
5135.375
5100.625
4741.5
4297.0
4404.25
4830.75
4744.875
3962.25
3841.5
4706.25
4747.0
3825.375
3078.0
2110.5
1095.375
1090.5
1757.75
2287.0
2325.75
1862.125
1558.75
1655.75
1692.375
2021.5
3154.125
4170.625
4099.25
3688.0
3802.875
3897.5
3443.5
2712.875
2344.75
2833.375
3386.75
3305.625
3355.625
3281.75
2666.375
2977.625
4041.0
4325.5
4444.625
4617.25
4078.75
3904.875
4889.625
5865.5
6009.125
5850.375
6387.625
7693.625
8838.0
9439.0
9701.375
9696.25
9765.125
10247.75
10621.25
10282.375
9844.375
10001.25
10305.875
10572.125
11042.75
11277.875
11167.25
11165.375
11123.375
10705.625
10209.75
10316.25
10954.25
11183.25
10925.75
10808.25
10823.25
10905.75
11018.5
11153.625
11818.0
12672.25
12743.125
12312.0
11891.125
11526.375
11644.0
11981.5
11761.5
11605.25
12422.75
13788.625
14972.75
15626.125
15807.75
16259.0
17203.5
17846.75
18202.75
18997.25
19760.625
19610.0
19021.875
18867.875
19023.0
19343.25
20041.75
20514.875
20394.5
20337.75
20159.875
19348.875
18270.875
17151.125
16763.25
17779.25
18724.875
18753.0
18801.375
19047.5
19658.125
20471.0
20315.25
20171.5
21410.375
22397.125
22194.125
22203.375
23121.5
24266.75
24752.75
24988.875
26115.875
27833.5
29444.625
30919.25
32335.375
34257.0
36571.75
38477.5
40243.25
41886.5
43383.625
45704.375
48189.5
49757.25
51513.0
53880.5
56042.375
58366.25
61421.375
64367.25
66000.625
67083.125
69572.125
73052.25
75562.125
77314.375
80293.625
84836.375
89186.5
93356.5
99053.625
105412.875
110945.5
116056.0
120207.875
122914.25
125630.25
128862.75
131374.875
132341.125
132627.625
133753.25
135608.375
137233.625
138257.5
138563.5
138811.5
139432.0
139905.5
140861.125
143208.625
146507.0
150438.875
154902.0
159673.0
164907.625
170337.25
175797.75
182103.25
189184.875
195791.875
201700.125
207251.875
212167.0
216928.5
222051.125
226331.875
228933.25
230204.0
230505.5
230831.375
231665.5
232380.25
233175.625
234178.5
235071.375
236547.75
239175.125
243091.625
248061.875
252645.25
256558.0
261510.75
268194.5
275878.875
284545.0
295281.75
308386.25
322891.25
338203.75
353374.0
366251.75
374789.375
377870.5
376443.25
371841.125
363266.25
351606.75
339944.25
328588.0
316792.125
305191.875
294079.125
284024.0
275420.5
267522.25
260680.0
255870.75
252741.5
250961.5
250928.125
252501.0
255037.875
258228.375
261920.625
266141.5
271062.875
275995.125
280103.375
283209.25
284658.25
284307.375
282880.875
279919.75
275060.625
269098.375
262387.5
255055.875
246999.375
238120.625
229404.375
221246.25
213324.375
206163.75
199914.375
194434.875
190204.875
187205.25
184873.125
182821.875
181486.75
181390.5
181126.375
179883.875
179473.75
180250.875
180998.625
182173.75
183969.75
185225.875
185351.5
183680.0
179444.75
173724.125
168036.375
162150.25
155871.0
149717.25
143235.75
136712.875
131681.75
127237.125
121204.5
114275.125
108329.125
103396.625
98812.875
95026.5
92505.75
90377.0
88031.875
86070.125
84715.0
83483.5
81995.25
80279.5
78242.0
75278.0
72265.875
71028.875
70414.0
68390.0
65928.25
64223.125
62743.5
61245.0
60195.625
59668.125
58753.125
56576.375
53551.875
50523.625
47949.625
46122.5
44986.625
44179.875
43342.75
42372.875
41403.75
40387.875
39330.875
38489.75
37827.25
37047.875
36316.875
36141.75
36009.375
35140.125
34700.625
35394.25
35480.5
34496.5
33607.125
32654.375
31566.5
31219.125
31404.5
31175.5
30501.625
29934.375
29699.0
29913.25
30223.625
29721.25
28745.625
28193.0
27658.5
26819.875
26029.125
25834.25
26287.625
25799.0
24208.5
23360.625
22739.75
21717.5
21182.625
20381.375
19349.875
18931.875
18253.5
18185.25
19543.125
19896.0
18679.75
17616.125
17081.5
17248.625
18109.875
18695.75
18633.0
18484.75
18516.375
18251.0
17645.75
17212.375
16849.375
16539.625
16542.25
16628.125
16859.625
17495.125
18366.25
19237.125
19692.375
19441.75
18770.375
18013.625
17207.25
16576.0
16728.0
17242.125
16939.25
16068.5
15245.875
14722.75
15190.625
15913.125
15749.75
15132.25
13780.0
11837.375
11045.0
11104.375
10740.125
10416.375
10422.25
10496.625
10743.75
10991.125
11133.0
11494.25
11806.0
11355.25
10592.625
10464.0
10542.625
10077.0
9431.375
9371.75
9678.125
9408.25
9261.0
10280.25
11129.75
11072.625
10936.125
10792.25
10952.625
11236.625
10728.125
10091.5
9705.375
9187.25
8969.75
8746.5
8223.375
7550.875
6390.25
5914.75
6820.75
7182.25
6599.75
6706.5
7808.375
8774.875
8852.25
8476.125
8070.5
7826.75
7875.875
7533.5
7256.875
8001.25
8438.5
7991.75
7559.25
6970.375
6603.75
6976.375
7179.25
6593.25
5865.875
6316.625
7532.25
7976.125
8568.125
9520.375
9084.375
8120.25
7608.75
6616.5
5757.375
5990.5
6640.625
6532.75
5595.125
5381.25
6163.75
6621.125
6451.125
5705.375
5288.875
6295.875
7220.625
7397.625
8128.5
8569.875
7991.125
7502.875
6906.125
5932.125
5511.0
5462.625
5085.125
4421.75
3507.375
3046.375
3992.875
5210.25
5129.375
4493.75
4557.5
5280.25
6011.0
6497.5
7310.75
8327.25
8481.5
8049.125
8015.25
8254.0
8160.625
7607.875
7275.625
7341.5
6789.0
5565.375
4538.625
3920.75
3850.125
4411.5
5350.5
6173.125
6130.0
5386.125
4768.625
4518.875
4759.875
5315.5
5810.375
6311.0
6583.625
6691.375
7075.875
7009.0
6140.625
5539.5
5462.625
5278.875
4955.75
4806.5
4816.25
4812.125
4734.0
4255.0
3210.625
2512.125
2831.375
3374.0
3499.375
3777.75
4394.875
4482.125
3832.125
3191.0
2913.875
2954.125
3145.375
3430.125
4159.875
5157.25
5633.0
5189.875
4321.25
4262.625
4844.375
4802.625
4997.25
6046.875
6456.625
6298.875
6387.875
6117.125
5267.5
4210.0
3816.875
4490.75
4805.75
4604.625
4705.125
4115.0
2997.125
2239.375
957.125
-352.5
-320.125
689.5
2123.5
3287.25
3812.5
4413.125
4697.875
4184.5
3651.75
3130.75
2535.5
2223.625
2073.125
2262.375
2627.5
3045.5
4335.25
5300.875
4346.0
3136.25
2751.625
2798.25
3927.25
5053.0
4749.0
4678.25
5477.0
5684.125
5206.0
4688.0
4551.375
4835.625
5088.25
5560.625
5976.5
5264.625
4116.0
3816.125
4507.375
5575.625
5795.75
5316.875
5175.125
4668.5
3586.0
2731.5
1933.25
1698.375
2474.375
3216.125
3689.875
4086.5
4104.25
4098.375
4449.75
5119.25
5637.875
5474.75
5143.875
5034.75
5022.25
4870.625
3689.625
2238.875
1978.0
1875.625
1825.25
2718.625
3351.375
3431.75
3556.25
3499.5
3774.125
4254.375
4827.875
6187.25
7001.5
6766.25
6872.625
6718.625
5962.0
5389.0
4762.25
4266.125
3683.25
2448.875
1471.875
1222.75
2015.375
4063.0
5454.125
5087.625
3961.5
2973.125
2781.5
2912.125
2841.5
3605.625
4909.375
5365.25
5202.625
5048.125
4800.125
4158.75
3430.375
3146.125
2665.25
1854.125
1850.25
2518.75
2970.625
3081.5
2984.0
2943.0
3041.375
3308.625
3705.125
3580.75
3270.0
3737.75
3997.75
3114.375
2404.75
2831.0
3695.625
4400.75
4736.25
4313.125
3475.5
3232.5
3808.0
4624.875
4854.625
4180.375
3425.5
3125.625
3131.125
3324.25
2974.125
2214.625
2521.0
3359.25
3043.375
2000.5
1334.5
1188.75
1687.875
2768.625
3183.875
2233.625
1634.875
2473.5
3418.625
3867.875
4180.25
4337.25
4667.0
4864.25
4345.625
3992.875
4211.875
4138.0
3560.25
2671.75
1829.625
2042.75
3185.0
3741.25
3722.25
3925.625
3523.5
2787.125
3239.75
3713.0
3007.375
2593.875
2942.5
3130.25
2948.75
2728.0
2939.75
3167.125
2863.125
2602.5
2367.375
2217.625
2841.75
3180.5
2497.0
1909.625
1397.0
653.5
504.25
882.5
1318.375
2074.875
2851.625
2911.875
2488.75
2402.25
2977.25
3805.875
4090.25
4026.75
4614.625
5050.0
4320.875
3686.125
3432.625
2674.625
2030.75
1535.125
955.5
1481.25
2717.25
3076.5
2677.125
2310.5
2432.75
2889.875
2904.75
2431.625
2175.0
2553.125
3040.0
2733.125
2061.75
1962.25
2450.625
3166.125
3375.625
3020.875
3040.75
3239.25
3269.25
3574.125
3677.125
3320.0
3103.125
2981.75
2704.5
2384.25
2621.125
3446.75
3396.625
2665.75
2848.75
3064.875
2485.125
2050.625
1579.875
879.875
789.125
1165.125
1182.375
736.0
509.375
721.875
742.25
752.0
1222.25
1606.125
1624.125
1684.375
2220.75
3064.875
3202.5
2625.0
2542.875
3249.375
3990.125
3950.25
3391.625
3389.625
3699.125
3713.125
3826.375
3755.75
3038.25
2370.375
2340.0
2546.375
2415.25
2162.875
1941.875
1545.5
1865.5
2895.25
2878.5
2288.875
2642.25
3089.875
3052.5
3404.25
3991.625
3923.375
3753.875
4503.875
5024.875
4240.875
3514.25
3366.5
2991.875
2421.75
1928.625
2367.25
3782.0
4024.25
2785.0
1685.125
1024.5
1123.625
1995.0
2253.875
1528.625
691.25
375.125
498.375
450.25
446.5
1076.5
1668.0
1176.75
-181.75
-890.125
8.75
1648.875
2655.0
2426.75
1558.625
770.625
-483.0
-1841.125
-1785.0
-862.25
-363.0
-112.25
476.0
1606.0
2186.0
1349.875
576.25
839.25
1617.125
2386.125
1916.625
521.75
568.25
1668.875
1617.375
558.75
-406.5
-1387.75
-2506.5
-2346.375
-294.75
1267.0
1253.875
1283.625
1156.5
212.25
-309.625
-239.125
-103.875
414.375
932.125
924.875
535.25
110.875
426.0
1340.625
1785.625
1850.75
1746.0
1298.25
1365.375
1939.5
1761.75
1285.375
1516.375
1882.875
1950.0
1768.875
1114.875
636.125
1089.375
1574.25
1166.375
684.5
1019.0
1424.125
1155.375
801.875
426.875
-178.75
78.5
991.0
1094.125
1245.625
2293.75
2902.875
2729.375
2400.875
1730.125
925.25
842.625
1626.625
2344.875
2219.125
1529.625
947.375
1009.75
1222.75
598.875
14.75
239.375
523.5
1248.25
2231.875
2193.0
1949.75
2229.5
2463.875
2498.0
1701.625
656.75
1028.5
2247.5
3605.875
4888.25
4857.625
4122.125
4432.625
5508.75
6162.0
5973.5
5882.625
6352.625
5828.0
4072.125
2833.625
2537.5
2532.875
2575.0
2540.625
2357.875
2415.125
2907.5
2798.0
1725.75
1249.0
1979.5
2750.0
2588.5
1676.875
993.5
823.25
992.25
1393.75
1121.625
486.875
1011.125
2068.0
2355.375
1871.875
1277.625
1629.5
2284.0
1674.5
707.25
624.125
909.5
1191.375
1634.875
1951.625
1453.25
349.75
-335.875
-412.875
-92.0
306.25
117.625
-437.625
-547.0
461.125
2130.25
2409.25
1405.875
926.5
351.125
-368.375
158.875
1111.75
1413.25
1448.5
1921.75
3282.625
4772.25
6175.0
8087.75
9387.0
9639.375
9713.125
8950.625
7568.375
6848.0
6054.375
4855.125
4263.875
3860.875
3082.125
2449.5
1902.75
1519.75
1918.375
2354.75
1965.625
1627.0
1996.5
2510.625
2806.125
3052.875
3170.125
2870.875
2784.0
3440.75
3659.625
2827.625
1947.625
1774.25
2319.125
2316.25
1194.5
884.0
1453.875
1688.875
2882.75
4320.0
3666.25
2334.375
1625.375
992.25
1120.625
1430.0
769.875
509.5
765.875
256.125
15.75
302.0
-375.75
-1512.0
-2337.0
-2971.875
-2699.5
-1936.375
-1385.875
-400.75
64.625
-374.125
298.625
1561.375
1593.0
1191.125
1287.25
1355.125
807.875
80.375
-331.5
-916.25
-1155.125
-418.625
170.25
128.75
-614.625
-1790.5
-1750.25
-921.0
-560.375
92.0
649.5
432.75
8.125
-467.875
-535.875
-732.25
-1611.5
-1247.25
-23.125
-78.5
-194.625
734.75
1785.0
2215.875
1579.25
679.625
763.75
1719.5
2696.875
2754.625
2153.25
1967.375
2180.25
2465.75
2470.0
2101.75
2260.125
2726.875
2544.875
2275.75
2450.375
2621.875
2541.5
2331.75
2196.125
2200.75
1985.5
1084.5
106.5
-222.5
-558.25
-525.25
601.125
1169.125
880.75
1081.125
1145.625
836.875
524.0
-332.5
-897.25
-388.625
35.0
-522.75
-1442.375
-1302.375
-196.375
724.625
1717.75
2460.25
2290.75
2316.875
2630.0
2519.125
2518.25
2527.875
2008.25
1164.625
284.625
-407.125
-625.75
192.0
1838.375
3027.625
3437.375
3392.875
3197.375
3178.75
2605.75
1613.25
1271.875
746.75
-272.75
-853.25
-1335.5
-1568.25
-1202.25
-1210.5
-1340.875
-474.5
844.875
1382.625
1090.0
838.875
880.875
981.875
1027.0
703.875
533.375
1361.0
2436.5
2701.5
2291.0
2082.125
2478.5
2658.875
2495.5
2828.125
3160.5
2720.125
1983.75
1686.125
1908.875
1901.0
1541.5
1405.375
863.625
-238.375
-722.875
-670.25
-520.875
100.5
561.125
317.25
444.125
1295.125
1716.375
1409.5
1278.25
1689.0
2157.5
2380.75
2559.75
2476.25
1606.125
702.25
714.375
908.375
887.125
1542.75
2646.125
2951.5
2444.5
2128.25
2104.875
1804.375
1644.0
2148.875
2716.625
2673.375
2026.125
1457.875
1448.875
1405.75
1040.75
662.0
337.5
523.25
1111.25
1195.5
1237.25
2089.25
3210.625
3848.25
3717.5
2648.0
1179.25
737.0
1444.875
1635.75
1125.875
887.5
689.0
536.5
549.125
501.125
979.75
1470.25
1185.0
1031.625
634.125
-366.25
-311.5
567.375
1140.125
1783.625
2031.75
1598.125
1538.875
2028.25
2383.0
2044.875
1259.75
1197.75
2099.25
3087.125
3635.0
3674.875
3358.875
2852.5
2233.125
1524.875
781.875
614.0
1177.75
1318.5
599.125
-149.625
-389.75
-61.75
322.125
-6.25
-694.0
-498.75
938.125
2270.875
2410.875
2192.375
1967.5
1178.625
857.75
1347.25
1059.5
215.625
70.25
336.375
546.0
467.5
292.375
594.25
610.875
84.875
347.125
1096.375
1388.0
1746.875
2129.75
2147.375
2198.25
2222.125
2048.5
1984.0
1927.0
1694.25
1523.625
1362.75
915.625
252.75
-544.75
-1206.25
-1341.375
-1715.625
-2448.0
-1900.125
-410.0
426.5
759.5
444.375
-205.25
297.625
1023.75
651.375
115.625
65.5
536.625
927.125
342.375
-241.0
-143.125
-259.75
-599.25
-811.75
-847.5
-578.875
-166.375
698.875
1924.125
2494.0
2356.5
1783.75
964.125
740.5
1103.375
1626.25
2223.5
1872.875
499.5
-270.5
-240.125
-49.375
763.625
2085.5
3034.75
3589.125
3845.75
3448.75
2560.625
1733.0
1440.25
1668.875
1406.75
348.5
-217.375
51.25
184.375
20.375
122.125
896.125
2192.25
2939.125
2510.125
1890.5
1773.625
1520.875
919.25
128.625
-1034.375
-1960.375
-2162.875
-1940.5
-963.25
137.75
81.875
82.5
1196.5
2425.5
3433.375
3693.125
2355.375
739.375
323.75
442.75
155.875
-118.125
12.125
-370.875
-1278.0
-1451.125
-1318.875
-1698.875
-2015.375
-2230.0
-2352.875
-1830.5
-1327.125
-1638.25
-2074.625
-1877.75
-1120.75
81.875
1418.875
1679.5
471.5
-334.375
379.0
1080.125
1032.875
1681.125
3032.5
3362.875
3019.625
3409.875
3854.625
3787.25
4049.5
4190.0
2868.5
429.375
-1416.625
-1689.25
-849.625
368.375
1372.625
1720.0
1901.5
2369.875
2780.0
2962.0
2406.75
905.875
-109.625
-119.625
-113.875
-57.875
66.0
-227.75
-230.375
433.375
1128.5
1661.625
1799.875
1852.25
2521.625
2897.375
2512.875
1994.625
895.875
-69.625
-8.75
-437.875
-1013.875
-627.875
-893.75
-1188.375
542.375
2805.75
3686.25
3059.875
1855.75
1385.875
1235.875
927.375
1118.625
1172.875
598.375
141.375
-53.5
-225.75
-736.125
-1495.0
-1628.875
-1265.875
-1041.375
-964.0
-1186.625
-1550.75
-1497.125
-988.125
-361.25
60.125
208.625
224.75
197.875
47.375
-300.0
-590.5
-835.625
-1023.875
-643.5
-97.5
278.375
949.5
1088.125
401.25
73.625
4.625
-259.5
-526.125
-496.375
-39.875
-328.25
-1297.0
-1341.375
-1094.5
-840.75
333.375
1590.0
2330.375
2280.75
1650.375
1908.5
2043.375
1239.0
997.875
564.625
194.125
1267.125
1562.875
907.25
1315.25
1436.5
457.75
-413.5
-531.5
-98.0
-461.875
-1542.0
-1863.375
-1658.625
-1408.75
-1409.625
-1600.0
-587.75
986.75
1440.0
1455.125
1176.75
126.25
-589.625
-533.25
-393.625
-363.625
-332.875
-182.5
-38.375
-223.875
-227.0
761.25
1905.375
2189.125
2454.5
2734.125
2137.75
1626.75
1671.75
1631.125
1983.0
2274.125
1627.25
1136.375
1345.0
1551.0
1731.625
2146.125
2587.25
2409.625
1681.875
1666.375
2634.0
3269.125
2809.25
1975.0
1515.625
1099.625
710.875
948.0
1417.875
1475.75
1491.5
1940.875
2326.125
1894.5
1182.5
1062.0
1376.25
1632.0
1193.375
570.875
1159.0
1797.25
1258.25
950.375
915.25
527.0
729.5
1290.875
1621.375
1940.625
1884.625
1821.375
1955.5
1115.25
-50.375
113.375
972.375
1460.75
1527.75
957.375
116.75
22.75
427.0
371.125
-162.0
-651.75
-867.625
-1131.875
-1278.875
-533.75
41.5
-520.375
-439.5
335.125
318.625
910.75
2257.25
2050.75
905.625
339.5
-268.25
-1040.0
-1389.125
-1205.25
-297.875
777.25
754.375
237.75
838.0
1768.75
1870.25
2044.75
2336.375
1860.75
1228.625
1166.375
1332.75
1195.0
1218.375
2121.375
2340.125
831.5
-180.75
-20.125
-293.75
-881.75
-779.25
200.5
1232.125
1459.375
1464.25
1474.5
1394.625
2103.125
2995.25
3070.875
2817.75
1892.5
485.0
33.0
396.5
1191.0
2276.0
2523.625
2184.875
2477.625
2972.75
2950.125
2832.75
3290.5
4240.875
4977.0
4895.625
3655.0
2063.375
1884.5
2870.75
3157.25
2685.125
2425.75
2247.875
1943.0
1790.5
1745.125
1734.125
1706.25
1306.625
650.75
100.875
-236.125
175.125
1243.125
1908.0
2156.5
2467.0
2810.625
2929.625
1909.25
350.5
503.75
1675.75
1658.625
937.75
681.25
785.75
889.125
1252.5
2160.375
2543.0
2219.625
2876.25
4115.25
4699.5
5498.75
6323.375
5977.375
5208.125
4950.75
4874.875
4591.125
4129.125
3556.125
2880.5
2581.0
3047.875
3724.375
4056.875
4198.5
4758.875
5888.0
6657.25
6796.75
6772.75
6282.375
5862.75
6467.25
7400.75
8559.75
10506.75
11969.125
11941.0
11296.5
10719.875
10211.75
9699.875
8801.125
7367.5
6000.375
5024.875
4242.25
3789.375
3468.25
2693.5
1886.75
1733.25
2205.125
2953.625
3350.375
3383.375
3552.25
3507.5
3189.0
2936.875
2118.375
965.125
937.0
1824.875
2097.0
1604.25
1513.125
2193.0
2993.375
3714.375
4401.5
4850.75
5268.25
5693.75
5637.0
5309.25
5266.0
4930.875
3728.25
2790.125
2984.25
3379.0
3499.875
3690.625
3824.125
3831.875
3290.375
2196.125
2096.125
2942.125
3220.125
3345.25
3759.125
3887.75
3795.25
3477.375
3622.25
5325.0
7635.125
9488.75
10764.125
10809.0
10005.875
8997.0
7131.5
5194.75
4477.0
4090.5
3461.625
3045.625
2360.5
1124.375
265.375
477.25
1185.5
1365.125
1004.75
722.625
680.0
899.375
1303.75
1505.875
1364.25
1270.875
1802.25
2680.0
2960.125
2975.25
3426.375
3460.0
2783.875
2652.375
3195.5
3275.125
2769.875
2484.375
2435.875
2020.0
1515.75
1679.25
2179.875
1917.375
948.0
883.875
2195.875
3238.375
3325.5
3144.875
2792.625
2622.875
3134.625
3664.125
3553.0
2732.0
1552.25
874.0
758.375
714.875
833.125
878.75
710.375
617.375
-73.625
-1313.125
-1267.125
234.625
1448.75
2081.625
2750.25
2999.125
2632.125
2352.25
2065.0
1546.75
1508.75
1589.0
1224.5
1881.5
3462.375
3614.0
2663.25
2355.375
2692.625
3303.375
3413.75
2861.125
3060.0
3690.75
3971.625
4925.625
5757.625
5254.5
4747.125
4604.25
4044.375
3398.75
2972.375
2704.5
2389.625
2027.375
1990.5
1915.0
1768.375
1993.75
2082.25
2343.125
3462.5
4595.125
5014.5
4315.875
2775.25
2200.0
2933.625
3593.375
3809.5
3996.375
4254.375
3995.375
3297.75
3137.25
3039.25
2786.0
3184.125
3291.125
2757.75
2604.875
2530.5
2540.125
2894.25
3059.375
3120.75
3025.0
3067.625
3860.875
4556.875
5016.625
5380.375
4913.25
4644.125
4725.0
3935.0
3519.75
3658.875
3049.625
2723.75
3053.125
3152.25
3047.5
2778.75
2944.125
3795.75
4398.875
4467.25
3743.25
2807.125
3327.625
4186.5
3708.25
3362.75
4020.0
4518.25
4584.125
4736.375
4545.125
3569.5
3118.5
3934.625
4527.0
4638.375
5383.875
6272.875
6511.125
6174.375
5394.375
4628.625
4025.0
3385.25
3459.375
4571.625
5608.875
6006.25
5818.5
4976.125
4423.0
4704.375
4677.375
4311.125
4460.625
4599.875
4705.125
5570.125
6740.875
7406.875
7458.0
7152.125
6927.75
7075.25
7590.5
7989.375
7910.125
7588.25
6674.25
5180.25
4511.75
4730.625
4581.875
4328.25
4698.0
5254.625
5776.5
6477.5
6443.25
5231.375
4472.75
4393.625
3739.125
3463.875
4365.625
5263.75
5224.875
4007.375
3390.875
4988.375
6354.0
6463.25
7502.75
8735.0
8656.625
7922.25
6666.5
5568.375
5643.0
5899.875
5829.5
6215.875
6469.875
5733.375
5020.125
5223.0
5581.0
5609.0
5702.625
6067.625
6435.125
6121.625
5347.25
5099.125
5118.0
4886.75
4371.375
3782.125
4236.5
5113.75
4605.75
3986.125
4461.125
4875.75
4974.375
4927.75
4712.625
4684.125
5005.875
6094.875
7046.125
6537.0
6038.75
6231.375
6106.0
6213.125
5989.25
4504.375
3463.5
3389.875
3304.625
3585.875
4348.625
4752.25
4038.875
2693.25
2800.75
4478.25
5441.125
5579.5
5911.875
5577.5
4717.25
4879.25
5385.875
4768.375
3586.375
3014.875
3463.5
4140.75
3758.25
2738.625
2378.375
2974.125
4264.625
5410.75
5547.125
4662.25
3226.5
2316.375
2363.125
2444.125
2602.25
3472.625
4342.125
4231.625
3541.75
3765.0
4999.375
5799.25
5777.625
4916.25
3509.875
3020.25
3207.25
2979.875
3019.875
3716.875
4737.5
5394.625
5049.625
5103.875
5977.125
5810.5
4980.5
4759.625
4723.625
4721.125
4500.25
3548.5
2469.375
2014.75
2235.5
2574.875
2393.75
1866.875
1852.625
2846.5
3628.0
2883.125
2046.75
2350.375
2503.25
2144.0
1982.875
1497.125
470.5
-80.375
327.875
1026.5
1376.0
1458.375
1481.125
1482.625
1533.125
1549.0
1359.0
1266.875
1815.75
2573.125
2723.0
2725.375
2994.5
2897.5
2485.5
2326.5
2535.125
3110.0
3597.5
3695.25
3864.75
3914.625
3320.875
2754.75
2854.625
2907.25
2603.875
3087.375
4359.5
4757.875
4421.75
4981.75
6178.625
6841.375
7018.625
6805.5
6080.5
5768.0
6337.125
6659.875
6467.375
6343.875
5512.375
3725.375
2424.375
2011.25
1771.75
1560.875
1373.625
1416.625
2199.625
3152.5
3340.5
3232.875
3321.375
3244.625
3285.5
3627.75
3551.375
3085.875
3033.875
3545.125
3717.25
2941.0
2350.5
2540.625
2391.25
1878.0
1616.25
1339.75
818.0
-47.125
-544.75
-97.75
255.625
378.0
585.375
434.5
790.125
1420.25
1036.75
924.5
1544.5
1745.25
1794.125
1453.375
444.0
-299.125
-300.375
597.375
1346.625
671.375
-379.5
-900.375
-572.25
1027.125
2456.375
2876.0
2823.75
1906.75
967.0
1278.0
1983.0
2385.25
2615.25
2831.25
2992.25
2220.5
570.375
-787.75
-1418.5
-889.625
359.375
372.25
-558.5
-131.75
1099.875
1037.375
608.625
1314.75
1992.125
1996.75
2303.5
3076.75
3774.875
3469.125
1979.625
1131.625
1513.75
1503.375
970.75
1069.625
1461.75
1195.375
808.5
786.25
113.125
-729.375
-204.375
370.25
-347.625
-824.0
-130.125
708.625
618.75
-74.125
186.625
1382.0
1908.25
2022.75
2915.375
3712.875
3125.625
1976.375
1717.25
2251.5
2538.375
1994.375
1008.125
448.75
536.125
909.75
1515.375
2538.375
3513.25
3252.25
1801.125
729.125
708.375
1392.0
2191.625
2285.125
1785.875
1291.0
1142.875
1663.125
1891.625
1209.25
737.5
352.125
-201.125
35.5
387.625
390.5
879.125
1091.125
536.0
181.0
136.375
174.625
476.375
1202.5
2047.875
1917.125
689.625
-443.75
-711.625
317.125
2078.25
2781.0
2131.5
1651.0
2101.5
2570.5
1917.25
755.0
641.5
1242.5
901.875
-235.25
-678.75
-425.75
-111.375
568.875
1133.25
787.25
193.75
-473.625
-1451.375
-1640.75
-1026.875
-967.875
-1380.875
-1665.125
-1781.125
-1596.375
-1407.0
-1280.0
-1022.125
-1361.625
-2008.375
-1583.75
-464.125
330.125
510.875
181.75
363.875
1164.375
1411.0
1209.5
1049.625
1220.5
2132.75
2744.625
2475.625
2238.625
2120.125
2493.75
3844.625
5090.875
5364.0
4410.25
2755.875
1784.375
1604.625
2254.375
3586.75
3473.875
2029.25
1558.25
1721.5
1773.5
2409.75
3388.25
3652.125
2986.75
2615.0
3139.75
3543.875
3520.375
3165.625
2475.0
2174.75
2225.375
2471.125
3156.25
3608.625
3935.5
4021.5
2722.625
1390.875
1287.625
1229.625
1215.25
1408.0
1351.25
1624.25
1713.375
1080.25
854.25
1060.125
1687.125
3524.75
4908.25
4034.75
2443.875
1639.25
1423.25
2009.125
2668.125
1824.875
483.25
156.625
233.625
371.625
496.75
404.875
897.75
1711.625
1782.75
1578.25
1711.25
2290.0
3084.5
3457.375
3716.25
3919.5
3391.75
2915.625
3248.625
4039.25
5227.75
6178.75
6219.875
5950.5
5774.125
5555.75
5211.125
4976.0
5785.875
7285.0
7666.25
7287.625
7810.5
9201.5
11175.0
13272.625
14627.375
17228.5
23357.5
31637.625
42175.5
57669.125
77723.0
99341.25
118112.375
127915.75
125963.25
115297.25
100531.125
83985.875
66728.0
51464.25
39971.125
31137.875
24663.75
20238.25
16530.625
14038.875
12394.0
10044.0
8152.875
7680.5
7731.375
7837.625
7630.625
7342.5
7088.5
6314.875
6213.25
7184.875
7138.875
5993.875
5437.0
5622.0
5612.375
4927.375
4333.875
4456.0
4855.625
5307.5
5532.75
5480.75
5639.625
5555.25
5371.875
6252.875
7514.25
8116.625
8338.5
8097.125
7739.375
8304.5
9416.125
10194.75
11296.125
13614.0
16238.875
17772.75
18539.375
19816.375
22735.625
28044.375
35605.25
46238.125
63099.625
88574.875
122717.25
164508.125
208586.375
242251.25
253789.625
243045.0
217971.875
185279.875
149834.375
116761.125
89512.625
68810.75
53677.125
42680.25
34949.875
29625.625
25253.875
20972.625
17293.75
15055.625
14166.75
13695.0
12775.75
11493.25
10705.0
10217.5
9103.0
8105.875
8155.625
8525.125
8722.0
8697.875
8484.125
8823.875
9423.25
9310.875
8846.25
8189.125
7245.375
6904.0
7555.5
8553.875
8859.75
8339.125
8294.375
8473.875
7797.75
7531.75
8224.875
8645.25
8598.25
8106.625
7722.625
8765.625
10747.125
12655.75
14159.75
14558.75
14529.625
15765.625
18714.25
23222.75
29326.75
38433.625
52704.5
71400.25
91795.375
110936.625
123589.25
125301.625
117269.25
103424.0
86332.25
68134.625
51910.625
39626.375
30411.25
23128.125
17940.625
14495.25
12308.125
11365.125
10864.25
10261.25
9778.625
9107.125
8342.625
8103.75
8154.625
8020.625
7594.375
7311.5
7729.25
7995.0
7374.875
6601.875
5451.625
3481.875
2006.125
1868.125
2430.5
2703.625
2202.0
1867.0
2510.875
3200.125
3027.125
2593.375
3045.375
3891.25
3624.875
2901.875
2807.25
2565.0
2099.375
1660.875
846.0
615.25
1485.75
2461.625
3296.25
3755.75
3688.75
3852.75
4092.375
3943.75
3583.375
2992.0
2811.25
3327.75
3331.25
2747.5
2684.5
3085.875
3079.5
2306.125
1545.75
1549.75
1645.875
1190.75
320.75
-826.0
-1431.625
-649.625
795.0
1782.75
1963.25
1342.75
641.5
792.625
1407.375
1928.875
2755.375
3349.75
2801.25
1960.0
1585.125
1219.125
821.875
593.0
402.25
177.25
105.5
496.875
1033.875
1595.75
2639.375
3147.125
2304.375
1533.625
1401.25
1271.625
1251.375
1073.5
343.75
-200.5
337.25
1362.125
1311.5
721.375
1121.625
1542.75
1197.375
1065.375
1178.5
1136.875
926.375
633.75
653.25
603.625
320.875
576.25
1030.375
1133.5
1164.25
1336.625
1870.25
2066.25
1250.5
375.25
-197.0
-460.625
244.0
1019.75
799.5
358.0
434.875
1037.25
1848.25
2200.875
1719.875
1000.25
965.75
1219.25
1251.375
1822.375
2401.375
1767.875
723.875
137.375
-121.875
-15.875
469.625
1093.375
936.125
-487.125
-1799.125
-1930.5
-1264.875
-456.25
132.0
1005.375
1973.875
1385.25
-326.0
-702.125
396.875
896.0
143.25
-531.375
-505.125
-511.625
-787.25
-884.75
-680.0
-647.5
-1203.25
-1801.0
-1774.625
-1303.625
-806.5
-544.75
-389.125
-193.25
-369.75
-803.5
-754.125
-78.125
906.125
1676.125
1771.875
1298.0
415.375
-651.875
-1117.875
-410.0
1145.75
2746.875
3429.625
2699.5
1541.5
997.125
459.125
-545.875
-1549.25
-2147.25
-1856.75
-1003.5
-249.0
590.625
869.75
787.75
1911.5
2540.125
1052.0
69.625
620.375
1050.0
1134.875
1085.25
683.25
162.625
-9.25
382.875
822.75
823.125
552.125
222.125
-127.375
-549.5
-742.875
-690.25
-1133.875
-1514.75
-761.25
340.875
950.5
1365.5
1750.625
1506.875
274.125
-578.625
-123.0
448.375
242.125
-770.875
-1643.875
-1181.5
-489.125
-113.75
878.625
1070.0
-381.25
-1776.5
-2323.5
-2024.125
-1504.375
-1625.25
-1521.5
-701.375
-124.875
-217.0
-679.375
-966.875
-915.875
-550.0
141.25
459.25
410.75
291.625
-402.0
-440.125
685.375
809.0
533.5
1377.625
1672.0
1444.0
2221.875
2737.75
1910.125
659.0
-250.125
-437.125
-57.125
335.0
577.75
181.375
-1003.375
-1724.875
-1402.0
-704.875
33.0
635.125
1228.0
2056.0
2402.375
2042.625
1634.5
1267.25
1117.375
1247.25
1104.625
611.375
-163.625
-885.625
-660.625
336.375
988.625
897.25
978.0
2075.75
3060.375
2857.125
2094.25
1154.25
542.25
869.125
1317.25
1449.875
1803.125
2458.5
3367.875
4134.5
3998.375
2944.875
1692.375
715.75
25.5
135.125
1015.125
1224.0
714.375
409.875
165.375
279.0
444.75
-394.125
-1053.375
-217.375
1079.125
1458.625
1112.0
1208.375
1194.25
132.5
-612.875
-703.0
-880.5
-234.875
907.25
1046.0
513.75
60.75
-240.5
-102.0
589.0
744.75
82.5
762.625
2648.375
3159.5
2990.875
3355.25
3430.0
3240.25
2565.5
1697.0
1988.5
2500.0
2366.125
2277.25
1759.0
856.25
491.625
282.75
-587.25
-1762.25
-1850.375
-1139.5
-950.375
-22.375
2055.75
3144.75
3295.5
3280.125
2280.125
786.375
-15.5
-311.125
-244.875
720.5
1998.875
2153.625
1463.75
698.375
-478.625
-1464.5
-1700.75
-1614.625
-532.25
1251.25
1670.875
770.375
61.125
-206.125
-187.0
153.5
477.75
474.25
344.5
506.625
1147.75
1573.25
835.625
-80.625
53.625
-13.875
-910.875
-1377.5
-1221.75
-775.5
-114.0
333.625
967.875
2583.25
4634.375
5390.625
3941.75
1782.875
657.75
617.375
924.625
372.125
-893.25
-880.0
407.5
1396.125
1803.375
1593.125
1086.75
1182.375
1612.0
1863.875
2200.5
2510.75
2411.75
1992.75
1734.875
1979.375
2170.625
1540.75
894.125
1638.75
3022.375
3337.75
2846.25
2366.25
1662.5
1069.625
1010.0
593.625
-137.0
-24.375
165.5
-232.125
396.375
1746.375
1950.5
1878.0
2208.625
1901.125
1671.5
2287.0
2678.75
2395.75
1786.875
963.375
44.75
-615.25
-604.375
-326.5
-436.5
-640.0
-495.625
61.75
577.25
287.375
-356.0
-365.875
321.375
1362.5
2024.125
1952.125
1771.125
1425.5
873.625
977.625
1320.625
1173.875
1378.125
1851.625
1530.375
1118.125
1515.875
2198.625
2901.5
3225.375
2367.75
1292.125
1311.75
1662.0
1542.25
1397.375
1418.375
1285.875
1007.25
1117.0
1731.25
2061.375
1892.125
1849.625
1725.375
1003.875
445.75
693.5
1006.375
989.25
683.0
-389.25
-1426.5
-1475.75
-1898.5
-2909.875
-2938.25
-2551.5
-2393.625
-1586.75
-780.25
-777.625
-755.375
-413.875
-22.375
277.625
73.75
-460.625
-807.0
-1231.375
-1899.875
-2142.0
-1604.5
-1018.5
-1057.875
-1304.25
-1306.75
-1466.0
-1888.25
-1897.875
-1473.625
-1435.375
-1681.75
-1379.125
-667.25
41.125
693.25
676.5
283.0
1116.375
2652.875
2873.125
2355.625
2799.5
3523.125
3184.375
2494.0
2667.0
3303.375
3626.375
3749.375
3947.0
4190.25
4022.625
3199.625
2574.625
2653.875
2908.125
3051.875
2677.875
1414.625
124.25
-214.125
85.75
150.125
212.875
856.125
1068.75
621.0
701.25
474.75
-233.0
654.5
2222.375
2344.5
1958.75
1919.125
1932.25
2177.375
2112.875
974.5
-129.625
272.25
981.375
466.5
53.25
200.375
-243.0
-313.625
71.875
-658.875
-1331.5
-850.0
-595.25
-779.125
-677.0
-405.75
-29.25
126.125
-681.5
-1756.25
-1288.5
304.5
1013.375
1023.5
1341.5
1849.5
2729.25
3440.625
2899.5
1964.875
1629.5
1383.125
1198.375
1638.0
1954.25
1128.25
691.125
1885.25
2417.125
1593.875
1481.625
1762.875
1847.75
2412.625
2479.625
1976.875
2101.75
2090.75
1814.375
2650.25
4021.25
4296.25
3684.25
3498.875
3814.625
3919.75
3596.5
2404.625
976.375
766.75
513.125
-657.875
-648.125
512.0
1326.5
2118.875
2906.5
3910.5
5481.875
6323.125
6341.75
6454.0
6465.375
6796.5
7224.125
6660.5
5879.0
5215.0
3977.375
3112.75
3240.75
3403.625
2920.5
1969.125
1335.5
1320.125
1456.875
1576.375
1911.625
2812.625
3614.5
3169.125
2358.75
1961.75
1396.375
1633.125
2831.0
3184.0
3114.0
3358.625
2863.25
2098.75
1920.875
1530.0
613.625
-271.625
-476.125
73.25
326.0
230.125
696.25
1040.375
522.25
-340.0
-1094.875
-1073.875
-453.125
-630.625
-1164.0
-833.25
-92.625
596.75
943.25
699.375
484.625
527.875
1004.875
1994.625
2494.25
2860.25
3920.75
4688.0
5206.25
5993.125
6193.375
5772.875
5079.25
4490.5
4871.25
5604.875
5734.0
5257.25
4137.625
2908.875
1758.5
511.625
-61.75
-132.125
-193.25
-7.125
-217.5
-584.125
-377.625
-435.5
-614.125
-514.125
-557.875
608.375
3385.625
5368.0
5435.0
4436.125
3255.75
2247.75
1219.625
400.375
533.125
1481.875
1951.5
1410.875
836.125
377.75
-349.125
-672.875
-781.875
-1248.5
-1412.625
-1079.25
-521.25
-148.375
-506.5
-770.875
-489.75
-139.75
944.5
2138.625
1931.25
1480.75
1528.625
1101.0
1055.125
2275.0
3086.25
2484.25
1925.5
2155.5
2413.75
2866.25
3407.125
2794.625
1381.25
168.125
-679.75
-440.5
590.375
1175.125
1757.0
2458.875
2488.75
2291.375
2195.125
2338.125
3191.5
3564.875
2632.875
1979.5
2352.125
2921.0
3276.0
3492.875
3735.625
3560.875
2617.375
1989.125
2125.75
2286.625
2528.625
2609.625
1957.0
1258.875
913.5
676.625
781.375
1097.125
1344.5
1718.0
2292.625
2668.75
2066.0
1044.5
1243.125
2009.25
2072.5
2276.875
2776.75
2855.125
2856.125
2835.25
2913.625
3820.125
5355.0
7156.875
8917.125
9661.875
9538.125
9294.25
8508.625
7371.125
6694.375
6044.5
4967.375
3658.375
2310.875
1711.0
2053.75
2041.75
1321.625
821.0
927.0
1851.875
3502.875
4656.125
4554.125
3969.375
3508.75
2753.25
1795.375
1340.375
988.375
511.625
1014.125
2087.875
2396.125
2538.0
2740.25
2364.5
2280.875
2690.875
2717.25
2859.25
3163.125
2807.875
2256.75
1965.875
2054.375
3071.625
4145.25
3937.375
3139.5
2690.75
2456.625
2623.625
3270.375
3490.125
2921.25
2488.625
2611.75
2546.25
2013.0
1749.75
2210.375
3007.375
3883.75
5161.0
6850.25
8447.375
9704.0
10615.375
10864.0
10200.875
9316.0
8848.875
8155.25
6983.75
5684.625
3662.125
1591.375
1323.875
2043.875
2057.0
1427.75
576.375
307.125
1004.375
1681.125
2195.75
2846.125
3034.0
2906.75
3086.5
3272.375
3145.25
3453.0
4823.25
6240.5
7002.875
7554.25
7302.0
6203.75
5396.375
4694.0
4136.625
3885.875
2767.125
1462.5
1224.75
1034.25
869.375
1386.25
1759.5
1928.625
2153.25
1566.375
165.25
-750.0
-619.0
-392.125
-742.0
-837.625
22.125
1396.25
2650.625
3429.75
3223.875
1868.625
869.375
1343.375
1760.5
1313.5
1109.0
1201.25
1229.875
1076.375
390.875
150.625
1242.625
2467.125
2683.375
2178.875
1826.875
1911.25
1953.625
2056.375
2402.5
2558.25
2857.875
3613.75
4138.875
4457.875
4941.375
4787.125
3702.875
2956.25
2933.0
2773.0
2894.875
4015.25
5231.625
5844.125
5980.375
5584.0
4958.0
4711.125
5139.5
5656.25
5184.5
4291.625
3863.375
3308.5
3338.875
4542.625
4708.125
3511.125
3046.5
3109.0
2897.875
2961.5
3021.375
2503.625
1967.125
2039.375
2187.625
1753.25
1753.75
2650.125
2720.75
2073.5
2450.125
3059.75
2906.0
2849.625
3095.25
3397.875
3419.75
2520.875
1799.375
2258.875
2475.125
1869.125
1325.875
1101.75
1614.625
2692.875
3171.375
3191.125
3268.375
3185.375
3272.125
3433.5
3174.125
2907.75
2585.5
2316.0
3125.625
3970.75
3177.125
2040.375
1877.25
1918.25
1833.875
1816.75
1311.125
201.5
-289.0
451.5
1136.0
1222.625
1548.25
1690.0
1466.0
1903.125
2386.375
2424.25
3089.25
3923.625
4387.625
5166.375
5556.875
5545.625
6548.5
7747.25
8223.75
8747.5
8649.75
7579.0
7036.25
6815.625
6122.0
5826.875
5815.0
5390.875
5378.875
6353.625
7804.875
8623.25
7733.375
6039.125
5249.75
5504.75
6287.625
6631.875
5806.125
4937.125
4792.375
4864.625
5318.125
6165.25
6827.625
6905.125
6045.0
4966.5
4764.0
5029.75
5089.25
4997.75
5112.375
5564.5
5616.25
5088.125
4767.375
4562.5
4345.25
4567.875
4773.125
4387.75
3903.75
3928.75
4161.25
4110.25
4346.5
5231.0
6228.0
7550.5
9115.25
10157.375
11518.625
13626.0
14702.125
14318.875
13844.875
13540.0
13091.375
12564.75
11877.375
11636.25
12215.875
11983.0
10443.625
9398.875
8703.0
7302.25
6327.0
6484.875
7211.375
8164.25
8644.125
8179.25
7308.0
7024.375
7761.625
8474.75
8663.0
8998.25
8601.5
6730.625
4880.0
3988.0
3627.25
3405.5
3026.75
2440.5
2033.25
2239.875
2773.75
3062.0
3424.625
4167.875
5097.75
6117.625
6818.5
7069.75
7180.0
7294.5
7740.625
8286.25
8915.125
10287.625
11094.25
10523.0
10469.875
11182.375
12112.375
14036.375
15984.875
16831.0
17291.5
17473.375
17197.0
16580.375
15197.375
13246.25
11705.75
10746.25
9757.0
8915.0
8827.5
8916.125
8477.625
7440.125
5810.5
4515.75
4292.875
4596.0
5080.375
5363.875
5315.125
5597.75
5718.5
5030.25
4381.125
4300.625
4549.625
4847.25
4990.375
4995.5
4810.375
4648.75
4706.0
4736.625
5017.25
5630.75
6043.25
6408.75
6742.625
6242.875
4699.5
3275.125
3176.75
3848.375
4438.625
5198.375
6117.125
6970.5
6970.5
5572.625
4902.25
5753.25
5935.75
5622.875
5890.625
5898.375
5624.5
5622.375
5899.875
6388.25
7080.0
8598.0
10696.375
12141.625
12991.375
13715.5
14411.25
15142.0
16019.625
17671.0
19039.0
18173.125
16099.375
14234.0
12438.75
11017.5
10137.0
9959.0
10202.0
9499.125
7983.625
6389.75
4668.875
3555.25
3066.5
2712.375
3078.75
3909.0
4353.25
4030.0
3328.625
3786.75
4861.625
4616.875
3992.5
3949.125
3881.25
4315.375
5190.875
5226.75
4340.5
3510.0
3665.875
4593.5
4706.375
3236.125
1697.75
1964.0
3551.875
4977.25
6007.625
6255.875
5723.125
5927.625
6821.125
7004.125
6611.5
6247.125
6161.0
6229.875
5803.5
5430.25
5794.625
5763.125
4862.875
4098.875
3957.375
4292.125
4604.625
4773.375
5482.5
6424.5
6685.0
6596.375
6482.75
6128.0
5896.625
5876.25
5701.625
5619.25
5665.5
5427.625
5351.0
5992.375
6660.625
6500.625
5803.125
5432.125
5510.5
5318.375
4758.25
4433.875
4071.125
3319.25
3197.5
4358.75
5828.625
6786.625
7511.5
7845.125
7007.75
5681.375
5165.25
4915.75
4227.625
3468.0
2586.875
1823.375
1485.5
843.0
322.75
949.375
1801.125
2227.5
2810.125
3236.375
3126.75
2931.125
2927.875
3335.125
3949.25
3911.625
3570.75
3820.875
3936.625
3540.5
3345.125
3141.625
3233.25
4019.125
4009.375
3437.625
3888.125
4134.375
3729.5
4338.75
5264.375
5142.75
4565.625
3911.375
3225.375
3374.125
4257.0
4306.875
3879.25
4642.25
5320.0
4587.375
4010.375
3929.625
3394.5
2721.5
2357.75
2565.5
3108.25
3321.625
3308.75
3055.25
2724.75
2976.875
3726.0
4806.875
5353.375
4524.875
3797.25
3539.375
2714.625
2299.625
2443.625
2259.25
2245.0
2155.125
1665.5
1516.375
1615.5
1673.625
1917.25
2530.25
3196.25
3262.875
3475.875
4400.5
4665.0
4028.375
3451.5
3050.375
2667.875
2228.5
2627.0
4304.375
5070.5
4125.25
3672.125
4667.375
6000.5
6363.5
5726.75
5489.0
6242.5
6985.375
6565.375
5399.875
5186.0
5723.0
5660.625
5711.875
6374.0
6426.125
5679.875
5080.875
4963.375
4904.625
4544.25
4332.375
4496.125
4052.875
2921.0
2670.5
3342.5
3789.5
4551.625
5429.125
5006.375
4151.125
3645.625
2966.25
3056.25
3771.125
3719.25
3498.75
3274.875
2657.625
2848.0
3994.125
4690.125
4280.25
3643.625
4158.125
5031.25
4866.75
4478.75
4294.25
4051.125
4376.25
4781.0
4240.5
3246.625
2631.875
2464.0
2632.5
3552.875
4838.625
4991.25
4190.0
3343.875
2238.375
1555.625
1793.0
2068.25
2326.625
2654.875
2739.0
2796.0
2800.25
2993.25
3725.0
4594.375
5594.875
6314.0
5768.625
4318.625
2762.0
1925.875
2846.0
4829.25
5884.375
5109.75
3734.375
3422.5
3695.375
3969.25
4858.25
5524.875
5169.125
4624.125
4475.0
5159.5
6206.625
6117.0
5418.0
5611.5
6236.25
6185.625
5687.25
5309.375
4618.375
3911.125
4117.25
4548.75
5126.875
6204.875
6069.625
4866.0
4758.625
5446.125
5633.5
4985.125
4303.625
4650.375
5033.25
4792.25
4740.5
4578.0
4275.875
4045.875
3717.125
4144.75
4527.5
3566.125
3175.5
4399.375
5461.25
4841.375
2722.75
1153.125
1072.875
1179.0
1122.625
1597.875
2634.125
2966.0
1884.75
1591.625
3063.625
4362.0
4901.25
4420.625
2927.75
2654.25
3764.75
4230.375
4245.75
4576.75
4487.125
3668.0
3292.75
3907.0
4363.625
4451.0
4797.75
4937.0
4936.625
5280.375
5286.125
4511.75
3574.0
3354.875
4062.5
4876.75
5110.5
5016.875
5169.25
5373.75
5145.375
4849.125
4581.375
4368.25
4784.125
4823.5
3690.0
2993.375
3232.625
3219.125
2814.875
2879.75
3674.625
4153.375
3958.0
3785.125
3470.0
3254.0
3454.25
3397.625
3493.375
3956.875
4029.25
3566.375
2207.5
938.75
1330.875
2180.875
2793.375
3413.125
3070.125
2676.875
3446.625
4429.875
4881.5
4174.25
2842.0
2481.375
2434.125
2228.875
2658.75
2735.0
1814.375
897.875
513.875
822.625
1703.0
2499.375
2534.25
1754.375
1387.25
2375.875
3750.625
4448.5
4844.0
5264.375
5183.0
4715.375
4401.625
3945.25
3596.5
4242.625
5261.75
5254.375
4447.625
4409.125
5225.125
5635.5
5929.375
6288.625
5708.75
4978.75
4814.625
4283.75
3633.875
3171.625
2602.125
2481.625
2437.0
2039.375
2254.0
2638.375
2112.25
1597.0
1926.5
2321.125
2484.375
3269.5
4374.125
4436.0
3837.25
3734.875
3852.375
3933.125
4114.875
3849.375
3226.75
3081.0
3218.625
3238.75
3268.0
2930.5
2571.375
3416.0
4721.125
4797.875
3796.375
2710.0
2346.625
2928.25
3344.875
2933.375
2798.75
3501.75
3803.875
3158.875
2912.625
3597.875
3911.375
3164.5
2175.75
1770.375
1727.375
1596.625
1486.375
1188.0
693.375
599.625
344.75
-359.625
-192.75
593.0
735.75
1139.375
2348.375
2491.5
1119.25
276.875
381.75
426.75
711.5
1203.75
1502.5
1916.75
1771.125
966.5
621.875
620.0
1108.75
2029.125
1917.0
1488.75
1905.875
1979.75
1846.125
2332.625
2182.75
850.125
-222.625
-323.5
-156.25
246.0
1074.125
1374.375
1258.25
1628.75
1760.875
985.625
7.375
253.75
1949.875
2596.375
1555.875
1329.25
1704.0
808.625
-541.25
-393.5
1246.125
2075.25
1499.875
1334.125
1362.375
1022.125
1237.0
1482.375
1470.625
1836.875
1679.5
818.5
479.0
532.5
262.375
-115.375
-303.125
-338.625
-42.0
537.625
902.375
1069.875
1122.625
1064.375
1613.125
2544.5
2482.75
1555.125
1241.375
1766.25
1552.125
118.0
-958.75
-1251.375
-1425.5
-1282.125
-788.0
-350.625
-415.375
-686.375
-93.5
515.375
15.75
-558.25
-737.625
-136.375
1474.875
2041.5
1236.75
661.75
199.25
236.0
979.125
930.5
274.875
-26.625
-258.125
-454.0
-461.875
-203.625
-30.0
-577.125
-494.25
1324.375
2493.5
1804.875
1482.25
1663.25
987.75
965.625
1962.375
1600.75
364.25
264.375
595.25
193.125
-576.0
-841.375
-445.875
133.75
513.5
-303.875
-1927.25
-1605.625
379.875
1390.0
1568.75
1396.875
363.875
-958.875
-1764.125
-1454.625
-538.125
-384.75
-584.625
-580.25
-755.875
-590.0
-336.75
-722.25
-920.0
-1161.25
-2482.75
-3580.75
-3049.5
-1865.625
-1322.0
-1193.0
-495.25
699.375
1206.875
993.0
1117.75
1423.875
1394.125
1533.125
1862.875
1869.25
1580.5
986.125
188.625
-113.375
482.25
1474.75
1966.75
1645.125
969.5
510.125
554.75
960.25
1456.625
1773.25
1511.125
1036.625
1140.375
1538.375
1645.5
1590.0
1604.625
1649.375
1668.125
1625.0
1083.25
136.5
37.25
729.5
827.25
410.875
167.5
0.125
-307.625
-921.875
-1465.25
-1283.75
-657.125
-353.25
-470.5
-442.625
-160.5
141.875
612.875
854.75
814.25
1145.0
1018.5
296.5
364.125
582.125
56.75
-893.625
-1975.625
-1600.625
-38.625
-133.875
-973.875
-508.5
121.75
731.75
1608.25
1550.375
933.5
639.625
174.5
-261.0
-203.0
-217.25
-533.375
-727.875
-765.25
-1042.75
-1623.25
-1817.5
-1490.625
-1747.75
-2654.625
-3220.375
-3555.875
-3452.625
-2279.0
-963.25
120.0
1373.75
1861.25
1612.75
1695.25
1656.875
1236.125
911.5
655.75
910.0
1762.25
2366.125
2857.5
3598.25
4145.125
4151.875
3018.375
1251.375
978.625
1868.125
2150.5
2327.625
2368.5
1760.25
1622.0
1587.75
1052.625
1178.5
1464.75
1231.5
1399.875
1688.375
1406.875
773.125
365.0
378.875
-65.0
-476.875
135.0
527.375
670.75
1178.0
1156.625
1469.625
2210.0
1545.25
644.75
944.125
961.625
-294.125
-1540.5
-1035.5
317.875
816.75
1100.25
1214.875
951.375
1311.125
1525.25
883.25
156.0
-652.0
-1067.125
-474.375
658.5
1731.0
2006.875
1796.625
1904.0
2036.625
2153.875
1717.375
242.5
-931.0
-1255.375
-1019.125
-596.125
-856.5
-567.875
863.125
1245.75
923.625
1475.625
2302.125
2974.25
3176.5
2832.375
2627.0
2222.875
1580.25
1650.875
2351.875
2729.125
2160.0
1175.75
839.875
1365.375
2235.875
2464.5
1661.25
595.75
-256.125
-569.625
-245.125
-190.625
-1047.75
-2501.5
-3240.25
-2334.875
-1133.625
-825.0
-1251.875
-2117.375
-2247.75
-1536.375
-1129.125
-426.875
733.625
1387.25
1452.125
588.625
-596.75
-811.625
-718.75
-367.625
779.75
1387.25
1136.75
1133.5
1424.375
1621.0
1501.75
1143.5
812.25
550.875
779.5
1266.5
859.25
65.0
250.25
1066.0
1738.5
2327.625
2571.75
2009.375
1215.125
981.0
941.75
599.25
416.375
800.5
1204.375
660.875
-712.625
-1093.25
323.125
1503.375
1420.125
1834.625
2897.25
2986.125
2542.25
2295.75
1544.75
734.875
746.0
1141.125
1544.875
1486.0
522.125
-31.875
659.375
1193.5
1059.375
929.625
684.75
655.25
1024.375
649.625
-237.75
-425.0
-334.125
-469.0
-519.625
-422.375
-462.625
-1138.0
-1879.125
-1667.0
-1243.375
-1043.5
-349.125
354.375
624.0
896.625
1001.5
648.125
-245.25
-1362.5
-1802.5
-1541.875
-1144.75
-708.625
-491.25
-607.5
-791.75
-929.5
-838.5
-576.25
-617.125
-935.5
-932.875
-534.125
-202.25
158.125
364.625
-327.625
-912.5
-397.0
-251.5
-740.25
-526.125
-209.0
-599.875
-1172.0
-1691.75
-1941.25
-1545.875
-833.625
-561.375
-754.0
-426.75
100.625
-556.5
-1139.0
72.25
1534.125
1777.0
1375.625
682.25
-97.5
-494.625
-587.75
-787.875
-1285.375
-1556.625
-1026.75
-350.75
-411.25
-1359.0
-2869.75
-3571.625
-2442.75
-783.625
-29.25
82.25
59.75
-111.125
-585.875
-961.25
-484.625
328.0
745.125
1329.125
1763.625
1127.25
230.375
-269.875
-708.625
-528.75
475.875
950.5
70.875
-1167.625
-1612.625
-1617.875
-1685.875
-1629.5
-1768.625
-1686.125
-449.5
680.5
495.25
-231.875
-764.375
-300.375
1072.625
1793.75
2032.25
2399.75
1894.375
801.75
218.25
152.25
381.125
224.875
-456.25
-718.125
-746.875
-991.75
-1010.0
-1286.875
-2294.625
-2781.375
-1939.25
-632.5
534.25
1261.625
789.25
-421.75
-1256.625
-1681.25
-1701.625
-1808.25
-2222.75
-1214.0
823.0
1429.5
1108.25
1023.125
1030.625
1389.375
1647.125
1327.125
732.125
140.625
176.75
-70.375
-1697.75
-2681.375
-2113.375
-1613.125
-1400.5
-1031.25
-286.625
957.5
1851.0
1853.875
1450.5
1562.75
2217.25
1894.5
642.875
-38.25
-30.125
707.5
1685.625
1649.75
1171.875
722.875
-91.125
-325.875
301.25
777.75
823.25
503.625
-218.125
-986.625
-1013.75
-164.875
706.125
1252.125
1204.25
446.25
89.375
154.625
-61.125
-97.625
-460.5
-1260.375
-1055.25
-442.875
-530.25
-529.5
-169.25
320.375
1068.625
1551.375
1141.5
416.0
638.0
1317.875
581.875
-1125.375
-1776.25
-1299.875
-1002.5
-1166.625
-887.75
61.375
749.375
804.625
519.375
-111.75
-1178.5
-2433.5
-3060.5
-2546.375
-1708.375
-1267.375
-399.0
1382.625
2500.75
2245.625
2146.125
1996.75
748.25
-110.875
-27.25
-79.375
170.625
709.375
687.625
392.5
-31.5
-553.75
-562.75
-86.125
113.875
20.625
880.5
2177.625
1634.75
431.5
712.0
1092.75
942.125
1023.375
1032.125
1405.625
1966.0
1660.5
1269.0
1042.75
341.125
191.5
992.625
1474.875
1310.5
1382.0
1790.25
1517.375
717.5
407.875
83.5
-579.5
-770.5
-638.75
-507.625
-38.75
479.375
632.625
836.375
1436.0
1921.625
2156.5
2701.5
2843.125
1809.75
795.875
361.125
-18.0
127.75
845.25
1539.125
2165.875
2169.75
1421.125
1130.625
1491.0
1775.875
1944.75
1765.625
1075.25
599.0
640.625
841.25
788.125
14.75
-822.375
-572.5
76.5
137.25
41.75
13.375
-159.0
-332.625
-394.375
-354.125
-412.75
-775.0
-1292.625
-1673.25
-1771.25
-2147.0
-2956.625
-2778.5
-1554.5
-1216.25
-1837.375
-1887.25
-1142.125
-629.5
-750.625
-450.25
689.75
1549.125
1649.125
1402.0
1139.25
609.625
-843.75
-2252.375
-2125.75
-1131.75
-400.5
-623.625
-2088.375
-3239.375
-2974.0
-2490.75
-2446.875
-2116.0
-1463.875
-1371.375
-1682.625
-1250.0
-128.375
980.625
1679.875
1297.5
296.125
76.125
512.625
442.375
-232.5
-343.75
-3.0
-572.5
-1013.0
-215.25
163.375
-339.75
-1016.25
-1952.0
-2341.5
-2092.625
-2394.25
-3062.75
-3160.125
-2327.875
-1143.75
-432.0
-199.25
-639.25
-1179.125
-640.5
-188.375
-462.375
-205.5
-45.375
-683.375
-1237.125
-1320.375
-735.125
80.0
272.375
177.875
164.375
423.5
1003.25
1138.125
817.75
390.0
-139.375
-0.625
536.5
306.875
-183.125
-354.0
-445.875
-204.75
251.625
151.75
-658.0
-1265.0
-778.625
44.5
-219.375
-1442.125
-2550.25
-2971.875
-2452.5
-1222.875
-427.5
-493.375
-323.375
539.375
1441.5
1816.25
1180.625
-9.5
-711.5
-1282.875
-2055.375
-2085.625
-1234.625
-510.625
-488.625
-763.125
-817.625
-826.375
-789.375
-591.625
-675.125
-739.875
-330.0
-254.625
-938.125
-1844.0
-2464.375
-2614.125
-2669.125
-2624.75
-2496.75
-3093.625
-3400.375
-2201.5
-1402.125
-1688.625
-1596.375
-1527.125
-1672.0
-1224.5
-626.125
-315.375
-873.75
-2558.625
-3688.625
-3773.0
-3881.25
-3888.0
-3795.375
-3754.0
-3142.875
-1860.0
-102.875
1413.25
1628.125
808.25
-543.25
-1900.75
-1949.75
-817.875
292.25
1286.5
2011.125
1817.125
906.5
-11.5
-931.375
-1976.0
-2422.625
-2063.75
-1489.0
-786.75
-293.375
-157.375
154.0
14.875
-787.375
-939.0
-446.375
70.625
613.75
443.375
-340.125
-428.875
95.25
586.0
926.875
390.5
-953.625
-1521.625
-1141.25
-914.5
-844.375
-609.875
71.0
1230.125
1460.375
575.875
564.125
1570.875
1922.875
1092.75
92.625
-112.75
-271.125
-754.375
-432.375
219.375
227.875
-30.0
-683.75
-1440.25
-1673.75
-2052.875
-2296.375
-1539.875
-743.25
-758.375
-913.5
-534.875
-94.375
-626.0
-2012.75
-2853.875
-2525.25
-1986.625
-1658.5
-1049.0
-1052.5
-2193.5
-2812.0
-2223.125
-1315.75
-1029.875
-1638.625
-1599.25
-408.375
279.625
509.25
837.625
707.375
391.5
80.375
-551.125
-1544.75
-2449.875
-2309.75
-1844.625
-2178.375
-2564.125
-3116.25
-3829.5
-3596.375
-2978.625
-2211.875
-1263.125
-989.25
-177.875
1178.625
977.625
286.625
86.25
-617.75
-1013.375
-659.125
-343.375
-37.375
268.75
689.75
1019.5
762.125
878.875
1697.0
1838.25
1113.875
515.5
206.625
-522.25
-1684.375
-2120.25
-1736.875
-1826.875
-2361.0
-2214.0
-1768.5
-2011.625
-1984.625
-739.5
367.25
478.25
409.0
522.25
878.0
1445.75
1955.75
2615.75
2835.0
1833.625
983.875
1098.125
974.875
618.75
587.375
481.5
543.75
749.0
389.5
-53.125
49.5
626.625
1257.375
926.375
-79.5
-695.375
-1345.75
-1590.75
-592.125
139.0
-444.625
-1600.875
-2390.5
-2190.25
-1755.0
-1818.375
-2016.125
-2449.25
-2472.125
-1395.75
-520.75
-327.25
-19.875
287.0
-37.25
-1249.875
-2092.75
-1429.625
-283.125
865.875
1770.875
1219.0
1.625
-685.625
-1130.75
-745.875
480.25
1226.375
1420.125
1415.375
944.0
270.625
-177.625
-689.0
-1242.375
-1164.625
-894.875
-999.0
-605.625
0.0
-196.625
-392.25
-168.25
-315.5
-1025.125
-1703.0
-1530.625
-875.75
-444.125
304.25
922.5
549.25
225.25
669.375
1200.25
1159.375
831.25
1166.125
1749.25
1647.75
1296.75
1042.0
902.0
479.375
-975.25
-2316.75
-2389.25
-1802.25
-701.125
374.875
768.375
1162.625
1091.875
-19.5
-1192.5
-2195.875
-2597.75
-1902.25
-1475.375
-1494.125
-770.5
87.625
365.375
611.0
1074.625
1316.75
736.625
-513.25
-1442.25
-1336.125
-251.625
804.25
716.5
-212.25
-970.125
-1174.25
-1014.625
-971.125
-1069.375
-713.75
-111.125
-83.375
-318.0
-133.75
48.25
-178.375
-611.25
-1117.75
-1095.75
-209.0
361.25
81.5
-24.875
283.375
501.0
486.75
87.75
-443.0
-488.875
-173.25
-119.375
-500.375
-950.625
-1365.5
-1773.75
-1385.25
-134.5
418.5
-176.75
-915.75
-1271.5
-1052.625
-561.375
-375.375
-142.625
275.875
295.625
71.125
101.0
382.75
632.25
427.25
-348.0
-1333.0
-1897.875
-1492.875
-583.25
-256.375
-734.125
-1503.625
-1990.625
-1830.375
-1466.5
-1526.875
-1653.0
-1586.625
-1868.875
-2162.125
-1711.875
-1121.625
-955.25
-900.125
-810.0
-419.375
99.25
47.125
-237.875
-671.25
-1556.5
-1733.75
-1362.875
-2225.375
-3412.5
-3222.5
-2517.0
-2496.875
-2930.75
-2719.625
-1389.75
-32.125
475.75
334.75
-165.5
-703.5
-977.0
-528.875
726.375
1358.125
656.0
-41.375
-265.125
-643.875
-913.0
-828.5
-1100.625
-1908.125
-2083.875
-1134.375
-142.125
318.75
120.25
-1032.375
-1955.0
-1388.375
43.625
1429.375
2202.0
2288.0
2285.0
2014.0
1277.0
736.125
405.625
69.875
-357.875
-1226.0
-1742.125
-1176.25
-658.25
-767.5
-807.375
-743.875
-819.625
-869.75
-782.625
-412.375
18.75
-245.125
-1076.875
-1633.0
-1863.125
-1619.125
-623.5
-147.875
-908.75
-1418.375
-1118.75
-1123.75
-1756.25
-2415.875
-2760.375
-2890.0
-2754.875
-2326.25
-2204.5
-2254.875
-1538.25
-620.375
-447.0
-432.125
-78.125
424.875
725.25
288.75
-182.0
286.25
292.25
-1115.5
-2156.5
-1928.0
-1076.125
295.375
1518.0
1752.375
1583.25
1348.75
605.0
-377.125
-1230.375
-2414.375
-3804.625
-3967.375
-2625.625
-1240.5
-187.0
667.75
434.625
-674.875
-1308.625
-1149.375
-954.75
-1199.875
-1372.5
-1697.375
-2959.25
-4030.5
-4270.5
-4442.75
-3734.375
-2218.75
-1566.875
-1197.0
-253.0
183.375
-262.875
-570.375
-381.25
-667.0
-1455.875
-1731.75
-1951.5
-2280.75
-1743.5
-925.75
-771.5
-1273.375
-2275.75
-2963.75
-2902.75
-2821.125
-3087.625
-3068.0
-2344.625
-1993.125
-2272.875
-1813.625
-1133.125
-982.625
-636.875
-720.75
-1154.0
-796.625
-495.875
-515.625
-135.875
202.125
318.5
348.125
424.75
637.125
501.0
64.125
-666.125
-1358.125
-717.375
453.25
995.375
1646.875
1963.25
1608.0
1205.0
407.5
-301.125
-405.75
-337.125
-17.75
-179.375
-915.625
-1020.375
-919.5
-1007.0
-1272.875
-2120.5
-2378.125
-1953.75
-2061.875
-1939.75
-1623.5
-1713.125
-1180.375
-561.25
-990.5
-1676.125
-1853.625
-1446.625
-1213.375
-1969.625
-2466.125
-1686.125
-880.75
-625.75
-340.0
-752.25
-2288.875
-3321.875
-3336.0
-3406.375
-3319.125
-2712.75
-1962.625
-1034.625
-333.5
-280.25
-814.125
-1898.625
-2382.0
-1804.0
-1454.375
-1078.625
-457.125
-855.75
[truncated: 3,878 more chars]
