# Supplementary material for: The effect of hepatopancreas homogenate of the Red king crab on HA-based filler
Source: PeerJ. 2020 Feb 12;8:e8579. doi: 10.7717/peerj.8579 (PMC7023832; doi:10.7717/peerj.8579)
Supplement: Supplemental Information 3 — Raw data from NMR spectra of filler HA experiment. To plot the spectra use the multiplicator from Table S1. Spectral Region: LEFT = 9.001772643541111 ppm. RIGHT = 0.5040992680383022 ppm. [file peerj-08-8579-s003.zip › mm191003_N19.txt]

# File created = Tuesday, October 8, 2019 4:48:36 PM GMT+03:00
# Data set = mm191003  19  1  D:\Bruker\TOPSPIN  Admin
# Spectral Region:
# LEFT = 9.001772643541111 ppm. RIGHT = 0.5040992680383022 ppm.
#
# SIZE = 46446 ( = number of points)
#
# In the following ordering is from the 'left' to the 'right' limits!
# Lines beginning with '#' must be considered as comment lines.
#
-629.0
-1553.5
-3087.5
-3957.5
-3851.0
-2915.5
-1270.0
-66.5
17.5
-193.0
131.0
850.5
798.5
0.0
-120.5
-295.5
-1371.0
-1590.0
-584.0
47.0
93.5
294.5
169.0
-1184.0
-2050.5
-556.0
1315.0
1762.5
1308.0
521.5
291.0
-31.5
-1521.5
-1941.0
87.5
2775.5
4476.5
5520.0
7781.5
9539.0
7484.5
4685.0
3680.5
2011.0
-97.5
-1360.0
-1471.0
479.5
1939.0
1036.5
823.5
1616.0
1003.0
-241.5
-461.5
415.5
1757.0
2528.5
2561.0
2994.5
3560.5
2714.5
1246.5
682.5
802.0
1546.0
2160.0
1548.0
683.0
-219.5
-1335.0
-1515.0
-1997.0
-3791.5
-4282.0
-2560.0
-725.5
-455.5
-2185.0
-4586.5
-5434.0
-4206.5
-2653.5
-2299.5
-2455.5
-1801.5
-446.5
-133.5
-1475.5
-2061.5
-1732.0
-2674.0
-3018.5
-2142.0
-3433.5
-5688.5
-6141.0
-6003.0
-5603.0
-4729.5
-3833.0
-1848.0
516.0
1719.0
2888.0
3638.0
2606.0
1744.5
2063.5
1964.0
1779.0
2282.0
2071.5
565.5
-1029.5
-1982.0
-2149.0
-1188.5
378.0
1040.5
531.0
-589.5
-2184.0
-2636.0
-992.0
487.5
1000.0
1833.0
2807.5
3529.5
3780.0
3087.5
1700.0
374.0
712.0
2270.5
2005.0
1068.0
2394.5
4335.5
4898.5
3983.0
2062.0
360.0
-1199.0
-2569.5
-2554.0
-1682.0
-695.0
301.5
1069.0
1903.0
1880.5
1047.5
1643.5
2586.5
1831.0
877.5
927.5
1039.0
-360.5
-2819.5
-3560.5
-2978.0
-3190.5
-3248.0
-2795.5
-2721.5
-2547.5
-1650.5
575.0
3026.0
3303.0
2386.0
1669.5
242.5
-990.0
-955.0
-621.5
-388.0
-569.0
-886.0
-20.0
542.0
-1287.0
-3504.5
-4288.5
-5744.5
-8973.0
-10590.0
-8558.0
-6313.5
-5828.5
-4933.0
-3655.0
-3125.0
-2867.0
-3512.0
-4147.5
-2527.5
-1059.0
-2296.0
-3472.0
-2334.0
-152.5
1834.5
3283.5
3712.5
2835.5
1485.5
1308.0
2051.5
1425.0
-296.0
-1320.0
-2693.5
-3879.0
-2339.5
-284.0
-437.0
-1693.5
-2683.5
-1860.5
-553.0
-1561.0
-1471.5
1042.0
1460.5
739.0
1890.0
4177.5
6392.0
6701.0
6181.5
6623.0
5016.5
2283.0
2030.0
2116.5
1647.0
1816.5
1834.0
2199.5
2503.5
1790.0
1672.0
2398.0
2829.0
2312.0
1466.5
2667.0
3980.5
1655.0
-1360.5
-2246.0
-2781.5
-2759.0
-1092.0
405.0
-316.5
-2280.0
-3171.5
-3460.5
-4093.5
-3921.0
-2841.5
-915.0
1913.5
3227.0
2628.0
2563.0
2989.0
3290.0
3585.0
3195.0
3183.5
3875.5
2719.5
275.0
-1034.0
-1933.5
-2696.5
-2086.5
-403.0
1084.0
1098.0
-199.0
-1253.5
-1817.5
-1788.5
-696.0
525.0
1652.0
2801.0
2617.0
1840.5
2494.0
2854.5
954.0
-501.0
73.0
-564.0
-2313.0
-1397.5
462.0
137.5
-511.0
25.5
1403.0
2620.5
1607.5
34.5
1460.0
3986.5
4064.5
2131.5
377.5
-630.0
-2089.5
-3606.0
-3015.0
-1177.0
-1014.5
-1998.0
-1500.0
-282.5
-745.5
-1380.0
-83.5
979.5
601.0
900.0
1736.0
1687.5
1600.0
1404.5
-3.5
-1506.5
-1837.5
-1148.0
364.5
2173.5
3774.0
4594.5
4075.5
4181.5
6240.5
7437.0
6754.0
6526.0
7024.5
6623.0
4154.0
781.5
-171.0
883.0
894.5
1396.0
3525.0
3564.5
2090.0
3348.5
4827.0
2971.5
1004.0
1446.0
2658.0
2767.0
1332.5
873.5
2309.0
2278.0
1081.5
1396.5
2394.0
3587.5
4272.0
3110.0
1951.0
1076.5
-1143.5
-2909.5
-3046.0
-2919.5
-3070.0
-3261.5
-2624.0
-1398.0
-1103.0
-872.5
119.5
414.0
510.5
1572.0
1804.5
383.5
-619.0
-495.0
-68.0
592.0
903.5
326.0
-904.5
-3390.0
-5767.0
-4908.5
-2266.0
-1233.0
-1392.5
-1564.0
-2098.5
-3604.5
-6102.5
-7621.0
-6466.5
-5059.5
-6174.0
-7730.0
-6794.5
-4595.5
-2955.5
-1567.0
-848.0
-1411.5
-2205.5
-2338.5
-2027.0
-2175.0
-3242.0
-3887.0
-3456.5
-2869.5
-1127.5
2505.0
5144.5
4825.5
2282.0
-1451.0
-3736.0
-3159.5
-2435.5
-2138.5
-423.5
1631.0
3075.0
4240.0
4147.0
3221.5
3348.5
4216.5
3857.0
2443.5
2759.5
4535.5
4543.0
2949.0
950.0
-1367.5
-2020.5
-570.0
983.0
1475.5
-67.0
-1934.5
-982.5
938.0
1373.0
1701.5
2263.0
2001.5
1091.0
83.5
-527.0
-698.5
-386.0
1294.5
3141.5
2644.5
1668.0
2429.5
1949.5
-491.5
-1062.0
732.5
2259.0
2027.0
1014.0
1444.0
2314.5
2158.5
2708.0
3567.5
3240.5
2652.5
2341.5
2622.5
2693.5
1831.0
2506.5
3633.5
1929.0
79.0
61.5
-260.5
-1938.0
-4120.0
-3927.5
-1583.0
-1188.0
-1347.5
699.0
2032.5
1087.5
41.5
470.0
1537.0
999.0
-1201.5
-2981.0
-2807.0
-1163.0
-363.0
-492.0
-62.5
428.0
1334.0
3080.5
4017.5
3767.0
3038.0
3009.5
4550.0
5112.0
3334.0
1743.5
661.5
-1142.0
-2440.0
-2756.0
-3777.0
-4833.0
-3823.5
-2090.0
-399.0
2353.5
3559.5
2589.5
2412.0
1259.0
-1584.5
-3308.5
-4993.0
-6100.0
-4241.0
-1900.5
-466.0
-4.0
-2276.5
-4164.5
-1948.5
1149.5
2030.5
1955.0
1832.0
1298.0
1554.0
3860.5
5766.0
4529.0
1727.0
-599.5
-2740.0
-4712.0
-6058.5
-6685.5
-6399.0
-5742.5
-5603.5
-5532.0
-5045.0
-4487.5
-3722.5
-3154.5
-3742.5
-5109.0
-6517.5
-6893.0
-4899.5
-1795.0
173.0
624.0
341.0
879.0
2297.0
2857.5
2565.0
2108.0
1833.0
2436.5
2931.0
2237.5
733.5
-1182.5
-2300.0
-2688.0
-3602.5
-3763.0
-3167.5
-3289.5
-2399.5
491.5
3683.5
5117.0
3168.0
112.0
-402.0
1299.0
3477.5
4555.5
4147.5
3855.5
3387.5
1942.0
531.5
-329.5
-313.5
-674.5
-2535.0
-2714.5
-895.0
-807.5
-1684.5
-1690.5
-1334.0
-350.0
115.0
-1105.0
-1924.5
-1238.5
-866.5
-1641.0
-2216.0
-2394.0
-2446.5
-390.0
2717.5
3028.5
2093.0
1922.0
665.5
-138.0
1392.5
2485.0
2153.5
1810.0
1035.5
270.5
1282.5
3038.5
3832.0
4550.5
5096.0
4555.0
3774.0
2160.0
19.0
412.5
2041.5
1751.0
68.5
-2393.0
-3881.5
-2533.0
-1027.5
-1172.5
-1499.5
-878.0
788.5
963.0
-1319.0
-2334.5
-1728.0
-2256.0
-3376.0
-4054.0
-4417.5
-4342.5
-3871.5
-3060.0
-2474.0
-1803.5
204.5
2192.5
2780.0
3216.0
3520.5
3121.0
3312.0
4570.0
5203.0
3951.0
2225.0
1556.0
941.0
409.0
1035.0
1078.0
41.5
53.0
-30.0
-1639.5
-2144.5
-725.5
123.5
-346.0
-1488.0
-2944.0
-3537.0
-2778.0
-2888.0
-5123.5
-6442.5
-4878.5
-3207.0
-3147.0
-3267.0
-2612.0
-1208.0
-347.5
-1084.5
-1383.0
-56.5
821.5
414.0
45.0
551.0
1584.5
2634.5
3768.0
4699.5
4958.0
4261.5
1974.5
-707.5
-1356.5
28.0
2585.0
5231.0
5241.0
2459.5
419.5
348.0
291.0
85.0
948.5
1472.0
203.0
-1439.5
-2423.0
-2575.5
-1532.0
-194.5
775.5
1790.0
2672.5
2904.5
2188.0
1443.0
1739.5
2225.5
2807.5
3720.0
3127.0
1214.5
563.0
2368.0
5306.5
5354.0
1735.0
-438.0
264.0
535.5
535.0
1980.5
3088.0
1912.5
326.5
13.0
-856.0
-2697.5
-4009.5
-5004.5
-5036.0
-3358.5
-1706.0
-422.5
1069.5
1250.0
-569.5
-2666.0
-3397.0
-3115.5
-2885.0
-2789.5
-3029.5
-3236.0
-2667.0
-2628.0
-3129.0
-2989.5
-4015.0
-5484.0
-3937.0
-883.0
1484.0
3376.0
3205.0
1462.0
930.0
823.5
309.5
1061.0
3011.0
4194.0
3237.5
1191.5
406.5
107.5
-1057.5
-527.5
2512.5
4357.0
3622.5
2502.5
1855.0
959.0
176.5
518.5
1321.5
1126.0
480.5
462.0
360.5
-324.5
-891.0
-702.0
761.0
3101.0
4848.5
5381.5
4718.5
3164.0
1812.5
778.5
-301.5
-635.5
-592.5
-1076.0
-660.5
1743.5
4405.0
4813.0
2910.0
1758.0
2430.5
1853.5
-390.5
-858.0
359.5
47.5
-1253.5
-951.0
235.0
817.5
1006.0
794.5
499.5
59.0
-1184.0
-1420.5
-18.5
601.0
892.5
2023.5
2592.5
2047.0
169.5
-1821.0
-1128.0
437.0
224.0
322.0
1440.0
1307.0
-538.0
-2232.5
-2196.0
-1373.5
-1116.5
-1145.5
-1212.5
-1072.5
-1107.5
-1635.0
-920.5
282.0
-83.0
202.5
831.5
-1419.5
-3722.0
-3094.5
-1756.5
-352.0
1370.5
1292.0
-600.5
-1908.5
-2583.5
-3644.0
-4010.5
-3324.0
-2467.0
-725.0
1184.5
1555.0
1801.5
1493.5
-1111.0
-2606.0
-1359.0
-545.5
-478.0
-431.0
-1000.0
-1248.5
-846.5
-11.5
1663.5
2855.0
2463.0
1454.5
727.5
56.0
-1060.5
-1013.5
1282.0
2603.0
1539.0
778.5
763.0
-285.5
-2800.5
-4496.5
-2830.5
-69.5
620.0
174.5
-248.0
-233.5
325.5
291.5
147.5
1043.5
2135.5
2218.5
794.5
-766.0
-386.5
1282.5
2249.0
1901.0
1275.0
864.5
-151.5
-486.0
521.5
459.0
2.0
723.5
839.0
-455.5
-2694.5
-4125.5
-2572.5
-151.5
407.5
-1145.0
-3623.0
-3970.0
-2917.0
-3276.5
-3409.5
-3288.5
-3799.0
-3131.5
-2702.0
-3278.5
-2758.5
-2108.5
-2009.5
-1984.5
-1958.5
-263.0
1362.0
-473.0
-3077.5
-3040.0
-1253.5
965.0
3217.0
3989.0
2014.5
-255.0
-676.5
-931.5
-894.0
770.0
2747.5
4146.5
4318.0
2666.0
1148.0
1333.0
2454.0
3607.0
4499.0
4401.0
2700.5
1306.5
1743.5
2264.5
1893.5
878.0
-336.5
-735.5
-1205.0
-1423.5
-76.5
-6.0
-997.5
382.0
1609.0
1336.0
2642.0
4404.0
4025.5
2366.0
1263.0
1085.5
709.5
433.5
1050.5
1156.0
356.0
-331.0
-955.0
-1442.0
-1245.5
-102.5
1229.5
1207.0
307.5
231.5
517.0
139.0
44.0
1144.0
1834.0
108.5
-2738.0
-3397.5
-1888.5
-1455.5
-1765.0
-139.5
1429.0
496.5
-1708.5
-4150.0
-5532.5
-5588.5
-6044.5
-5503.0
-3182.5
-1562.0
-735.5
-1222.0
-3634.5
-4048.5
-1155.5
1415.0
1556.5
-435.0
-2992.0
-4703.5
-4731.5
-2667.5
-910.0
-1668.5
-3560.5
-4506.5
-3649.0
-2826.5
-3775.0
-3978.5
-2772.0
-2758.5
-3348.5
-2719.0
-978.0
345.0
-159.5
-1033.0
-1407.5
-2393.5
-2633.0
-1635.5
-1426.0
-1758.0
-1665.5
-1869.0
-3129.0
-4591.0
-4435.5
-3810.5
-4550.0
-4369.0
-2399.5
-1655.5
-2774.0
-3411.0
-2187.5
-56.0
1246.5
980.5
-388.0
-734.5
725.0
1203.5
92.0
-1004.5
-2920.5
-5073.0
-5842.0
-6583.5
-7472.5
-7464.0
-7012.0
-5704.5
-4172.5
-4307.0
-4669.0
-3809.5
-3907.0
-5594.0
-5851.5
-3986.5
-3195.5
-3945.5
-4118.5
-4233.0
-3945.5
-1806.5
-42.0
474.5
1759.5
3140.5
3496.5
2834.0
887.5
-1133.5
-2457.0
-3402.0
-3415.5
-3479.0
-4619.5
-5056.5
-4385.5
-4412.5
-4831.5
-3906.5
-2613.0
-2655.5
-2307.5
-1344.0
-2457.5
-3712.0
-2516.5
-1318.0
-1172.0
-1322.5
-1986.0
-2110.5
-1755.5
-2261.5
-3029.0
-3079.0
-2104.5
-1129.0
-1272.5
-1038.0
-220.5
18.5
897.0
2106.5
2543.5
3026.5
2242.5
-46.5
-662.5
543.5
1653.5
2226.5
2363.5
2910.0
3488.0
2444.5
322.5
-1296.0
-1330.5
312.0
1782.5
2445.0
3607.0
4881.0
4853.5
3356.0
1236.0
-736.0
-2449.5
-3481.5
-2919.0
-565.0
1856.0
1759.0
153.0
-125.5
203.5
617.5
1685.0
1417.5
349.5
1307.5
3098.0
3454.0
1331.5
-2489.5
-3925.5
-2296.0
-1569.5
-2402.5
-2600.5
-1849.5
-1739.0
-2249.0
-844.0
1363.0
977.0
-429.5
-986.0
-1745.5
-2443.5
-2732.5
-2702.0
-2155.5
-2330.0
-3475.0
-4044.0
-3656.5
-3116.5
-3207.0
-3454.0
-3178.0
-3478.5
-4379.0
-4070.5
-2376.0
-898.0
-1172.5
-2947.0
-3983.5
-3029.0
-1324.5
-314.5
401.5
980.0
339.5
-271.5
691.5
1454.0
1083.5
26.0
-2226.0
-4776.5
-6181.5
-5975.5
-4103.0
-1757.0
270.5
1425.0
537.0
-484.5
527.0
1384.5
528.0
-442.0
-1037.5
-2663.5
-4440.5
-3342.5
-499.0
684.5
851.0
991.5
291.0
-739.5
-1330.5
-912.5
414.0
852.5
77.0
-257.0
439.5
915.5
233.5
351.0
2268.0
3254.0
2778.5
2476.5
1820.5
723.0
280.0
840.5
1910.5
1533.0
-591.5
-1091.5
729.0
1357.0
423.5
508.5
1003.5
779.5
1363.0
2455.5
2184.5
792.5
-951.5
-2338.5
-2107.5
-248.5
1408.0
1316.0
733.5
1322.0
2039.5
2039.5
1628.5
1609.5
3247.0
4297.0
2382.5
852.0
1825.0
3389.5
4780.5
5360.0
4103.0
1846.5
560.0
187.5
-1631.5
-3599.0
-2699.0
-1303.0
-1388.0
-1477.0
-1296.5
-389.0
697.0
597.0
1077.5
2588.5
3764.0
5070.0
5910.0
5442.0
3963.0
1673.0
163.5
-3.0
-13.5
313.0
944.0
1372.5
1411.0
1075.5
1321.5
1137.0
-729.5
-2210.5
-2539.5
-2147.5
-898.5
-370.5
-457.0
-100.0
0.0
1091.0
3210.5
3706.0
2530.5
336.0
-2506.0
-4950.0
-7110.5
-7784.0
-6225.0
-5044.0
-4543.0
-3480.0
-3368.0
-4209.5
-3700.5
-1883.0
-542.5
-130.0
-581.0
-2023.0
-3319.5
-4347.5
-6352.5
-7760.5
-7250.0
-6521.0
-5873.5
-4992.5
-4708.0
-4524.0
-3772.0
-3236.5
-3823.5
-4839.0
-4730.0
-3973.5
-3073.5
-1273.5
-81.0
-600.5
-1409.0
-2343.0
-3287.5
-3138.0
-2331.5
-1577.5
-536.0
771.0
1124.5
-70.5
-1086.0
-1195.0
-1610.0
-1817.5
-1046.0
-365.0
-459.5
-587.0
671.5
3347.5
4966.5
3556.0
814.0
-45.5
324.0
-614.0
-1496.0
-726.0
28.0
-483.0
-1596.0
-1677.0
-1213.0
-2189.5
-2415.0
-506.5
983.0
2942.5
5298.0
4361.5
1526.0
-299.5
-1109.5
-311.0
875.5
452.5
-868.5
-2145.5
-2438.5
-1678.5
-1445.0
-1607.0
-1251.5
-72.5
2402.5
4412.0
3489.5
402.0
-2712.0
-4478.5
-4322.5
-3210.0
-2703.0
-2487.5
-1003.5
1125.5
1657.0
1057.5
1737.5
3118.5
2868.0
1788.0
1259.5
122.0
-1480.5
-2086.5
-1463.5
888.5
4175.0
6025.5
6183.0
5413.0
4006.5
2200.0
449.5
44.0
171.0
-725.0
-1084.0
-1106.5
-1656.5
-72.0
3123.5
4487.0
3482.0
1599.5
1354.5
2396.5
2435.0
2912.5
3427.5
1898.0
760.0
1155.5
2165.0
3416.0
2752.0
1057.0
985.5
1293.5
1474.0
1698.5
1383.5
1546.5
1278.0
-437.5
-2011.5
-3519.0
-4288.5
-2777.0
-1462.0
-2324.5
-3689.0
-3876.5
-2760.0
-1353.0
-199.0
693.5
1232.0
1953.5
2634.0
3223.5
4520.5
4961.0
3595.0
2715.0
3309.0
4070.0
3029.0
528.5
175.5
1107.5
-277.5
-1355.5
-496.5
-861.5
-1784.0
-2086.5
-3677.0
-4980.0
-4014.5
-3286.5
-4142.0
-4925.5
-4407.0
-2763.5
-1463.0
-1121.0
-878.0
-806.0
-810.0
-664.0
-1539.5
-2336.0
-981.5
906.0
1847.0
1704.0
-62.5
-1386.5
-1293.5
-2348.0
-3417.5
-2115.5
-696.0
-636.5
-813.5
-1230.5
-2298.0
-3518.0
-3900.0
-3444.5
-3172.0
-2891.5
-2515.0
-2976.0
-3545.0
-2935.0
-1575.0
-894.0
-1865.0
-3393.5
-3836.0
-3237.0
-2281.5
-1806.0
-1849.5
-1623.0
-1670.5
-1690.0
-414.5
759.5
817.0
902.0
1496.0
2519.0
3180.5
3493.0
4590.5
5257.5
5434.0
6411.0
5946.0
4676.0
5094.0
3800.0
716.5
391.5
1285.5
818.0
47.5
-618.0
-789.5
-434.5
70.5
1093.0
1255.0
222.5
-158.0
-919.0
-2216.5
-1330.0
455.0
552.5
83.5
-317.5
-986.5
-1081.0
-389.5
1043.5
2445.5
1568.5
-931.5
-2420.0
-3063.0
-3470.0
-3345.0
-2650.0
-938.5
589.5
585.0
371.0
267.0
241.0
1362.0
2843.0
4584.5
6173.5
4608.5
1592.0
1218.5
1809.5
1059.5
-43.5
-120.0
1331.0
3256.0
4222.5
3563.5
2132.0
1524.5
142.0
-2618.5
-3399.0
-3394.0
-5167.5
-5454.0
-3486.0
-2499.0
-2502.5
-2287.0
-2628.5
-3913.0
-3890.0
-1520.0
-238.5
-1188.0
-1954.5
-2591.0
-2651.0
-1326.0
-1231.0
-2399.5
-2238.0
-1580.0
-1260.0
-219.0
587.5
-754.0
-3372.5
-4198.0
-2312.0
-221.0
11.5
-707.0
-562.5
195.0
902.0
2564.5
4341.5
4119.0
2947.5
2123.5
1341.5
807.0
-341.0
-2278.0
-2748.5
-2369.0
-3575.0
-4968.0
-4537.5
-3332.0
-2274.5
-809.0
203.0
-617.0
-1487.5
-714.0
-277.5
-612.5
358.5
1793.5
2258.0
2497.0
1485.0
-2052.5
-5262.0
-4985.5
-1792.0
2099.5
4441.5
4007.0
1821.0
-1186.5
-4618.0
-6273.0
-5085.5
-2913.0
-1251.0
-649.5
-280.0
1065.5
1471.0
-70.0
-1340.0
-1934.5
-1696.0
80.5
1574.0
1975.5
1180.5
-1646.0
-3586.5
-2875.5
-2533.5
-2528.0
-1105.0
8.0
-128.5
-258.5
503.5
2368.5
3800.0
2597.0
401.0
575.5
1162.0
-742.5
-2113.5
-1105.0
80.5
910.5
860.0
-211.0
-658.0
-1396.5
-2582.0
-2126.0
-1254.5
-1202.5
-1238.5
-1271.5
-73.0
1975.0
2489.5
2245.5
2356.0
2601.0
3236.5
2535.5
157.5
-256.5
1547.5
2061.5
955.0
539.0
1924.5
4005.5
3912.0
1245.5
99.5
1911.0
3448.5
4170.5
5076.0
4206.5
1519.0
229.0
715.0
180.0
-1658.5
-2249.0
-1926.5
-2989.0
-4545.0
-5044.5
-5019.0
-4865.0
-3818.0
-1014.0
1758.5
1857.0
847.0
835.5
1019.0
1046.0
854.0
-274.0
-2949.0
-6864.5
-9148.5
-8087.0
-5484.5
-2469.0
-218.5
-196.0
-772.5
-223.5
811.0
1021.5
-200.0
-1360.5
-1642.0
-2332.5
-2862.0
-2246.5
-1677.5
-1347.0
-345.0
410.5
-806.5
-3059.5
-3598.5
-2784.5
-3103.5
-4205.0
-4313.5
-3680.5
-3004.0
-1663.5
-286.5
-929.0
-2495.5
-2457.5
-1815.0
-2162.0
-3253.0
-4353.0
-4116.5
-3140.5
-3553.0
-3990.5
-2744.0
-1537.0
-1147.5
-1341.5
-2833.0
-3717.0
-1930.0
-231.0
-693.5
-1717.0
-3020.0
-4198.5
-3294.0
-1724.0
-2244.0
-4023.0
-5014.0
-4662.0
-3791.0
-3394.5
-3351.0
-3798.5
-5333.5
-6846.5
-6586.0
-5020.0
-4067.0
-3634.5
-2309.5
-1126.5
-1289.5
-1047.5
219.5
122.0
-1676.5
-2562.0
-2832.5
-4692.0
-5476.0
-2918.5
-981.5
-1023.5
-889.0
-2071.5
-4165.5
-3911.0
-2617.5
-1614.5
291.5
1196.0
266.0
215.5
608.5
-41.5
-134.0
4.5
-1394.5
-2715.0
-2325.5
-1450.0
-1657.5
-3132.0
-4572.0
-5516.5
-6721.0
-7333.0
-7058.5
-7235.5
-7197.5
-5947.0
-4018.0
-1838.5
-312.0
377.5
1062.5
1258.5
702.0
-375.5
-1837.5
-2218.5
-1491.5
-677.5
1212.5
3368.0
3971.5
4225.0
4655.5
4032.5
1763.0
-1205.5
-1472.5
1488.0
3287.5
2563.0
984.0
-744.5
-1198.0
-685.0
-1414.5
-2458.5
-2155.0
-1659.0
-2615.0
-4647.5
-5435.5
-4344.0
-3213.0
-2412.5
-1176.5
252.0
1386.0
2443.5
3909.0
4360.0
2991.0
2338.5
2091.5
507.0
438.5
2102.5
2467.5
2464.5
2770.5
2370.5
1657.0
793.5
436.0
168.0
-1395.0
-2052.5
-1234.5
-1646.5
-2201.5
-895.0
1300.5
2579.0
2165.5
1618.5
1108.0
-629.0
-1746.0
-1496.0
-968.5
-105.5
-407.0
-998.0
1121.0
3613.5
4613.5
5731.0
5794.0
4255.0
3179.0
2522.5
1472.5
1071.5
2335.5
4516.5
6591.0
7728.5
6315.5
2804.5
98.5
-92.0
2008.0
3876.5
3235.5
1308.0
-67.0
578.5
3072.0
4215.5
3770.0
3338.0
2069.0
571.0
-617.0
-1758.0
-1706.5
-2046.5
-3394.5
-3219.0
-2779.0
-3074.0
-2950.0
-3411.5
-3364.5
-1732.5
-621.5
-49.5
304.5
256.5
1128.5
1879.5
1251.0
892.5
1723.0
2837.5
2679.0
1684.5
1823.0
1902.5
1169.5
1752.0
2755.5
2362.0
2089.0
2800.5
3147.0
2293.5
822.5
-430.5
-1308.5
-1507.5
-637.5
396.0
317.5
-474.5
-793.0
-328.5
412.0
-477.0
-3531.0
-4385.0
-1327.0
778.0
15.0
-1500.0
-2469.0
-1624.0
4.5
286.0
325.0
804.0
927.5
936.5
964.5
1015.0
701.0
3.5
-151.5
-1110.5
-3325.0
-3790.5
-2646.0
-2141.0
-1489.5
-301.0
-57.0
-1004.0
-1545.0
-656.5
136.5
-436.5
-1001.0
-199.5
1073.5
1026.0
71.5
-14.5
182.0
217.5
1296.5
1673.0
-726.0
-3087.5
-2886.5
-1734.5
-792.5
224.0
896.0
1220.5
1252.0
1070.5
1795.0
2562.5
2211.0
2496.0
2767.5
1529.0
865.5
241.5
-1785.0
-2905.0
-2841.5
-2160.0
-210.0
333.5
-1790.5
-3295.5
-2602.5
-1038.5
-223.0
-361.5
-451.0
-272.0
144.5
0.0
-1311.0
-936.0
2178.5
4881.0
6950.0
9057.5
8758.5
6106.5
3456.0
1458.5
1385.5
3560.5
4403.5
2265.0
64.5
-433.0
-249.5
-157.5
269.0
862.0
499.5
287.5
1168.0
167.5
-2701.5
-3935.5
-4075.0
-3989.5
-2957.0
-1990.5
-610.5
1355.5
1957.0
1624.5
947.5
-238.5
-885.5
-926.5
134.0
1737.5
834.5
-996.5
339.0
3942.0
6088.0
4904.0
3026.5
2832.0
2223.0
1367.0
1500.0
867.5
257.0
616.5
898.0
1557.0
1004.0
-1264.5
-1735.5
-792.5
8.5
1322.5
1088.0
-836.5
-1800.5
-2629.5
-3307.5
-1324.0
1907.5
2473.5
458.5
-92.5
1496.0
940.5
-2122.0
-3150.5
-1300.0
587.5
1117.5
221.5
-1283.5
-1560.5
198.0
2741.0
3790.0
2595.0
1443.0
1525.0
909.5
-169.0
116.0
121.5
-1633.0
-3617.0
-5572.5
-7907.5
-8800.0
-7320.0
-5032.5
-3146.0
-1746.0
-693.0
309.0
1377.5
2500.5
3466.0
3557.5
2823.5
2005.5
1129.0
60.0
-1567.5
-3485.0
-3201.5
-782.5
316.5
1242.0
4398.5
5720.5
3228.5
1332.0
926.5
115.5
-169.5
-180.0
-428.0
390.5
626.0
-1019.0
-2161.5
-2485.5
-2822.0
-2689.0
-2877.0
-3746.5
-4283.5
-3604.5
-1689.0
-175.0
962.5
2737.0
3374.5
2752.0
2068.5
826.0
160.0
-265.0
-1951.0
-2891.0
-2843.5
-2382.0
-386.5
831.0
536.5
1013.0
1494.0
1736.0
1832.0
1240.5
1623.5
1362.0
-1261.0
-2095.5
-493.5
53.0
-64.0
921.0
2358.5
2668.5
2199.0
1291.5
-1122.0
-2257.0
-284.5
362.0
-1118.5
-1889.5
-2106.5
-1401.5
10.0
394.5
47.0
-435.0
262.0
2628.0
3161.5
1197.0
-81.5
-417.5
-831.5
-1650.5
-2809.5
-2706.5
-1799.5
-2337.0
-2622.5
-1286.5
-1515.5
-3486.5
-4207.0
-4321.5
-4266.5
-3141.0
-2902.5
-3293.5
-2278.5
-2040.0
-3387.0
-3944.5
-3964.0
-4692.5
-5345.5
-4347.0
-2136.5
-693.5
684.5
2165.0
1258.0
-596.5
-812.0
-770.0
-1083.0
-936.0
-595.0
-693.0
-957.0
598.0
3464.0
4765.0
5851.0
7298.5
5610.5
2024.0
162.5
-633.5
-826.0
38.5
295.5
-933.5
-1982.0
-1100.5
776.5
885.0
-869.5
-1964.0
-1672.0
-1323.0
-1362.0
-583.5
812.5
-155.0
-3428.5
-4742.5
-3498.5
-2585.0
-2814.0
-3749.0
-3924.0
-2154.5
-932.0
-1957.5
-2950.5
-2222.0
-871.5
-1003.0
-2213.0
-2315.5
-1999.5
-1929.0
-1464.0
-2731.5
-5454.0
-5936.5
-4774.0
-3748.5
-2151.0
-665.5
-418.0
-1289.0
-2233.0
-1489.0
119.5
325.0
-207.0
-135.0
707.5
2694.5
4824.0
5088.5
3714.0
1973.0
213.0
-1053.5
-1912.5
-2960.0
-2786.0
-897.0
52.5
-714.0
-1453.5
-1464.5
-1089.5
-1287.0
-2041.5
-2105.5
-2232.5
-2615.0
-1168.0
1091.0
1766.0
1268.5
-14.0
-1330.0
-1100.0
-761.0
-2068.5
-3299.0
-2827.5
-1949.0
-2720.0
-4252.0
-3445.0
-424.0
1755.5
2423.0
3358.0
4484.0
3241.0
368.5
71.5
1259.0
-12.5
-1816.5
-1178.5
733.5
1606.5
267.5
-1714.5
-2308.5
-2118.5
-2062.0
-2160.5
-1111.0
1894.0
4005.5
4129.5
4022.5
2700.0
5.5
-2325.0
-3468.0
-2020.0
823.0
2539.5
3309.5
2673.0
2221.0
3925.0
3874.0
1705.5
1032.0
-96.5
-2349.0
-3345.5
-3745.0
-3721.5
-2827.0
-2084.5
-1745.5
-981.0
1022.5
2252.0
326.5
-2362.5
-3936.5
-4935.5
-4346.5
-2933.0
-2775.0
-3140.0
-2756.0
-1643.5
-961.5
-1228.5
-719.5
779.5
1377.5
1130.0
1214.0
1292.5
579.0
-426.5
-1108.0
-2029.5
-3198.5
-3321.0
-1680.5
292.0
892.5
1272.0
1951.0
841.5
-1168.5
-1539.5
-733.5
-405.0
-1485.5
-2404.0
-1435.5
-460.5
438.0
2522.5
2968.0
958.0
-776.5
-1576.5
-1551.5
-944.5
-539.5
76.5
1219.0
2369.0
3100.0
3503.5
3621.5
2565.5
795.0
52.5
374.5
986.0
746.0
-949.0
-2388.5
-2169.0
142.5
3245.0
2872.5
-1240.0
-4060.0
-3671.5
-2979.5
-4596.0
-6382.5
-5544.0
-4433.0
-3843.0
-1733.5
-15.5
173.5
242.5
-194.0
-509.5
150.0
723.0
694.5
-160.0
-977.0
-1004.0
-2109.5
-3595.5
-2361.5
328.5
1156.0
272.5
438.0
2146.5
2818.0
1788.5
243.0
-1190.5
-929.0
1351.0
3386.5
3937.0
3231.0
2058.0
961.5
-786.0
-3115.5
-4626.0
-4294.5
-2373.5
-862.5
-469.5
331.5
1328.0
1912.0
2591.5
1962.5
-287.5
-1239.0
-447.0
-151.5
-477.5
-553.5
-625.5
-434.0
572.5
1579.0
1570.0
610.5
-557.5
-1154.5
-1593.0
-2300.0
-1579.5
910.5
2179.0
709.5
-1579.5
-2000.0
-235.0
663.5
-404.5
-638.0
-105.0
-888.0
-829.5
1869.0
3675.0
2103.5
297.5
1049.0
2516.5
3239.5
4287.0
4924.5
3663.5
1593.5
84.0
-519.5
262.5
2224.5
4009.0
4260.5
3411.5
3457.0
4007.5
2641.0
391.5
-168.5
110.5
374.5
1177.0
850.5
-969.0
-1178.5
129.0
-209.0
-1895.5
-2568.5
-2558.5
-3259.0
-3015.5
-124.0
2522.0
2831.5
2841.0
2974.0
3126.0
4558.0
4986.5
2555.0
443.0
98.0
327.5
2056.0
4996.0
5795.5
3864.0
2689.0
3064.0
1646.5
-1417.5
-2323.5
-1462.0
-1479.5
-1499.5
-571.0
92.0
53.0
-703.5
-2324.0
-3849.0
-4346.0
-3573.5
-1596.0
626.5
1893.0
1557.5
-18.5
-1020.0
-416.0
620.0
712.0
-349.0
-1323.5
-856.5
223.0
52.5
-1523.5
-2529.0
-2070.5
-2414.0
-4155.5
-5011.0
-4707.0
-3001.0
535.0
2369.0
1402.5
1531.0
2578.0
1800.5
715.0
1010.0
1733.0
2715.5
3901.0
4202.5
4188.5
4730.0
4537.5
3690.0
3856.0
4196.5
3347.0
2355.0
2540.0
3665.5
4605.5
4794.0
4422.0
3794.0
3465.5
3534.0
3444.5
2976.5
2146.5
1419.5
1637.5
2528.0
2753.5
2089.5
1700.5
1091.0
-335.5
-88.0
1202.5
-192.5
-2606.5
-4040.5
-6155.0
-7696.0
-6799.0
-4046.5
-945.5
-146.0
-1163.5
-1458.0
-1493.5
-1390.0
-914.0
-99.5
2245.0
4044.5
3557.5
3184.0
2621.0
1248.0
514.5
-624.5
-1599.5
-510.0
812.0
869.0
395.0
470.0
1074.5
477.0
-584.5
-701.5
-2013.5
-4042.0
-3645.0
-2000.5
-1135.5
41.0
1973.0
3283.0
3277.5
2060.0
-146.5
-2023.0
-2477.5
-2462.5
-2736.5
-2859.5
-2792.5
-3097.0
-3997.5
-4046.0
-2271.0
-633.0
644.5
3406.5
5282.0
4142.0
3680.5
4998.0
4326.0
2535.0
3050.5
4830.0
6742.0
8892.0
9864.5
10399.5
12458.5
15747.0
20265.0
25790.5
31737.5
40263.5
53471.0
70778.5
90345.5
109190.5
123030.5
126600.5
117596.0
100834.0
82635.5
64768.5
47573.0
32866.5
22358.0
16162.5
12827.0
10311.0
7829.0
5891.0
4335.0
3591.0
4718.0
5906.0
5724.0
5581.5
4998.0
3325.0
2267.0
2499.5
3975.5
6086.5
7069.5
6476.5
4743.5
2555.5
642.5
-1292.0
-2402.5
-2011.0
-1801.5
-2017.0
-1871.5
-1736.5
-1063.0
636.0
2258.5
2550.0
1634.0
872.0
251.5
-727.5
-932.5
-356.0
-121.0
-622.0
-2227.5
-3860.5
-3821.0
-2855.5
-2175.5
-1547.0
-1072.0
-1111.5
-591.5
480.0
-34.5
-958.5
-274.5
-592.0
-2033.5
-2390.5
-3951.0
-6195.0
-5418.5
-3531.5
-2928.0
-2684.5
-3110.0
-4128.5
-3862.0
-1731.0
837.0
2539.0
3141.0
2616.5
2080.5
2688.5
3309.0
3568.5
3628.0
2418.0
1102.0
481.0
-817.5
-1937.5
-2593.0
-3233.0
-2166.0
-997.0
-1841.0
-2071.0
-1473.5
-2091.0
-3000.0
-3509.0
-3251.0
-1493.0
607.0
2416.0
4274.5
5117.0
4042.5
2002.5
909.0
530.5
-1316.5
-3487.5
-3472.5
-2301.0
-1021.0
472.5
1516.0
2469.0
3125.0
2115.0
257.5
-1590.5
-3408.0
-3304.5
-1261.5
-81.0
264.0
708.0
-577.0
-3311.0
-4831.5
-5779.5
-6722.0
-5174.0
-2163.5
-1137.0
-1505.5
-2023.5
-2989.5
-3213.5
-2003.0
-910.0
-1151.0
-2335.5
-3303.0
-3023.5
-1316.0
-35.5
-1168.0
-2969.5
-3078.0
-2241.0
-1562.0
-1650.5
-2333.0
-1844.0
-875.0
-2014.0
-3829.0
-3454.5
-2243.0
-2489.0
-3096.0
-2983.0
-2793.0
-2013.0
-996.5
-1758.5
-3878.5
-5020.0
-3638.0
-951.5
185.5
399.5
465.5
-980.5
-1285.0
1205.0
3626.0
5657.5
6976.5
6992.5
7649.5
6988.0
3456.5
903.5
261.5
354.5
591.0
-1055.0
-3110.5
-3120.0
-2862.5
-2757.0
-1742.5
-565.0
694.5
1813.5
1673.0
883.0
687.5
807.0
614.5
317.5
20.5
-592.5
-1613.0
-2694.0
-3044.5
-3016.0
-3673.0
-3752.0
-2435.5
-1487.5
-583.5
1611.5
3070.0
1836.5
-497.0
-1955.5
-3061.5
-4413.5
-4811.0
-4029.5
-3303.5
-2917.0
-2628.5
-2965.5
-4399.0
-5424.5
-4307.5
-2853.5
-2774.5
-1990.5
-19.0
489.0
-147.5
868.0
1862.0
-891.0
-4596.5
-5321.0
-5646.5
-6429.5
-4713.0
-2229.5
-1703.0
-1626.5
-1148.5
-1066.0
-1267.5
-1607.0
-1804.5
-1186.0
-650.0
-1655.0
-3485.5
-4739.0
-4751.5
-3017.5
-362.5
1638.5
1990.5
498.5
-624.5
347.5
1910.0
3265.5
3947.0
2825.0
1172.0
-44.5
-864.0
-86.5
1133.5
789.5
240.0
728.5
1510.5
1848.5
1958.0
2283.5
1478.5
-1474.0
-4123.0
-4000.5
-2363.0
-1394.5
-600.0
676.0
1120.0
587.5
171.0
466.0
1285.0
676.5
-1137.5
-1209.0
-721.0
-1898.5
-2875.0
-2228.5
-773.5
-16.5
-392.5
-141.5
1315.5
2648.5
2139.0
-988.5
-3532.0
-3145.5
-1909.5
-103.5
1895.0
1312.0
-601.5
-744.5
859.0
2716.5
3026.0
2054.0
1701.5
1091.0
-693.0
-1598.0
-1568.5
-2812.5
-4298.0
-4269.0
-3680.5
-1934.0
1180.0
2197.5
1079.0
658.5
220.0
-612.0
-973.0
-1978.5
-3538.5
-3586.0
-1476.0
534.0
-10.0
-1784.0
-3025.5
-4235.0
-4616.0
-3901.5
-3594.5
-3377.5
-2768.5
-2215.0
-1691.0
-1920.0
-2932.5
-3696.0
-4645.5
-5946.0
-6921.5
-7626.0
-6956.5
-4151.0
-1610.5
-966.0
-1402.0
-2427.5
-2833.5
-1127.5
1499.5
2871.5
2202.0
536.5
-461.0
-1366.0
-2471.0
-1922.0
-485.0
-33.0
26.5
-18.0
198.5
1151.0
1589.5
1677.5
2403.0
2869.5
2898.5
3332.5
4169.0
4542.5
4095.0
4226.0
4824.5
4269.0
3620.5
2942.0
758.0
-919.5
-1210.5
-1749.0
-1431.0
-210.0
-67.5
-3.5
711.5
973.5
1020.5
310.5
-1696.5
-2757.5
-2045.5
-794.5
827.0
1807.0
1281.5
905.5
1493.5
2184.5
2613.0
2926.0
3328.5
3095.5
1863.5
708.0
-544.5
-1753.5
-1435.0
-952.5
-1688.0
-2035.0
-1900.0
-2012.5
-1583.5
-1012.0
-1360.5
-2208.5
-2969.5
-3639.5
-3478.5
-1745.5
-42.5
97.5
-114.5
75.5
277.5
956.0
1747.0
1060.0
-1526.5
-4211.5
-5060.0
-5213.0
-6087.5
-5860.5
-4029.5
-3008.5
-3133.5
-3137.5
-2985.0
-2262.0
-867.5
-472.0
-928.0
-832.0
-1760.5
-4348.0
-5665.0
-4436.5
-1811.0
801.0
1995.5
2268.0
3088.0
4129.0
4277.0
3044.5
695.5
-2106.5
-4346.5
-4749.0
-3559.5
-2351.0
-2016.5
-2268.0
-1954.5
-1514.0
-2454.0
-3713.0
-4166.0
-4017.0
-3011.5
-2506.5
-2989.5
-2186.5
-578.0
-559.0
-2181.5
-3486.5
-2766.5
-1514.0
-997.5
269.5
1247.0
579.5
-182.0
-638.5
-676.5
-463.5
-879.0
-76.5
1682.0
1076.5
-619.5
-1179.0
-1320.0
-776.0
13.5
-427.0
-1359.0
-2422.0
-4683.0
-7016.0
-7122.0
-5520.5
-4230.5
-3489.0
-2728.5
-1876.0
-1358.0
-1649.0
-1828.5
-1439.5
-1556.5
-1727.0
-1478.5
-1656.5
-2134.5
-3011.5
-3542.0
-2141.5
-1047.0
-1385.0
-56.5
1920.0
1901.0
1916.0
2306.5
791.5
-1252.0
-1314.5
-449.0
-354.0
253.0
1657.0
973.5
-783.5
33.0
1121.5
-98.0
-824.5
-628.0
-1491.0
-2019.0
-1500.5
-1782.0
-2497.5
-2307.0
-1791.0
-792.0
1077.0
1665.5
819.0
1246.0
1839.0
926.5
621.5
377.0
-1691.5
-3373.5
-3556.0
-3645.5
-3661.0
-3304.5
-2676.0
-2126.0
-1994.5
-1493.5
-865.5
-784.0
175.0
1309.0
-77.5
-2014.5
-1349.0
-234.0
-486.0
243.5
1867.0
2234.0
2676.5
3485.5
2329.5
620.0
1063.0
2979.5
5163.0
7011.5
7723.0
7072.5
5223.5
2978.5
1630.0
998.0
-365.5
-2438.5
-3911.0
-4958.5
-6145.0
-6279.5
-4483.0
-1918.0
-808.5
-1986.5
-3536.0
-4169.0
-4591.0
-4412.0
-2844.0
-1107.5
-1314.5
-3280.0
-4232.0
-3598.5
-3176.5
-2985.5
-2301.0
-959.0
127.5
-464.0
-1178.5
-1139.5
-1655.5
-668.0
1977.5
2996.5
3094.5
2668.5
781.0
-903.0
-2985.5
-5125.0
-4153.5
-2353.5
-2513.5
-2727.0
-2871.5
-3372.5
-2318.5
344.0
2004.5
1591.0
949.0
-211.5
-3770.5
-7220.0
-8337.0
-8153.0
-5928.5
-2248.5
286.0
1730.0
1420.0
-1664.0
-4858.5
-5812.0
-4435.0
-1799.5
-407.5
-910.5
-1515.0
-1502.0
-1741.0
-3315.0
-4861.0
-4010.0
-2374.5
-1002.0
2081.0
4462.0
3614.0
2768.5
2722.0
1757.0
1048.5
761.5
545.5
1375.0
2240.5
2039.5
815.0
-1674.5
-4233.5
-5432.0
-4937.5
-3118.5
-1847.0
-1291.0
76.5
1032.5
914.0
1255.0
1424.0
667.0
419.0
1126.0
1927.5
2734.0
3285.5
2451.5
1039.5
1176.5
2324.5
3299.0
3861.0
2694.0
430.0
-497.0
-622.0
-1166.0
-2136.0
-4012.0
-5462.0
-4424.5
-2750.5
-3283.5
-4851.0
-5120.0
-4559.5
-4326.5
-4682.0
-5868.0
-6262.0
-3710.0
-463.0
-296.5
-2509.0
-3959.0
-3680.0
-2770.5
-2361.5
-2299.5
-1066.0
1095.5
1617.5
1286.5
2773.5
4130.0
3918.5
4815.5
6222.0
5771.5
5541.5
6655.0
6145.0
3345.0
948.5
62.0
68.5
906.0
1763.0
1103.0
-76.5
537.0
2225.5
3005.5
3323.5
3556.5
2894.5
2236.5
1969.5
810.5
-241.0
-56.0
448.5
1494.0
2472.0
1730.0
355.0
-1003.5
-2701.0
-3169.5
-2398.0
-1051.5
1786.5
4107.5
4154.5
4402.0
4650.0
2794.5
920.5
539.5
260.5
-9.5
-179.0
-686.0
-659.0
331.0
1693.5
2670.5
2329.0
1033.0
-471.5
-2004.0
-2024.0
-43.5
2334.5
4292.5
4170.5
1569.0
-40.0
-204.5
-681.5
95.0
2065.0
3509.0
4682.0
4894.0
3926.5
2455.5
152.0
-322.5
2662.0
4915.0
4670.0
3686.5
2437.5
2402.0
4148.5
5733.0
6341.0
5150.0
2284.5
943.5
2274.0
4022.5
4314.5
2923.5
1563.0
1321.5
1380.5
2081.5
3377.5
3701.0
4024.5
5493.5
5844.0
4269.5
2905.0
2459.0
2719.0
3869.5
4483.0
3512.0
2767.5
3206.0
3055.0
1505.5
223.0
281.0
421.0
758.0
3298.5
5959.0
5588.0
4895.0
5864.0
5392.0
2544.0
-47.5
-871.5
-1282.5
-2918.5
-3646.0
-1950.5
-1393.5
-2755.5
-2669.0
-1847.5
-2187.0
-1941.0
-769.0
-695.5
-1840.0
-2612.5
-1773.5
-112.0
-201.5
-1815.5
-1828.5
-146.5
797.5
308.5
-804.5
-1639.5
-2555.0
-4036.5
-4511.5
-3910.5
-3483.0
-1863.0
348.5
433.0
-302.0
-228.0
83.5
630.5
73.0
-1897.0
-2065.5
-383.0
-258.5
-1631.5
-2337.5
-2459.0
-2376.5
-1228.5
314.0
466.0
-806.5
-2364.0
-2744.5
-1744.0
-1514.5
-2069.5
-1511.0
-753.5
-216.0
958.0
810.5
-1571.0
-3702.5
-4153.0
-3517.5
-2845.0
-2802.5
-3652.0
-5123.0
-5290.0
-3307.0
-1503.5
-1151.5
-1435.0
-1856.5
-2409.5
-3681.5
-4865.5
-4074.0
-2677.5
-2310.5
-1833.0
-1407.0
-1315.5
-401.0
589.5
842.5
688.0
-530.0
-2100.5
-2403.0
-2294.0
-2792.0
-2992.0
-2005.5
-798.5
-1123.5
-1961.5
-1160.5
-84.5
-771.0
-2139.5
-2205.5
-487.5
1183.0
496.5
-1569.0
-2731.5
-3520.5
-4807.5
-5763.5
-5937.0
-4134.5
269.5
3318.5
2836.5
1943.0
689.0
-1755.5
-2669.5
-2930.0
-3592.0
-1568.0
1171.0
1045.0
508.5
608.5
-253.5
-1655.5
-2793.5
-2702.0
-1730.0
-1939.0
-2261.0
-989.5
440.5
1504.0
2710.5
3268.0
2954.5
1834.5
-606.5
-3738.5
-6058.5
-6395.5
-4284.0
-1185.0
580.5
633.5
-223.0
-1332.0
-1813.5
-1695.5
-1792.5
-2040.5
-2010.5
-1503.5
-762.5
-643.0
-1141.5
-1102.5
-82.0
433.5
-1137.0
-3542.0
-5030.0
-5749.5
-5140.5
-3304.5
-2381.0
-2980.0
-4386.5
-5261.5
-4149.5
-2720.0
-2492.0
-2595.5
-3659.0
-5023.0
-4162.5
-2426.5
-2358.0
-3386.5
-3525.0
-1993.0
-1071.5
-2250.0
-2835.5
-1651.0
-762.0
-474.5
-259.5
-1180.0
-2776.5
-2463.0
-539.0
-308.0
-2000.5
-2539.5
-888.0
1392.0
3315.0
4896.0
5893.0
6321.0
6004.0
3817.5
830.0
-65.5
1010.5
2291.5
2802.0
1711.0
-259.5
-2032.0
-3546.5
-4032.0
-3606.5
-2914.0
-1443.5
-531.5
-1301.5
-1741.0
-1062.5
-283.5
436.5
1500.0
3232.0
4592.0
4600.0
4086.0
2863.5
807.5
-160.5
140.5
324.0
439.0
1189.5
2447.5
2079.0
-980.5
-3126.5
-2360.0
-1813.5
-1933.0
-7.0
1969.0
387.0
-2129.0
-1493.5
809.0
1570.5
619.0
17.0
1010.0
1779.0
1313.0
1158.0
213.5
-2139.5
-2615.5
-1054.0
603.5
2439.5
2715.5
1022.0
271.0
163.0
-765.5
-1370.5
-1053.0
-437.5
-368.5
-106.0
2038.5
4202.0
4289.5
3391.5
1923.5
1026.0
2114.5
3043.5
2889.0
2555.0
1606.5
1703.5
3366.5
3617.0
3289.0
3827.0
2271.5
-1021.5
-2166.0
-971.0
602.5
1342.0
1088.5
1461.5
2809.0
2960.5
1530.0
-166.5
-1618.5
-1625.5
22.0
459.5
-906.0
-1092.5
413.5
1581.0
1229.5
-262.5
-245.5
2125.5
2527.5
-332.5
-2241.0
-2610.0
-3122.5
-2371.0
-699.0
-425.5
-1151.0
-1335.5
-604.5
-299.0
-1197.0
-861.5
1091.5
1580.0
394.0
-677.5
-550.5
702.5
839.5
185.0
1232.5
2853.0
4224.5
5279.5
4197.5
3033.5
3982.0
4257.5
3812.0
4824.5
5999.0
5860.5
4399.0
2209.0
538.5
144.0
1097.0
2082.0
2013.0
2616.5
4343.5
4906.0
4365.5
4818.5
5996.0
6277.5
6553.5
7875.5
8548.5
8651.0
9552.5
9882.0
9081.0
7687.0
6457.5
7603.0
9327.5
9565.0
11944.5
15530.0
16472.5
17134.0
18305.5
18992.0
20862.5
22682.0
23668.0
25633.5
27814.5
29975.5
32073.5
32227.0
31531.0
32857.5
37459.5
43329.0
46373.0
47999.0
51038.0
52730.5
53045.0
54247.0
55070.5
56001.5
58041.0
60174.0
61825.0
60593.0
56266.0
52624.0
49159.0
43842.5
38356.0
34687.5
34240.0
35768.5
35990.5
34631.5
32108.0
29020.0
27173.5
25221.0
22387.5
21522.0
22667.5
23965.0
24571.0
23152.0
20859.0
20237.0
19882.0
17960.5
16521.5
17025.5
17261.5
16451.0
16652.0
17038.0
15399.5
13076.0
11814.5
11030.0
9554.0
7893.0
8728.5
11849.5
13022.5
11394.5
10616.0
12685.0
15130.0
15064.5
14330.5
15170.5
16346.0
17786.0
19020.5
17883.5
15841.0
14265.0
12569.5
13190.5
15923.0
16368.5
14956.5
14780.0
15507.5
15659.0
14813.0
14582.5
17602.5
22885.0
26169.0
26192.0
25980.0
27539.5
29775.5
31215.0
31673.5
32676.5
35350.5
38302.5
41385.5
45847.0
49457.5
50693.5
52261.5
54343.5
55014.0
56119.0
58493.5
59339.0
58558.0
57314.0
54807.5
52380.5
51226.5
49314.0
45911.0
41494.5
37298.5
35299.0
33571.5
31175.0
30791.0
30713.5
29614.0
28886.5
25612.5
20384.5
17763.0
16227.0
14899.5
15148.5
14686.5
13735.0
14188.0
14268.5
13259.0
12265.0
11384.5
10708.0
10529.0
10671.5
10925.0
11745.0
12513.5
12206.0
12388.5
12668.5
10454.0
7596.5
6238.0
5942.0
7007.5
8173.5
8469.5
8665.5
8183.5
8290.5
9781.0
9393.5
6752.5
4393.5
3455.5
4309.5
4967.5
3554.0
1366.0
-651.5
-1677.0
212.0
4235.0
6620.5
6349.5
6201.0
6299.5
4974.5
3703.0
3186.0
2823.5
3054.5
2794.0
1867.5
1441.0
1445.0
3159.5
6015.0
7052.5
6917.0
5754.5
2300.0
-647.0
-507.5
1329.5
2213.0
2072.0
3490.0
5194.0
4418.5
3850.0
5339.5
6290.5
5211.0
2902.0
1173.0
1586.5
3506.5
4376.5
3332.0
2539.0
2530.0
2750.5
3978.0
4254.5
2919.0
2515.5
1138.0
-1767.0
-2529.0
-2298.5
-2693.0
-2485.0
-1889.0
-290.5
1709.5
2142.0
2211.5
2166.5
991.5
-686.5
-2767.0
-4314.0
-4423.5
-3297.5
-180.0
2915.5
3450.0
3305.5
2954.5
1712.0
1148.0
947.0
559.5
857.0
843.0
598.0
1849.0
3536.5
3517.5
1744.0
14.0
356.5
1672.0
900.5
-988.5
-1251.0
-797.5
50.0
2269.5
2938.0
761.0
-409.5
564.0
1953.5
3217.5
3048.5
1527.0
1392.5
2315.5
2117.5
2322.5
4080.0
4597.0
2951.5
1378.0
514.5
137.5
362.5
571.0
1078.0
2055.5
1734.5
132.0
-451.5
210.5
478.0
359.0
873.5
1178.5
714.5
1201.5
2800.5
4005.5
4784.5
5095.5
4652.0
4020.5
3533.5
3616.5
3541.5
1660.5
52.0
863.0
1103.0
-555.0
-1404.5
-1050.5
-446.5
849.5
2291.5
2556.0
1590.0
57.0
-1659.0
-2715.5
-2068.5
-1164.5
-1777.5
-2469.5
-2952.5
-4308.0
-4504.5
-3112.0
-2462.5
-1869.0
-17.0
2278.5
3665.0
2887.0
1202.0
767.5
692.0
-156.5
-804.5
187.5
1881.0
1340.5
-99.0
745.5
1754.5
1449.0
1972.0
2763.0
2082.5
1149.0
2064.5
3999.0
4208.0
3578.5
4460.5
5678.0
6137.5
5743.0
3765.0
1525.0
382.0
-245.0
372.0
2281.5
2585.0
909.0
306.5
785.5
102.5
-1345.0
-2423.5
-2474.0
-928.0
931.5
2184.0
2491.0
1110.0
153.5
331.5
-346.5
362.0
2584.5
2231.0
1202.5
1763.0
1582.5
1320.5
1668.0
377.0
-2362.5
-4230.5
-3394.5
-532.0
1386.0
2379.5
4128.0
5081.0
4822.0
6121.5
8375.0
8317.5
6521.0
5260.0
4513.5
3485.5
1943.5
1210.5
2399.5
3109.0
1692.0
462.5
1415.5
3832.5
5491.0
5726.5
5511.5
4680.5
4529.0
6333.5
7382.5
7202.5
7542.5
7111.0
6180.0
5731.5
4020.0
1985.0
2149.5
3203.5
2843.5
2078.0
3117.5
4376.5
3018.5
-153.5
-3237.0
-4285.5
-1837.5
1554.5
3413.5
5304.0
7702.0
8158.5
6207.5
4547.5
3909.0
2220.0
-171.0
-948.5
78.0
978.0
366.0
-370.0
-157.0
-163.0
226.5
1607.0
2036.5
1528.0
2008.5
3745.0
5306.5
5995.0
6881.5
7029.5
4972.5
3240.0
2619.0
1071.5
-360.0
-893.0
-1234.0
-89.0
2267.0
3498.0
3904.5
4629.5
4626.0
3731.0
2952.5
1412.5
-23.0
1209.0
2795.5
1999.0
524.5
-131.0
439.5
1252.0
1305.0
2342.5
2689.5
282.0
-114.5
2225.0
2772.5
2339.5
2198.5
1341.5
1568.5
3812.5
5262.5
3857.5
1570.5
687.5
237.0
16.0
606.5
724.5
1126.5
2888.0
3990.0
3425.5
1807.5
194.0
-262.0
-412.5
-156.5
1929.0
4155.5
4938.0
5463.5
6235.0
6570.5
5721.0
4403.0
4472.5
4737.5
3500.5
2700.0
2948.5
2984.0
3536.5
4083.5
3625.0
3863.0
4664.0
4623.5
4729.5
5114.5
5149.0
5013.5
4472.5
3917.5
3118.5
1880.0
2037.5
2393.0
1056.0
737.0
1619.5
1069.0
377.0
1832.5
5374.0
8504.0
8386.0
6003.5
4309.5
4567.5
5245.0
4058.0
2973.5
3730.5
3495.5
2249.0
2534.0
4274.0
6314.5
6796.0
5909.0
6641.5
8288.0
7858.5
5609.5
3606.0
2265.5
541.5
-339.5
735.5
1665.5
2871.5
5067.0
5635.0
5768.5
6942.5
6735.5
6740.0
8724.0
9354.0
8136.0
7839.5
8628.0
9126.5
9012.0
8685.5
8075.5
7483.0
7725.5
8353.0
8922.0
9617.5
9490.5
8374.5
8370.5
10069.5
10615.5
8701.0
7064.5
7050.0
7184.5
6613.0
5608.0
5772.0
7110.0
7082.5
6842.0
8055.0
8618.5
9316.0
10805.5
10076.0
8365.5
7988.0
7470.5
7043.0
7030.0
6536.0
7383.0
10398.0
12966.0
13072.0
11302.0
9764.5
9411.0
9951.5
11083.5
11434.0
10796.5
10830.0
11368.5
12439.5
15233.5
17969.0
18601.0
18115.5
17407.0
17119.0
18782.5
21729.0
22774.0
21421.0
21030.0
22819.5
24406.0
24748.0
24954.5
26019.0
27557.5
28197.5
28895.5
31282.0
33671.5
35543.5
38516.0
41865.5
45650.5
50480.0
53720.5
55732.5
60445.0
66835.0
71934.5
77021.0
83851.0
92489.5
102601.5
112324.0
120099.5
126947.0
133378.5
139085.5
145203.0
151690.0
156218.0
156956.5
154361.0
151272.5
148463.5
143254.0
135913.0
128731.5
121511.5
114464.0
107859.5
100941.0
94776.0
89965.5
85099.0
79638.5
74110.0
68793.5
63230.5
58292.0
55572.0
53117.0
50086.0
49054.5
48451.5
46178.0
43978.5
41380.0
38191.0
36807.5
36915.5
37275.0
37460.5
36481.5
34845.5
33750.0
33452.5
33202.5
31372.5
29070.5
28974.0
29884.5
30013.0
30638.5
31924.0
31979.0
30792.0
29887.0
30073.5
32150.5
35442.5
37284.5
38240.5
40678.5
42807.5
42464.5
40874.0
39373.0
38662.5
40014.0
43618.0
46820.5
47478.5
47594.5
48786.5
50303.5
52821.0
55856.5
57826.5
60535.5
64974.5
69959.5
75965.0
81759.5
85444.0
89966.5
97823.5
106747.5
115173.5
123533.5
131304.5
138402.0
145909.0
154009.5
161730.0
167651.0
171483.0
174243.0
174754.0
171018.5
164246.5
156285.5
148227.5
141277.0
134815.0
127739.5
120080.0
112059.0
104570.0
98087.5
92976.5
89715.5
85624.5
79121.5
72718.0
66847.0
61828.0
59153.5
55776.0
50741.5
48967.5
50734.5
51725.5
50561.5
47891.5
45326.5
45460.0
47974.0
49607.5
49543.0
49111.5
47899.0
46079.0
45409.5
45794.0
46292.0
46278.5
45393.5
44982.5
45156.0
44378.5
43863.0
45189.0
48024.5
52050.5
55711.0
57641.5
59351.5
61856.5
63688.0
64003.0
64889.0
67917.0
70519.5
71551.0
74031.5
77768.0
80174.0
82983.0
88441.0
94816.0
100160.5
104917.0
110452.0
117905.0
126883.0
135394.5
143879.5
155032.0
167496.5
178550.5
189976.5
202534.5
214176.5
225531.0
237033.0
247417.5
257330.5
265869.0
270601.5
272926.5
274192.0
272743.0
268481.5
263030.0
257510.5
252052.5
245673.5
238097.5
228813.0
216778.5
204652.0
195435.5
187932.0
181288.5
174969.0
167671.5
161112.0
155883.5
149920.0
144329.5
139776.0
134505.0
129338.5
125042.0
120952.5
117590.5
114616.0
111697.5
109387.5
106666.5
103396.5
101206.5
100665.5
100910.0
99228.0
94870.5
92195.5
92792.5
92802.5
90906.5
89291.0
89271.0
90203.0
90320.5
89331.0
89024.5
90266.0
92089.0
93310.5
93550.0
93434.5
94479.0
97673.0
101482.5
103944.5
105604.5
107117.5
108674.5
112206.5
117830.5
123045.5
128593.0
135970.5
142449.0
147603.5
154829.0
162950.0
169338.0
176477.5
185800.5
195423.0
205205.5
215647.0
226507.5
237360.0
246695.0
254701.5
263275.5
271370.0
277214.0
281908.0
285942.0
287493.0
286518.5
284955.5
281162.0
272283.5
260993.5
249844.5
236874.5
222965.5
210865.0
198975.5
185729.5
172691.5
160741.0
150085.5
141544.5
133639.5
124183.5
115576.0
109767.0
103918.5
98196.5
94899.0
91849.0
87798.5
83610.5
78362.5
72918.5
69001.5
65682.0
61553.5
56560.0
53230.0
53051.5
53198.0
52912.0
53378.5
53137.0
52081.5
50834.5
48858.0
47110.0
45165.5
42744.5
42456.5
43216.5
42897.0
43772.0
45349.0
44635.0
42699.5
41097.5
39452.5
37627.5
35241.5
33041.5
33078.0
34476.5
35161.0
36314.0
38369.5
39224.0
39342.0
39776.5
39297.0
38824.5
39677.5
39930.0
39101.5
38629.5
38062.5
37339.5
37771.0
38889.0
39094.5
38571.0
38414.5
38475.0
38696.5
39460.5
39374.5
37837.0
37225.5
38533.5
40076.5
40198.0
38256.5
35869.0
35135.5
35546.0
36353.5
37706.5
38853.5
38734.5
36771.5
34600.5
34588.0
34822.5
33688.5
33598.0
34345.0
34644.0
35663.0
36322.5
35503.0
34648.0
34533.5
35932.5
37805.5
37783.5
37372.5
37160.5
35357.0
33693.0
33191.0
33119.0
34799.0
37037.5
37600.0
37772.0
37986.0
37987.5
39051.5
40739.0
41838.0
42238.0
41523.0
39851.0
38084.5
36759.5
36886.5
38358.0
38986.5
38444.0
38346.0
38685.5
39079.5
39439.0
38987.5
38279.5
38135.0
38588.5
40481.5
42365.5
41949.0
41335.5
42058.0
42265.0
41212.5
39678.5
39029.5
39638.0
41146.5
44530.0
47635.0
47750.5
48039.0
48798.5
46985.5
45228.0
44866.0
44173.0
45068.5
47287.5
48196.0
49071.5
50882.5
52761.5
54541.0
54937.0
53266.5
51267.5
49930.5
49317.5
50300.5
52424.5
53715.0
54544.0
56042.5
56872.5
57662.0
60686.0
63942.0
65506.0
66964.0
68416.0
69954.0
72694.5
74779.5
75165.0
75419.0
75534.5
76643.5
80383.5
83889.0
84535.0
83006.0
80743.5
80573.5
83119.0
85255.5
86189.5
86627.0
86611.0
87803.5
90338.5
91908.5
91828.5
91330.5
92065.5
93533.0
93533.5
92217.0
90480.0
89156.5
89842.0
90644.0
88820.0
85842.5
83683.0
83571.5
85423.0
86027.0
84554.0
83338.0
82359.0
81480.5
82394.5
84166.0
83720.5
82304.5
83935.0
86511.5
85578.5
83237.5
82028.5
81056.5
81269.0
82859.0
83987.5
85153.5
86970.0
88443.5
88943.0
88386.5
88254.0
89691.5
90624.0
89813.0
89139.0
89729.0
90784.5
92211.0
95111.0
98142.5
97823.0
95053.0
93435.0
92845.5
92897.5
94929.0
97675.0
99292.0
100123.5
100851.0
101924.0
103156.0
104167.0
105200.5
105923.0
106635.0
108282.5
110189.5
112266.0
115166.0
117588.0
118353.0
118437.5
120093.0
123555.0
125850.5
126713.5
127819.0
127761.5
127544.0
130037.0
133888.5
137870.0
141651.5
144828.5
149775.0
154585.5
153547.5
149405.0
148820.0
151989.0
155093.0
155756.0
156055.5
158547.0
161029.0
162031.0
163812.0
167035.5
170178.0
172158.0
173174.0
173774.0
173015.5
171525.5
172809.0
176250.5
177664.5
177920.5
180262.5
183513.0
185669.5
187495.5
190136.0
193680.5
197643.5
202034.5
206547.0
209477.5
211589.5
216135.0
222400.5
227355.5
231408.5
236072.0
240813.5
245008.0
249401.5
254224.5
258391.0
261924.5
265889.0
270813.0
277419.0
285561.5
293601.5
300703.5
307434.0
315402.0
325320.5
335052.0
343226.0
351306.0
360474.0
370898.0
382877.0
396714.0
411598.5
426318.5
441518.0
457418.0
473050.5
489519.0
506645.5
522099.5
536851.5
552278.5
567260.0
581997.0
597369.5
612692.5
626009.5
636337.5
646490.5
658565.5
669925.0
679042.0
688232.5
698963.0
709673.5
719455.5
730363.0
742294.0
752620.0
762941.0
775714.5
789408.0
803868.5
820805.0
839857.5
860629.0
883444.0
907838.0
933634.5
961001.0
989931.5
1021084.0
1054663.0
1089741.5
1125706.0
1160673.5
1191839.0
1220574.0
1249538.5
1276910.5
1300571.5
1320506.5
1335714.5
1345308.5
1349666.0
1349825.5
1346772.5
1339618.0
1327816.5
1313107.5
1295906.0
1275596.0
1253886.0
1232641.5
1210852.5
1186967.5
1162149.0
1137892.0
1113155.5
1087629.5
1063469.0
1041879.0
1021801.5
1001694.5
981145.0
961315.5
943347.0
926304.0
908897.5
892491.0
878360.0
865639.5
854930.5
846898.0
839721.5
833289.5
828833.0
825440.0
822276.0
819909.5
818946.5
819044.0
819058.0
819790.0
824079.0
831984.5
839302.5
843971.5
849088.0
855194.0
860312.5
866831.0
874490.5
879040.5
882385.5
886801.0
889599.0
891219.5
893879.0
896812.0
899357.5
902388.5
906262.5
910505.5
916305.5
923743.5
929586.5
935024.0
943076.0
951766.0
961959.0
975545.5
989257.0
1003177.0
1020321.0
1040630.5
1063846.5
1089607.5
1117073.0
1145504.0
1174799.0
1206551.0
1238969.5
1269246.5
1299736.5
1330276.0
1357642.0
1381807.5
1402143.5
1418242.0
1430704.0
1437343.0
1437373.5
1432372.5
1422861.0
1408742.5
1389071.5
1364475.0
1336681.5
1304909.0
1270426.0
1236408.0
1201954.5
1165793.0
1129479.5
1093702.5
1057702.5
1021989.5
988170.5
956076.0
924120.0
891429.0
858179.5
825957.0
796006.5
768282.5
742511.5
717771.0
695102.0
675624.0
655268.5
632586.5
611100.0
590191.5
568836.5
548894.0
529919.5
511962.5
496089.5
480957.0
465982.5
451828.0
438162.5
425259.5
414106.0
404048.5
393141.5
381026.0
368762.0
357273.0
347522.5
339321.0
332055.5
325764.0
318527.0
309027.0
299813.5
292885.0
286984.0
280166.0
273286.5
268102.5
262491.5
255724.0
250696.0
245875.5
238874.0
232078.0
226498.5
221527.5
217918.0
214901.0
211291.0
207875.5
204558.5
199889.0
194864.5
191612.0
189245.5
186113.5
181674.5
175911.5
171043.5
168528.0
166273.5
162831.0
158980.0
156067.0
154014.5
151385.0
148745.5
146950.5
145817.5
145689.5
144443.5
140847.0
137530.5
134407.5
130782.5
128174.0
126393.0
125681.0
125532.5
123945.5
122363.5
121437.5
119415.0
117134.0
115632.0
114480.0
112723.5
110390.5
109390.5
108323.5
105423.0
104077.5
104516.0
103236.5
100768.5
98364.5
94959.5
90603.5
87684.5
87648.5
88560.5
88667.5
88038.5
87438.0
87932.0
87665.0
85255.0
83905.5
84199.0
83872.0
83078.0
82134.0
81225.5
79706.5
76267.0
73314.0
72601.0
72086.0
71587.0
72379.5
74048.0
74973.5
74161.0
73143.5
73002.0
72432.5
71176.5
70533.5
70874.0
70693.0
69199.5
68177.0
68321.5
68497.5
68078.0
66626.5
64825.5
63732.0
63364.5
64006.0
64811.0
64494.0
63243.5
61164.0
59958.5
61173.5
62310.0
61751.0
60129.0
57673.0
55377.5
53938.0
54269.0
56225.0
56241.0
54844.0
54987.0
53875.0
51453.0
51673.5
52986.0
53088.5
52469.5
51017.0
49732.0
49439.0
49477.5
49402.5
48233.0
46893.5
47462.0
48029.5
47110.0
46705.0
47084.5
47267.0
47047.0
45676.5
43576.5
42471.0
42396.0
41944.0
41362.0
42744.5
45433.5
45881.5
43881.0
42013.5
40948.0
40652.5
41740.5
43154.5
42223.0
39665.5
39528.0
40907.5
40219.0
39486.5
40672.5
41869.5
42124.0
40792.0
38788.5
38915.0
39839.5
38976.0
37953.0
38808.5
40292.0
40092.5
39205.5
38871.0
36450.5
32581.0
31841.0
34040.0
35518.5
34398.5
32512.0
32396.0
31662.0
28892.0
27706.0
28822.5
30330.5
31375.0
31287.5
31022.5
30995.0
30267.5
29460.0
28646.5
27709.5
27531.5
27887.5
28637.0
29520.0
30054.5
30277.5
28391.0
25352.0
25685.0
27892.5
28536.0
29637.5
31950.5
33438.0
33722.5
33127.0
32217.5
31673.5
30931.0
29478.5
28170.5
27763.5
28146.5
29218.0
29977.5
29164.0
27839.5
27075.0
26371.5
26031.0
26584.5
28454.0
31091.0
31377.5
28818.0
26904.0
26825.0
27811.5
29184.0
29308.5
28313.0
28207.5
28956.0
29067.5
27810.0
25412.5
23294.0
23109.0
24769.5
26464.5
26467.0
25208.5
25028.0
26497.5
27835.0
28093.5
27184.5
25633.5
24389.5
22625.0
20636.5
20785.5
21593.0
20717.5
20383.5
21597.0
21811.5
20836.5
21173.5
23014.0
23988.5
23449.5
23093.5
24333.5
26784.0
28317.0
27969.0
26836.0
25678.5
25301.0
25607.0
25315.0
25254.5
25822.0
25537.5
24754.0
23772.0
22571.0
22583.5
23387.5
23864.5
24041.0
23191.0
21828.5
20986.5
20326.0
21390.0
24400.0
24946.5
22499.5
21759.0
22009.5
19702.5
17919.0
18996.0
19405.0
18963.0
19839.5
20872.0
21520.0
22486.5
24108.5
25836.5
24857.5
21342.0
18844.0
17449.0
16678.0
17252.0
17453.0
17249.0
18707.5
20732.0
21679.0
21930.5
21499.5
20893.5
21124.0
20682.0
18720.5
17862.0
18343.5
18026.0
17396.0
16693.5
15437.5
14609.5
14253.5
14798.5
16534.0
16851.0
15542.5
15596.0
17684.5
20370.5
21414.0
19661.5
16792.0
14667.5
14165.0
14645.5
13970.5
12548.0
12761.0
14246.5
14599.5
13366.0
12348.5
12125.5
12230.0
13715.5
16555.5
18509.0
18918.5
19310.5
19972.0
19390.5
18576.5
19841.0
21151.5
20716.0
20484.0
20514.5
20095.5
19934.0
19126.0
17610.5
17184.5
17168.5
15372.0
13018.0
13818.0
17187.5
18632.5
17526.0
16699.0
16993.5
17159.5
16513.0
16176.5
16867.5
17820.0
18329.5
17654.5
16552.5
16387.5
15589.0
13980.5
14254.0
15987.0
16832.5
16250.5
15093.0
14723.5
15256.0
15436.5
14525.5
13464.0
13258.5
12528.5
11582.5
13400.0
16629.0
17411.5
15064.0
11908.0
11367.0
12497.0
12031.5
11554.0
11779.5
10702.5
9217.0
8096.5
7812.0
9269.0
10247.5
9863.0
10094.0
11028.5
11992.0
12330.5
11910.0
12326.0
13357.5
13210.5
11955.0
10607.0
10230.5
11227.5
12146.5
11413.0
9922.0
9838.5
10502.5
9844.0
9002.5
9636.5
10516.5
10356.5
10036.0
10722.0
11256.5
10619.0
10668.0
11724.5
12035.0
12154.0
12280.0
11369.0
10431.0
9542.0
7721.0
6675.5
6601.5
5515.0
4904.0
5782.5
5872.5
5575.5
5958.0
5532.0
4805.5
5205.5
6161.0
6738.5
6279.0
6178.0
7866.5
9017.5
8317.5
6784.0
5020.5
5314.0
7728.0
8226.0
6797.0
6809.0
8444.0
9517.0
8777.0
7102.5
5393.0
3659.5
3146.5
4302.5
5091.5
4011.5
1839.5
723.0
1417.0
2780.5
4288.0
5590.0
6373.5
7066.0
7513.0
8022.5
8906.0
8716.0
7752.5
7842.0
8214.0
7928.0
8217.0
9517.0
10479.0
10439.5
9949.0
9070.5
8141.0
8475.0
9958.0
10870.5
10399.0
9508.0
9200.5
8541.0
6656.5
4972.5
4985.5
6266.5
7216.0
6973.0
5796.5
4040.0
3501.5
5466.5
7086.0
7075.0
8105.0
9421.5
8114.5
5564.5
4625.5
5259.0
6263.0
7391.0
8377.0
8931.5
9364.5
9416.5
9074.5
8529.5
6761.5
4433.0
3106.5
1819.5
963.0
2229.5
3996.0
4799.5
5699.5
6210.5
4819.5
3245.5
3742.5
4021.5
2501.5
2096.0
3216.0
4222.0
5706.0
6665.0
5927.0
5497.0
6896.5
9367.0
10191.5
8252.0
7142.5
8330.0
9016.5
8193.5
6185.0
3916.0
3117.0
3460.5
4461.0
6072.5
6664.0
6570.5
7054.5
6342.0
4291.5
3590.5
4273.0
4788.5
5122.0
5653.0
6605.5
7694.0
8116.5
8418.5
9293.5
9685.0
9096.0
8322.0
7698.5
7031.0
5956.5
5065.5
5266.0
5021.5
3338.5
2690.0
3736.0
4195.5
4284.5
5375.0
5905.5
4381.0
2266.5
1215.5
1035.0
702.0
45.0
386.5
2012.5
3126.5
3198.0
3138.0
3016.5
2588.0
1501.5
-450.5
-2415.0
-3493.0
-3589.0
-3397.0
-3400.5
-2654.0
-597.0
2034.0
4589.5
6203.0
6539.5
6722.5
7646.5
8605.5
8041.5
6590.5
6463.0
7126.5
7324.5
6819.0
4754.0
2985.0
3940.0
5509.5
6031.5
5387.5
2568.5
-314.0
-4.5
3004.5
5885.5
5934.0
4440.0
5016.0
6508.0
6404.5
6191.5
7536.0
9425.5
9628.0
8697.5
9464.0
9660.0
6083.5
3453.0
5189.0
6984.0
6976.0
7245.5
7032.0
5373.0
4069.5
3880.0
3340.0
2014.5
1609.5
2799.5
3703.5
3407.5
3325.0
3924.5
4446.5
5626.0
8388.5
10517.0
9454.0
6824.5
4983.0
3474.0
1989.5
687.0
-610.0
-832.5
-115.0
4.0
258.0
636.5
-751.0
-2350.5
-1432.5
904.5
2529.5
2552.0
859.5
-1054.5
-1847.0
-1843.5
-886.5
498.5
-23.5
-1988.5
-2660.5
-2147.0
-1250.0
971.5
4234.5
6540.0
6514.0
4775.0
3347.5
3276.5
3915.5
4210.0
3957.5
4129.0
5253.0
6474.0
6807.5
6332.5
6195.0
6959.0
7799.0
7790.5
6787.5
5719.0
5164.0
4423.5
3757.0
3798.5
4145.0
4815.0
5320.0
5253.5
5376.0
4765.0
2915.0
1528.5
790.0
796.0
2004.5
2981.0
3800.5
5639.0
7626.0
9125.0
9625.5
7791.0
4606.5
3308.5
4092.0
3836.0
3019.5
3901.5
4353.5
3856.5
4235.5
3793.5
2756.5
2582.5
1082.5
-362.0
1117.0
2577.5
1769.0
276.5
-573.5
-497.0
-169.0
-327.5
-1150.0
-1602.5
118.0
2780.0
4366.5
5719.5
6833.0
7456.5
8928.0
10559.5
10652.5
9136.0
7292.5
6753.5
6549.0
5358.5
5101.5
6082.0
6183.5
5604.5
5095.5
4217.0
3425.0
3919.0
6018.0
7917.0
7564.5
5880.0
4435.5
3289.5
3161.5
4420.0
5941.0
7177.5
7866.0
7868.0
7564.5
6819.0
6410.0
6818.5
6281.5
5283.0
4922.5
2851.5
-387.0
-1413.5
-554.0
421.5
701.0
989.5
3276.5
5885.5
5712.0
3567.5
993.5
-752.0
-74.5
2376.0
5001.0
6719.5
6630.5
5398.5
4459.0
4144.0
4001.5
4197.0
5482.5
6843.5
6787.5
6467.0
6857.5
6679.5
5300.0
4178.0
4882.0
6299.5
6363.0
6117.0
6671.5
5875.0
3437.5
2274.5
2292.5
1275.5
-59.5
-784.0
-1288.0
-736.0
525.5
1162.0
2042.5
3437.0
4517.0
5176.0
4284.0
2084.5
1269.0
1972.0
2364.5
2079.5
1313.0
413.0
50.0
498.5
1807.5
3522.5
4471.5
4349.0
3555.0
1884.5
708.0
1572.5
2340.0
2272.0
3250.5
3885.0
3701.5
4334.0
4179.5
3326.5
3746.0
3636.0
1867.0
-745.5
-3577.0
-4343.5
-2283.5
278.5
1698.5
2010.0
2440.5
3596.5
5001.0
6285.5
6178.5
4412.0
3157.0
3678.0
4981.0
5121.5
4391.0
4530.0
4110.5
2458.5
1408.0
494.0
-273.0
-279.0
-615.5
-599.0
-502.0
-1615.5
-1609.5
81.0
1336.5
1979.0
1684.0
814.5
880.0
1553.0
2291.5
2709.0
2245.5
1676.5
1409.0
1092.0
1025.0
1387.5
1588.5
1057.0
450.0
565.5
1556.0
3684.0
5323.5
4729.0
3080.0
922.0
-1229.5
-1661.0
-1333.0
-709.5
1253.0
2190.5
657.5
-711.0
-410.5
585.0
1013.0
1245.5
2502.0
3626.5
3386.5
3310.0
3587.0
2531.0
1486.5
2443.0
3556.0
3292.5
2562.0
2008.5
2594.0
3280.5
1265.0
-1025.0
-312.0
1121.5
1749.0
2206.5
2054.0
1532.0
951.5
527.0
1590.0
4305.0
6954.0
7619.0
6559.5
6371.5
7405.0
7356.5
5699.0
4054.5
3727.5
3745.5
2645.0
2119.0
3564.0
4413.0
3493.0
2995.0
3026.0
2501.5
2738.0
3654.5
3271.0
2058.5
988.0
233.0
961.5
2748.5
3602.0
3245.5
2284.5
914.5
-406.0
-411.0
1140.5
2004.5
1167.5
255.0
529.0
1918.0
2425.0
753.5
-1054.0
-1739.5
-1693.0
-1185.0
-1128.0
-1098.5
-497.5
-16.0
1009.0
1962.5
1797.0
2925.0
5334.0
5746.0
4023.5
2455.0
2736.0
4252.0
4787.0
3934.5
2640.0
1648.5
1027.0
564.0
1596.5
4164.0
5637.5
4967.5
2969.5
1853.0
3532.0
5105.0
4091.0
3349.0
3776.5
3069.0
2144.0
2580.0
2862.5
2796.5
3377.5
3155.0
2365.5
2658.0
2666.5
2725.5
4290.0
4889.5
3334.0
919.5
-1612.0
-2524.0
-1424.0
199.5
1629.5
1950.0
1864.0
3014.5
4437.5
5606.0
6521.0
5322.0
2504.5
1402.5
2721.0
4346.5
5498.5
6628.0
6846.0
5581.5
4482.5
5260.5
6670.5
5899.5
3669.5
1801.5
-814.0
-3280.5
-3854.0
-3767.5
-3776.5
-4409.0
-3806.0
706.5
3934.0
3346.5
4068.5
4755.0
4134.0
6196.5
8833.0
9316.0
9279.5
9727.5
10902.0
9602.0
4683.5
2017.0
2690.0
3163.5
4022.0
5747.0
6093.5
3689.0
1078.5
1533.5
3109.5
3834.5
4446.0
3640.0
1757.5
778.5
-48.5
-619.0
-165.0
322.5
479.0
601.0
542.5
-260.0
-1492.5
-2147.5
-3305.5
-4583.0
-3004.5
-484.0
-467.5
-545.5
1339.5
2902.0
3400.5
4583.0
6172.5
6653.0
6683.0
7164.0
7188.5
6175.0
4692.5
3277.5
2387.0
2532.5
2965.5
2658.5
3113.0
4806.5
4903.5
3301.5
2431.0
2346.0
1993.5
1124.5
1288.0
3334.0
3862.0
1658.5
225.5
149.5
-316.5
-760.0
-78.0
1560.5
2527.5
1841.5
-3.5
-1917.0
-1764.0
367.5
1422.0
1154.5
899.5
-18.0
-902.0
229.5
2172.5
2033.0
392.0
246.5
1963.5
3613.0
4039.0
3408.0
2606.5
2255.5
2677.0
3555.5
3777.0
3629.0
4169.5
5198.0
5907.5
5380.5
4524.0
4695.0
3779.0
1153.0
-56.5
968.0
2856.5
4135.0
3973.5
3721.0
3907.0
3686.0
3112.5
2000.0
922.5
653.5
347.0
309.5
1138.5
1940.5
2332.0
1702.5
85.0
-608.5
-497.0
-1236.0
-1478.0
802.5
3717.0
4866.5
4988.0
4055.5
1745.0
8.5
-1422.5
-3280.5
-3838.0
-3783.5
-3274.0
-780.5
653.0
-259.0
-286.0
-534.0
-1936.5
-731.0
2170.0
2640.0
2180.0
2516.0
1195.0
-1002.0
-953.0
307.0
1280.0
1345.5
-1044.0
-3347.0
-2252.5
-855.0
-1774.5
-2976.5
-3388.5
-3134.5
-2015.5
-597.0
1309.0
4156.0
6103.5
5873.0
5118.0
5079.5
5676.5
6172.0
5025.0
3567.5
4026.0
3831.0
1893.0
987.0
237.0
-1224.5
-1213.5
-1025.0
-1939.0
-1340.0
199.5
-245.5
-878.0
907.0
2686.0
2386.0
2167.5
2097.5
276.5
-978.5
-111.0
204.5
-268.5
-119.0
327.5
1836.5
4078.0
4612.5
3771.0
3105.0
2744.5
2776.0
2896.5
3540.5
4964.5
5387.0
5500.5
7139.5
8517.5
8670.0
7930.5
5758.0
4152.5
3897.5
1858.5
-1268.0
-1641.5
-522.5
-1069.5
-1025.5
1076.0
712.0
-2160.0
-2612.5
-1505.5
-855.0
388.0
1456.5
1859.0
1839.0
1581.0
2052.0
1343.5
-652.0
-195.5
1140.5
840.5
301.0
-804.0
-1457.5
-247.0
-119.5
-1721.5
-2861.5
-2984.5
-1773.0
-625.0
-1521.5
-2855.5
-2395.5
-528.0
929.0
323.5
-2072.0
-3653.5
-3098.5
-2241.5
-1526.0
-189.0
-361.5
-2724.5
-5002.0
-6363.5
-6307.5
-4842.5
-3011.5
-1005.5
-151.0
-1209.0
-2595.0
-3616.5
-3383.5
-1948.0
-1213.0
-269.0
1183.5
1164.0
883.5
1820.5
3414.0
4945.5
4887.0
3224.5
1117.5
-1196.5
-2871.5
-4079.5
-4957.0
-3910.0
-2091.5
-1169.5
-460.5
-1043.5
-2612.0
-1634.0
973.5
1577.5
1905.0
4237.0
5325.0
3886.0
3389.0
3982.5
3685.5
3443.5
4006.0
4457.0
3576.0
1647.0
1202.5
1871.5
734.0
-1154.5
-1501.0
-800.5
-29.0
305.5
321.5
644.5
1181.5
1461.5
1381.5
1714.5
3072.5
3775.0
2371.5
712.0
787.0
1903.0
2777.0
3039.0
2809.0
2647.5
2777.0
2720.5
2431.0
1968.0
1045.0
-398.5
-2124.5
-2982.0
-1935.5
170.0
2219.5
3445.5
3553.0
4243.0
6487.5
8284.0
7786.5
5595.5
3801.5
3620.0
4802.5
5953.0
4527.0
1385.0
618.5
1490.5
1112.5
836.0
1488.0
1126.5
-583.0
-1596.0
-1095.5
-1072.5
-2336.0
-3235.0
-2868.0
-1574.5
-758.5
-1057.5
-923.5
-36.0
721.0
640.5
-936.0
-2054.5
-1358.5
-661.5
-54.5
709.5
736.5
798.5
1090.0
947.0
631.5
896.0
1763.0
605.0
-2057.5
-1532.0
523.0
497.5
164.5
563.5
2197.0
4621.0
5045.0
5020.0
6059.5
5331.0
3205.0
2168.0
2518.0
2389.0
302.0
-339.5
1946.5
3465.5
4309.0
5149.5
4483.5
4025.5
4146.0
3487.5
3124.5
3521.5
5128.0
7236.0
6477.5
3629.0
2112.5
1893.0
2341.0
3699.5
5235.5
5995.5
6529.0
7748.0
8283.0
7355.0
6035.0
3924.5
1801.0
1097.0
68.0
-860.0
787.0
3390.0
4568.5
4097.5
2846.5
2372.5
2113.0
1302.0
2034.0
4119.5
4299.0
2278.0
455.0
-98.5
393.0
1708.5
3173.0
4168.5
4722.0
4050.0
1815.5
-478.0
-2072.0
-2598.5
-1559.0
-544.5
-421.5
-420.5
-1047.5
-1484.5
-831.5
-1263.5
-2092.0
-664.5
842.5
509.5
90.5
113.0
21.0
-259.0
-842.5
-1010.0
-320.5
752.0
2042.5
2646.0
1654.5
395.0
98.0
-42.0
-488.5
-314.0
1058.0
2599.0
2518.5
1131.5
937.0
2147.5
2396.5
1189.5
-354.0
-1475.0
-750.0
1919.0
3414.5
2480.0
2125.0
3033.5
2159.0
59.0
-319.0
113.0
270.5
657.0
7.5
-1160.5
-903.5
-805.0
-1756.5
-2046.5
-1454.5
-68.0
2182.0
3799.5
3614.5
2652.5
3134.5
4550.0
4118.5
2693.0
1846.5
320.5
46.5
3411.0
6902.0
7947.5
8271.5
8778.5
8999.5
7746.0
4417.0
1314.0
56.0
-211.0
257.5
843.0
883.0
1891.0
3863.5
4352.0
2440.0
-948.0
-3505.5
-2916.5
-195.5
1713.0
1767.5
1666.5
2642.5
2288.0
-517.0
-2425.0
-1904.5
-770.5
-543.5
-1378.5
-1673.5
-618.0
582.0
1025.0
215.0
-1141.0
-2170.0
-3228.0
-2736.5
-382.5
1030.5
1209.5
32.5
-2327.5
-3113.5
-3761.5
-5279.0
-4064.5
-1405.0
535.5
2762.5
3683.5
3695.0
4412.5
4632.5
5327.5
6247.5
5631.0
5262.5
4823.0
3488.5
2975.0
1111.0
-3297.5
-6282.0
-6137.0
-4442.0
-3135.5
-2806.5
-2385.5
-1980.5
-1294.5
869.5
2841.0
2823.0
2403.5
3527.5
4609.0
2714.0
-2.0
397.5
1996.5
2039.0
1823.0
1726.5
256.0
-1652.0
-2267.5
-3004.5
-4249.0
-3462.0
-2235.5
-3422.5
-4233.5
-2940.5
-1617.5
-644.5
-229.5
-1326.0
-2616.5
-2222.5
-536.5
875.0
1381.0
940.5
-3.0
-316.0
-361.0
-832.5
-970.0
-1243.0
-1534.0
-235.0
1163.5
1310.0
2161.5
3902.5
4782.5
4014.0
1781.0
-226.0
-520.0
208.5
918.5
1457.5
2034.5
2714.0
2563.0
411.5
-1905.5
-1226.5
690.0
849.5
1424.0
3383.5
3826.5
2784.0
2096.5
1793.5
1501.5
1221.5
1780.5
3060.0
3271.0
2608.5
1520.0
-657.0
-1617.0
-186.0
448.5
-327.0
-1035.5
-1980.5
-1577.5
1716.0
5203.0
6477.0
6143.5
5508.0
4979.5
3712.5
1680.5
-563.0
-3201.0
-4319.0
-2362.0
63.5
1046.5
695.0
-1084.0
-3157.0
-4291.5
-4016.5
-2829.5
-2475.5
-2047.0
-658.0
-947.5
-2596.0
-3576.5
-4520.0
-4484.5
-2419.5
555.5
3114.5
3153.0
1211.0
387.5
554.5
474.5
69.5
-322.0
384.0
1199.5
685.0
-307.0
-1878.5
-3668.5
-3682.0
-2171.0
-898.0
-1104.5
-2803.0
-4364.5
-4735.5
-4177.5
-3219.0
-1917.0
21.0
1452.5
1186.0
36.5
-854.5
-925.0
-509.5
-90.5
241.0
-262.0
-247.5
2091.5
4113.5
4107.0
3347.0
2352.5
2205.0
2344.5
1935.0
3545.5
5676.5
5131.0
4966.5
5836.5
4628.5
2641.5
1419.5
79.5
-950.0
-1769.5
-3074.0
-3165.0
-1399.5
-442.5
-819.5
-860.0
-1002.5
-1366.0
-1823.5
-3477.5
-4399.5
-2440.5
331.5
1999.5
2674.0
3275.5
3888.5
2705.5
366.5
-474.0
51.0
470.0
226.5
424.0
1286.0
410.0
-895.5
-30.5
425.0
63.0
767.0
540.5
-1176.0
-2343.0
-2033.0
-860.5
-1655.5
-4251.5
-5007.5
-4952.5
-6000.5
-6023.5
-4905.0
-4441.0
-4675.5
-5238.0
-5096.0
-3699.0
-2620.5
-1721.0
-94.5
-189.0
-2414.5
-3552.5
-3405.5
-2870.0
-1598.5
-700.0
-53.5
572.5
-781.0
-3183.5
-4451.0
-4773.0
-4289.5
-3468.5
-2091.0
-64.5
-334.0
-2638.5
-3612.5
-4305.0
-6105.0
-7098.5
-5817.5
-3208.0
-1839.5
-1811.0
-2088.5
-3660.0
-4395.0
-2615.5
-2212.5
-3072.0
-1823.5
-185.5
551.0
1767.5
3092.0
3498.0
2185.0
-275.5
-1819.0
-2701.5
-3707.5
-3532.0
-1777.0
1225.5
4467.5
5480.0
5282.5
6976.5
9027.0
8662.0
5871.0
2108.0
-254.5
-1271.0
-2218.5
-880.0
2837.5
4812.5
3755.0
1453.0
-21.5
-193.0
-489.5
-208.5
833.0
193.0
-751.0
-35.0
503.5
1112.0
2029.5
714.5
-1435.5
-1244.0
-777.0
-2402.5
-3439.0
-2091.5
-1001.5
-933.0
311.0
2153.5
2224.0
1001.5
634.0
562.5
-830.0
-1389.0
-104.0
-303.0
-1402.0
-640.5
-347.0
-1743.5
-2337.0
-1902.5
-1471.5
-1318.5
-1839.5
-1906.5
-179.0
1892.5
2692.0
2437.0
1178.5
-636.5
-1742.0
-2324.5
-2733.0
-2235.0
-1324.5
-816.5
220.5
2281.0
3504.0
2806.0
2356.5
2586.5
1440.0
859.0
2278.5
2162.0
743.5
1036.5
1352.5
605.0
682.0
1142.0
912.5
927.0
1104.0
791.0
1031.0
1233.0
333.5
1199.0
3818.5
4112.0
3241.0
3333.0
2630.5
930.5
-1629.0
-4223.5
-3774.0
-1197.5
702.0
1621.0
926.5
-346.5
-417.0
-582.0
-738.5
762.0
2608.5
3129.5
2984.0
3000.5
2733.0
2344.5
2800.0
3022.0
2113.5
1976.5
3078.0
3708.5
3568.0
3218.0
3251.0
4663.5
6766.5
7365.5
6494.0
5772.5
5051.0
4058.0
3941.5
4452.5
3462.5
1038.5
562.0
2758.0
4605.0
5967.0
7360.0
6972.0
6181.5
6216.0
5186.5
4070.5
3551.0
2059.0
900.5
1174.5
1573.5
801.5
-780.0
-255.5
1725.0
1583.5
1598.0
3793.0
5126.0
4611.0
3295.5
3052.5
5231.0
6464.0
4842.0
3121.0
2146.0
1851.5
2770.5
2841.5
509.0
-1732.0
-1051.5
1784.0
4279.0
5133.0
4300.0
3207.5
2947.0
2512.5
1877.5
1480.0
221.0
-624.5
1179.0
3647.5
3825.5
1860.5
-545.5
-1693.5
-650.0
1328.5
2311.0
3194.5
4878.0
5051.5
3935.0
4351.5
5068.0
4695.0
4383.5
2924.5
264.5
-877.0
-928.5
-886.5
-216.0
241.5
1226.5
3056.5
2769.5
1340.5
1417.5
1503.0
2409.0
5176.0
5788.5
3669.5
2473.5
2570.5
2416.0
1111.0
-853.5
-1419.5
-191.5
1697.0
3933.0
5732.0
5268.5
2327.0
-424.0
-1497.5
-2471.5
-3352.5
-3148.0
-2894.5
-2784.5
-2061.5
-589.0
1246.0
1526.5
552.5
1372.0
2921.0
2922.5
2741.5
2650.0
1802.5
1095.0
829.5
494.0
-153.0
-769.0
-130.0
1614.5
3154.0
4181.0
4194.5
3423.5
3638.5
4433.5
3770.0
1940.0
1462.5
3156.5
3310.0
251.5
-1092.0
417.5
870.0
1489.0
3934.0
5866.0
7228.0
8473.5
8908.0
8816.0
6996.5
3877.5
2622.0
2607.5
2532.5
3732.0
4910.0
4019.5
2373.0
1948.0
3065.5
3828.0
2518.0
962.0
449.5
-725.5
-1350.5
659.5
2002.0
768.5
-24.0
470.0
1513.0
2465.0
1667.0
607.5
329.0
-1791.0
-3651.5
-2303.0
-1463.0
-2752.5
-3285.5
-2657.5
-2424.0
-3316.5
-4205.0
-3239.5
-1471.5
-1604.5
-3324.5
-4345.0
-4735.5
-5198.5
-4389.5
-2594.0
-1199.0
379.0
1182.5
-464.0
-3038.5
-4040.5
-2650.5
-836.5
-394.5
242.5
1462.5
1797.5
839.5
-1580.0
-3254.5
-2268.0
-861.0
124.5
663.0
-485.5
-1615.5
-1748.0
-2148.0
-2744.0
-3949.0
-4508.5
-1962.5
1264.0
2328.0
2273.0
1893.5
1063.5
472.5
1174.0
2683.5
3258.0
3076.5
3184.5
3246.0
2656.5
1416.5
584.0
476.5
112.0
-112.0
-718.5
-2752.0
-3626.0
-2351.5
-1051.5
778.0
3157.5
4105.5
4157.5
4245.0
3974.5
3621.0
2849.5
872.5
-1355.5
-2414.0
-2345.0
-2117.0
-1807.5
-627.5
673.0
822.5
698.5
895.0
1233.0
3127.5
5864.5
6356.0
5011.0
3845.5
3078.0
2887.5
2909.5
2734.0
3558.0
5565.5
6890.0
6739.0
6259.0
6169.5
7104.0
9661.5
10228.0
5717.5
841.0
-523.0
-350.0
250.5
737.0
-59.5
-1831.5
-3422.0
-3598.0
-3256.5
-2696.5
586.5
4297.0
5218.5
6252.0
7761.5
7705.0
6691.5
4675.0
3237.5
3212.5
1497.5
-806.5
-625.5
1243.0
3762.5
4915.5
3300.0
1147.0
90.5
649.5
1996.0
1843.0
992.5
459.5
-580.0
-734.5
146.5
82.0
-364.0
-399.0
-315.5
413.5
2124.5
5176.5
8819.0
10135.5
9012.0
8170.0
7435.5
6312.5
6386.5
6343.0
4657.0
4031.0
5051.5
5123.5
4429.5
4167.0
4249.5
4778.0
5153.5
4720.5
4078.0
3604.5
3148.5
2506.5
1550.0
951.5
1318.0
1922.0
2178.5
2550.5
2899.0
2744.5
2575.5
2414.5
1997.5
2104.0
2591.0
2563.0
2528.0
2762.5
2413.0
1161.5
-308.0
-726.5
443.5
1990.0
2540.0
2544.5
3341.5
4488.5
4446.0
3527.5
2661.5
1162.0
-992.0
-1789.0
-420.5
1442.0
2613.5
3434.0
4506.0
5631.0
5139.0
3256.0
3101.0
4085.5
3099.5
1382.5
869.5
627.0
417.5
1078.5
1993.0
1227.5
-543.0
-321.0
768.5
-74.0
-1516.0
-1927.5
-1069.0
853.0
1765.5
942.5
-244.5
-1321.0
-1490.5
-281.5
1523.0
3432.0
3741.0
1392.5
-1025.0
-1919.5
-2270.5
-1830.0
-493.0
371.0
776.5
1297.0
994.5
-452.0
-2260.5
-3702.5
-3554.5
-2092.0
-1274.0
-690.0
880.5
2299.0
2502.0
1774.0
1172.5
1599.0
1794.0
338.5
-1475.5
-1508.5
1067.0
4697.5
6022.5
4409.0
3153.0
3657.0
3681.5
2434.0
1489.0
1630.5
2460.5
3023.5
2925.0
2771.5
1991.5
54.5
-1325.0
-790.0
1078.5
2328.0
1371.5
-309.0
-1001.0
-1504.0
-2148.0
-2556.5
-2747.0
-2292.0
-1207.5
47.0
911.5
711.0
-31.0
-1069.0
-2676.0
-3306.5
-2897.0
-3769.0
-4607.0
-2697.5
-634.5
-1411.0
-2643.5
-2311.0
-1610.5
-727.5
191.5
677.0
1896.5
3038.0
2796.0
2656.5
1742.0
-666.0
-1233.0
-127.5
499.5
2035.5
3989.0
4346.5
3386.5
1582.5
-88.5
-810.5
-150.0
2930.0
5274.5
3429.0
691.0
-1116.0
-2723.0
-1239.0
2591.5
4100.0
3002.5
1377.5
1256.0
2865.5
3479.5
3207.0
3486.5
3335.5
3292.5
3191.0
1841.0
1200.5
976.5
-970.5
-2457.5
-2032.5
-1342.0
-1212.0
-1526.0
-1302.0
-649.0
-815.0
-113.5
2356.5
3668.5
3176.5
2297.5
315.5
-2249.5
-3148.0
-2942.5
-2752.0
-1731.0
-638.5
-480.5
-41.5
700.5
1425.5
2448.5
1908.0
-380.0
-1591.0
-1329.0
-749.5
-85.5
726.0
1797.5
2676.5
3856.5
4805.0
1659.5
-4290.5
-6621.0
-5553.0
-5016.0
-4985.0
-4248.0
-2219.0
213.0
1231.0
1849.0
2993.5
3129.5
2756.0
2476.5
722.0
-777.0
298.0
1156.5
508.5
555.5
631.5
-153.0
-923.5
-2636.0
-5112.5
-6312.0
-5874.0
-3569.0
-37.0
2320.5
3070.5
2685.0
1282.0
400.0
365.5
647.0
2839.5
6383.5
7651.0
6565.5
5826.5
5517.0
4926.0
4698.0
4744.5
4961.5
5746.0
6188.5
6114.0
6454.0
6372.0
5553.0
5085.5
4626.0
4578.5
5516.5
5002.5
2960.5
2183.5
1643.5
603.5
939.0
1133.0
586.5
1803.0
3145.0
2899.5
3179.5
3730.5
3642.5
4010.0
4396.5
3877.5
2550.5
1209.0
612.0
-430.0
-1750.0
-1319.0
-432.5
-608.0
-1049.5
-2178.5
-3381.0
-2490.0
-98.5
1803.0
3019.5
4267.5
4962.0
4398.0
4380.5
6325.0
8681.0
10041.0
10302.0
9255.0
7145.0
5536.0
5088.0
4244.5
3525.5
4607.0
5223.0
4954.5
7314.5
11017.5
12081.0
10746.0
9110.0
7995.0
7053.0
6537.0
7028.5
7046.0
6225.0
6849.5
9124.0
10722.0
10145.0
8578.0
7905.0
7587.0
7534.5
8406.0
8637.5
8427.0
8450.5
6417.0
4131.0
5463.0
7772.0
7289.0
4316.0
1166.0
321.5
1198.0
2097.0
3652.0
5156.5
5707.0
7030.0
8869.5
9326.0
8821.0
8555.0
9017.0
9420.5
8572.0
7332.5
6299.0
4711.0
3369.0
2846.0
2374.5
2257.5
2310.0
1319.5
-48.5
179.0
2505.0
5652.0
8076.5
8327.0
5874.0
3424.0
4005.0
6273.0
7601.5
7656.5
6954.0
6455.0
7735.5
10609.0
12245.5
11667.5
11359.5
11412.0
10313.5
9662.5
9533.0
8196.0
7033.5
6436.5
5433.5
5964.0
7774.0
7426.0
5525.5
4994.5
5426.0
5539.5
5758.0
5952.0
5618.0
5486.5
5750.0
5527.5
4777.0
4420.5
4218.0
2613.0
1437.5
4265.0
8043.5
8377.0
7482.0
6827.5
4961.0
2931.0
1759.0
1400.5
2135.5
2492.0
1942.5
2937.5
5140.0
4958.5
2749.0
1403.0
-3.0
-1966.5
-2540.0
-2826.0
-3116.5
-1392.0
103.0
-875.5
-2954.0
-5244.5
-6059.5
-4496.5
-2878.0
-1843.5
-410.0
1205.0
2146.5
876.0
-2293.5
-4577.5
-4717.5
-3656.0
-2871.5
-2482.0
-1203.0
399.0
933.5
890.0
855.0
724.5
533.5
89.0
-1063.5
-2333.0
-1588.0
1202.5
3055.0
3106.0
2656.5
2385.0
3178.5
4285.0
3710.5
2702.5
2727.0
2670.0
3110.0
4416.5
3991.0
2342.0
2380.5
3093.0
2984.0
2677.5
2199.5
2176.5
2814.5
2992.0
3535.0
4597.5
4632.0
4593.0
4986.5
4185.0
2565.5
1663.0
2134.0
3557.0
4300.0
3716.5
2794.5
2298.0
2053.5
2048.0
3653.0
6495.5
7248.5
5789.0
5436.5
6444.5
6288.0
4743.0
4190.0
5011.5
5233.5
5132.0
5882.5
6365.0
5871.5
5321.0
5326.5
5372.5
4375.5
2554.5
1559.5
2458.0
4297.0
4899.5
4548.5
5315.5
6348.0
5886.0
4679.5
4049.5
4263.0
4174.0
3022.5
2398.0
2958.0
3389.5
3961.5
5428.5
6622.0
6614.0
6282.5
6379.5
6263.0
5270.5
3668.0
2720.5
3739.0
5152.5
4183.0
1893.0
614.5
648.5
2881.5
6829.5
8406.5
6310.0
4090.5
3610.5
3323.0
2410.0
1975.0
2421.5
2508.0
1979.0
2150.0
3093.0
4140.0
5942.0
8208.5
8679.0
6894.0
4889.0
3529.0
2447.0
2388.5
3922.0
6107.5
7711.5
7962.0
7434.0
7450.5
7795.5
7913.5
8484.0
10047.0
11993.5
12536.5
11557.5
11130.5
10217.0
7631.0
6673.0
7481.0
7027.5
6340.5
5888.0
4422.5
3383.0
2903.5
1969.5
1781.5
2533.0
4478.5
8465.0
11296.5
10314.5
8491.0
8411.5
9355.0
10417.0
11168.0
11469.5
11163.5
10009.5
8739.0
7818.5
6732.5
5627.0
4593.0
3407.5
2891.5
3532.0
4628.0
5119.5
4135.0
3126.5
4596.0
6979.0
6812.0
4992.0
4234.5
3816.5
2869.5
2893.0
3477.5
3235.0
2930.5
2794.0
3003.5
4211.0
5098.5
5689.0
6844.0
6562.5
5105.5
4898.0
5205.0
4723.5
3133.0
1215.0
900.5
1018.0
-4.0
-362.5
69.5
18.5
-60.5
-101.5
-320.5
-498.0
9.0
1964.5
3890.5
4631.5
5578.0
6294.0
5432.0
4352.0
4267.0
4568.5
4602.5
4452.0
4926.0
6262.5
6939.0
5399.5
2541.0
467.0
-96.0
756.5
2139.5
2343.0
1854.5
2048.0
2211.0
2525.5
3906.0
5254.5
6120.5
6395.0
4675.5
2193.0
1071.0
-134.0
-1744.5
-1620.0
-768.5
-1017.0
-883.0
547.0
1866.5
2431.5
2262.5
809.0
-1395.0
-2428.0
-1478.5
764.0
3261.0
4273.5
2907.0
1130.0
896.5
1287.0
782.0
-302.5
-1011.0
-910.0
752.5
3617.0
4899.5
3554.5
2250.0
2924.0
4436.5
4828.0
3926.0
3042.5
2484.0
1594.5
529.0
538.5
2211.5
3625.0
3416.5
3122.0
3210.0
3111.5
3631.5
4264.5
3650.5
2333.5
1117.0
-304.0
-1847.5
-1878.0
87.0
1597.5
1667.5
1288.0
187.0
-1234.0
-2015.0
-2647.5
-3080.0
-2513.0
-966.5
380.0
643.5
984.5
1710.0
1706.5
1852.0
2700.5
3433.0
4250.5
4437.0
2754.5
318.5
-761.0
-210.0
54.0
-622.5
-937.0
-878.5
-369.5
1123.5
2544.5
3371.5
3484.0
2565.0
1623.0
596.5
-1114.5
-2017.0
-1429.5
-536.0
-185.5
36.5
356.5
-599.5
-1838.0
-886.0
-125.5
-1191.5
-1241.5
-737.5
-1590.0
-2256.5
-1924.0
-849.0
860.0
1767.5
2200.5
3546.0
3830.0
2499.0
2650.5
4457.0
6468.5
8561.0
8762.5
7053.5
7192.5
9560.0
11625.5
12349.0
11937.0
11018.5
9642.5
8955.5
9655.0
8866.0
7214.0
7802.0
8135.5
7496.0
8494.0
9666.5
9724.0
9413.5
9659.5
11249.0
11788.5
11522.0
14182.0
17172.5
17272.5
16091.5
14006.5
11634.0
9513.5
6804.0
5617.5
6510.0
6428.0
5353.5
4895.5
5039.5
5564.5
6366.0
7040.5
6564.0
5179.5
4926.0
5781.5
6382.0
7019.0
7671.0
7577.0
7321.5
7275.5
6567.5
6059.0
7087.5
8454.0
9842.0
11308.5
10990.0
9926.5
9559.0
8301.5
6802.5
5299.5
2924.5
1859.5
1327.0
752.5
3573.0
5901.5
3385.0
1123.0
468.0
-438.5
1328.5
4092.5
3436.0
2034.5
2896.5
4385.5
5553.5
6298.5
6124.5
6970.5
9638.5
10375.5
8616.5
7980.0
8433.0
8250.0
6984.0
4400.0
2917.5
4333.0
5813.5
5416.5
4659.5
4730.5
4837.5
4549.5
4830.0
4604.0
2760.5
1842.0
1867.0
77.0
-2045.0
-2090.0
-803.5
-23.0
-1074.5
-2351.5
-1788.0
-1270.0
-1806.5
-1372.0
-245.5
-15.5
131.0
890.5
888.0
-374.0
-986.5
28.5
1043.0
1485.5
2607.0
3786.0
4069.0
4900.5
6403.5
7323.0
8433.5
9542.5
8885.0
6730.5
4123.0
1791.0
162.0
-894.5
-66.5
2432.0
3099.0
1726.0
913.5
1325.5
2937.5
4431.5
4491.0
4508.5
4642.5
3804.0
3209.0
3903.5
4940.0
4727.0
3309.5
2934.5
3769.5
3706.0
2810.5
2544.5
3242.5
3645.5
2596.5
1968.0
3532.5
5565.0
6741.5
7408.0
7270.5
6416.0
5720.0
5562.5
5906.5
6476.0
6806.0
6619.0
5749.0
4593.5
4112.5
3786.5
2801.0
3348.0
6230.5
7856.0
7555.0
8117.0
9071.0
8972.5
8744.5
8723.0
8033.5
6442.0
4995.0
5314.5
7560.0
9198.5
7689.0
4762.0
3901.0
5315.5
7849.0
9836.5
9160.0
7389.5
6583.0
5922.0
5849.5
5628.5
3433.0
2758.0
6101.5
9252.0
8886.5
6342.5
4886.0
6230.5
8346.0
9085.0
9392.5
10452.0
11285.0
11118.5
11249.0
11725.5
10846.5
8898.5
7131.0
6403.0
7035.5
7167.0
6751.5
8386.0
10596.0
10542.0
9540.0
9225.5
9295.5
9188.0
8579.0
7671.5
6920.5
7048.5
8377.0
9339.0
8283.5
6557.5
7029.5
9238.5
10398.0
10782.0
11302.0
11224.0
11739.5
12626.5
12030.5
12292.5
13634.5
12628.5
11600.0
12938.5
13685.0
13490.0
13073.0
11603.5
11639.0
14122.0
15148.5
14296.5
14621.0
15881.0
15569.0
13945.5
14098.0
15917.5
15761.5
14424.0
15589.5
18355.0
19876.0
19434.5
18373.5
19025.5
20195.0
18645.0
16257.5
16573.5
18502.0
19415.5
19023.5
18376.5
17808.0
17804.0
19726.0
22515.5
23143.5
21113.0
18310.5
16766.0
17281.5
18756.0
19570.5
18797.5
17282.0
16724.0
16648.0
16267.5
16414.0
17312.0
18212.5
17861.5
16529.0
16531.5
17009.0
15812.0
14194.5
12986.0
12399.5
12534.0
11174.5
8877.5
8397.5
8723.5
8586.0
8384.5
8604.5
9810.5
10562.5
10083.5
9952.5
10132.0
10868.5
12704.5
13657.0
13356.5
13029.0
12540.5
12051.0
11338.0
10042.5
8736.5
7201.5
5721.5
5113.0
4644.0
3732.0
3367.5
5282.5
8891.5
10911.0
11029.5
10904.0
9966.0
8820.0
9176.0
10832.5
12434.0
12541.0
12269.5
13286.5
13704.5
12795.0
11817.5
10803.0
10685.5
10839.0
9565.5
9746.5
12583.5
14199.5
13813.5
13579.5
13613.5
13223.0
12776.0
13162.5
14659.5
16497.5
17112.5
16527.0
17610.5
20030.5
19589.0
16976.5
16187.0
17341.5
18845.0
20138.5
21151.0
21879.0
21821.0
21287.5
21130.5
20540.0
18526.5
16271.5
15870.5
17138.5
17961.5
18360.0
19504.5
20509.0
20928.5
21246.5
19856.5
16042.5
13355.5
13952.5
14696.0
13762.0
13187.0
13033.5
11832.0
10044.0
8619.0
8193.0
8399.0
8183.0
8405.5
9583.5
10254.0
10525.5
11158.5
10817.5
8790.0
6974.5
6347.5
5212.0
3630.5
3487.0
4078.0
4892.5
6985.5
9131.5
9670.0
8420.0
6231.5
5293.0
5574.5
5769.5
6705.5
6559.0
3338.5
930.0
1089.5
984.0
851.0
1548.0
1763.0
1832.0
2216.0
2329.0
3423.0
6300.5
8733.0
9017.0
8060.5
7052.5
6014.5
4655.0
3655.0
4462.0
6801.0
8121.0
7732.5
7791.0
8103.5
6708.0
4977.5
4406.0
3818.5
3038.0
1919.0
-61.0
-969.5
-254.5
361.0
1530.0
3835.0
5241.0
4306.5
1980.5
420.0
331.5
1251.5
2916.0
3730.5
3086.0
2623.0
2770.5
3882.0
5455.5
4864.5
2986.5
1594.0
-639.0
-2361.0
-2349.0
-2968.5
-3091.5
-724.5
1261.0
1106.0
207.0
-946.5
-1799.0
-1393.5
-998.5
-1441.0
-798.5
959.5
1809.5
1685.0
671.0
-943.5
-1617.0
-1699.0
-1536.0
-515.5
-499.0
-1968.5
-2165.5
-642.0
696.5
1421.5
2582.5
3615.5
2936.5
1980.0
2014.0
1652.5
1504.0
2235.0
2463.5
2187.5
1345.0
94.0
51.5
646.0
889.5
1650.5
2761.0
2867.0
1149.5
-125.5
1948.5
4302.0
3355.5
1198.0
-37.5
-16.5
702.5
691.5
1078.5
3092.0
4671.5
3966.5
1855.5
1368.5
2293.5
461.5
-2248.0
-1414.5
350.5
1491.5
3744.0
4836.5
3279.0
1122.5
-549.0
-1283.5
-1317.5
-1211.5
54.0
2506.5
4289.0
3898.5
833.0
-3099.5
-4923.5
-4189.0
-2635.0
-1885.5
-1548.0
799.5
4437.0
5366.5
4044.5
3475.5
2756.0
1750.0
2477.0
3396.0
2839.5
2165.0
1583.0
960.5
1129.5
1490.5
1362.5
1300.0
1890.0
3112.5
3959.5
3588.5
2236.5
1244.5
2455.0
4768.0
5620.5
5524.0
4513.5
1580.0
-1400.0
-3357.5
-4516.0
-3171.0
339.5
3240.5
4482.0
4444.0
4270.5
4636.0
4268.5
2506.0
1103.0
1530.0
2029.5
946.0
486.5
1339.5
1324.0
1156.5
1612.5
1148.0
61.0
-462.5
146.5
1681.5
2373.0
1914.0
966.0
-236.5
160.5
1453.5
927.5
428.0
971.5
225.0
-1317.5
-2549.5
-3153.0
-1772.0
706.5
2238.5
1984.5
-287.5
-1745.5
-94.5
1372.0
767.0
821.5
2102.5
2874.5
2674.5
1073.0
-1367.5
-1863.5
-248.0
641.5
760.0
1211.0
647.0
-1297.5
-2773.5
-2235.5
-259.5
92.0
-1808.5
-2787.5
-2822.5
-3759.5
-3421.5
-450.0
2078.5
2048.0
1126.0
1691.5
3102.5
2855.5
1568.0
2083.5
4051.5
4578.0
3065.5
2068.0
3157.0
4295.5
3928.5
3530.5
3273.0
2126.0
1520.0
2086.0
2395.0
2952.5
4438.0
5441.5
5278.0
4088.0
2028.0
897.5
2345.0
4634.0
5426.5
5425.0
5694.0
6098.5
6630.5
5635.5
2784.5
1937.5
2905.0
1802.5
-18.5
-178.5
665.0
1951.5
2983.0
4152.5
5554.0
5254.0
4091.5
2942.5
681.0
-551.0
-298.0
-773.5
-678.5
-430.5
-1604.5
-1650.0
-560.0
-1035.5
-1825.0
-177.5
2963.0
3960.0
3522.0
5489.5
8236.0
8492.5
6860.5
6155.0
9717.5
14943.0
16655.5
17729.0
20646.0
22464.5
23117.5
23024.5
21476.0
19649.5
17805.0
15629.0
12976.0
9954.0
8256.0
7829.0
8208.0
10054.5
11155.0
10803.5
10454.5
8515.0
5728.5
4493.0
3920.5
4699.0
6508.0
5956.5
4191.5
3267.0
1596.0
114.5
868.5
2536.5
4295.5
6632.5
7772.5
6105.5
3510.5
2028.0
1484.0
1316.0
1149.5
856.0
592.0
716.0
1837.5
2973.0
2991.0
3165.0
3788.5
4352.0
5737.5
6548.5
5337.5
4870.5
6917.0
9268.5
9539.5
8348.5
8355.0
9722.0
10769.5
11615.0
11871.5
10752.0
9894.0
10028.0
9388.5
7704.5
6653.0
6807.0
7836.0
10038.5
12561.5
14047.0
15628.0
17576.0
18062.5
18092.0
19059.0
19721.0
20568.0
22361.5
23098.5
22222.5
20662.5
18153.0
15578.5
14017.0
12446.5
11023.0
10872.5
10826.5
10466.0
11162.5
11406.5
8839.0
5196.0
3232.0
3201.0
3955.5
4001.5
3202.0
2705.5
2129.0
757.0
-829.5
-2341.5
-2677.5
-614.5
1970.5
3422.5
4796.5
6076.5
6016.0
4701.5
3007.5
1462.0
210.5
-588.0
-1110.0
-1594.0
-1220.5
338.0
1888.5
2146.0
800.0
63.5
1541.0
1992.5
-66.0
-1063.0
-38.5
644.0
-170.5
-1943.0
-2852.5
-2140.5
-1231.0
-1082.0
-1073.0
239.5
2868.5
4813.0
5400.5
5460.0
5092.5
3828.5
1732.0
338.0
263.5
223.5
620.0
1547.5
923.0
-1049.0
-2705.0
-3227.0
-1818.0
351.5
1427.0
1730.0
1541.0
694.0
49.0
317.5
1096.0
1914.5
3119.5
4065.0
3400.5
2060.5
1345.0
1012.0
1035.0
1415.0
1914.5
1833.0
761.0
544.5
1524.0
1996.5
2969.0
4151.0
3371.0
2933.0
4411.0
4816.5
3613.0
2832.5
2598.0
2349.0
2724.0
4118.5
4550.0
2372.5
276.5
567.5
634.0
-818.5
-1220.0
-671.5
-874.0
-497.0
907.0
1487.0
573.0
-328.5
1629.0
4990.0
4851.5
3176.5
3419.0
3222.5
2938.5
3724.5
3284.0
2635.0
2414.0
1240.5
1666.5
4228.5
5965.0
5844.0
3312.0
261.5
-412.0
-273.5
-104.5
788.0
207.0
-1686.5
-1816.0
-367.0
339.0
-12.0
-221.5
-402.5
-787.5
-531.5
-524.0
-810.5
389.0
1402.5
1296.5
2347.0
3319.5
3213.5
3952.5
4372.5
3908.0
4353.5
4271.5
2257.5
-802.0
-4418.5
-6649.5
-5480.5
-2353.5
-33.0
649.0
861.0
495.5
-1110.0
-1636.5
-501.0
54.5
431.0
272.5
-941.5
656.0
5032.0
7693.5
9064.5
10349.5
10282.5
9695.0
8811.0
6258.5
3510.5
3016.0
3934.5
3546.5
1571.0
109.0
105.0
1090.0
1803.0
727.5
-845.5
-585.5
63.0
-533.5
-420.0
1107.5
2595.0
4168.5
4769.0
2822.0
1184.5
1349.5
513.5
-1017.0
-1177.5
-500.0
172.5
193.0
31.0
879.5
1530.0
1018.0
272.5
-198.0
-286.5
-661.0
-1294.5
-938.5
-888.5
-2735.0
-4970.0
-5993.0
-6056.5
-6200.0
-5396.0
-2280.5
138.0
433.5
1379.5
2530.0
2755.5
3195.5
3227.5
2880.5
2885.5
2047.5
1007.0
1174.0
1148.5
-25.5
-929.0
-534.0
106.0
-171.0
-1118.5
-2486.0
-3792.5
-4082.0
-3751.0
-4027.5
-5062.5
-5767.5
-5431.5
-4469.5
-3382.5
-3241.5
-3928.5
-2678.5
-527.5
-1468.0
-3484.5
-3111.5
-2130.0
-1966.0
-1608.0
-1079.0
-438.5
849.5
1886.5
1906.5
2077.0
2287.5
1100.5
-218.5
486.0
2876.0
4929.0
4657.5
2431.5
852.0
1240.5
2339.0
2626.0
2860.5
3665.0
3123.0
818.5
-1363.0
-2365.0
-2045.0
-1357.0
-731.5
390.5
1118.0
1482.5
1936.0
1230.0
351.5
75.0
-901.5
-1654.0
-2292.5
-3359.0
-2447.0
-89.0
1502.5
2181.0
1423.5
1208.0
3715.0
6148.0
6156.5
3747.5
-332.0
-3335.0
-4027.5
-3893.0
-3646.0
-3112.0
-1998.0
-654.5
141.5
781.5
1095.5
31.0
-1207.5
-1455.0
-2367.5
-3637.0
-3297.5
-3234.5
-4060.0
-3103.5
-1381.5
143.0
1931.0
1086.5
-1125.0
-197.0
2440.0
4927.5
6313.5
4373.5
1217.5
-237.0
69.0
2013.5
3784.5
4393.5
4641.5
3781.5
2279.0
1210.0
358.0
210.0
477.0
899.5
1464.5
1055.5
1212.5
2886.0
3071.5
1201.5
-1483.5
-4463.5
-5805.5
-4978.5
-3503.0
-2826.0
-3773.0
-4627.0
-3906.5
-2886.5
-1924.0
-218.0
1950.0
2960.5
1623.0
183.0
859.0
1575.5
954.5
477.0
-216.0
-1811.0
-2152.0
-610.0
943.5
1766.0
1025.0
-862.0
-1115.5
-106.0
1041.5
3109.0
3816.5
2666.0
2693.0
3152.5
3522.5
4920.5
5217.5
3879.5
2518.5
806.5
-579.0
-147.0
727.5
-618.5
-2924.5
-2539.0
-990.5
-752.0
158.5
890.0
-398.5
-1247.5
-1256.5
-1278.0
-140.5
569.0
-773.5
-2040.5
-2517.0
-3310.5
-3542.0
-2987.5
-2814.0
-1708.5
298.5
-103.0
-1718.5
-1389.5
-579.5
-250.5
-500.0
-2809.0
-5412.5
-5818.0
-4863.5
-3412.0
-2405.5
-3754.5
-6437.5
-6474.0
-3727.5
-2723.5
-4269.0
-5416.5
-5449.0
-3926.0
-1062.0
398.0
530.5
1515.5
2263.0
1426.0
513.0
194.5
-609.5
-823.5
536.5
1370.5
1706.5
2864.0
3045.0
1815.0
498.5
-681.5
-1192.5
-1573.5
-2266.0
-2307.0
-2391.0
-2545.5
-2234.0
-2926.0
-3729.5
-2757.5
-893.0
644.0
631.5
-430.0
-363.0
77.0
-29.0
-82.5
-991.5
-2121.5
-1357.5
375.0
1120.5
1333.0
2337.0
3365.0
3133.0
2521.0
2161.0
2159.0
3140.0
3272.0
1259.5
243.0
1480.5
2363.5
2276.5
1724.0
100.5
-1599.5
-2201.0
-2540.0
-2791.0
-2267.0
-990.0
-54.0
-992.5
-2242.5
-1720.0
-1409.5
-1196.0
767.5
1744.0
415.0
-1528.0
-3647.0
-4467.5
-3321.0
-848.0
2385.0
2797.5
959.5
2353.5
4239.0
2334.0
615.0
1240.0
2180.0
3013.5
3323.5
2322.5
765.5
617.0
2306.0
2791.0
321.5
-2223.0
-2823.5
-3129.0
-4133.0
-5056.0
-5875.0
-6495.5
-6096.0
-4641.5
-2908.5
-2270.5
-2945.0
-3158.5
-2606.0
-2128.5
-2161.5
-3519.0
-4759.5
-4323.5
-3370.0
-1438.5
1212.5
2141.5
1909.0
1088.0
-450.0
-1192.5
-1826.5
-2269.5
-937.0
-101.0
-668.0
-816.0
-1102.0
-1164.0
234.0
1831.5
2060.5
594.5
-1320.5
-2730.0
-4063.0
-4048.0
-2227.5
-1045.5
-89.0
2526.5
4509.5
3888.5
3245.5
4011.0
3626.5
1276.5
-449.5
-165.5
1039.0
1962.0
2229.0
1035.0
-1631.5
-3236.0
-3090.5
-2979.5
-2691.0
-2226.0
-1787.5
-407.0
-242.5
-2148.0
-2504.5
-755.0
1679.0
3508.5
2362.0
868.0
2221.5
2361.0
-376.5
-1720.5
-466.0
934.5
1053.0
596.0
294.5
-287.5
-823.5
-1265.5
-2574.5
-3749.0
-3459.5
-2178.0
-700.5
-731.0
-3097.0
-5369.0
-5839.5
-5095.5
-3708.5
-2529.0
-2026.0
-2071.0
-2949.0
-3699.0
-3418.5
-2927.5
-2096.0
-1242.5
-1232.0
-602.5
-260.5
-2753.0
-5301.0
-5093.5
-3729.5
-2702.5
-2523.0
-2325.5
-1188.5
-1312.5
-3413.0
-4791.5
-4723.5
-4405.0
-4047.0
-3343.5
-3292.5
-5449.0
-7924.5
-7216.5
-4129.5
-1696.0
-1004.5
-2174.0
-3949.5
-3280.0
-22.5
1973.5
1053.5
-1154.0
-3604.5
-6089.0
-8823.0
-10465.5
-7879.0
-2873.0
-457.5
-652.5
-1370.5
-1878.0
-1559.5
-1076.0
-1269.5
-2063.0
-2733.0
-1699.0
232.5
731.5
366.0
650.5
1718.5
2198.5
725.5
-1003.0
-1648.0
-2207.0
-2150.0
-1669.0
-2072.0
-2063.5
-1357.0
-1481.5
-1308.5
423.5
1684.5
429.0
-1737.0
-2199.0
-1755.5
-2054.0
-2379.5
-2261.5
-2180.0
-2286.0
-3022.0
-4383.5
-5617.0
-6115.5
-5532.0
-4843.5
-4779.0
-3467.5
-679.5
1036.0
1202.0
698.0
428.0
1076.0
769.0
-357.5
642.5
2267.5
3136.5
5026.5
5776.5
3666.0
1361.0
-304.0
-1750.0
-2603.5
-2899.0
-2768.5
-3102.5
-3944.0
-4134.5
-3585.5
-2418.0
-1711.0
-2240.0
-2271.5
-1897.0
-1823.0
-938.5
51.5
945.5
1740.5
519.5
-1177.5
-1412.0
-1326.5
-492.0
93.5
-1810.5
-4557.0
-6125.5
-5640.5
-3283.5
-1338.5
-68.5
1128.5
1419.0
2233.5
4108.5
3626.0
-303.5
-4317.0
-5861.0
-5387.0
-3438.5
-288.0
1813.0
904.0
-1868.0
-3883.5
-4030.0
-3365.5
-2482.5
-1269.5
-502.0
-135.5
-33.0
-685.5
-690.0
520.0
1242.0
1558.0
2359.5
3274.5
3620.0
2214.5
-735.5
-2797.5
-3497.5
-4216.5
-4108.5
-2974.5
-3289.0
-4193.0
-3201.0
-2090.0
-1661.0
-750.0
-1201.0
-3045.5
-3373.5
-2238.5
-1299.5
-1230.5
-1939.5
-2315.0
-1431.0
199.5
1290.5
2237.5
3779.0
3478.0
787.0
-1037.5
-1434.5
-1018.5
316.5
753.5
-215.0
-933.0
-612.5
-243.5
-2011.0
-4411.5
-4039.5
-2871.0
-2827.0
-2219.0
-1813.0
-2388.5
-2197.0
-1541.0
-1719.5
-1923.0
-1068.5
426.5
1030.0
-234.5
-2383.5
-4031.5
-4933.0
-4754.5
-3501.5
-2013.5
-516.0
-338.0
-2500.5
-4289.0
-4392.0
-3748.0
-1763.5
-296.5
-1339.0
-2706.0
-3503.5
-3899.0
-3299.5
-2562.5
-1803.0
-1217.5
-1153.5
50.0
1730.0
2214.0
1561.5
-1066.5
-3386.0
-2270.5
-358.5
437.5
388.0
-1735.0
-4592.0
-5821.0
-5298.0
-3397.5
-1975.0
-2834.0
-5109.0
-7202.0
-7690.0
-6304.0
-4666.0
-3424.0
-2304.5
-2473.5
-3586.0
-2990.0
-1373.5
-1018.0
-1173.5
-2119.0
-3909.0
-3280.5
-692.5
185.0
-1306.0
-3774.5
-4355.0
-2251.0
-389.0
572.5
235.5
-2481.5
-4349.0
-3728.5
-2912.5
-2062.0
-1074.5
-768.0
-898.0
-1171.5
-837.5
56.0
-22.0
-701.5
-495.0
312.0
813.5
1257.5
2226.0
3047.0
2950.0
2849.0
4190.0
6266.5
6397.0
4651.5
3765.0
3624.0
2745.0
1637.5
1039.5
583.5
-986.0
-3532.0
-5312.0
-5546.0
-3261.0
237.0
998.5
316.5
468.5
-336.0
-689.5
-78.0
-1869.5
-4212.5
-3959.5
-2375.5
-932.0
-1111.5
-2761.5
-3547.0
-3940.0
-4879.5
-5191.5
-4801.5
-3830.5
-1811.0
291.5
996.5
-45.5
-1797.0
-2836.0
-2854.0
-1618.0
644.5
624.5
-2893.5
-4624.0
-2850.5
-2064.0
-1829.0
-40.5
873.5
1252.0
2246.5
1588.0
-27.5
-1337.0
-3384.0
-4549.5
-4168.5
-3744.5
-2381.5
-1065.0
-1827.0
-2503.5
-2759.5
-4670.0
-6120.0
-5278.5
-4428.5
-4722.5
-4779.0
-3859.5
-3220.5
-3624.0
-3797.0
-4442.5
-6969.0
-8591.5
-7697.0
-6485.5
-5587.5
-5027.0
-5032.5
-4693.5
-4796.0
-5519.0
-4444.0
-2211.5
-2008.5
-3607.0
-3980.5
-2482.5
-1666.5
-2378.5
-2641.5
-1500.0
35.5
673.5
604.5
506.5
220.5
882.0
2366.5
1895.5
217.5
-274.0
-295.5
-681.5
-1674.0
-2649.0
-2099.0
-629.5
498.5
748.5
315.5
176.5
-681.5
-1848.0
-779.5
488.5
267.0
419.5
666.5
681.0
313.0
-655.0
-284.5
-320.5
-2868.0
-4640.0
-4816.5
-3885.5
-1053.0
601.5
-66.5
-472.0
-739.5
-1584.5
-2586.5
-2935.5
-2420.5
-3059.5
-4998.5
-6132.5
-6042.0
-5308.0
-4934.5
-4366.5
-2500.0
-1228.0
-361.0
1532.0
2387.0
1961.5
855.5
-640.0
780.0
3318.5
2172.5
103.5
-98.5
588.0
1970.0
1885.5
-334.5
-1544.5
-2111.5
-4074.5
-5477.5
-4559.0
-3811.5
-5203.0
-5768.5
-3503.5
-1448.5
-1558.5
-2549.5
-2883.0
-1711.0
-496.5
-1329.0
-3025.5
-3419.5
-2649.0
-1628.5
-316.0
1133.0
1258.5
-533.5
-2192.5
-1937.0
-846.0
-123.0
570.5
10.5
-2649.5
-4366.5
-4259.5
-4817.5
-5141.0
-4529.5
-5261.0
-6674.5
-7133.0
-6910.0
-5592.0
-4307.5
-4998.0
-5878.0
-4920.0
-3567.0
-3535.0
-4254.5
-4895.0
-5705.5
-5541.0
-2714.0
1370.5
3902.0
3659.5
2034.5
1464.0
1299.5
535.5
1001.5
2021.0
1373.5
331.0
-142.5
-1546.0
-4229.5
-6042.5
-5622.0
-4883.0
-4019.5
-1018.5
1973.0
2832.0
2601.0
528.0
-2595.0
-3968.5
-4251.0
-4493.5
-5458.5
-8186.0
-9885.5
-8838.5
-7007.0
-4348.0
-2155.0
-3057.0
-3830.5
-2053.0
-1598.5
-3089.0
-2729.0
-712.5
217.5
236.5
1033.0
2455.5
3009.0
3014.5
3278.5
1784.5
-1348.0
-2102.0
-998.0
-1687.5
-3525.5
-5048.5
-6105.5
-5363.0
-2782.5
-165.0
903.5
-383.5
-2076.5
-1853.0
-1757.5
-3871.0
-5826.5
-5903.5
-5690.5
-5922.5
-5762.0
-4889.0
-3710.0
-3375.0
-3884.0
-3576.5
-2888.0
-2771.0
-1745.5
3.0
511.5
-39.0
-472.5
17.5
1006.5
916.5
495.5
871.0
47.0
-2269.0
-3494.0
-3794.0
-4236.0
-3198.5
-1405.0
-2149.5
-3836.0
-3244.0
-2601.0
-3569.5
-3397.0
-1694.5
-988.0
-1542.5
-2037.5
-2198.0
-2241.0
-1910.5
-1194.5
-534.5
347.5
1682.0
2415.5
2204.5
1848.0
992.0
-463.5
-1064.5
-622.0
181.0
1421.0
2300.5
2409.5
2374.5
1753.5
966.0
949.5
807.5
661.5
748.5
-392.0
-1695.0
-879.5
1013.0
1548.5
184.0
-1566.0
-2280.0
-1444.5
254.5
721.5
721.0
1728.5
1004.0
-334.5
1322.0
2149.0
16.5
-1292.5
-922.5
938.5
3447.0
3656.5
2148.0
1016.5
529.5
772.0
902.5
803.5
793.5
-176.5
-1395.5
-1952.0
-2520.0
-2529.5
-2131.0
-2472.5
-3006.5
-3198.0
-3044.5
-2443.5
-1670.5
-1022.0
-924.5
-1297.5
-1881.0
-3064.5
-3918.0
-3538.0
-2927.5
-1922.0
-8.0
961.5
164.0
-133.5
1137.5
1999.5
2071.0
2695.0
2469.0
791.5
-82.0
-654.5
-1950.5
-2029.0
-1153.5
-1609.0
-3153.0
-4246.0
-3784.5
-2002.5
-801.5
-641.0
-361.5
-391.0
-1427.0
-2672.0
-3347.0
-2875.0
-1376.5
-370.0
-594.0
-1594.0
-3114.5
-4603.0
-5256.5
-4722.0
-3390.5
-2128.0
-1733.5
-3052.0
-4856.0
-4272.0
-2298.5
-1786.5
-2769.0
-4615.5
-6076.0
-6328.0
-6611.0
-6173.5
-4521.5
-3745.0
-2945.0
-625.5
1433.0
1515.5
-435.0
-2173.5
-2031.0
-1411.5
-491.0
612.5
358.5
-343.0
-653.0
-793.0
-279.5
-171.0
-917.5
-1702.0
-2568.0
-2436.5
-1659.5
-2487.0
-4067.5
-4372.5
-2824.5
-1195.5
-2595.5
-4736.0
-3606.5
-1720.0
-1774.5
-2154.5
-1770.5
-1503.0
-2524.5
-4477.0
-5524.0
-5062.5
-4879.5
-6002.5
-5544.5
-2663.0
-1877.0
-3381.0
-3536.0
-3200.0
-2806.5
-1004.5
-57.0
-1606.0
-3769.0
-4971.5
-5410.0
-5760.0
-5875.5
-6136.0
-7508.0
-8987.0
-9083.0
-7673.0
-5776.5
-5007.5
-4765.5
-3634.5
-2154.0
-49.5
2247.0
2275.0
1117.0
1693.5
3161.5
3354.0
2187.0
833.5
-462.0
-1716.5
-1694.5
-610.0
364.0
1721.0
2547.5
2154.0
2711.5
3422.5
2231.5
895.5
-467.0
-2572.0
-2273.5
952.0
4073.0
7343.0
11989.5
16819.0
21484.5
26828.5
31413.0
32472.0
30332.0
26591.5
21002.5
15766.0
13982.5
13405.5
11946.5
10835.0
9313.0
7198.5
5938.5
4480.5
2854.0
2736.5
2966.0
2550.5
2678.0
4148.0
6880.0
9120.0
8741.0
6577.5
5034.5
4523.0
2927.0
-553.5
-3123.5
-3921.0
-5422.5
-7014.0
-6185.5
-3823.5
-2432.0
-2803.0
-3285.5
-2123.0
-518.0
75.5
930.0
2503.0
2077.0
-1518.5
-4361.0
-3327.0
-870.0
358.5
369.5
-512.0
-1402.5
-1740.0
-1150.0
1175.0
3064.5
2652.5
2174.5
2025.5
1675.0
3035.5
4875.5
4775.5
4596.0
5788.0
6775.5
6771.0
6620.5
6138.5
5111.0
5648.5
7550.0
8496.0
10830.5
15677.0
18602.5
18820.5
19495.5
21951.5
25645.0
27886.5
26488.0
22723.5
19010.5
16811.5
15039.0
11642.5
7166.5
3285.5
1312.5
1045.5
1010.0
2670.0
6363.5
7815.0
6626.5
5822.5
5413.0
5533.0
6126.0
5284.0
4020.0
4358.0
4946.0
4405.0
2805.0
704.5
349.5
2076.5
2793.5
2630.0
2885.5
1534.0
-135.5
190.5
-302.5
-2626.5
-5533.0
-7859.0
-5845.0
-1376.5
-733.0
-2486.0
-4134.5
-6069.5
-5619.5
-3218.0
-2492.0
-2671.5
-2550.0
-3626.5
-6192.5
-7957.0
-7587.5
-6918.0
-6150.0
-3912.5
-2113.5
-1907.0
-1666.5
-685.5
441.0
-203.5
-2532.0
-3614.5
-3855.0
-4191.0
-3118.0
-1929.5
-1896.0
-1948.5
-1938.0
-673.0
1468.5
755.5
-1819.5
-2564.5
-2680.0
-3482.5
-3135.0
-1445.5
-361.0
-578.5
-1242.5
-2190.5
-3760.5
-4333.5
-2293.5
-51.0
-698.5
-2385.5
-1889.5
-327.0
242.5
649.0
1328.5
1129.5
-392.5
-3094.0
-5428.5
-4798.5
-2181.5
-815.5
-619.0
105.5
1327.5
1907.0
1153.0
126.5
-353.0
-788.0
-281.0
1173.5
1055.5
-987.5
-2973.0
-3051.5
-931.5
325.5
-807.5
-1819.0
-2171.0
-2438.5
-1652.5
-533.5
258.0
1847.0
3697.0
4308.0
4124.5
4725.0
5927.0
5757.0
4253.0
3461.0
3584.0
3084.5
1416.0
-643.5
-2574.0
-3489.5
-1665.5
1539.5
2615.5
1705.5
1016.0
1553.0
3000.5
2907.0
466.5
-1240.0
-939.5
-179.5
342.0
533.0
567.5
1387.0
3030.0
3818.0
3107.0
2500.5
2023.5
260.0
-1483.5
-1851.0
-1963.0
-1643.0
-139.0
852.0
733.0
1240.5
1630.5
652.5
800.5
2080.0
1470.5
916.5
1622.0
198.0
-1542.5
-344.5
731.0
-92.5
-1131.0
-1863.0
-1902.5
-882.5
556.0
805.5
-1120.0
-2905.0
-2897.0
-3047.5
-4466.0
-6252.5
-6616.5
-4621.0
-2176.0
-110.5
2029.0
2937.0
2955.5
2678.5
1011.0
-165.0
830.5
1980.5
1777.5
61.0
-1930.0
-2619.0
-2593.0
-2202.0
-2224.0
-3934.5
-4920.5
-3594.0
-1482.0
1067.0
2161.5
587.0
-71.0
874.5
430.5
-1537.5
-3782.0
-5184.5
-5152.5
-4908.5
-4828.0
-4497.5
-5083.5
-6684.0
-6692.0
-3624.0
291.5
2371.0
2676.5
2425.0
2292.5
1651.0
-621.5
-2759.5
-2400.0
-1075.5
-336.5
796.0
2022.5
2490.0
3139.5
3470.5
1435.5
-1182.5
-1106.0
-186.0
-870.0
-876.0
462.5
45.5
-1546.5
-1292.0
-1287.5
-3214.0
-2374.5
1117.5
955.0
-1135.5
-691.5
-543.5
-819.5
1852.5
4968.0
5095.0
2826.5
-68.5
-1454.5
-1048.0
-711.0
-305.0
1055.5
2157.0
2682.0
3687.5
4004.0
2285.0
-13.0
-1261.0
-1027.5
-43.5
91.5
-457.5
-1026.0
-1795.5
-1844.5
-1250.0
-867.5
-353.5
-309.5
-150.0
1176.0
1881.5
2738.0
4871.0
4829.0
2233.5
-105.5
-1404.5
-970.5
727.5
2426.5
3689.5
3806.5
3968.5
4509.0
3654.5
2913.5
3035.0
2676.5
3087.5
3803.0
3416.0
2848.0
1625.5
-163.5
-1358.0
-2313.0
-3208.0
-4932.0
-6363.5
-4321.0
-1655.5
-1839.5
-3096.5
-5010.5
-6775.5
-5734.0
-2506.0
695.0
1737.0
-72.0
-2767.0
-4900.5
-4353.0
-923.5
-111.0
-2549.0
-3227.0
-3097.0
-4306.5
-4944.5
-4767.5
-4321.5
-3523.0
-3269.5
-3047.0
-2260.0
-2267.0
-2854.0
-2231.0
167.5
3342.5
4741.0
3307.0
1860.5
2344.0
3187.0
2974.5
2134.5
1831.0
2590.0
3180.5
2239.5
484.5
-603.0
-867.5
-684.5
-394.0
-798.0
-1340.0
-716.5
182.0
760.0
1640.0
1715.0
583.0
9.0
738.0
1340.5
-10.5
-1384.5
-169.0
5.5
-2998.0
-5226.0
-6077.5
-6947.5
-6538.0
-5359.5
-4651.0
-3646.5
-1620.5
493.5
142.5
-2076.5
-2204.5
-903.0
-1775.5
-3620.0
-3191.0
-1748.0
-2218.0
-3292.0
-3647.5
-4685.0
-5089.0
-4444.5
-5697.0
-7706.5
-8128.0
-8102.5
-7982.0
-7593.5
-7091.5
-6089.0
-5107.5
-3521.5
-291.5
2238.0
1799.0
24.5
-585.5
-61.0
602.5
698.0
-1182.0
-3438.5
-2414.5
9.5
326.0
-827.5
-1861.0
-1550.5
-686.5
-1095.5
-1971.0
-3173.0
-3704.0
-1244.5
264.5
-1995.5
-3748.5
-3598.5
-2090.5
317.5
-109.0
-2530.5
-2914.0
-2579.5
-2314.5
-1484.0
-2080.0
-3314.5
-2854.0
-1699.5
-661.0
166.5
-183.0
-977.0
-839.5
-190.5
526.5
1133.5
813.0
-311.0
-1396.0
-2640.0
-4288.0
-5317.0
-4236.0
-1278.5
964.0
1111.5
653.0
391.0
-136.0
-414.0
-617.5
-2336.5
-5111.5
-6382.0
-5496.5
-4228.0
-3470.0
-1871.0
1017.0
2813.0
2679.0
2675.5
2741.5
1865.0
1490.5
1831.5
1155.0
-541.0
-1965.5
-2365.0
-1812.0
-1087.5
-1478.5
-3239.5
-4274.0
-3895.0
-3705.0
-3033.5
-1722.0
-1699.0
-2159.0
-2302.0
-2322.0
-843.0
621.0
309.5
224.0
79.5
-1158.0
-2372.0
-3735.5
-3991.5
-2616.5
-3247.5
-5370.0
-5319.5
-3849.0
-2630.5
-2727.5
-4813.5
-6315.5
-5398.5
-3832.5
-3260.0
-3135.0
-2076.0
-1298.5
-2472.5
-3401.0
-3435.5
-3977.5
-2950.5
-507.5
431.0
1223.5
2445.0
1976.0
673.0
-478.0
-1774.5
-2367.5
-2156.0
-1611.0
-875.5
-603.5
-1144.5
-2344.5
-3085.5
-2245.5
-1182.0
-1374.0
-2091.0
-1955.5
-331.0
1418.0
1095.5
-1486.0
-4274.5
-5079.0
-4328.5
-3316.0
-1898.5
-951.5
-1232.5
-2428.0
-4450.5
-5282.0
-5091.5
-6463.5
-6598.0
-4762.0
-4979.0
-4978.5
-3020.0
-3135.0
-5388.5
-7543.5
-8713.5
-7933.0
-6293.5
-5009.5
-3795.5
-2224.5
-497.5
-1028.5
-3414.0
-3371.0
-1658.0
-1639.0
-2679.5
-3344.0
-3495.5
-3717.0
-4065.5
-3502.5
-2340.5
-1384.0
-805.5
-1114.0
-1618.5
-1556.5
-1956.5
-3075.0
-3456.0
-2820.5
-3085.0
-4107.5
-3698.5
-2991.5
-2661.5
-747.0
1095.0
833.0
-353.0
-1775.5
-2270.0
-1648.0
-2021.0
-2820.5
-2629.0
-2329.0
-2117.5
-1382.5
-448.5
-397.0
-1152.5
-1071.0
-382.0
-778.5
-2428.5
-4051.5
-3249.0
-10.5
1840.0
1326.5
568.0
-812.5
-2337.5
-1018.5
1690.0
2245.0
1776.0
484.0
-2385.0
-2609.5
-250.5
-397.5
-1470.0
-1649.0
-3011.5
-4426.5
-5604.0
-6913.0
-6175.5
-5079.5
-5670.5
-5394.0
-3641.5
-2420.5
-2319.5
-2160.0
-762.5
758.0
536.5
-1444.5
-2969.5
-2189.0
-1322.5
-1941.5
-1834.0
-1246.5
-1571.5
-1386.5
-496.5
-778.0
-2618.5
-4017.5
-3694.5
-2863.0
-2259.0
-2111.5
-2405.0
-2005.0
-2074.0
-3422.0
-3377.0
-1637.5
61.0
1294.0
2118.5
3308.0
3498.5
933.5
-2016.0
-3939.5
-5291.5
-5198.0
-4005.0
-3060.5
-3186.5
-3357.0
-1898.0
-998.0
-1250.0
-18.0
1076.5
1098.0
1416.0
453.0
-980.0
-1755.5
-4156.0
-6120.5
-4481.5
-1646.5
-280.0
-444.0
-1411.5
-2216.0
-1891.0
-843.5
-645.5
-332.5
807.5
490.0
-80.0
1067.0
1553.0
1758.5
3211.5
2846.0
174.0
-671.0
1168.0
2156.0
418.5
-1990.0
-3062.0
-3086.0
-2912.0
-2700.5
-2434.0
-3000.5
-4321.0
-4349.0
-3103.0
-2761.0
-3407.0
-3020.0
-1049.0
69.5
-349.5
63.5
330.0
-1203.0
-1822.5
-983.5
-1023.0
-1300.5
-1250.0
-2801.0
-6174.0
-8849.0
-8989.0
-7219.5
-5177.0
-3965.0
-3578.5
-3606.5
-4298.0
-4807.0
-3578.0
-1901.5
-1602.5
-2151.5
-3412.0
-4851.0
-3838.0
-696.5
891.5
681.5
912.0
1164.0
267.5
-1461.5
-2710.5
-2235.0
-1686.0
-3225.0
-5221.5
-5736.5
-5245.0
-4487.0
-3538.0
-2918.5
-4122.0
-6294.5
-7151.5
-7521.0
-7337.5
-5852.0
-5260.5
-4823.0
-3782.0
-4684.5
-5418.5
-4669.0
-4873.5
-3731.0
-1049.5
-645.5
-1556.5
-2408.0
-3006.5
-2051.0
-978.0
-1111.0
-1601.5
-2266.5
-2599.0
-2344.5
-1988.0
-1831.5
-3041.5
-5956.0
-8035.5
-6790.5
-4483.5
-4667.0
-5327.0
-5067.5
-6249.5
-7308.5
-6885.5
-6634.5
-5547.0
-3919.0
-3033.0
-1922.0
-2357.5
-4858.5
-5822.0
-4813.5
-3669.5
-3453.0
-5083.5
-7444.0
-8320.5
-7603.5
-7119.0
-6783.0
-4541.5
-1773.0
-658.0
-49.0
370.0
81.0
-692.0
-1703.0
-1564.0
-446.0
-123.0
-565.0
-1575.5
-2778.0
-4132.5
-6015.0
-5925.0
-3716.0
-2787.0
-2630.5
-2538.5
-3764.0
-4777.0
-4415.5
-3939.0
-4593.0
-5515.0
-4515.5
-3308.0
-3716.5
-3173.0
-2264.0
-3357.5
-4316.5
-3169.0
-943.5
238.5
12.5
288.0
783.0
761.5
967.5
-12.0
-2405.5
-4537.5
-6619.5
-7547.5
-6090.5
-4066.5
-2698.5
-2015.5
-1369.0
264.0
1653.5
1449.0
371.0
-89.0
1139.5
2058.0
471.0
-977.0
-87.5
1427.0
2193.5
1682.0
241.5
-517.5
-1200.5
-2249.5
-1021.5
935.0
-689.0
-2961.0
-2265.5
-1321.5
-1080.5
-635.5
-1145.5
-1707.0
-1577.5
-2159.5
-2959.5
-3685.0
-4203.0
-2944.5
-1690.5
-2799.0
-4365.5
-5064.5
-5207.0
-4563.0
-3893.5
-3399.5
-2309.0
-1477.0
-1608.0
-1840.0
-1734.0
-1466.5
-1320.0
-1753.5
-2662.5
-2911.0
-1843.0
-1529.0
-3686.5
-5155.0
-3923.5
-3311.5
-3543.5
-2577.0
-3211.0
-5818.0
-6700.5
-6435.0
-5629.0
-2817.0
-542.5
-658.0
-888.5
-115.0
792.0
554.5
-545.0
-551.5
-5.5
-305.0
-868.5
-1454.5
-1511.5
-880.0
-1061.5
-1695.0
-2279.5
-3810.5
-4920.5
-4459.5
-4043.5
-4645.0
-6065.5
-7038.0
-5957.5
-3936.5
-3517.0
-5286.5
-7312.5
-7711.0
-7075.0
-5815.5
-3546.5
-2068.0
-2334.5
-2511.5
-1971.0
-1747.5
-1950.0
-1837.0
-2516.5
-5395.0
-7013.5
-4424.5
-1486.5
-1417.0
-3219.5
-5130.5
-5204.0
-4444.0
-4944.5
-5183.5
-5270.0
-6150.5
-4650.0
-1216.0
-694.5
-2296.0
-2292.0
-1613.5
-1889.5
-1179.0
814.5
1070.0
-135.0
-539.5
-1375.5
-2903.0
-2689.5
-1490.0
-1624.5
-1715.0
-41.5
1031.5
-157.0
-1163.5
-1024.5
-885.0
-509.0
-760.0
-2447.0
-3492.0
-3233.5
-3274.5
-4292.5
-5726.5
-6139.5
-5261.0
-4454.0
-3963.0
-3628.5
-4030.5
-5078.5
-5995.0
-6003.5
-4964.0
-3819.0
-4048.5
-5308.5
-4380.5
-1231.0
-469.5
-1952.0
-1340.5
884.0
1339.5
-197.5
-1410.5
-2117.5
-4296.5
-6702.0
-7280.0
-7304.0
-7085.5
-6272.0
-5946.0
-5885.5
-5357.5
-3707.5
-1609.5
-2127.0
-4278.5
-4767.0
-4705.0
-4875.5
-4948.0
-5952.5
-7017.0
-7593.5
-8106.0
-7679.5
-6900.0
-6487.0
-6911.0
-8524.0
-7592.0
-3998.5
-3588.0
-5333.5
-5645.0
-5881.0
-5095.0
-2981.5
-2385.5
-1894.0
-315.0
-4.5
-288.0
-19.0
-165.0
310.5
808.5
-1796.5
-5072.5
-5336.5
-5575.0
-7318.0
-7811.0
-7803.5
-8104.5
-6567.0
-4282.5
-3639.5
-3870.0
-3740.5
-2919.0
-1910.0
-2414.0
-4529.5
-5655.0
-4957.5
-4686.5
-5363.5
-5982.5
-6960.0
-7561.0
-6558.5
-5049.5
-4197.5
-4537.5
-6055.5
-8266.0
-11417.5
-13428.0
-12071.5
-10282.0
-10058.5
-9387.0
-7496.5
-5544.5
-5023.0
-4830.0
-2615.5
-562.0
-903.5
-2349.0
-4373.5
-6213.0
-7201.0
-7590.0
-6162.5
-4075.5
-3613.0
-3216.5
-2663.5
-3069.0
-2079.5
946.0
2397.5
964.0
-900.5
-2682.0
-4853.5
-5088.5
-3993.5
-4846.0
-6449.0
-7146.0
-7091.0
-6134.0
-5990.0
-6142.5
-4253.0
-2611.5
-2721.0
-2562.5
-1523.0
-525.0
-900.5
-1797.5
-1355.5
-471.5
757.0
1610.5
-324.5
-1967.0
92.5
2607.5
2407.5
678.5
80.5
47.0
-1109.5
-1113.0
-105.5
-742.5
-1022.5
-380.5
-406.5
343.5
1314.5
830.0
-159.0
-967.5
-1170.0
-713.5
-41.5
680.0
576.0
150.0
-340.0
-2993.0
-6597.0
-7910.5
-7372.0
-6764.0
-6093.0
-4637.5
-3992.0
-4753.0
-3227.0
-518.5
-861.5
-1532.5
-1307.0
-2567.0
-2570.5
-650.5
-227.5
-293.5
629.5
1207.5
1654.0
2262.5
1661.0
95.5
-549.5
-149.5
150.5
-254.5
-1906.0
-3945.5
-4468.5
-3532.0
-1781.0
548.0
1467.5
-382.5
-2568.0
-2977.0
-3212.5
-3779.0
-3585.0
-3982.0
-4414.5
-3158.0
-2522.0
-2347.0
-1019.0
-1084.5
-2351.0
-3826.5
-6376.5
-6900.0
-5500.0
-5034.0
-3087.5
-1117.5
-1856.5
-1379.5
-143.5
-968.0
-1422.0
-1655.0
-3062.5
-3670.5
-3003.5
-2257.0
-2107.0
-2615.0
-3263.0
-3653.5
-3404.0
-3111.0
-3297.0
-3180.5
-3637.5
-4936.0
-5290.5
-5162.0
-4878.0
-4154.5
-4324.5
-4125.5
-2953.0
-3435.0
-4130.0
-2928.5
-1652.0
-667.0
316.0
779.0
867.0
-707.5
-3654.5
-4626.5
-3326.5
-2954.5
-5307.5
-7613.0
-6536.5
-5115.5
-6018.5
-5742.0
-3586.0
-1840.5
-825.0
-1724.5
-3459.5
-2827.0
-1622.5
-2610.5
-4974.5
-6630.0
-5804.0
-4000.0
-3067.0
-1347.0
604.5
916.5
928.5
759.5
-358.5
-1000.0
-732.0
-415.0
234.5
1637.5
2073.5
39.0
-1758.0
-1514.0
-1679.5
-2408.5
-2198.0
-1782.5
-1244.0
-806.0
-1923.5
-4313.5
-6390.5
-7006.0
-6669.0
-6880.0
-7156.5
-6707.5
-6520.0
-7062.0
-7755.0
-7739.5
-6594.0
-5558.0
-6278.0
-8525.5
-10084.0
-9845.5
-9646.0
-10242.0
-9618.5
-7101.5
-4549.0
-3615.5
-3646.5
-3090.0
-2342.5
-2398.0
-2971.0
-3726.0
-4468.5
-4751.0
-4468.5
-3960.5
-2946.5
-840.5
645.0
72.0
-595.5
-1215.0
-3032.0
-3733.5
-2781.0
-2314.5
-1917.0
-1834.5
-2912.5
-3713.0
-4446.0
-5254.5
-4246.5
-2877.5
-2860.0
-2553.5
-2666.0
-4162.5
-4420.5
-3526.0
-4004.0
-5061.0
-5082.5
-4040.5
-2667.5
-2648.5
-4326.0
-5641.0
-4762.5
-2106.0
-54.5
542.5
462.5
-1026.5
-2872.5
-2554.5
-1988.0
-3273.5
-4563.0
-4523.0
-3461.5
-2363.5
-1943.0
-1197.0
-315.0
-1018.0
-2730.0
-3213.0
-1772.5
-770.0
-2741.0
-5857.0
-6617.0
-4691.0
-1878.5
208.0
240.5
-2484.0
-5752.5
-6047.0
-4220.0
-3070.0
-2402.5
-2037.0
-2511.5
-3046.0
-3142.0
-2715.5
-1998.0
-1639.0
-946.0
461.5
1173.5
1072.5
1951.0
3828.5
3822.0
1325.0
-63.0
814.0
1663.0
1505.0
-151.5
-3122.5
-5617.0
-7480.5
-9018.0
-9023.0
-7389.0
-5512.5
-4751.0
-4376.0
-2493.5
-1207.0
-3205.0
-6120.0
-7276.5
-6027.5
-3628.5
-3902.5
-6183.5
-6550.0
-6417.0
-6687.0
-5131.0
-3353.0
-3631.5
-5607.0
-8023.0
-9000.0
-9248.0
-10340.5
-10870.0
-10313.0
-9318.5
-7990.0
-6842.5
-5399.0
-4568.0
-5818.0
-6276.5
-4808.5
-4149.5
-4160.0
-4006.5
-4016.0
-3380.5
-2598.5
-3133.0
-4548.5
-5219.0
-4398.5
-3032.0
-2406.0
-3596.0
-5962.0
-6786.5
-6733.0
-7660.0
-7393.0
-5680.0
-4460.5
-3485.5
-3291.0
-3650.0
-3014.5
-2080.5
-1130.0
-481.5
-1286.5
-2232.5
-2860.0
-4137.0
-4779.0
-4324.5
-4629.5
-6893.5
-9388.0
-9157.0
-7020.0
-4977.5
-3160.5
-3388.5
-5363.5
-5072.0
-2788.5
-1442.0
-957.0
-1100.5
-2690.0
-4550.0
-4136.5
-1800.5
-345.5
-503.5
-1390.0
-2211.5
-2271.0
-2256.5
-2781.5
-3390.5
-4519.0
-6304.0
-7426.5
-6714.0
-4798.0
-3902.5
-4418.0
-4995.5
-5512.0
-5282.0
-3123.0
-353.0
598.5
-931.5
-3217.0
-4539.0
-4749.5
-3751.0
-2640.0
-3437.0
-5494.0
-6555.5
-5553.0
-4072.0
-4638.5
-5748.0
-5302.0
-4922.5
-4886.0
-4102.5
-3041.0
-2003.0
-1652.0
-1698.0
-1127.5
-2070.0
-4604.0
-4750.0
-2956.0
-2754.0
-3818.5
-3965.5
-2649.5
-817.5
119.5
-756.5
-2947.5
-4725.0
-5216.5
-4859.0
-4414.0
-4681.5
-4763.5
-3100.5
-823.0
512.0
766.5
-516.5
-2346.0
-2763.0
-2625.5
-3197.5
-3893.0
-4752.0
-5650.0
-5694.0
-5244.0
-4251.0
-2410.5
-1457.5
-1756.5
-1877.5
-2743.0
-4917.5
-6450.5
-6719.5
-6713.5
-6778.0
-6616.0
-6081.5
-5089.0
-3011.0
-540.0
368.5
187.5
-243.5
-1608.0
-2432.0
-1759.0
-1881.0
-3010.0
-3167.5
-2522.5
-2639.5
-3912.0
-5186.0
-6215.5
-7508.0
-6968.0
-3483.5
-439.5
-12.5
-767.5
-1121.5
-866.0
-923.0
-1121.5
-584.0
-648.0
-1614.5
-1846.0
-2445.0
-4373.0
-5816.5
-6663.0
-7899.0
-8982.5
-9315.0
-8638.5
-7293.5
-5806.0
-3988.5
-2889.0
-3337.0
-3350.5
-2213.5
-1606.0
-1743.5
-2104.5
-2435.0
-1797.5
-764.5
-1226.5
-2953.0
-4532.5
-4896.5
-2862.0
330.0
1200.5
-871.5
-3363.5
-3930.0
-2450.5
-1262.5
-1397.5
-1685.0
-2089.0
-2569.5
-3121.5
-5113.0
-7660.0
-8617.5
-7926.5
-5977.5
-3985.5
-3117.0
-2570.5
-2526.0
-3252.5
-3190.0
-2428.0
-2556.5
-3339.5
-2817.0
-1002.0
-825.5
-1963.5
-1521.0
-766.0
-1067.5
-1136.5
-1605.0
-3281.5
-5007.5
-5173.0
-3075.0
-936.0
-541.5
-253.5
291.5
-354.5
-1853.0
-3075.0
-3601.5
-3132.0
-1779.0
-855.5
-788.5
-382.0
-475.5
-2242.5
-4123.0
-5888.0
-8324.0
-10172.0
-10425.5
-8608.5
-5017.0
-1870.0
-732.0
-1689.5
-3547.5
-4412.0
-4339.5
-3829.5
-2981.5
-3139.0
-4204.0
-5150.0
-6689.5
-8220.0
-8182.0
-7563.5
-7291.0
-5937.0
-3222.0
-1110.5
-267.5
-162.5
-734.5
-1338.5
-2152.5
-3876.0
-5120.5
-5228.0
-5300.5
-5867.0
-6630.0
-6102.5
-4599.0
-4487.0
-5011.5
-5362.5
-6065.0
-5219.5
-3407.5
-3284.5
-3887.5
-4028.0
-3853.5
-4093.5
-5280.5
-5406.0
-5087.5
-6549.5
-6892.0
-5403.0
-4571.0
-3125.0
-1595.5
-2229.0
-3716.5
-5141.0
-6108.0
-6249.0
-6606.0
-6312.0
-5394.0
-5855.0
-6001.0
-4892.0
-4991.5
-6012.5
-6236.5
-4821.5
-2101.5
-1362.0
-3170.0
-4686.0
-5956.0
-5492.5
-1566.5
763.0
-448.5
-1106.0
-1595.5
-3227.5
-3998.5
-3008.0
-1154.0
-1177.0
-2531.5
-528.0
2211.0
1021.0
-654.0
-1092.0
-1913.0
-2540.0
-3922.0
-5678.0
-5714.5
-5671.5
-6118.5
-5639.5
-5071.0
-4444.0
-3061.5
-1766.5
-1272.5
-1762.5
-2513.0
-2509.0
-1962.5
-1560.5
-2122.0
-3290.0
-3205.5
-2515.0
-3704.5
-5803.0
-5650.5
-3728.5
-3171.0
-3276.5
-1512.0
107.5
-504.5
-1283.0
-1753.5
-3434.0
-5295.5
-6672.0
-8077.0
-6964.5
-2822.5
-733.0
-1430.0
-899.5
-8.0
-669.0
-1466.0
-2420.5
-3923.0
-5020.0
-5415.5
-4879.5
-4118.5
-4566.0
-6322.0
-9143.0
-11235.0
-10374.0
-8738.5
-8862.0
-9521.5
-9878.5
-9845.5
-9174.0
-9314.0
-10666.0
-11194.0
-10623.0
-10656.0
-10807.0
-8571.5
-4573.0
-2508.0
-2666.5
-3478.5
-5850.5
-7498.5
-5017.0
-2569.0
-3327.5
-3622.0
-2580.0
-1740.0
-1089.0
-1660.0
-2469.5
-2205.5
-3779.0
-7149.5
-7947.0
-5638.5
-3849.5
-4642.0
-5393.5
-3847.5
-2816.0
-3884.5
-5106.5
-5043.5
-2844.0
-1081.0
-3022.0
-4499.5
-2115.0
-95.0
-229.5
-207.5
176.5
708.5
1324.0
883.5
-499.5
-1963.0
-3353.5
-4072.5
-4061.5
-4205.0
-4323.0
-4375.5
-4580.0
-3320.5
-603.5
849.5
1038.0
1135.5
-184.0
-2522.0
-3437.5
-2850.0
-1325.5
996.5
2023.0
413.0
-1855.5
-2378.5
-918.5
80.0
-1228.0
-3193.5
-5259.5
-7817.0
-7939.5
-5548.5
-4082.0
-3185.0
-2128.5
-1211.5
522.5
1064.0
-574.0
-1325.0
-1430.0
-1853.0
-965.5
57.0
-397.5
-979.5
-1014.5
-1962.0
-4845.5
-7925.0
-9454.5
-9964.0
-9608.5
-8988.5
-9274.0
-9652.5
-9511.5
-9245.0
-9105.0
-8856.5
-7132.5
-4847.5
-3817.0
-2503.5
-1358.5
-2122.0
-3119.0
-4236.5
-5229.5
-3167.0
782.0
3320.5
3904.5
2765.5
980.0
-405.5
-2111.5
-4713.0
-7373.0
-8938.5
-9847.0
-10480.0
-9567.5
-7760.0
-6750.0
-6147.5
-5381.5
-4681.5
-5456.0
-7820.0
-8566.5
-7961.0
-8353.5
-7675.0
-6145.5
-6131.5
-5649.0
-4473.5
-4833.0
-5812.0
-6368.0
-6750.5
-6752.0
-6054.5
-4841.0
-4724.0
-5819.5
-5785.0
-4740.5
-4186.5
-4195.5
-4783.0
-5243.5
-5472.5
-6253.5
-6071.0
-4434.0
-2997.0
-1392.5
-107.5
-575.0
-878.5
233.5
1382.0
1668.0
251.0
-2167.0
-3586.5
-4453.5
-4531.5
-1914.0
1349.0
1695.0
-51.0
-918.5
-342.5
-96.0
-980.5
-2058.5
-2362.5
-1244.0
309.5
413.0
-67.5
-138.0
-962.5
-1564.5
-480.0
520.0
525.0
639.0
698.0
-124.5
-1886.5
-3519.5
-3886.0
-3875.5
-3785.5
-2768.0
-3385.5
-6989.0
-9500.0
-9582.5
-9108.0
-7896.5
-6883.0
-6559.5
-5745.0
-6348.5
-7625.5
-5517.0
-2870.0
-3512.0
-5169.0
-6678.0
-7760.5
-6716.0
-5282.5
-5403.5
-4988.0
-3615.5
-3640.5
-4460.5
-4550.0
-5228.5
-6131.0
-5309.5
-4010.0
-3172.5
-1928.5
-1249.0
-2148.0
-4041.0
-5559.5
-5408.5
-4485.0
-4106.0
-4088.0
-4038.0
-3016.5
-1502.5
-1564.0
-2864.5
-4208.0
-5163.5
-5261.0
-4827.5
-3293.0
-1088.5
-1058.5
-2275.5
-2383.0
-2815.5
-3977.0
-4464.0
-3694.5
-1741.5
-555.5
-1451.0
-2741.5
-2714.0
-1130.5
854.0
2029.0
2010.5
8.0
-2642.5
-2954.5
-1910.0
-2196.5
-3328.0
-3533.0
-3091.0
-4122.0
-6127.0
-5828.5
-3398.0
-1766.0
-1553.0
-1856.5
-1919.5
-1103.5
-25.0
123.5
274.0
1460.5
1318.5
-1189.0
-3308.5
-4582.5
-5769.5
-5692.5
-5184.5
-4967.5
-3836.0
-3318.5
-3986.5
-3212.0
-1929.0
-2590.0
-4014.5
-4597.0
-3931.0
-2432.5
-1846.0
-2908.5
-4700.5
-6431.0
-7466.5
-7576.0
-6888.0
-5828.0
-5813.5
-6718.0
-6165.5
-4230.0
-3357.5
-4107.0
-5114.0
-5152.5
-4391.5
-3912.5
-3799.0
-3237.0
-1816.5
-565.0
-1194.0
-2509.5
-2244.0
-1997.5
-2687.5
-1715.5
-469.0
-2147.5
-3537.0
-2780.0
-3914.0
-5558.0
-3763.5
-1712.0
-1205.0
-266.0
-232.5
-933.0
-626.5
-950.0
-1934.0
-2270.0
-2402.5
-2288.0
-2737.0
-3751.0
-3559.0
-3248.5
-3047.5
-1078.5
546.5
-374.5
-2154.0
-3170.0
-3357.0
-3711.0
-4795.0
-6119.5
-7283.0
-6852.5
-4705.0
-3933.0
-4712.5
-4287.0
-3559.5
-3892.5
-3293.0
-2775.5
-5416.0
-7969.0
-7372.5
-6997.5
-7384.5
-6879.0
-6940.0
-6312.5
-4733.5
-6105.5
-8823.5
-9454.0
-10027.0
-11208.0
-11094.0
-9971.0
-8790.5
-7263.5
-5697.5
-5530.0
-5558.5
-3897.5
-3310.5
-4890.5
-5468.0
-5522.0
-6167.0
-5335.5
-4130.5
-5117.5
-6676.0
-6826.0
-6472.0
-6356.5
-5922.5
-5551.0
-5985.5
-6548.5
-6415.0
-5865.5
-5587.5
-5413.0
-4991.0
-5075.0
-5082.0
-3718.5
-2696.0
-2991.5
-3135.5
-3230.0
-3301.0
-2953.5
-3430.0
-4421.0
-4838.5
-5862.0
-7615.0
-8105.5
-6789.5
-4983.5
-3727.5
-3383.5
-3972.0
-4529.5
-4248.5
-4153.0
-5381.5
-7340.0
-8427.0
-7973.5
-6696.5
-5268.0
-4322.0
-3570.0
-1175.0
1725.0
1682.0
-505.0
-1584.0
-948.0
10.0
294.0
5.5
-817.0
-1955.0
-2553.0
-2928.0
-3521.0
-3509.5
-2865.0
-2952.0
-4440.5
-5619.0
-5416.0
-5406.5
-5035.0
-3489.5
-3269.0
-4226.5
-4997.5
-6652.0
-7835.0
-7541.0
-7434.0
-7253.5
-7110.5
-7756.5
-7709.0
-6283.5
-4597.5
-4124.5
-4867.0
-5312.0
-6237.5
-7796.5
-8110.5
-8575.0
-9061.0
-7160.0
-6288.5
-7724.5
-6013.0
-2111.0
-1458.0
-2398.0
-2105.0
-2105.5
-2431.0
-2328.0
-2685.5
-2683.0
-2212.0
-2938.0
-3469.5
-2551.5
-2008.5
-2994.0
-5575.5
-8290.0
-9346.0
-9588.0
-8803.5
-6464.0
-4963.0
-4037.5
-2083.5
-1217.5
-1671.0
-1600.0
-2527.5
-5060.0
-6489.5
-6462.5
-6588.5
-6684.0
-6751.5
-6970.5
-6460.0
-5932.0
-5525.0
-3533.5
-1273.0
-579.0
-677.0
-1047.5
-732.5
126.5
-207.0
-581.5
-880.5
-3252.5
-5832.5
-6493.5
-6477.5
-6681.0
-7337.0
-7666.0
-6483.0
-5041.0
-4850.0
-5003.0
-3789.5
-1788.0
-2088.0
-5228.5
-7679.0
-7539.0
-6709.0
-7146.5
-8505.5
-8810.5
-6666.0
-4281.5
-4459.5
-4949.0
-4741.0
-6997.5
-9378.5
-8231.5
-5924.0
-4010.5
-4022.0
-7129.0
-8346.0
-6440.5
-5571.0
-4809.0
-3610.0
-3850.0
-3811.5
-3197.5
-3681.0
-4087.5
-3442.5
-2660.5
-2878.5
-4009.5
-3792.5
-1534.5
242.5
746.5
1206.0
895.0
-957.0
-3008.5
-4283.5
-4183.0
-2481.5
-763.5
-5.0
21.0
-172.0
533.5
1037.5
62.5
-991.0
-2682.5
-4996.5
-5350.0
-5104.5
-6036.0
-6957.0
-8272.0
-9651.0
-9657.5
-8800.5
-7352.5
-4936.0
-1297.0
1720.5
121.5
-4616.5
-6661.5
-4864.5
-2433.5
-2572.0
-4956.0
-6751.5
-7822.0
-8328.0
-7568.5
-7467.0
-7917.0
-5876.0
-2376.0
-1160.5
-2545.5
-3576.0
-2768.0
-1859.5
-2479.5
-4226.5
-5810.5
-6498.5
-6311.5
-5590.0
-5493.5
-6131.0
-5779.5
-4512.0
-3675.0
-3974.0
-5217.0
-5149.0
-3803.0
-3302.0
-2525.5
-2750.0
-6040.5
-7659.5
-6327.0
-6713.0
-8229.0
-8444.5
-8374.5
-8492.0
-7740.5
-5752.0
-4562.0
-5406.0
-6225.0
-6328.0
-5877.0
-4027.0
-3264.5
-5431.5
-6643.5
-4921.5
-3536.0
-3724.5
-3159.5
-1226.5
425.0
529.0
-1179.0
-3025.5
-3070.5
-2725.5
-3902.0
-5520.0
-5932.5
-5018.5
-4004.0
-4180.5
-5036.5
-4883.5
-3223.5
-1459.0
-933.5
-1445.5
-2267.0
-2648.5
-2717.5
-4214.0
-7006.5
-8000.0
-5889.0
-2959.0
-1749.0
-2147.5
-2559.5
-2374.5
-1641.5
-857.5
-998.5
-1556.5
-1510.5
-1469.5
-1857.5
-2511.0
-3908.5
-5105.5
-4513.5
-3522.5
-3238.0
-1920.0
-247.0
-717.5
-2141.5
-2410.5
-2462.0
-3674.0
-4790.5
-4200.0
-3469.0
-3875.5
-4017.0
-3802.0
-3389.0
-1989.0
-677.0
-223.5
198.5
1538.5
3406.0
2779.0
487.5
1240.5
3524.0
3972.5
2978.0
539.0
-1264.0
-703.5
-761.5
-1487.0
131.0
3072.0
4015.0
2833.0
2567.0
2897.5
1393.5
-289.5
-983.5
-1492.5
-2028.5
-3218.0
-3136.5
-1491.0
-1655.5
-2213.0
-2662.0
-4427.5
-3149.5
480.0
2420.5
5238.5
6932.0
4462.5
2660.5
2224.0
-137.5
-3778.5
-6376.0
-5894.0
-4011.5
-3520.0
-3408.5
-4041.5
-5443.0
-4683.5
-3322.5
-4353.5
-5827.0
-6395.5
-7255.5
-7656.5
-6350.0
-4940.0
-4662.5
-4496.0
-4532.5
-5124.5
-5357.5
-5116.5
-4644.0
-4446.5
-5045.5
-5323.5
-4679.0
-3918.5
-3847.5
-4564.0
-4054.0
-1255.5
1578.5
2695.0
1766.0
-375.5
-2261.5
-3908.0
-4496.0
-3383.0
-3035.0
-3968.0
-4293.5
-4136.5
-4402.5
-5331.0
-5540.5
-3517.5
-1789.0
-3089.0
-5379.0
-5516.5
-3388.0
-1484.0
-1360.5
-1696.5
-1416.0
-2083.5
-4950.0
-7329.0
-6141.5
-3694.5
-3794.5
-5963.0
-7453.5
-6571.5
-3861.0
-1351.5
-815.5
-2688.5
-4642.5
-4731.5
-4829.5
-5400.5
-4391.5
-2698.5
-1899.5
-1453.5
-1805.5
-3750.0
-6022.5
-7178.0
-7227.0
-6619.0
-5673.5
-4233.5
-1958.5
-371.5
-997.0
-2103.5
-2229.5
-2169.5
-2302.0
-2921.5
-3976.5
-4736.5
-5507.0
-5740.5
-4414.5
-3153.0
-3171.0
-3481.5
-3940.0
-4916.0
-5820.0
-6015.0
-5428.5
-4204.0
-2352.0
-287.5
929.0
824.5
161.5
-434.0
-1564.0
-3710.0
-6145.5
-7836.0
-7930.0
-6179.0
-3468.0
-985.5
545.5
927.5
351.5
-635.0
-1691.0
-3738.5
-6515.0
-7423.0
-6784.0
-7240.5
-8080.5
-8102.0
-8229.5
-7812.5
-5612.5
-3218.0
-2719.0
-3702.5
-4978.0
-5936.5
-5973.0
-5927.0
-6333.0
-5413.5
-4465.0
-6242.0
-8086.5
-7920.5
-8008.5
-8408.0
-7895.0
-7623.0
-8631.0
-10356.5
-11132.0
-9370.0
-6004.5
-4005.5
-3886.0
-3161.5
-2090.5
-3459.0
-6607.5
-8550.0
-7922.0
-5361.5
-2870.5
-1870.0
-2455.0
-3569.5
-3286.5
-2339.0
-3600.0
-6747.0
-8929.5
-9256.5
-9595.0
-10831.0
-11340.0
-11181.0
-11124.0
-9651.0
-7123.5
-5591.5
-5143.5
-5452.0
-6099.0
-6884.5
-8108.0
-8661.0
-8001.5
-6218.0
-3012.0
-1436.5
-3436.0
-4512.0
-2826.0
-2610.5
-4680.5
-5577.5
-5029.0
-5504.0
-7013.5
-8326.5
-9774.0
-11371.0
-12305.0
-12576.5
-12292.0
-10826.5
-8925.5
-9041.0
-10350.0
-9768.5
-8732.5
-8734.5
-7547.0
-5964.5
-5464.5
-4601.5
-3862.5
-3262.0
-1675.0
-1120.5
-2010.5
-2739.5
-3914.0
-4903.5
-4733.5
-4568.5
-4490.5
-4395.0
-4385.0
-3787.0
-3605.5
-4028.0
-3407.5
-2522.5
-2114.5
-1525.0
-1604.5
-2141.0
-2012.5
-1810.5
-1661.5
-1708.0
-1687.0
274.0
1964.0
-222.0
-3298.0
-4483.0
-5221.5
-4675.5
-2813.5
-3006.0
-5008.5
-5899.0
-5697.0
-5242.0
-4426.0
-4192.5
-5655.5
-8077.5
-9861.0
-10372.0
-10245.5
-9992.0
-9055.5
-7433.5
-5708.5
-3471.0
-1680.0
-2559.5
-5019.5
-6428.5
-6569.0
-5976.0
-4561.5
-2354.0
-518.0
-993.5
-3175.5
-4502.5
-4918.5
-6042.0
-7810.5
-9049.5
-9617.0
-9846.0
-8999.5
-7219.0
-6087.0
-5767.5
-6459.5
-8978.5
-10769.5
-9426.5
-8129.0
-9765.5
-12010.0
-12350.0
-11047.0
-9211.5
-8203.5
-8676.0
-9974.0
-11264.0
-11259.0
-9790.0
-8865.5
-8514.0
-7684.0
-7512.0
-7538.0
-6373.5
-5491.0
-6008.5
-7392.0
-8691.5
-8595.5
-7380.0
-6285.5
-6216.5
-7667.5
-9110.0
-9587.5
-9374.5
-7512.0
-6027.5
-7234.5
-8027.5
-7756.5
-8344.5
-8169.0
-7572.0
-7423.5
-6181.0
-5995.0
-7134.5
-5345.5
-1927.5
-73.0
865.0
270.0
-2410.5
-5623.5
-8127.5
-8838.0
-8468.5
-8509.0
-8197.5
-7656.0
-7516.5
-6047.5
-3295.0
-2225.0
-3334.5
-3521.0
-1893.5
-1559.5
-2820.5
-3090.5
-3085.5
-4100.0
-5634.0
-7511.0
-8541.0
-8328.0
-8645.0
-9524.0
-9675.0
-8955.0
-8629.5
-9375.0
-9053.0
-7412.0
-6764.5
-6209.5
-5319.0
-5983.5
-7797.0
-9568.5
-9638.5
-7611.0
-6724.5
-6489.0
-4332.0
-2616.0
-2006.5
-1012.0
-814.5
-1123.0
-1419.0
-2897.5
-4653.0
-6256.5
-8272.0
-8706.5
-7040.0
-5879.5
-5815.0
-5883.5
-6672.0
-8436.5
-10136.5
-10820.0
-9519.5
-6441.5
-3820.0
-3371.5
-4106.0
-3109.0
-377.5
597.0
-506.5
-1854.5
-2327.0
-105.0
1684.5
-1347.0
-5246.0
-6323.0
-4951.0
-1335.5
984.5
1156.5
2375.5
2656.5
1009.5
32.0
-688.0
-1593.5
-2798.5
-4230.0
-4538.0
-4519.0
-4046.0
-3006.0
-3345.0
-2525.0
327.0
1777.0
3178.5
4374.5
2924.0
1323.5
117.5
-1409.0
-1328.5
-222.5
647.0
32.5
-2793.5
-4409.0
-3836.0
-3425.0
-2647.0
-1279.0
-136.0
912.5
1384.5
913.5
280.0
1475.0
3593.0
2241.5
-926.0
-1588.5
-1710.5
-2248.0
-1249.5
304.5
608.0
-694.5
-1729.5
-1109.0
-948.0
-1391.0
-1495.0
-3323.0
-6039.0
-6542.0
-5010.5
-2893.0
-1547.0
-1462.0
-1822.5
-2450.0
-2728.5
-2395.0
-3056.0
-4426.5
-5057.0
-5493.5
-5505.5
-4805.5
-5420.0
-6746.5
-6121.5
-5490.0
-6585.5
-6528.0
-5480.0
-5859.0
-6094.5
-5021.5
-3551.5
-1873.0
-1234.0
-2611.5
-4645.0
-5583.0
-4503.5
-2889.5
-3443.5
-6038.5
-8026.0
-7483.0
-6078.5
-6386.5
-6960.0
-7049.5
-8065.0
-7518.5
-4442.5
-3243.5
-5310.5
-7685.0
-7608.0
-5378.0
-4826.5
-6689.0
-7419.0
-5879.0
-3465.5
-2352.5
-2972.5
-2586.5
-2516.0
-5744.0
-8716.0
-9230.5
-9231.0
-8393.0
-7649.5
-7578.0
-5250.0
-2200.5
-1869.0
-2133.0
-1527.0
-2271.0
-4447.5
-5081.5
-3512.0
-3032.5
-4671.5
-5947.5
-6001.0
-5173.5
-3922.0
-2382.5
562.0
3103.5
2336.5
-304.5
-3462.5
-6395.0
-6911.5
-6307.5
-6623.0
-6465.0
-5608.0
-5045.5
-4965.0
-5365.0
-5106.5
-4222.5
-4679.0
-6157.0
-6488.0
-5098.0
-3476.5
-3111.5
-3970.5
-6094.5
-8788.5
-9426.5
-7961.5
-7048.0
-7447.0
-8708.0
-9997.5
-10051.5
-9185.5
-8300.0
-7487.0
-6803.0
-6573.5
-7823.5
-9884.5
-9833.0
-7996.0
-6755.0
-6213.0
-6980.0
-8320.5
-7048.5
-4904.5
-5228.0
-6002.0
-6071.5
-7090.0
-8409.0
-8409.0
-6826.5
-5010.5
-4923.0
-6176.5
-7180.5
-7729.0
-7756.0
-6830.5
-5224.0
-4015.5
-3779.5
-4272.5
-5497.0
-6157.5
-4916.5
-4160.5
-4944.0
-4504.0
-3314.5
-3907.0
-5805.0
-7801.5
-8919.5
-8991.5
-9673.0
-10822.0
-10883.5
-10245.0
-9263.5
-8510.5
-9462.5
-10563.5
-9991.5
-9588.0
-9652.0
-8889.5
-8229.5
-7587.0
-6534.0
-6134.5
-5427.0
-3984.0
-3763.0
-4855.5
-6099.5
-6487.5
-5775.0
-5375.5
-5471.5
-6170.5
-8200.0
-9232.0
-8071.0
-6405.5
-4914.5
-4714.0
-5045.0
-3397.5
-1506.0
-1445.0
-2816.0
-4918.5
-5937.5
-6081.5
-6098.0
-4572.5
-2879.5
-1822.5
-617.5
-1557.0
-3211.0
-2710.5
-2570.5
-2614.5
-1530.0
-1014.5
378.0
2197.0
1070.5
-313.5
616.0
895.5
-770.5
-3236.5
-5712.0
-6697.5
-5748.0
-4869.0
-4942.5
-5070.0
-5176.0
-5145.5
-5064.0
-5712.0
-6180.5
-5986.0
-5499.0
-3811.5
-2790.5
-4299.5
-5478.0
-5385.0
-4891.0
-3636.5
-3439.5
-3807.0
-2055.0
-663.0
-1359.0
-1672.0
-1975.0
-3643.5
-4621.5
-3556.5
-2228.0
-1683.0
-1721.0
-3001.5
-3774.5
-1560.5
412.0
-967.0
-3098.5
-3947.0
-4150.5
-3890.0
-3418.0
-4117.0
-6446.0
-7911.0
-6942.0
-5684.5
-5517.5
-6051.5
-7517.0
-9394.5
-9741.5
-7249.0
-3907.5
-2964.0
-3333.0
-2271.5
-601.5
-231.0
-1116.0
-1671.0
-1831.0
-3487.5
-5317.5
-4805.0
-3508.0
-2196.0
271.5
1729.0
761.5
243.5
1025.0
997.0
-26.0
-1914.5
-4728.5
-6406.0
-6815.0
-7074.5
-5258.0
-1909.0
10.0
796.0
64.5
-2956.5
-5638.5
-6182.5
-5215.5
-4863.0
-6624.0
-7566.5
-6135.0
-5488.0
-5911.0
-5441.5
-5025.0
-5862.5
-6855.5
-6537.0
-5477.5
-5057.0
-4953.5
-4462.5
-4078.0
-4622.0
-5612.5
-5758.0
-5585.5
-6345.5
-8074.0
-9692.5
-9042.0
-7050.5
-6874.0
-7353.0
-7543.0
-8536.0
-7878.5
-5106.0
-3500.5
-3593.5
-4731.5
-6098.5
-6684.5
-7135.5
-6872.5
-5028.5
-2999.0
-2158.0
-3375.0
-5354.0
-5745.5
-5922.0
-6783.5
-6205.5
-4664.0
-4178.5
-3995.0
-2915.5
-2277.5
-2888.5
-3496.5
-4417.5
-5340.5
-4961.5
-5949.5
-8385.5
-8642.0
-8558.5
-8990.0
-6803.5
-3379.5
-1137.0
-1141.5
-4089.5
-6694.0
-7181.5
-7457.0
-7167.5
-5903.5
-4417.0
-3155.0
-2896.5
-2785.5
-2105.5
-1659.0
-1287.0
-1357.0
-2422.5
-4085.5
-6032.5
-6863.5
-6526.5
-6441.0
-5772.0
-4577.5
-3929.5
-3550.0
-3933.0
-4069.0
-2712.0
-1748.0
-1833.0
-3209.5
-6370.5
-8101.5
-6739.0
-4673.0
-3462.0
-3141.5
-2360.5
-937.5
-1071.0
-2690.5
-4362.0
-5532.0
-5709.0
-5674.5
-5718.0
-5167.5
-4073.0
-2269.0
-1842.5
-3806.5
-3386.0
-855.0
-2126.0
-4993.5
-4780.0
-3497.0
-2598.5
-2012.5
-3724.5
-5868.0
-4850.0
-4104.0
-6745.0
-9132.0
-9747.5
-9425.5
-7389.0
-5813.0
-5964.0
-5382.0
-4716.5
-5034.5
-5007.5
-5233.0
-5944.5
-6099.5
-6160.5
-6285.5
-5791.5
-4876.0
-4834.5
-5907.5
-6373.5
-6584.0
-7927.0
-8574.5
-7288.0
-5726.5
-5391.0
-6172.0
-6733.0
-6738.0
-6320.0
-4986.5
-3830.0
-3592.5
-4070.0
-5877.5
-7567.0
-8036.0
-8570.5
-8961.5
-9690.5
-11556.0
-13110.0
-13429.5
-11101.5
-7601.5
-7514.0
-7817.0
-5163.0
-3872.0
-4589.5
-5916.0
-8430.0
-9559.0
-9661.5
-10717.5
-10392.5
-9498.0
-9632.0
-8333.5
-6016.5
-4756.0
-4491.0
-4709.5
-4437.0
-4001.0
-3999.0
-2976.0
-1094.5
38.5
213.0
-426.5
-1169.0
-1120.5
-1134.0
-2466.0
-4335.5
-5241.5
-5746.0
-5976.5
-4484.0
-2752.0
-2817.5
-3677.0
-5192.0
-7174.0
-8144.5
-8923.5
-9952.0
-10015.5
-9842.5
-9892.5
-8995.0
-6932.0
-4734.5
-3726.0
-3315.0
-1892.0
-346.5
749.0
1986.0
1390.0
-1274.5
-2399.5
-1642.5
-1661.5
-2760.0
-3919.0
-3922.0
-2065.0
-658.0
-1367.5
-1823.5
-1477.0
-2404.0
-3115.5
-2089.0
-2196.5
-4190.5
-4951.0
-3907.0
-3370.5
-3981.5
-4420.5
-4605.5
-5293.5
-5737.5
-5899.5
-6095.0
-4742.0
-2856.5
-2722.0
-2608.5
-2341.0
-3242.5
-3072.5
-2322.5
-3233.0
-3680.5
-3915.0
-5887.5
-6619.0
-5025.0
-3926.0
-3370.5
-2980.0
-3902.0
-4798.0
-4034.5
-3199.0
-3148.5
-2381.5
-1003.5
134.5
1377.5
1806.0
910.0
648.0
1240.0
779.0
-743.5
-2252.5
-4268.5
-6953.0
-8477.0
-8985.5
-10081.0
-9839.5
-7395.5
-5360.5
-3783.5
-3054.5
-4916.0
-6321.0
-5612.5
-5999.0
-7114.0
-6897.0
-6480.5
-6199.5
-4816.0
-2370.0
-758.5
-1224.0
-2063.5
-2207.0
-2301.0
-1429.0
245.0
1185.0
2032.0
2742.0
2797.0
3564.0
3877.5
2086.0
548.0
-178.0
-1656.0
-2345.5
-1753.0
-1779.5
-1583.0
-58.0
877.5
429.0
-88.0
-589.5
-907.5
144.0
1189.5
303.5
-950.5
-1345.5
-1858.0
-2959.0
-4892.0
-7157.5
-7951.0
-6317.5
-3439.5
-2190.0
-3375.5
-5232.5
-7586.0
-9215.0
-8311.0
-7196.5
-6387.5
-4697.0
-4673.5
-6275.0
-7365.0
-8099.0
-7297.5
-5543.5
-4552.5
-2875.5
-1683.5
-2078.5
-1709.5
-1900.0
-3338.5
-3067.5
-2204.5
-3253.0
-5265.0
-6349.0
-5698.0
-4569.0
-4563.5
-5374.0
-4964.5
-2700.0
-1995.5
-3373.5
-2818.5
-1258.0
-1308.0
-2230.5
-4089.0
-5061.0
-3497.5
-2856.0
-3921.0
-3999.0
-3284.0
-2898.5
-3611.0
-5720.5
-7654.5
-7706.0
-5528.5
-2925.0
-2205.5
-2868.0
-3088.5
-2192.5
-1060.0
-1454.0
-3310.0
-4629.5
-4785.5
-5486.0
-6999.0
-6450.5
-4027.5
-3414.5
-4535.5
-5297.5
-5169.0
-3896.0
-2197.5
-536.0
270.5
-1663.5
-4293.5
-5227.0
-5868.0
-5828.5
-5380.0
-6760.0
-8048.5
-7763.5
-7861.5
-8320.0
-8092.0
-6944.5
-5185.0
-3623.5
-1748.0
130.0
599.0
866.0
1179.0
-30.5
-1340.5
-2081.0
-3830.0
-5179.0
-4997.0
-5107.5
-5537.0
-5461.5
-5305.5
-4654.5
-3801.0
-3700.0
-3450.0
-3389.5
-5777.0
-9498.0
-10764.5
-9729.0
-9794.0
-10553.0
-10172.0
-10356.5
-10705.0
-9327.0
-8301.5
-8147.5
-7738.0
-7733.5
-6856.0
-5927.0
-7329.5
-7556.5
-5587.5
-5190.0
-5295.5
-4425.0
-3711.5
-2339.5
-287.0
1292.5
2395.5
2603.0
1322.0
-661.0
-1386.0
-1180.5
-2548.5
-4407.0
-4603.5
-4112.5
-3970.0
-5298.5
-7693.0
-8043.0
-6681.0
-5996.0
-5512.5
-4255.0
-2842.5
-3779.5
-7175.5
-8936.5
-8659.5
-8385.0
-7116.0
-5063.5
-2679.0
266.5
1120.5
-660.5
-2418.5
-3202.5
-3176.0
-3614.0
-4541.0
-3579.5
-2314.5
-3264.0
-4052.0
-3472.0
-2997.5
-2906.0
-3389.0
-3970.5
-3323.0
-2007.5
-813.0
386.0
-301.5
-4014.5
-7051.0
-6993.5
-5891.5
-4139.0
-2147.0
-2328.0
-2715.0
-1127.5
-372.0
-1303.5
-3127.0
-5765.5
-6358.5
-4704.5
-4503.5
-5394.5
-5477.0
-5176.0
-4668.0
-3983.0
-3096.0
-2769.0
-4060.5
-5213.0
-5877.5
-7875.0
-9194.5
-8684.5
-8757.0
-8624.5
-6939.5
-5897.0
-6029.5
-5099.0
-3125.0
-2127.0
-1269.0
966.0
2189.0
1105.0
-142.0
-1058.5
-2282.0
-3238.0
-2720.0
-827.5
-569.0
-2852.0
-5027.5
-6383.5
-6598.5
-5157.5
-2945.0
569.0
3256.5
1611.0
-676.5
-492.0
-378.0
-561.0
-756.0
-1879.5
-2363.0
-1600.5
-1398.0
-3033.0
-6377.5
-9819.5
-11583.0
-10813.0
-8519.5
-6922.5
-6362.0
-6277.0
-5962.5
-4536.5
-3679.5
-3267.5
-743.5
937.0
-731.5
-2151.5
-2079.0
-1640.0
-571.5
385.0
622.5
67.0
-989.0
-654.0
785.5
977.5
298.5
-475.5
-2301.5
-4108.5
-3902.5
-3374.5
-4521.0
-5708.5
-6429.0
-7855.0
-8712.5
-8433.0
-8355.0
-8312.5
-7847.0
-6821.5
-4858.0
-2918.5
-2579.0
-4068.0
-5566.0
-5071.5
-2875.0
-8.0
1735.0
352.5
-1747.0
-2026.5
-2796.5
-4552.0
-5214.5
-5194.0
-5175.0
-5066.0
-5337.0
-6254.5
-8060.0
-9781.5
-9305.5
-6870.5
-4425.5
-3100.5
-3274.0
-4226.5
-4981.0
-5496.5
-5170.0
-3626.5
-2507.0
-2808.0
-3425.0
-3167.5
-1535.0
372.0
319.5
-1486.0
-2741.0
-2638.5
-2186.0
-2382.0
-2819.0
-3137.5
-4530.0
-6580.5
-7166.5
-6380.5
-5228.5
-4307.0
-4754.0
-5582.0
-4272.0
-1718.5
-950.5
-2139.0
-2812.5
-2142.0
-2066.5
-3614.0
-5039.0
-4822.0
-4001.0
-3736.0
-3251.5
-2947.0
-4773.0
-7257.5
-7046.0
-4933.0
-3686.0
-2965.5
-1577.5
-873.0
-1299.0
-591.0
605.5
-775.0
-3370.5
-4277.0
-4048.5
-3621.5
-3572.5
-4475.0
-5027.0
-5286.5
-6794.0
-8157.5
-8369.0
-8523.5
-8185.0
-7815.5
-9150.5
-11367.0
-12462.0
-11313.0
-9423.0
-9102.5
-7745.5
-4065.0
-2421.0
-3038.0
-3855.0
-5649.5
-6521.5
-6186.5
-7363.0
-7881.5
-6472.5
-6005.5
-6635.0
-7296.5
-7196.0
-5919.5
-5342.5
-5314.0
-4078.0
-3242.0
-4330.0
-5872.0
-6456.0
-6830.5
-7232.5
-6127.5
-5205.0
-6157.5
-5176.5
-1993.0
-618.0
-387.5
-640.5
-2978.5
-5966.5
-7683.0
-7714.0
-6177.5
-4372.0
-3424.5
-3339.5
-3865.0
-5781.5
-9104.0
-10422.5
-8321.0
-5837.5
-4629.0
-4781.5
-5588.5
-5572.5
-5625.0
-6335.0
-6762.5
-6878.5
-5640.5
-3723.5
-3736.5
-4529.0
-5178.0
-6548.0
-7249.0
-7078.5
-6580.0
-5854.0
-7563.0
-11066.5
-11775.0
-10077.0
-8960.5
-8455.0
-7648.5
-6355.5
-5620.5
-6289.0
-7084.5
-7248.0
-7257.0
-6542.5
-5414.0
-5508.0
-6248.5
-6534.0
-6946.5
-7136.0
-6927.5
-7093.5
-6719.5
-5655.5
-4552.5
-2597.0
-1426.0
-2888.0
-4672.5
-5349.0
-5317.0
-4354.5
-2587.0
20.5
2009.5
1401.5
-51.5
-753.5
-1771.5
-3289.5
-3794.0
-1868.0
86.0
-726.5
-1338.0
-758.5
-1964.0
-3485.0
-3921.0
-4908.0
-5482.0
-4774.0
-4166.5
-4257.5
-4561.5
-4230.0
-3157.0
-2261.5
-3030.0
-5512.5
-6474.0
-5619.0
-6147.5
-6588.5
-5814.5
-6422.5
-7140.5
-7065.5
-8406.0
-9278.5
-7476.0
-5122.5
-3846.5
-3412.5
-3665.0
-4633.0
-5859.0
-6909.5
-8089.0
-8880.0
-8953.5
-9951.5
-11851.5
-12340.5
-10899.0
-9019.0
-8108.0
-8513.0
-9531.5
-10277.5
-10496.0
-10253.0
-8862.0
-6774.0
-6154.5
-6326.0
-5342.0
-4491.5
-4138.0
-2840.0
-1870.0
-2116.0
-1381.0
279.5
-84.0
-1993.0
-3016.5
-4600.5
-7499.5
-8894.5
-8397.0
-6980.0
-4401.0
-2308.0
-1819.0
-1710.0
-1731.0
-2224.0
-2966.0
-3758.5
-4521.5
-4845.0
-4120.5
-3961.5
-5529.5
-6003.5
-5072.0
-5350.0
-5787.5
-5166.5
-4187.5
-3094.0
-2747.5
-2739.0
-2487.0
-3403.5
-4257.0
-3753.5
-4201.5
-5938.5
-7609.5
-8656.5
-7853.0
-6024.5
-5530.5
-6329.0
-7090.0
-6730.5
-5573.5
-5007.0
-4466.5
-3336.5
-2775.0
-2371.5
-1525.0
-2054.0
-3810.0
-4220.0
-3911.0
-4557.5
-4467.0
-3194.0
-2900.0
-3273.5
-2714.5
-1476.5
-947.0
-2329.5
-4455.5
-5340.5
-5166.5
-4187.5
-3151.5
-3412.5
-3497.0
-3262.5
-4779.0
-5692.5
-4363.0
-3924.0
-4487.5
-4775.0
-6172.5
-7567.5
-6852.5
-4854.0
-2673.0
-1566.0
-2052.0
-2504.5
-2903.5
-3282.5
-1870.0
-857.5
-2950.0
-5265.5
-6451.0
-8127.0
-8854.0
-7825.5
-6602.0
-5092.0
-3512.5
-2587.5
-1503.5
-1231.5
-3232.5
-5113.5
-4936.5
-4716.5
-5947.5
-7448.0
-8080.5
-7688.0
-6218.0
-4476.5
-3860.5
-4117.5
-4557.5
-5379.5
-5092.5
-2786.5
-1251.5
-1527.5
-1911.0
-2855.0
-4283.5
-4704.0
-5188.5
-6682.5
-8376.0
-9702.5
-9344.0
-7741.5
-7367.0
-6917.0
-4682.0
-3045.0
-2429.5
-1312.0
-1136.0
-2062.5
-1705.0
-1225.0
-3029.5
-5554.5
-6808.0
-6500.5
-4873.0
-4182.5
-5205.0
-5402.5
-5496.5
-7141.0
-7716.5
-6439.5
-5270.5
-4725.5
-5302.0
-6134.5
-4925.0
-2178.0
-203.5
-394.0
-1818.0
-2416.5
-2648.0
-3397.0
-4674.5
-6901.0
-7416.5
-4818.5
-3796.5
-5572.0
-6460.5
-6141.5
-5928.0
-5933.5
-5669.0
-4010.0
-1774.5
-1246.5
-2508.0
-3794.5
-4120.5
-4272.5
-4596.5
-4514.0
-4686.5
-4907.0
-3830.5
-2620.0
-2734.5
-3425.5
-3785.5
-3391.5
-2415.0
-1794.0
-2125.0
-2941.5
-3578.0
-4575.5
-5662.0
-5042.5
-3555.0
-3229.0
-3696.5
-4655.0
-5365.5
-4014.0
-2111.5
-2448.5
-4041.5
-5012.0
-5412.0
-4976.5
-3556.5
-2631.0
-2288.5
-1355.0
-738.0
-791.0
-741.0
-1670.0
-3451.0
-4816.0
-6175.0
-6319.0
-4253.5
-2700.0
-2778.0
-2746.0
-2137.0
-1518.0
-1161.5
-989.0
-927.5
-1274.0
-1810.0
-1642.0
-726.0
-368.5
-851.0
-1250.0
-2324.0
-4228.0
-5378.0
-6176.0
-6638.5
-5926.0
-5319.0
-4360.5
-2464.0
-1865.0
-2653.5
-4443.5
-6362.0
-5017.5
-2896.0
-3993.5
-4825.5
-4204.5
-4396.5
-4515.5
-5071.0
-6533.0
-6858.0
-6462.5
-6228.5
-5245.5
-3758.0
-3018.5
-3475.5
-4293.5
-4890.5
-5280.0
-5339.5
-6102.0
-7068.5
-6146.0
-4535.5
-2902.0
-788.5
-1051.5
-2986.5
-3013.0
-2727.5
-3016.0
-2446.0
-2363.5
-2780.0
-2165.5
-1329.5
-1448.5
-2588.0
-4063.5
-5647.5
-7166.5
-7098.5
-6228.0
-6289.0
-5670.5
-4856.0
-5754.0
-6293.5
-6187.5
-7108.5
-7784.5
-7886.0
-7429.5
-5217.5
-3585.0
-4396.5
-4455.0
-2073.5
-12.5
-401.5
-1768.5
-1866.0
-1097.0
-788.0
-1193.5
-1956.0
-2141.0
-1977.0
-2624.5
-3470.0
-3873.5
-3830.5
-2799.5
-1956.5
-2611.0
-3600.0
-4058.5
-4212.0
-5229.0
-8416.0
-11386.5
-11600.5
-11113.5
-11004.0
-9878.0
-8191.0
-6393.0
-4709.5
-5306.0
-8054.5
-9384.5
-8000.0
-5947.0
-5057.5
-5523.0
-6454.0
-6715.0
-5692.5
-4374.0
-4295.0
-4771.5
-4804.0
-4627.5
-3075.0
-769.5
-669.0
-891.0
743.0
853.5
-1391.0
-3155.5
-3589.0
-3034.5
-2846.5
-3654.0
-4075.0
-4393.5
-5039.0
-5428.5
-5814.0
-5386.5
-4932.0
-6346.0
-7119.0
-6244.5
-6101.5
-6199.5
-6486.0
-7124.0
-6250.5
-5749.5
-6984.5
-6192.5
-3003.0
-856.5
-675.5
-1900.5
-3772.0
-5063.0
-5488.0
-5192.5
-3635.5
-1525.0
-737.5
-711.0
-610.5
-1829.0
-3514.5
-3871.5
-3578.5
-2494.5
-1248.5
-2012.5
-3967.0
-5838.0
-6985.5
-5952.5
-4640.5
-4945.0
-4647.5
-3728.0
-4046.0
-4612.0
-3782.0
-1287.5
584.5
-515.5
-2043.5
-2050.5
-2898.5
-3766.0
-2072.0
423.5
1832.0
1914.5
486.0
-469.0
62.0
268.5
96.5
-194.5
-1084.5
-1265.5
-1287.0
-2508.5
-3035.5
-2775.5
-3475.5
-4179.5
-4249.5
-4408.0
-5275.0
-6821.5
-6368.5
-2779.0
194.0
135.5
-1704.0
-3622.5
-4691.0
-4725.0
-3205.5
-843.0
-223.0
-641.0
484.5
1632.0
669.5
-1037.0
-1552.0
-859.5
-566.0
-1183.0
-1170.0
-1384.5
-3993.0
-6314.0
-5843.5
-5144.0
-4287.0
-1874.0
-1041.5
-1609.0
-170.5
491.0
-1590.0
-2643.5
-2035.0
-1681.5
-1242.0
-575.0
133.5
960.0
1014.5
311.0
-83.5
-346.5
-284.5
923.0
1235.5
-751.0
-1900.0
-824.5
595.5
1378.0
184.5
-2087.5
-2304.0
-1782.0
-1553.5
-176.0
-212.5
-2067.0
-1976.0
-838.5
-912.0
-1588.0
-2492.5
-3140.0
-2912.5
-1698.0
-526.0
-1237.0
-2089.0
-991.0
-663.0
-2413.0
-3966.0
-3946.5
-2188.0
-196.5
-105.5
-1488.5
-2417.5
-2140.0
-1430.5
-447.0
1287.0
1902.0
-337.5
-3347.5
-4447.5
-4004.5
-3723.0
-3652.5
-4200.5
-6784.0
-9351.5
-9652.5
-8453.0
-5507.5
-3141.0
-4435.0
-5332.0
-4161.5
-4577.0
-4346.0
-791.0
2272.5
1665.0
-1138.5
-2565.5
-2112.0
-1928.5
-1628.5
-1265.5
-2184.0
-2956.5
-2776.0
-2827.0
-3660.0
-5433.0
-6778.5
-5910.5
-3755.5
-2825.0
-3931.0
-4701.5
-3986.5
-3827.5
-4224.0
-4796.5
-6763.0
-7886.0
-6150.5
-4071.5
-2808.0
-943.5
1101.0
1190.5
-570.0
-1343.0
-1104.5
-2354.5
-3925.0
-3668.0
-3114.5
-3484.5
-3686.5
-4248.0
-6269.0
-7529.5
-6379.0
-5283.5
-5961.0
-6937.5
-6334.5
-4026.0
-2137.0
-2534.5
-4709.5
-6441.5
-5425.0
-2276.5
236.0
868.0
109.0
-579.0
-751.0
-1013.0
-478.0
-74.5
-1427.5
-2071.0
-1506.5
-2167.0
-3574.5
-4486.5
-3797.0
-1590.0
-483.0
-697.5
-1442.5
-3007.0
-3998.5
-4351.0
-4693.5
-4617.5
-5154.0
-5733.0
-5672.5
-6080.0
-5875.5
-5901.0
-7456.0
-8137.5
-8404.5
-8160.0
-5897.5
-5603.0
-6904.5
-5303.5
-3374.0
-3245.5
-3731.0
-4195.5
-2685.5
-834.0
-1159.0
-1088.5
-331.0
-603.5
-1370.0
-2761.0
-3850.5
-3777.0
-4129.0
-4672.5
-4590.5
-4758.5
-5006.0
-5132.5
-5644.5
-5709.0
-4802.0
-4678.5
-5775.0
-5046.0
-2088.0
-1047.0
-3102.0
-4773.0
-3605.0
-1061.5
6.5
-315.0
-575.5
-1181.5
-2039.0
-2225.0
-2159.0
-2605.5
-3690.0
-4377.0
-3754.5
-3982.5
-6364.5
-6677.5
-2635.5
1118.0
2074.5
2247.5
1409.0
-614.0
-2293.0
-3088.0
-1431.5
1062.0
-800.0
-5227.5
-7466.0
-7076.0
-4432.0
-2659.0
-3606.5
-2840.5
-198.0
826.5
1221.0
914.5
-1271.5
-2865.0
-1618.5
877.5
995.0
-821.0
-1039.5
-1217.0
-3637.0
-5751.0
-6543.0
-7184.5
-6716.0
-4151.0
-1583.0
-1734.5
-3504.5
-4769.5
-5824.5
-5988.0
-4745.5
-3852.5
-3200.0
-1614.5
-191.0
-392.5
-1854.5
-3406.5
-5459.5
-8067.0
-8773.0
-7039.0
-4956.0
-3572.0
-3076.5
-2684.0
-1475.0
-279.5
670.5
1709.0
1713.5
416.0
-926.0
-1902.5
-2542.0
-2093.5
-931.5
-1000.5
-2057.5
-2160.5
-1497.0
-1135.5
-1602.0
-3055.5
-4346.5
-4980.5
-5326.0
-4024.5
-990.5
794.0
426.5
57.0
278.0
-24.5
-1203.0
-3398.5
-5523.5
-5210.0
-3097.0
-1170.0
339.5
360.5
-428.0
656.0
1955.5
1150.0
-594.0
-2183.5
-2277.5
-1065.0
-1287.0
-2201.0
-1940.0
-2129.0
-3022.5
-2538.0
-520.0
886.5
509.0
339.0
1679.5
2932.5
3281.0
2574.0
781.5
-852.5
-2540.5
-4138.5
-3098.0
-1069.0
-2015.5
-4163.0
-4654.0
-3566.5
-1403.0
-1110.0
-4304.5
-6246.5
-4566.0
-2403.5
-868.0
289.5
325.0
-333.0
-641.5
-216.5
-516.0
-2986.0
-5329.5
-5726.5
-5582.5
-5285.0
-4990.5
-4977.5
-3697.5
-1654.5
-1139.5
-1834.0
-2902.0
-4333.0
-5032.5
-4108.0
-2603.5
-2627.5
-4469.5
-5247.0
-3142.5
-430.0
668.0
485.0
-290.5
-803.0
-977.0
-2547.5
-4889.5
-5947.5
-6585.0
-6331.0
-3864.5
-2405.0
-3298.5
-3321.0
-2172.5
-1179.5
-23.0
580.5
654.0
1314.0
771.5
-1360.5
-723.5
2644.5
3255.0
773.0
-1746.0
-3894.5
-4862.5
-4770.0
-5395.5
-5728.0
-5299.0
-5659.0
-5822.0
-4336.0
-1990.5
-334.0
422.5
1858.0
3331.5
2675.0
669.5
-1738.5
-4050.5
-4282.0
-2923.0
-2750.5
-4274.5
-5896.5
-6377.5
-5400.0
-2842.5
-220.0
171.0
-933.0
-2142.5
-2344.5
-92.0
1140.0
-1357.5
-2545.5
-458.0
1236.5
1730.5
1311.0
-755.5
-4081.0
-6800.5
-7073.5
-6309.5
-6350.5
-6255.5
-6225.0
-6661.5
-6455.5
-6207.0
-6579.5
-6806.5
-6269.0
-4779.5
-3607.0
-3471.0
-2793.0
-1645.5
-2053.0
-3880.0
-4598.5
-3237.5
-1831.5
-1415.5
-1083.5
-386.5
1371.5
3792.5
4821.0
4387.0
3551.5
2525.5
1574.0
797.5
446.5
465.5
243.5
221.5
256.0
-251.5
-311.0
-682.0
-2675.5
-3332.0
-958.5
816.0
24.0
-1116.5
-1172.0
-792.0
-1026.0
-2070.0
-2524.5
-1732.5
-888.0
-545.5
-911.0
-2056.5
-3034.0
-3644.5
-3730.5
-3159.5
-3164.5
-3298.0
-3595.5
-5607.5
-6235.0
-3831.5
-2811.5
-3645.0
-3774.5
-3275.5
-2094.5
-767.0
256.5
1674.0
2754.0
3477.5
3794.0
2472.5
1566.0
2864.5
3876.5
3158.0
2779.5
4352.0
5359.0
3675.5
1698.5
121.0
-1693.0
-2194.5
-2051.0
-1464.0
318.5
532.5
-535.5
-447.0
-604.5
-439.0
1036.0
1302.5
275.0
291.5
2043.5
3244.5
1179.5
-2206.5
-4007.5
-3970.5
-2422.5
-1745.5
-2915.0
-3485.0
-3050.5
-1667.0
47.0
-308.5
-1569.0
-2611.0
-4297.0
-4670.5
-3947.5
-4139.5
-4305.5
-4709.0
-5337.0
-5105.0
-4916.5
-3353.5
222.0
1433.0
-914.0
-3619.5
-4961.0
-5040.0
-4578.0
-3970.5
-3518.5
-2879.0
-1453.5
-1536.0
-3752.5
-4644.5
-4399.0
-4710.0
-4075.0
-2973.5
-2737.5
-2197.0
-885.5
802.5
2425.5
3039.5
2904.0
3252.0
4386.0
5783.5
7497.0
9610.0
10765.5
10233.5
9023.0
7765.0
7214.5
8041.5
9037.5
9240.5
9682.5
10723.0
10593.0
9306.5
9392.5
9745.0
7795.5
5274.5
3325.5
1841.0
2079.0
2240.5
999.5
338.0
-668.0
-2278.5
-2188.0
-1570.0
-1143.0
-14.0
-262.0
-2078.0
-2156.0
649.5
4152.0
5802.5
6072.5
6654.0
7748.0
10113.5
12915.0
13791.0
13955.5
13975.0
11964.5
9591.5
8950.5
9456.0
10566.0
10837.5
9714.5
8580.5
6937.0
4900.0
4144.0
3783.5
3385.5
4041.0
4734.5
5219.0
6371.0
6768.5
5862.0
5389.5
6281.0
8514.0
10703.5
10410.5
7668.5
5064.5
4440.0
5601.0
7498.5
8970.5
8603.0
7345.5
8495.0
11466.0
13011.0
13438.0
13930.5
14712.0
17174.0
21026.5
24480.0
26820.5
26763.0
25171.0
26263.5
30145.5
33177.5
35540.0
39429.5
44391.5
49744.5
56284.5
63598.0
70725.0
78795.5
88342.5
99055.5
113743.0
133716.0
155919.5
181893.0
217580.5
264036.0
319064.0
382049.5
452318.0
525897.5
594666.0
651616.0
694303.5
722358.5
738968.5
749068.5
752775.5
747229.5
728097.5
690388.0
636311.0
573375.0
506561.5
440111.0
377991.5
323208.0
279578.5
247388.0
222443.0
202150.0
186716.5
176942.5
172025.0
169354.5
168609.0
171564.5
177945.5
187078.0
200143.0
218515.5
244861.0
282729.5
331186.0
387168.5
450777.0
519950.5
588120.5
649216.0
698327.0
732752.5
752938.0
761160.5
761795.5
756392.5
741662.5
714482.5
671154.0
611291.5
541728.5
468576.5
397493.5
334059.5
278045.5
230583.0
193676.0
163829.0
140541.5
124135.0
110521.0
98808.5
88878.0
79725.0
72861.5
67455.5
62692.0
59204.5
55028.5
51186.5
49669.0
47751.5
44617.5
41697.0
38933.0
36635.5
34665.0
32184.0
28879.0
25567.5
24065.0
24084.5
23928.5
23411.0
23601.5
25228.5
25568.5
22185.0
17815.5
14253.0
11248.0
9613.5
8482.0
7746.5
8143.5
7676.0
6255.5
6087.0
7182.0
8650.5
10358.0
11832.0
10779.5
7454.5
6600.0
8341.5
9621.0
11001.5
11546.0
10687.5
10154.0
8288.0
5599.0
5125.0
4961.0
4179.0
5748.0
9464.5
10931.0
8312.5
6287.5
7496.5
8261.5
7054.0
5139.5
3415.0
2321.0
969.5
1074.0
3702.5
4784.0
4334.5
5011.0
5200.0
5238.5
6362.5
7131.0
7357.5
7133.5
6729.5
7108.0
7784.5
8484.5
8385.5
7048.0
6722.5
6396.5
3978.5
2629.0
3036.5
2294.0
1527.5
2042.5
2701.5
4021.0
5568.5
5184.5
4000.0
4094.0
4859.0
5741.5
6088.5
4991.5
3941.5
4032.0
4014.5
3101.0
2146.5
3026.5
5254.5
6651.5
8413.5
10937.5
11816.5
11275.5
9585.5
6813.0
5605.0
5401.0
3689.0
1555.5
47.5
-994.0
-900.5
648.0
2702.0
3617.0
3320.0
2860.5
2285.5
1911.0
1743.5
1516.5
2329.0
3750.0
4097.0
3228.5
1149.0
-1188.0
-1623.0
107.0
2024.5
2346.5
2019.0
2346.5
2314.5
2828.0
5460.0
7637.5
7232.5
5341.5
2975.0
769.0
-148.0
443.5
539.0
-450.0
301.5
2763.0
4380.5
5607.5
6876.0
7340.5
6759.0
4597.0
2195.0
1692.5
2285.5
2712.5
2384.0
1042.0
562.5
2179.5
4019.5
4367.0
3515.0
2417.0
2549.0
4860.5
7202.5
7447.0
6750.0
5886.0
5488.5
6633.0
6818.0
5138.5
5025.5
5932.5
4947.0
2854.5
1483.0
1159.5
627.5
-443.0
-665.5
-698.0
-922.5
253.5
2142.0
3701.5
5161.5
6228.5
7615.5
8930.0
8104.5
6375.0
5772.5
5055.5
3727.5
3584.0
4379.5
4234.5
3684.0
2938.5
1065.0
851.0
2999.5
2325.5
-1266.0
-2401.5
-73.5
2435.5
2407.0
1317.5
2478.0
5196.5
7397.0
7950.0
6289.5
4757.5
4438.0
4291.5
5671.5
6993.0
5529.5
4372.5
4311.0
3465.5
4371.0
6758.5
6998.5
5732.0
3934.5
1127.5
-660.5
186.5
1937.0
2647.0
2839.0
3063.0
2297.5
1141.0
844.0
518.5
178.5
779.0
1498.5
1605.0
1319.5
860.5
465.0
279.5
956.5
2165.0
1954.0
880.5
1344.0
3091.5
4409.0
4534.5
3956.5
3727.0
3696.5
2989.5
1535.0
480.0
1436.0
3489.5
4678.0
5605.5
6001.0
5084.0
5010.5
5610.5
5163.0
5540.0
5906.0
3683.0
1936.0
2167.0
1777.5
1823.0
3571.5
5131.5
6265.0
7276.0
6901.5
5322.0
4486.5
5075.0
5946.0
6727.5
7592.5
7832.5
7298.0
5382.5
2221.0
1341.5
2737.5
2614.0
2076.0
2720.0
3519.5
5295.0
6423.5
4564.5
3011.0
3563.5
3553.0
2473.5
2154.0
3167.0
4540.5
5989.5
7628.5
8514.5
8884.0
8956.5
7774.0
6226.0
4280.0
1312.0
-317.5
-683.0
-1261.5
-786.0
-403.5
-921.5
-154.5
785.5
893.0
1816.5
2482.0
1979.5
1678.0
998.5
-1083.0
-2928.5
-2927.5
-2341.5
-2498.5
-2252.5
-1117.0
-367.5
-201.0
221.5
424.0
-349.5
124.0
3394.0
6257.0
6862.5
6456.0
5235.5
4414.5
5088.5
5798.5
5491.0
3892.5
2559.0
3344.0
3671.5
2128.5
1164.0
1390.0
2611.5
4176.0
4394.5
3741.0
3230.0
3546.5
4588.5
4618.5
5164.0
6890.0
5548.5
2857.5
3573.5
4635.0
3258.0
1613.5
759.5
833.0
1656.0
1991.5
2029.0
2962.0
3989.5
3639.5
2878.5
2715.5
2252.0
1803.5
1980.0
2192.5
3198.5
4883.5
5150.5
4029.5
2415.0
759.5
1311.5
4174.5
5736.5
5613.5
5773.5
4772.0
2719.0
3445.5
6586.5
8145.0
7103.0
5015.0
3327.0
2221.5
1553.5
1908.0
2554.5
2407.5
1869.0
1298.5
1565.0
2974.5
4179.5
5357.0
6754.5
7230.0
6489.5
4284.0
1855.5
1252.0
1563.0
2515.0
4149.5
4088.0
2722.0
1764.5
1280.0
2242.0
3353.0
3036.5
3635.0
5279.5
6565.0
8213.5
9159.5
9020.5
9557.0
9740.5
8358.0
6902.0
6048.5
5105.0
4333.0
4866.5
6447.5
7502.5
7457.0
6678.5
6238.5
7278.0
8600.5
8580.5
7959.0
7371.0
6316.5
5355.0
5729.0
6963.5
7464.5
7510.5
7765.0
6530.5
3970.0
3462.0
5006.0
5490.5
4458.5
3533.0
4414.5
6559.5
5857.5
2363.0
1323.5
2172.0
1093.5
-139.5
830.5
2942.5
4390.5
4586.0
5035.0
5817.5
5387.0
4305.5
2013.5
-1758.0
-2940.5
-443.5
2017.5
2828.5
2955.5
3215.5
2316.0
-177.0
-890.0
57.5
-715.0
-1471.5
563.5
4705.5
8503.0
8927.5
7184.0
6472.0
5808.0
4681.5
4073.5
3449.5
3580.0
4535.5
4423.0
3038.5
856.5
-745.5
-16.0
1417.5
2097.5
2545.5
2006.5
1286.0
2114.5
2512.0
838.5
-1008.0
-1442.5
-489.5
1392.0
3190.5
3575.5
2339.0
987.5
620.5
777.5
1587.0
2971.5
2675.0
980.0
1782.0
4538.0
5425.0
5196.5
5228.5
4171.5
3073.0
3671.0
5321.0
7932.5
10931.0
12007.0
10282.0
7211.0
5056.0
4111.5
2553.0
1121.0
2033.0
3968.0
4344.5
2983.5
1341.0
174.5
-950.0
-789.0
1576.0
2664.0
1153.5
947.0
2933.0
4459.5
4254.5
2367.0
374.0
-434.0
-1129.5
-2259.0
-3154.5
-2795.5
-295.5
2619.5
3558.5
2234.0
-75.0
39.0
3049.5
4732.5
5494.5
7653.5
8677.5
8468.5
8558.5
7328.0
5818.5
5809.0
6289.5
7574.0
8782.0
7671.5
5726.0
5100.5
6001.0
7384.5
7074.0
5969.5
6969.0
8315.0
7259.0
5818.0
5957.0
6428.0
6941.0
7753.0
7412.0
6530.0
7219.0
8632.0
9262.5
9048.5
8420.5
7629.0
5855.0
4222.0
4852.0
6016.5
6936.0
8652.0
9479.5
9850.0
10604.5
9040.5
6264.5
5560.5
6611.5
7812.5
6869.0
4734.0
5102.0
6069.0
5223.5
4446.5
3977.5
3687.5
3848.0
3162.0
2157.5
1646.5
917.0
755.0
1820.0
2814.0
3013.5
3639.5
4898.0
4551.5
3141.0
3393.0
4643.0
5939.0
6925.5
5898.5
4176.0
4286.0
5250.0
5342.0
4565.0
4587.0
5726.5
5704.0
4407.5
3280.5
2897.5
3794.0
4022.5
2931.5
4037.5
6663.5
7769.0
8351.0
8348.5
7069.5
6539.5
6639.5
5363.5
3349.0
2403.5
2777.0
3631.5
4311.5
4482.0
3969.0
2914.0
2416.5
4104.5
6731.5
7225.0
5714.0
3566.5
1792.5
2382.5
4120.5
4152.5
3959.0
5269.5
7261.5
9396.0
10707.5
10228.0
8777.0
8049.0
8638.5
8724.0
7583.5
7424.0
8086.0
7770.5
7551.5
8339.5
9220.5
9664.5
9315.0
8518.5
8193.5
8361.0
9579.0
12374.5
15026.0
16300.5
16405.5
14542.5
11355.0
9290.0
7933.5
6155.0
5098.0
4455.5
3320.5
2757.5
2589.5
1661.5
460.5
63.5
1341.0
3335.0
4084.0
4899.0
6990.5
8393.5
9386.5
11126.5
11706.0
10714.5
9511.5
7930.0
6606.5
6919.5
8210.0
8711.0
7772.5
6444.5
5399.0
4476.0
4880.5
6893.0
8199.0
8049.0
7828.0
7723.0
6404.0
3446.5
1231.0
1953.0
3940.5
4532.5
3624.5
2772.5
3312.5
5018.5
5909.5
4629.0
3123.0
3335.0
3077.0
1446.0
1049.0
1235.0
482.5
923.5
3260.0
6300.0
9049.5
9452.0
7942.5
7426.0
7702.5
7039.5
5528.5
4512.5
5091.0
5738.5
4675.0
3554.5
3033.0
1655.0
1078.5
2450.0
2729.0
1051.5
-492.0
-1243.0
-867.0
461.5
1603.5
2381.5
2468.5
2195.5
2859.5
3404.0
3323.0
3946.5
4099.0
3107.5
2981.0
3749.5
3265.5
1273.0
572.5
2446.0
4339.0
4952.5
4931.5
4669.5
4805.0
4223.5
2483.0
1816.5
1782.5
983.5
51.5
-846.0
-508.0
1874.0
4674.0
6699.0
7208.5
6948.0
7106.0
6991.5
8198.5
10453.5
9316.0
7025.0
7857.5
8862.5
8075.5
7176.0
6393.0
5362.0
4510.0
3977.0
3102.5
2966.5
4450.5
4535.0
3116.0
3326.5
4160.5
4510.0
4541.0
3178.5
1605.0
1824.5
4453.0
7887.0
8825.5
8672.5
9398.0
8661.5
7514.0
7900.0
8433.5
8538.0
7517.5
6164.5
5832.5
5278.0
5858.5
7297.5
6040.5
4674.0
5293.0
5897.0
7158.5
7390.5
5128.5
4052.5
3899.0
2147.5
309.5
-507.5
-445.0
997.5
3630.0
5631.0
5241.5
3239.5
1124.0
-291.0
-581.5
-571.5
519.5
3553.5
5222.5
4582.0
5301.0
8009.0
10146.0
10361.0
8946.5
6897.0
5581.0
5641.5
5959.5
5866.5
5290.0
4182.0
4744.0
6399.0
5736.5
5538.5
7554.0
7570.0
6440.0
6330.0
4930.5
3371.0
4120.0
5398.5
5254.0
4051.5
2969.0
2340.0
2310.5
3292.0
4389.0
5091.0
5549.5
4914.0
3916.5
3490.0
2063.5
294.5
1070.0
3027.0
3145.0
2757.0
2815.0
1596.0
970.0
2345.0
2261.5
630.0
178.0
759.5
1894.5
2416.0
1537.5
1285.0
2005.5
2304.5
1878.5
1366.5
2446.0
4634.0
6140.5
7455.0
7922.5
6531.0
4701.5
3301.0
2555.0
2154.0
1366.0
1262.0
2823.0
5363.0
6629.5
5121.5
3737.0
4206.5
4624.0
4921.0
4430.0
2864.5
3230.0
4908.5
5267.0
4821.5
3845.0
3179.5
4182.5
5626.0
6112.5
5878.5
6402.5
8081.0
9254.0
9828.0
9233.5
6361.5
4835.5
6478.5
7836.0
8203.0
8755.0
9598.0
10915.5
11237.5
10118.5
9035.5
7335.5
5823.5
7145.0
9475.0
10527.0
11654.5
12171.0
10479.5
8999.0
9328.5
9509.0
9000.0
8800.5
8885.0
9372.0
9759.5
8830.0
7831.0
7977.5
8018.5
8758.5
10417.5
9311.0
6791.5
7240.5
7802.0
6373.5
6066.0
6622.0
6900.5
7552.0
7433.0
6330.0
5014.0
3477.0
2512.5
2125.0
2229.5
3142.0
3254.0
2548.5
3060.5
4356.5
5003.0
5124.0
5572.5
5803.5
4587.0
3536.0
3920.0
3820.0
2954.5
3053.5
4000.5
3867.5
2884.5
3856.0
5501.0
5400.5
6225.5
7534.5
6506.0
5898.0
6565.0
5511.0
3241.0
2754.0
5271.0
7746.5
8134.5
9294.0
10427.5
8708.5
6493.0
5696.5
6721.0
9535.5
11027.0
10202.0
8363.5
5290.0
3264.5
4604.0
6316.0
5613.0
4837.5
6949.0
10240.0
11548.5
11207.5
10405.0
8884.0
7375.0
7646.5
9336.0
10309.5
10426.0
10126.0
8755.0
7555.5
6910.0
5128.0
4010.0
6107.5
9830.0
11824.0
10140.5
6243.0
2678.5
1130.5
3175.5
5867.5
5073.5
3767.0
4816.0
5809.5
5531.5
5021.5
5161.0
5729.0
6138.0
6526.0
5129.5
821.5
-3104.0
-4149.5
-2324.5
924.5
1832.5
707.0
2405.5
6307.5
7469.0
5237.5
3450.5
4609.5
6152.0
5177.5
3750.0
3971.0
4738.5
5428.5
5529.0
4723.5
4962.0
6288.0
6034.5
4090.5
2199.0
1351.5
1888.5
3291.0
4884.5
6084.5
6792.5
7122.5
6115.0
5327.0
7339.5
9266.5
8823.5
8253.5
7768.5
6585.0
5217.0
4072.5
3978.5
4038.0
3312.0
3942.5
6456.5
8514.0
9030.5
9182.5
9733.0
9498.0
8748.0
7935.0
5798.0
4339.5
4468.5
3771.5
4142.0
5929.5
6081.5
6244.0
6623.0
5303.5
4577.0
5161.5
5790.0
6455.5
6268.0
5625.0
5718.0
5546.5
4465.5
4232.5
6325.0
8290.5
8204.0
8536.5
9927.0
11270.0
12499.0
12682.5
12793.0
13170.0
11738.0
10125.0
9789.5
9882.5
10552.0
10119.5
8987.5
9001.5
7575.0
5201.5
4617.0
4997.5
6781.0
8833.5
9128.5
9802.0
10276.0
9012.0
8399.0
8812.5
9383.0
10257.0
11125.0
12035.0
11793.5
10152.5
9391.0
9471.0
9339.0
9067.0
8408.5
7822.0
6929.5
5314.5
5282.5
7212.5
8519.5
8375.0
7133.5
5405.0
5246.0
7186.5
8589.0
8407.0
7819.0
6383.5
4662.5
4597.5
5044.5
5146.5
6157.0
7487.0
8198.5
8286.5
7761.5
7332.5
7012.5
6776.0
7433.0
8056.5
7861.5
8011.5
8939.5
10660.0
12703.0
13089.5
12585.0
13870.5
14434.0
11451.0
8715.0
8163.5
7350.5
7244.5
8445.5
8078.0
5796.5
3713.0
3773.0
5466.0
5333.0
3257.5
1997.5
1849.0
2396.5
3092.0
3411.0
3989.5
4877.0
6409.5
8420.0
9404.5
10084.0
10957.5
11059.5
11136.5
10642.5
8755.5
7640.5
7888.0
7468.5
5579.5
4337.0
5568.0
6578.0
6063.0
6785.5
7637.0
6588.0
6113.5
6678.5
5676.0
3549.0
3127.5
4652.0
6357.0
7901.5
8888.5
9335.5
10733.0
11427.0
10068.0
9881.5
10744.0
9723.0
8212.5
8055.0
8699.0
9600.5
10237.5
10256.5
9936.5
9742.0
9534.0
8856.0
8094.0
6953.0
4793.5
3229.5
3490.5
4833.5
7099.5
9856.0
11714.0
12250.5
11358.0
9187.5
7599.0
7642.5
7902.5
7625.5
7101.0
6834.5
8286.0
10498.0
10588.5
9386.0
8645.5
8149.5
8714.0
10163.5
10598.5
10042.0
9340.5
8691.0
8844.5
9999.5
10535.5
9620.5
8458.5
6963.0
5445.5
6723.0
9813.0
11800.5
13689.0
14795.0
13465.5
11736.0
10322.5
9274.0
10034.0
11038.5
10224.0
8345.5
6170.5
3807.0
2507.0
4219.5
7372.5
8346.5
8692.0
11093.0
13149.5
12987.5
12280.0
12300.0
12470.5
11964.5
10406.5
7483.0
4864.5
4825.0
5651.0
5292.0
4737.0
4386.5
3954.0
3672.0
4045.0
5548.0
6955.0
7449.5
7768.5
7691.0
7773.0
8418.0
7749.0
6421.0
6909.5
8168.0
8039.0
6885.0
6149.0
6133.5
6554.5
7357.0
7817.5
7336.0
6125.5
5108.5
5583.5
6132.5
4985.5
4286.5
4860.0
5378.5
6739.5
9105.5
10786.5
9978.0
6754.0
5619.5
8051.5
9390.0
8649.0
7903.5
7611.0
8364.0
8750.0
8147.0
8964.0
9568.0
8080.5
7308.5
7428.0
7322.5
7935.5
8019.0
7169.0
6867.5
7095.5
9421.5
13449.0
14556.5
13456.5
13358.0
12667.0
11297.0
10683.0
9709.5
8727.5
9099.5
10202.5
10707.5
10146.0
9710.5
9614.0
8819.0
8368.5
8154.5
6599.0
5419.5
5625.0
5193.0
4411.0
5088.0
6683.5
7949.5
8826.5
9014.0
8592.5
9443.0
11454.0
11928.0
10642.5
9602.0
10131.5
11709.0
12661.5
13573.0
14829.0
13944.5
11156.0
9379.0
9882.5
12188.5
13788.5
13438.0
13033.0
13137.5
13472.0
14118.0
13773.5
12200.5
10990.0
11529.0
13775.5
15232.0
14554.0
13926.5
14080.0
13343.5
12540.0
13701.5
15378.0
15805.0
15922.5
15401.0
14088.5
14163.0
15204.5
15166.5
13851.5
11986.0
11387.0
12357.5
13036.0
12840.5
11402.0
9390.5
8769.0
9105.0
9558.0
9481.5
8429.5
8773.0
10376.5
11069.5
12862.5
15811.0
17095.5
17763.0
19052.0
18974.5
16155.0
12580.0
11064.0
11494.5
12712.0
13243.5
11479.0
9529.0
9394.5
10128.0
11883.5
13192.0
11681.5
9498.5
9311.5
10587.0
10979.0
9425.5
8209.0
8294.5
8661.5
9762.0
11091.5
11804.0
11966.0
10848.5
9452.5
8969.5
8632.5
9099.0
9880.0
9279.0
9566.5
11878.5
13442.0
14700.5
17402.5
18971.0
17521.5
15099.5
13382.5
12641.5
12012.5
9581.5
6215.5
4796.0
5710.5
7459.5
8404.0
8447.0
9521.0
11712.0
12480.5
11107.5
10767.0
12994.0
13703.0
11553.5
10119.0
9793.5
9950.0
10648.5
11195.0
13170.5
14539.0
11964.0
10431.0
11699.5
11514.5
10606.5
9235.0
7128.0
7097.5
7745.5
7791.0
9709.5
12723.5
14333.5
13615.5
11765.5
10685.0
9428.0
8535.5
10162.0
12030.5
12377.0
12994.0
14278.0
14527.5
12251.5
9076.5
8531.5
11052.0
14119.5
15380.0
14755.0
13401.0
11581.5
10640.0
11744.0
13217.5
13450.0
12261.0
11347.0
12317.0
12979.5
12326.0
12022.0
11645.0
11539.5
12503.5
12925.5
12823.5
13797.0
15960.0
17278.0
15966.0
14967.0
15909.5
14801.0
12189.0
12100.5
12856.0
12720.0
13794.0
15424.0
14933.0
13676.5
13804.5
14041.0
14657.5
16726.0
17350.0
16305.5
16607.0
16106.0
12874.5
10896.0
11942.0
12559.0
10769.5
8721.0
8673.0
10110.0
11048.5
10168.5
8519.5
8515.0
10126.5
10973.0
10353.5
10671.0
13182.0
14643.5
13036.0
11137.0
10277.5
9314.0
8862.5
9295.0
9540.0
9949.5
11245.0
12479.0
13252.0
14608.5
16779.0
18933.0
19584.0
17958.5
16565.5
16657.5
15014.5
11614.0
9969.5
9531.5
8493.5
7995.0
8783.0
10140.0
11630.0
12685.0
12431.0
11480.0
11178.5
10756.5
9650.5
9421.0
9889.5
9866.5
10169.5
10663.5
10329.5
10898.5
13933.0
17174.5
17976.5
16743.5
15215.5
14489.5
14955.0
15909.0
15671.5
13815.0
12413.5
12888.0
14028.5
14905.0
15071.5
13892.5
12999.0
13559.0
13750.5
12882.0
11426.5
10019.0
10874.5
13763.0
15438.5
15229.5
14576.0
13895.5
12742.5
11267.0
10766.0
10741.5
9133.5
7385.5
7973.5
9384.0
10316.5
11844.5
12828.0
11635.0
9694.0
8811.0
10097.5
12840.0
13933.0
13909.0
14715.5
13721.0
11146.0
10221.0
9396.5
8156.0
8770.0
9724.0
9389.0
9351.0
10123.0
9836.0
8189.0
8179.5
10453.5
12297.0
13236.5
13129.5
10849.5
8228.5
7825.5
9510.0
11427.0
12288.0
12394.0
12138.5
12389.5
13251.0
12430.5
10414.5
9650.5
9937.5
11390.5
13286.5
13992.5
15184.0
17061.0
17611.5
17439.5
17206.5
16566.0
14935.5
12626.0
11995.5
12398.0
12336.5
13596.0
14607.0
13769.0
13948.5
14395.5
13304.0
12570.0
12481.0
12309.0
12385.0
12903.5
13521.5
12519.0
10227.5
9236.0
9623.0
11330.5
14290.0
15679.0
15162.0
15113.0
14921.5
13611.0
12916.5
13071.0
12189.0
11452.0
13213.0
15666.5
16208.0
14748.0
13335.0
14768.5
16543.0
14465.5
11771.5
11072.0
9940.0
8992.5
9295.0
10117.0
11849.0
13068.5
13551.5
15583.5
17103.5
16152.0
15175.0
14662.5
14088.0
14111.0
13622.5
12950.5
14494.5
16945.5
17702.0
17781.0
17737.5
15597.5
11980.0
10075.0
10496.0
11228.5
11049.5
10827.0
11316.0
11180.5
10179.0
10222.0
11386.5
12836.0
14647.0
15652.0
14957.0
13374.5
11413.5
9845.0
9807.5
10870.0
11764.5
12760.0
14913.0
16625.0
16197.5
16138.0
17349.0
17236.0
16571.0
16526.0
15260.5
13824.0
14535.5
15638.0
14692.0
12634.5
12414.0
14617.0
16252.0
15266.5
12858.0
11381.5
11649.5
11629.5
10276.5
10314.5
12742.0
14729.5
15618.0
16696.5
16547.0
14603.0
13437.0
13532.5
13809.5
14603.5
15233.5
14622.5
13108.0
11428.0
10802.5
11213.0
11210.0
10904.5
10885.5
11381.0
12407.0
12692.5
12254.5
11687.0
10193.5
9740.5
12067.0
13893.5
13793.0
14014.0
14280.5
13078.5
11682.5
11749.0
12168.5
11725.5
11094.5
10598.5
10594.0
11494.0
12474.5
13778.0
15690.0
16756.5
17040.0
17961.0
19758.5
20590.0
18225.0
14597.0
13020.0
13601.5
15593.0
16730.5
15564.5
14962.5
15175.5
14796.5
15772.5
17373.5
17786.5
18085.5
17792.5
16628.5
15234.0
13199.5
12541.0
14263.0
15470.0
15333.0
15041.0
14823.5
14355.5
13465.0
13554.5
14973.0
15801.0
16287.5
16814.0
15424.0
12713.0
11545.0
12241.5
12950.5
12730.5
12367.0
13060.0
15055.0
16841.0
17485.5
19017.5
21460.5
21574.5
19502.0
17318.0
15670.5
15836.0
17239.5
18181.0
19694.5
21320.5
20942.5
19116.5
16952.0
15654.5
16416.0
17580.5
17477.5
16582.5
15057.5
13118.0
11802.0
11399.0
10864.0
9988.0
10518.0
12511.0
14312.5
16105.0
17553.5
17726.0
17846.5
18526.5
20193.5
23521.5
24791.0
20964.5
16828.5
17786.5
21699.5
22996.5
21073.0
19731.0
20394.0
21587.0
21459.0
19001.5
16126.0
15168.0
15626.5
16126.0
15724.0
14692.5
14193.5
13929.5
13801.0
14941.5
17010.5
18474.0
18634.5
17723.5
15729.5
13392.0
13137.5
14261.5
13860.0
13212.5
13632.5
14421.0
16255.0
17515.0
17003.0
17199.0
16924.0
14347.5
12263.5
11714.5
11807.0
12652.0
13607.5
13964.0
13473.0
13022.5
13687.5
13882.0
13233.0
13839.0
15765.5
18119.0
19976.0
20421.0
19814.0
17977.0
16470.0
18111.0
20077.0
19016.0
17165.0
16601.0
17344.0
17733.5
15156.0
11921.5
12395.5
15263.5
16672.5
16116.5
15947.0
16652.5
16185.0
15245.5
15689.0
16343.5
16757.5
17500.5
17938.5
18450.5
18932.5
18428.0
18134.0
18394.5
18359.0
19170.0
20259.5
19150.5
16644.0
15086.5
14811.0
14452.5
12771.0
11221.0
12040.0
14218.5
15779.5
16975.0
18419.0
19093.0
18238.5
17630.0
18675.5
19715.0
19619.5
19209.0
18630.5
17973.0
17817.5
18472.5
20367.5
22526.5
23096.0
22942.5
23499.0
23554.0
22263.0
20317.5
17595.0
14471.5
13301.5
14902.5
16570.5
16036.5
14379.0
13844.5
14701.5
15179.5
14772.0
14737.5
15015.5
15724.0
18014.0
20293.0
20969.0
21099.5
20302.5
18698.0
18424.0
18831.5
18654.0
18584.5
18553.5
18975.5
20499.0
22191.0
23742.0
24691.0
23639.5
21088.0
18901.0
18005.5
18140.5
18762.5
19166.0
18433.5
17670.0
17754.5
16351.0
14037.5
14042.0
15605.0
17259.5
18246.0
17533.0
17272.0
18293.0
18247.5
17833.0
18060.5
18317.5
19367.5
20666.0
20839.0
19692.5
16947.5
14639.5
15326.5
17097.0
17413.5
16980.0
17036.0
17521.5
18016.5
18436.5
18729.5
18796.0
18142.5
16400.5
15321.0
16765.5
19198.0
20032.0
19210.5
18515.0
18515.0
18320.0
18437.0
19443.0
19801.0
19036.0
18679.5
19486.5
20935.5
22513.5
23906.5
24108.0
23387.5
23613.5
23540.5
21686.0
20602.0
20798.0
20766.5
21661.0
23412.0
24285.5
24178.0
23426.0
22653.0
22290.5
21710.0
20951.5
20754.5
21745.5
23047.0
22427.5
21074.5
21734.0
22860.0
22844.5
23030.5
23534.5
23916.0
24622.0
24976.5
24192.0
22393.5
20097.5
18737.0
19111.5
20610.5
22674.0
23710.5
22734.0
21898.0
21835.5
21108.0
20620.5
20873.0
20623.0
19794.0
18700.0
17983.5
18454.0
19870.0
22065.5
23654.5
22959.5
22143.0
23261.0
24151.5
22875.5
20898.5
20204.0
20311.5
20726.0
22204.0
23115.0
21851.5
20176.0
19061.0
17942.0
17576.0
19166.0
21604.0
21846.5
20168.5
19073.5
17820.0
16428.5
16468.5
16554.0
16304.5
17206.0
18340.0
17657.5
15362.0
15111.0
18014.0
19863.0
20377.0
22205.0
23833.0
24325.0
24455.5
23994.0
22710.0
19771.5
16465.5
15511.0
16324.0
18327.0
20830.0
21256.0
20273.5
19833.5
20093.0
21224.5
21568.0
20316.0
19568.5
19539.0
20279.0
22287.5
22757.5
21123.0
20966.0
21808.0
20641.5
19129.5
19965.0
22185.0
23828.0
23734.5
22634.5
22444.0
22136.0
21091.5
21627.0
22685.5
22522.0
23221.0
24884.5
25510.5
25067.0
25071.0
26738.5
28108.0
27079.5
24870.5
22602.5
21952.5
23816.5
25591.5
26990.0
28277.0
27221.0
25124.0
23432.0
21384.0
20666.0
21345.5
22214.5
23957.5
25163.0
25397.0
26180.5
25815.5
23707.5
22260.5
22147.0
23051.5
24556.0
25390.0
24962.5
24267.5
24130.0
23645.0
22872.0
23092.5
23644.5
24203.5
25141.0
25162.0
24080.5
23162.5
23638.0
25686.5
26566.0
26021.5
27187.0
28628.5
27834.0
26034.5
24254.0
23277.5
23278.0
23402.0
23935.0
24130.0
23507.0
23616.5
24436.0
26026.5
28145.5
28370.5
27915.5
28730.0
28088.0
25647.5
24418.0
25138.5
27118.0
29029.0
29141.5
27285.5
25289.5
24962.5
25377.0
25610.5
26726.0
27520.0
26850.0
27014.5
28667.5
30457.5
32057.0
32949.5
33004.5
32509.0
31383.0
30763.0
31221.5
30830.5
28068.5
24086.0
21936.0
23008.0
24625.0
24482.0
23854.0
23697.0
23468.5
23176.0
22054.5
19765.5
18417.0
18119.5
16777.0
14927.5
14158.5
15505.0
18892.0
21045.5
21084.5
22239.0
24189.5
25327.5
26439.5
26459.5
25211.5
25157.0
25941.5
26114.5
26284.5
26276.5
25455.5
25183.5
26592.0
28360.0
29265.0
29431.5
28656.0
27386.5
26615.0
26041.5
25516.0
24871.5
23715.0
23627.0
25064.0
25770.5
25647.0
26014.0
25671.0
23549.0
21519.5
21166.0
21639.0
22735.0
24792.5
26279.0
26498.5
26106.0
25119.0
24556.0
24662.0
23563.0
21813.0
21236.0
21267.5
22058.0
24584.5
26888.5
27114.5
26546.0
25767.0
24638.5
24347.5
24121.0
23199.5
23545.0
24678.5
24925.0
24872.5
24834.5
25514.5
26461.5
26114.0
26383.0
27055.5
25999.0
25965.5
27045.5
27267.5
28421.0
28340.5
25563.5
24390.5
24831.0
25487.5
26710.5
26239.0
25299.5
26269.5
26727.0
26592.0
27224.5
27344.5
27147.0
27473.5
28358.5
29462.0
29041.5
27484.0
27309.5
27964.0
27793.0
27356.5
26934.0
26169.0
25863.0
25791.0
24884.0
24433.5
24520.0
23363.0
22876.0
24078.5
24470.5
25140.5
26880.5
26425.5
24834.0
25701.5
27615.0
28139.5
27488.5
26244.5
25163.5
25119.0
25379.5
24724.5
23348.0
21962.0
21737.5
23689.0
26077.0
26814.5
26872.0
28009.5
30556.0
32879.0
32903.0
31568.5
30984.0
30896.0
30142.0
28644.0
27463.5
27027.5
26486.5
26041.5
25813.5
24460.5
22395.5
21261.0
20899.0
20616.5
20954.5
22967.0
25870.0
27194.0
26408.5
25172.5
24714.0
24582.0
23476.0
22700.0
24268.5
25938.5
26286.0
27081.0
27401.0
26951.5
27773.0
28447.0
28540.0
29724.0
29463.5
27317.0
26474.5
25968.5
25200.5
25191.0
24177.0
23006.5
23338.5
23243.5
22961.0
23315.5
23493.5
24607.5
26304.0
27360.0
28325.5
27890.5
26249.0
25794.5
25805.5
26007.5
26710.5
26189.0
25158.0
24872.0
24660.5
25107.0
25945.0
26123.0
26358.5
26747.0
26754.0
26267.5
25749.5
26374.0
26860.0
25394.5
23889.5
24084.0
25488.0
26673.0
25657.5
23780.5
24202.0
26007.5
26972.5
27411.5
28623.0
30550.5
31381.0
31031.5
31095.0
30701.0
29410.0
29462.0
31193.5
32420.5
31803.0
31013.5
32452.5
33962.0
32782.5
31134.5
30263.0
28943.5
28167.0
28359.5
28945.5
30775.5
32890.5
33834.0
34812.0
35777.5
35203.0
33817.0
32798.0
32065.5
31843.5
31889.5
31042.0
29572.0
29008.5
29889.0
31019.0
30558.0
29531.5
30481.5
31551.5
30514.5
28727.0
26235.5
24714.0
27239.0
30107.0
30424.5
30832.0
30352.5
28386.5
27562.5
26549.0
24696.0
24561.5
25954.0
27254.5
27546.0
27262.5
27749.0
27665.5
26006.5
24710.5
24625.5
25762.0
28040.5
30404.5
32164.0
32913.5
33506.5
34856.0
34706.0
32164.5
29698.5
28509.5
28251.5
27729.0
26823.5
27455.5
28288.0
27367.5
27130.5
28273.5
29258.5
30086.0
29690.0
28415.0
28685.0
29135.0
27915.5
26592.0
26150.0
26883.0
28608.5
28756.0
26662.0
25582.0
26541.5
26992.5
26581.0
27611.5
30271.5
32227.5
31532.0
29150.5
29274.0
32717.5
34288.5
32672.0
31659.5
31197.5
30651.5
32361.5
34731.5
34228.0
32155.0
30938.0
30295.5
29689.5
29566.0
29758.5
29263.0
28726.5
29941.0
31734.0
31392.5
29732.5
29238.5
29348.0
28709.0
28297.0
28636.0
28756.5
28514.0
28521.0
29112.5
29412.5
28510.5
28126.5
28922.5
28279.5
26456.0
26389.5
27938.0
29321.0
30087.5
30367.5
29960.0
28935.0
28474.0
29460.0
31191.5
32552.0
32980.0
32223.0
30531.0
29553.5
29765.5
28936.5
28085.0
29752.0
31121.5
30517.0
30138.5
30407.5
31386.0
31879.5
31016.0
31733.0
32857.5
32321.5
33210.5
33323.5
30557.5
30157.5
31687.5
31649.5
31523.0
31219.5
30101.5
29153.5
28394.0
27754.0
26770.0
26495.0
27637.0
27076.0
25284.5
25486.0
26739.5
28479.0
30595.0
31436.0
30859.0
29269.5
28549.0
29696.0
29406.0
27994.5
28591.5
29821.5
30712.0
31492.5
31055.0
30661.5
31530.5
32117.5
31879.0
31647.5
31450.5
31150.0
31480.5
32391.5
32942.0
33341.0
33399.5
33114.5
33562.5
33389.5
32698.0
34258.5
35859.5
35232.5
34489.5
33257.0
31191.5
30041.0
29545.5
29963.5
31339.0
32728.5
35253.0
37167.5
35580.5
33939.5
34609.0
34537.0
33002.5
31975.0
32211.5
33019.5
33162.0
33377.0
35002.0
36155.0
35444.5
34898.0
34968.0
34146.0
33346.5
33761.0
34131.5
33760.5
33449.5
33149.0
32429.5
32111.5
32902.5
33949.5
34236.0
33328.5
31395.5
30080.0
30402.0
31341.0
32440.0
33168.5
32407.5
31529.0
32055.5
32656.0
32376.0
31610.0
30411.5
28848.5
27296.0
26562.5
27138.5
28485.5
30584.0
33286.5
35049.0
35786.0
36611.5
36421.0
34681.0
33817.5
34736.0
35944.5
36480.5
35485.0
33836.5
34547.0
36743.5
37152.5
36687.5
36720.5
36057.5
34894.0
33997.0
33350.0
33705.5
34477.5
34113.5
33954.5
35440.0
36746.5
37308.0
38978.0
40128.0
37545.5
33598.0
32363.5
32960.5
33293.0
33891.5
34722.0
34363.0
33869.5
35453.5
37346.0
37089.0
36255.0
36198.5
36233.5
36040.5
35228.5
34614.0
35059.0
34765.5
33756.0
33755.5
33777.0
33801.5
35228.5
36938.5
37309.0
36521.0
36628.0
38475.5
38666.0
35639.0
32718.5
31854.0
32137.0
32421.0
32990.0
34654.5
35678.5
35262.0
35258.0
34923.5
33822.0
33996.0
34058.0
32569.5
32796.5
35503.0
36676.0
35922.5
36278.5
36159.0
34003.5
33709.5
35313.0
35305.5
34864.0
34434.0
33097.0
33496.5
35804.5
37110.0
37216.0
37382.0
37999.5
37961.5
37242.0
38652.5
41449.0
41511.0
39560.5
38562.5
37401.5
34677.5
32951.5
34181.5
36108.0
36815.5
37520.5
39310.0
40820.0
40283.5
38632.5
37273.0
36047.5
35218.0
33887.0
32158.5
33034.0
34502.0
33456.5
32902.5
33812.0
35612.5
38199.5
37361.0
33812.5
32338.0
31370.5
30831.5
32357.5
33062.0
33019.0
33794.5
34064.0
34253.5
34977.0
35599.5
35590.0
34230.5
32653.0
32031.5
32270.5
33618.5
34460.0
33788.0
33541.5
34011.0
34102.5
33662.5
33359.0
34089.5
34537.5
33763.0
33396.5
32978.5
31404.0
30743.5
32344.5
34382.0
35581.5
36860.5
37474.0
36214.0
35277.5
34413.5
31342.5
29264.0
29801.0
29717.5
29270.5
29643.0
29901.5
30421.5
30840.5
30490.0
30543.0
31031.5
31590.5
33078.0
34643.0
34308.5
32297.5
30274.5
29196.5
28854.0
28676.5
29443.0
31455.5
31784.5
29469.0
28061.5
28787.5
30084.0
31568.5
32666.0
32799.5
32609.5
32786.5
32864.5
31461.0
29964.0
31175.5
33279.0
33859.0
34548.0
35976.5
35869.0
33282.0
30475.0
29351.5
29556.5
31650.0
35072.5
36821.5
37048.5
37226.0
37009.5
36932.5
36936.0
37040.0
38591.5
40059.0
39303.0
37361.5
36030.0
35831.0
35411.5
34692.5
35633.5
37344.0
38394.0
38748.0
37154.0
34846.0
34127.0
33886.5
33913.0
34728.0
35093.5
35031.0
35217.0
35870.0
37308.0
38957.0
40495.5
41640.0
41338.0
39901.0
38461.5
37709.5
38304.0
39759.5
40292.5
38975.0
37741.0
38586.0
39551.0
39217.5
39067.5
38359.5
36285.0
34506.0
33047.0
31548.5
30753.5
30384.0
30681.0
31796.5
32229.5
31713.5
31561.0
32556.5
34178.5
35423.0
36914.5
38606.5
38081.5
35703.5
34406.0
34485.0
34862.5
35181.0
35066.0
34225.5
32952.5
32148.0
31472.5
30231.0
30550.5
32977.0
34277.5
33795.5
32881.5
31705.5
31786.5
34115.0
36191.0
35403.0
33067.5
32726.0
34074.0
34331.5
33905.5
33524.5
33138.0
34166.0
36307.0
38058.0
38394.5
35993.0
33198.0
33402.0
34875.5
35872.0
36538.0
35583.5
33732.5
33478.0
34600.0
35815.0
36545.0
35846.5
33838.5
32877.0
34191.0
35540.5
34860.5
33507.5
33774.5
35046.0
35153.0
34391.0
33999.0
33626.0
33320.5
33470.5
33668.5
33671.0
33889.5
35265.5
36862.5
36830.0
36586.0
36645.5
35697.5
35527.0
36139.0
35356.5
34484.5
34417.0
34721.0
35113.0
33677.5
31024.5
29705.0
29580.5
29796.5
29411.5
29077.5
30704.0
32231.0
32189.0
32610.0
33577.0
35165.5
37979.0
39867.0
38945.5
36391.0
35510.5
36688.0
36086.0
33737.5
33026.5
34169.5
35947.5
36693.0
35259.5
33286.0
32348.0
32425.5
32877.5
33621.0
34769.5
34704.0
33954.0
34423.0
34052.5
32978.5
33393.5
33109.5
32049.0
32433.5
33284.0
34066.5
34687.5
35277.5
36698.0
36813.5
35350.5
35522.5
36497.0
35937.5
34252.0
33076.5
34372.5
37331.5
39385.0
40141.0
39899.5
39210.5
38905.5
38746.0
38708.0
38875.5
38863.5
38806.0
38752.0
38625.0
38988.5
40246.0
41366.0
41338.5
41551.0
42481.5
42345.5
41889.0
42076.0
40976.0
38854.5
38202.0
38929.0
38958.5
38009.0
37931.5
38620.0
38478.0
37620.5
35795.5
33405.5
33089.0
34788.0
35455.5
34306.0
34726.5
38459.0
40407.5
38826.0
39104.0
40518.5
39741.5
39083.5
38420.0
37335.0
38388.5
38797.5
35662.5
32717.0
32932.0
35188.0
37037.5
37596.0
37260.0
35208.5
33784.5
36352.0
38477.0
37024.0
36407.0
36674.0
35249.0
34966.0
36859.0
38436.0
38748.0
37669.5
37453.5
39995.0
41637.0
41047.0
40918.5
39485.5
35917.0
33727.5
33014.0
33030.0
34822.0
37170.0
39114.5
40314.0
40344.0
41222.0
41910.0
39052.5
35465.5
34371.0
34481.5
34816.5
34174.0
32667.0
32901.5
34130.5
34500.0
34469.0
33242.0
31327.5
31425.5
33154.5
34859.5
36183.0
36288.5
35209.5
34430.5
34292.5
33867.0
32881.5
31879.0
31245.5
31614.0
33199.0
34218.5
33803.5
33821.0
34782.0
35401.5
36052.5
37389.0
38092.0
37645.5
37755.0
38510.5
38309.5
37837.5
37758.0
36896.5
36216.0
36841.5
37136.5
37069.0
38246.0
39871.5
39941.5
38286.0
37470.0
39035.5
39734.5
37456.0
35503.5
36031.5
37720.0
39691.5
41507.5
43131.5
44970.0
45505.5
43465.5
40808.0
39527.0
38791.0
36779.0
34589.5
35167.0
36586.0
35297.5
34118.5
35898.5
38548.0
40071.0
39021.5
36738.5
37523.0
39536.0
38842.5
37881.5
37851.5
36947.5
36242.5
36699.5
37889.5
39523.0
40484.5
40768.0
41098.0
40873.0
40770.0
42169.5
43721.0
43827.0
43509.5
43619.0
43400.5
42857.5
42123.0
40403.0
38312.5
37401.0
38123.0
39853.5
41000.0
41258.0
42023.0
43051.5
43888.5
45366.0
46617.0
46149.5
44528.0
43366.0
43962.0
45819.0
46557.5
44839.0
42084.0
40646.0
40637.5
40095.5
39155.5
40141.5
42120.0
42154.0
41820.5
43030.0
43148.5
42373.5
43263.0
43780.0
43178.5
43644.0
44060.0
43923.0
44777.0
45414.0
44867.0
44926.0
46823.0
49668.5
51760.0
52259.5
51287.0
50351.0
50923.0
51395.5
51639.0
54723.0
59305.0
61915.0
63653.0
66124.5
68586.5
70509.5
72425.5
75231.0
79119.5
83158.5
85809.5
87562.0
91538.5
98002.0
104831.0
112633.5
121488.5
130209.5
140200.0
152337.0
165722.0
181084.5
199237.5
218645.5
238653.0
261573.5
286997.5
310904.0
332623.0
351744.0
364801.5
372047.5
375057.5
372162.5
363583.0
351014.0
334530.5
314824.0
293754.0
273217.5
253972.5
235984.0
219794.0
206078.0
196449.0
191319.0
187807.0
185676.5
186534.0
188847.0
193135.0
201477.0
212689.5
226426.0
242756.0
259761.5
278177.0
299675.0
321999.0
343130.0
363641.5
381949.5
395140.5
402721.5
403967.5
398947.5
390726.0
379125.0
362430.5
343176.5
322410.5
300425.0
280710.5
263603.0
248336.5
237174.0
229714.5
225181.0
225526.0
230186.0
237542.5
247779.5
260688.0
276968.5
298029.5
322358.0
348206.5
377449.5
410950.0
445456.5
479006.0
511354.0
539105.5
559262.0
573577.5
583204.0
585766.0
581750.5
574760.0
563066.5
542823.0
516363.0
486559.5
453711.0
419813.5
386018.5
353239.5
323672.5
296558.0
271990.0
252349.0
236648.0
224273.0
215505.0
207947.5
202289.0
200193.5
199018.5
198642.0
200665.5
202897.5
205116.5
209814.5
216819.0
226172.0
239341.5
255207.0
273021.5
295141.5
321713.0
350674.5
382149.0
415511.5
448391.0
479941.0
508669.5
532560.5
551969.0
566462.5
574540.5
576544.5
572198.0
561052.0
544799.0
523495.5
495942.5
464101.5
430397.0
395202.5
359157.0
323681.0
290860.5
262272.5
237294.5
215761.0
197929.5
181810.0
166532.0
153133.0
141423.0
131577.5
123952.5
117497.0
111999.0
107706.0
103892.5
99658.0
94755.5
90716.0
88182.0
85300.0
82713.0
82201.5
81750.5
79787.5
77901.5
77029.5
76266.5
74779.0
73280.5
72625.0
71724.0
69404.0
66673.5
65590.0
66676.0
68301.5
68854.5
67957.5
66301.0
64859.5
63537.5
62842.5
63611.5
63535.0
61382.0
59932.0
59534.0
58974.0
59706.0
60862.0
59826.5
58312.0
58030.0
57250.0
56446.5
57285.5
57718.0
56400.0
55199.0
54151.5
52393.5
52128.0
54688.0
56755.5
55744.5
54110.0
53796.0
53428.0
53070.5
53395.0
53230.0
52229.0
50619.0
48847.5
48125.0
48115.5
48580.0
49921.5
50596.0
50585.0
51273.5
51528.0
50592.0
49217.5
48948.5
51116.0
52700.0
51517.5
50709.5
50576.0
49278.0
48150.5
47669.5
48024.0
49775.5
50412.5
49188.5
48890.5
49681.0
49614.5
48676.5
48420.0
49191.5
49665.0
49892.5
50110.5
48350.5
45114.0
44168.5
45982.0
47140.5
46245.5
45650.5
46458.5
46807.5
46602.0
46840.0
46781.0
46816.5
47128.5
46114.5
44748.0
44879.5
46423.0
49028.5
50536.5
49761.5
49363.0
49600.0
48917.0
48100.0
47107.0
45998.5
45622.5
44826.0
43757.0
44394.0
46535.5
47931.5
47395.5
47531.5
49486.5
49913.0
49420.0
49766.5
48520.0
47291.0
47935.0
47701.5
47882.5
49413.0
49413.5
49132.0
49353.5
48291.0
47634.0
48493.5
49178.0
48417.0
46540.5
45909.0
46458.5
45931.5
45794.5
47276.0
48321.0
48167.0
47504.5
46852.0
46593.5
47055.5
47774.5
46378.5
43196.0
42382.0
43588.0
43573.5
43895.0
46197.0
47912.0
47795.5
47668.5
48415.5
49743.5
51281.5
51424.0
49880.0
49130.5
49649.5
49742.0
48822.5
47114.0
45877.0
45779.0
45863.0
46536.0
47960.0
49287.5
51332.0
53531.0
53813.5
52327.5
50228.0
49051.5
49518.0
50300.5
50794.0
50339.5
48355.0
46867.0
46810.0
47341.0
48229.5
48511.5
48443.5
48985.0
48945.0
48379.5
48394.0
48954.0
50039.5
50294.5
49199.5
48321.5
47685.0
48044.5
49522.0
49162.0
48206.5
49440.5
50966.5
51766.0
51969.5
51827.5
52409.0
50831.0
46935.0
46501.5
48501.0
49222.5
49916.0
49223.5
47505.5
48730.0
49794.5
47496.0
45619.0
45581.0
46115.0
47232.5
48258.0
49259.5
50097.0
49340.0
47977.5
46735.5
44574.5
43697.5
46009.0
48850.5
49734.5
48297.5
46167.0
46032.5
46908.5
46759.5
47102.5
48059.0
47816.5
47912.5
49923.5
51071.0
49836.5
49672.0
51089.0
50526.5
50053.0
52096.0
52162.0
50200.0
50440.0
50839.5
49870.5
50009.0
50490.5
49248.5
47066.5
46130.0
46627.0
46029.5
44022.5
42734.0
42660.5
43448.5
44700.5
46078.0
46946.5
45948.5
44422.0
44380.0
44428.0
43992.5
44086.5
44626.5
45014.5
44248.5
43063.0
42472.0
41428.0
41505.5
43610.0
45037.5
46576.5
48423.5
47641.0
46284.0
46689.5
46961.0
46919.5
47481.5
48493.0
49250.0
48583.0
46903.5
45658.0
45942.0
47862.5
49124.5
48153.5
46148.0
44567.5
44144.0
44677.5
46300.0
48669.5
49270.0
48434.5
48418.0
48397.5
48830.0
50416.0
50739.5
49618.0
48574.5
48266.5
48977.0
49027.0
49008.0
51048.0
51906.0
49680.5
47783.5
47734.0
49085.0
50687.0
50789.0
50165.5
50068.0
50131.0
49443.5
47302.0
45887.0
47149.5
48459.0
48031.0
46966.5
45929.5
45222.5
43973.5
41763.5
40672.5
41328.0
42852.5
44657.5
45105.5
44561.0
45127.0
46187.0
46856.5
47150.5
46636.5
46293.5
46090.5
44556.5
43511.0
44921.5
47120.0
48582.5
49070.0
48230.5
46907.5
47351.0
49883.5
51949.5
52749.0
53413.0
53579.5
53865.0
54449.5
52567.5
49369.0
48221.5
47694.0
47125.0
47377.5
46462.0
44842.5
44615.5
44547.0
44237.0
44333.0
44668.5
46417.0
48793.0
49798.5
50950.0
52076.5
51341.0
50801.0
50392.5
47464.0
44146.5
42882.5
43007.0
43978.5
44353.0
44126.0
45643.0
47566.0
47235.5
46027.5
45873.5
45974.0
45194.5
44986.0
46119.5
45900.5
44215.5
44168.5
46054.0
48068.5
47942.0
45405.5
44336.5
45316.0
44692.5
42736.5
41485.0
40982.0
41370.0
42494.5
43996.5
45311.0
44956.0
43902.5
45006.0
47313.5
48487.0
49606.0
50338.0
49100.0
49692.0
53040.0
52715.0
49187.0
48265.5
48951.0
48929.0
48416.0
47221.5
46658.5
47530.5
48228.5
47268.0
45055.5
44458.0
46045.5
47260.0
48450.0
50099.0
50496.5
49958.5
49052.5
47713.0
47601.0
49717.5
52012.0
51765.5
50174.5
49778.5
49475.5
49437.5
51150.5
52389.0
52592.0
52840.5
51415.0
49454.5
50255.5
52563.0
53677.5
54371.0
56110.0
56390.5
53300.5
50627.0
50468.0
50706.0
50807.0
50502.0
50242.5
52282.5
54697.0
54030.0
52251.5
52102.0
53170.5
55277.0
57450.0
57239.5
56532.5
58380.0
59506.5
58107.5
57586.0
57141.0
54728.5
52889.0
52433.0
51600.5
50067.5
48173.5
46969.0
47975.0
50939.5
53644.0
54676.5
55132.5
55932.0
56790.0
58174.0
59744.5
59485.5
57199.0
55475.0
55412.0
55416.0
55810.0
57524.0
58515.5
58142.5
57460.0
56927.0
58443.5
60966.5
60856.5
59813.5
59896.0
59377.0
58971.5
60105.0
61233.5
61447.5
61547.5
61158.0
59558.0
58849.5
59779.5
59007.0
56554.5
55384.5
55544.0
56621.5
57376.0
56168.5
55023.0
54780.5
53528.0
51835.0
50928.5
50987.5
52492.0
54694.0
55679.0
55171.0
55362.0
56879.0
57142.0
55431.0
53917.5
54164.0
55019.0
53623.0
51398.5
51495.5
51509.0
50650.5
51479.5
51786.5
50379.5
50315.5
51745.5
53272.5
54245.5
53937.0
53484.5
53783.5
53206.0
51001.5
49457.5
50429.0
51656.0
50910.5
50174.0
51247.5
53137.5
54087.5
53414.5
52593.0
52161.0
51067.0
51023.0
53241.0
54598.0
53454.0
51532.5
49673.0
48432.5
48821.5
49854.0
50625.5
51816.0
51638.0
48875.5
47557.5
49550.5
52144.5
54674.0
56755.0
57157.0
56960.0
55690.5
52011.0
49441.5
51423.0
55687.5
58464.0
58824.0
57816.5
56250.0
54780.0
53926.5
52802.0
51148.5
50571.0
51041.5
51208.0
51509.0
52602.0
54034.5
54961.0
53665.0
49849.0
46834.5
47168.5
49038.5
49411.5
48172.0
48243.5
50610.5
52100.5
51891.5
52730.0
53890.0
53031.0
51300.5
49742.5
48269.0
48592.5
51199.5
53216.5
53658.0
55387.0
58334.5
58599.5
56519.0
55121.5
54195.5
54071.5
55069.0
54461.5
52843.5
53148.0
54481.5
56105.0
58270.0
59360.0
58971.5
58133.5
57847.0
58691.0
59075.5
58856.0
60049.0
61124.0
60435.0
59998.0
60570.5
61274.0
61398.0
60132.0
58505.0
57992.5
58115.5
58161.5
58011.0
58514.0
60489.0
61905.5
60490.5
57677.5
56236.5
56307.0
55953.5
55448.0
56780.0
58797.5
59667.0
60354.5
60509.0
58645.0
56459.5
55942.5
56222.0
56566.0
57662.5
58998.5
58856.0
57415.5
56623.5
56616.0
55901.5
55025.5
55344.5
55580.5
54757.0
54364.5
54850.0
55915.5
57449.0
57599.5
56607.5
57428.0
59041.0
58788.5
57984.0
58445.0
59117.0
58394.0
57163.0
56668.0
55609.5
54167.5
53791.0
53094.0
52112.5
52083.5
51677.0
51203.5
51136.0
50405.5
51008.0
53045.0
53989.0
56028.5
59780.5
60958.0
59196.5
57456.5
56416.0
55442.5
55500.5
57684.0
59207.0
58324.5
58218.5
58619.0
56708.0
54659.0
54182.5
54102.5
54747.0
55558.0
55334.5
55318.5
55929.0
56217.0
56397.0
55630.5
53164.5
52147.5
54280.0
56067.5
55893.5
55804.5
56802.0
58682.0
59998.0
59552.0
59464.0
60248.5
58846.5
55864.0
54915.5
56660.0
60035.0
63783.5
65850.0
65638.0
64454.5
63593.0
64405.0
66448.0
66657.0
65101.0
65125.0
66437.0
66390.0
65012.0
64283.0
65013.0
64913.0
62494.5
60343.0
59924.0
60504.0
62146.5
63385.0
63039.5
63236.5
64604.5
65102.0
64043.5
62499.5
62070.0
62802.5
62312.5
60809.0
61513.0
62755.5
61124.0
59696.5
60495.0
61164.0
62513.0
63983.5
62882.5
61998.0
62704.5
62702.5
63127.5
63833.0
62998.0
61954.0
61072.5
60307.5
60812.0
61607.5
62186.5
63075.0
63044.5
62130.5
62001.5
62359.0
62078.5
61485.0
60997.0
61111.5
62672.0
63752.5
62857.0
62821.0
63980.5
64783.5
66107.0
65832.0
63777.5
64311.5
65361.0
64213.0
63666.5
63301.5
62492.0
62483.0
61491.5
59872.5
59651.5
59567.0
58725.5
57787.0
57594.5
58468.5
59413.5
60076.0
60992.0
62996.0
65551.0
65348.5
62644.0
61441.0
61952.0
62809.5
63297.5
62376.0
61774.0
62690.0
62962.0
62374.0
62338.5
62659.0
63464.0
65148.0
66106.5
65340.0
64389.0
63279.0
61267.5
59776.5
58210.5
55912.0
55615.5
56725.0
56283.5
54762.5
53535.0
54064.5
57026.5
60759.5
64133.5
66107.5
65620.0
63742.0
62302.0
62743.5
64434.0
65935.0
67588.5
67261.5
63636.0
60993.0
60372.0
59945.5
61176.0
63506.0
64885.0
65615.5
65850.5
65821.0
65757.0
65115.0
63614.5
61740.5
61270.5
61664.5
60784.5
60677.0
61686.5
60857.0
60090.0
61487.0
63081.5
63775.0
63752.5
64049.0
64759.0
64528.0
64418.5
64566.0
64153.5
65627.0
67838.0
67358.5
66502.0
66459.0
65286.5
64106.0
64169.5
64980.5
65017.5
62030.5
58182.5
57433.0
58520.0
60072.5
63537.5
67370.0
68453.0
66849.0
64514.0
63065.0
62714.0
62250.0
61281.0
61227.5
62592.5
63518.0
63642.0
64786.5
65803.5
64829.0
63444.5
62239.5
61514.5
62980.5
64324.0
63862.5
63993.0
63626.0
62630.5
64236.5
65963.5
65681.5
66146.0
66180.0
64450.5
63666.5
63979.5
63764.5
62783.0
61558.0
61540.5
62994.0
64585.0
65512.0
65383.5
64645.5
64800.5
66571.0
68431.5
68138.0
66549.5
66369.5
67673.0
68125.5
66037.0
63368.0
62974.0
63237.5
62608.5
62341.0
62102.5
62296.5
63570.5
63628.0
63102.5
64214.0
64429.5
62224.0
60653.5
61350.0
62062.5
61137.0
60515.5
61752.0
63947.0
66095.0
66885.5
66038.0
64846.5
63930.0
64423.0
65680.0
64490.5
62077.0
61391.0
61701.5
62552.5
62591.5
59730.0
57449.5
59282.0
61736.5
61499.5
60376.5
59270.5
57382.0
57209.5
60101.0
62705.0
63642.5
63822.5
63298.5
63018.5
63328.0
64117.0
65203.5
63851.5
60328.5
58810.5
59445.5
60436.0
61455.5
61765.0
61541.5
61568.0
62528.0
64473.5
65207.5
64725.0
65693.0
67191.0
66881.5
65298.5
63587.5
61615.5
59627.0
59706.5
62456.0
65462.0
66801.0
65804.5
64129.0
64356.0
64709.0
63992.5
64549.5
64858.0
63191.5
62753.0
64127.0
64581.5
64269.0
63670.5
60948.0
57331.0
56687.5
58473.0
60662.0
63036.5
63455.0
62251.0
62508.0
63067.0
63429.5
64601.5
64597.0
64170.5
64829.0
65047.5
65476.5
65742.0
64464.0
63881.0
63692.0
62795.5
63772.0
65755.0
66230.5
65901.0
64775.5
62884.5
61376.0
61122.5
63411.0
66445.5
65915.0
62975.5
62773.5
65526.0
66537.5
64533.0
63270.0
63851.5
64087.0
64460.5
65790.0
66435.0
66549.5
67469.0
68351.5
68926.0
69640.5
68773.0
66358.0
65411.0
65402.5
64060.5
63296.0
64314.0
64933.5
64887.0
65025.5
65590.5
67821.0
70299.5
69924.0
68543.5
68716.5
68803.5
67662.5
65910.5
64472.0
64594.0
65440.0
65199.0
64158.0
63347.0
63949.5
66568.0
69274.5
70335.5
70321.5
69671.0
69043.0
70563.5
73843.0
75299.0
73955.5
71245.0
68135.0
66878.0
67533.0
66757.5
65173.0
64857.5
64333.0
63562.5
63926.5
65153.5
66253.0
65892.0
64932.0
64825.5
63757.0
61666.0
61004.0
61733.5
62722.5
63075.5
62942.0
63792.5
64755.5
64726.0
65295.0
66838.0
68238.5
69625.0
71566.5
73310.0
73982.5
74952.5
76333.0
76398.5
77374.0
80400.0
81836.0
82502.5
85506.5
88337.5
88333.5
86663.5
85714.0
86458.0
86454.5
84552.0
83931.5
84902.5
84464.0
83410.5
83297.0
82040.0
79088.0
76660.0
75441.5
74755.0
73808.0
72795.5
73139.0
73954.5
73794.0
74113.5
75305.5
76420.0
77335.0
76926.0
75695.0
75895.0
76953.5
77847.0
78409.0
77564.5
75852.5
74488.5
73356.5
72872.5
73079.0
73689.5
74789.5
74092.0
70596.0
68516.0
69417.0
69649.5
68825.0
69261.0
70155.0
70244.5
69780.5
68997.5
69061.5
70425.0
71148.5
70111.5
68386.0
67905.5
69349.5
70777.0
71130.0
71494.5
72001.5
72772.5
73795.5
73507.0
72929.5
74701.0
76942.5
76824.5
75867.0
75908.0
76332.0
76987.5
78164.5
78863.5
78673.5
78474.5
78140.0
77051.5
75794.5
74862.0
74391.0
75157.0
76400.5
75996.5
74762.5
74802.5
75345.0
75152.0
74426.0
73663.0
73561.0
73917.0
74066.0
74338.0
74711.5
75217.5
76081.0
76472.0
76770.5
78025.5
79262.5
79557.0
79135.0
78930.0
79768.0
80373.5
80120.0
80287.0
80602.5
80987.5
81947.5
81669.5
79807.0
78896.5
79105.0
78335.5
76995.5
77347.0
78372.0
77491.5
76113.0
76190.0
76404.0
75755.0
75130.5
75836.0
77734.0
79027.0
79380.5
79092.0
77824.0
77461.5
78912.0
79740.5
79445.0
78805.5
77095.0
75233.5
75227.0
76628.5
77660.5
78058.5
78627.0
78464.0
76258.0
73483.0
72158.5
72577.5
73789.5
73521.5
71370.5
69860.5
68854.0
66646.5
65212.0
66949.0
71339.5
75563.5
76187.0
74572.5
74846.0
76112.5
76731.0
77414.0
76616.0
74371.5
73249.5
73139.0
73860.0
74487.5
72412.0
70181.0
71420.0
74346.5
76997.0
78584.0
78845.0
79485.0
80635.0
80999.0
80392.0
79058.0
78928.5
81164.5
83423.5
83848.0
82120.0
79167.5
77366.0
77083.0
77689.0
78913.0
78471.0
75657.5
72753.0
70662.0
69583.5
70131.5
72432.5
76277.0
80067.5
82037.5
81846.5
79687.0
77320.0
76606.5
76876.5
77771.0
79113.0
78363.0
74832.0
71824.0
71284.5
71880.0
72422.5
72950.5
73517.5
73747.0
73326.0
72936.0
72639.0
71436.0
70980.0
72423.0
72449.0
70755.0
70918.0
72690.0
74118.5
74736.0
74129.5
72428.0
69882.5
67877.0
68377.5
70377.0
72646.0
74692.0
74657.0
73269.5
72718.0
72700.5
72914.0
72839.5
71960.0
71777.5
72629.0
73490.5
74435.5
75440.0
75968.5
75416.0
74246.0
74343.5
75635.0
75575.5
73460.0
72112.5
72986.0
73506.5
73539.5
75420.0
77653.0
78882.5
79647.0
79201.5
78392.5
77535.5
75442.0
74196.5
74335.5
73957.5
74478.5
76274.0
77594.0
78469.0
78452.5
77697.0
78108.5
79484.0
80436.5
81388.5
83330.0
85649.0
86891.0
86630.5
85059.0
83466.0
83775.0
84799.0
84200.5
83066.0
83201.0
83815.0
83961.0
84242.0
84340.0
83841.0
83888.0
83062.0
80411.5
80026.5
82180.5
83121.0
83366.5
83349.0
82545.0
82629.0
82943.5
82347.0
81945.5
82008.5
82746.0
83686.5
83773.0
83955.0
84363.5
83978.0
82799.5
81235.0
80516.0
80672.0
80688.0
81323.5
82258.0
83239.5
85149.5
85207.0
82544.0
81412.0
82205.0
82732.5
83301.0
83715.5
83612.0
83427.5
83001.0
82613.5
82771.5
83297.5
83537.0
82884.5
82415.0
83686.0
86424.0
89561.5
91465.0
90913.5
89700.5
90024.5
91419.0
92630.0
93067.0
93068.5
92818.0
91446.0
90577.0
92653.5
94756.5
93764.5
91755.5
90834.5
91105.5
91631.0
90854.0
89689.0
89568.0
89118.5
87271.0
85078.5
84019.5
84174.0
84835.5
85718.5
85127.0
83562.0
85243.0
88537.0
89012.5
88841.5
89678.0
89826.0
89086.0
87458.0
86429.0
87585.5
89203.0
90805.0
93112.5
95469.5
97637.0
98185.0
95982.0
92901.5
90385.5
88972.5
89387.5
91836.5
95495.0
96929.0
94655.0
92878.5
93778.5
94703.5
93973.5
92256.0
90752.0
89564.5
88204.5
87358.5
87363.0
87742.0
88534.5
89386.0
89407.0
88323.5
87011.5
86428.5
85973.0
85617.0
86629.0
87904.5
87723.0
87155.0
86724.0
85751.5
86084.0
89453.5
93168.5
93682.0
91601.0
90665.0
92982.5
96157.5
96886.0
95306.5
92996.0
91261.0
91311.5
92466.5
93218.5
93484.5
94278.5
96861.5
100417.0
103806.0
108891.0
115559.5
122059.5
130113.5
138082.0
140632.0
138078.0
132743.0
126099.5
121538.5
118602.0
115545.0
115295.0
116739.0
115734.5
113916.0
112152.5
109231.0
107425.5
106865.5
105892.0
106351.0
108510.0
110195.5
110694.5
109945.0
108709.0
107138.5
104197.0
101341.0
100396.0
101207.0
103464.0
105328.5
105561.0
105895.0
106065.0
104690.0
103566.0
104021.0
104929.0
105135.0
104488.5
104813.0
107195.0
108546.0
107246.5
106434.5
106843.5
106269.0
105049.5
104323.5
105035.5
107712.0
109386.5
108635.0
108488.5
109333.0
109386.0
109135.0
109179.0
108902.5
107793.0
106715.0
105721.5
103168.5
101236.5
102107.0
102093.5
99966.5
97505.0
94449.5
93391.5
96218.5
99359.5
100610.5
100365.0
99455.5
98955.5
98263.0
96831.0
95008.0
93672.0
94757.0
96918.0
96809.5
95471.5
95207.0
95027.5
93023.0
90522.5
90281.0
91069.0
91668.5
93272.0
93872.0
92637.5
92277.0
92558.0
92703.5
92661.5
91718.5
91967.5
93751.0
93987.5
93246.5
92900.5
92241.5
92313.5
93628.0
94262.5
93379.0
92381.0
92215.0
92141.0
92245.5
92780.5
92299.0
91079.5
90846.0
91142.5
91724.0
94342.5
99309.0
103877.0
105854.5
106175.5
106026.5
105503.5
104982.0
104647.0
104615.5
104603.5
104124.5
104643.0
107107.0
109468.5
109638.0
108434.0
109675.0
113825.5
115556.0
114355.5
114803.0
116094.5
115496.0
113447.5
110072.5
106212.5
104143.0
104276.5
105743.0
107615.5
109050.0
111188.0
115173.0
118303.5
118878.0
119786.0
121364.0
121458.5
121891.0
123890.5
125319.0
125683.5
125285.0
123895.5
122499.0
121910.5
121822.5
121977.5
123327.5
126648.5
130071.5
132155.5
134015.0
135252.0
134171.0
132371.5
133239.5
136022.0
137756.0
139280.5
140937.0
140505.5
139468.0
139202.5
137826.0
136200.5
136154.5
137388.0
138625.0
138422.5
138487.5
139466.5
138069.0
135942.5
136048.0
135793.0
134847.0
134934.5
134572.0
132747.5
130745.0
130797.0
132977.5
134727.5
135948.0
137175.0
136994.5
135769.0
134319.5
132958.5
133043.5
133851.5
133336.5
132204.5
131979.0
131587.0
129469.0
127002.0
125461.0
123700.5
121427.0
119226.5
118177.5
119289.0
120173.5
118885.0
116969.5
115373.0
114365.5
113303.5
111192.5
109955.5
110379.5
111151.5
112397.5
113206.0
112352.5
109580.0
105804.0
105780.0
110091.5
112681.0
113256.0
114476.0
115070.0
116017.5
118520.0
120279.5
120928.0
121715.5
122304.0
122574.5
123011.0
122939.0
122408.5
123493.5
125309.0
124814.0
123366.0
122787.0
122392.5
123706.5
127144.5
129768.5
131380.0
133452.5
134517.0
133443.5
132456.5
133302.5
135519.0
138341.0
139497.0
137640.5
135079.5
132263.5
129724.0
130894.0
133118.5
132006.5
130749.0
131252.0
131679.0
132863.0
135396.0
138180.5
140708.5
143277.5
146386.0
149156.0
151349.5
154083.0
156607.0
158293.5
159687.0
160688.0
161685.0
161974.5
160255.0
157917.5
155708.0
152387.5
148576.5
146541.5
146569.5
145874.5
143719.5
142774.0
142684.5
141895.0
141320.0
139852.5
136878.5
135795.0
137335.0
138208.5
137493.0
137725.5
140219.5
143340.0
145518.0
146062.5
145757.0
147565.0
151284.0
153571.5
154624.5
156099.0
157452.0
157408.5
155612.0
154768.5
156466.0
157141.5
155712.0
155175.5
155554.5
155281.5
154670.5
154559.0
154369.0
152564.5
150418.0
150164.0
150548.0
151238.5
153937.5
157047.0
157836.5
156575.0
154900.0
153469.0
152751.0
153796.5
154779.5
153126.5
151767.0
152507.0
152691.5
153763.0
156710.0
157365.5
156131.0
156252.0
156680.0
156865.5
157630.0
158295.5
158642.0
158789.0
158932.5
160061.0
162299.0
165280.0
169213.0
173862.0
178521.5
182270.5
184517.5
185839.0
186348.0
185339.0
183929.5
183953.0
185219.0
187044.5
188582.0
188322.5
187284.0
187195.0
186642.5
185236.0
184278.0
183317.5
182971.0
184160.5
185658.5
187990.5
191717.5
194005.0
193127.0
190768.0
189586.0
190125.5
190531.0
190872.0
192131.5
192762.5
192058.0
191222.0
191246.5
192426.5
193562.0
193807.0
192940.0
190355.0
187677.0
185920.5
184033.0
183277.0
182804.0
179649.0
176046.5
174305.0
174129.0
175801.0
176651.0
175080.0
173922.5
173597.0
173702.5
175147.0
176862.0
178505.5
180525.0
182908.5
186974.5
192264.5
196889.5
200867.5
204076.0
206150.5
207525.0
209533.5
213405.0
216735.0
218198.5
221332.5
226614.0
232146.5
238341.0
243590.5
246230.5
247743.0
249335.0
251631.0
253651.0
253875.5
254049.5
254574.0
254292.0
255134.0
255729.5
252924.0
251168.5
252710.5
251594.5
247913.5
247034.0
247496.0
246423.5
245160.5
244593.5
244728.0
245764.0
248158.5
252637.5
258436.5
265273.5
273272.5
280950.0
288949.0
297198.0
303293.0
309607.5
316991.0
321076.5
322115.5
320833.5
315367.0
307745.0
299051.0
288975.5
279756.0
271407.5
263445.5
256770.0
250919.5
246038.5
240926.5
234419.5
230239.0
229873.0
230649.5
232589.5
236408.5
240804.5
244364.5
247340.5
251568.0
256563.5
260065.0
262210.5
263746.0
264286.5
263396.0
260740.5
257376.5
255795.0
256209.5
256045.5
255078.5
254661.0
252814.0
249026.0
246446.0
245092.0
243559.5
243212.5
245008.5
247384.5
248106.0
248073.5
249486.0
252259.5
257125.0
262696.5
265347.5
267474.5
270566.5
271158.5
270031.5
269405.5
270339.5
273313.0
275094.0
275620.0
277158.0
278325.5
280514.5
283743.0
284744.0
286726.5
292345.5
299402.0
307683.5
316504.5
324903.0
333045.5
341109.5
350372.0
358239.0
361769.5
364366.5
366848.5
367510.0
367783.5
366917.0
364760.0
364942.5
367891.5
369444.5
366679.5
362323.5
359402.5
356694.5
355572.5
357231.5
356900.0
353233.0
349885.5
347108.0
342962.0
337780.5
332763.5
326970.0
320488.5
316336.0
313824.5
309105.0
301564.5
293173.0
286018.0
279946.0
274406.0
271584.0
270760.0
269175.5
268366.5
269273.5
269949.5
270138.5
272009.0
277013.0
282342.0
285937.0
289767.0
293463.5
297586.5
304743.5
310986.5
313250.5
315315.0
317518.0
317396.0
315779.0
313972.0
312985.0
313595.0
313773.5
310513.0
305036.5
302094.5
302973.5
305122.5
308106.0
313101.0
319745.5
326985.5
333393.5
338061.0
342860.5
349174.0
354681.0
358681.5
363719.5
369968.0
375197.5
377687.5
378489.5
381207.0
384925.0
385992.5
385676.0
384585.0
381424.0
378705.0
377618.5
376263.0
374878.5
375622.5
379335.0
383388.0
386139.0
390121.0
396358.5
404117.5
412790.5
421016.5
428996.0
435944.0
441208.0
448081.0
455979.5
463211.5
473489.5
485860.5
497960.0
514274.5
535712.0
558662.0
583057.0
609407.5
636152.5
662605.5
690277.0
719206.0
747459.5
776695.0
808911.0
842100.0
875872.5
912241.0
952186.0
994817.0
1038493.0
1085734.5
1140708.0
1202603.0
1269849.0
1343577.5
1424819.0
1514510.0
1613846.0
1721894.5
1834688.0
1950783.0
2074017.0
2206437.5
2346401.5
2491412.5
2638592.0
2789401.5
2947404.5
3110365.5
3275402.0
3443321.5
3613313.0
3783429.5
3954863.0
4130517.5
4311782.5
4499701.5
4695876.0
4900532.0
5113714.5
5334975.0
5562943.5
5798622.0
6040788.0
6285230.0
6533344.5
6786548.0
7040756.5
7295255.5
7553986.0
7819339.0
8089450.0
8362489.0
8641610.0
8926482.5
9211366.0
9495668.5
9779686.5
1.00596475E7
1.0333755E7
1.06027945E7
1.0869548E7
1.11373085E7
1.14086385E7
1.16886845E7
1.1981125E7
1.2285304E7
1.2600606E7
1.2926556E7
1.32624205E7
1.3604014E7
1.3943752E7
1.42791195E7
1.46085315E7
1.4927923E7
1.5237792E7
1.5537468E7
1.5825162E7
1.61058675E7
1.6382602E7
1.66556E7
1.6929414E7
1.72058685E7
1.7484759E7
1.77694545E7
1.80600335E7
1.83536645E7
1.8652184E7
1.8957964E7
1.92693225E7
1.958587E7
1.9908852E7
2.0237707E7
2.0574313E7
2.09223395E7
2.12850085E7
2.1671045E7
2.2090544E7
2.25509575E7
2.30640735E7
2.36403875E7
2.4284738E7
2.50024905E7
2.57936755E7
2.6650554E7
2.75641145E7
2.8524353E7
2.9524829E7
3.0564546E7
3.1643429E7
3.2766006E7
3.3941823E7
3.5183225E7
3.65074405E7
3.7927314E7
3.94429445E7
4.10494335E7
4.2740624E7
4.45032765E7
4.63175035E7
4.81649115E7
5.00343045E7
5.1922237E7
5.3829966E7
5.5757741E7
5.7704804E7
5.9673296E7
6.16659635E7
6.36857825E7
6.5738774E7
6.78295195E7
6.99567345E7
7.2116594E7
7.43062085E7
7.6519056E7
7.87397755E7
8.0949465E7
8.31305315E7
8.5265665E7
8.73383445E7
8.93302695E7
9.1220916E7
9.29902665E7
9.46154445E7
9.6073299E7
9.73453015E7
9.84170735E7
9.92857995E7
9.99599915E7
1.00449231E8
1.007652545E8
1.00919121E8
1.00917531E8
1.00772685E8
1.00501818E8
1.001180215E8
9.9629531E7
9.90401945E7
9.83503445E7
9.75596415E7
9.66686835E7
9.5677037E7
9.45829495E7
9.3390999E7
9.2109944E7
9.0743561E7
8.9293853E7
8.7760161E7
8.613903E7
8.44392135E7
8.26922425E7
8.09604835E7
7.9344074E7
7.79824005E7
7.70594965E7
7.67894585E7
7.7382455E7
7.9014342E7
8.1774618E7
8.5602128E7
9.0245806E7
9.5261532E7
1.000647235E8
1.04015211E8
1.064992655E8
1.07034434E8
1.05388702E8
1.016328275E8
9.6078429E7
8.91703105E7
8.13868795E7
7.3141238E7
6.48079E7
5.6829256E7
4.95760785E7
4.31341795E7
3.74233495E7
3.240093E7
2.8073349E7
2.4476421E7
2.1661434E7
1.9653716E7
1.84447075E7
1.79966555E7
1.8254042E7
1.91580025E7
2.06404645E7
2.2638306E7
2.5105846E7
2.7998976E7
3.12769765E7
3.4908033E7
3.886451E7
4.3126895E7
4.76834555E7
5.25274945E7
5.76491525E7
6.3026241E7
6.8636418E7
7.4461617E7
8.04767525E7
8.66465925E7
9.29237085E7
9.92588035E7
1.056130725E8
1.119452235E8
1.182019385E8
1.243191795E8
1.30228626E8
1.35885279E8
1.412808025E8
1.464227995E8
1.513176235E8
1.55968231E8
1.6038241E8
1.64583873E8
1.686083225E8
1.72488201E8
1.76239622E8
1.798616955E8
1.833514205E8
1.86713661E8
1.899533065E8
1.930680925E8
1.9605499E8
1.989151535E8
2.016490425E8
2.042544085E8
2.06727733E8
2.090660895E8
2.11273854E8
2.13362656E8
2.153425435E8
2.172185165E8
2.189905305E8
2.206555305E8
2.22212903E8
2.236652675E8
2.250146E8
2.26260896E8
2.2740723E8
2.284641345E8
2.294445625E8
2.303581695E8
2.31210279E8
2.320022075E8
2.327329015E8
2.333984305E8
2.339960125E8
2.345311845E8
2.350114535E8
2.354396795E8
2.358171345E8
2.361418675E8
2.36408572E8
2.3661229E8
2.367489365E8
2.368178105E8
2.36820626E8
2.367585935E8
2.36634572E8
2.36452711E8
2.362190855E8
2.35941243E8
2.35622132E8
2.35263402E8
2.348693485E8
2.34440951E8
2.33976714E8
2.33476664E8
2.32941215E8
2.323704085E8
2.317618505E8
2.31112073E8
2.30419941E8
2.296835225E8
2.289000605E8
2.280712845E8
2.272042945E8
2.26308459E8
2.253922245E8
2.2446205E8
2.23520642E8
2.225655875E8
2.21593849E8
2.20603442E8
2.195924005E8
2.185636365E8
2.175235105E8
2.164744305E8
2.154162255E8
2.143487335E8
2.132712615E8
2.121845835E8
2.110901695E8
2.099874845E8
2.08874883E8
2.077503085E8
2.066111045E8
2.05455611E8
2.04283757E8
2.030952495E8
2.01890188E8
2.006722185E8
1.994467355E8
1.982174325E8
1.96988896E8
1.95767302E8
1.94556226E8
1.93356141E8
1.92165171E8
1.909804155E8
1.898022485E8
1.886320145E8
1.874674085E8
1.86305841E8
1.851448775E8
1.839799065E8
1.828076645E8
1.816275005E8
1.804414305E8
1.79255371E8
1.78075279E8
1.76905257E8
1.75747414E8
1.74599544E8
1.73458852E8
1.723232925E8
1.711878825E8
1.700494325E8
1.68909134E8
1.677684585E8
1.66631064E8
1.65502621E8
1.643853805E8
1.632797E8
1.62188309E8
1.611135785E8
1.60053874E8
1.59006677E8
1.57970985E8
1.56946068E8
1.55933025E8
1.54932699E8
1.53942736E8
1.529622485E8
1.51991473E8
1.510288795E8
1.500738245E8
1.491247355E8
1.481799605E8
1.472415215E8
1.463099605E8
1.453833275E8
1.444613625E8
1.43544741E8
1.42634399E8
1.417304225E8
1.408334255E8
1.39945802E8
1.390670225E8
1.38196567E8
1.373359675E8
1.36482681E8
1.356351695E8
1.34795104E8
1.339609305E8
1.33132606E8
1.323123305E8
1.315002335E8
1.306973845E8
1.299019615E8
1.29108406E8
1.283162365E8
1.27528396E8
1.26745439E8
1.25966409E8
1.251918375E8
1.24424469E8
1.23665755E8
1.229173125E8
1.221828735E8
1.21462622E8
1.20754735E8
1.200585845E8
1.193707495E8
1.18688085E8
1.180101015E8
1.17335119E8
1.16661942E8
1.159898675E8
1.153173975E8
1.14645964E8
1.13977619E8
1.133115435E8
1.12648686E8
1.11991592E8
1.113390575E8
1.10689101E8
1.100429585E8
1.094021605E8
1.08768021E8
1.081416935E8
1.075219895E8
1.06908683E8
1.06303279E8
1.05705894E8
1.051173915E8
1.045375405E8
1.039636085E8
1.03395687E8
1.02833381E8
1.02273258E8
1.017148195E8
1.011590565E8
1.00606027E8
1.00056308E8
9.95097175E7
9.8966107E7
9.8425289E7
9.78866E7
9.7351061E7
9.68196965E7
9.6293246E7
9.5772283E7
9.52551995E7
9.4742774E7
9.42379885E7
9.37401875E7
9.3248537E7
9.2763954E7
9.2286811E7
9.1817938E7
9.1357313E7
9.0904068E7
9.04576635E7
9.00166555E7
8.9579755E7
8.91454725E7
8.8712913E7
8.82838855E7
8.78581105E7
8.74330345E7
8.70094825E7
8.6589462E7
8.61725535E7
8.5757312E7
8.53438875E7
8.4932884E7
8.45224555E7
8.4112584E7
8.37059395E7
8.33018745E7
8.28988185E7
8.24964255E7
8.2094373E7
8.16948405E7
8.1298595E7
8.09041785E7
8.05135965E7
8.0127125E7
7.97413055E7
7.93571175E7
7.8978718E7
7.8606251E7
7.82363485E7
7.78678125E7
7.75013945E7
7.71366615E7
7.67754885E7
7.64201995E7
7.60689355E7
7.57210455E7
7.5377295E7
7.5037637E7
7.47040745E7
7.43761E7
7.40510555E7
7.3729237E7
7.34099595E7
7.3093716E7
7.2783584E7
7.24785945E7
7.21772135E7
7.1880184E7
7.15869345E7
7.12961845E7
7.10062575E7
7.0718405E7
7.04359795E7
7.0156608E7
6.9877449E7
6.95998965E7
6.9323808E7
6.9049343E7
6.87776375E7
6.85086785E7
6.8243672E7
6.79823375E7
6.7723932E7
6.7470338E7
6.7220728E7
6.697364E7
6.67308375E7
6.6492542E7
6.6257929E7
6.6026719E7
6.57984115E7
6.5574044E7
6.53540695E7
6.5137897E7
6.49260895E7
6.4718631E7
6.45156925E7
6.431726E7
6.41216285E7
6.39291065E7
6.37401885E7
6.35538355E7
6.337236E7
6.31970345E7
6.30251285E7
6.28573775E7
6.26955075E7
6.2538007E7
6.2385947E7
6.2240647E7
6.20985315E7
6.1957977E7
6.18209395E7
6.16848675E7
6.15448205E7
6.14006895E7
6.12534745E7
6.11007445E7
6.09401955E7
6.0772233E7
6.059794E7
6.04162315E7
6.02250415E7
6.002567E7
5.9820589E7
5.9609125E7
5.9390416E7
5.9164615E7
5.8931108E7
5.8691227E7
5.84481375E7
5.8202512E7
5.7952892E7
5.76986915E7
5.74398705E7
5.71762965E7
5.6910181E7
5.66447105E7
5.6379436E7
5.6113241E7
5.5846893E7
5.55799315E7
5.5313321E7
5.5049656E7
5.47875845E7
5.452483E7
5.42615105E7
5.39979105E7
5.3735718E7
5.3477381E7
5.32233495E7
5.29729615E7
5.2725251E7
5.2479108E7
5.223343E7
5.19886935E7
5.1747173E7
5.1507981E7
5.12689405E7
5.10316505E7
5.0796282E7
5.05606865E7
5.03253245E7
5.00910755E7
4.9857761E7
4.9624934E7
4.9392407E7
4.9161183E7
4.89299445E7
4.8695933E7
4.8459664E7
4.82212885E7
4.79787265E7
4.773115E7
4.747933E7
4.72237125E7
4.696255E7
4.66952125E7
4.64230535E7
4.61430785E7
4.5852981E7
4.55567905E7
4.5255707E7
4.4947431E7
4.4632719E7
4.4312741E7
4.3988533E7
4.3663368E7
4.33393475E7
4.3015458E7
4.26926875E7
4.23748645E7
4.20610095E7
4.1747673E7
4.14365405E7
4.1129697E7
4.082737E7
4.0529581E7
4.0234577E7
3.99433345E7
3.96574085E7
3.9374432E7
3.9095413E7
3.8821511E7
3.8549169E7
3.8278263E7
3.8010703E7
3.77469885E7
3.74877305E7
3.7231739E7
3.6979872E7
3.67329995E7
3.6487538E7
3.6243952E7
3.6004051E7
3.57652025E7
3.552816E7
3.52946945E7
3.5064379E7
3.48384585E7
3.4615741E7
3.439469E7
3.41773715E7
3.3964043E7
3.37539255E7
3.35465915E7
3.33406825E7
3.3136774E7
3.29352095E7
3.2735271E7
3.25380865E7
3.23434525E7
3.2150981E7
3.19629525E7
3.1778731E7
3.1594969E7
3.1411613E7
3.12302515E7
3.10510285E7
3.0874E7
3.070005E7
3.05309255E7
3.0367547E7
3.02074755E7
3.00489645E7
2.98936875E7
2.97408235E7
2.9588603E7
2.94394E7
2.92939715E7
2.9150304E7
2.90082115E7
2.8867654E7
2.8728176E7
2.85886155E7
2.84475905E7
2.8306874E7
2.8166736E7
2.80247845E7
2.7882933E7
2.774327E7
2.76038725E7
2.74638835E7
2.73238925E7
2.7184108E7
2.70442285E7
2.6904617E7
2.6768122E7
2.66358715E7
2.6505738E7
2.6376802E7
2.62492135E7
2.61241465E7
2.6003047E7
2.588424E7
2.5766318E7
2.56500695E7
2.5535066E7
2.5420902E7
2.53084305E7
2.51982455E7
2.5089671E7
2.4981153E7
2.4873435E7
2.47681085E7
2.46643265E7
2.45621145E7
2.4461931E7
2.43625345E7
2.42644065E7
2.41680045E7
2.40722795E7
2.3979046E7
2.38900105E7
2.3802831E7
2.3715846E7
2.36304625E7
2.35479835E7
2.3467928E7
2.33894275E7
2.33126205E7
2.3237971E7
2.31657825E7
2.3096197E7
2.30291455E7
2.29653015E7
2.2905549E7
2.2850278E7
2.280026E7
2.27554355E7
2.2714794E7
2.26781665E7
2.26447815E7
2.2613444E7
2.25846395E7
2.2558566E7
2.25346635E7
2.25133985E7
2.24941335E7
2.2474418E7
2.24539715E7
2.2434812E7
2.2416444E7
2.2397317E7
2.23800995E7
2.23666085E7
2.2353319E7
2.23392655E7
2.23268345E7
2.2314708E7
2.2301798E7
2.2289941E7
2.22781915E7
2.2265562E7
2.225481E7
2.22461125E7
2.22371185E7
2.22294095E7
2.2224364E7
2.22198775E7
2.22168415E7
2.2217553E7
2.22203815E7
2.22240115E7
2.2228778E7
2.2234468E7
2.22420405E7
2.2252138E7
2.226468E7
2.22810575E7
2.2300979E7
2.23225085E7
2.2346436E7
2.2374353E7
2.2405384E7
2.24386145E7
2.2475277E7
2.2514679E7
2.25521465E7
2.25825715E7
2.2598965E7
2.2594315E7
2.25669315E7
2.25052495E7
2.2375374E7
2.21488785E7
2.1833936E7
2.14560105E7
2.10215485E7
2.05346855E7
2.0021441E7
1.9492937E7
1.89321035E7
1.83411535E7
1.7752766E7
1.7209401E7
1.67482965E7
1.63704645E7
1.6041939E7
1.5737688E7
1.54558445E7
1.52017055E7
1.49723695E7
1.4756744E7
1.4551317E7
1.4357253E7
1.4170453E7
1.3989578E7
1.38154345E7
1.36465345E7
1.3483598E7
1.33280615E7
1.3180084E7
1.3037229E7
1.2895689E7
1.2757025E7
1.2622957E7
1.2491688E7
1.2365352E7
1.22453655E7
1.2128142E7
1.2012292E7
1.1899775E7
1.17917975E7
1.168547E7
1.1577358E7
1.14704205E7
1.1367592E7
1.1266546E7
1.11662855E7
1.1067573E7
1.0970791E7
1.08766895E7
1.0784096E7
1.0691607E7
1.06004915E7
1.0512276E7
1.0427592E7
1.03457905E7
1.02648425E7
1.0184868E7
1.0107544E7
1.00315845E7
9956080.0
9883855.5
9814991.0
9746491.5
9679043.0
9613590.0
9548708.0
9485608.5
9424660.0
9362249.5
9297945.0
9234512.5
9171696.5
9108442.0
9044930.0
8979129.0
8908900.0
8835678.5
8761435.0
8686289.5
8609236.0
8530022.0
8450823.0
8371888.0
8290702.5
8208312.5
8126590.5
8044732.0
7963136.5
7881824.5
7800046.0
7718830.5
7638886.0
7561598.0
7487548.5
7413489.5
7338519.0
7264448.0
7191544.0
7121014.0
7053110.0
6986510.0
6921899.5
6858335.0
6794034.5
6731167.0
6670769.0
6610325.5
6549681.5
6491265.5
6435209.0
6380309.5
6326650.5
6272631.5
6216576.5
6161048.0
6107934.5
6056714.5
6007461.5
5958261.0
5908520.5
5861911.5
5817706.5
5771338.5
5723172.5
5675377.0
5627924.0
5582082.0
5538921.5
5496461.5
5453555.5
5410110.0
5365091.0
5320835.5
5279617.5
5237356.0
5192813.0
5150315.5
5109233.0
5067075.0
5025781.5
4985845.5
4945597.0
4905690.5
4866306.5
4825737.5
4785620.5
4749096.0
4713696.0
4676025.0
4637504.0
4599249.0
4561614.5
4526203.0
4491884.0
4456851.0
4422386.5
4389152.0
4355781.0
4322076.5
4289619.0
4258403.5
4226472.5
4194221.5
4162810.0
4130793.5
4098219.5
4067541.0
4039544.0
4013129.0
3986614.5
3958679.0
3929449.0
3900737.0
3874512.5
3849716.5
3824034.0
3797868.5
3771575.5
3744586.0
3718603.0
3694854.5
3672073.5
3649390.5
3626517.0
3603921.5
3582951.5
3562193.0
3539384.0
3516412.5
3494728.5
3472649.0
3450606.5
3429093.0
3406048.5
3382112.5
3359303.5
3336940.5
3314855.5
3294157.0
3274582.0
3254567.5
3232990.5
3210884.5
3189988.0
3170277.0
3150760.0
3130852.5
3110610.5
3089831.0
3068742.0
3049228.5
3030742.0
3010772.5
2991012.0
2973352.0
2955941.0
2938044.5
2920270.5
2903251.0
2887516.0
2871675.5
2856509.0
2845626.0
2838059.0
2830500.0
2823727.0
2819204.0
2815630.5
2811871.5
2808229.5
2803591.0
2796503.0
2788777.5
2781683.5
2772188.0
2757536.5
2738794.5
2718423.0
2696257.0
2670515.5
2642548.0
2614510.5
2586253.0
2558505.0
2531860.0
2506011.0
2482356.5
2460590.0
2438762.5
2417385.0
2397191.0
2378553.0
2361009.5
2342070.0
2322558.0
2304438.5
2285694.5
2266508.5
2248651.0
2231167.5
2214506.5
2198812.5
2183103.5
2168285.0
2152961.5
2136190.5
2120743.5
2106457.0
2093120.0
2082184.5
2070813.5
2058099.0
2046603.5
2035103.5
2022740.0
2010601.5
1998372.0
1986634.5
1975275.0
1963483.0
1952412.5
1941601.5
1930628.5
1921273.0
1912167.0
1901730.5
1891788.5
1882119.5
1871996.5
1863165.5
1855437.5
1848296.0
1842966.0
1838354.0
1834149.0
1832428.0
1830985.0
1827638.0
1825956.5
1827461.0
1830598.5
1835030.5
1838158.5
1837838.5
1836113.0
1833536.5
1828759.5
1821165.0
1809631.5
1794612.0
1777883.0
1759265.0
1738319.5
1715820.5
1693614.5
1674017.5
1656020.0
1636965.5
1618684.5
1603111.0
1586792.0
1568350.5
1551757.5
1538031.0
1524971.5
1512684.5
1501149.0
1489305.5
1478507.0
1470315.5
1463338.0
1455389.0
1446556.0
1438120.5
1429445.0
1419940.5
1411205.5
1402795.5
1392844.0
1383128.0
1375095.5
1366486.0
1356590.0
1346812.5
1337250.0
1327730.0
1318084.0
1308281.5
1299428.0
1290466.5
1278716.0
1265539.5
1254481.5
1246039.5
1237770.0
1227520.0
1216218.0
1205632.5
1195374.5
1184987.0
1175183.0
1166771.5
1159021.5
1149884.0
1140193.5
1131719.5
1123236.5
1114689.5
1106554.0
1097577.0
1088799.0
1081358.5
1074650.5
1068567.5
1061282.0
1052237.5
1044331.0
1038036.0
1032646.5
1028712.0
1025176.5
1020930.0
1016333.5
1012089.5
1008191.5
1003582.0
998485.5
993665.0
988618.0
983369.0
977883.0
972299.0
967661.0
963535.5
959172.0
954368.0
948984.0
944212.5
939903.5
935202.0
931353.5
927882.5
923606.0
919260.5
914748.0
910041.0
905065.5
899597.0
895417.0
892238.0
888438.0
885012.0
881143.5
875745.0
870845.5
866799.5
862849.5
858846.0
853514.5
847668.0
843959.5
842273.5
841188.5
840664.5
841277.5
843337.0
846060.0
848387.5
851593.5
856651.5
861232.0
865311.0
871144.5
876493.0
878997.5
880122.0
880650.5
879734.0
875011.0
866062.5
856591.0
846704.0
835053.0
823764.0
811384.0
797497.0
786985.5
778858.5
768854.5
757981.5
748526.5
741747.0
737071.5
732372.5
727676.0
723031.5
716910.0
710029.5
705180.5
702770.5
700124.0
696691.5
693898.5
690494.5
686527.0
684318.0
682685.5
679721.5
676125.5
673274.5
672292.0
672187.5
671702.0
671744.5
672184.0
672884.0
674417.0
675084.0
675654.5
679576.5
684852.5
688555.0
693279.5
700275.0
707527.0
714735.5
721584.0
727639.0
735032.0
744975.0
756860.5
770904.0
786612.0
803178.0
820717.0
838702.0
857209.5
876878.0
897277.0
918626.0
940879.0
962976.0
985906.0
1010656.5
1035354.5
1059184.0
1084227.0
1111338.0
1138399.0
1163530.0
1186764.5
1208282.5
1227459.5
1244013.0
1259217.5
1273876.0
1286251.5
1295700.5
1303734.5
1310087.5
1314009.5
1316767.0
1319903.5
1323406.0
1325795.5
1328008.5
1333201.5
1340064.5
1345577.0
1351108.0
1357971.0
1364975.0
1371784.5
1379016.0
1386025.5
1390174.5
1389946.0
1386207.5
1378639.5
1366910.5
1352597.0
1336624.0
1320202.0
1304010.5
1285819.0
1265613.5
1245636.0
1224988.0
1203157.0
1181420.5
1159208.0
1136585.5
1114499.5
1092950.0
1073341.0
1056449.0
1041406.0
1028809.5
1018401.0
1009306.5
1002217.5
996377.5
991562.5
988861.0
987424.0
988017.5
990870.0
992184.5
991792.5
991954.0
992506.0
995287.5
1001143.0
1007245.5
1013115.0
1020771.0
1031614.5
1044733.5
1058462.5
1074369.0
1093341.0
1113896.5
1136050.5
1158357.0
1178988.0
1198989.0
1218178.0
1235713.0
1250835.0
1262374.5
1272785.5
1283265.0
1290686.5
1295283.5
1299170.5
1303161.5
1308586.5
1314431.5
1319764.0
1325753.0
1330642.5
1333697.0
1337551.5
1341774.0
1345237.0
1348303.0
1348811.0
1345820.5
1340628.0
1331411.5
1317364.5
1301303.5
1283239.0
1261964.5
1238871.0
1213903.5
1185993.0
1156205.0
1125572.5
1094342.0
1062953.0
1031857.5
1001524.5
971853.5
942702.0
914703.0
888355.5
863454.5
838846.0
814212.5
791414.0
770843.5
750761.0
730664.0
711131.5
692773.5
675790.5
659899.0
644418.0
627211.0
607953.5
589674.5
573140.0
558254.0
546570.5
535587.0
522330.0
509983.5
500193.0
489303.0
476817.0
465733.5
455667.5
445587.5
437718.0
432245.0
426839.0
421684.0
417279.5
412289.0
406124.5
399239.0
392118.0
385282.0
379141.5
373210.0
367009.0
361508.5
356396.0
351098.0
347251.5
343049.0
336563.0
331634.5
328384.0
324532.0
322259.0
320143.0
316283.0
312882.5
308045.5
301633.0
297979.5
295833.5
292875.0
289563.0
285686.0
283084.0
282283.0
280587.5
277889.5
275009.0
271857.5
268878.0
266245.5
264391.5
262577.0
260005.5
258835.5
259233.0
258749.0
256724.5
252793.5
247664.0
243091.5
239241.0
236892.5
235337.5
232058.0
229548.0
230148.0
230094.5
227676.5
224912.0
222180.0
219523.0
217309.5
215040.0
213104.5
212131.0
210760.0
207827.0
204354.5
201295.5
199094.5
198564.5
199191.0
200036.5
201098.5
201720.5
202047.5
203004.5
203242.0
201400.0
198329.0
196209.0
196707.0
197148.5
195454.0
195776.5
198455.5
198440.0
196811.5
196919.0
197066.0
195543.5
193293.5
192121.0
192584.5
192893.0
192309.5
191905.5
191827.5
191521.0
190359.0
188591.0
187533.0
187077.5
185789.0
183284.5
180998.0
179852.5
178677.0
178072.0
179040.5
178861.5
177643.0
177565.5
175825.5
172502.5
171523.0
171665.5
171604.0
172339.5
173022.0
173992.0
175035.5
174167.5
172464.0
170957.5
168832.0
166869.5
166166.0
167132.5
168547.5
168209.0
167226.5
166826.5
165485.5
163561.5
162541.5
162420.5
162838.0
163439.5
164558.0
165526.5
164546.5
163369.5
164464.0
165697.5
164630.0
162607.0
161867.0
161706.5
160245.0
158496.0
157577.0
156324.0
155002.5
155020.0
155920.5
155809.5
154049.0
153458.5
155872.5
157926.0
157010.5
155228.0
154301.5
152681.0
149960.5
149415.0
151727.0
153107.5
152482.5
151470.5
150826.0
151480.5
152692.5
152630.0
152066.5
152147.5
152473.5
152062.0
150394.0
148933.5
148681.5
148474.0
147917.0
147544.0
147473.5
147336.5
146919.0
147147.0
147915.0
147954.5
147317.0
145966.0
144825.0
145550.0
146114.5
145351.0
145138.0
144106.0
141578.5
140680.5
141476.0
142053.5
142614.5
143548.5
144660.5
145033.5
144120.0
143317.5
143015.0
141900.0
140093.5
138696.0
138054.0
137748.0
137170.5
136720.0
137455.5
139221.0
140451.5
140029.0
139174.5
139991.0
141551.0
141293.5
140065.0
139954.5
139665.5
137789.0
135824.0
135103.5
135986.5
138258.5
139396.0
138006.0
137276.0
138132.5
136716.0
133821.5
133876.0
134830.5
133261.5
131916.5
132450.5
132150.0
130504.0
129819.0
130702.0
131522.0
131428.0
131323.0
131672.0
132077.0
132440.5
133367.5
135676.0
138004.5
138047.5
136953.0
136259.0
134863.0
133807.0
135216.5
136914.0
136545.0
135578.0
134752.5
133260.5
132337.5
133177.0
134347.5
134162.0
132987.5
132799.5
133598.5
132980.5
131398.0
130496.5
128889.0
126481.5
125316.0
126314.5
128891.0
129506.5
127011.0
126396.0
128181.0
128391.0
128056.5
128169.5
127163.5
126091.5
125390.5
123933.5
122421.5
121261.0
119983.0
119322.5
120155.0
121601.5
122242.5
122844.5
124311.5
125355.0
125899.0
126948.5
127381.0
126559.5
126213.5
127335.5
128477.0
127822.0
125684.5
123599.5
122457.0
122361.0
122206.0
120768.5
118738.0
117912.0
119379.0
122029.0
123726.5
124693.0
125500.0
124822.0
123029.5
121691.0
120767.0
120519.0
121010.0
121117.0
121007.5
120849.5
119873.0
119419.5
120850.0
122112.5
121536.5
120906.5
121609.5
122039.0
121449.5
121273.5
121026.5
119918.5
120165.5
121880.5
122095.0
121077.5
120990.5
121895.5
123277.5
124072.0
122926.0
120905.5
120022.5
120165.5
120032.5
119719.0
120577.5
122051.5
122073.5
121174.5
121061.5
120747.0
118634.5
115621.0
113932.5
114273.0
115194.0
115592.5
115832.5
116342.5
117248.0
117836.5
117059.5
116067.5
116265.5
116840.0
117856.0
119484.5
119307.5
117459.0
117883.5
120839.0
122402.0
121184.0
119480.0
118970.5
118557.0
116940.0
115146.5
114760.0
115440.5
115423.5
113868.0
112371.5
112766.0
114238.5
115281.0
115948.5
116086.0
115434.0
115061.0
115142.0
114887.0
114791.5
114720.0
114058.0
114411.5
116158.0
116926.0
116097.0
114358.0
112028.5
111142.0
112896.0
114640.0
114381.0
113384.0
112398.0
111214.0
110975.0
111599.0
111153.0
110241.0
110353.0
110700.0
111265.5
111882.0
110458.5
107844.5
106943.5
107426.0
107743.0
107907.5
108661.0
110513.5
112776.0
114302.0
114818.5
115020.5
115583.5
114815.5
111193.5
107552.0
106139.5
105884.5
107024.5
109260.0
110123.5
109852.0
110068.0
110036.0
109390.5
109780.5
111983.0
114200.0
114705.5
114196.0
113333.5
111324.5
108345.0
106124.0
105389.5
104549.5
102962.5
102511.0
103318.0
103927.0
104656.0
105418.0
105032.5
103031.0
100190.0
99217.0
100893.0
102560.5
103463.0
104007.5
104229.0
105569.0
107451.0
108496.5
109233.0
108360.0
106471.5
107218.0
109119.0
109065.0
107856.5
106332.0
105400.0
105572.5
105023.5
103218.5
101147.0
99389.0
98680.5
98348.5
97150.5
95819.0
95186.5
95336.0
96204.0
96075.0
93888.0
92823.0
94841.0
96473.0
96673.5
98248.0
99769.5
99119.0
98650.0
99027.5
98808.5
99051.5
100605.0
101898.5
101387.0
99288.5
97319.5
96851.5
97115.0
96468.5
95876.5
97021.5
98002.5
97498.5
97178.0
96923.0
96472.0
97376.0
99381.5
101672.5
103932.0
104861.0
104456.0
104046.5
104035.5
103806.0
102783.0
102451.5
103959.5
105033.0
104666.5
104817.0
105886.0
106894.0
107377.0
106501.5
103647.5
100598.0
100528.0
103052.5
104100.0
102787.0
102806.5
105509.5
107109.0
104881.0
101335.5
99645.0
99965.0
101356.0
102699.5
102531.5
100852.0
99885.5
100999.0
102752.0
104174.5
105642.5
106628.0
107250.0
107646.5
106465.0
105094.0
106251.5
108171.5
107897.5
105848.0
103947.0
103637.0
105691.5
109213.5
111399.0
111239.0
110743.0
110427.5
109524.0
108704.5
108057.0
106887.5
104803.5
102051.5
100958.5
102491.0
103583.5
102644.0
101807.0
102382.5
102820.5
102238.5
102487.5
103703.0
103968.0
104233.0
105645.5
106926.5
107400.5
106721.5
105562.5
105499.5
104641.5
101775.0
100772.0
102889.0
104377.5
103400.0
101822.0
101743.0
102117.0
100704.0
98868.0
98146.0
97386.0
97578.5
99375.0
99346.5
96702.0
94866.0
95770.0
98541.0
100559.5
100374.5
99506.0
99301.0
99795.0
100220.5
99595.5
99079.5
100195.0
102394.5
104036.5
103108.5
100306.0
98496.0
97724.0
97546.0
98632.0
99530.0
98676.0
97034.5
97299.0
100212.5
102068.5
100757.5
98527.0
97408.5
97890.0
98299.0
97898.0
98873.5
99991.0
99712.0
100061.0
100108.0
100035.5
102446.5
104004.5
102304.0
101006.0
101304.0
100517.0
97308.0
94526.0
94566.5
95042.5
95566.5
97546.0
98692.5
98452.5
98361.5
98283.0
98522.5
99058.5
99996.0
101565.0
102097.0
102169.5
103500.0
105018.5
105521.0
103100.5
98211.5
96218.5
97639.5
98506.5
98825.0
99147.5
98877.0
98916.5
99571.0
100251.0
101110.0
102474.0
103145.0
101870.0
100425.0
99526.5
96852.0
93590.5
93222.5
95322.5
97072.5
96832.0
96260.5
98235.0
101206.5
102232.0
103029.0
105533.0
107752.5
108000.5
106366.5
102875.5
99454.0
99048.5
100749.0
101817.0
102487.5
103374.5
103033.0
101751.5
101390.0
101052.5
100096.5
100521.0
101748.5
102009.0
101901.0
100981.5
99771.5
100344.0
100432.0
98398.0
97245.0
97375.5
97238.0
97034.0
96328.0
95303.5
94819.5
93832.0
92462.5
92389.0
92711.0
92022.5
91365.5
91260.0
90831.0
90239.0
90596.0
91961.0
91704.0
88316.5
85781.5
86348.0
87045.0
87775.5
89683.5
90835.0
90573.5
89474.0
88961.5
90869.0
92971.5
93305.5
93151.5
92687.0
92768.0
93640.5
93169.5
92309.0
92034.0
90545.0
89100.5
89877.5
91885.0
93588.5
94434.5
94240.5
92848.0
91252.0
90505.0
89767.0
89420.5
89979.0
89504.0
88501.0
88688.5
88821.0
88376.5
88171.5
88208.0
88321.5
88603.0
89286.5
89494.0
89147.5
90066.5
90870.5
89672.5
88722.0
88607.0
87967.0
87475.0
87736.0
88780.5
89855.5
89729.0
89014.5
87666.5
85036.5
83107.5
82591.0
81898.0
81946.5
83682.5
84720.5
84252.0
84232.0
84261.0
83035.0
81512.0
80524.5
80441.5
80941.0
80684.5
80988.5
83341.0
85442.0
85771.5
85180.5
84867.0
85684.0
86279.0
85980.5
86719.0
87684.0
86373.5
84199.5
83747.5
84028.5
82937.0
81578.0
82295.0
84876.0
87026.5
86963.0
85914.0
85915.0
85837.5
84697.5
84182.5
85130.0
86286.5
86408.5
86052.5
85557.5
84234.5
83658.5
84103.0
83200.5
82074.0
81619.5
81021.0
82572.0
85501.0
86008.5
84638.5
83281.0
82939.0
82834.5
81724.5
82866.0
85868.5
85286.5
83050.0
82377.5
81586.0
81606.0
82681.0
82815.5
83006.0
83894.0
84801.0
85420.0
84909.5
84258.5
84940.5
85797.0
85596.0
84619.5
83757.5
83163.5
82348.5
82184.0
82704.5
82125.5
81608.0
83446.0
85529.0
85124.5
83796.5
83597.0
83618.0
83268.5
83466.0
83816.5
83611.0
83162.5
81944.0
80314.5
80604.0
82439.5
83133.0
82705.0
82697.0
83523.5
84269.0
83170.0
81179.0
80977.0
81740.5
82101.5
82512.5
82592.0
82996.5
84554.0
86023.0
87158.5
87991.0
88508.0
89641.0
89678.5
87870.5
87239.0
87516.5
86969.5
86911.0
87607.5
88346.0
89074.0
89308.0
88878.5
87763.0
86964.0
88212.0
90400.0
91218.5
90722.5
90612.0
91460.5
91262.5
89380.0
87775.5
86468.5
84830.0
83472.0
82540.0
82897.5
84353.5
84759.5
84775.5
85777.0
85794.0
83775.5
81685.5
80841.0
80658.5
80108.5
78889.5
78606.5
80921.0
83760.0
85169.5
86668.5
86984.0
83745.0
80281.0
79427.5
79564.0
79884.5
80979.5
82600.5
83104.5
82124.5
82518.0
84410.0
84818.5
84578.0
85283.5
85555.5
84854.5
84249.5
85152.0
87360.5
88134.5
87318.5
87946.0
90118.5
91663.5
92254.0
92078.5
90785.5
89455.0
89481.0
90552.0
91929.0
92061.5
89331.5
86304.5
86132.0
86857.0
86522.0
86581.5
87449.0
88044.5
88322.0
88085.0
86402.5
84010.0
82405.5
81178.0
79889.0
78788.0
77905.0
78677.0
80875.5
81699.0
82296.0
84674.0
85879.5
83747.5
80421.0
78946.5
79411.0
79046.0
77919.0
77535.5
76828.5
76555.5
77297.5
76921.5
76549.5
77453.5
78248.5
79224.5
79141.5
77172.5
77257.5
79535.5
80299.0
80359.0
81552.5
83071.5
83704.0
82565.5
80114.5
77858.0
76471.0
75733.5
75404.5
75742.0
76676.0
77433.5
77263.5
76091.5
75613.0
76874.5
77830.5
77541.5
77209.0
76953.5
77187.5
78050.5
77574.0
75232.5
72547.0
70378.0
70153.0
73162.0
76861.0
78049.0
77823.5
77843.0
77637.5
77414.0
77271.5
77196.5
77426.5
76231.5
74465.5
75109.0
75446.0
73708.5
73231.0
73346.0
72025.0
70719.5
70147.0
70458.5
71107.0
71115.5
71927.0
73570.0
74320.5
74790.5
75659.0
76832.5
77929.0
77790.0
76729.5
75228.0
73502.0
73231.0
73488.0
72109.0
70834.5
71053.5
71700.0
72460.5
73379.5
74381.0
74870.5
74180.5
73919.5
75060.5
75631.5
75327.5
76023.5
77700.0
78480.0
76994.5
74708.0
74945.0
76881.5
76533.0
74739.5
74711.5
74949.0
73197.0
71414.0
71596.0
72302.0
72587.0
73488.5
73337.5
70770.0
69889.0
72069.5
73047.5
72228.5
72145.5
73273.0
74834.5
75211.5
73952.5
72328.0
70922.5
70965.5
73026.0
74865.5
75392.0
75501.5
75662.5
75657.0
75061.5
74683.5
74984.5
74252.0
72069.5
70140.0
69791.0
70921.5
72160.0
73333.0
74829.5
75483.0
75463.5
75680.0
75270.0
73816.5
71810.0
70504.0
70932.0
71644.5
71835.5
71636.5
70524.0
70985.0
73561.0
73692.5
72094.0
72145.5
71509.0
69833.0
69563.5
69005.0
67623.5
67839.0
69548.5
72508.5
76631.5
78429.0
76141.0
72916.5
71509.5
71919.5
72076.5
70348.5
68911.0
69290.0
69267.5
68571.0
68695.5
69374.5
70598.0
71969.0
72559.0
73426.0
74174.5
72531.5
70520.0
72184.5
76122.5
77709.5
76706.5
76557.0
77587.0
77502.5
76252.5
74652.0
73120.5
73382.0
75432.0
76620.5
76692.0
76743.5
75970.5
74846.0
74309.0
72852.5
71143.0
71680.0
72940.5
73197.0
73878.0
74625.0
74480.0
74864.5
75050.5
73600.0
73318.0
75215.5
76004.5
75330.5
74300.5
72524.5
72222.0
73955.0
74069.5
73721.5
76132.5
77960.0
76631.5
75459.0
75870.0
75859.0
75139.5
74714.0
74761.0
74893.0
73886.5
71795.0
71086.5
71890.5
72559.5
73716.5
75105.5
76033.5
77775.5
79395.0
78943.0
76472.5
72778.0
70567.0
70570.5
69963.5
69878.0
71903.5
73143.5
72511.0
70658.5
68249.5
67768.5
69972.0
73141.5
74841.5
73286.0
70754.5
69853.0
69962.0
70629.0
70918.0
70377.5
70623.5
71133.5
71058.0
71569.0
72587.5
74022.5
76060.0
77478.5
77627.0
76680.5
75573.0
75106.0
74371.5
73968.5
74971.5
75510.5
74740.0
73753.5
73166.5
73143.5
72569.5
71725.0
72272.0
72467.5
71853.5
73289.5
75517.5
75930.0
75636.5
74950.5
72540.5
69370.0
68643.5
70950.0
72281.5
71060.5
70304.0
70479.5
70092.0
69326.0
67849.0
66245.5
66718.5
68581.5
69626.5
69991.5
70163.5
69632.0
68672.5
68012.0
68011.0
69039.0
69955.5
69264.5
68937.5
70207.5
70503.0
70239.5
71485.0
72323.5
72243.5
72772.5
72531.0
71128.0
70326.5
69830.0
69046.0
69193.5
70814.5
72648.0
74125.5
75407.0
74961.5
73352.0
73646.5
74146.0
72593.0
71537.0
70748.0
68257.5
66459.5
66830.0
67957.5
69335.0
70862.0
72065.0
72502.0
72570.0
73528.0
75221.5
75956.5
74400.5
71160.5
69009.0
69199.0
69849.5
69720.5
69568.0
69467.5
68078.5
66042.0
66193.5
68191.5
69439.5
69970.5
70393.5
70366.5
70288.0
70473.0
70861.5
71329.5
71615.5
71766.0
71391.0
70508.5
70351.0
70336.0
68758.0
67036.5
67346.0
68287.5
68002.0
67343.5
66730.0
65915.5
66737.0
69564.5
70862.5
68908.5
66742.0
66710.5
67313.0
67893.5
69149.0
69034.0
67216.0
66855.5
67436.5
67071.0
67442.5
69169.5
70461.0
70420.0
69386.0
67577.0
65237.0
64408.0
65635.0
66393.5
67407.5
69352.0
68305.0
65261.0
65206.5
67090.0
68375.0
69262.0
68630.5
66284.0
65122.0
65897.0
66520.5
67012.0
68236.5
69352.5
70128.0
70272.0
69829.0
70905.5
72747.0
72716.5
71627.0
70071.0
67911.5
66734.0
66917.0
67877.5
68827.5
69126.0
70115.0
71739.5
72734.0
73728.5
73754.0
71658.5
69375.0
68490.5
69654.5
72036.0
72272.0
69113.0
65356.0
63915.5
64273.0
64100.5
63457.5
63440.5
64574.5
66743.0
67568.5
67213.5
68498.0
69119.5
67388.0
67103.5
69014.5
70725.0
71518.5
71737.0
72392.0
72778.0
71179.5
69362.0
69338.0
69443.5
68365.5
67889.0
68584.0
68276.0
67607.0
68321.0
68349.0
67209.5
66183.5
64497.0
64283.5
66757.5
67208.0
65216.5
65378.0
67952.5
70581.0
72372.5
73900.0
75398.5
75368.0
74548.0
74852.5
74689.0
74382.0
76510.0
78658.5
77758.0
75126.5
72620.0
71039.5
70240.0
69626.0
69281.0
68640.5
67764.0
67986.5
68644.0
69220.5
71076.0
73487.5
74824.5
75272.0
75122.5
74352.5
73194.0
72449.5
72460.5
71776.5
70608.0
70878.0
71937.5
73529.5
76018.0
76337.5
74018.5
73031.5
73713.5
74150.5
74946.0
76917.5
79470.5
80437.0
78777.5
77473.0
77857.5
77728.5
77585.0
79026.5
81675.5
85171.5
87452.0
86884.0
86127.0
86360.0
86344.0
87219.5
89378.5
91950.0
95698.5
99853.5
102639.0
105029.0
108930.0
115225.0
123543.5
132419.0
141693.0
153129.5
167280.5
182734.5
199769.5
220203.5
243579.0
268970.5
295838.5
321166.5
342955.0
360882.0
372461.0
377714.5
380044.0
379693.5
375617.5
368466.0
358262.5
344173.0
325563.0
303945.0
283036.5
264407.0
246978.0
230719.0
217439.0
208288.0
201955.5
197392.0
195518.5
196104.5
198238.5
202413.5
207878.5
213441.5
221590.5
235004.0
252202.0
272215.0
296668.0
325576.0
358882.5
397156.5
438156.5
480610.5
524089.5
563484.5
595162.5
620132.0
637824.5
648159.5
652340.0
649021.5
637714.5
618930.0
592006.5
558638.5
520871.0
479076.0
436260.5
395550.0
357337.5
323641.0
296485.5
274199.0
255014.5
238772.0
225394.0
215476.0
209390.0
206242.0
204832.0
203857.5
203354.5
205074.0
209895.5
218531.5
231609.0
246973.5
262384.0
278069.5
295303.0
315882.0
338015.5
356071.0
369768.0
382681.5
392822.5
396848.0
396741.5
395027.5
390143.0
379548.0
363235.5
342412.0
317965.5
291221.5
263921.5
237978.0
214557.5
193683.0
176536.5
163932.5
154035.0
145933.5
139305.0
132494.0
126030.0
121096.0
116968.5
113867.0
111676.0
109270.5
106727.0
103252.5
98985.5
97046.0
97528.5
97401.5
95843.0
93287.5
90539.5
89111.5
88651.0
87300.0
84944.0
83016.0
81849.0
81002.0
81270.0
82450.0
81979.5
79960.5
79272.5
78783.0
75742.5
72473.5
71024.0
69233.0
67782.0
69237.0
71734.5
73200.0
74397.5
75182.5
74469.5
72234.5
69855.5
69188.0
70477.0
72256.0
73498.5
74611.5
74920.5
72966.0
71375.0
72334.5
72648.5
71430.0
69958.5
67521.5
66064.0
66158.0
64998.5
63790.0
64122.0
65747.5
69219.0
72209.0
73097.0
73532.5
74067.0
75502.0
77077.5
77166.5
77806.5
78238.5
76231.5
74167.5
72569.5
70766.5
69420.0
67182.5
65454.5
66160.0
66232.0
64752.5
63404.5
61933.0
60841.5
60790.5
60929.0
60995.0
61649.5
62783.5
63526.0
64208.5
64828.5
64269.0
63517.0
63785.0
64789.0
66286.0
67025.5
66651.0
65728.5
63587.0
61563.0
61158.0
61749.5
63269.5
64091.5
63319.0
63141.0
63843.0
64967.5
65361.5
63834.0
63890.5
65160.0
63439.5
62148.5
63120.0
62994.5
63791.0
66846.5
68694.0
68515.0
67878.5
67603.0
67531.0
67602.0
67999.5
68029.5
68044.0
68619.5
68741.5
68373.5
67952.5
67582.5
66817.0
64198.5
61682.0
62020.0
63177.0
63410.5
62576.0
60594.0
59395.0
59495.0
59907.5
60417.5
59960.5
59409.0
60185.5
60618.5
60678.0
61351.0
61189.0
60124.0
59738.0
60004.0
59836.0
59590.5
60770.5
62571.0
62855.0
62031.0
61999.5
62506.5
61476.5
60104.0
60832.0
61308.5
60529.5
61205.0
62527.0
62670.0
61612.5
59639.5
58378.0
57787.0
57351.5
58541.5
59697.5
58946.5
57825.5
57116.0
56799.0
55591.5
53312.5
53090.5
53647.0
52811.5
53966.5
57223.5
59889.5
61998.0
63221.5
63967.5
64443.5
63541.5
62573.0
62287.5
62083.0
61931.0
60598.5
59703.5
61625.5
62940.0
61897.5
60996.5
60028.5
58327.0
57254.0
57385.0
58187.5
59008.5
59851.0
60534.5
59956.5
58287.0
57022.0
56815.0
57951.0
60635.5
63102.5
63511.5
63418.0
63953.5
63682.0
63026.0
63028.0
63684.0
65273.0
66049.5
65769.5
66868.5
66901.5
63993.0
62172.0
62434.5
63164.0
63948.0
62970.0
60867.5
60569.5
61439.0
61425.5
59932.0
58048.0
58302.5
61146.5
63922.5
64437.0
63537.0
63123.5
63550.0
65084.5
66817.5
66107.5
63771.0
62530.5
62935.0
64503.5
65040.0
64137.5
64599.0
65268.0
63936.0
61955.5
60172.0
59547.5
59833.0
59339.5
60048.5
62132.0
62962.0
63615.0
63921.5
63287.5
63678.0
62739.0
59525.5
58341.0
58841.5
58693.5
58583.0
59189.0
61402.0
63377.0
61738.0
58553.5
56847.0
55941.0
54894.5
53897.0
54271.0
55980.0
56564.0
55597.5
54447.5
53979.5
55262.5
57859.5
60199.0
62073.0
63661.5
64804.0
65087.5
64395.0
64176.5
65116.5
65069.5
62451.5
59216.0
58316.0
59760.5
61559.0
62817.5
63267.5
62726.0
62224.0
63082.5
64853.5
65078.0
62760.0
60709.0
60132.5
58570.0
56877.5
57841.0
59782.0
61296.5
63387.0
64448.0
63570.0
62762.5
62119.5
60904.0
59428.5
57833.5
57591.0
59524.5
61139.0
60728.0
59779.5
59698.5
59760.5
59763.5
60791.5
61742.0
61811.0
62227.0
61379.5
59215.0
59408.5
60529.5
60709.5
62827.5
65282.0
64913.0
64276.5
64894.0
64982.5
63975.5
62789.5
62557.5
63543.0
65269.0
66559.0
65964.5
64796.0
65144.0
66191.0
67445.5
69574.5
71628.0
72154.0
70457.0
67612.5
66456.0
67413.0
68626.5
69799.5
70554.5
70339.5
70866.5
72818.5
75305.0
78604.5
81732.5
84446.0
89698.5
96651.0
101155.0
103145.0
105459.0
110526.5
117744.0
123631.0
127515.5
130320.0
131447.5
131417.0
130481.0
128214.0
124905.0
120275.5
115923.5
112603.0
107325.0
102232.5
101758.5
102400.0
100505.0
98043.0
96198.0
94259.0
92256.5
91301.0
92104.5
94039.0
96941.0
100528.5
103054.0
104153.5
105976.0
109960.5
114720.0
118242.5
120526.0
122795.0
125565.5
127715.0
128549.0
129312.5
129529.0
127585.0
124076.0
119307.0
114333.5
111106.5
107822.0
103623.5
100812.0
98710.0
96327.0
94592.5
93120.5
91769.5
90753.5
89791.5
89155.0
88577.5
87823.5
86716.5
85123.0
85004.0
86740.5
87993.5
88677.5
89240.0
89060.0
88684.0
88887.5
90574.0
93354.5
95220.0
96936.5
99158.5
100408.0
102338.0
105248.0
105901.5
106140.0
108914.5
112148.5
115752.0
121273.5
127180.0
132813.0
138513.0
144445.0
152662.5
162337.5
169415.5
174453.5
180174.5
185659.5
189320.5
191374.0
193125.5
195447.5
197525.5
199085.5
201061.0
203232.0
204762.5
205157.0
203783.0
200217.0
194404.0
187045.0
179636.0
172804.5
166539.5
161887.0
159445.5
158290.0
158144.5
158737.5
158742.5
158858.5
160694.5
163442.5
166358.5
169566.0
172912.0
177290.0
182927.5
188167.5
191432.5
192384.5
192931.5
194047.5
193622.5
191836.5
190163.5
187682.0
185450.0
184673.5
182421.0
177410.0
171808.0
166002.0
158891.0
151306.0
144985.5
139934.0
135166.0
129848.0
123880.5
118966.0
115376.5
111121.5
107249.5
105631.0
104827.5
104006.5
103379.0
102558.5
102507.5
103422.5
103640.5
103395.5
103883.5
105112.5
107535.0
110057.5
109558.5
107640.5
108595.0
111061.5
112665.5
114294.0
115185.5
114858.5
114652.0
114344.5
115096.5
118202.0
120546.5
120877.5
122372.5
125599.0
129323.0
135595.5
145253.5
154136.0
160410.5
166540.0
172098.0
175407.0
177650.0
179799.0
181217.0
180058.5
176199.0
173152.0
170907.5
166118.5
160411.5
156691.5
154191.5
151702.0
149151.0
147207.5
145341.0
142225.5
139675.0
139710.0
141130.0
143265.5
146114.0
147666.0
147116.5
147741.0
151503.5
155490.5
159202.5
165957.0
174212.5
180131.5
184878.5
189826.5
192769.0
192566.0
191060.5
189427.0
185929.5
179161.5
170861.5
162884.5
155194.5
148567.5
144250.0
141457.5
139227.0
136718.0
132533.0
128640.0
127710.5
127986.0
128005.5
127408.5
125466.5
124518.5
124997.5
124150.5
122608.5
120870.0
119163.5
119549.5
119887.5
119243.0
120864.0
123040.0
123820.5
124382.5
123255.0
121030.0
119947.0
118897.5
117770.5
116880.0
116052.5
116839.0
118268.5
118851.0
120139.0
121401.0
121288.0
121523.5
122436.5
122865.5
122900.0
122655.0
122333.5
122567.0
123170.5
123364.0
122954.0
122305.5
121172.5
119260.5
117965.5
118503.0
119787.0
120665.0
120820.5
120217.0
120160.0
120693.0
119720.0
118196.0
118413.5
119494.0
120254.5
119988.5
118204.0
116502.5
115934.5
116045.5
116197.0
115340.5
114476.0
114819.0
115304.5
116540.5
118582.5
119589.5
120728.0
122478.0
123578.5
125111.5
125908.0
124030.0
122068.0
121075.5
119278.5
117529.5
117347.0
117841.5
117815.0
117849.0
118071.0
116565.5
113048.0
110154.5
110145.5
112119.5
113217.5
113603.0
114257.0
113397.5
112538.0
113299.5
111567.5
107719.5
105959.0
104384.0
101837.5
100542.5
99840.0
99342.5
99597.5
99544.5
99506.0
100053.5
99840.0
98814.5
98988.0
101164.5
103254.5
103650.5
104167.0
105742.5
106426.0
106120.5
106364.5
107245.5
108984.0
110842.0
109604.0
105479.0
102761.5
102361.5
102459.0
102664.0
102510.5
101849.0
101276.0
101007.5
102299.5
104924.0
106522.0
108093.0
109655.0
106879.0
101499.5
99812.5
100777.0
100253.5
98225.5
95283.5
92284.0
91814.0
94016.5
96182.5
97220.5
97616.0
98013.0
99766.0
102295.5
102865.5
101425.5
99983.0
100084.0
102765.0
105305.0
104087.5
101027.0
98439.5
96185.0
95479.0
95667.0
94858.0
94500.0
95506.0
96832.0
97938.5
98533.0
99371.5
100454.5
100615.5
100654.5
100310.5
98578.5
97669.5
98268.5
98821.0
99034.5
97998.5
96557.0
97248.5
99091.0
100808.5
102099.0
101600.5
101200.0
102705.0
102977.0
101741.0
102441.5
104273.5
104410.0
102953.5
101163.5
99352.0
97056.0
95490.5
97262.0
100330.0
100333.5
99440.0
101004.5
102230.0
101209.0
100044.5
100071.5
101386.5
102852.5
103024.0
102596.0
102527.0
103024.0
104324.5
105573.0
105717.0
105315.5
106012.0
107980.5
109002.5
108349.0
107456.5
106815.5
106853.0
107911.5
109513.5
111559.0
112946.0
112746.5
112341.0
112590.5
113195.5
113730.0
114028.0
114976.5
116204.0
116611.5
116912.0
117582.0
118749.5
120056.5
120516.0
121408.0
122556.0
122078.5
122496.5
124811.0
125784.0
125383.0
125542.5
127607.0
130901.5
131248.0
129270.0
129866.5
131693.5
131913.5
132088.0
132885.5
133400.0
133937.5
135575.5
138828.0
142474.0
144333.0
143912.5
143882.5
146340.0
148758.5
148909.0
148983.0
150918.5
153738.0
155125.5
153908.5
152411.5
152785.5
153360.5
152782.0
152249.0
152449.0
152711.5
152453.5
152352.0
153376.0
154270.0
153812.0
153713.5
154578.5
155351.5
157038.5
159132.0
159545.5
160032.5
161732.0
162622.0
163274.0
164878.5
166176.0
166958.0
168161.0
170155.5
173106.0
176685.0
179632.5
180445.5
179591.0
178830.0
178085.0
177149.0
176998.5
177301.5
176948.5
175751.5
174798.5
175277.5
175902.0
175321.0
174902.5
175397.0
176310.5
177751.5
179092.0
179497.5
179531.0
179974.0
180511.0
180152.5
179505.0
180849.5
183802.5
185165.5
184277.5
182787.0
181032.0
180041.0
181428.5
183032.0
182651.0
182823.5
185068.5
186920.0
187378.0
188140.5
190111.0
192169.5
192783.0
192280.5
191991.5
191687.0
190881.5
190486.0
191261.5
193707.0
197603.5
200313.5
200488.5
200389.5
201095.0
201778.5
202440.5
203065.0
203168.0
202219.5
200704.5
199909.5
199326.5
199324.0
201499.5
203735.5
205683.0
210571.5
215735.5
217213.0
217605.0
219353.0
221162.0
221320.5
220391.5
221051.0
222951.5
223470.5
223260.0
223714.0
224429.0
225394.5
226902.5
229024.5
231810.5
235342.5
240091.0
245613.0
249805.5
251567.0
252158.5
252169.0
250815.5
249241.0
249318.5
250697.0
252612.0
254798.0
256410.0
257084.5
258364.0
261555.0
264407.0
265194.5
266340.5
268637.5
271182.5
275012.0
279615.5
284086.5
288873.5
293458.5
299106.5
306660.5
313547.5
319859.5
327146.0
334591.5
341905.0
348928.0
356213.5
364538.5
371641.0
377505.0
385332.5
394636.5
404039.5
414539.0
425802.5
436769.0
448380.0
462276.0
477818.0
492392.0
505561.0
519787.0
536090.5
552349.5
566730.5
579627.5
591843.0
604030.5
616480.0
629096.0
642480.5
655428.0
666193.0
677120.5
689210.5
700695.0
713418.5
727781.5
739752.0
748085.5
754414.5
760201.0
765797.5
769877.0
772521.0
774409.0
774707.5
774491.0
775250.0
776501.5
778776.0
782185.5
786054.0
792121.0
800487.0
808681.5
817797.0
829401.5
841660.0
854261.5
867972.5
882314.5
897376.0
912144.0
926788.0
944324.0
963476.5
981302.5
998841.0
1015772.5
1030710.5
1044092.5
1057300.5
1073723.5
1092820.5
1109043.0
1122062.0
1135165.5
1149170.0
1163375.0
1175726.5
1186114.5
1196872.5
1208189.0
1218795.5
1227053.0
1233121.0
1239752.0
1245927.0
1249069.0
1250721.0
1251977.0
1252597.5
1253581.0
1254929.0
1254645.5
1251012.5
1245872.0
1241676.5
1236485.5
1228360.0
1217798.0
1205077.5
1191217.5
1176662.5
1161008.5
1145361.0
1129741.0
1113109.5
1096400.0
1080704.5
1065139.5
1048688.5
1032849.0
1018839.5
1005340.0
993075.5
983328.5
974776.0
967919.0
962855.0
957190.0
952092.0
949702.0
948573.5
948025.0
949698.5
954266.0
960511.0
968542.5
980072.5
993749.5
1007727.0
1023569.0
1040800.5
1056803.0
1072427.5
1089302.5
1106660.0
1123828.0
1140640.5
1156563.5
1171676.5
1186188.5
1200419.0
1215254.5
1229113.5
1240573.5
1253033.5
1266152.0
1273836.5
1276223.0
1277182.5
1276253.0
1273192.5
1269645.0
1265947.5
1261248.5
1255933.0
1253223.5
1254447.0
1257091.5
1260450.0
1265724.5
1273719.0
1284883.0
1298136.5
1312988.0
1330115.5
1348663.5
1368082.0
1388746.0
1410217.0
1432122.5
1454302.5
1476731.0
1499682.0
1523183.0
1547059.0
1570836.5
1594637.0
1617997.0
1637627.0
1651740.5
1662117.5
1669611.0
1673463.0
1672655.0
1667760.0
1662360.0
1658231.0
1653670.5
1648427.5
1644072.5
1640615.0
1635999.5
1629440.5
1622372.5
1614532.0
1605389.0
1596670.5
1587941.5
1577567.0
1566834.0
1557189.5
1549383.5
1543810.0
1538495.5
1531844.5
1524368.0
1516163.0
1507063.0
1496274.5
1482614.0
1467599.5
1452797.0
1437206.0
1421668.5
1408202.0
1395983.5
1384166.5
1373327.0
1362134.5
1347925.0
1331190.5
1315499.0
1301878.5
1289186.0
1278960.5
1272341.0
1267376.0
1262117.0
1254916.5
1244847.0
1231961.5
1216384.0
1200676.5
1187502.5
1175830.5
1163820.0
1149702.0
1133565.0
1118752.0
1105382.0
1090976.5
1075437.5
1057745.0
1036778.0
1014355.0
992157.5
970351.5
948401.0
926260.0
904601.0
883825.5
865704.5
851514.5
839759.0
830651.5
825501.0
822788.0
820660.0
818954.5
819119.0
822779.0
829436.5
838891.5
852919.0
871912.0
893475.0
914906.0
934920.5
952795.5
968981.0
984511.5
997570.0
1007233.0
1016172.5
1023620.5
1025091.5
1018245.0
1004555.0
988630.0
972064.5
951145.0
925080.0
897676.0
871706.5
848040.0
827322.5
809364.0
792593.0
777342.5
765184.5
754160.5
742697.0
732503.5
724372.0
718545.5
715046.5
713630.5
715435.5
719390.5
722513.5
723762.0
722810.0
720762.5
719479.5
718482.5
716470.0
713051.0
710009.0
709064.0
708433.0
707313.0
706555.0
706213.0
707777.0
710310.0
710768.0
710741.0
712936.5
717548.0
722740.0
726521.0
731021.5
736973.5
741182.5
743209.5
742717.0
740186.5
738495.5
734552.0
725227.5
713544.5
699170.0
681035.5
663201.0
648377.5
636109.5
625521.5
615542.5
604582.5
590434.0
571186.0
546976.0
522002.5
500596.0
482825.0
469314.5
460048.0
451423.0
443798.0
438449.5
431856.5
423394.0
415488.0
408966.5
404094.5
399635.0
395041.0
391783.5
389335.0
386305.0
383685.0
384064.0
388318.5
394983.5
403085.0
410586.5
416182.5
423144.0
431534.5
437616.5
442140.0
446738.0
451333.0
455684.0
457598.5
456261.0
453511.0
450707.0
446646.5
437478.0
425091.0
415303.5
405670.5
394670.0
387777.5
384885.5
383839.5
386265.0
390161.0
392585.5
394778.5
398580.0
403653.0
407966.5
411834.5
417562.5
424113.0
429945.0
436302.5
443598.5
450806.0
457261.0
463523.5
471319.5
480622.0
489898.0
499441.0
508952.0
515656.0
519260.0
522794.5
527709.5
533472.5
539750.5
546886.5
555360.5
563351.5
568419.0
571970.5
576043.5
580484.5
585275.0
589419.5
592558.0
597609.5
605182.5
612934.0
621069.0
630350.0
640321.0
651524.0
663792.5
676243.5
689589.5
703414.0
715646.5
727332.0
740518.0
752519.5
759978.5
763630.0
764528.5
762965.0
759533.5
752323.5
740521.5
728043.5
715846.0
701162.5
685247.5
670308.5
655761.5
641554.0
627151.0
612712.0
601997.5
595404.5
587704.5
577540.0
569300.0
564957.5
561755.0
558284.5
556324.5
555938.5
555498.0
555289.5
556927.5
561414.5
567515.5
573737.0
582018.5
592861.0
603105.5
613689.0
627805.5
643571.5
658579.0
674198.0
691386.0
708363.0
722860.5
735436.0
748846.5
762758.5
775022.5
787809.5
803089.5
818265.5
833921.0
853074.0
873658.5
894532.0
917857.0
942064.0
965678.5
991188.0
1019395.0
1048129.5
1074944.5
1098984.0
1121293.5
1142676.5
1163627.5
1183501.0
1199343.0
1210538.0
1220572.5
1232490.5
1245823.0
1257902.0
1269276.5
1283281.5
1299723.0
1317599.0
1337753.0
1358161.5
1376255.0
1392045.0
1405085.0
1416503.5
1429155.5
1441194.5
1448990.0
1454040.0
1458660.0
1462211.0
1464596.5
1465330.5
1461962.5
1453332.5
1440083.5
1423805.0
1406142.0
1386674.5
1364979.0
1341799.0
1317185.5
1291357.0
1263921.0
1235041.5
1208033.5
1183387.5
1158276.5
1133684.0
1111225.0
1089456.0
1067029.5
1044206.5
1023311.0
1005564.0
989619.0
975970.0
965116.5
955890.0
948984.0
944079.5
939387.5
936235.5
936376.5
939142.0
943504.0
949639.0
959437.5
973949.0
991033.5
1008274.0
1026158.0
1046632.5
1069395.5
1092173.5
1114112.0
1135680.0
1157175.0
1178702.5
1200085.0
1220801.5
1240076.5
1258745.0
1278994.5
1299840.0
1318647.5
1335511.5
1351452.0
1368003.0
1386966.0
1407560.0
1428713.0
1450495.0
1472658.5
1496966.5
1524721.5
1551992.5
1575901.0
1599470.0
1624332.0
1647799.0
1669216.5
1690581.5
1711995.0
1732207.0
1752065.0
1774553.5
1799598.5
1822991.5
1844411.5
1866252.0
1886175.5
1903458.5
1920590.5
1934709.0
1943010.5
1947411.0
1947121.0
1939845.0
1926162.5
1907169.5
1883928.5
1857183.0
1826985.0
1794451.5
1760814.5
1726561.5
1692747.0
1659653.5
1625884.5
1591269.0
1557193.0
1523892.5
1491402.5
1460202.0
1429560.0
1399200.0
1368889.0
1337285.5
1305918.5
1276988.5
1248972.5
1220548.5
1191886.0
1164042.0
1139124.0
1116150.0
1093276.5
1071544.5
1050783.5
1030560.0
1011658.0
993702.0
977858.0
964967.0
952325.5
939112.5
927089.0
917015.0
908659.0
900703.5
892646.0
885183.5
877529.5
868908.0
859882.5
851619.5
845315.0
839869.0
834036.0
829980.0
829210.5
830478.0
832953.5
836124.5
839672.5
844619.0
850566.5
856142.5
863691.5
875029.5
886859.5
897748.5
909295.0
920760.5
931806.5
943037.0
953251.0
961496.5
967341.0
971782.0
976487.0
979350.0
979131.0
977181.0
972049.5
965004.0
960383.0
957350.0
954222.5
951098.0
946428.0
940523.0
934863.0
928588.5
920628.5
910588.5
899230.0
888102.0
877371.5
866106.0
852505.5
836427.5
821343.0
808866.0
797845.0
788350.0
780064.0
772593.5
766795.0
761591.0
754911.5
747561.5
742248.0
739512.5
736378.0
730477.5
722474.0
713292.5
702890.0
690893.0
677520.0
663811.5
649470.0
634002.5
618798.0
604061.0
588848.5
573798.0
559744.5
547247.5
536069.5
524340.5
512333.0
502484.0
494882.0
488220.5
481752.5
475074.0
469041.0
464698.5
461710.5
459078.5
456348.0
454349.5
453079.5
451466.0
451572.0
455553.0
460761.0
465027.5
469058.0
472805.5
476899.5
482477.5
488358.0
493823.5
500190.5
507929.0
516213.5
524128.0
531397.5
538751.0
545900.0
550514.0
551342.0
549614.5
546787.5
543156.0
537612.5
529337.0
520091.5
511294.0
501793.0
491730.0
482918.5
475772.5
469680.5
463738.0
458065.0
454548.5
452819.5
450338.5
447906.5
447806.0
449418.0
451854.5
454888.5
457073.0
458644.5
461717.0
466560.5
473097.5
481474.5
489974.5
497253.0
503096.0
507682.5
512069.0
516087.5
519941.0
525070.5
529688.0
532800.0
536548.5
539919.0
542179.0
545557.0
550428.5
556651.5
563092.5
568006.0
572854.5
577324.0
580286.0
584560.0
590157.5
595819.5
603798.5
613979.5
624845.0
635968.0
646787.5
659450.5
674884.5
690583.5
706510.0
723248.0
740246.5
757056.0
770924.0
780609.5
788681.5
796492.5
803775.5
809476.5
812065.5
811972.0
811850.0
814828.5
820322.5
825258.5
831410.0
840966.0
851324.0
861639.5
872458.5
882132.5
890869.0
901287.5
914421.0
927700.0
939197.0
951470.0
964764.5
976611.5
989066.0
1003296.5
1017556.5
1033314.0
1050503.5
1066032.0
1080523.5
1096742.5
1115038.0
1133072.0
1149476.0
1166571.5
1185435.0
1204112.5
1221408.5
1236617.5
1250437.5
1263776.0
1273392.5
1277865.5
1281299.0
1283919.0
1281236.5
1274014.5
1267111.5
1260444.5
1251488.5
1241946.5
1233718.5
1225804.5
1217510.0
1209324.5
1203349.5
1199870.0
1195362.5
1190906.0
1189881.5
1189274.0
1188013.5
1189695.0
1194278.5
1200464.5
1207605.0
1214839.0
1223674.5
1234304.0
1245613.5
1259379.0
1275144.0
1290416.0
1306883.5
1325603.0
1343319.0
1358798.5
1373970.0
1389111.5
1404482.0
1421376.0
1436649.5
1447024.0
1456542.0
1467999.5
1477869.0
1484677.0
1490338.5
1495627.0
1500381.0
1505467.5
1511486.0
1516284.0
1519085.5
1522333.0
1526099.0
1530211.0
1535324.0
1538548.5
1539805.0
1542114.5
1543158.0
1541912.5
1542531.0
1545634.0
1549158.0
1553793.0
1561357.5
1571925.5
1584634.0
1599521.5
1615759.0
1632305.5
1649548.5
1665353.0
1677203.5
1685359.5
1689111.0
1690297.0
1692052.5
1690675.5
1684193.5
1676611.5
1667779.5
1656190.0
1643716.0
1631497.5
1620587.5
1612514.5
1608490.5
1609522.5
1614534.5
1622934.5
1635253.0
1649913.5
1667706.0
1691864.5
1720974.0
1751502.5
1782737.0
1816229.0
1853696.5
1892939.5
1929713.0
1964630.0
2001060.5
2038989.0
2076193.5
2112860.5
2151095.5
2190633.5
2229897.5
2269021.5
2307653.5
2344565.0
2379053.5
2409869.0
2436608.5
2459239.5
2474851.0
2481232.5
2479447.0
2469347.5
2449834.0
2422089.5
2387628.0
2347313.0
2302659.0
2254554.0
2203884.0
2153793.5
2105987.0
2058700.5
2012733.0
1971788.0
1936502.5
1905498.5
1878643.5
1856528.5
1839342.0
1825442.5
1814008.0
1807482.5
1805869.5
1806175.0
1808371.0
1813203.0
1820170.5
1830185.5
1843373.0
1859126.5
1879295.5
1904949.0
1934141.0
1965223.0
1997963.5
2031672.5
2063760.5
2091429.0
2114732.5
2134659.5
2150857.0
2164794.0
2178783.5
2191045.5
2199155.5
2203369.0
2202378.0
2195483.0
2185856.0
2174559.5
2161878.5
2151561.5
2144179.0
2138627.0
2138029.5
2142807.5
2151126.5
2165706.5
2188452.5
2219266.5
2261270.0
2318453.0
2393726.0
2489451.0
2607339.5
2747082.5
2898954.0
3040961.0
3145634.0
3188791.0
3162544.0
3080297.5
2964418.5
2835956.5
2711606.0
2601574.5
2509656.5
2433983.5
2371443.5
2320740.5
2279338.5
2245044.0
2216840.5
2192701.5
2172788.5
2156734.0
2141628.5
2129010.0
2120665.5
2113623.5
2107202.5
2102754.0
2099814.0
2097432.5
2094510.5
2090491.5
2084691.5
2077090.0
2069692.0
2061726.0
2051131.5
2039174.0
2027315.5
2017206.5
2008837.5
1999175.5
1990885.0
1988626.0
1989559.5
1990710.0
1993209.5
1997706.5
2003107.0
2007140.5
2009762.0
2012270.5
2013153.0
2012054.5
2010578.5
2007666.5
2001740.5
1993663.0
1984846.0
1974796.0
1962421.0
1949235.5
1938611.0
1933231.0
1932946.0
1936543.5
1946499.0
1963925.0
1985634.5
2011511.5
2041542.5
2073844.0
2111021.0
2153289.0
2194875.0
2232788.0
2266999.5
2297651.5
2323593.0
2341607.5
2352390.0
2360073.0
2365727.5
2368082.5
2366700.0
2364001.0
2362622.0
2362326.5
2364588.5
2371449.5
2381216.0
2393063.0
2407696.0
2425167.5
2446536.0
2471847.0
2499483.0
2528283.0
2557628.0
2587367.0
2615085.5
2636949.5
2653180.5
2664402.0
2667647.0
2661848.5
2649287.5
2631945.5
2611470.0
2589580.5
2566792.0
2543430.0
2521837.0
2504734.5
2491944.5
2480458.0
2467381.5
2452992.5
2438940.0
2423908.5
2405485.5
2384215.5
2362414.5
2340536.0
2317110.0
2292955.0
2270146.5
2247103.0
2222770.0
2200124.5
2180445.0
2162806.0
2147683.0
2135159.0
2124262.0
2114911.0
2106966.0
2099545.5
2093300.0
2090009.0
2089862.0
2093060.5
2100314.0
2110176.5
2121779.5
2136263.5
2153847.5
2175663.0
2203139.0
2234965.5
2271099.5
2312792.0
2358543.0
2407540.0
2460678.5
2516259.5
2570806.0
2622124.5
2669667.5
2712659.0
2748709.5
2776225.5
2794908.0
2803420.5
2801417.5
2790424.5
2770581.0
2741206.5
2703043.5
2658298.0
2609298.5
2556439.5
2500366.0
2443578.5
2386794.5
2331084.0
2279847.0
2232742.5
2187384.5
2144837.5
2106189.5
2070578.5
2036816.5
2004285.0
1974530.0
1949317.5
1928027.5
1908666.0
1889478.0
1870327.0
1851931.0
1835033.0
1819928.5
1804433.0
1787767.5
1772583.0
1758413.0
1743059.5
1727206.0
1712222.0
1698862.5
1685355.5
1669626.5
1653484.5
1637592.0
1621369.5
1605521.0
1588566.5
1571031.5
1554893.0
1538364.5
1522163.5
1507688.5
1493102.5
1479021.5
1465282.0
1451680.5
1440709.0
1429202.0
1414754.5
1401219.0
1387488.5
1371573.5
1355612.5
1339284.0
1323720.5
1311785.5
1302334.5
1293733.5
1285030.0
1275555.5
1267316.0
1262222.5
1259824.0
1259454.5
1261484.5
1265588.0
1270613.5
1277752.5
1288345.0
1301158.5
1315478.0
1330056.5
1343223.0
1356225.0
1369234.0
1380004.0
1387763.0
1392341.5
1393127.0
1389861.5
1383178.0
1373412.0
1358829.5
1339375.5
1317085.5
1291912.0
1264549.5
1236059.5
1205016.0
1172001.0
1138596.5
1104357.5
1070022.5
1036728.0
1004409.5
972328.0
939974.0
910111.5
884665.0
860542.0
836220.5
812689.5
789121.5
765612.5
744241.5
725859.5
709243.5
692765.0
676009.0
659268.0
643562.5
630271.0
618528.0
606490.5
594200.0
582619.5
571906.0
561100.0
550215.0
540630.0
532272.0
524986.5
519157.0
512893.5
505148.5
497657.5
491418.0
486381.0
481542.5
475838.5
470794.5
466993.5
462415.5
457302.0
452840.0
448102.0
442976.5
438250.0
434039.5
431168.5
429283.0
426236.0
422507.5
419896.0
417785.5
415248.5
411852.5
407711.0
404096.0
400587.5
397103.0
395427.0
393133.0
388068.0
384238.5
382378.5
379310.0
375733.0
372227.0
367634.5
362891.0
359335.5
357619.5
356630.5
353294.5
348069.5
344481.0
342390.0
339502.5
336646.0
334680.0
331806.0
329422.0
330005.5
329496.0
325432.0
322021.0
320381.0
319044.5
318192.0
316849.5
315625.5
316170.5
316918.5
316583.0
315386.0
314189.0
314122.0
313262.0
310491.0
308223.0
306451.0
304235.5
302574.0
301127.0
299347.0
297524.5
295353.5
292794.0
290546.0
289638.0
289464.0
288448.5
287182.0
285981.0
285221.5
286632.0
288096.0
287925.0
288844.5
290068.0
289933.5
289822.0
288627.0
286742.5
287201.0
289009.0
291216.5
295715.0
303217.5
314000.5
329041.0
349455.5
375621.5
405983.0
436096.0
457558.5
463726.5
455404.5
436502.0
411779.5
385441.0
358583.5
334311.5
315777.5
300970.5
289657.0
282865.5
277690.5
272663.0
268667.0
266241.0
265277.5
263777.5
261624.0
260181.5
258311.0
256908.0
257062.0
255965.5
253321.0
250572.5
247551.5
245895.5
245942.0
245522.5
245061.0
245674.5
246237.0
246008.5
246476.5
248106.5
248726.5
249530.5
252745.5
254744.5
255895.0
261577.5
268448.5
273110.0
281524.0
295518.0
311570.5
330246.5
352636.0
377891.0
405216.0
433050.0
460521.5
487477.5
512887.0
535730.0
554410.5
569040.5
585002.0
608142.0
642779.0
696517.5
775053.0
870175.5
956621.0
1002578.0
990287.0
926842.0
832520.0
726394.0
623797.0
535872.5
466289.0
412445.5
371463.5
341523.0
320054.5
305978.0
299020.5
295758.5
292722.5
290699.0
291920.5
296338.5
303013.0
312731.5
326146.5
342804.5
363072.5
385692.0
408207.0
430878.0
452462.5
469679.5
482606.5
490186.5
488852.5
480179.0
469106.5
458285.5
449725.5
446351.0
450110.0
459986.0
472377.0
481536.0
479557.5
462556.5
435479.0
404561.0
371992.0
340568.0
314069.0
294236.0
281720.5
275092.5
271084.0
268800.5
268771.0
271484.5
278258.5
288582.0
303218.0
327519.0
364439.0
414786.0
481168.5
561645.0
644658.0
706975.5
723729.5
692176.5
629915.5
554279.5
479144.5
414343.5
363175.5
326894.0
303620.0
288168.5
276530.0
266616.0
259784.0
257713.0
258162.5
260238.5
264693.5
270254.5
277546.0
288587.5
302469.5
318777.5
340201.0
367438.5
397847.0
431040.5
468383.0
509283.5
552624.5
595576.5
633955.5
665925.0
688774.0
699267.5
698863.0
690397.0
675820.0
660196.0
651299.0
653302.0
664286.5
681363.5
698299.5
701927.0
684700.0
649093.0
599916.0
545653.0
494248.0
448202.0
410815.0
383789.5
364803.0
352357.5
344813.5
342166.0
345471.5
352554.0
364401.0
384918.0
414431.5
453619.0
500994.5
548085.0
586999.5
614681.5
632195.5
644543.5
654961.5
662747.0
669091.0
675580.5
677848.0
671159.5
657189.5
639205.0
620100.5
604148.5
595121.0
596785.5
609853.0
627498.0
639218.5
635283.5
612268.5
574725.0
527706.0
477586.5
431878.5
391772.5
357791.0
332073.0
312374.5
297067.5
285443.0
275180.0
267030.0
261055.0
255371.0
251368.0
249643.0
247884.5
244836.5
241647.0
239645.0
237285.0
234361.0
232562.0
229684.5
225582.5
223446.0
222289.0
221273.5
220874.5
219803.5
218628.5
217808.0
217649.5
219704.0
222158.0
224113.0
226360.0
226321.0
225181.5
226526.5
228930.0
231345.0
233277.5
233986.0
235320.5
236508.5
236935.5
239376.0
242181.0
243217.0
244344.5
245418.0
246315.0
248089.5
250135.0
252179.0
252688.0
250158.5
246920.5
244670.0
243895.0
245548.5
248397.0
251968.0
256259.0
258259.0
257438.0
255454.5
251085.0
244795.5
238676.5
231683.0
223862.0
217766.5
213915.5
211135.0
208012.5
204126.0
201547.5
200756.0
199428.0
197829.5
197243.0
196408.0
195277.5
195060.5
195056.0
194936.5
195734.0
197265.5
198088.0
198060.5
198804.0
200647.5
202664.0
204774.5
206245.5
206702.5
207010.5
206582.5
206490.5
209372.5
213100.5
214874.5
216109.5
218704.0
223623.5
229588.0
233638.5
236067.0
238176.5
239217.0
240004.0
242330.0
245479.5
248642.5
253496.5
259448.0
262333.5
262341.5
262224.5
260982.0
260176.0
262609.5
265223.5
266822.5
269431.5
271924.0
275045.0
280719.0
286308.5
290379.5
294922.0
300617.5
307620.5
316059.5
324365.5
332185.5
341431.5
351799.5
362234.5
374701.5
388269.0
398648.5
406943.5
415750.5
422817.0
427411.0
431331.0
433976.5
434802.5
434524.5
433112.0
431429.0
430806.0
430855.5
430796.0
429848.5
428099.5
428158.5
430983.5
435007.0
440666.5
447661.0
454652.5
463335.5
473234.5
481243.0
488044.0
495321.0
503858.5
514340.5
524623.5
532261.5
536920.5
539724.5
543525.0
548295.5
551535.5
554538.0
559275.5
565730.0
574407.5
585503.0
599109.5
615069.5
632602.0
652665.5
675684.0
699617.0
723311.5
747400.5
773569.0
803245.0
836182.5
871391.5
906664.0
939919.5
971844.5
1002811.0
1032557.5
1062716.5
1092849.0
1120261.0
1145799.5
1172079.5
1198543.0
1222682.5
1243156.0
1261332.5
1279766.5
1297861.0
1312775.0
1324276.0
1333834.0
1342322.5
1350388.5
1357882.0
1364481.0
1369775.5
1372367.5
1371918.5
1368956.0
1363954.0
1358553.5
1353677.0
1350046.0
1349601.5
1352457.5
1357869.5
1364677.0
1370693.5
1376988.0
1383196.0
1385038.5
1385215.5
1388981.5
1394366.5
1400964.5
1411913.5
1426210.0
1441225.5
1454553.5
1461306.0
1457201.5
1442163.0
1418995.5
1392393.0
1368537.5
1351144.0
1339376.0
1331374.5
1326593.0
1324507.5
1322593.5
1318632.5
1315167.0
1314936.5
1316686.5
1320210.5
1326001.5
1333220.5
1342949.5
1356562.0
1375053.5
1400405.0
1432191.5
1468896.5
1510794.5
1557666.0
1608214.0
1660279.5
1712627.0
1767267.5
1825860.0
1888281.5
1954732.5
2024038.5
2093113.5
2158869.0
2219302.0
2273001.0
2317170.5
2349271.5
2369457.5
2380223.5
2387278.0
2396001.5
2406442.5
2417438.5
2429015.5
2439023.5
2445249.0
2448174.0
2448614.0
2446104.0
2439674.0
2429301.0
2416219.5
2401258.5
2384490.5
2366165.5
2346380.0
2326058.5
2307978.5
2293688.5
2283210.0
2278461.0
2280287.5
2285618.0
2291462.0
2295074.5
2292599.5
2283171.5
2269795.5
2256078.5
2245040.0
2238283.5
2234739.5
2231306.5
2225908.0
2218799.5
2210563.5
2203149.0
2201020.0
2206469.5
2217429.5
2228932.5
2232575.0
2220986.5
2194747.0
2159314.5
2119843.5
2082703.0
2054004.5
2035860.0
2028494.5
2031159.0
2040505.5
2052855.5
2065235.5
2073626.0
2072144.0
2054271.5
2019952.5
1978190.0
1936997.0
1899858.5
1871326.5
1855579.0
1853260.0
1862183.5
1879256.0
1904628.5
1941338.5
1991033.5
2053392.0
2124365.5
2194463.0
2251326.5
2283288.5
2287139.0
2272334.0
2251580.0
2234951.5
2231631.0
2245396.0
2274002.0
2315094.5
2364977.5
2419415.5
2478503.0
2541638.5
2603626.0
2660314.0
2709545.0
2747656.0
2770586.5
2776376.5
2764134.5
2731173.5
2675461.0
2601203.0
2516513.0
2426883.0
2332482.5
2229355.0
2116151.0
1997858.5
1880206.5
1767741.5
1665349.0
1575161.5
1497049.5
1430767.5
1374011.0
1324121.0
1279844.5
1239512.5
1203255.5
1172898.5
1146642.5
1121129.5
1096967.0
1075989.5
1057067.5
1038432.5
1020114.0
1002285.0
985111.0
969553.5
955736.5
943602.0
934020.0
927158.0
923662.5
924603.0
928532.0
934640.0
945458.5
962771.5
985940.5
1013997.5
1046408.0
1081615.0
1116801.5
1150463.5
1181071.0
1206000.0
1226015.0
1242949.5
1256380.5
1268394.5
1279741.0
1283788.0
1274468.5
1251041.5
1214581.0
1169135.0
1121381.0
1076142.5
1037072.5
1007143.5
984239.0
963709.5
944964.5
928740.0
914186.5
900358.5
885093.5
867570.0
849792.0
832531.5
816764.0
803504.0
791736.0
782310.5
775366.5
768805.5
763636.0
760307.0
757924.0
757396.5
756122.0
750792.0
741739.5
728373.0
712104.5
696422.5
680661.0
664440.0
651543.0
645276.0
644459.5
645605.0
648726.5
655442.5
666663.5
684997.5
709644.5
736785.5
766187.0
796734.0
826019.0
854186.5
879260.0
897481.5
907892.0
913314.0
918121.0
922488.5
924877.5
925234.5
919036.0
901653.0
874842.5
842012.0
808168.5
778723.0
754521.0
735317.0
720658.5
708588.5
699471.0
694244.5
692356.5
694550.0
700661.5
708219.5
717124.5
730371.0
748273.5
766607.5
783755.0
803010.0
824315.5
843966.5
862058.0
880467.0
899033.0
917352.5
933787.5
946557.0
957703.0
968685.0
976209.5
978305.5
977983.0
977629.0
976074.0
973344.0
970947.5
967597.5
962636.0
957973.0
953512.0
948379.0
941601.0
931599.0
920908.5
911764.0
901483.0
890321.0
880214.5
869147.5
856946.5
846074.0
836435.5
827057.5
819209.0
814073.5
809739.5
804557.0
799383.0
794093.0
788111.5
781571.0
774621.5
768571.0
763382.5
758074.5
753387.0
748618.5
744075.0
741704.5
739061.5
734670.0
730789.5
727463.5
724478.0
721659.5
718348.5
716222.5
715530.0
715530.0
717225.5
720453.5
725465.5
731781.5
737267.5
743550.5
751946.5
761524.0
774270.0
789930.5
804987.0
819324.5
835427.5
854752.0
875062.5
894189.0
914675.5
936953.5
959041.5
982348.5
1007062.0
1032083.5
1058760.5
1088142.5
1120540.0
1154806.0
1188782.5
1222922.0
1257847.5
1293131.5
1328218.0
1360278.5
1387591.0
1411759.0
1434436.0
1456393.0
1475890.5
1490999.0
1503412.0
1513952.0
1523020.0
1533399.0
1545108.0
1557457.0
1572647.0
1590208.5
1607079.5
1621895.0
1634944.0
1646243.5
1653032.0
1653311.5
1648889.0
1639599.5
1624245.5
1605395.5
1585225.0
1563782.0
1541202.0
1518341.0
1497785.0
1480913.5
1466948.5
1456597.5
1449970.5
1445779.0
1444291.0
1445479.5
1448009.5
1450132.0
1451229.5
1453564.0
1456906.5
1457400.5
1454381.5
1448342.0
1439095.5
1429246.5
1420280.0
1411117.5
1401484.5
1391433.5
1382666.0
1376839.5
1371696.0
1366124.5
1361775.5
1358075.5
1355289.5
1356592.5
1360853.0
1362252.5
1359824.5
1359046.0
1363382.0
1371896.0
1384346.0
1401836.0
1423948.5
1450343.5
1481839.0
1516754.0
1553100.5
1593253.0
1638157.0
1684783.5
1731671.0
1776973.0
1818772.0
1859843.5
1901662.5
1942048.5
1981551.0
2021725.5
2062293.0
2102906.5
2142666.0
2180914.0
2218103.0
2254340.5
2290184.5
2326393.5
2361853.0
2395537.0
2427473.0
2454986.5
2473875.0
2481553.5
2472818.0
2440691.0
2383829.0
2305723.0
2213178.0
2115750.0
2019078.0
1924968.5
1835807.0
1753424.0
1679493.0
1613955.0
1553388.0
1495499.0
1439236.0
1384709.0
1335334.0
1291787.0
1250672.5
1211881.0
1177288.0
1145301.0
1114098.0
1085883.5
1061445.5
1037802.5
1016055.0
998725.5
983389.0
970284.5
962621.5
958954.5
956421.0
954259.0
953146.0
954546.5
959048.5
966910.5
977068.5
988398.5
1003483.5
1023141.5
1045491.0
1071560.0
1101071.0
1132485.5
1166812.0
1203096.5
1240352.0
1280018.5
1321103.0
1362184.5
1402706.5
1440444.0
1475590.5
1511199.0
1548294.5
1586605.0
1626457.0
1667739.0
1709637.0
1750127.5
1784352.5
1805990.5
1810362.0
1795961.0
1766727.5
1729772.5
1689700.0
1651392.5
1620082.5
1595158.5
1575283.0
1561698.5
1552238.0
1544980.5
1541014.0
1539576.0
1541001.5
1547648.0
1558311.0
1570492.5
1583979.5
1599193.0
1617078.0
1638209.5
1660889.0
1683768.5
1707592.0
1732208.5
1756150.5
1779288.5
1802845.0
1827597.5
1852509.0
1875898.0
1897630.5
1916664.5
1929279.0
1931949.5
1921783.0
1897424.5
1862321.0
1822543.0
1782388.5
1744174.5
1710097.0
1681872.0
1658101.5
1636234.5
1616476.5
1599333.0
1583410.5
1567202.5
1550234.5
1533098.5
1515430.5
1496230.5
1476833.0
1458083.0
1439049.5
1421081.0
1405887.0
1392263.5
1378657.0
1365287.5
1352975.0
1341378.5
1330586.0
1322595.0
1317653.0
1313844.0
1310449.5
1306628.0
1300525.5
1292090.0
1283744.5
1276953.0
1269858.5
1261688.5
1254739.0
1248856.0
1242316.5
1236775.0
1234695.0
1235744.0
1237757.5
1240470.5
1245911.5
1253296.0
1260336.5
1267751.0
1276202.0
1285289.5
1294718.0
1303223.0
1311931.5
1323295.0
1335207.0
1344812.0
1351819.0
1353546.0
1344954.0
1323814.5
1291585.0
1250862.0
1205458.5
1161087.5
1121473.0
1087358.5
1060028.0
1039378.0
1022272.5
1007085.0
994757.0
985313.0
977399.0
970645.0
965024.5
959206.5
954113.5
952521.5
952154.5
948933.5
944178.0
940432.5
937424.0
934519.5
931965.5
930057.0
927610.0
923453.5
918990.0
914486.5
908524.5
902905.0
899013.5
894874.0
890572.5
886527.5
880521.0
872892.0
865801.5
859191.0
852148.0
843419.5
833431.0
824644.0
816262.0
806062.5
794679.5
783316.0
772902.5
763350.5
753603.0
743518.5
732117.0
720014.5
709717.0
699697.0
689751.0
681866.0
672779.0
662341.5
654227.5
646001.5
636227.0
626289.5
615223.5
604471.0
594336.0
582966.5
573369.5
566275.0
557858.0
548089.0
537942.5
527397.0
518810.0
513460.5
508557.5
501488.0
493515.0
485472.5
475388.5
463835.0
452881.5
442452.5
432743.0
423650.5
414315.0
404865.5
395721.0
387889.5
381223.0
374225.5
368473.5
365388.0
362241.0
357037.0
351358.0
347550.0
345128.0
342135.0
339224.0
337400.0
335696.0
332529.0
327422.5
323368.0
321620.5
318560.5
314256.0
310994.5
307125.0
302474.5
299020.5
296936.0
295196.5
292704.0
290330.0
288715.0
286562.0
284902.0
284325.5
283523.5
283713.5
284776.0
285182.5
285712.0
285094.5
283099.0
283671.0
287015.0
291229.5
296783.5
301661.5
303852.0
305697.0
308555.5
311321.5
313659.0
314908.5
314017.5
311792.0
309575.0
306610.0
300797.0
292363.5
284614.5
278632.5
272156.0
265714.0
261819.5
259425.0
256572.5
253710.5
251230.0
248927.5
247212.5
245837.5
244006.5
242419.0
241839.5
240828.0
238105.5
235123.5
234230.5
235089.5
235386.5
235567.0
236707.0
236595.0
235734.0
237180.0
239157.5
239691.0
239804.0
238994.5
237934.0
238168.0
237866.0
236184.0
234603.0
233200.0
231359.0
228530.5
224774.0
221225.5
218028.5
214671.0
211095.0
207046.5
202533.0
197943.5
194016.5
191323.5
189081.5
187023.0
185352.5
182719.5
179443.5
177556.5
176802.5
176653.5
176475.0
173954.5
169810.0
167208.0
166519.0
166866.5
167787.5
168465.0
167751.0
165301.0
164116.0
165610.5
165959.5
165565.5
167556.5
169255.0
169901.0
171308.0
171590.5
171990.0
174837.0
177578.5
179944.5
182863.0
184478.0
185095.0
185728.5
186167.5
187152.0
188424.0
189053.0
189392.5
190480.0
192727.5
194334.5
194318.5
194289.5
194538.5
194678.5
194579.5
193223.5
191179.0
189363.0
186955.0
182954.0
177205.5
173086.0
173097.5
173153.5
171557.5
170074.5
166821.0
163281.0
162906.0
162616.5
160446.0
157967.5
155100.5
152293.5
149769.0
147530.5
146465.5
145108.0
143150.5
142030.0
140488.0
138695.5
137103.5
134472.5
133348.0
133594.5
130377.0
125160.5
122010.0
121326.5
122731.5
124062.5
123533.0
122011.5
120734.5
121685.5
123989.5
123797.0
121446.0
119453.0
118674.5
119062.0
119618.5
120300.0
120222.0
117510.5
114368.0
112872.5
112060.0
111755.0
110953.5
109273.0
108647.5
109245.5
109703.5
108681.5
107245.5
108225.0
109442.0
108453.5
107313.0
105781.0
103543.0
102416.5
102366.0
103217.5
103340.0
101881.0
102710.5
105929.5
107796.5
107615.5
105935.0
105075.5
105958.5
105526.5
104528.5
105291.0
106642.5
107895.0
108369.5
108047.0
108743.0
110417.0
112391.0
114019.5
114210.0
113350.5
110975.0
107324.0
105458.5
105752.0
106831.5
108333.5
108172.5
105541.0
102794.5
101121.0
100282.5
100811.5
102803.5
104074.0
102764.5
100382.5
99150.5
99590.0
101042.5
102465.5
103625.0
103920.0
102579.0
100979.5
100053.0
99146.5
98268.0
97033.0
95261.0
94125.5
93609.0
92683.5
91500.5
90803.0
90687.5
91172.5
92373.0
93238.5
93413.0
94139.5
94623.0
93847.5
93238.0
92765.5
91397.0
89654.5
87627.5
85409.0
84069.5
83478.0
81777.0
78530.0
76268.0
75990.0
76400.0
78222.0
81178.5
82660.0
82865.0
83376.0
84220.5
84276.0
82408.5
80683.5
80769.5
79899.0
77738.5
77186.0
78368.0
79686.0
79587.5
78387.5
78761.0
80353.0
81279.0
82426.5
83054.0
81655.0
80434.5
80325.5
79443.0
78285.5
77828.5
77173.5
77439.5
79900.0
81774.5
81560.5
81318.5
80772.0
79218.5
78965.5
80405.0
82011.5
83261.5
82954.0
81642.5
82019.5
83981.0
86156.5
87330.0
85564.5
82055.5
79713.0
78898.0
78856.0
78082.5
76611.0
77322.0
79789.5
80941.5
80290.0
79024.0
79413.0
81497.5
81662.0
80307.0
80633.5
81494.5
81349.0
81482.5
82922.5
85512.0
88049.0
89330.5
89820.0
90873.5
92837.0
94728.5
95704.5
96329.0
98594.0
102872.5
105680.0
105592.0
105669.5
106646.5
107325.5
108083.5
108320.0
107486.5
107025.0
108435.5
112198.5
117841.0
125282.0
134188.5
143116.5
152272.0
161837.5
171024.0
181518.5
194331.5
208228.5
222338.0
235267.5
247140.0
258502.5
267370.5
273845.0
278308.0
278784.5
276355.0
272707.5
267578.5
260885.5
251281.0
239973.0
229987.5
219546.0
208278.5
198995.5
190436.5
181381.5
173229.0
165292.5
157376.0
152025.0
149283.5
145883.0
141545.0
138654.0
137105.5
135981.5
134326.5
131785.5
131737.5
133920.5
133480.5
132340.5
133333.5
133102.0
131533.5
131701.0
133716.0
136384.5
138518.5
140456.5
143302.0
145777.0
146730.5
146994.5
147826.5
150254.0
153695.5
156560.0
159340.0
164015.0
169597.5
173258.0
176545.5
182037.0
188180.0
194044.5
199927.5
206282.5
215077.5
224552.0
232401.0
241681.0
253435.0
267457.5
284938.5
302990.5
321672.0
344066.0
365950.0
385179.0
406377.0
429494.5
451062.0
470325.5
488634.5
507273.5
525161.5
541796.0
558495.0
574557.0
588665.5
601035.0
612979.0
625648.5
638094.5
650053.5
661709.0
670353.5
674920.0
676054.0
672449.5
664890.5
655760.5
646508.0
638898.0
631779.5
623642.5
617652.0
614701.0
612056.0
611265.0
615101.0
621671.5
629468.0
640415.0
654746.5
670584.0
687394.0
704810.5
721497.5
735705.0
746636.5
755659.0
762802.5
767161.0
769608.0
768455.5
763418.0
759281.0
754997.5
746466.5
735548.5
723040.0
709204.5
697153.5
686130.5
674207.0
662005.5
649521.5
637805.0
627928.0
618730.0
609683.0
601261.0
594570.5
590323.0
587095.0
584190.5
582231.0
581044.0
581466.0
585434.5
592667.0
601096.0
610949.0
623076.5
634997.0
646089.5
659375.0
675278.5
693470.0
714660.5
737348.5
760426.5
783794.0
806913.5
830687.5
854972.5
878119.5
899499.5
916830.5
928550.0
938112.0
947199.0
952250.5
952863.0
952594.5
951056.5
948107.5
949114.0
956026.0
966561.5
980387.5
994927.0
1007493.0
1020566.0
1035400.0
1050134.5
1063319.0
1074705.5
1086173.5
1098726.0
1111443.0
1123386.5
1132594.0
1139886.5
1147809.0
1153827.5
1156696.5
1159301.0
1161339.0
1162117.0
1162742.5
1162523.0
1160217.0
1154344.0
1144735.5
1134152.0
1122724.5
1108180.0
1091197.5
1072960.5
1052929.0
1030955.5
1007800.5
984883.5
962607.5
938901.5
913039.0
887818.5
864148.5
840006.0
816706.0
796759.0
777508.5
756355.0
735515.0
716067.0
696756.5
679005.5
664399.5
650848.5
637001.5
624508.5
613688.5
603473.0
594943.0
589318.0
584641.0
579236.0
575304.0
573967.5
572686.0
571576.5
572590.0
574207.5
575927.0
578896.5
581064.0
581957.5
584250.5
587752.0
591445.0
595769.5
599526.5
601181.0
600849.0
599778.0
598791.5
596037.5
591118.0
587489.5
585072.0
581664.5
579578.0
579567.0
579987.5
583617.5
590925.0
596881.0
602052.0
611452.5
624370.5
637166.0
649136.0
660632.5
671001.5
679168.0
684974.0
689198.0
691677.5
692125.0
690158.5
683082.0
671150.0
659188.5
646805.5
630632.0
612664.0
594722.0
576620.0
559356.0
542104.0
524264.5
506474.0
487636.5
468665.0
451451.0
435153.5
419337.5
404027.5
389584.5
376825.0
365088.0
355159.5
346654.5
336169.0
325381.5
317053.5
309563.0
302945.5
296649.5
289481.0
283511.0
277852.0
270529.0
263117.5
255411.5
247067.5
240112.5
234983.0
230886.5
227248.0
223623.5
219467.0
214210.0
208169.0
201738.0
196808.5
194891.5
192298.0
187354.0
182996.0
179104.5
175577.5
173293.0
171014.5
168982.0
165981.0
160971.0
158293.5
158020.5
156431.5
155110.0
154570.0
152882.5
150862.0
149066.0
147456.5
146141.0
143888.0
140518.5
137392.0
134995.5
133098.0
132076.0
132126.0
132699.0
133829.0
134147.5
131606.0
128442.0
126428.5
124108.5
122733.0
122676.5
121924.5
121664.5
121981.0
121426.0
121504.0
121515.5
119783.5
118580.0
118314.0
117398.5
117296.0
118441.5
118221.5
115521.5
111952.5
109931.5
110183.5
111249.0
112177.0
112634.5
112684.0
113657.0
114521.0
113340.5
112003.5
110828.0
108969.0
109526.0
111749.0
111816.5
111708.5
112671.5
112357.5
111367.0
110760.0
109218.5
106492.5
104856.0
105315.0
105626.0
105446.5
105578.5
104173.5
101574.5
99600.5
98475.0
98963.0
99083.0
96912.0
95550.0
96081.5
97419.0
99369.5
99496.0
97637.0
96422.0
95111.0
92986.0
92195.0
93271.5
93172.0
90908.0
90344.0
91639.5
91962.0
93095.5
94599.0
93743.5
93011.0
94183.0
96139.0
97267.5
94773.5
90369.5
88512.0
88116.5
86565.5
84943.5
85057.5
85910.0
86028.0
86477.0
86342.5
84010.0
82596.0
83043.0
82792.0
83209.5
85591.0
87330.5
86815.0
85355.5
84355.0
83059.5
81354.5
81382.0
83332.5
84928.0
85365.0
86160.5
87171.0
85923.0
83857.0
83461.0
82248.5
80216.5
80258.5
80990.0
81125.0
81167.5
80607.5
79525.0
77597.5
75259.5
74459.0
74310.5
73201.5
71923.5
71653.0
72913.5
74319.0
73946.5
72062.5
70117.5
69839.5
70879.0
70460.0
68435.5
66866.0
66307.0
66325.0
66723.0
67618.0
68112.5
67592.5
67302.5
66544.5
64468.0
63592.0
64255.5
64551.5
64865.5
65830.0
67218.5
67985.5
67410.0
67504.5
68547.0
67968.5
66391.0
65687.5
65062.0
63692.5
62065.5
60907.0
60286.0
59520.0
58504.5
57453.0
55906.0
54303.0
54366.5
56083.0
57714.0
58952.5
59627.5
58601.0
56691.5
55364.0
54672.0
54834.5
55087.0
54413.5
54295.5
54989.0
54411.0
53398.0
54184.0
55371.0
54661.0
52817.0
51452.0
50792.0
50684.5
50842.0
50442.0
48845.5
46615.5
45119.5
44551.5
44182.0
44478.5
46612.0
50062.5
51682.0
49777.0
47113.5
45135.5
43157.0
43210.0
45224.0
46662.0
48527.5
50428.0
50047.5
48673.0
46765.5
43721.5
41525.5
40788.5
40610.0
40528.5
40199.5
41324.0
44240.0
45646.0
44941.5
44491.0
45097.0
46433.5
47486.5
47498.5
47577.0
47970.0
47199.5
45686.5
45197.0
46067.5
48260.5
51196.0
53298.5
54619.5
55639.5
55417.0
54015.0
51912.5
49308.0
47225.0
45659.0
44620.0
44562.5
43436.5
40707.0
39267.5
40023.5
41681.5
42340.5
41381.0
41777.5
44011.0
44445.5
42837.0
41054.5
39655.5
39430.0
39439.5
38607.0
38498.0
38535.0
37198.5
36718.0
37584.0
37853.0
39219.0
42367.0
44159.0
44925.0
46981.5
48791.0
48073.0
45481.0
43795.5
43904.0
43465.0
42932.0
44552.5
46240.5
46659.5
47177.0
46364.0
43946.0
42858.0
43068.5
43398.5
45053.0
47345.0
47704.5
46403.0
44935.5
43428.0
42515.5
42815.5
43442.0
43068.5
41082.0
39400.0
39811.5
40302.5
40365.0
41209.0
40964.5
40117.5
41315.5
43070.5
43383.5
41840.0
39548.5
39446.0
40839.5
41744.0
43066.0
43938.5
44114.5
45363.0
46211.5
45589.0
45327.5
46418.0
47773.5
46759.5
44122.5
43653.0
44621.5
44980.5
45533.5
46137.5
46361.5
46758.0
47645.0
48543.0
47881.5
46303.0
46309.5
47498.5
48559.0
49990.5
51838.5
52019.5
49305.5
47089.5
47394.0
47360.5
47401.0
49134.0
49878.0
49128.5
48531.0
47851.5
47889.0
49062.5
49266.5
47376.0
44937.5
43699.0
43801.0
45670.5
48632.5
49297.5
47747.0
46310.0
43994.0
41840.0
42137.0
43018.0
43614.5
44708.0
45273.0
45073.5
44898.0
45870.0
48379.0
49057.0
45981.0
43144.0
42803.5
42939.0
43876.0
46130.0
46398.5
44430.5
43628.5
43589.0
43059.5
42895.5
42545.5
42185.5
42559.5
42230.0
41475.0
42503.0
45721.0
49407.0
51212.5
51899.0
53278.5
53173.5
51337.0
51741.5
54324.5
55582.5
54952.0
54321.5
54904.0
55736.5
55124.0
53453.5
51887.0
49980.5
48270.0
49292.5
52415.5
53527.0
51878.5
50869.0
51656.5
51827.5
50957.5
50621.0
49996.0
49421.0
50373.0
49807.5
47014.5
45951.0
46385.5
47251.0
48564.5
47965.5
47479.0
49875.0
51152.5
49971.5
48937.0
47588.5
45801.0
45132.0
46212.5
48549.0
50554.0
51188.5
50218.5
47858.0
45514.0
44166.5
43555.5
42427.5
40437.0
40475.0
42987.5
43947.5
42930.0
42808.0
43576.0
43115.0
40983.0
39611.0
40117.0
40409.0
40047.5
40321.0
41140.0
42112.0
42721.0
42576.0
42924.0
43900.0
43053.5
41362.0
42772.0
44735.0
42975.5
41054.5
41861.5
43063.0
43486.5
42820.0
41998.0
42524.0
43261.5
44013.5
44047.5
41750.5
40254.0
40821.5
41216.0
42359.5
43100.5
41884.5
41542.5
41771.0
41076.5
41320.5
42440.5
43051.0
43115.5
43063.0
42567.5
40263.0
37870.0
38173.5
39677.5
41267.0
43179.0
44042.0
44468.0
45905.5
47309.0
47994.0
48512.0
48690.5
48261.5
48193.5
48365.5
46767.5
44132.5
43261.0
44408.0
45769.5
45313.5
43534.0
42643.5
42027.5
41350.5
41308.5
40196.5
38553.5
37972.5
36502.0
34644.0
34961.0
36106.5
36601.0
37490.0
38382.0
37416.5
35938.0
36682.5
37736.0
36849.0
36281.5
37341.0
38587.0
38882.5
38118.0
37253.0
36649.5
35788.0
34880.5
34540.5
35342.5
36637.0
37205.0
37446.0
37499.5
36956.5
35852.0
34302.0
34118.0
35386.0
35532.5
36215.5
38917.0
40123.0
39596.0
40198.5
41225.5
40750.0
39655.5
39927.5
40269.5
39069.0
39144.5
41401.5
42960.0
43416.5
42978.0
41130.0
39473.5
38893.5
38177.5
36674.0
34925.5
34102.5
34420.5
34290.0
32868.0
31537.5
31322.0
31997.0
33890.0
36116.0
36429.0
35341.5
34282.5
32799.0
31581.5
31942.0
33033.5
33241.5
32253.0
31305.0
31356.0
32023.5
32520.5
31718.5
29563.0
28255.0
29024.0
30295.5
30926.0
31659.5
32154.0
31822.0
32614.0
34838.5
36409.0
37232.0
36969.5
35465.0
34583.0
33384.5
30612.5
28289.5
27266.5
27226.0
27604.5
27939.0
29113.0
29636.5
28552.0
28365.0
28094.5
26746.5
26813.5
26920.0
25310.0
23848.5
23011.5
22416.0
22009.5
22187.0
23635.5
24188.5
22789.0
22240.5
23294.5
25063.5
26998.0
27176.5
25761.0
25471.0
26395.5
26508.0
25611.5
25398.5
26573.5
27238.0
25852.5
24593.0
25296.0
25742.5
25417.0
26413.5
26977.5
24627.0
21222.5
19730.0
20687.5
21298.5
19775.5
18739.0
19354.0
19933.0
20202.0
20676.5
22210.5
24681.5
25778.5
24645.5
22455.0
20800.5
20717.0
20891.5
20623.0
21230.0
22724.0
24320.0
25119.5
24427.0
23181.5
21994.0
21014.5
21114.0
22182.5
23096.0
23010.5
22836.5
23939.0
25019.0
25558.0
26314.5
25371.0
23215.5
23585.0
26274.5
28640.5
29174.0
27901.0
26932.5
26876.0
25759.5
23272.0
21301.0
21182.0
22041.0
22096.0
20981.0
19447.0
18312.5
17539.5
16569.5
16243.5
17261.0
18412.5
19017.0
19780.0
20810.5
21171.5
20755.5
20732.5
20896.0
20091.0
19435.0
20376.0
21184.5
19710.5
17596.5
17189.0
16702.0
14047.0
11780.0
12906.0
15196.5
14871.0
13741.5
15103.0
16991.5
18019.5
20108.0
22630.0
24188.5
24990.5
24504.0
23248.5
23186.5
24512.5
25592.0
25765.5
25835.5
25082.0
23309.0
23064.5
23964.5
24605.0
26626.5
28281.0
27219.5
26033.5
25122.5
23078.5
21719.5
21812.5
21852.0
20583.0
18081.0
16774.5
18333.5
20955.5
22116.0
21442.0
20138.0
18982.5
18988.5
20860.5
22571.0
23241.5
24461.0
25057.5
23553.5
21559.0
20288.0
19993.5
20548.5
21367.5
22535.0
23015.0
21845.5
21088.5
21632.0
21810.0
21197.0
20006.0
18555.5
17781.0
17827.0
18603.0
19660.0
20022.0
20301.5
20892.0
20578.5
19636.0
19512.0
20514.0
21679.0
22077.0
22559.5
23677.0
24638.5
25739.5
26176.5
24412.5
22291.5
21734.5
22407.5
23605.0
23805.5
22437.0
20795.0
20038.5
19891.0
17995.5
15042.5
15020.0
16211.5
15891.0
16858.5
19146.5
20129.5
20138.5
19713.0
19240.0
18450.0
15901.0
13745.0
15517.5
19179.5
19691.0
17083.0
16000.5
17180.0
17441.5
16387.0
15830.0
16528.5
17387.0
17622.5
18983.0
21292.0
21956.5
21106.5
20051.0
19867.0
20979.5
21561.5
21109.5
20061.5
18821.5
20347.5
23210.5
22169.5
19103.5
17440.5
16473.5
16993.0
19195.0
20923.5
21144.0
19873.5
18553.0
18688.0
19519.5
19792.0
18622.5
16710.5
16276.5
16891.5
17214.5
18039.0
18641.0
17983.5
18154.0
20174.0
22618.5
24481.5
24516.5
22749.0
21872.5
23095.0
25101.5
26316.0
26155.5
25882.5
26024.0
26349.5
28044.5
29834.5
30021.0
30504.0
30344.0
27806.5
26154.5
26413.0
26662.5
27209.0
27814.0
27528.5
26098.5
23660.5
22331.0
23762.5
26252.5
26524.0
23652.5
21595.5
23192.5
25575.5
26293.0
25900.5
25282.0
24609.0
23419.0
22900.5
23865.0
24264.5
24425.5
26049.5
27340.0
27209.0
26959.0
26751.0
25930.5
24779.5
24287.5
23965.0
22363.0
20125.0
18220.0
16497.5
15321.0
14699.5
14874.5
16265.5
16775.5
15834.5
16669.0
19062.0
19866.0
19588.5
19114.0
17513.5
15913.0
15087.0
14123.0
13377.5
12737.0
12625.0
14425.0
15414.5
13996.0
13427.5
13212.5
11823.5
12138.0
14224.0
15415.5
15348.5
14334.0
13220.0
12898.0
13292.0
14762.5
16665.0
17634.0
17990.0
17957.5
17197.5
16605.0
17050.5
17503.0
16597.5
15543.0
15917.5
16335.5
15652.0
14969.0
15019.0
15680.5
16250.0
15941.0
15374.0
15375.5
15995.0
17550.0
19340.0
19100.5
16730.0
15251.5
16200.5
18460.0
21268.5
23470.0
23313.0
21940.0
21443.0
20599.5
18309.5
16842.0
16984.5
16332.0
15267.5
16568.0
19111.5
19729.5
17814.0
14732.5
12863.0
13489.0
15226.0
16845.0
18096.0
18712.0
18640.0
17240.5
15155.0
14646.0
14719.5
13650.5
13532.0
14699.5
14541.5
13416.0
13086.0
13570.0
14882.5
16340.5
15907.5
14021.5
13680.5
15153.0
16540.0
18029.0
19311.5
18485.0
16494.0
15351.5
14996.0
15400.5
16035.0
15825.0
15525.5
15562.5
15280.5
15481.5
17023.5
18812.0
18981.0
17651.5
17383.5
18585.5
18999.5
18729.5
18626.5
17641.0
16167.5
15306.0
15217.5
17407.0
21147.5
22288.0
21291.0
21701.5
22853.5
23508.0
24092.0
24114.5
23800.5
23498.5
23214.5
23833.5
24119.0
23010.0
22430.0
22178.0
21544.0
21521.0
20675.5
19086.0
19460.0
20671.5
20925.0
21176.0
21208.5
19816.0
17693.5
16734.0
16636.5
15588.5
14406.5
14197.0
14461.5
15667.5
16821.5
16034.5
14765.0
14216.5
13560.0
13502.5
14531.0
14799.0
13935.0
14162.0
15321.5
14975.0
13372.0
12108.5
12201.5
14188.0
15554.0
14266.0
12616.0
12176.0
12576.5
13691.5
15036.0
16629.5
17905.0
17404.5
16077.5
15887.0
16834.0
17583.5
16954.5
15285.0
14374.5
15702.0
17881.0
18064.5
16833.5
15829.0
14678.0
13902.5
13736.5
14166.5
16151.0
17494.0
16293.0
14855.5
14132.0
13858.5
14586.0
15517.0
15508.5
14094.0
12803.0
13778.0
14972.5
14073.5
12853.5
13548.5
15944.5
17091.0
16191.5
16009.0
15947.5
15174.5
16432.0
19005.5
20177.5
19997.0
19060.0
18373.0
18297.5
17533.0
15675.0
13705.5
13310.5
14917.5
16480.5
16321.0
14609.0
12900.0
12142.0
11991.0
13171.5
14260.5
12680.5
11488.5
12118.0
11651.5
12020.5
13769.5
12815.0
10888.5
11324.0
12714.0
14176.0
15212.0
14745.5
13742.5
13183.0
13061.5
13464.0
13859.5
14391.0
15825.5
16826.5
15987.5
14758.0
14864.5
15847.5
15866.5
14421.5
13455.5
13102.0
11400.0
9133.0
7852.0
8156.0
10470.0
11686.0
10021.5
9511.0
10908.0
11564.0
12310.0
13667.0
14585.0
14803.0
14093.0
13355.0
12748.5
11425.5
11375.5
12931.0
12970.0
12359.5
13678.5
14476.5
11789.0
7775.0
6302.0
7636.5
9466.5
10715.5
11320.5
11039.0
10655.0
11104.5
11559.0
11582.5
11872.0
11537.5
10099.5
9471.5
10084.0
10474.5
9975.0
9136.0
9849.5
11878.5
11600.0
9096.5
8168.5
8889.5
9275.5
9674.5
10235.0
9943.0
9450.5
9549.0
8966.0
7842.5
7345.5
6314.0
5549.0
7426.0
9944.0
11358.0
12529.5
12266.0
10938.5
10973.5
11611.5
12245.0
13190.0
12562.0
10714.5
9966.0
9534.0
8871.5
9322.5
10021.5
9584.0
9586.0
11472.0
13020.5
11997.5
10748.5
11970.5
13801.5
13971.0
13098.5
12209.0
11984.0
12412.0
11963.5
10395.0
9270.5
8531.0
8139.5
9873.5
12533.0
13031.5
12540.0
12714.0
12134.0
10656.0
8981.0
7531.5
7652.0
8196.0
7662.5
8127.5
9926.5
11557.5
13233.5
14378.5
14836.0
15248.0
14615.0
13428.5
13133.0
13657.5
15303.0
16848.0
16482.0
15642.5
15363.5
14832.0
14057.0
13447.0
13508.5
13815.5
13244.5
12671.0
13631.0
15850.0
16989.0
15144.0
12853.5
13274.5
14735.5
14593.5
13185.5
12569.0
13320.0
13795.5
13796.0
14075.5
14237.5
14476.5
14327.5
13753.0
14607.0
15521.0
14782.0
14006.5
12162.5
9290.0
9795.0
12687.0
13282.5
12139.5
11659.5
11422.5
9887.0
7636.0
7496.0
9752.5
11307.5
10957.0
10926.5
12670.0
14405.5
15098.0
16528.0
18259.0
17904.0
16613.0
16806.0
18124.5
19176.0
18844.0
17368.5
17450.5
19785.5
21135.5
20515.0
19854.0
19205.0
18332.0
17924.5
17459.5
16567.0
15400.0
14074.5
13292.0
12137.0
10003.5
9546.5
10926.5
11797.0
13309.5
15787.0
16382.5
15333.5
15043.5
15528.5
15392.0
13664.5
11062.0
9615.0
9880.5
10904.5
11752.0
11739.5
11466.5
11495.5
10699.0
9551.5
9072.5
7439.5
5308.0
5503.5
6405.0
6765.5
8028.0
9125.5
9819.5
11276.0
11889.0
10851.5
9134.5
7765.5
8337.0
10319.0
12541.0
14799.5
15348.5
15083.0
15599.0
13681.5
10488.0
10897.0
12140.0
11000.5
10162.5
10617.5
11229.5
12331.5
13920.5
14609.0
14230.0
14786.5
16234.5
16674.0
16446.5
15454.0
13444.0
13042.0
14238.5
14330.0
14321.0
15640.5
16416.0
15620.5
14843.5
15040.5
14990.0
13344.5
9840.0
6035.5
4906.0
6180.5
7555.0
9930.5
12853.5
13356.0
12587.5
12871.0
13413.5
13292.5
12173.0
10334.5
9022.0
8892.5
9939.0
11215.0
11664.5
11929.5
12061.5
11211.5
10405.0
10948.5
12090.5
11838.0
9897.5
9062.0
10253.5
10623.5
9300.0
7920.5
7470.5
8716.5
10821.0
11288.0
10035.5
8658.0
7329.5
6458.5
7573.5
10728.0
14041.0
15953.5
16247.0
15298.0
13578.0
11693.5
9983.0
8491.5
8047.0
9522.0
11778.5
13475.0
15037.0
16113.5
16012.5
16503.0
18600.0
20775.5
22153.0
21704.0
18770.5
16610.0
17293.5
18098.5
18138.5
18195.5
16861.0
14971.5
14614.5
15004.5
15953.0
16285.5
13459.5
10758.0
11095.0
10755.5
9686.0
11104.5
13351.0
14703.0
15514.0
15600.0
16012.0
17124.0
17383.0
16145.5
13939.0
12030.5
10814.0
9464.5
8690.0
8975.5
9768.0
11745.5
14143.0
14809.0
13346.5
10255.5
7521.0
7339.5
8504.0
9027.0
8730.0
8264.0
8504.0
9353.0
10054.0
10331.0
10882.0
12983.0
15071.0
14775.0
14108.5
14654.0
15069.5
15911.5
17350.0
17143.0
15015.5
13085.5
12547.0
12367.0
11708.0
11643.5
12320.0
12829.5
13276.0
13771.0
14822.5
16484.5
16608.0
15398.5
15785.5
16920.0
16444.0
15620.0
15076.5
12961.5
10009.0
8596.0
8580.5
9136.0
9878.0
9811.5
9365.5
9429.0
8531.0
6676.0
7059.0
9762.0
11563.0
12339.5
13199.0
13100.0
12578.0
12262.0
10278.5
7375.5
5845.5
5508.0
6685.5
9173.5
10833.5
10932.0
9926.0
9529.0
10874.0
11376.5
10719.0
11490.5
12476.0
12113.0
11074.5
9708.5
9256.0
10032.0
10979.0
12458.5
13518.5
12720.5
11997.5
12661.0
12430.5
10207.5
9007.5
10395.5
11862.0
13061.0
14360.0
13185.5
10836.5
10635.5
11014.0
10747.0
11366.5
13424.0
15417.0
14662.0
11974.5
10426.0
9619.5
9151.5
9453.0
9418.5
9591.5
10301.5
10594.0
10913.5
10434.5
8948.5
8511.5
8907.0
9624.5
10577.0
10847.5
11931.0
13522.0
12513.0
9878.0
7879.5
7080.5
7541.5
7900.5
8501.5
10261.0
11790.5
12975.0
12961.5
10603.0
8891.0
9104.0
9338.5
9002.5
8444.5
9171.0
10138.5
8443.5
6929.5
8113.0
9702.5
10533.0
10146.5
10065.0
11437.5
10130.5
6643.5
5412.0
4980.5
5113.0
6883.0
7439.0
6830.5
7245.5
9089.0
11302.0
10992.0
10027.0
12063.0
13333.5
12202.5
12288.5
12650.5
11210.0
8756.5
6714.5
6915.0
8185.0
7998.0
7200.0
6113.5
4737.0
5588.5
8249.5
9697.0
9933.0
9604.5
8735.5
8331.0
7948.5
7233.0
7335.0
6948.0
5539.5
5640.0
6711.0
7074.0
7676.0
8701.5
9781.0
10419.5
10104.0
10139.5
10160.5
9289.0
9863.0
11794.5
12651.0
12577.5
11977.5
11296.0
11433.5
11919.0
12105.5
11867.0
12514.5
14457.5
14120.0
11215.5
9277.0
7699.0
6345.0
7110.0
8325.0
8861.0
8794.0
7296.0
6272.5
6037.5
4217.5
3373.5
5681.5
8041.0
9522.5
10285.0
8792.5
7075.5
7408.0
7831.0
7329.0
6888.0
7335.5
9219.5
11147.0
11868.0
11764.0
10341.5
8574.5
8198.5
7676.0
6677.5
7124.0
7966.5
7595.5
7285.5
7840.0
7364.0
5769.0
6354.0
8119.0
6797.5
4252.0
4074.0
5026.5
5508.5
5943.5
6841.5
7100.5
5582.0
4092.5
3955.0
4603.0
6221.5
7827.5
8482.0
9010.5
9323.0
9565.5
9629.0
8843.5
9207.0
10851.0
11026.5
10259.5
9121.0
6756.5
5321.5
6161.5
7077.0
7229.5
8457.0
11207.0
13497.5
14185.5
13379.5
11589.5
9852.0
8082.0
6856.0
7387.5
7614.0
6475.0
5099.0
3097.0
3164.5
6745.5
8231.5
6702.0
6278.0
6196.0
5628.5
5730.0
6044.5
6898.0
8305.0
9105.0
9636.0
10311.0
10606.5
9960.0
9008.0
9853.0
11513.0
10767.5
9029.0
9530.0
11820.5
13650.5
13133.5
10729.0
9126.0
8594.5
7605.5
6728.5
7138.0
8900.5
11191.5
12763.5
13689.0
14474.5
14216.0
12544.5
10762.5
10039.5
9948.0
9389.5
8649.0
8318.5
7980.5
7643.0
7588.0
8199.5
10079.0
12165.5
12839.0
12001.5
10320.5
8802.0
7776.0
7176.0
7686.0
8315.5
7422.5
6308.0
6645.5
7932.5
9107.0
9836.0
10013.0
9379.5
8615.0
7958.5
6597.5
5605.0
5465.5
5193.5
6104.0
7825.5
8195.5
8446.5
8722.0
7520.0
6715.5
8503.5
11692.0
12570.5
10390.0
9146.5
9459.0
9281.5
8979.0
7682.0
5915.5
6052.0
6407.0
6183.0
6641.0
6689.0
6408.0
6150.0
4974.0
3816.0
3576.5
4128.0
4293.0
2672.5
1934.5
3820.5
4990.0
4402.5
3758.0
3436.0
3977.5
5664.0
7264.5
7080.5
4983.5
3025.5
2614.0
3110.0
2630.0
892.5
1007.0
3169.5
4046.5
3967.0
3779.5
2984.0
3495.0
4843.5
4747.0
5006.5
6374.0
6225.5
4198.0
2113.0
973.0
817.5
1387.5
2550.5
4079.0
5251.0
5740.5
6366.0
7243.5
7517.0
7188.0
5595.0
2488.0
974.0
2476.5
4036.0
3610.5
2085.5
1281.5
1732.5
2720.5
3449.0
2291.0
338.5
1232.5
3178.5
3252.0
2990.5
2055.0
722.5
2146.5
4917.0
6139.0
5925.5
4644.0
3856.5
4492.0
4908.5
4764.0
4850.0
5237.5
5359.5
4701.5
4384.0
4353.5
3358.0
3130.0
4097.5
4362.5
4876.5
5521.5
4325.0
2556.5
1882.5
2694.5
4781.5
5592.5
4438.0
4060.5
4813.5
5395.5
6658.5
9200.0
10829.5
9907.0
8355.5
7219.5
5711.0
6084.0
8688.5
9603.0
9302.0
9422.5
7752.0
5880.5
6392.0
6364.0
4940.0
4941.0
6012.0
5779.5
4414.5
4588.0
6350.0
6195.5
4923.5
6108.0
7770.5
7870.0
8111.0
7328.5
4714.5
3365.5
3210.5
2592.5
2874.5
3515.0
3332.0
4019.5
5151.5
5252.0
5366.0
5412.5
4974.5
4822.0
4276.5
3613.0
3916.0
3719.0
2787.5
2753.0
3206.5
3695.5
4820.5
6359.5
7743.0
8128.0
7340.5
7192.0
8725.5
10529.5
11228.0
10393.0
7861.0
5413.0
5953.5
8151.0
8276.0
6987.5
6154.0
5270.0
5390.0
6632.0
6131.0
4761.0
4743.0
3821.5
1825.0
2178.5
4707.0
6691.5
6903.5
6595.5
8180.5
10112.0
9894.5
9925.0
10588.5
9373.5
7693.0
6429.0
5603.5
7693.0
10422.5
9812.5
8135.5
7285.0
6899.5
7416.0
7052.0
5315.5
4748.5
5196.0
5829.0
6940.0
7469.0
7940.5
8898.0
7781.0
5321.0
5082.0
6203.0
6933.5
7303.0
6373.0
5743.5
7541.5
8813.5
8156.0
7715.5
7158.0
6193.0
5483.5
5158.5
6715.5
8294.5
6214.5
3810.5
5051.0
7490.5
7699.5
5183.5
2870.0
3250.5
4984.5
6886.5
8223.5
8512.0
9939.0
12383.0
13185.0
12679.0
11807.5
10700.0
9772.5
9135.5
9191.5
8868.0
7520.0
7205.0
7252.5
6494.0
6296.5
5516.0
4937.0
7159.0
8658.5
8313.0
10061.5
11686.0
9983.0
8203.5
8535.0
8741.5
7471.5
6660.5
7836.5
9598.0
10119.5
8981.0
7864.5
8320.5
8005.0
5793.0
5109.5
6664.5
7522.0
6893.0
6415.0
6995.0
7646.0
7736.0
7528.5
6814.5
6195.5
6354.5
7457.0
9554.0
10018.0
7961.0
7014.5
7184.0
6878.5
7583.0
8095.5
7235.0
6928.5
7248.0
8220.5
9549.0
8747.5
6694.0
5569.0
4361.0
2974.0
2637.5
3602.5
5760.0
8078.5
9196.5
9038.0
8103.5
6666.5
5367.0
4745.0
4237.5
4074.0
4704.0
4187.5
2376.0
1819.0
2419.0
2940.0
3110.0
3152.5
4152.5
4851.5
4159.0
4542.0
5490.5
5279.5
5782.0
6803.5
7132.0
7312.5
6529.0
6011.0
8239.0
10719.0
10501.5
8751.5
6969.5
5541.0
5228.0
5919.5
6346.5
6726.5
7068.0
5926.5
4680.0
4870.5
4988.0
5354.5
6427.5
6304.5
5363.5
5399.0
6613.5
7500.0
6150.5
4007.0
3577.5
4714.5
6607.5
7508.5
6523.5
5690.5
6127.0
7696.5
8801.5
7008.5
4678.5
4435.0
4688.5
5765.5
7821.5
8489.0
8329.0
8675.0
8700.5
7877.5
6357.5
5425.0
6599.5
8895.0
10069.5
9718.5
9217.5
9110.0
8861.0
8337.5
7581.0
7104.5
6934.5
6327.5
6635.5
8192.5
8000.0
5729.5
3704.5
3186.0
4711.5
6413.5
6044.5
5210.5
5615.5
6067.0
5477.0
4575.5
4379.0
4486.5
4290.5
4434.0
5412.0
6700.0
7949.0
9352.0
10141.0
9481.0
8480.0
7816.5
7281.5
7292.0
6803.0
5693.5
5943.0
5653.0
2355.5
-616.5
108.0
2638.0
3680.5
3716.0
4677.5
5110.0
3851.0
2310.0
1150.5
986.5
1718.5
2216.0
3154.5
4668.5
5983.5
7429.5
8588.5
9418.5
9778.5
8263.0
6236.0
5608.5
5461.5
5106.5
5018.5
6373.5
8094.5
7270.5
6336.5
7565.5
7603.5
6929.0
7891.0
8485.0
8314.0
7958.0
6532.0
5031.0
4291.5
4330.5
5381.5
5719.0
4690.0
4626.0
6156.5
7518.5
7754.5
7642.0
7860.5
7128.5
5076.5
4259.0
5224.5
5704.5
5765.0
6510.5
7659.5
9737.5
11932.0
11567.0
9736.5
9803.5
11369.5
11653.5
10301.0
8814.0
6520.0
3341.5
2515.5
3788.5
3722.0
2494.0
1395.5
868.0
1319.5
2150.5
3870.0
6189.5
6856.5
6619.0
6846.0
7081.0
7393.5
6974.5
5956.0
5314.0
3974.5
2930.5
3147.0
2883.0
3163.0
3835.5
2699.5
2468.5
4510.5
5975.5
6415.0
6407.0
6818.0
8607.0
9820.5
9717.5
9936.0
10214.5
9887.5
9101.5
7800.5
6254.5
4917.5
4896.0
6681.5
8177.0
7993.0
6993.0
5438.5
3963.0
4157.0
5175.0
4841.5
3310.5
2121.0
2291.5
3147.0
2774.5
2014.5
3332.5
5645.5
6705.5
6795.0
6999.0
7177.0
6142.0
4763.0
5309.0
6708.5
7229.0
7011.0
5711.5
5057.5
7310.5
10603.5
12920.5
13343.5
10870.5
7588.0
5983.5
6050.0
7103.0
7231.0
5950.0
5281.0
4667.0
3093.5
2337.0
2807.5
3167.5
3003.0
2694.5
2764.5
2776.5
2054.5
1083.5
269.0
-333.0
-483.0
319.5
2664.5
5210.0
6053.5
5866.5
5223.0
4032.0
3559.5
3266.0
1482.0
-388.0
-295.0
1350.0
2490.0
1992.0
1241.5
1161.5
1437.5
2243.5
1918.5
-793.0
-3047.0
-3002.5
-2122.5
-1646.0
-1154.5
683.0
2484.5
1951.0
1573.0
2852.5
3190.0
3291.5
4608.5
4749.5
2962.5
1177.5
394.5
345.5
603.5
1890.0
4012.0
4314.0
2624.5
2037.0
2596.5
1492.0
-955.0
-1924.5
-1034.5
418.0
2149.5
3448.0
3120.5
2155.5
2735.5
4221.0
3933.5
2527.0
2584.0
2913.5
1932.0
1427.0
2022.0
2706.5
3637.0
4193.0
3426.5
2425.0
2249.0
2658.0
3196.5
3166.5
2588.5
2484.5
2391.5
1429.0
1035.5
2057.0
3507.5
4985.5
5058.0
2726.0
1133.5
1760.5
1699.5
796.5
1302.0
2227.5
1803.0
1555.5
3218.0
4915.5
5184.0
5903.5
6926.5
6173.5
4860.5
4909.5
6121.0
7311.0
6812.0
5258.5
4833.5
4885.5
4399.5
4139.5
4253.5
4735.0
5313.5
5163.5
4936.5
5321.5
5658.0
5599.5
5183.5
4835.0
5153.5
5753.5
5757.5
4363.5
2481.0
2735.0
4236.0
4295.0
4555.0
5912.5
5974.5
5505.5
5828.0
5206.5
3766.5
2900.0
3007.5
5181.5
8020.0
8306.5
7160.0
7159.0
8178.5
9283.0
9267.0
7972.0
6809.0
5899.0
4832.0
3795.0
3186.5
4458.0
6634.5
5773.5
2497.0
1009.0
1249.0
1079.0
1683.5
3713.0
4699.5
5515.5
8482.0
9698.5
7454.5
6669.0
7170.0
5786.5
4435.5
4879.0
6703.5
8327.0
7466.0
6293.5
7577.0
8534.0
7287.5
6059.0
6225.5
6560.5
5636.0
3784.0
1554.0
-109.0
463.5
1659.5
1289.5
522.0
-453.5
-1327.0
67.0
2583.0
3837.0
4538.0
5821.0
7136.0
7275.5
6835.5
7217.5
7589.0
7543.5
7584.0
6644.5
5143.0
4660.5
4248.5
2757.5
1214.5
1302.0
2698.0
3299.0
3211.0
3702.0
3909.5
3268.0
2491.5
2279.0
2889.5
2645.0
658.5
-598.5
-204.0
99.0
-103.5
-223.0
15.5
72.5
-745.0
-816.0
478.0
495.5
-156.5
1347.0
3839.5
5815.5
6784.5
5109.5
1817.0
-620.5
-1534.5
-196.5
2090.5
3026.0
3586.0
3953.5
3032.5
1893.0
802.0
-26.5
959.5
2709.0
3463.0
3931.0
4717.0
5038.5
4085.0
2496.0
1430.0
871.0
746.0
531.5
-211.5
554.0
3215.5
4779.5
4607.0
3883.0
2511.0
1305.0
1555.0
2542.0
3098.0
3536.5
4477.5
5959.0
7852.5
8485.5
5945.0
2430.5
1067.5
1168.5
1769.0
2802.5
2561.5
748.5
351.0
3182.5
7264.5
9507.5
9362.5
9123.5
10528.0
12476.5
13182.5
12179.5
9463.0
6201.5
4888.5
5496.0
5517.5
4517.5
4160.0
5406.0
7375.0
7649.0
5694.5
4255.0
4014.5
3153.5
3299.5
5732.5
6567.0
4889.5
3731.5
2506.0
1328.0
2376.0
3987.5
5181.0
6259.0
5421.5
4883.0
6829.0
7650.0
7378.0
8168.0
7866.5
6807.5
6656.5
6393.5
7092.5
9134.0
9671.0
8351.0
6781.0
5341.0
4696.5
5682.0
7163.5
7644.0
7753.0
7517.5
6253.5
5724.5
5821.5
3981.0
1086.0
-906.0
-800.5
1982.5
3745.0
2284.5
1184.0
1863.5
2909.5
4129.0
5354.0
6690.0
7898.5
7290.0
4673.0
2849.5
3551.5
4535.5
4808.0
5733.0
5539.5
3796.5
2794.0
1321.0
-200.5
420.0
1087.0
1304.0
1900.0
1909.5
2994.0
4508.0
3673.5
3252.5
4759.0
5341.0
4523.0
3543.5
3201.5
3086.0
1790.5
-36.5
-601.0
717.5
2806.5
3679.0
3896.0
5370.0
7714.0
9178.5
8408.0
5942.0
3451.5
1487.0
307.0
78.0
1293.0
4583.5
7502.5
7388.5
5655.5
4643.5
4531.0
3885.0
2957.0
3397.5
3354.0
1471.0
599.5
803.5
-461.0
-1870.5
-580.0
1898.5
1951.0
1209.5
3212.0
5832.5
6234.5
5203.5
4146.5
4208.0
5469.5
6837.5
7200.5
6671.5
7081.0
7766.0
6694.0
5420.5
5456.5
6797.5
8373.0
7739.5
6486.0
6481.5
5565.5
4329.0
3423.0
2118.0
2254.5
2266.5
885.5
1863.5
4496.5
5599.5
5352.0
4197.5
3457.5
4678.0
7481.0
9331.5
7757.0
5594.5
5927.5
7784.5
10697.5
11402.5
7968.0
5796.5
5894.0
5575.5
6096.0
6289.0
4978.5
4093.0
3921.0
5358.5
8003.5
8415.0
7058.5
7295.0
9312.5
9750.0
6916.0
4241.5
3652.0
3282.5
3129.0
3315.5
3068.5
3571.0
5003.5
5290.0
4020.0
3404.0
4681.0
6340.0
6734.0
5799.0
5210.0
6344.5
7143.5
5992.0
4899.5
4865.5
4775.5
4378.5
4629.5
5587.0
5774.5
5269.0
5072.0
5036.5
5604.0
6248.5
6369.5
7418.5
8343.5
7987.5
7949.5
7359.5
5809.0
5199.5
5132.0
5137.5
5248.0
5137.0
5865.5
7018.0
7351.5
7648.0
8708.5
10778.5
12646.0
12174.5
10027.5
8685.5
8785.5
8350.0
7417.0
8913.0
10933.0
10677.0
10614.0
10351.0
8830.0
8885.0
9120.0
7176.0
5059.5
3826.5
3559.5
3936.5
3885.5
3507.5
2939.5
3295.0
4859.5
4693.0
3198.0
3376.5
4754.5
6117.5
6766.5
6639.0
6809.5
6531.5
5711.0
6085.0
6656.5
6140.0
5788.0
6089.5
6592.0
7792.0
9342.0
8806.0
6164.5
4992.5
5204.5
3668.0
1582.5
1199.5
1240.0
1121.0
2233.0
4008.5
4262.5
3049.0
2074.0
1409.0
589.0
372.0
990.5
1836.5
2450.0
2139.0
1217.0
1331.5
2130.5
2017.0
1783.5
2328.5
2733.5
3052.5
4408.0
6656.5
8252.5
8401.5
7567.5
5896.5
4749.0
5215.5
4349.0
1447.0
-1.5
35.0
60.5
107.5
-47.5
760.0
2700.5
4162.0
5119.0
5105.0
4625.5
5517.0
6143.0
5330.5
5023.5
6215.5
8072.0
8652.5
8300.5
8181.5
6259.5
3456.5
2204.5
1308.0
1727.0
3186.5
2809.0
2560.5
2920.0
2285.5
3177.0
5029.5
5055.5
4480.5
4908.0
6469.5
6972.5
5332.5
5115.5
6354.0
5755.5
4316.5
3925.5
4447.0
4543.0
3361.5
2390.5
1874.0
1828.5
3787.0
5943.0
6692.5
7516.0
8242.0
8856.0
9549.0
8799.5
7091.0
5982.0
6449.0
9098.5
12099.0
14261.5
16188.0
16854.0
16332.5
16370.0
16890.5
16757.5
14767.5
10951.0
7484.0
5880.5
5660.0
5260.0
4289.5
4732.0
6852.5
8456.5
8708.5
7618.0
5993.0
5728.5
6637.5
7250.0
7057.0
6074.5
5469.5
5679.5
5137.5
3994.5
3642.5
3727.0
3964.0
5151.5
7161.5
8300.0
7679.0
6613.0
5747.5
4619.5
3715.5
3207.5
3394.0
4977.5
6727.0
7759.0
8304.0
7377.5
5447.5
4622.5
5512.0
7504.0
8789.5
7859.0
5755.5
4325.0
4730.0
6341.0
6841.5
5859.0
5131.0
4999.5
4088.0
2783.5
3163.0
3773.5
2559.0
1925.0
2917.5
3967.0
4532.0
4240.5
4913.5
7671.5
10140.0
12510.0
13777.5
10883.0
7717.5
7856.0
8982.5
9901.5
9619.5
7732.5
6028.0
5325.5
6005.0
6251.5
4816.0
4998.5
6279.5
6386.5
7309.0
8057.5
7405.0
6493.5
4162.0
2749.5
4699.5
6488.5
7874.5
10284.0
11537.5
11695.5
12108.5
12613.0
12264.0
9660.5
5896.5
2900.5
1662.5
2821.0
3350.0
2130.0
3505.0
6559.5
6813.0
4807.5
2053.5
-393.0
-1182.0
-1168.0
-553.0
1170.5
2045.5
1243.0
736.0
1336.5
2568.0
4683.0
6937.5
7406.5
6447.0
5820.0
5844.0
6853.5
8819.5
9846.5
9031.0
7413.5
5713.5
4380.5
4229.5
5144.0
5430.5
4141.5
2869.5
3006.0
3276.5
2538.5
2340.0
3504.0
3794.5
2360.5
1005.0
836.5
2627.0
5433.0
6020.0
4821.5
4288.0
3813.0
3619.0
4621.0
5691.0
6466.0
6566.5
5752.5
6007.0
7155.5
6952.5
6036.0
6316.5
7671.0
7751.0
5887.5
5612.0
8105.0
10169.5
10883.5
11097.5
10788.0
10816.5
10964.0
9470.0
7478.5
6918.5
5885.0
3323.0
1604.5
1239.5
2049.5
4520.0
5845.5
4794.5
3959.5
3437.0
3247.5
4018.5
3363.5
1330.5
505.5
789.0
1000.5
13.0
-1604.0
-1850.0
-1180.5
212.5
2826.0
4940.0
5493.5
4049.5
1466.0
853.0
1842.5
2652.0
3974.0
5198.0
6061.5
7002.0
6762.5
5829.5
5879.0
7501.5
9783.0
10007.0
8823.0
9290.0
11085.0
13293.0
14590.0
13462.5
12243.0
11717.5
9442.0
6687.0
6250.5
7055.0
6681.5
6071.0
6862.5
6937.5
5725.0
5444.0
4966.0
3204.5
1940.5
2330.0
4635.5
7026.5
7278.5
6339.5
5198.5
4176.5
4224.0
5229.0
6515.5
7196.0
7268.0
7711.5
7726.0
7930.5
10124.5
11636.0
10497.5
8692.5
6612.5
4042.5
2122.0
1629.5
2600.5
3392.0
2584.0
1767.0
2564.0
3958.0
4481.0
4375.0
4185.5
3533.5
2933.5
3480.5
4585.0
5124.0
5201.5
4894.5
4021.0
4301.5
6229.5
6207.0
4384.0
4571.0
4733.0
3237.0
3573.0
4683.0
3129.5
41.0
-2266.0
-2451.5
-909.5
725.0
1517.5
539.0
-453.0
968.5
2082.5
2105.5
4029.0
6011.5
5912.0
5408.0
4341.5
2489.0
1522.5
1424.0
1250.0
1597.5
3942.5
7255.5
8053.5
6276.0
4354.5
2463.5
1285.5
1445.5
666.0
-723.0
399.0
2622.5
2492.5
1449.0
2512.5
4185.0
3996.0
3393.0
4055.0
5491.0
7280.5
8820.0
9946.5
10928.5
10294.5
7822.0
5864.0
5362.0
5697.5
6101.5
6246.5
6535.5
6722.5
7189.0
8602.5
9628.5
9983.0
9912.5
8173.5
6267.0
6286.0
6759.5
6611.5
6622.5
7238.0
7683.5
7024.5
6018.5
5400.5
5616.5
7047.0
7553.0
6501.0
5931.0
5749.0
6376.5
7930.5
7947.5
6792.5
5470.0
4091.0
5131.0
7564.0
7882.0
6612.0
4820.5
3736.5
4752.5
5712.5
5034.0
4033.0
2994.0
1164.5
-590.5
-633.5
129.0
730.0
2101.0
2435.5
527.5
-551.0
566.0
2341.5
2123.5
-47.5
696.0
3305.5
2125.5
-954.5
-2717.5
-3345.5
-3366.5
-4546.0
-5081.0
-3049.5
-2444.5
-3647.0
-4301.0
-5188.5
-4773.0
-2744.5
-1470.5
354.0
2928.5
3848.5
3259.5
2353.5
2061.5
2256.5
1937.5
2061.0
2675.0
1654.0
-151.5
272.5
2413.0
3345.0
3321.5
3919.0
4271.5
4767.0
5970.5
5550.5
4057.5
3492.0
2234.0
510.0
34.5
-507.5
-1017.0
81.5
1751.5
2833.5
3513.0
3700.5
3403.5
3165.5
3328.5
3553.5
3502.5
3496.5
3926.0
4324.5
3752.0
3073.5
3879.0
4808.5
4521.5
3832.5
2140.5
-58.0
-682.0
-1427.0
-2830.5
-1531.0
1601.0
3267.5
3753.5
3694.5
2760.5
1659.5
1359.0
1988.0
2903.0
3166.0
1974.5
520.5
810.0
1091.5
151.5
443.0
1058.5
562.5
1109.0
1477.5
350.0
863.5
3211.0
5001.0
5446.5
4132.5
2524.5
2660.0
3816.0
4737.0
5511.5
6836.5
8234.0
7972.0
6651.0
6491.5
6741.5
5306.0
3402.5
3537.0
4484.5
3271.5
301.0
-1155.5
297.5
1658.0
987.0
930.5
1933.0
1931.0
1209.5
121.0
-263.0
814.0
595.0
-578.0
-49.0
1032.5
2473.0
4019.5
3365.0
2416.5
3619.0
4549.5
2736.5
-210.5
-659.5
507.0
-405.5
-1618.5
-77.0
2528.0
3958.0
4151.5
3677.5
2202.0
265.5
147.0
1263.0
885.5
-1009.5
-2403.0
-2191.0
-1753.0
-1531.5
-195.5
576.5
317.0
952.0
880.5
196.5
720.5
914.5
1219.5
2052.0
2132.0
3167.0
4054.0
2695.5
1668.5
816.5
-741.0
-497.5
846.0
1135.0
435.5
-778.0
-1582.0
-1818.0
-1911.5
-2013.0
-2708.0
-3139.0
-2004.0
150.5
2338.5
3531.0
2813.5
378.5
-1772.5
-2060.5
-2090.5
-1667.0
646.5
1278.5
-198.0
255.0
561.5
-857.5
-439.5
1724.0
3312.0
3350.5
1575.0
433.5
1670.0
3375.0
3834.0
2548.5
-91.5
-1258.5
1143.0
3909.5
3672.5
2693.0
2926.5
3176.0
3151.5
2210.5
722.5
1318.5
2873.0
2849.5
2488.5
2581.0
2480.5
2351.0
2361.0
2966.5
4083.5
4462.0
3773.0
2284.0
358.5
-65.5
2093.5
4351.5
4910.5
5211.5
5957.0
6703.5
6856.5
4855.0
2018.0
1562.0
2338.5
2145.5
1099.0
-827.0
-2627.0
-2695.0
-789.0
2241.0
3469.5
1889.0
1143.0
1938.5
1687.0
1658.0
3192.0
3683.0
2632.5
2481.5
3268.0
3773.5
3781.5
2313.0
-884.5
-3408.5
-3253.0
-1595.0
-652.5
43.5
1280.5
1314.0
924.5
2590.0
4298.5
3892.5
2208.0
-401.0
-2878.5
-4034.0
-4554.0
-4360.5
-3037.0
-1625.5
-1184.5
-1601.5
-1586.5
-456.5
1403.5
3727.5
5126.0
4460.5
3000.5
1627.5
304.0
-533.5
-889.5
-490.5
619.5
683.0
-251.5
-85.5
466.5
204.0
1128.5
3332.0
3920.5
2399.0
-213.5
-2673.5
-2546.0
-457.0
165.5
-372.5
947.0
3619.5
4175.5
2680.0
1736.5
749.5
-204.5
393.0
42.0
-2105.5
-3189.0
-3174.0
-2370.0
-824.0
-214.5
543.5
2469.0
3356.0
2996.0
3228.0
4464.5
5404.0
5221.5
5128.5
5133.0
4083.5
2455.5
506.0
-1096.0
-1291.5
-1138.5
-1618.5
-2889.5
-3935.5
-3078.5
-2343.5
-2359.0
116.0
3184.0
3638.0
3270.0
3458.0
4315.5
4743.5
3266.0
2251.5
2316.5
968.0
-282.5
257.0
1416.0
2840.5
3941.0
4148.5
3498.0
1560.5
-70.0
430.5
1572.0
1923.5
1828.0
1375.5
666.5
169.5
-114.5
-214.5
557.0
1816.0
1730.5
838.0
1113.0
1292.5
-338.0
-2270.5
-2778.0
-1751.0
39.5
882.0
89.5
-425.0
572.5
1484.0
1481.5
2248.0
4156.5
5301.5
4678.5
3017.5
2191.5
3505.5
4940.0
4309.0
3088.5
2480.5
2085.0
2524.5
3117.5
2299.5
1093.0
691.5
993.0
1955.5
2874.5
3847.5
5898.5
7238.5
5624.0
3263.0
2931.5
2947.0
1491.0
588.5
1432.5
2322.5
2497.5
2392.0
2366.0
2623.0
2257.5
694.5
-849.5
-1319.0
-1062.5
-1002.0
-1455.5
-2290.5
-3111.0
-2460.5
-125.0
1959.5
2925.0
2511.0
792.0
-808.0
-2301.0
-3519.0
-2524.5
-222.0
1385.0
2338.0
2442.5
2464.5
3721.0
5361.5
6105.5
4978.0
2456.0
1361.0
1898.5
1474.0
572.0
1470.0
2798.5
1741.0
32.5
638.0
2060.0
2585.0
2885.0
3476.5
4809.5
5587.5
4169.0
2225.0
205.5
-2138.5
-1500.0
1960.0
4050.0
4653.0
4896.0
4225.0
3581.0
3407.5
3057.5
3080.5
2521.0
29.0
-1315.5
658.5
2124.0
684.5
-1365.5
-2322.0
-1339.5
1341.5
2836.0
2083.5
341.5
-2310.0
-4341.0
-3540.5
-1327.0
432.5
1503.0
1359.0
854.5
1412.5
2542.5
3952.0
4535.0
1802.5
-2002.5
-1842.0
1578.5
3820.0
3062.0
833.5
-367.0
-303.0
-335.0
-181.5
611.0
879.5
381.0
517.0
1062.5
269.5
-1260.0
-1970.0
-2061.5
-1364.0
-309.0
-556.5
-1068.5
-283.0
642.5
971.5
1459.0
2287.0
1997.5
-51.0
-1418.5
-1507.5
-2137.5
-2102.5
-563.5
649.5
1114.5
852.5
-252.5
-1510.5
-2793.5
-3319.5
-2044.5
-71.5
863.0
922.5
1518.0
1984.0
1198.5
1178.5
2483.0
3425.5
3731.5
2269.5
56.0
497.5
1622.5
1282.0
1168.5
596.5
-38.5
1350.0
2805.0
2386.0
565.0
-1264.0
-798.5
842.0
590.0
-299.0
639.5
2601.0
3462.5
3261.5
3763.5
3939.0
1744.0
-742.5
-1693.5
-2356.0
-2292.0
-1383.5
-1908.0
-2560.0
-1482.0
-2203.5
-5099.5
-5192.0
-2800.5
-1540.5
-787.0
319.0
183.0
-1180.5
-1652.0
-304.5
1803.5
2953.5
2128.5
971.5
975.0
154.0
-1368.0
-1399.0
-1433.0
-1928.0
-1833.5
-2323.5
-1859.0
351.0
1053.5
1189.0
2345.5
2339.5
1623.5
80.5
-3922.0
-6644.0
-5234.5
-2848.5
-1028.0
979.0
1608.0
298.5
-395.5
126.5
-225.0
-1824.5
-3426.5
-4519.5
-5152.0
-5148.5
-4475.0
-3608.5
-2441.5
-1312.0
-1322.5
-515.5
2288.0
2873.5
255.5
-1149.0
-557.5
-985.0
-3159.0
-4085.5
-2159.0
34.0
1619.5
3378.0
3968.5
3789.0
3445.5
1614.5
79.0
363.5
27.5
-1310.0
-1272.0
215.0
1074.0
1103.0
1387.5
953.5
-122.0
89.0
270.0
-1244.5
-2453.0
-2127.5
-1737.5
-2415.0
-3588.5
-3831.5
-2265.0
-166.0
-148.5
-1860.5
-2609.0
-1830.5
-427.0
-190.0
-2058.5
-3283.0
-3222.0
-4235.5
-5227.0
-4462.5
-2351.0
35.5
1465.0
3033.5
4728.0
3937.0
1906.5
386.5
-1244.5
-1482.5
-260.0
531.0
1144.0
1088.0
-194.5
-1221.0
-1806.5
-2329.5
-1467.5
459.0
596.5
-485.5
476.5
1877.5
1294.5
774.5
1163.5
1743.5
2155.5
743.5
-1611.5
-1727.0
-180.5
-308.0
-2559.5
-3270.5
-1015.5
911.0
699.0
-674.0
-1533.0
-1467.5
-2729.0
-4732.5
-4869.0
-4063.5
-2813.0
-1384.5
-1022.5
-628.5
-441.0
-637.5
81.0
-779.0
-2816.5
-2719.0
-3032.5
-4226.0
-3696.0
-3445.0
-4166.0
-4551.5
-5159.0
-5414.0
-4871.5
-3866.0
-1961.5
344.5
2494.5
4424.0
5668.0
6271.0
6116.5
4442.5
1505.0
-884.0
-1861.0
-2262.5
-1288.0
1363.5
2588.0
1545.5
488.5
-56.0
-830.0
-2184.0
-3423.0
-3765.0
-3289.5
-1952.0
-1537.5
-3199.5
-3877.0
-3142.0
-3252.5
-3419.0
-4086.0
-6255.5
-7349.0
-5889.5
-3160.0
-644.5
743.0
1051.0
860.0
1134.0
1532.0
792.5
282.0
589.0
-85.0
-1126.0
-1711.5
-2078.0
-1001.5
525.5
499.5
871.0
2696.5
2879.0
175.0
-2200.5
-1657.0
210.0
211.5
-2443.5
-5334.5
-5889.5
-4482.5
-3254.0
-3306.0
-4168.0
-5672.5
-8004.0
-8779.5
-6383.0
-4036.0
-3233.0
-1840.5
-519.0
-969.0
-2283.0
-3119.5
-3234.5
-3292.0
-3299.0
-2741.0
-2411.5
-2436.0
-2183.5
-2705.5
-4338.0
-5696.5
-6414.5
-6636.5
-5934.5
-4741.5
-4062.0
-3614.0
-2756.0
-1902.0
-1461.0
-1757.5
-2704.5
-3069.0
-3049.0
-3649.5
-3936.0
-4075.0
-4840.0
-4303.5
-2531.0
-2099.5
-2267.5
-1831.5
-1963.0
-2388.5
-2438.0
-2326.5
-1480.5
-1236.5
-2961.5
-3859.5
-2788.5
-2151.0
-2666.0
-3872.5
-4403.0
-3130.5
-2210.5
-2353.0
-1578.0
-218.0
260.0
-917.0
-2578.5
-1916.0
130.5
873.0
405.5
-492.0
-327.0
922.0
851.0
678.5
2096.5
2758.5
2211.0
2056.0
1967.5
1295.0
-76.0
-2057.5
-3669.5
-3831.5
-3214.5
-3125.0
-2993.0
-2364.0
-2028.0
-2239.0
-3071.0
-3431.0
-2429.0
-2039.5
-2521.5
-2153.5
-1215.5
4.5
1129.0
1844.0
2839.5
2860.0
1721.5
1602.5
1899.5
1350.0
795.5
1491.5
2951.0
2607.5
1628.0
2353.0
1971.5
762.0
1709.5
2894.0
3285.5
2576.5
-521.5
-2985.5
-3238.5
-3363.5
-3195.0
-2871.0
-2790.0
-1683.0
417.5
2591.5
3261.5
1771.0
897.0
1493.5
1128.5
-755.0
-3420.5
-5261.0
-3512.0
583.0
2359.5
1550.5
1354.0
1904.5
1540.0
-77.0
-2194.0
-3302.5
-3061.0
-2299.0
-1685.0
-2132.5
-2295.0
-924.0
-770.0
-1744.0
-1170.5
-250.5
409.0
1533.5
2434.5
2689.0
534.5
-3296.5
-4140.0
-2989.0
-3794.0
-5619.5
-6459.0
-5950.5
-5396.5
-6076.5
-6467.0
-5718.0
-4694.0
-3668.0
-3373.0
-3561.5
-2787.0
-1190.5
-104.5
-822.5
-2634.0
-3685.0
-4667.5
-5736.0
-5055.0
-3594.0
-3211.5
-2538.0
96.0
2996.0
3549.0
3223.5
4288.0
4491.0
2862.0
2451.0
3181.0
2477.0
440.0
-1553.5
-1944.5
-372.5
479.0
-41.5
471.5
1296.0
910.5
1018.0
2164.0
2425.5
1589.0
1568.5
2148.0
1668.0
1790.0
2805.5
1995.5
1603.5
3195.0
3745.0
4624.0
5890.0
3979.0
1465.5
-162.0
-2297.5
-1096.5
2530.5
2007.5
-1961.0
-5316.5
-6960.0
-6602.0
-5139.0
-4058.0
-3614.0
-3345.0
-3284.5
-3638.0
-3425.5
-2181.0
-850.0
241.5
1009.0
1023.0
59.0
-1582.5
-2849.0
-3192.0
-2855.5
-2869.0
-4202.0
-5216.0
-5073.0
-5241.5
-5195.0
-4965.0
-5184.5
-4645.0
-4549.5
-5118.5
-4419.0
-4502.5
-5391.5
-4775.5
-4555.5
-4317.0
-2350.5
-838.0
82.5
714.0
-201.5
-752.0
39.5
-180.0
-1600.0
-1699.0
131.0
1068.5
-154.5
-2163.5
-4808.5
-6527.5
-5060.0
-2730.0
-2264.0
-2869.0
-2622.5
-51.0
3233.5
3356.5
430.5
-1639.5
-1609.0
-1136.5
-940.5
-1794.5
-3390.5
-2322.0
897.0
1707.0
780.0
1211.0
2295.0
1800.5
-1081.0
-3993.0
-4884.0
-5545.0
-6213.5
-4596.5
-1350.5
624.5
499.0
553.0
1942.0
2393.0
853.0
-1122.0
-2391.5
-3098.0
-3543.0
-2943.5
-1375.0
425.5
2646.0
2773.5
459.0
1329.0
4677.0
5718.5
6385.0
6925.0
5224.0
3196.5
650.0
-1948.5
-706.0
1778.5
794.5
-957.0
-298.0
953.0
675.5
-483.0
-1353.5
-2144.5
-2498.0
-1408.5
243.0
763.0
162.0
-527.0
-1545.0
-3608.5
-4818.5
-3692.0
-3590.5
-6120.0
-6447.5
-2983.5
-453.5
-166.0
-290.0
-1232.0
-2072.0
-986.5
836.5
1419.0
-289.0
-2861.5
-2949.0
-720.5
1485.0
2502.0
1616.0
666.5
1061.0
938.0
391.5
-556.5
-2751.0
-3058.0
-1325.5
-1173.5
-649.5
2197.0
4412.0
4591.0
3190.5
908.0
-790.5
-1489.5
-1467.0
-979.0
-908.5
-1788.5
-2995.5
-2982.5
-1047.5
668.5
-588.0
-3625.0
-4580.5
-3141.0
-1691.5
-1196.5
-2541.5
-3938.0
-1876.0
242.5
-811.0
-1339.5
-1433.5
-3047.0
-3056.5
-730.5
1580.0
2716.0
2875.0
4637.0
7624.5
7779.0
5577.0
3665.5
2462.0
2158.5
2164.0
1892.0
1625.0
1385.0
1131.0
-278.5
-2349.5
-2030.5
-1002.0
-2539.0
-3746.5
-2642.5
-2268.0
-3516.0
-4101.5
-3273.0
-2112.5
-976.0
423.0
1412.5
1200.0
290.0
-331.0
-837.5
-1841.5
-2314.5
-1366.5
-288.5
46.0
102.0
114.0
444.0
1149.0
1387.0
1207.0
1546.0
1750.0
842.0
317.0
779.0
11.5
-2037.0
-3095.5
-2668.5
-1653.0
-1218.0
-1884.5
-2350.5
-1245.0
917.0
2235.5
2011.5
1528.5
1466.0
1834.5
2105.5
1147.5
513.0
1381.5
1582.0
1809.5
3735.5
5129.0
4875.5
3271.5
438.5
-1244.0
-981.5
-892.5
-1032.0
-60.5
1352.0
1428.0
531.0
-100.5
-1287.5
-1796.0
310.5
1155.0
-1332.0
-2739.5
-1648.0
-197.0
535.0
-209.5
-1451.0
-1808.0
-1619.0
-312.0
1193.0
153.5
-2030.5
-2815.0
-2442.5
-750.0
1159.5
1072.5
131.5
-256.5
-109.0
1179.0
2330.0
1924.0
1209.0
405.0
-696.5
-650.5
173.0
-406.0
-2223.5
-2631.5
-865.5
901.5
1314.5
427.5
-700.5
-793.5
-1474.5
-2735.0
-1486.0
-243.5
-2032.5
-3026.5
-1806.5
-1064.0
-945.0
-397.0
906.5
2256.0
3087.5
4242.0
4784.0
3722.5
3085.5
3456.5
3248.0
1934.0
-145.5
-2136.5
-3202.5
-3228.5
-2573.0
-1773.0
-1508.0
-2808.5
-4458.5
-3413.0
-910.0
92.5
188.5
-576.5
-2922.0
-4830.5
-4466.5
-2875.5
-2560.5
-3746.0
-3893.0
-2714.5
-1777.0
-1112.5
-1149.5
-1922.0
-1650.0
-786.0
-1558.0
-3715.5
-6034.0
-7766.5
-7408.0
-5372.5
-4219.5
-4327.0
-5137.0
-6147.0
-5317.5
-3171.0
-1701.0
115.5
1864.0
2177.0
2120.5
945.5
-1400.0
-1645.5
214.0
1468.5
1248.0
285.0
267.0
1122.0
949.0
-241.5
-1727.5
-3353.0
-3678.0
-1532.5
1045.0
1459.0
1546.5
3337.5
3596.0
1346.0
773.5
2267.0
3017.0
2873.5
2305.5
1224.0
84.5
-1077.5
-2162.0
-2467.0
-2145.5
-1895.5
-1122.5
737.0
2160.0
2342.5
2436.5
1647.5
-1050.0
-3138.0
-3182.0
-2760.5
-2630.0
-3551.5
-5477.0
-5733.5
-4506.0
-4688.5
-5695.0
-5928.5
-5933.0
-6036.5
-5656.5
-4201.0
-2493.5
-1768.0
-1078.5
-52.0
-27.0
-449.0
-255.5
-329.0
-961.5
-695.5
585.0
727.5
-964.5
-3025.0
-3675.5
-1461.5
1766.5
2849.0
2262.5
1019.0
463.5
2241.5
3337.5
2369.0
2235.0
1782.0
-146.0
-1480.5
-2465.0
-2957.5
-1395.0
1128.0
1903.0
624.5
696.5
2467.5
2062.0
152.0
-702.5
-385.5
1677.0
3781.5
4111.0
3915.0
2815.5
1078.5
163.5
-1145.0
-2461.0
-2408.5
-2363.5
-3079.5
-4051.5
-4588.5
-4199.5
-3980.5
-4929.0
-6610.5
-7668.0
-7046.0
-5631.5
-4692.5
-4239.0
-3450.5
-2721.0
-4026.5
-5634.0
-4679.0
-3481.0
-3041.5
-1714.5
-319.5
770.5
1018.0
-52.5
-268.5
368.5
1059.5
2390.5
2598.0
1362.5
259.0
-884.0
-1991.5
-3425.5
-4194.5
-2008.5
342.5
72.5
-978.5
-1818.0
-2133.5
-2024.5
-2387.5
-1992.5
-272.0
1057.0
931.5
-377.0
-1573.5
-2204.5
-2862.0
-3270.0
-2856.5
-1588.5
-911.5
-1585.0
-1433.0
-590.5
-1106.5
-1597.0
-681.0
317.0
-84.0
-767.0
158.0
180.0
-1655.5
-1669.0
-695.5
-302.5
988.5
1529.0
640.0
-1003.5
-3846.5
-4841.5
-3474.5
-2778.0
-2056.5
-1941.0
-3272.5
-3342.5
-2353.5
-1288.0
57.0
528.5
893.5
1213.0
461.5
548.0
999.0
463.5
821.5
811.5
-980.0
-1666.5
-1126.5
-1216.5
-1606.5
-2846.5
-4692.5
-5329.0
-6292.0
-8734.5
-9396.0
-7377.0
-5106.0
-3732.5
-4388.0
-6032.5
-5160.5
-2946.5
-2028.0
-1187.0
-410.0
-164.5
1021.5
1769.5
207.0
-1361.5
-1609.5
-2466.5
-3794.5
-3757.0
-3013.5
-2564.5
-2037.5
-1650.0
-893.0
739.0
1340.0
173.5
-794.5
22.5
2400.5
3957.5
3480.0
3283.5
4183.0
4338.5
3886.0
4445.5
5378.0
3919.5
426.5
-163.0
2646.5
3213.5
1314.5
1086.5
1029.0
-528.5
-1125.5
-1326.5
-2177.5
-1647.0
-463.5
-146.5
250.5
628.0
781.0
539.5
-964.0
-2213.5
-2048.0
-2011.0
-3127.5
-5241.5
-6436.5
-5292.5
-3953.0
-3263.0
-2304.5
-2288.0
-2784.0
-1327.0
1283.5
2210.5
1955.0
3567.0
5871.5
4859.5
1416.0
-1274.0
-2492.0
-2310.0
-1601.0
-1158.0
-661.0
-930.0
-1994.5
-1617.0
6.5
104.0
-1411.5
-2513.5
-3222.5
-4275.0
-4599.5
-3006.5
-352.0
662.0
-230.5
312.5
2100.0
2057.0
1060.0
596.5
177.5
-634.5
-2300.5
-2839.0
-1302.5
-1880.0
-4444.5
-4167.0
-2206.0
-1744.5
-1854.0
-1915.5
-2274.5
-2097.0
-1495.5
-1698.5
-2710.0
-3705.5
-3670.5
-2393.5
-2563.5
-5283.0
-6943.5
-5951.5
-3779.0
-1821.0
-2170.0
-3422.5
-2188.5
-243.0
683.0
1385.5
702.5
-863.5
-1011.0
10.5
902.0
762.0
-101.5
-825.0
-1847.5
-3010.0
-3900.5
-3991.0
-1505.5
1193.5
131.0
-1345.0
273.0
1943.5
1736.5
512.5
-1276.5
-1977.5
-1068.5
-628.5
-604.5
115.0
392.5
-308.5
-870.5
174.0
2361.0
1590.5
-1974.0
-2634.0
-1512.0
-2883.0
-4331.0
-4070.0
-3543.0
-2884.5
-2389.5
-1681.5
-770.0
-1539.0
-2713.0
-2342.0
-1977.5
-1588.0
100.0
2038.0
3510.0
4517.5
4712.0
4990.0
5905.5
5957.0
4937.5
4372.0
3490.0
972.5
-1549.5
-2338.5
-1416.5
520.5
1997.0
2008.0
1154.0
594.5
877.5
1308.5
1308.0
1534.5
2014.5
1782.0
942.5
165.0
-1189.0
-2989.0
-3336.0
-2562.0
-2079.5
-1437.5
-1312.0
-1614.0
-730.5
-619.0
-1810.5
-1426.5
-478.0
-124.0
532.5
66.5
-718.0
509.0
1960.0
2210.0
2207.5
2030.5
1609.0
1749.5
2771.0
3341.5
2953.0
2935.0
3014.5
2637.0
2568.5
2418.5
2459.0
3982.0
6259.0
7507.0
6890.5
5883.0
6404.5
7492.0
7588.0
5948.0
2891.5
1030.0
1093.5
1852.5
3401.0
4205.0
3424.0
3241.5
3158.0
1910.0
1407.0
1967.0
1095.0
-1481.0
-2936.0
-2216.5
-783.5
400.0
68.0
-1283.0
-1271.0
-1409.0
-2459.5
-1825.0
-855.0
-782.5
-133.5
-212.0
-1093.0
-1421.5
-2329.0
-2808.0
-667.0
2837.0
4722.5
2918.5
-1120.0
-3467.5
-2295.0
352.5
765.0
-921.0
-2176.0
-3222.0
-2993.5
-237.0
2000.0
2754.5
3808.5
5019.0
5830.5
5431.0
4092.0
3236.0
2285.0
1865.5
2963.5
3442.5
3071.5
3201.0
3372.5
2965.5
984.0
-1483.5
-1798.5
-1004.0
39.5
1676.0
1820.5
667.0
-156.5
-1824.0
-4217.5
-5933.5
-6584.5
-5781.0
-4525.0
-3900.0
-3174.5
-2439.0
-2553.0
-3252.5
-3098.5
-643.0
2856.0
4309.5
3170.5
1726.5
1835.0
3050.5
3854.5
3985.0
4190.5
4176.5
2846.0
843.5
77.0
589.5
1252.5
1843.5
2575.5
3373.5
3452.0
2743.0
2461.5
2005.5
343.0
-1350.0
-2407.0
-2467.0
-1280.0
-648.0
-856.5
-790.5
-1546.0
-3250.5
-4457.5
-4462.5
-2876.0
-980.5
225.5
1668.0
1880.5
-463.0
-2639.0
-2654.0
-1134.0
418.5
159.5
-2077.0
-4345.5
-4876.5
-4520.5
-5090.0
-4820.0
-2596.5
-2035.0
-3409.5
-2600.0
303.5
2160.0
2368.0
2029.0
1364.0
-123.5
-2206.5
-4018.5
-4284.0
-2617.0
-1653.0
-2593.0
-1976.0
1420.5
4296.5
4436.5
2231.5
-282.0
-955.5
-390.0
-545.5
-1107.5
-331.0
1779.5
3171.5
2315.5
440.5
181.0
1461.5
1783.0
672.0
-715.0
-1912.5
-2348.5
-1875.5
-1283.0
-1192.0
-1713.0
-2045.5
-1455.5
-392.0
117.5
-747.5
-1078.5
1321.0
3145.0
1664.0
-583.5
-2216.0
-2628.5
-1084.5
147.0
788.0
2192.0
2269.5
1148.0
1528.5
2425.0
2034.5
489.5
-1201.5
-1135.0
748.5
2250.0
2360.0
1509.0
854.0
1335.5
2172.0
3131.5
4877.5
5817.0
4736.5
3212.0
1861.5
527.0
218.5
965.5
1769.5
1442.0
-272.0
-891.5
291.5
886.0
1382.5
3015.5
4256.5
4461.0
4203.5
4176.0
4874.0
5506.0
5818.0
5625.0
4442.0
3914.0
4038.5
2494.5
130.0
-1255.0
-1654.5
-1440.0
-1648.5
-2274.5
-2135.0
-989.5
661.5
994.0
-443.5
-804.5
23.0
-289.0
-783.0
122.0
1269.0
902.5
-736.0
-2127.5
-2892.0
-2493.0
-689.0
437.0
815.0
1718.0
1399.0
-188.0
-1962.0
-5468.0
-8207.0
-6428.0
-3390.5
-1188.5
1849.0
3286.5
2194.5
2326.5
3454.5
3083.0
1586.5
65.0
3.0
1140.0
1175.5
910.0
1216.5
773.5
427.5
-74.5
-1761.5
-1594.0
766.5
1493.5
323.0
-1041.0
-1961.5
-2105.0
-2472.0
-3541.5
-3803.0
-2633.5
-1810.5
-2897.0
-4040.5
-2932.5
-768.0
856.5
1565.5
728.5
-1057.5
-2391.5
-3220.0
-4149.0
-4728.5
-3548.0
-1158.5
-209.0
-1110.0
-1763.0
-1011.0
39.5
-623.5
-2586.5
-2872.5
-1048.0
-390.5
-1907.0
-2776.0
-2147.0
-1257.5
-312.0
-707.5
-2335.0
-1565.0
969.5
1692.5
940.5
-224.5
-1004.0
-520.0
-218.0
166.0
1745.0
1472.0
-1641.0
-3758.5
-3715.5
-3696.5
-4267.5
-4557.5
-4441.0
-3698.0
-2377.5
-1632.0
-920.0
112.0
-1009.0
-3184.0
-2481.5
221.0
2701.0
4435.5
4011.0
1997.0
1163.5
1714.0
1954.5
1572.0
1246.0
852.5
269.0
268.5
829.5
1099.0
906.0
893.5
1751.5
2872.5
3305.5
3311.0
3123.5
2535.0
1149.5
-457.5
-422.5
160.0
-630.5
-766.5
263.5
956.0
1629.5
831.5
-1656.5
-2455.0
-1600.0
-523.5
1485.5
3958.5
7181.5
12152.5
17101.5
20034.5
20356.0
17931.0
14064.5
11471.5
11155.5
10423.0
7919.5
6317.5
5988.5
4893.5
3475.0
2300.0
996.0
622.0
1703.0
2697.5
2874.0
3314.0
3549.0
1800.0
-723.5
-1016.5
1518.5
4379.5
4596.5
2594.0
756.5
-211.0
-410.0
-773.0
-2243.5
-3841.5
-5060.5
-5442.0
-4285.5
-3542.0
-3911.0
-3747.5
-3689.0
-3980.5
-3277.0
-1698.5
-28.5
839.5
1219.5
2289.5
2574.0
1256.0
264.5
-132.5
-303.0
82.0
-172.5
-1601.0
-2582.5
-2380.5
-2234.0
-2664.0
-2639.0
-2675.0
-3370.0
-1919.0
2211.0
4633.5
3944.0
2403.5
754.0
-23.5
610.5
406.5
-155.5
1051.5
1302.0
-684.5
-1741.0
-1986.5
-2722.5
-2556.5
-1632.0
-1264.0
-1487.0
-1539.5
-947.0
-974.0
-1793.0
-1345.0
-51.0
-236.5
-2645.5
-6090.0
-8053.0
-7910.5
-7285.5
-6369.0
-4900.5
-3985.5
-3754.0
-2443.5
-54.5
428.0
-1593.5
-3575.5
-4080.0
-2780.5
-934.5
-55.5
597.0
292.5
-1225.5
-1257.5
-598.5
-793.0
-147.0
976.0
1951.0
3516.5
4698.5
4829.5
3957.5
2771.0
2492.0
2549.5
3112.5
4360.0
4798.0
5190.0
5062.5
2840.0
1408.0
994.5
-916.5
-1773.0
-47.5
1934.0
2902.0
2692.5
2435.5
2583.0
2151.0
2275.0
3186.5
2918.0
2563.5
4558.0
8068.0
10628.0
11898.5
13456.0
15229.0
15924.5
15774.0
15072.0
13371.5
11556.0
10809.5
10288.0
9282.0
8424.5
6629.0
2988.0
229.5
966.0
4312.5
6541.0
4821.5
1646.0
570.5
1255.5
1998.5
1034.5
-851.5
-26.5
2573.0
3179.5
2249.5
1755.5
2470.5
4284.5
5599.0
5132.5
3284.5
1420.5
889.0
1995.5
3381.5
2838.0
790.5
-311.0
26.0
1962.5
4200.0
3350.5
1637.0
3084.5
5387.5
6502.0
6629.5
5182.0
3949.0
4008.5
3527.0
3385.5
5753.0
8918.0
9453.5
7422.0
5528.5
4331.0
3960.5
5922.0
9304.5
12327.5
14848.5
16262.0
16397.5
15676.5
13692.5
10843.5
7835.0
4713.5
2622.5
2759.5
4029.5
4279.5
2664.5
-49.0
-1874.0
-1170.5
532.0
1431.0
2853.0
4443.0
4337.5
3946.0
3996.0
3682.5
3842.0
3868.0
3106.5
2861.0
2592.0
2459.5
3668.5
4234.0
4126.0
5657.5
6945.0
6052.0
4134.0
2034.0
1064.0
1770.5
2551.5
3170.0
3617.5
2847.5
2129.0
2786.5
3512.0
4195.5
5466.0
5714.0
5007.0
5548.0
6400.5
5980.0
5506.5
5617.0
6307.5
7801.0
9000.0
9704.5
10606.0
11257.5
11556.0
11294.0
10227.5
9106.0
8535.5
10154.5
13784.5
15074.5
13466.0
12285.5
12117.5
12826.5
13741.5
13822.5
13977.0
13357.5
11632.5
11501.0
11579.5
9012.0
6114.5
5357.0
5854.0
6126.0
5764.0
4724.0
3351.0
3673.5
6077.0
7744.0
7927.0
7936.5
7674.5
6796.5
6110.0
6593.0
7574.0
8650.0
10901.0
13220.0
14945.5
17387.0
18689.5
18144.0
18410.0
19348.0
19901.0
19465.5
17282.5
15382.0
15208.0
16206.5
17515.5
16220.0
12447.5
10010.0
8583.5
7104.0
7539.5
9177.0
8846.0
6841.0
6258.0
7008.5
7231.0
7958.5
9410.5
10225.5
10879.0
11961.0
13610.0
14534.0
13190.5
12464.0
13739.0
14214.0
13971.5
13420.0
12060.5
11523.5
11453.0
11205.5
11765.0
11577.0
9993.0
8700.0
7737.5
6734.0
5390.0
3771.5
3357.5
3995.0
4198.0
4231.5
4682.5
4478.0
2852.5
1774.0
2910.5
4836.5
5985.0
5914.0
5356.0
5699.5
5512.0
3748.0
2843.5
2658.0
1567.0
838.5
341.0
-639.5
-577.5
260.0
1155.5
2817.0
3838.0
3523.0
3632.0
3678.0
2726.5
2283.0
3539.0
5901.5
7140.5
6350.0
5474.5
5276.5
5765.5
6583.0
5712.5
5230.0
7908.0
10007.5
9321.0
7519.5
5910.0
6352.5
6625.0
4481.0
4211.0
5607.5
5648.5
7177.0
8742.5
7047.0
6499.5
8270.0
8051.5
6667.5
6625.5
6830.0
6844.0
7122.0
6816.0
6178.0
5711.5
4758.0
4542.5
5773.0
6746.5
7303.0
7460.0
7203.0
7752.0
8082.0
7744.0
7645.5
6247.0
4616.0
5140.0
6068.5
6355.5
5901.0
4419.5
4103.0
5761.5
7817.0
9076.5
8961.5
8016.0
6125.0
3854.5
3390.0
4041.5
5422.5
8463.5
10272.5
9307.0
8012.5
7906.5
8624.0
8140.0
6407.0
5969.5
6888.5
8543.0
10006.0
9139.5
7667.0
8038.5
8646.5
8379.5
8460.0
9476.5
10192.5
10387.5
11065.5
11189.5
11171.0
12002.0
10947.0
9181.0
10324.0
11796.0
11893.5
12838.0
14947.0
16770.0
16932.5
16643.0
17776.5
19245.0
20396.0
21005.0
21343.5
23559.0
26135.5
26693.5
26517.5
25394.5
23974.0
24441.5
24839.0
23597.5
22012.0
21006.5
21486.0
22518.0
22364.0
22035.0
22784.5
24456.0
26115.0
26486.5
26185.0
26779.5
27931.0
28982.5
30768.5
33621.0
36621.5
39328.5
41560.0
43154.0
44606.5
46435.5
49106.0
51815.5
53045.5
53956.5
55822.0
58378.0
61907.5
65207.5
68454.0
73874.0
78748.5
80612.0
82351.0
85679.0
90464.0
95533.0
99092.5
101711.5
103748.0
105788.0
109122.5
112004.0
113982.0
116459.5
118627.5
119681.0
117466.5
112092.0
108977.0
107042.5
101643.0
96276.0
93922.5
92208.5
89628.5
85953.0
82509.5
81096.0
81382.0
82734.5
83674.0
81434.0
76502.0
72093.0
68382.0
63502.5
58137.0
54157.0
52328.0
51495.0
49024.5
45394.0
42535.0
39266.5
35808.5
33871.5
33670.0
35905.0
38688.5
39471.5
40082.5
40599.0
39108.5
35847.5
31510.0
28845.5
29022.0
29037.5
29044.0
29655.5
28591.5
26433.5
25184.0
25625.0
26761.5
25784.5
23458.5
22518.0
23050.5
24359.0
24441.5
23070.5
23145.5
23678.5
23180.5
23013.0
21794.0
19653.0
19617.5
20863.0
21889.5
22633.0
22095.0
20911.0
20056.5
19414.5
19931.5
20415.0
18412.5
16051.0
16388.5
18404.5
19544.0
19095.5
19003.5
20556.5
21998.5
22226.0
21818.0
21057.5
20667.5
20854.5
20915.0
20719.0
19803.5
18522.5
18539.0
19238.5
19218.5
19551.0
20735.5
21175.0
20816.0
21012.0
20769.0
19472.0
19543.5
20862.5
21154.5
21186.0
22176.5
24238.0
26598.5
27222.0
26847.5
26865.5
25907.5
25143.5
26326.5
27062.0
25872.5
24810.5
26099.5
28421.5
28828.5
29340.0
32449.5
34725.5
34683.0
35991.0
39685.0
43717.0
47880.5
51982.5
54123.0
55509.0
59178.0
64328.0
68998.5
71652.0
71084.5
69662.5
69111.5
68194.0
67263.5
66223.0
63904.5
60568.0
56758.5
53679.0
51018.5
47188.0
44049.0
42612.0
41372.5
40768.0
40063.5
37748.5
35183.5
33566.0
32697.5
31965.0
31103.0
30645.5
30701.5
31628.0
32538.5
31526.5
31147.0
33943.0
36882.5
37445.0
35766.5
33002.0
31764.0
32725.5
33761.5
34299.0
35818.5
37617.0
37277.0
35985.0
36022.5
36629.0
37440.5
38581.0
39622.5
40840.5
41738.5
42682.0
43763.5
42415.0
40517.5
42373.5
46117.0
49258.5
51676.0
52509.5
53488.5
56713.5
59652.5
60893.0
63988.5
69957.0
74981.0
78189.0
80977.0
82798.0
85214.0
88694.0
89212.5
87195.0
86129.5
84334.0
80138.5
75675.0
71788.5
67589.5
64087.0
62635.5
61941.5
61257.5
61335.5
61106.0
60253.0
60054.0
59699.0
58013.0
55144.0
52123.0
51117.0
52271.0
53242.5
53197.0
52818.0
52808.5
53748.5
55033.0
55355.0
54826.0
54538.5
54983.5
56296.0
58255.0
60835.0
64378.0
67023.0
67470.5
68455.0
71322.0
75343.0
80284.5
83594.5
84412.5
85407.5
85912.0
84067.5
81048.5
78683.0
77697.0
76694.5
75079.0
74735.0
75904.0
77367.5
78645.5
80926.5
84749.5
85818.5
83559.5
83571.5
84697.0
84575.5
86489.5
89151.5
90827.5
94263.0
98691.0
102218.5
104558.5
105259.0
106714.5
110420.5
114102.0
117050.0
119570.5
120688.0
121434.5
125150.0
131976.5
138198.0
143342.0
149240.5
153955.0
157053.5
161791.5
167734.0
173354.0
180571.0
188612.5
194511.5
199981.0
207460.5
216177.0
226311.5
238141.5
250427.5
263473.0
277542.5
291327.5
304138.0
316338.5
329788.5
345792.5
363109.0
381990.5
404422.0
430040.0
456927.5
484076.0
512135.0
542686.5
577074.5
615461.5
656216.0
698619.5
742699.0
786139.5
829547.5
878059.0
933274.5
994847.0
1066674.5
1152944.0
1254384.5
1372328.0
1510615.5
1671794.0
1856640.5
2063902.5
2287629.0
2522231.5
2764090.0
3006575.5
3244075.5
3467894.0
3654343.5
3772078.0
3794596.5
3708466.0
3523311.5
3267258.0
2972914.5
2670720.5
2384448.0
2125899.5
1895566.0
1692639.5
1518157.5
1367315.0
1234742.0
1120747.0
1023644.0
939628.5
865981.0
800457.0
743502.5
694726.0
652342.5
616302.0
584176.0
554710.5
530045.0
507949.0
485935.5
465839.5
448460.5
433665.0
421962.0
413416.0
406037.5
396232.0
384627.0
374777.0
366743.0
358609.5
349466.5
340424.5
333150.5
327563.5
323407.0
319182.0
313682.5
309776.0
308069.5
305993.5
304116.5
303435.0
303139.5
301678.0
298512.5
296747.0
297635.5
298631.0
298966.5
298554.0
298058.5
299214.0
300778.5
301847.0
303982.5
307125.0
309953.5
311551.5
312294.5
313929.0
317265.5
321518.0
325684.0
330287.5
335247.5
338214.0
340056.5
342388.5
342403.0
340959.5
342581.0
346967.5
351671.0
355365.0
357768.0
359807.5
361884.5
365141.5
370419.5
376283.5
382604.0
389433.5
395509.5
401959.0
410627.5
420965.5
430817.5
438711.0
445690.0
452796.5
459752.5
465843.5
469706.0
472395.0
475264.0
476182.0
476584.5
480310.0
485128.5
488372.5
491219.0
494559.5
499610.5
506909.5
514453.5
521328.0
528162.0
534875.0
541020.5
545811.5
549108.0
552035.5
554230.0
554606.0
554162.5
553535.0
552928.5
554516.0
558574.5
562359.0
565062.0
568050.0
572038.5
576564.0
581156.0
586353.5
592522.0
599461.5
607097.5
615176.5
623325.0
630656.0
637697.0
647154.5
658647.5
670228.0
682395.0
694498.0
706926.5
721128.0
734406.0
747083.0
762281.5
776993.5
790201.5
805569.0
822719.5
840800.5
860109.5
878558.0
896104.0
915261.0
937037.5
960951.5
985707.5
1010474.5
1035755.0
1062090.5
1089792.5
1119361.0
1150227.5
1180759.0
1212138.5
1246902.5
1283139.5
1319513.5
1358704.0
1400258.0
1442923.0
1488501.0
1536506.0
1586258.5
1638934.5
1693810.0
1751558.0
1813814.0
1878694.0
1945821.0
2018090.5
2096127.0
2178298.0
2264462.5
2357015.0
2457787.0
2566116.0
2682580.5
2809958.0
2949761.5
3101880.5
3267092.5
3448589.5
3648146.0
3863113.5
4092006.5
4334832.0
4587141.0
4843883.0
5103956.5
5367807.5
5637782.0
5920467.5
6226934.0
6567736.5
6946865.0
7364210.0
7816132.0
8293152.0
8785548.5
9285837.5
9791575.5
1.0311653E7
1.0858577E7
1.1443207E7
1.20770305E7
1.276022E7
1.3479457E7
1.4221227E7
1.4970609E7
1.5710841E7
1.64336295E7
1.71416255E7
1.78438685E7
1.85457945E7
1.92394975E7
1.9901428E7
2.04873235E7
2.0930794E7
2.1156597E7
2.10995895E7
2.0725435E7
2.0046367E7
1.9117859E7
1.80183305E7
1.68280225E7
1.56159855E7
1.44318845E7
1.3305609E7
1.2254261E7
1.128447E7
1.0396138E7
9588978.5
8860512.0
8207345.0
7627071.0
7111128.5
6649716.5
6239346.5
5873872.5
5543735.5
5244116.5
4971901.5
4723199.5
4495981.0
4288062.0
4095892.0
3917897.0
3754148.0
3602677.0
3461326.0
3329993.0
3207048.5
3089746.5
2978096.0
2872985.0
2773607.0
2679662.0
2592437.0
2510644.5
2430387.5
2351792.5
2277985.0
2209919.5
2146727.5
2085886.0
2026619.5
1971390.5
1919356.0
1868963.0
1821290.5
1774673.5
1729435.5
1688488.0
1648553.0
1607932.0
1571031.5
1537225.0
1503263.0
1470588.0
1439693.5
1408540.0
1378085.0
1350263.0
1322828.5
1293668.5
1265661.0
1240880.0
1217757.0
1196096.0
1176209.5
1156309.5
1136033.5
1116813.0
1097940.0
1077383.0
1055238.0
1033581.0
1014542.5
998792.0
985037.0
971516.0
956817.0
939873.0
921127.0
902642.0
886914.5
874749.5
863506.5
850270.5
835497.0
821637.5
810495.5
800983.5
789566.5
775465.0
762469.5
752670.0
743071.0
731797.5
720229.0
708376.0
696999.0
687494.5
677787.5
668038.5
659985.5
651049.5
641747.5
634530.5
626502.0
617220.0
609307.0
602040.5
594908.5
587984.5
580974.5
574705.5
568568.5
561590.0
553963.0
546029.0
539133.0
533247.0
527607.5
522867.0
517419.5
511002.0
506683.0
502998.0
497603.5
492340.0
487077.0
480889.0
475011.0
469215.5
463681.0
460088.5
457203.0
452789.0
447854.0
443766.0
439631.0
434796.5
429378.5
423121.5
416996.0
412319.5
408563.5
405671.0
404005.0
401675.0
398078.0
395343.0
393032.0
389479.5
385509.5
380980.5
375382.5
370403.5
366328.0
362857.0
360675.5
358570.0
356339.0
355002.0
352746.5
349083.5
345447.5
341315.5
337480.5
335409.0
333646.5
330878.5
327556.5
324476.5
321722.5
318656.0
315423.0
311436.5
305965.0
301644.5
299696.5
297177.0
293696.5
291301.5
289703.0
288281.5
287464.0
286629.0
284713.5
281556.0
277519.0
273851.0
272019.0
270893.5
268159.0
264803.5
263088.5
262265.0
261482.0
261225.5
259755.0
256747.0
255587.0
255858.5
255172.0
254400.0
252245.0
247914.0
244845.5
243032.5
241216.0
240326.5
238785.0
236923.0
236979.5
237106.5
236026.5
234180.5
232284.0
232343.0
232281.0
229510.5
227202.5
226197.0
224027.5
221292.0
218998.0
216482.5
213296.0
210670.0
210140.5
210392.5
210051.0
209353.0
207726.0
205697.5
204304.0
203257.5
203127.5
203620.5
203102.0
201686.5
200026.5
198348.5
196424.5
193498.0
190852.0
190019.0
189477.5
187918.0
186165.5
184886.5
184048.0
182934.0
180634.5
178422.5
178292.0
179188.5
179368.5
178491.0
175911.0
173099.0
172771.0
173544.0
173010.0
171672.5
170765.5
170424.0
168929.0
165733.5
163842.5
165032.5
167447.0
168195.5
166619.5
164761.5
162856.0
160668.0
159992.0
159371.0
157480.0
157068.5
157425.0
156395.0
155622.0
155313.0
154110.0
152408.5
151028.0
150206.5
149726.5
150190.0
151466.5
151056.5
148985.5
147357.0
145455.5
142740.5
140424.0
138857.5
138299.0
138733.0
139048.0
139245.5
140208.5
140360.0
137836.0
135572.5
136593.0
138153.0
137969.5
137941.0
138347.5
137144.5
134547.5
132583.0
131414.5
130143.5
129379.0
129211.5
128526.0
127610.0
126731.0
125076.5
123654.5
124309.5
125610.0
124605.5
122053.5
120775.5
120864.5
121213.0
121956.5
123116.0
123849.0
123685.0
123283.5
122917.5
122813.5
123780.0
123989.5
122644.5
123043.5
123730.0
121516.0
120088.5
120732.5
120359.5
119820.5
120253.5
121183.0
123282.0
126208.5
128632.5
129140.5
127551.0
126275.0
126204.0
126071.0
126047.5
126842.0
127753.5
126743.0
123870.5
122596.5
123148.5
121564.0
117180.5
113301.0
111671.5
111084.5
110642.0
110006.0
108330.5
107110.5
107579.0
107181.0
105377.5
104178.0
103870.0
103849.0
102205.0
98808.0
96992.0
96350.5
95499.5
96797.0
98919.5
98988.5
98766.5
98833.5
97846.0
96709.5
96300.0
96632.5
97539.0
98033.5
97950.0
98042.5
98234.5
97953.5
96595.0
94367.5
92789.0
92387.0
92142.5
91555.0
91405.5
92971.5
95197.5
95314.5
94070.5
93444.0
93002.5
93383.0
94330.5
93584.0
92794.5
93449.5
92761.5
91212.0
92080.0
94104.0
93667.5
90509.5
86963.0
84129.5
82630.5
83400.5
84563.5
83898.0
82641.0
82572.5
84264.0
86524.5
86610.0
84585.5
82662.5
81304.5
81190.0
83118.5
85068.0
85263.0
84608.0
83239.0
81129.5
80499.0
81715.5
83070.0
84358.0
84538.5
82886.5
81031.0
79236.5
78156.5
78658.5
78228.5
76760.0
76543.0
76567.5
76772.0
78282.5
79479.0
79100.5
77797.5
76688.5
76202.0
76221.0
77371.0
78715.0
78510.0
77529.0
76603.5
75911.0
75225.5
73531.0
72197.5
72234.5
72496.0
74333.0
77396.0
77859.0
76165.5
75581.5
76632.5
77978.0
78487.5
78251.0
77416.5
75651.0
74052.0
74297.5
75369.5
74759.5
74113.5
76488.0
79004.0
78620.0
77456.0
76920.0
76438.5
75907.0
76224.5
77821.0
78044.5
76641.0
77129.5
78820.0
79697.0
80104.0
79941.0
80734.0
83103.0
84866.5
85580.5
85026.0
83884.5
85030.0
88313.5
92042.5
96083.0
100795.0
107425.5
117066.0
131273.0
151814.5
180466.5
223196.0
283843.0
359861.5
449050.5
537421.0
592479.0
592770.5
546543.0
475186.0
395781.5
320807.0
260085.5
215450.0
182591.0
158773.5
142184.5
130751.0
122462.5
115336.5
109706.5
104877.5
99080.0
95349.5
95268.5
94849.0
93518.5
94372.5
96567.5
97023.5
96729.5
97790.5
98387.5
97856.5
97981.0
97969.5
97339.5
97534.0
98678.0
99909.0
100584.0
101407.5
102486.0
102553.0
103368.5
106157.5
108655.5
110402.0
111316.0
111603.0
113807.5
117924.5
122618.5
127025.5
129360.0
130864.0
133101.5
135671.0
139789.5
143894.0
145793.5
148446.0
153181.5
158394.5
162519.5
163730.5
164022.0
166118.0
168418.0
169148.5
166899.5
161681.0
157035.0
153559.0
148331.0
141477.5
135240.5
129979.0
124594.0
119615.5
116412.5
113574.5
109471.5
104946.5
100220.5
94808.0
89822.5
86680.0
84947.5
83118.0
81540.5
81635.0
82228.5
81497.0
80069.0
78138.0
75233.5
73221.0
72631.0
70970.5
68530.0
67696.0
68115.0
67841.5
65683.0
63086.0
62595.0
63181.0
63445.5
64431.0
64970.0
63516.5
62140.0
62683.5
63894.0
63885.5
63185.5
62603.5
60441.5
57329.5
56861.5
58549.5
59427.0
59814.5
61012.5
61598.0
59721.5
56745.5
54880.5
53876.5
53262.0
53636.5
55035.0
56529.0
57450.5
58349.0
58531.5
56492.5
54154.0
52968.5
51181.5
49137.0
47734.0
46006.5
44468.5
43839.5
44095.5
45526.0
47458.0
49476.5
50528.5
48891.5
47553.0
49578.5
51952.5
52543.5
52038.5
50162.5
47486.5
44623.0
42239.5
42259.0
43208.0
42741.0
43123.5
45508.0
47357.0
47033.0
45344.5
44479.5
44119.0
42420.5
41468.0
42302.5
41936.0
40758.0
41621.5
44088.0
46065.0
47107.5
48054.0
47972.0
46029.5
44488.5
43611.5
42074.5
41759.0
42774.0
42673.0
41807.5
41465.5
42117.0
43843.5
45146.5
44724.5
43603.5
43640.0
44651.0
44926.0
44076.5
42305.0
40613.5
40844.0
41357.0
40312.5
40183.5
41420.5
41565.0
40788.5
40485.0
40876.0
41420.0
41420.5
40678.5
39561.5
39226.5
40011.5
40713.5
41291.5
41853.0
41399.0
40514.0
40101.0
39257.5
37669.5
36817.0
37284.0
37326.5
36569.5
37071.0
38438.5
38101.0
36061.5
34863.5
35419.5
35329.5
34012.5
34024.5
34840.0
34553.5
34218.5
34532.0
35280.0
36313.0
36223.0
35041.5
35263.0
37389.5
38703.0
37881.5
37177.5
38041.5
39258.0
39822.5
39389.5
38054.0
36688.0
35877.0
35020.5
33139.5
31531.0
32078.5
33598.5
35242.5
36977.0
37341.5
37103.5
36567.5
33556.0
30920.0
32741.5
36330.0
38126.5
38268.0
37374.0
35738.0
34523.5
33890.0
32419.0
31409.5
32467.5
32865.0
32204.0
33151.0
34761.5
35743.0
36213.0
35760.0
35121.0
34485.0
34333.0
36004.0
36394.5
32815.5
28723.5
26698.5
26060.5
26226.5
26581.0
27321.0
29092.0
30700.5
30447.0
28876.5
27933.5
27613.0
26954.0
27467.0
29795.0
30891.5
29989.0
30161.0
31678.5
32352.0
32377.0
32373.0
31801.0
31050.5
31080.5
32281.0
33893.0
34913.5
35060.5
33428.0
31408.5
32183.5
33066.5
31226.0
30469.5
31521.0
30724.0
28133.0
26379.0
26766.5
27544.0
27537.5
29440.5
32587.5
33017.5
31630.5
30588.0
29349.0
27998.0
27116.5
26082.0
24318.0
23593.0
25613.0
28154.5
29082.5
29044.0
28568.0
28311.5
28532.5
28377.0
28240.0
29142.5
31067.0
32416.5
31305.5
29625.5
29892.0
29378.5
26425.5
25231.0
26951.5
27402.0
26188.0
25254.0
23774.5
23170.0
24774.5
25496.5
24982.5
25163.5
25990.5
27664.0
28545.5
27842.5
28368.0
29848.0
31372.5
33484.0
34047.0
33579.0
33454.0
31338.5
28658.5
28516.5
30024.0
31281.0
30502.0
29302.0
30723.0
32701.0
33544.0
33747.5
32200.0
29388.5
26273.0
23447.0
22849.0
23794.5
24800.0
26317.5
27472.5
27786.5
27881.5
27933.0
28351.5
27724.5
25532.0
24563.5
24856.5
25227.0
26967.0
28960.0
28824.0
27134.0
25441.0
24892.0
25240.5
25071.5
24734.0
25363.0
26839.0
28355.5
28736.0
28105.5
27479.0
26012.0
23894.5
23527.0
24690.5
25450.5
25251.0
23809.0
21838.0
20943.0
21599.5
23242.0
24549.0
25368.0
26781.0
28097.0
29204.5
30486.0
30096.5
28955.0
28798.0
27289.5
25292.5
25623.5
26424.0
26811.0
27031.0
25892.5
25268.5
25888.5
25208.0
24311.0
24748.0
25284.5
26426.5
28093.0
28064.0
26399.5
24370.5
22588.0
21972.0
22154.0
22097.0
22180.0
22731.0
23964.5
25789.5
26226.5
24891.0
24199.5
24505.5
24880.0
25763.0
26501.5
26206.0
26090.0
26505.0
25818.5
23874.5
22473.0
22764.5
24687.0
26883.0
27334.0
26424.5
25745.5
24959.0
24304.0
24822.0
25872.0
26582.0
25892.0
23705.0
22978.5
24546.0
25960.5
26416.5
25546.5
23638.0
22939.5
23655.5
24882.5
26415.0
26702.5
25899.0
25628.0
24620.5
22524.5
21396.0
20897.5
20116.0
20584.0
22827.0
24601.5
24816.0
25055.0
25508.0
25066.5
24467.5
23632.5
22272.5
22918.5
25119.5
24887.5
22242.5
19266.5
16580.0
15857.0
17571.5
18785.5
18423.0
19372.0
21858.5
22079.0
20434.5
20363.5
20972.0
21650.0
23693.5
24540.0
23151.0
22998.5
23288.5
20410.0
17212.5
18186.5
20201.0
19928.0
20435.0
21663.5
21127.0
21318.5
22092.5
20957.5
20180.5
20349.5
20260.0
21084.0
22169.0
22797.0
22972.0
21338.0
19382.5
18904.0
19235.0
20816.0
22348.5
21826.5
20918.5
20389.0
19792.5
20251.5
21192.5
21034.0
20214.5
19799.5
19817.0
19430.0
18128.0
16537.5
16441.5
18854.5
21702.0
22974.5
23399.5
23184.0
21785.0
20182.0
19170.5
18194.5
17197.0
16910.0
17357.5
18424.5
19761.0
19289.5
16690.0
15079.5
15660.5
16783.0
17383.5
17602.5
17651.5
17093.5
16945.0
18517.5
19875.0
20789.0
23284.0
24673.0
22802.5
21268.0
21667.5
21461.5
20095.5
19083.5
17985.5
16756.0
17723.0
19662.5
19293.5
18070.0
17717.0
17380.0
16900.0
16071.0
15710.0
17350.0
19547.0
20381.0
20627.0
21804.0
23222.5
23287.0
23188.5
23596.5
23195.5
22942.5
22995.0
22209.5
21521.5
20467.0
19101.5
19417.0
19866.0
18781.5
17234.0
16075.5
16478.5
17488.5
16871.5
16321.5
17770.0
19696.0
19891.0
18523.0
17618.5
16943.0
15715.5
15049.0
14732.0
14943.0
16139.5
16993.5
18169.5
18983.0
17223.0
16071.0
16546.0
15262.5
13895.5
13949.5
13857.0
15303.5
18350.5
19885.5
20304.5
20599.0
19152.5
16655.5
15657.5
15522.0
14948.5
15102.0
16379.5
17864.5
18805.5
18812.5
18964.0
18834.0
16706.0
15524.5
17556.0
18813.5
17624.0
17176.5
18530.0
20002.5
20620.5
20339.5
19180.0
18219.5
18143.0
16933.0
14503.0
14083.0
15641.0
16345.0
15160.0
12828.5
11017.0
10496.5
11158.0
13242.5
14729.0
13429.5
11553.5
11507.0
12271.5
12534.5
12680.0
13267.5
13525.5
13185.0
13480.0
14800.5
16567.5
17355.5
16056.5
15404.5
16988.5
17284.5
15701.5
15480.0
17099.0
18339.0
17068.0
15211.5
15563.0
14294.5
10171.0
8888.0
10628.0
12584.5
14362.0
13500.0
11257.5
11616.5
12737.5
13152.5
13838.5
14752.5
16639.5
17322.5
14735.0
12400.0
11416.5
10477.5
10134.0
9552.5
10170.0
13595.5
16198.5
17484.0
19023.5
18472.0
17074.5
17692.5
18306.0
17792.5
17112.0
16744.0
17380.5
17713.0
16480.0
15155.0
13707.5
11814.0
11849.5
13908.0
15207.5
14735.5
12939.0
10984.5
10526.5
11251.5
11828.0
12082.0
11770.0
10767.5
10473.5
12026.5
14121.0
14829.0
14444.0
14031.0
13918.5
15015.0
17145.5
18135.5
17602.5
17148.0
16940.5
15618.0
13075.0
11953.5
13912.0
16005.0
15395.5
13928.0
13649.0
13563.5
13721.5
15264.5
16892.0
17928.5
19185.5
19642.0
19416.5
19933.0
20407.5
20255.5
19189.5
17105.0
15909.0
15148.5
13037.0
11108.5
10696.5
12443.0
16278.5
19166.5
19990.0
19953.0
18868.5
17597.5
17501.5
17808.5
16697.5
14482.5
14006.5
14620.0
14493.0
15793.5
16956.5
15124.5
13714.5
14083.0
14231.5
13948.5
13370.5
13740.5
14346.0
12963.0
11419.5
10823.5
11776.5
15472.5
17611.0
16748.5
17026.0
17639.5
17616.5
18807.5
20394.5
21551.5
22023.5
21467.5
20303.0
18780.5
17985.5
17179.5
15581.0
15689.5
15778.0
14379.5
15170.5
15432.0
12664.5
12160.0
13973.0
14580.0
14504.5
15016.0
16570.5
16477.5
13541.5
11689.5
11314.0
12155.5
15847.5
18570.5
18639.5
18997.0
18776.0
17791.5
17049.5
15534.5
14890.0
15670.5
15252.5
14317.0
14462.0
14794.5
14783.0
14542.0
14232.5
14589.0
15692.0
15941.5
14943.5
14543.5
14256.5
12742.5
12031.0
13138.5
14592.0
15798.5
16578.0
17364.5
18288.5
17981.0
16701.5
15646.5
14841.5
14865.0
15753.5
16201.0
16012.5
16215.5
16879.5
16910.5
16825.0
17705.0
18000.5
17084.0
16429.0
16365.5
17316.0
18368.5
17267.5
15852.0
16356.5
16975.0
16385.0
15474.0
15796.5
17026.5
17131.0
17294.0
18270.0
17415.0
15716.0
14997.5
13940.0
14043.0
16176.5
16832.5
15570.0
15062.5
15393.0
15082.5
14169.0
14048.5
14835.5
15396.5
15640.0
15935.0
16665.0
18015.0
19091.0
19683.5
20310.5
20560.0
20569.5
21282.0
23104.5
25267.5
25843.5
25125.5
25550.5
26554.5
26781.0
26737.0
25053.0
21711.0
19913.5
18894.5
17318.0
18121.0
19871.5
18612.5
16973.5
17693.5
19239.0
20603.5
20814.0
19839.0
19446.5
19037.0
18613.5
20844.0
24119.5
24393.0
22783.5
21975.5
21539.0
21315.0
22094.5
23129.0
23757.5
24133.5
23978.5
23268.0
22064.0
21112.5
21541.5
22218.0
23177.5
25942.0
27664.5
26864.0
26780.0
27171.0
26372.0
25066.0
23351.0
22254.0
21796.5
20725.5
21158.5
23090.5
24002.5
25350.5
26624.5
25158.5
23324.0
23049.0
22698.5
22071.0
22116.0
22978.5
23593.0
22814.5
21808.0
21932.0
22135.0
21621.0
21724.0
22799.0
22644.5
20734.0
19215.0
18476.0
17666.0
17009.0
16392.5
15999.0
16707.0
18226.5
20428.5
23484.5
25402.0
25055.0
24760.5
25266.5
25052.0
25122.0
26507.0
27415.5
27197.5
26602.5
25413.5
23950.5
23499.5
24376.5
25201.5
24764.5
23678.0
22940.0
23432.5
25634.5
27881.0
28459.0
27129.0
24099.0
21384.0
20890.5
21904.0
23444.5
24288.5
23643.0
22404.0
20380.0
18495.0
19086.0
20035.0
19641.0
20306.0
21107.0
20317.0
19985.0
19828.5
18363.5
17484.5
17716.0
17363.0
17062.5
18323.0
20385.0
20912.5
18724.0
15983.5
15286.5
15684.0
15828.0
16933.0
19159.0
20516.5
20372.5
19690.5
18748.0
17398.0
16410.5
16481.0
16842.0
16774.0
16739.0
16414.5
14656.5
12199.0
11051.0
12081.5
14792.5
16986.5
16736.0
15992.5
16677.0
16875.0
16145.0
16312.5
16839.5
16997.0
18063.5
20555.0
23020.5
23501.5
22572.5
22968.0
24245.5
23628.5
22280.5
23172.0
24431.0
22809.5
20389.5
19944.0
20052.0
19891.0
20206.5
20381.5
20327.0
20234.5
19186.0
17968.5
18641.5
20641.5
21639.0
21450.0
21574.5
22022.0
22089.0
21671.5
20064.0
17077.5
14322.5
12966.0
12232.0
11790.5
12577.5
13401.0
13206.5
14217.5
15703.5
15720.0
17125.5
19920.5
21050.5
20794.0
18915.5
16999.5
17585.0
17125.5
15894.0
18200.5
20745.5
21967.5
24402.5
24967.0
22581.5
20555.0
18962.5
17266.5
15910.0
15345.0
16483.0
18149.5
18358.0
17176.0
16524.5
18040.0
19412.0
18772.0
18898.5
19639.5
18369.0
17241.0
18384.5
19733.0
19077.5
16636.0
14815.5
14508.0
13607.5
12130.5
12080.0
12821.5
13133.5
13163.0
12275.5
10319.0
8796.5
8767.0
10357.0
12527.5
13949.0
15227.0
16285.5
15994.5
16242.5
18119.0
19068.0
18627.0
18382.0
18079.5
17073.5
16125.5
16320.5
16656.5
15645.0
14475.5
14122.0
15117.0
18368.5
20615.0
19790.5
19673.5
20096.0
18571.5
17606.0
17696.5
17017.5
16113.0
13966.5
10649.5
9809.0
11620.5
13456.0
14797.5
15519.5
15307.0
14689.0
13906.0
12694.5
11382.5
10707.0
10304.5
9359.0
8486.0
8924.5
11102.5
13782.0
14754.5
14471.0
15497.5
17672.0
18336.0
16331.0
13737.5
13083.5
13441.0
12921.0
12120.5
12042.5
12958.0
14023.5
13092.0
10708.5
9986.5
11170.5
12019.5
11946.0
12179.5
13256.0
14660.0
16117.0
16612.5
15128.5
13188.0
12152.5
11330.0
10476.5
10245.5
11773.0
14562.0
15486.0
14729.5
15031.0
14753.5
12765.0
12521.0
14501.5
15316.0
14694.5
15145.0
17004.0
19011.0
20519.5
20364.5
18649.0
17873.5
17901.0
16627.0
14997.0
15191.5
17450.5
19219.0
18414.0
17454.0
17276.0
15707.5
14818.5
16118.5
16849.0
17453.5
19141.5
20038.0
20171.0
20984.0
21888.5
20992.5
18380.5
17275.0
18292.5
18874.5
18998.0
18950.5
18121.5
17757.5
18072.5
17921.5
17447.0
17296.5
17773.0
17894.5
17246.5
17675.5
19000.5
19704.5
20479.0
21126.5
20652.5
19667.0
18358.0
16835.5
16455.0
17373.0
17525.5
16417.0
16365.0
17298.5
17199.0
16635.0
16042.5
15712.5
16988.0
17950.0
17237.0
16871.0
16434.0
15846.0
17060.0
18692.0
18855.5
18297.0
18709.5
20609.5
21349.0
20874.0
22222.5
22766.0
20746.5
20826.0
23047.5
24019.0
24871.0
26442.0
27481.5
28169.0
28946.5
29419.0
29292.5
28973.5
29111.0
29623.0
29763.0
28962.5
28571.5
30664.0
33489.0
33522.0
31316.0
30291.5
32416.0
36523.5
39879.5
41207.0
40551.5
38850.5
38339.0
39292.0
39864.5
39606.0
38491.5
37611.5
39938.0
43786.0
44200.0
42453.0
42809.5
44684.5
45507.5
45455.5
46401.5
47681.0
46493.5
44099.0
43902.0
44966.5
46027.0
48112.5
50220.5
51643.5
53208.5
53347.5
52389.5
53653.5
55380.0
54729.5
54475.5
55922.0
57338.5
58443.0
58676.0
59281.5
62411.0
65412.0
66750.0
68439.5
70361.5
72615.5
74468.5
73461.5
71294.5
69337.5
67044.0
66864.0
68535.0
70593.0
74434.5
77151.0
76488.0
76084.0
76600.0
76473.0
76474.0
77707.0
80384.0
82356.5
83019.5
85054.5
88080.0
90834.0
93575.0
95032.5
95878.0
97731.5
99804.0
102269.5
105375.5
108751.5
113109.5
118641.5
125670.0
133115.0
138241.5
142400.5
148144.5
154994.0
162999.0
172032.5
180650.5
188470.0
196393.0
205206.5
213524.5
220694.5
228908.5
237888.5
246910.0
257540.5
268174.5
277531.0
287590.0
298272.5
310337.5
325513.5
341476.5
356907.5
373128.5
390346.0
410160.5
433384.0
456551.5
477598.0
496588.0
511428.5
521215.5
527978.5
533082.0
537832.5
543137.5
547847.0
552399.0
557547.0
560759.5
561838.5
563697.5
566776.0
571310.5
578793.0
589538.5
603869.0
621541.5
640839.0
660954.5
682331.5
705369.5
729523.5
754023.0
778661.0
801433.5
820535.0
838315.5
856846.0
875294.0
892532.5
906886.5
917953.5
927301.0
934481.5
938526.0
940593.0
942084.5
944538.0
948741.5
953722.0
959954.0
969296.5
981740.0
996693.0
1015250.5
1038281.5
1064900.0
1095107.0
1130308.5
1170914.5
1218098.0
1273204.5
1333436.5
1394906.5
1454061.5
1502691.0
1531390.5
1536314.5
1519189.0
1485643.0
1441845.0
1392068.0
1339929.0
1288235.0
1239451.5
1195514.0
1155154.5
1117054.0
1083534.0
1056657.0
1036041.0
1021458.0
1013525.5
1012270.0
1016899.0
1026488.0
1039865.5
1056400.5
1075647.5
1095128.5
1112860.0
1129035.0
1142156.5
1149758.5
1151010.0
1145602.5
1133699.5
1115880.5
1093491.0
1068043.5
1038705.5
1005765.0
972104.0
938599.5
905974.5
875346.0
845800.0
818550.5
796063.0
778538.0
766640.0
759849.0
755254.5
751635.5
748934.5
746383.0
743629.5
742147.0
743379.5
745257.5
746429.5
748799.0
751344.5
751445.0
747967.0
738555.0
722846.5
702968.0
679606.0
654221.5
627688.5
599449.5
572294.0
547170.0
520600.5
494025.0
470618.5
448487.5
428706.0
414254.5
401599.5
388777.0
378434.5
368899.0
359015.0
352282.5
348511.5
344432.0
339137.5
333501.5
328161.5
321541.0
313016.0
304500.5
295798.0
286816.5
278840.0
271297.0
264750.0
259381.0
253151.0
246323.0
238339.5
228458.0
220154.5
213607.0
205864.5
197457.0
189042.0
181894.0
177428.5
173060.5
168559.5
166155.5
163485.5
159353.5
156458.0
154614.5
152255.0
150302.0
149792.5
150172.0
149405.5
145849.5
141812.5
140995.5
142732.0
143890.0
143565.5
143152.5
143607.5
143499.0
141803.0
139286.5
135846.0
132792.0
131580.0
129210.0
124639.0
120317.0
116577.0
114594.5
113848.5
110532.5
106646.0
104932.0
102734.5
100398.0
98956.0
96576.0
94711.5
94026.5
92034.5
89641.0
88488.0
88110.0
88915.5
89896.0
88865.0
87021.5
86581.0
87388.5
88336.5
88373.5
87507.0
86925.0
87254.0
88366.5
88862.5
87562.5
86325.5
85503.0
82934.5
80135.5
79097.0
78892.0
79117.0
78770.5
77823.0
78483.5
79465.5
79064.5
79138.5
79411.0
78269.5
76637.5
75258.0
73321.5
70329.0
67524.0
66263.5
66035.0
65772.0
64028.5
60598.5
58559.5
58697.5
58096.5
56674.0
56010.5
55242.0
53975.0
53659.0
54602.5
55762.5
56081.5
54490.0
51708.0
50202.0
50517.5
51083.0
49929.5
47182.5
46292.0
47404.5
47076.5
46005.5
45994.0
46856.5
48650.0
49876.5
50285.0
51449.5
52300.5
52206.5
51294.0
49347.5
48481.5
48833.5
48504.5
47442.5
45383.5
44015.5
44841.0
45112.0
44564.5
44670.0
44376.0
43901.5
43967.5
44602.5
44924.5
43627.5
43060.0
43662.5
42750.0
42314.5
42582.0
41196.5
40761.0
41821.5
42447.5
43611.5
44910.5
45390.0
44953.5
43847.5
43655.0
42807.5
40604.5
40943.5
41989.0
40050.5
38505.5
38683.5
38121.0
37722.0
38508.5
38764.5
37360.5
34576.5
31636.5
31022.0
32997.0
34279.0
34244.5
34419.5
33364.0
31083.5
30233.5
31074.0
32148.5
32007.5
30571.5
29373.0
28232.5
26829.0
26718.0
27933.0
28676.0
28006.0
26965.5
27051.0
28122.0
29350.5
29982.0
30196.5
30943.5
31216.0
31056.0
31978.5
32019.5
31175.0
32520.5
34288.5
34676.0
35203.5
34821.5
32850.0
31692.5
32104.0
32239.0
31147.0
30551.5
31099.5
30845.5
29974.0
29991.5
30358.5
30875.0
32408.0
34372.5
34776.0
33536.5
32610.0
31439.5
29016.5
27865.0
28660.0
28871.5
28676.0
29521.0
30250.0
30131.0
30517.5
30651.0
28206.5
25151.5
25459.0
28622.0
31090.0
31054.0
29721.0
28483.5
27062.0
26088.0
26100.5
25339.5
23741.0
23355.5
24065.5
24434.0
24561.5
24885.0
24007.5
21797.5
21004.0
21158.5
20055.0
19889.5
21775.5
24272.0
27849.5
29975.0
27296.0
23706.0
22967.5
23469.5
24824.5
27393.0
29793.5
31816.5
32877.5
31432.5
29375.5
29433.0
30069.5
29374.0
28250.0
26689.0
24160.0
23066.5
24867.0
26808.0
26763.0
25431.0
24161.5
24116.0
24644.5
24735.5
25336.0
25612.5
24331.5
23923.5
25017.5
25123.0
23774.5
22063.0
21388.0
22404.0
24099.5
25553.5
25506.5
24060.5
23408.5
22759.0
21202.0
21010.0
22298.0
23558.0
23567.0
21700.5
20530.5
20520.5
19479.0
19750.0
22307.0
23715.0
23798.5
23519.0
22128.0
20793.0
20931.0
21537.0
21781.0
23066.0
25251.0
25575.5
24831.5
25597.5
26640.0
26796.0
26184.0
24369.5
22176.0
20207.5
18889.0
19284.5
20350.5
21684.0
24231.0
25917.0
25362.0
24488.0
24195.5
23939.5
23402.0
23226.5
24332.5
25471.0
25317.5
25406.0
27535.5
30734.5
31672.5
29086.5
25980.5
24594.5
24697.0
25801.0
25948.0
24664.5
24987.5
26393.5
25877.5
24909.0
24386.0
22697.0
21896.0
23228.0
23287.0
21293.0
19445.0
18190.5
17815.0
18635.5
19939.0
21588.0
22812.5
22278.5
21491.0
22168.0
22679.0
22138.0
21951.0
21998.0
21914.0
22869.0
24335.0
24619.5
24099.5
24383.0
26255.5
28341.0
28554.0
27286.5
25468.0
23000.5
21453.0
22032.0
23148.5
23447.0
22992.0
22738.0
23392.5
23266.5
21647.0
21082.5
22046.5
22564.0
22694.5
23322.0
23782.5
23291.0
23296.5
25508.5
27171.0
25288.5
22587.5
21475.5
21083.0
21726.0
22807.5
22857.0
23470.5
25002.0
25095.0
24034.5
22926.0
20998.5
19498.5
20620.0
22789.5
24119.0
25916.0
28244.5
29053.0
28053.0
26351.5
25059.0
24501.0
23788.5
22724.0
21592.0
20764.5
21250.0
22347.5
23362.5
24777.5
24362.0
21849.0
21195.0
22647.5
24469.5
26086.0
25578.0
24403.5
25357.5
25665.5
24434.0
25084.5
26612.5
26133.0
24922.0
24296.5
22959.0
20874.5
19952.5
20490.0
21193.5
21764.0
22197.5
21483.5
19889.0
19724.5
20837.5
20586.5
19670.0
20325.5
21585.0
21983.0
21715.5
21504.5
21527.5
21009.0
20420.0
20643.0
20471.0
19946.0
20763.5
22111.5
21886.5
20293.0
19015.5
17904.0
16638.5
17185.5
18972.0
19809.5
21005.5
22307.5
22091.0
22105.0
22191.5
21404.0
22199.5
24153.5
24975.0
25496.0
25096.0
22295.5
19791.5
19900.0
20519.5
20236.0
20480.5
21467.0
22313.5
23158.0
23820.5
23519.5
21979.5
20499.0
20589.0
20242.5
17899.5
17144.0
19881.0
22733.5
23125.0
22321.5
22292.0
22100.0
20314.0
18280.5
17047.5
16367.5
16598.0
17682.0
18644.5
18500.5
17950.0
18134.0
17230.0
14646.5
13168.0
13117.0
13154.0
12953.5
12106.0
12073.0
14395.5
16932.0
17499.0
17312.5
18334.0
19973.5
20477.0
19473.0
17531.5
15907.0
14859.0
13538.5
13442.0
14611.5
14205.0
13298.5
13687.0
14028.0
14274.5
14730.0
15222.5
16045.0
16567.0
17403.0
18873.0
19146.0
18290.5
16996.5
16086.0
17259.0
18328.5
17440.5
17169.0
17583.0
16997.5
15875.5
14897.5
14689.5
14460.5
13575.5
14220.0
15724.5
15223.0
14222.5
14510.0
14755.0
14471.5
14267.0
14029.0
13977.5
14902.5
15542.0
13869.0
12161.5
12932.0
13593.5
13018.0
13020.0
12810.5
12019.0
11491.5
10471.0
10190.5
11807.5
13114.5
13873.0
14957.0
15571.5
16341.5
17487.5
18447.5
19810.0
20259.5
18644.0
16517.5
14932.5
14254.0
13539.0
12167.5
12535.0
13787.5
12941.5
12032.0
12390.0
12232.0
11864.0
12340.5
13413.5
14138.5
14816.0
16203.5
15722.0
12785.0
10757.0
9211.5
7629.5
8793.5
12309.5
16050.0
19052.0
20375.5
19719.5
17306.5
15678.5
16764.5
17139.0
15655.5
15211.5
15011.5
13647.5
12019.5
10579.0
10482.0
11868.0
12565.0
12621.5
13830.5
15413.5
16136.0
17483.5
19667.0
20080.0
18327.0
15583.5
12628.5
11451.0
11596.0
10571.0
9482.0
9013.5
7390.0
5907.5
6244.0
6908.5
7669.5
9257.0
9855.0
9108.5
9741.5
11946.0
13881.0
15330.0
15887.0
15299.0
14598.5
13878.0
13229.5
14113.0
16657.5
17941.0
16456.5
16326.0
19442.0
21206.5
21112.5
22396.5
23733.5
23964.5
24787.0
27020.0
30543.5
34049.0
36579.5
38664.0
40043.0
40302.0
38897.0
35506.5
32301.0
30482.0
28368.0
25234.5
21779.5
18582.0
16328.0
15694.5
15261.0
12985.0
11288.0
12253.5
13215.0
13882.5
15095.0
15480.5
16056.5
16534.5
15257.5
14575.5
14732.5
13911.0
13218.5
12249.0
10457.0
9921.0
11173.0
12769.0
13025.0
12184.0
11843.5
11588.5
11889.0
13105.5
12475.5
10724.0
10558.0
10719.5
10997.0
12389.5
13595.0
13853.5
13028.0
10994.5
9176.0
8957.0
9778.0
10847.5
13227.0
16090.0
15825.5
13882.0
14254.5
15303.5
15597.0
17168.0
19706.5
21986.5
24805.0
28754.0
33149.0
36904.5
38986.0
38190.0
34908.5
31683.0
29008.0
25608.0
22358.0
20272.5
18682.5
17728.5
18449.5
20002.0
20207.5
19451.5
19120.5
18208.0
16906.5
16669.5
16401.0
15979.0
17032.5
18680.0
19367.5
18910.5
17690.5
16947.0
16961.5
16709.0
16464.5
16873.0
17371.0
17011.5
15221.5
13345.5
13516.5
14328.5
13423.5
12735.0
13593.0
13130.5
10956.0
10226.0
11851.0
13834.0
13586.0
11060.5
9135.5
8105.0
6490.0
5781.5
6819.5
8092.0
8986.0
9453.5
9951.5
10867.5
11231.5
11053.0
10409.5
8502.5
7516.5
9320.5
11248.5
11734.5
12152.0
13108.0
14496.5
15519.5
15218.5
13892.0
11708.0
9710.5
9584.5
9462.5
8244.0
9357.5
12749.0
14678.0
14842.5
13950.5
12532.5
12571.0
13444.5
13777.5
15072.0
16359.5
14811.0
12407.5
12174.0
12274.0
10646.5
9507.5
10374.0
11161.0
10929.0
10663.0
10639.5
11034.5
11598.5
11820.0
12001.0
11707.0
10945.0
10967.0
11070.0
10474.5
10751.5
11836.5
11548.0
10083.0
9933.5
11292.5
11832.0
11135.5
10473.0
10130.0
9903.0
9123.0
7895.5
7911.5
9256.0
11015.5
12985.0
13958.0
13884.5
14345.5
14808.0
14251.5
13517.0
13696.5
14534.0
13990.5
11469.0
9517.5
9253.0
9297.5
9001.5
8349.5
7448.5
7139.5
7864.0
9087.0
10683.5
12583.0
13249.0
12037.0
11140.0
11847.0
12845.0
13243.5
13140.5
12818.0
13300.5
14678.0
14878.0
13321.5
11980.0
11053.0
9326.0
7447.5
6628.5
7395.5
9151.0
10216.5
10610.0
10782.0
9934.5
9440.5
10612.0
11403.0
10795.5
9984.0
9619.0
9895.5
10951.5
12120.0
11543.5
9385.5
9142.0
11508.0
13432.5
13105.5
10695.5
8379.5
7852.0
7966.5
8309.5
8418.5
7515.5
8007.0
9960.5
10199.5
9393.5
9108.0
9389.5
11093.0
13506.5
14919.5
14527.5
12793.0
12067.0
12246.5
11588.0
11556.5
11815.0
10372.0
9178.0
9349.0
9813.5
10932.0
12113.5
12812.0
14089.5
14790.5
13179.5
11142.0
11248.0
12853.5
14505.0
16739.0
19181.5
20161.5
20043.5
19270.0
17999.0
18294.5
19602.5
19188.5
18534.5
19281.0
19498.0
18602.0
17222.0
15056.0
12580.0
10800.5
10629.5
11477.5
10919.5
9732.0
10294.0
10939.0
10700.0
10990.0
10966.5
10514.0
10659.0
9957.0
8022.0
6652.5
6735.0
7854.0
8388.5
8323.0
9576.0
11308.0
12053.0
12352.5
12091.0
11824.0
12048.0
10801.0
8248.5
6828.5
6276.0
5970.0
7660.5
10931.5
11875.5
10501.5
11124.5
12940.0
12762.5
12768.5
14376.0
15506.0
15824.0
15630.0
14944.5
14142.0
12646.0
10673.5
9097.5
8324.0
9591.5
12469.5
14560.0
15149.5
14706.0
14473.5
15347.0
15533.5
14652.5
14939.5
15866.0
15383.0
14300.5
14762.0
16528.0
17000.5
15838.5
15213.5
14533.0
12432.0
11117.0
11957.5
13352.5
14856.0
16590.5
17376.0
16741.5
15307.0
14043.5
13811.0
14184.5
14193.0
13177.0
11101.0
9613.5
9883.5
10972.5
11640.5
10959.0
10033.5
10566.5
10437.5
8742.0
8347.5
9566.0
11618.0
13817.0
13366.5
11322.5
11787.0
14186.5
15671.0
15411.5
14495.0
14031.5
13518.5
13222.5
13522.0
13215.5
12650.5
12241.5
11506.5
11594.0
12219.0
12216.5
12427.0
13101.5
14301.0
15320.0
14420.0
13775.0
15146.5
15246.0
13384.0
13173.5
15944.0
18374.0
17289.5
15515.0
15888.0
15611.0
14166.0
14172.5
14968.5
14721.5
12844.0
10484.0
10229.5
11530.5
11692.0
10775.5
10201.0
10839.0
12750.5
14558.5
15529.5
16161.0
15985.5
14848.5
14362.0
15363.5
16819.5
16967.5
14678.0
11707.5
10291.0
9179.5
7648.5
7159.5
7248.5
7615.5
8892.0
9583.5
9441.0
10068.0
11136.5
11860.5
11480.5
9626.5
9027.5
11191.0
12694.5
11180.5
9150.5
9408.5
10832.5
11008.5
10399.0
10838.5
12601.0
14182.0
14031.0
12973.0
12255.5
11035.5
9775.0
10207.0
11168.5
11159.5
11178.5
11382.0
10709.5
9852.0
9950.5
10212.5
9642.5
8761.0
8133.0
7205.0
5618.5
4863.5
6771.5
9864.5
10683.0
9408.5
9417.0
11155.0
11672.0
10323.0
9722.0
10833.5
11725.0
11255.0
10805.0
11257.5
10628.5
8463.5
8165.0
10704.0
13440.5
14762.0
13857.0
11775.5
11397.5
11961.5
11476.5
10913.0
10203.5
9077.5
9281.5
10286.5
9983.5
8303.5
6273.0
5184.0
5910.5
8204.5
11339.5
13921.0
14573.5
13686.5
12760.0
11945.5
10587.0
10368.5
12501.5
14342.0
14895.5
15318.0
14368.5
12635.0
12135.0
11246.5
10251.5
11609.5
13068.5
12460.0
11489.0
10485.0
9250.5
9385.5
10654.0
11622.0
12706.5
13610.5
13806.5
15393.0
17694.0
16706.5
13305.0
10437.0
8271.5
8483.0
11426.0
13098.5
12314.0
11533.5
11536.0
11246.0
10316.5
10432.0
12000.0
12738.0
12448.0
11943.0
10321.5
8578.0
8377.0
8976.0
9456.5
9479.5
9520.5
10132.0
9869.0
8990.5
9644.5
10198.0
9095.5
8731.0
9331.0
8834.0
7959.5
8302.5
9470.0
10520.0
11951.0
14464.5
15930.0
14151.5
11348.0
10368.0
10427.0
9808.5
9031.0
9783.5
11494.5
11800.0
10693.0
9991.5
11133.5
14620.5
17330.0
15962.0
13754.0
14136.0
14352.0
12944.5
12335.5
12240.0
11195.0
10668.0
10847.5
9960.0
9241.0
10509.5
12332.0
13202.5
13590.0
14371.5
14868.5
13483.0
11690.5
11887.0
13076.5
14341.0
14801.0
12933.0
11823.0
13598.0
14077.0
12365.0
11907.0
13147.5
15036.0
16606.0
16753.5
15918.0
15120.0
14677.5
14074.0
13488.5
14399.5
15540.5
14752.5
13770.0
13950.5
14627.0
15527.0
15542.5
14819.0
14746.0
14369.0
13258.0
12510.0
12185.0
12174.0
12195.5
12278.5
12679.0
12265.0
11220.5
10516.5
9636.5
9711.0
11242.5
12592.0
14280.5
15658.0
14694.5
13087.0
11947.5
10686.0
10573.0
11702.0
12643.0
12489.0
11609.0
12411.5
14406.0
14037.0
11966.0
11069.5
11450.5
11337.5
9395.0
7678.5
8374.0
9235.5
8732.0
8110.0
7521.0
7168.5
8036.0
9567.0
10261.0
10590.0
12488.0
14715.0
14603.0
13712.5
14314.5
15528.5
16068.5
15285.5
13471.0
11655.0
9990.5
8889.5
9016.5
10216.0
12262.0
14077.0
14984.5
15876.5
16194.0
15935.0
16856.0
17159.0
15076.0
13820.5
14357.5
13801.5
11887.5
10107.5
9391.0
9894.5
9328.5
7160.0
7573.5
10789.5
11419.0
9334.0
8597.0
8559.0
7956.0
8166.0
7709.0
5715.0
5535.5
6988.0
6972.0
6758.0
8049.0
9661.0
11186.0
12365.0
12530.0
12812.0
13938.0
14097.0
12105.5
9757.5
8853.0
8568.0
8149.0
8709.5
10704.5
12927.0
13744.0
12504.0
10723.0
9956.5
9280.0
7981.5
7398.0
8060.5
9528.0
11692.5
12835.5
11446.5
9141.0
7271.5
6594.0
8152.0
9541.5
9317.5
10612.0
12788.5
12523.5
11628.5
12743.0
14894.5
16216.5
16565.0
17309.5
18056.0
17662.0
17358.0
17751.0
17716.0
16425.5
14478.0
14618.0
16819.0
17618.0
17828.5
20196.5
23980.0
27582.0
28954.0
27552.0
26383.0
26279.0
25792.5
25224.0
23875.5
20913.0
18961.5
20098.5
22031.5
21686.0
19640.5
18232.0
18192.0
19856.5
22723.5
24736.0
26368.5
29134.0
31974.5
35904.5
42393.0
47600.0
49269.0
49460.5
47816.5
44164.0
40421.5
36348.5
32047.0
28607.0
25672.5
23845.0
23085.0
22069.5
22043.0
22772.0
21467.0
19632.0
20113.5
21467.0
21795.0
21729.0
22570.5
23781.0
23159.0
21721.0
22839.0
24496.5
23223.0
21862.0
22185.0
21002.5
17915.0
15603.0
16933.0
22711.0
27792.0
28178.0
26487.0
25198.0
25098.0
25107.5
23453.5
22811.5
22908.5
20176.0
18293.0
18992.5
18826.5
20000.5
22741.5
22517.5
20104.5
17962.5
16387.0
15418.0
14654.0
15321.5
18157.0
21816.0
26230.0
31212.5
36050.0
40448.0
43754.0
46715.0
48573.5
46649.5
42583.5
38094.5
31604.5
24637.5
19824.5
17247.5
16871.5
17094.0
15817.5
14367.5
13853.5
13115.0
12850.5
13920.5
14518.5
14659.0
15220.0
13848.0
11201.5
11140.5
11968.5
11189.5
11417.5
13142.0
13955.5
14302.5
14902.5
14884.0
15032.5
16069.0
16374.5
15568.5
15130.5
15289.5
15689.0
16311.0
16565.5
15841.5
14268.5
12908.0
12655.5
13047.0
13490.0
13765.0
13887.0
14421.0
14914.5
14257.0
12926.5
12045.5
11680.5
11476.5
12087.0
13682.0
14547.5
14383.5
13964.0
13120.5
13074.0
13190.0
11199.5
9810.0
10435.0
10594.0
11985.0
14963.5
15302.5
13007.5
10932.5
10482.0
12229.5
14114.5
13994.0
13503.0
14158.0
14348.0
13457.0
13180.5
12932.5
11837.5
11986.0
13109.0
13417.0
13462.5
12334.5
9837.5
9011.0
10471.5
12550.5
14225.5
15158.5
16195.5
17165.0
17216.5
17279.5
17657.5
17466.0
16656.0
16356.5
17659.5
19056.5
19198.0
20019.0
21527.5
21139.5
19215.0
17854.5
17252.0
16321.5
14795.5
13812.5
14154.0
14658.0
13828.0
12981.0
14185.0
15974.0
16948.5
18337.0
19366.5
18584.5
17497.0
17473.0
18119.0
18661.5
18744.0
19111.5
19757.0
19282.5
18162.0
18401.0
20174.0
22164.5
23127.5
22528.0
21516.5
21284.0
21560.0
22291.0
22346.0
19992.5
17458.0
17213.0
17682.0
17348.0
16243.0
15784.5
17265.5
17948.0
16142.0
14815.0
15169.0
15851.0
15931.5
15564.0
16155.5
17835.5
20076.5
22034.0
21082.0
18704.5
18536.0
18837.0
19210.5
21656.5
24181.5
25920.0
27180.5
26023.0
23824.0
22965.5
22428.5
22361.5
23047.5
23061.5
23333.0
24814.5
26243.5
28124.5
30727.5
32049.5
32439.5
33216.5
33323.0
32303.0
31055.0
30931.0
32222.0
31832.5
28505.0
25388.5
24361.5
25406.5
26618.0
25609.5
25101.0
27391.0
29515.5
30046.5
29174.5
26857.0
25573.0
26841.5
28617.0
28945.0
28247.5
27692.0
27474.0
28288.0
29782.5
29364.5
27522.5
26599.0
26400.5
25985.0
24120.0
22191.5
23440.0
25038.0
23803.0
22685.5
23151.5
23750.5
23669.5
23248.5
23623.0
23922.5
23914.5
24832.5
24761.5
24171.5
26202.0
28548.5
28869.0
28358.5
27034.0
25526.5
25184.0
25489.0
24966.5
23476.0
23544.5
25045.0
24277.5
22127.5
21832.5
23200.5
25060.0
26142.0
26496.5
27969.0
30251.0
32092.5
32985.0
32323.0
31859.0
33477.5
34812.5
33802.0
32301.5
31052.5
28350.0
25192.0
23737.0
23124.5
22407.0
21145.0
18467.0
16016.0
15026.0
14069.0
13674.5
15213.5
17858.0
20667.5
23468.5
25754.5
26259.0
25261.0
24621.0
23627.5
22067.0
22187.5
22458.5
21090.5
20636.0
21628.0
22652.5
23948.5
25481.0
26929.0
27338.0
25459.0
21965.5
17907.0
14945.5
15056.0
16362.5
16263.5
15356.5
14188.5
13188.0
13515.5
14961.0
16912.0
18924.0
19886.5
19746.5
19144.5
17764.0
16128.0
14967.0
13045.0
10964.0
11214.0
12155.5
12243.0
14436.5
17875.0
18721.0
18758.5
20094.0
20788.0
19891.0
17986.0
16931.5
18676.5
20632.5
19839.0
17676.0
15139.0
12863.5
13093.5
15046.0
15941.5
16045.0
16620.5
16903.0
15660.5
13926.5
13761.0
13977.5
12733.0
11976.0
12984.0
14413.0
15473.0
14862.5
12723.5
11946.0
12211.0
12092.0
13144.5
14529.5
15009.5
16807.5
18876.5
18261.0
16528.5
15114.5
12927.0
10375.5
9165.5
10028.5
11118.5
9945.0
8206.0
9066.0
11552.5
13007.0
12941.5
12878.5
14259.5
16344.0
18068.5
19552.0
19916.0
19118.0
19194.5
20210.5
21485.0
23674.0
25501.0
26478.5
28889.5
30970.0
29335.0
26795.5
26365.5
26229.5
25923.0
25986.5
24105.5
20157.5
17271.0
16280.5
16696.5
18096.5
18617.5
18426.0
19603.0
20918.5
19964.5
17604.5
16376.5
16595.0
16444.0
16645.0
18830.5
20205.0
18414.0
15435.0
13138.0
12253.5
12513.0
12734.5
13074.5
13660.0
14119.5
14397.0
13524.5
12280.5
12233.5
11892.0
11487.0
12693.0
13476.5
13094.0
13076.0
12339.5
10751.0
10531.5
11870.0
13625.5
14848.0
14575.0
13957.0
14478.5
14232.5
12797.0
13190.0
14244.5
13295.5
12488.5
11921.0
9522.0
7916.0
9151.0
11180.5
12132.0
11661.5
11283.5
12141.0
13531.0
15259.0
15656.0
13217.0
11020.0
10685.5
10579.0
11161.5
12247.0
12236.0
11690.5
11405.0
11711.0
12735.0
13067.0
12446.5
12087.0
11663.5
10795.5
10411.5
11125.0
12170.0
11900.5
10683.5
10210.0
9511.0
7760.5
6199.0
4674.0
3544.5
3913.5
4712.0
6272.0
9050.5
10835.0
12360.0
14499.0
14763.5
14178.0
13847.5
11614.5
9731.5
10610.5
11535.0
11843.0
12756.5
13574.5
13973.0
13514.5
11643.0
10105.5
10700.0
12137.0
12252.0
11396.0
10590.0
9039.0
6840.5
6255.5
7861.5
9152.5
9087.0
9529.5
9905.0
8445.5
7371.0
7922.0
8049.0
7846.5
8202.0
8345.5
8466.5
9884.0
11964.0
11704.5
9978.5
11011.5
12885.0
12838.5
13592.0
13918.5
11707.0
11104.5
12261.0
11199.0
9531.0
9974.0
11196.5
11430.0
10935.5
10872.5
11104.0
10688.5
10023.0
9956.5
9567.5
7354.5
4587.5
3979.5
5905.0
8758.0
10356.0
10109.0
9913.5
10178.0
10396.0
11295.0
11743.5
11030.5
10810.5
10994.5
11402.0
12446.5
12656.5
12145.5
12086.0
11532.0
10375.5
9344.0
8186.0
7424.5
8249.5
10410.0
11607.5
11087.0
11539.0
12897.5
12594.0
12497.0
14331.0
15555.0
15525.5
15572.0
15641.0
16052.5
16569.0
15702.5
13877.5
12214.0
10252.5
8577.0
8699.0
9544.5
9327.0
9195.5
10672.0
12660.0
13831.5
14039.0
12771.5
10100.5
7522.5
5910.5
4924.5
4026.5
3635.5
5109.0
7908.0
10368.0
12865.5
14871.5
14737.0
13857.5
13858.0
14355.0
15273.5
16148.5
16629.0
17269.5
17918.5
18412.5
18167.5
16689.5
15525.5
14761.0
13599.0
13594.0
14162.0
13830.0
13949.5
13854.5
12416.5
11273.5
10598.5
10345.5
11041.5
10888.5
9695.5
9212.0
9016.5
8902.5
9301.0
9557.5
10249.5
11940.0
12858.0
12053.0
10789.0
10283.5
10808.0
11606.5
11799.5
11617.5
11031.0
9636.0
8386.5
8241.0
9453.0
11603.0
12530.5
12522.5
14092.0
14977.5
13641.5
13713.0
15036.5
15589.5
16799.5
18141.5
19178.5
21330.5
22462.0
22080.0
24019.0
27928.5
30706.5
32747.5
35121.0
37330.0
39116.5
40908.5
44073.0
50029.0
58101.5
68219.5
83341.5
105650.0
137810.0
186044.5
253535.0
337155.0
427482.5
502409.5
534873.0
515921.5
459633.5
385767.5
308176.0
237983.0
182498.5
140475.5
110089.5
91684.5
79468.0
67860.5
58197.5
50602.5
44228.0
40984.5
39679.5
36997.5
33885.5
32681.5
32848.0
33182.5
32839.0
31018.5
29511.5
29511.5
27968.5
24722.0
23095.0
23070.0
24247.0
26509.5
27198.5
26055.0
25505.5
26711.5
28923.0
29224.0
27500.0
27275.5
28479.5
30140.5
33731.0
37932.5
40957.0
44014.5
47259.5
50044.5
52689.0
54743.0
57205.0
63150.5
71740.5
80452.5
92545.0
111515.0
137109.0
173096.0
226354.0
302707.5
410357.0
555354.0
729991.5
902781.5
1020469.0
1041390.5
969440.0
840908.0
690037.0
539931.0
409765.0
311125.0
241891.0
193815.0
159815.5
134013.5
113616.0
97836.0
85754.0
76815.0
68653.0
60343.5
55270.0
53379.0
51451.5
49433.5
47797.5
46592.5
46544.0
47036.0
46824.0
45465.5
44032.5
43440.5
42290.5
41098.5
41600.5
41907.5
40998.0
39852.0
38498.5
38214.5
38620.0
37604.0
36852.0
37265.5
37461.0
38629.5
40604.5
41557.5
42289.0
43109.5
43663.5
44750.5
45576.5
45921.5
48429.5
53899.0
60313.5
67267.0
76824.0
90992.5
110775.0
138919.5
181436.0
241675.0
317101.0
402284.5
481272.0
525623.0
519272.5
471269.0
400228.5
323863.0
253895.5
194437.5
148884.5
116658.5
92637.0
76854.0
68453.0
62449.5
58124.5
54345.5
49009.5
44432.0
40963.5
37741.0
36336.0
35542.0
34102.0
33615.5
33966.5
33542.5
31889.0
29983.0
28245.0
26320.0
25559.0
25961.0
25836.5
25664.5
24888.0
23101.0
22506.0
22424.5
21507.5
20718.5
19816.5
19035.5
18653.5
18119.0
18393.0
18406.5
16729.0
15175.0
13913.0
12637.5
12587.5
13287.0
14338.0
15145.5
14559.5
13886.0
13641.0
13089.0
13549.5
15606.5
17446.5
16821.0
14184.0
12638.5
12303.0
11633.5
11155.0
10476.0
9779.5
10628.0
11928.5
12221.0
12334.5
13517.0
15495.0
16222.0
15420.5
14668.0
14153.5
13737.5
12763.0
10533.0
8519.5
7477.0
7150.5
8167.0
10153.0
12276.5
13498.5
12943.0
12524.5
13407.0
13674.5
12620.0
11282.0
10401.5
9959.5
9733.5
9856.0
9694.0
9233.5
9656.5
10784.0
12540.5
14332.0
13786.5
11830.5
10931.0
10568.0
10673.0
10974.5
10010.0
9233.0
10089.5
10668.0
10561.5
11514.0
11878.5
9493.5
7838.0
8611.5
7666.5
5609.0
6009.5
7084.0
7964.0
10256.5
12846.0
14386.0
14666.5
14078.0
13824.5
13856.5
13736.5
13756.5
13878.5
13777.5
12670.0
11098.0
10552.5
9974.5
8662.0
7878.0
7350.0
6450.0
5557.5
5490.5
6988.5
9027.5
10616.5
11382.5
10821.0
11222.5
13448.0
14217.5
13728.0
13653.5
12147.5
9110.0
6923.5
6897.0
8329.5
9514.5
10984.5
12900.0
13233.0
12563.5
11461.0
9153.0
7690.5
7702.0
8443.5
11034.5
13051.0
12148.5
10735.5
9205.0
8082.5
9530.0
10541.0
9447.5
9550.0
10082.0
9202.0
8467.5
7834.0
7166.0
7266.0
6916.5
5905.5
4806.0
3174.5
2838.5
4918.5
6807.0
7225.5
6557.0
4848.0
3760.5
4334.5
4938.5
5040.5
5651.0
6121.5
5873.5
6394.0
7605.0
7605.5
6674.0
5818.5
5147.0
5071.0
5399.5
6129.5
6866.5
5940.0
4906.5
5407.0
5051.0
4777.0
6343.0
6330.0
4309.0
3431.5
3969.5
5103.5
6129.5
6912.5
7285.0
6028.5
5233.0
6847.5
7949.5
8083.5
9122.5
10199.0
10633.5
9838.5
8358.0
8961.0
10390.0
9703.0
8153.5
6886.5
5874.5
6117.0
6744.0
5917.5
5053.5
5970.0
6805.5
6838.0
8347.5
10089.0
9636.0
8576.0
7733.5
6718.0
6390.0
5610.5
3343.0
2140.0
3745.5
6083.5
7314.0
8574.0
9137.0
6248.5
2756.5
2876.0
4391.5
4843.0
5084.0
5194.0
5095.0
5540.5
6099.5
5490.0
4872.5
6804.0
9618.0
10185.0
9139.5
7336.5
5375.5
5266.0
6813.5
8054.0
8005.5
7107.0
7130.0
8230.0
8735.0
8087.5
6926.5
6506.0
6193.0
4221.0
2812.5
3635.5
4578.0
6425.0
10176.5
12167.5
10470.5
7659.5
6080.0
5376.5
5025.0
6392.5
9071.5
10262.5
9326.5
7501.0
5828.5
5297.5
6403.0
8396.5
9217.0
8604.0
8464.5
7997.0
5921.0
3973.5
3007.5
3002.5
4410.0
6319.5
7762.0
8102.5
7232.5
6494.5
5992.5
5364.5
5353.5
5156.0
4285.0
4116.0
5112.5
6505.5
6808.5
5855.0
5464.0
5693.5
5803.5
5907.0
5623.5
5836.0
6326.0
4415.0
1136.0
-341.0
259.5
2131.0
4170.5
5501.5
5644.5
3889.5
2080.0
2573.0
4482.0
6787.0
8431.5
7481.5
4914.0
3136.5
2334.0
1935.0
1606.5
880.5
459.5
1020.0
950.5
576.0
2586.5
4849.5
4710.0
4148.5
3476.0
3377.0
5267.0
6023.0
6604.5
10092.5
12127.5
11372.0
10061.0
7287.0
5714.5
6425.0
6339.0
6968.0
8686.0
9569.5
9459.0
6833.5
4489.5
5593.5
6115.5
6220.0
7973.0
8685.0
9257.0
9520.0
7361.0
6112.5
6419.5
6828.5
8729.0
9973.5
9191.0
8419.5
7851.0
8163.0
9140.0
9650.5
10901.5
11907.0
11305.5
9939.5
7553.0
5977.5
6724.5
7579.5
8180.0
8172.0
6818.0
6317.0
6803.0
7832.5
9918.0
10187.5
8595.0
8503.5
9097.0
8986.5
8448.0
7653.5
7413.5
6864.5
5558.5
5181.0
4879.0
3785.0
3395.0
3198.5
1922.5
428.5
338.5
1907.5
3636.0
4983.0
6135.5
6608.0
7603.5
9333.5
9313.0
8159.5
7727.0
6528.0
4586.5
4212.0
5013.0
5266.5
4610.5
3405.5
2709.5
2847.0
2061.5
-15.0
-1353.0
-1538.0
-1261.5
110.5
1930.0
2180.5
1602.0
2038.0
2234.0
1096.0
132.5
-571.5
-1212.0
-144.5
1997.0
3709.5
4841.5
4195.5
2926.0
3262.0
3354.0
2858.0
3398.0
3919.0
4001.5
3113.5
701.5
-410.5
683.0
2085.5
2743.5
1859.5
1438.0
2619.5
2574.0
2702.5
4832.5
5573.5
5123.5
5547.5
4997.5
3219.0
1823.0
1472.0
2819.5
5260.5
7252.5
8400.5
9448.5
11288.0
13273.0
13544.0
12241.5
11875.5
12700.5
12548.5
12035.5
12128.0
11720.0
12087.5
13231.0
12391.0
11355.0
12030.5
11344.5
8164.5
5351.5
5054.0
5719.5
5509.5
6511.0
8430.5
7473.0
4887.5
4547.0
6885.5
9507.0
9562.0
7633.0
6217.5
5974.0
6745.5
7447.5
8042.5
9709.5
10193.5
7901.5
5558.0
5344.0
7151.0
8938.5
9809.0
11325.0
12193.0
11292.5
10624.0
10040.0
10262.5
12369.0
12744.5
11061.0
10797.5
10951.5
10712.0
11723.5
12905.5
12816.5
12239.5
11714.0
11151.0
11050.0
11937.5
13315.5
14396.0
14870.5
14700.5
14290.0
14003.0
13693.0
13479.5
13763.5
13931.0
13085.0
12340.0
12324.5
11140.0
9666.5
10481.0
11666.5
11322.0
10740.0
10356.5
10617.5
11907.0
12835.0
12730.5
11385.0
8821.0
7005.0
6894.0
7511.5
8584.0
9865.0
10859.0
11311.0
10291.0
8040.0
6971.0
7665.0
7775.0
6606.5
6516.5
8505.5
10463.5
11228.0
11861.5
12142.0
11638.5
11931.0
12733.5
12350.0
12202.5
13847.0
16328.5
18650.5
20573.0
22380.0
23241.0
21545.5
19023.0
18045.5
17531.5
16824.0
16535.0
15874.5
15020.0
15521.5
15939.5
13987.5
12435.0
13739.5
14761.0
14313.5
14643.0
16035.0
17213.0
15676.0
12182.5
11579.0
12413.5
11719.0
12213.5
12592.0
11012.0
11352.0
13571.5
14890.5
15521.5
15617.5
15419.5
15155.5
14890.5
15022.0
14573.0
13678.0
12887.0
12052.5
13884.5
18066.0
20589.0
22960.5
27044.5
30623.0
32859.0
33549.0
33107.5
32353.5
30157.5
27320.0
25828.5
25292.5
25183.0
24288.5
21717.5
19561.5
18964.0
18692.0
18274.0
18442.0
19501.5
20416.0
20719.5
20446.0
18628.5
16554.5
16440.5
16362.0
14646.0
13713.5
14880.5
15995.5
15433.0
14156.0
13110.5
12172.0
11944.5
12518.5
12567.5
12010.5
11680.5
11583.0
11925.5
12184.5
10807.5
8847.0
8367.0
8158.5
7052.0
6242.5
6277.0
6941.0
7741.5
8277.5
9286.5
10469.0
11014.0
10956.0
9492.0
8239.0
9820.0
12119.5
14556.0
18989.5
22415.0
23271.0
24684.0
27147.0
29736.0
32673.0
35343.5
36866.0
36299.5
32942.5
27551.5
22089.5
18390.5
16541.0
15733.0
14805.5
12529.0
10954.5
11669.0
11291.5
9068.5
8236.5
8769.0
8850.5
7925.0
6272.0
5094.0
5243.5
6769.0
8574.0
9608.0
10821.5
10982.5
8664.0
8144.5
10438.0
10966.0
9986.5
8994.0
7309.5
6777.0
6903.5
5950.5
6813.0
9748.5
11608.5
12042.0
10845.0
9167.0
9748.0
10868.0
10871.0
11598.5
12464.5
12192.0
11328.0
9820.5
8763.5
9595.5
11041.5
11508.5
10947.5
10064.5
9141.5
7660.5
5988.0
4915.0
4544.0
5456.0
7304.0
8161.0
8268.5
10159.0
13532.0
15153.5
14669.0
13716.5
12057.5
10919.5
11127.0
9619.5
7402.5
8486.5
10935.0
12514.0
14425.0
15734.0
15391.5
15061.0
15641.0
15778.0
14852.0
14429.5
14758.5
15329.0
17335.5
19158.5
18221.5
16657.5
16274.0
16377.0
16673.0
15993.5
14173.0
12797.0
11833.0
11385.0
12674.5
14958.0
16550.0
17311.0
17249.5
16597.5
18129.0
22534.0
26174.0
29231.5
33532.0
36412.0
38191.0
41347.0
44192.5
45773.5
45776.0
43651.5
41197.0
37574.0
32433.5
29833.0
28877.5
25781.5
21929.0
19249.5
17706.0
16978.0
16546.5
16055.0
14932.5
14016.5
13983.0
12408.0
9487.5
8751.5
10257.5
12154.5
14318.0
16704.0
17860.5
16661.5
15285.5
15815.5
15929.0
14012.0
12780.5
14188.0
16303.5
17071.0
17063.5
16944.0
16548.0
15676.0
13808.5
12486.0
14311.0
18466.0
21880.5
21787.5
19107.5
18873.0
21337.5
22018.5
20683.5
19432.0
19031.0
19717.0
20297.0
19499.0
17737.0
17161.0
19754.5
23699.5
26570.5
29455.0
33613.5
38571.0
43071.0
45565.5
44944.5
41358.5
37022.0
33107.0
28716.0
24679.5
21455.0
18709.5
17626.5
17023.5
16161.0
16873.5
17623.0
17307.0
16644.0
14354.0
12619.5
13505.5
13990.0
14051.0
15307.0
17005.0
19541.0
22605.5
25202.0
26953.5
27165.0
27793.5
30443.5
33136.5
34638.0
33770.0
29883.0
25609.5
22522.5
20211.0
18601.0
17476.5
17275.0
17725.5
17473.0
16774.0
16111.5
15151.0
14294.0
14197.0
14713.0
14871.5
14877.0
16054.0
17638.5
17997.0
17064.5
15587.5
14245.0
12684.5
11748.0
13456.5
15426.5
14925.5
14321.0
14354.0
13638.0
13077.5
12493.5
11642.5
12177.5
13485.0
14610.0
16132.5
16655.5
15244.5
13458.0
12373.0
12581.0
13659.0
14241.0
14664.0
15169.5
15654.0
17132.5
17867.0
16063.0
15041.5
16513.0
17480.0
17137.5
18286.0
22361.5
27124.5
31242.0
36542.5
42013.5
44035.5
42118.5
38290.5
35372.5
33964.0
30997.5
26429.5
23672.5
23284.0
23637.0
23127.5
21447.5
20088.0
18976.0
17053.0
14706.0
11974.5
9718.5
10295.5
13216.5
15547.0
16354.0
16244.0
15550.0
15240.0
15643.0
15646.5
15966.0
17217.5
17385.5
17446.5
19490.0
20444.0
19499.0
20120.5
20532.5
18565.5
18199.5
19858.5
19739.5
18504.0
17068.0
14894.5
14739.0
16340.5
16229.0
16248.0
18110.0
19212.5
18504.0
16156.0
13570.0
13561.0
15194.0
16364.0
18187.5
20919.5
21972.0
19809.5
17166.5
16925.0
17073.5
16036.5
15716.5
16097.5
15880.5
15718.5
15975.5
15876.0
16166.5
18155.5
20400.5
22179.5
25468.0
29560.0
33167.5
37264.0
40645.5
42011.5
41929.5
40920.5
40673.0
40655.0
39063.0
37532.0
35711.0
32793.0
31424.5
30819.5
29521.0
28666.0
26986.5
25089.5
25320.5
26174.5
26668.0
26782.5
25873.0
25667.0
26857.0
27431.5
26932.5
26394.5
26274.0
26370.0
26766.0
27285.5
27062.5
26662.0
27095.0
28462.5
30382.0
30165.5
27023.0
25157.5
25811.5
26682.5
27323.5
27085.5
25571.5
24502.0
24894.0
26316.5
27854.5
29276.0
31233.5
33395.5
35213.0
37327.5
40443.5
44459.5
48638.5
52924.0
57445.5
61430.5
65401.5
70413.5
74819.5
75822.0
73002.0
68911.5
64586.5
58585.5
52958.0
49293.0
43847.5
37145.5
33621.5
32397.5
32022.5
32793.0
32926.5
32540.0
32518.0
31319.0
30500.5
32137.0
33170.0
32367.0
31950.0
31668.0
31840.0
33854.5
34981.5
32900.0
30366.0
30350.5
31999.5
32425.5
31857.0
33152.5
35004.0
34419.0
33080.0
33880.0
36489.0
38014.5
36882.0
34965.0
33391.5
32689.5
34657.5
37544.5
39053.5
41113.0
44561.0
48777.0
53287.0
56195.0
57839.0
59948.0
62272.0
65077.5
67985.0
69542.0
69709.5
68407.0
66174.0
63625.5
59638.5
54835.0
50635.0
46628.0
42716.0
38752.0
35331.0
33721.0
32799.0
31442.0
29581.0
27786.0
28234.0
29657.5
29125.5
28271.5
28538.5
29663.5
30506.5
28251.5
25086.0
24229.5
23119.5
22312.0
23659.0
24326.5
24529.5
25569.0
25860.0
26102.5
26782.5
26839.5
27092.5
28127.0
29176.5
28688.5
26495.0
25943.0
28119.5
30128.5
30568.5
29407.0
27628.0
27660.0
29406.0
30560.5
30589.5
30234.5
29713.5
29360.5
29750.5
30365.5
30256.5
29978.5
31171.5
34131.0
36993.5
39781.0
44862.5
50792.5
54891.5
58723.0
63173.0
66598.0
67480.0
64752.0
60053.0
55447.5
50651.0
46719.5
44143.5
41121.0
37860.0
34827.0
31113.5
27656.5
26740.5
28295.0
28614.5
26219.5
24511.5
24446.0
25074.0
27236.0
28793.5
27562.0
25973.5
25810.5
26833.5
28249.0
28530.5
27518.0
25773.5
23711.0
22319.5
21504.0
21251.0
22233.5
22742.5
21023.5
18852.0
18501.0
19823.5
21639.0
23161.0
23725.0
23575.5
24016.5
25084.0
25878.0
26300.5
26396.5
26595.0
27397.0
27872.0
27256.0
26344.5
26336.0
27558.0
28749.5
28901.0
29154.5
30296.5
31613.0
33154.0
34775.0
35244.0
35471.0
37163.5
39046.0
40101.5
40789.5
40099.0
38441.5
37470.5
35742.5
32893.0
31432.5
31136.0
30384.0
29500.0
28677.5
27752.0
26931.5
25961.5
24936.5
24648.5
24889.5
24698.5
24516.0
25684.5
28527.5
31657.0
31896.0
28319.0
25241.0
24855.0
23974.0
22050.0
21368.0
21558.0
21470.0
20600.0
19060.5
18935.5
20639.0
21927.5
22663.5
23503.5
24023.5
24729.0
24854.5
23350.0
22529.5
23073.5
22766.0
22009.5
22009.5
22632.5
23819.5
24448.0
23983.5
23352.0
22534.5
21909.0
21960.0
21968.0
22334.0
23657.5
25717.5
27807.5
27553.5
24883.0
22785.0
21342.0
19677.0
19080.0
20334.0
22722.5
23670.5
22108.0
20872.0
20758.5
20836.0
21827.0
22309.0
21090.0
19903.5
18828.5
17449.0
16997.5
17991.5
19442.5
19906.0
20828.5
23719.5
24931.0
23671.5
23667.5
23874.5
23207.5
23712.5
24062.0
23548.5
23338.0
22070.5
21033.0
22523.0
22964.0
20195.5
17890.0
17883.0
18884.5
20583.0
22814.0
24862.0
26479.5
27001.0
26223.0
25337.0
24505.0
23849.5
24201.0
23455.0
20324.0
18411.5
18739.0
18120.0
16598.5
16605.0
18261.0
20424.5
22749.5
25038.0
26371.5
26363.5
25395.5
23439.5
21684.0
21966.0
23009.0
22852.5
22864.0
24429.5
25958.5
25852.0
25002.0
24755.0
24451.5
23419.0
23495.0
25770.0
28178.0
29519.5
30396.5
30156.0
28447.0
26431.5
24726.5
24187.0
25404.5
26021.0
24042.0
22274.5
23562.5
24869.5
23593.5
23281.5
24959.0
24739.5
22623.0
20942.0
20424.5
21390.5
21581.5
20595.0
21819.5
22631.0
19860.5
18260.5
18922.0
18470.0
18357.0
19567.0
21453.0
24489.5
25424.5
23042.0
22226.5
23068.5
22227.0
20551.0
18679.0
17174.0
17660.5
18259.0
18150.5
19545.5
21417.0
22543.5
23797.0
23904.5
22006.0
20236.5
20561.5
22419.5
23646.5
23887.5
23794.0
23120.5
23091.5
24199.5
24496.0
23468.0
21498.0
19525.0
19585.0
21522.0
24300.0
27288.5
28823.5
28922.0
28610.5
28096.0
28231.5
28205.5
26530.5
24535.0
23825.0
24752.0
26456.0
27548.5
28260.5
28252.5
26643.5
24405.5
22073.5
20192.0
19692.5
19738.5
19722.0
19295.5
18729.5
19890.5
20976.5
20153.5
21077.5
23240.5
22465.0
20908.0
20857.0
20589.5
20600.0
21455.5
21323.0
20463.5
20807.0
22494.0
24382.0
25068.5
23994.0
22898.0
23140.0
23324.5
22469.0
21185.5
19904.5
19280.0
19291.0
19043.0
19173.0
19796.5
19439.5
19158.0
20174.0
20096.5
18668.0
19092.5
21393.5
23547.5
25103.5
25200.5
24412.5
26076.5
30061.0
32110.0
30790.5
28567.0
27464.0
27545.5
27993.5
28323.0
29187.0
30964.0
32255.0
32130.5
31294.0
30016.5
28263.0
26358.0
24740.0
24184.5
24290.5
23740.0
22706.0
21823.5
21497.5
22019.5
22269.5
21863.0
21861.0
21233.0
19222.0
18570.0
19949.5
20008.0
18334.0
17550.0
17636.5
17822.5
18369.5
18402.0
18035.5
18513.0
19390.5
19970.0
19940.5
19101.0
18061.0
17770.0
19218.5
20916.0
20341.5
19657.0
20783.0
21687.5
21905.0
21408.5
20352.0
20536.0
20858.5
20557.0
21967.5
24573.5
25998.5
24949.5
22144.5
21034.5
22368.0
24074.0
25210.5
24402.5
22829.5
23854.5
26037.5
26762.0
27223.0
28283.5
28171.5
26215.0
24534.5
23067.0
20727.5
20682.5
22724.5
21772.0
19005.5
17860.0
16354.0
13693.5
12437.5
12807.0
13014.0
13094.5
13867.0
14595.5
14648.0
14563.5
14989.5
15278.5
13993.5
12582.0
12440.0
11369.5
9676.0
9063.5
8682.0
9282.5
10235.0
9730.5
10514.0
13335.0
15517.5
16273.0
15196.5
14060.5
14637.0
14958.5
14585.5
13221.0
10722.5
10559.5
11941.5
11788.5
11921.5
12566.5
13047.0
14443.5
15181.0
14980.0
15398.0
15658.5
16119.5
17368.0
17692.5
16576.5
14742.0
12563.0
10632.5
9880.5
10742.0
12023.0
12603.0
12469.5
11502.5
10906.0
11487.0
11361.0
10866.5
11821.5
12316.0
11474.0
11528.0
11854.5
10986.0
10082.0
9308.5
8494.0
8537.5
8283.5
6998.0
6845.0
8656.0
10984.0
12412.5
12334.5
11048.5
9464.5
9175.0
10149.0
10408.0
10385.0
10334.5
8823.0
7843.0
8113.5
7486.5
7748.0
9382.0
9925.5
10527.5
11112.5
9775.5
7744.5
5117.5
2147.5
1940.5
3794.0
4600.5
5128.0
7069.5
9807.0
11555.5
11115.5
9440.5
7948.0
6473.0
5527.0
5959.0
6545.0
6887.0
7184.0
6110.0
5451.5
6735.0
6497.0
5858.0
8379.5
10811.0
11708.0
12031.5
9344.0
6058.0
5610.0
5113.5
4829.0
6424.0
7051.0
6694.0
6676.0
5820.5
5161.5
5716.0
6290.0
6422.5
5426.5
3289.0
1912.5
2227.5
4305.0
7694.0
10216.0
10966.5
12006.5
14351.5
15655.0
13992.5
11008.5
8950.0
8107.5
7989.5
7830.0
7085.5
5873.0
4722.5
4691.0
5404.0
5072.0
3817.5
2803.0
2782.0
4329.5
5879.5
5724.5
5013.5
4966.5
5316.5
5748.0
6588.5
7537.0
7172.5
6627.0
7923.5
9489.0
9890.5
8417.0
5250.0
4440.5
5276.0
3559.0
3188.5
5854.0
6765.5
6687.5
6967.5
6290.5
6250.5
6557.0
5915.0
5702.0
6284.0
7755.5
9238.0
9219.5
9592.5
10399.0
8715.0
5171.0
2151.5
914.5
850.0
213.5
566.0
3490.5
6386.5
7172.0
6474.5
6476.0
7786.5
7413.5
5683.0
6175.0
7558.0
7817.5
8404.0
9131.5
8746.5
7821.5
7934.5
9729.0
10385.5
8018.0
6468.0
7734.0
8432.5
7601.5
7229.0
7308.0
7267.5
7932.5
9929.5
12202.5
12592.5
10504.5
7872.5
6327.0
5279.5
4266.5
4214.5
4467.5
3768.0
3812.5
5438.0
6550.0
6747.0
6768.0
6307.5
5478.0
4642.0
4492.0
5408.5
6159.0
6750.5
8065.0
8445.0
6661.0
4620.5
4031.5
3982.5
3515.5
3823.0
5460.5
7359.5
8862.0
9160.5
8429.5
8229.0
8500.5
8337.0
6589.5
3261.5
2381.5
4764.5
5743.0
5045.5
4912.5
5368.0
7174.0
8657.0
7673.0
6998.0
7382.0
7035.5
7091.0
7556.5
8325.0
10517.0
11456.5
10480.5
10849.0
10738.0
8319.0
6834.0
7108.0
8372.5
10181.5
10218.5
8822.0
7751.0
6885.0
7566.5
8915.5
8160.5
7179.5
6825.0
5779.5
6318.5
8733.0
10077.5
9843.5
9135.5
9352.0
10140.5
9595.5
8814.0
8723.0
8078.0
7648.0
7710.0
7468.5
7851.5
7711.5
5183.5
2553.0
1969.5
2910.0
4858.0
6531.0
6864.0
7290.0
8252.0
8185.5
7282.5
6381.0
4891.5
3017.0
2437.0
3636.5
4140.5
3100.5
4442.5
8053.0
8190.5
4938.0
2896.5
3019.0
4021.5
4100.5
2816.5
2539.5
3911.5
5193.5
5989.5
7088.5
8314.0
8354.0
7427.0
6876.0
6523.0
6489.0
6736.0
5790.5
4235.0
3491.0
3418.0
4210.0
5200.0
4841.0
3856.5
4253.0
5719.0
5510.5
3391.0
2378.0
3397.0
5031.5
5346.0
3778.0
3672.5
5483.0
4656.5
2225.5
2996.5
6166.0
8386.5
8728.5
7661.5
5746.0
4394.5
4859.0
5458.5
4895.5
4450.0
4319.0
5137.0
7327.0
7932.0
6672.5
5888.0
4711.5
3407.0
3926.0
4919.0
4488.0
3077.0
1874.5
901.0
-265.5
74.5
2169.5
3048.0
2853.0
3040.0
2294.0
1695.0
2558.5
2163.5
1212.0
2963.5
5125.5
5448.0
5628.0
5244.5
3774.5
3302.0
3728.5
3980.0
4526.0
4557.5
3505.0
2731.5
2779.0
3816.0
5593.0
6007.5
5204.5
5929.0
7117.0
5629.5
2703.0
1497.0
1939.0
1837.0
750.5
191.0
345.0
138.0
-493.5
-1201.0
-1353.0
-414.0
916.5
2400.5
3882.5
4491.0
4706.0
4618.0
4102.5
4763.5
5588.0
4806.5
4641.5
5502.5
5283.0
5008.0
6365.5
8086.5
7932.5
6678.0
6592.5
6312.5
4848.5
4500.0
5246.5
6310.5
8440.0
10336.0
10752.0
10575.0
10838.5
11434.0
10834.0
9479.0
9380.0
9362.5
8131.0
7077.0
7146.5
8047.0
8490.5
7822.5
7252.5
7083.0
6724.0
5789.5
3851.0
2490.5
3103.0
3330.0
1629.0
155.0
140.0
610.0
1139.0
1270.5
1071.0
2294.0
3884.0
3732.0
4053.0
5201.5
4794.0
3760.0
2576.5
1669.0
3259.0
5474.5
6045.0
6163.5
6612.0
7877.0
7708.5
4446.0
3122.0
4531.5
4094.0
3158.5
3311.5
3295.5
3904.5
4597.5
4188.5
3168.5
2171.0
1912.0
1321.5
939.5
3416.0
5539.5
4976.0
5287.0
5281.0
2967.0
2004.0
3470.5
5593.0
7567.0
8363.0
8119.0
7626.0
7419.0
7953.5
8011.5
7559.0
8283.5
8689.0
6787.0
4556.0
4015.0
3708.5
2421.5
2209.5
3494.5
3274.5
1722.5
2045.0
4527.5
6815.5
7231.0
6082.0
4240.5
2669.0
3039.0
4041.0
2979.0
1949.5
2511.0
2506.0
2371.0
2983.0
2917.0
2533.5
2979.0
3673.5
3545.0
2912.5
3203.0
3611.0
3007.5
3341.5
5282.5
7468.0
9190.0
8820.5
5912.0
2873.0
1467.5
1960.0
3418.0
4432.0
4516.0
3520.0
2642.5
2976.0
2550.5
1066.0
975.5
1569.5
1025.5
688.0
2051.5
4106.5
5207.5
5259.0
4643.0
3275.5
2318.5
2736.5
3141.5
2738.0
2411.0
2148.0
1911.5
2522.0
3127.0
2705.5
2476.5
2404.0
1476.0
1226.0
2203.0
2877.5
3516.0
4724.0
6047.5
6896.5
6447.0
4983.5
2839.0
-221.0
-2147.0
-1554.5
-340.5
363.0
870.5
1413.0
1896.5
1582.5
972.5
913.0
643.5
782.0
2583.0
4720.5
5983.5
6272.0
5018.5
3302.5
3262.5
4176.5
4413.5
4605.5
4895.0
4709.0
5470.0
7363.0
7986.5
7178.0
6695.0
6502.5
5897.5
5503.0
5967.5
6154.5
4652.5
2509.0
2026.0
3336.5
4420.5
4655.5
4683.5
3459.0
1187.0
470.0
1444.5
3161.5
5174.5
5329.0
4090.5
4252.0
4567.0
3366.5
1822.0
408.0
-855.0
-1440.5
-658.5
1900.0
4677.5
5991.5
5859.0
4799.5
4423.5
5084.0
4250.5
2366.5
2525.5
3967.5
4573.0
4677.0
4299.0
3267.5
2665.0
2197.5
846.0
-133.5
538.0
1963.5
3052.0
3924.5
5247.5
6510.0
6393.0
5579.5
5265.5
4411.5
2472.0
827.5
260.0
915.0
3148.0
5926.0
6676.0
4641.0
2427.5
2029.5
1939.5
737.0
55.0
913.5
1141.0
-258.5
-980.0
15.0
1023.0
1204.0
1344.0
1724.0
1641.0
1084.5
1955.5
5348.0
8134.0
7074.5
4636.5
4331.5
5140.0
5361.5
4780.0
3175.5
1163.0
-350.0
39.0
2701.0
3053.5
-480.0
-1776.5
159.5
1096.0
2052.5
4023.5
4911.5
5690.0
7571.0
7975.0
5248.5
2674.5
3527.0
5494.5
6050.0
6618.5
7776.0
8824.0
9447.0
8907.0
7603.5
5809.0
2821.5
128.5
-723.0
-746.5
-726.0
105.5
2808.0
6306.0
7803.0
7205.5
6219.5
4851.0
3168.5
2318.0
2561.5
2592.5
1539.5
1247.5
3172.0
4965.0
4819.0
4421.5
4953.0
5331.5
4743.0
3738.5
3390.5
3927.0
4018.5
3193.0
2879.5
2565.0
591.5
-1482.0
-1763.5
-533.5
1522.5
2801.5
2981.0
3444.5
3086.0
2088.5
2705.5
2762.0
1145.0
989.0
1832.5
2346.0
3251.0
2958.0
1808.5
2368.5
3093.5
2349.0
1572.5
1331.5
937.5
223.5
365.0
1851.0
3098.5
3692.5
3122.0
167.0
-1910.5
-258.5
1728.5
1325.5
-90.0
-495.0
643.5
2084.5
3106.5
3447.5
2840.0
2489.5
2073.0
763.5
164.5
-228.5
-474.5
2265.5
5858.0
6606.0
5889.5
5123.5
4783.5
5526.0
6659.5
7677.0
8088.5
7899.0
7764.0
7058.0
6504.5
6231.5
3910.5
1942.5
3172.5
4074.5
3376.5
3649.0
4861.0
5155.5
3152.5
669.0
1257.0
4128.5
6154.5
6494.0
6142.5
5968.5
5669.0
5885.5
7196.0
7641.0
6643.0
4949.0
2773.0
2316.5
3855.0
4828.0
5090.0
4302.0
2527.0
2446.5
2505.0
-181.5
-1769.0
807.5
3304.0
2243.5
907.5
2681.0
5210.0
5740.0
5013.0
3977.0
2635.5
1141.5
-69.5
-834.5
-1078.0
-74.0
1677.0
3175.0
5094.5
6523.5
6387.0
5939.5
4289.5
1854.5
2051.5
3106.5
2243.0
857.5
-772.0
-1648.0
-285.5
1269.0
2004.0
1934.0
568.0
171.0
1436.0
2095.0
1775.0
812.5
108.5
343.5
-15.0
152.0
2256.5
3412.5
3803.0
5157.0
5038.0
4426.0
6019.0
6952.5
5947.5
4532.5
2492.5
2186.0
4662.0
5467.0
4477.0
4540.5
3564.0
1268.5
234.0
-214.5
-172.5
1029.5
1677.0
1630.0
1636.5
1339.5
1734.5
2514.5
2235.5
2382.5
3438.0
3732.5
3800.0
4133.0
3572.5
2301.5
1677.0
2510.0
4100.5
4581.0
3272.0
1480.5
1171.0
2639.0
4142.5
4964.5
4614.0
2245.0
751.0
1950.5
2297.0
1456.0
1506.0
767.0
241.5
2233.0
3776.5
3883.0
4689.5
4888.0
3704.0
3082.0
3605.0
5020.5
6931.5
7764.0
6180.0
3375.0
2268.0
2852.0
2561.5
1909.5
2892.0
4378.5
4645.0
4668.0
5251.5
4265.5
1609.0
986.5
2071.0
1819.0
1891.0
3896.5
5910.0
6792.5
6700.0
6540.5
6581.5
5708.5
4876.5
4862.5
4638.0
5361.0
6724.5
6504.0
6145.5
6051.0
4808.5
4628.0
6263.0
7505.5
7993.0
7518.5
5871.5
3849.5
2245.0
2845.5
4983.5
5010.0
3802.5
4062.0
4134.0
3266.5
3349.5
4404.5
5542.5
6190.5
5639.5
4601.5
3827.0
2558.0
1391.5
1244.0
714.5
114.5
1512.5
3391.0
3423.0
2446.5
1516.0
496.0
-783.0
-1711.0
-1134.0
199.5
767.0
956.5
673.0
-590.5
-1289.5
-933.0
-1301.5
-1908.0
-129.0
3081.0
3983.0
2836.0
2293.0
1814.0
799.0
503.0
590.0
731.5
1614.5
1943.0
734.0
23.0
1056.5
2177.5
2239.0
2293.0
3319.5
4843.5
5836.5
5606.0
4049.0
2180.0
1727.0
2432.5
2616.0
2888.0
3490.0
2563.5
1296.0
1553.0
1827.5
1846.5
1977.5
1364.0
1357.5
2264.5
2373.5
2657.5
3438.0
3356.0
3187.0
3381.5
3763.0
4652.5
4830.0
4013.0
3479.0
3641.0
5161.0
6755.5
5921.0
4656.0
4884.0
4987.5
5360.0
6308.5
6257.5
6476.0
7916.0
9010.5
9943.5
10446.0
8780.5
6316.5
5146.0
4029.5
1648.0
-870.0
-2738.5
-4394.0
-4954.5
-3704.5
-1835.0
296.5
1930.0
1570.5
1170.0
1792.0
1420.0
1257.0
2048.5
1431.0
460.5
483.0
-254.5
-1179.0
-397.0
1017.0
899.0
157.5
1285.5
2370.5
988.0
142.5
2010.0
4964.5
6629.0
5333.0
3291.5
2722.5
1667.5
-211.0
-2308.5
-4862.5
-5280.5
-3181.5
-1669.0
-951.5
-139.0
557.0
626.5
-337.5
-542.5
827.5
1447.0
884.0
849.0
1408.0
623.0
-1588.5
-2001.0
-673.5
-284.0
349.0
1680.5
2335.5
3151.5
3596.5
2645.5
1243.0
91.0
633.5
2638.0
3448.0
3087.5
2337.0
1433.0
854.0
-742.0
-1840.5
409.5
2310.5
864.5
-979.0
-1427.5
-1091.5
-553.5
160.0
1185.0
1409.0
782.5
1232.0
3254.0
5453.0
6468.0
6351.5
5511.5
3640.5
1326.5
-989.5
-2815.5
-2500.5
-1130.0
36.0
2261.5
3747.5
3276.5
2567.5
508.0
-1539.0
-362.0
1220.0
2411.0
5615.5
7753.0
6629.0
4691.5
3122.0
2402.5
2687.5
2701.0
2186.0
1624.5
1114.0
1199.5
1831.0
1484.5
-570.5
-2673.5
-3327.0
-3096.0
-2683.0
-2048.5
-1106.5
-5.5
548.5
298.5
177.0
940.0
2145.5
2698.5
2556.5
2791.0
3613.5
4457.5
4270.0
1948.0
-695.5
-1248.5
-1529.0
-2958.0
-2944.5
-602.5
1960.0
3947.0
5442.5
5466.0
3772.0
2502.0
3245.5
3922.5
2906.0
2038.5
1077.0
-2004.5
-4510.5
-3550.5
-1896.0
-1554.0
-166.0
2738.0
4135.5
2918.0
719.0
-1030.0
-1221.5
-253.5
-151.0
-648.5
-979.0
-2345.0
-3614.0
-3010.0
-1984.0
-1564.5
-1765.5
-2737.5
-3170.5
-2531.5
-1851.0
-1275.5
-741.5
-468.0
-122.5
615.5
1318.5
1540.0
1879.5
2176.0
1514.0
683.0
-451.0
-2311.0
-1867.0
1031.5
2576.0
3613.0
5787.0
5969.0
3370.0
1198.0
712.5
1247.0
1735.0
504.5
-1663.5
-2004.5
-1146.5
-1309.0
-2068.5
-2174.5
-803.5
825.5
-104.0
-1839.5
-1279.0
-528.5
-638.0
297.5
1257.0
693.0
-188.5
242.0
1947.5
3256.0
3262.5
2374.5
972.5
288.5
889.0
355.0
-2393.0
-3999.0
-2792.5
-1571.5
-796.0
1167.5
2083.5
431.0
-1418.0
-2403.5
-2501.0
-1538.0
-868.0
-676.5
668.0
2934.0
3785.0
2718.0
2236.0
2726.5
1876.0
86.5
-609.0
157.5
1092.5
665.0
290.0
874.5
-196.5
-2215.0
-2818.0
-3041.5
-2148.5
-26.0
-88.5
-1478.5
-1727.0
-2234.5
-2630.0
-1731.5
-826.0
754.5
3417.0
4373.5
3658.5
3498.0
3695.5
4634.0
6177.5
5228.5
1978.0
-100.5
-192.0
1233.0
3119.5
3554.0
2847.5
1801.5
448.5
-75.5
-214.0
-591.5
1142.0
3858.5
3480.5
2277.5
3890.0
5875.5
6416.5
6744.0
6631.0
5773.0
4299.0
2347.0
1798.0
2848.0
3272.5
3018.5
2826.5
2158.0
702.5
-727.5
-504.5
148.5
-1538.5
-3747.5
-4014.5
-3016.0
-1223.0
3.0
-110.5
548.0
1515.0
735.0
-228.5
140.0
924.0
2076.5
3684.5
3418.5
862.5
-209.5
620.0
615.5
925.0
2302.0
3235.5
4728.0
6647.5
6837.5
5477.5
3341.0
1242.0
451.5
468.5
843.0
1887.0
1994.0
-94.5
-2099.5
-1653.0
-379.0
-756.0
-1758.5
-1135.0
987.0
2719.5
2601.0
648.5
-1375.5
-1234.5
220.0
360.5
226.0
1492.5
2471.0
2084.5
857.5
-206.0
261.5
1386.5
2010.5
2582.5
2544.0
2707.5
4340.0
4855.5
3310.5
1806.0
-49.0
-1933.0
-1951.5
-1903.0
-3759.0
-5983.5
-7593.5
-8513.5
-7528.0
-4277.5
-259.0
2764.0
4473.5
5437.5
4858.0
3041.5
2168.0
1229.5
-514.0
-233.0
1240.0
1344.0
983.5
80.0
-1008.5
-238.0
984.5
751.5
-105.5
-78.5
1982.0
3965.0
3098.0
1893.5
3283.5
5099.5
4253.5
2093.0
2340.0
4560.0
5484.5
4959.0
4538.0
3919.5
1676.0
-1468.0
-3041.0
-3454.5
-3797.0
-3141.0
-2673.5
-3232.5
-3146.0
-2976.5
-2958.0
-1852.5
-1557.0
-2977.5
-3510.5
-2562.5
-1824.0
-2341.0
-3741.0
-4168.5
-2526.0
565.0
3728.0
4196.0
1770.0
1597.0
4363.5
4316.0
1625.0
715.5
1533.5
2570.0
2128.0
-389.0
-1523.5
-472.5
370.5
1311.0
1530.5
-152.5
-884.5
528.5
1869.0
2684.5
3758.0
4379.0
4176.5
3716.0
2074.5
-196.5
-761.5
-963.0
-960.5
1036.0
1639.0
923.0
3003.0
4090.0
1798.5
475.0
226.0
-724.5
-1926.0
-3332.0
-4572.0
-5398.0
-5075.5
-3366.0
-1964.0
-329.0
1626.0
1457.0
20.5
-989.0
-1350.0
-563.0
-286.0
-1228.5
-1939.5
-2721.0
-2951.5
-1959.0
-943.5
632.0
2328.0
2046.0
689.0
-124.0
-64.5
828.5
1308.0
723.5
132.5
-206.0
-1151.0
-2550.0
-3664.0
-4557.0
-4182.0
-1755.0
-95.5
-558.5
-383.0
1365.0
2720.5
2606.5
2321.0
3000.0
3465.5
3604.5
3929.5
2896.5
859.5
-682.5
-1596.0
-649.5
1302.5
1690.5
1671.0
2016.5
1113.0
-674.0
-1655.0
-982.0
576.5
1834.0
2600.0
2305.0
1310.0
433.0
-1084.0
-1720.0
-185.5
849.5
1113.0
1517.5
749.5
157.0
782.5
498.0
-648.0
-973.0
-15.5
895.0
-441.0
-2731.0
-3117.5
-1937.0
-52.0
2048.0
3247.5
3729.5
4258.0
4521.0
3101.0
-437.0
-2874.5
-1940.0
-499.0
-1093.5
-2705.0
-3465.0
-2444.5
-326.0
1552.0
2061.5
445.0
-1993.5
-3275.0
-3341.0
-2373.0
-588.5
567.0
670.5
755.0
788.5
-190.0
-1939.0
-2818.0
-1881.0
-39.0
1415.5
1904.5
929.0
-1056.5
-1640.0
170.0
1845.5
1952.5
2035.5
2474.5
2298.5
1722.0
1023.0
356.0
1048.5
3029.5
3968.0
3910.0
4354.5
3311.0
-220.0
-2860.5
-3295.0
-2565.0
-770.0
39.0
-1321.5
-1519.5
783.5
2897.5
3200.0
1801.5
-327.0
-1743.0
-1866.5
-1270.0
-1468.0
-2624.5
-2872.0
-2939.5
-4337.5
-4647.0
-3436.0
-2932.5
-1314.0
1862.5
3505.5
4641.5
6105.5
5320.5
3074.5
1024.5
-1097.0
-2584.0
-4001.5
-5264.0
-3630.0
62.5
2271.5
1895.0
187.5
-84.5
1322.5
1463.5
289.0
-575.5
-1876.5
-4031.0
-5678.5
-5889.5
-5106.5
-3689.5
-1581.5
63.0
161.5
-680.0
-1218.0
-403.0
983.0
1031.0
-74.5
-1152.0
-1903.0
-2516.5
-3040.5
-2476.0
-676.0
440.0
-240.0
-1751.5
-2139.5
-1414.5
-1751.5
-2640.0
-2972.0
-4154.5
-5124.0
-4023.5
-2825.0
-3091.0
-3260.5
-1582.0
714.5
1071.5
-83.0
-1562.5
-2923.5
-2590.5
-1496.5
-1996.5
-2521.0
-1156.5
609.0
548.0
-467.5
657.0
2820.0
2517.5
1120.5
1134.5
1331.0
464.0
-223.0
31.5
-151.5
-819.0
-1025.5
-1760.5
-2109.5
-809.0
-1110.0
-3959.5
-5939.5
-5996.5
-4611.5
-2759.0
-2897.5
-4527.5
-4342.5
-2286.5
-818.5
-332.5
-698.0
-2490.0
-3941.5
-3753.0
-3987.5
-4985.0
-4573.5
-2319.0
172.0
1475.0
2137.0
2466.5
1695.5
1284.0
1575.0
1067.0
1969.0
4928.5
6457.5
6291.0
5276.5
3571.0
3684.0
5264.0
5432.0
4749.0
3545.0
1311.5
361.5
1239.0
1522.0
968.5
832.0
1190.5
704.5
-1593.5
-3447.0
-3578.0
-4131.5
-3923.5
-1476.5
