# Supplementary material for: The effect of hepatopancreas homogenate of the Red king crab on HA-based filler
Source: PeerJ. 2020 Feb 12;8:e8579. doi: 10.7717/peerj.8579 (PMC7023832; doi:10.7717/peerj.8579)
Supplement: Supplemental Information 3 — Raw data from NMR spectra of filler HA experiment. To plot the spectra use the multiplicator from Table S1. Spectral Region: LEFT = 9.001772643541111 ppm. RIGHT = 0.5040992680383022 ppm. [file peerj-08-8579-s003.zip › mm191003_N2.txt]

# File created = Tuesday, October 8, 2019 4:45:15 PM GMT+03:00
# Data set = mm191003  2  1  D:\Bruker\TOPSPIN  Admin
# Spectral Region:
# LEFT = 9.001772643541111 ppm. RIGHT = 0.5040992680383022 ppm.
#
# SIZE = 46447 ( = number of points)
#
# In the following ordering is from the 'left' to the 'right' limits!
# Lines beginning with '#' must be considered as comment lines.
#
122.5
-674.25
-595.0
-305.5
844.5
2003.5
1278.75
-103.5
-733.75
-872.5
-857.0
-1109.75
-784.0
466.0
994.25
894.25
939.25
677.25
698.5
974.25
268.75
-1149.75
-2234.5
-1986.75
-180.25
1124.5
357.5
-878.5
-811.5
-70.75
426.25
989.0
1428.0
656.25
-1405.25
-3064.5
-2829.5
-1457.75
-359.25
-126.0
-1135.75
-2499.5
-2967.75
-2648.5
-1433.25
137.25
675.75
553.25
478.0
983.0
2584.5
3664.25
3798.5
4509.0
4651.0
3442.25
2685.25
2620.0
2277.25
1474.5
628.75
584.75
1437.0
1991.0
1042.0
-316.25
271.25
1763.25
1743.5
1101.25
1227.75
1512.75
986.0
3.0
-272.25
-821.5
-2777.5
-4095.75
-3673.0
-2791.5
-2144.0
-1883.75
-1222.0
238.5
792.0
247.25
156.75
531.25
943.5
1051.25
75.25
-1302.25
-1480.0
-587.0
237.25
661.75
427.5
-554.5
-1244.25
-1129.0
-547.0
-21.75
-1008.0
-2653.0
-1831.75
94.0
157.0
-433.75
-856.25
-1445.75
-1437.5
-1657.5
-1710.5
254.5
1229.0
-827.75
-1876.25
-760.75
146.0
657.5
246.25
-1259.75
-1692.5
-677.5
-37.5
-937.0
-2283.0
-1810.75
-605.25
-696.25
-741.5
-386.25
-125.25
902.0
1157.0
-57.75
-298.75
257.25
599.0
1419.75
1717.25
359.5
-1812.5
-3166.25
-2414.0
-636.0
456.0
1153.5
1455.25
855.75
113.75
-129.0
-203.25
-388.75
-337.0
38.0
8.0
-500.25
-948.0
-1504.75
-2156.25
-2128.5
-1009.75
249.25
130.25
-875.0
-912.5
-40.5
386.75
158.0
150.5
816.5
1270.25
727.75
-153.0
-608.0
-690.75
-713.0
-663.0
-197.75
398.75
410.25
-123.5
-760.25
-874.75
-574.5
-1620.25
-3803.75
-4319.5
-2981.25
-1304.25
157.0
187.75
-411.25
788.0
2127.0
1594.75
893.0
909.25
1117.25
1189.25
709.25
414.25
682.0
642.0
610.25
1091.0
1796.0
2405.75
2187.25
1580.5
1901.5
2518.25
2281.25
1602.5
1430.25
1597.5
771.5
-756.5
-1121.75
-504.25
-18.25
729.5
1615.25
1238.5
-595.25
-2114.5
-1953.75
-755.75
272.5
582.75
171.0
-349.75
-551.0
-888.75
-1618.5
-2433.0
-3392.5
-4379.0
-4456.75
-3474.75
-2537.25
-2264.75
-2432.0
-2302.25
-1278.25
-348.0
-918.0
-2305.25
-2614.75
-1374.75
201.25
1280.0
1907.0
2171.25
2496.0
2863.25
2617.25
2011.0
1308.0
605.5
443.25
22.5
-914.75
-991.25
-1078.0
-2156.5
-2330.0
-1129.0
-239.5
-272.5
-822.75
-1329.25
-1300.75
-506.25
444.5
490.25
311.5
971.0
1602.0
1938.5
2606.5
3138.75
3676.75
4482.5
4297.25
3376.0
2854.0
1600.5
137.0
760.75
1650.25
653.0
-267.25
174.5
1595.5
3200.75
3257.0
2293.5
2030.75
1956.5
1815.75
1560.0
328.0
-1552.25
-3213.25
-3707.0
-2816.0
-1971.25
-1494.0
-1053.25
-714.0
108.75
250.0
-634.5
90.25
1556.0
1268.75
448.75
316.0
1098.75
2270.0
2174.75
1795.5
2214.75
1325.0
-892.5
-2088.25
-1980.25
-1448.25
-1106.5
-1392.25
-1875.25
-1950.25
-1900.0
-1662.0
-994.75
-1186.0
-2408.75
-2978.0
-3298.75
-3665.0
-2529.0
-775.0
342.25
1542.25
2260.75
2073.5
1808.0
1211.25
105.5
-1001.0
-1852.0
-2416.0
-3238.25
-4443.0
-5338.0
-5280.75
-4063.0
-3217.0
-3748.75
-3636.5
-2348.0
-1454.75
-654.0
-110.0
-1237.0
-3497.5
-5331.75
-5556.25
-4276.5
-3523.5
-3441.75
-1933.75
111.5
204.0
-716.75
-351.25
936.5
1602.5
1580.0
1050.75
-141.0
-559.5
638.5
1343.5
722.0
305.0
-59.25
-891.25
-1037.5
-319.5
300.0
426.5
-104.25
-755.75
-470.25
191.0
141.25
312.5
1686.25
3162.5
3438.5
2448.5
1138.0
555.5
737.0
1477.0
2199.75
1595.25
270.25
-502.25
-1370.0
-2004.25
-1853.75
-2096.75
-2370.5
-1982.0
-1763.75
-1563.25
-1634.25
-2677.5
-3421.5
-3481.5
-4010.75
-4783.25
-4909.5
-4108.25
-2820.0
-1905.75
-1538.75
-1351.0
-1036.0
-604.25
-560.25
-1152.5
-1791.5
-1573.25
-657.25
94.75
1112.5
2150.25
1550.0
497.5
746.25
312.25
-1813.75
-3388.25
-3547.5
-3378.5
-3066.5
-2109.5
-1046.75
-686.5
-799.0
-1243.75
-2059.25
-2334.5
-1561.0
-705.5
-423.75
90.75
1001.5
645.75
-1033.25
-1615.75
-631.75
194.25
471.25
757.75
745.5
23.75
-795.25
-869.5
-393.25
-42.25
-17.5
-416.0
-1189.0
-1299.25
39.5
1436.0
1746.5
2262.5
3297.5
3410.25
2957.0
3031.5
2849.0
1644.25
515.25
449.0
577.75
577.75
1307.25
1469.75
-105.25
-1244.5
-1380.75
-2323.5
-2795.75
-1284.25
-189.25
-717.25
-687.0
740.0
2286.25
2565.5
963.75
-660.25
-284.5
544.25
311.0
378.25
1381.75
1709.5
110.25
-2052.75
-2835.5
-2931.5
-3331.0
-3865.5
-4922.0
-5611.75
-4665.25
-3427.5
-2841.75
-2330.25
-2122.5
-2302.0
-2351.0
-1951.5
-996.0
8.5
166.75
-940.25
-2212.0
-2145.25
-1430.5
-765.0
560.75
1836.0
2484.25
3000.75
2911.5
2789.25
3134.25
2532.25
1735.75
1364.0
-534.0
-2333.0
-1851.0
-1720.25
-2485.25
-2296.25
-2513.5
-3400.75
-3102.0
-1945.0
-547.75
667.75
279.75
-1510.75
-3300.5
-4143.25
-3377.25
-1943.75
-1168.0
-802.75
-766.0
-1428.75
-2497.0
-3028.75
-2001.5
-354.5
-110.0
-1038.25
-1837.5
-2053.0
-1566.0
-1125.75
-1434.75
-1326.5
-18.5
664.25
-362.0
-670.0
1405.75
3526.75
3564.75
2232.75
492.75
-833.75
-417.0
1263.25
2266.25
2473.0
2375.5
1423.0
258.0
-183.75
-193.75
503.25
1546.0
1631.25
1226.0
872.25
69.25
-863.5
-1614.25
-1925.5
-1168.5
-11.5
277.25
-101.5
89.25
975.25
1556.75
1941.75
2329.0
2368.25
2576.25
1866.75
-862.5
-2884.25
-2993.75
-2555.0
-814.5
1338.5
1323.5
325.75
-21.0
-316.25
-476.75
-502.75
-1083.75
-1859.5
-2304.5
-2445.25
-2210.0
-1829.75
-1276.75
-448.5
-956.5
-3339.0
-4873.5
-4367.75
-3476.75
-3204.75
-3328.5
-2697.5
-1154.75
-399.25
-323.75
-12.25
-224.0
-809.0
-1264.0
-1735.0
-1578.75
-1232.75
-1636.25
-1664.25
-725.5
-238.0
-764.25
-1660.0
-3609.25
-6613.5
-7429.75
-5367.75
-3778.75
-3220.75
-2728.5
-2723.5
-2524.5
-1945.75
-1590.5
-1031.5
-598.25
-704.75
-911.0
-917.5
-305.75
481.25
847.75
1004.0
606.75
115.5
-49.25
-750.0
-1044.5
-473.75
-811.0
-1732.75
-1971.5
-1556.0
-755.5
-549.0
-1226.75
-1544.25
-890.5
95.25
535.25
611.5
623.0
166.25
-288.25
-603.25
-833.5
-367.75
-583.0
-1490.25
-597.25
945.75
1539.0
1878.0
1234.0
204.5
16.75
-301.75
-445.75
-86.5
226.75
757.75
348.0
-980.5
-1458.5
-1858.75
-2338.0
-2035.5
-1833.0
-1292.25
-117.5
468.5
1210.0
2724.25
3793.0
3616.5
2466.5
1526.5
512.5
-1853.5
-3993.5
-4319.25
-3829.5
-3196.75
-2566.5
-1993.0
-960.0
478.75
1563.25
1734.75
1582.5
1673.5
1002.25
-172.5
-619.5
-1216.75
-2025.5
-2260.5
-2608.75
-2054.25
191.25
1913.0
2711.0
3501.5
3746.25
3734.75
3189.5
1022.25
-1274.5
-1747.5
-493.25
1162.5
1376.0
-112.25
-1859.5
-3027.25
-3679.5
-4437.25
-5008.5
-4227.0
-3254.75
-3225.5
-2366.75
-818.75
-664.0
-1022.0
-539.75
-184.5
-472.0
-710.75
-805.75
-1410.5
-2139.75
-1277.25
648.25
900.25
-341.25
-1307.75
-2328.75
-2761.0
-1581.0
-734.25
-804.5
69.75
1455.25
2125.25
2303.75
1851.0
280.75
-2108.25
-3623.75
-2952.5
-1607.75
-1138.75
-1125.0
-891.5
423.0
2205.0
2264.75
1028.0
420.25
596.0
803.75
227.75
-924.25
-1696.75
-2064.75
-2161.75
-2268.0
-2440.75
-1818.25
-911.5
-506.25
-190.25
-556.75
-1189.75
-917.5
-1011.25
-1507.0
-1394.75
-1588.25
-1110.25
751.25
1161.0
-251.5
-1364.5
-1822.5
-1459.5
-709.5
-628.0
-337.5
745.75
1918.75
3097.75
3271.25
1483.5
-663.0
-2154.75
-3407.0
-3602.75
-2625.0
-1603.25
-329.5
1090.0
1581.75
1613.5
1897.0
1905.75
1435.5
915.75
816.0
1190.0
1423.75
1132.5
432.0
-422.25
-875.0
-774.5
-754.5
-911.25
-707.75
-650.0
-1522.5
-2226.5
-1698.75
-952.25
-839.25
-1137.0
-1646.25
-2510.75
-4401.25
-6455.0
-6175.75
-3902.25
-2067.5
-1204.0
-790.5
-397.5
-5.5
-143.5
-275.0
168.0
462.75
517.0
703.5
864.75
842.75
371.5
-81.0
554.5
1673.0
1818.25
1165.0
654.0
-95.75
-1534.0
-2251.0
-1716.25
-1457.25
-1518.5
-1243.25
-1638.0
-3061.75
-4540.0
-5250.0
-5035.25
-4469.25
-3309.5
-970.5
1178.25
1687.25
1140.75
679.75
277.0
-860.75
-1990.25
-1819.5
-973.0
102.0
993.25
209.5
-1151.75
-1300.0
-1575.5
-2561.25
-3414.25
-3968.25
-3105.75
-907.5
131.25
-290.25
-585.75
-874.25
-1475.5
-1164.75
335.0
998.75
-354.0
-2465.5
-3851.0
-3906.0
-3091.5
-2430.5
-1976.75
-1599.5
-1468.0
-1264.75
-1166.5
-1179.75
-737.25
-555.0
-1037.25
-1487.0
-1946.0
-1738.5
-473.25
-142.75
-889.5
-583.75
263.25
-43.5
-830.0
-687.5
131.5
286.25
-584.75
-1748.25
-2761.0
-3174.5
-2508.5
-1566.75
-1569.25
-2190.75
-2077.25
-512.25
1812.5
3358.0
3707.75
3826.25
3480.75
1903.25
573.25
714.0
1063.5
1008.25
766.75
-646.5
-2844.75
-3742.0
-3358.25
-2838.5
-1916.25
-571.5
406.0
482.25
-423.75
-1033.5
-140.25
1098.25
1517.75
1310.0
460.75
-442.5
-518.5
-270.25
-149.0
248.25
801.25
727.0
-415.0
-2163.5
-3507.0
-3408.0
-1994.25
-1005.75
-784.75
-261.5
-369.0
-1908.25
-3374.25
-3614.0
-3052.0
-3177.75
-4053.5
-3777.25
-2993.5
-3006.5
-2401.75
-1398.75
-1143.75
-1339.75
-2567.75
-3695.25
-3085.25
-2968.5
-3810.5
-3239.0
-1753.25
-646.5
-86.25
-167.5
-119.0
99.25
-385.25
-1262.0
-1916.25
-2044.25
-1359.0
-53.0
1208.5
1453.5
737.75
370.25
272.0
-771.75
-2064.5
-1803.0
-407.0
470.5
1127.0
2015.0
1822.0
218.0
-1317.75
-1553.0
-1078.75
-1722.0
-2898.5
-2561.75
-1392.5
-358.75
642.25
501.0
-336.0
317.5
1924.5
2975.75
3865.0
4409.5
3896.25
3675.25
4051.25
2565.0
96.75
13.0
948.25
580.5
388.5
1166.0
2160.75
3220.75
3772.25
3501.0
3274.25
3861.5
4721.25
4354.25
2829.0
2027.0
2377.25
2436.25
1573.75
790.75
637.5
285.0
-417.0
-438.5
666.0
2068.0
2555.5
2201.5
1924.25
1742.0
1550.75
1296.25
443.0
-786.5
-1715.5
-1956.0
-1309.25
-171.75
1227.25
2243.5
1623.0
604.25
661.5
189.25
-562.75
898.75
3093.0
2883.75
746.5
-1596.25
-2917.5
-1727.5
487.75
580.25
-201.0
148.0
536.75
1050.75
1585.0
895.0
327.25
-89.0
-2079.75
-3881.25
-3876.0
-2625.75
-411.75
1378.5
1946.25
1817.0
647.5
-293.75
576.0
1679.75
1484.5
296.0
-810.25
-1298.25
-2179.5
-3000.75
-2719.75
-2844.0
-3071.5
-1904.75
-1326.5
-2039.25
-2310.75
-2367.0
-1886.5
-49.75
949.25
-175.75
-1381.75
-1391.5
-750.0
-243.5
-778.75
-2041.25
-2340.75
-1979.0
-2506.75
-2980.5
-2414.75
-1660.75
-511.5
730.75
376.0
-685.75
-908.25
-1212.25
-1982.0
-2661.25
-3579.75
-4403.75
-4156.75
-3436.25
-3096.25
-1824.0
696.5
1882.75
1610.75
1688.25
1094.25
293.25
1532.25
2783.75
1952.25
543.5
-739.0
-1646.25
-1244.0
-462.5
-696.5
-905.25
272.5
1382.25
995.75
271.5
-591.25
-1983.75
-2679.5
-2512.5
-1698.5
-691.75
-1560.75
-3142.75
-2884.75
-2303.0
-2024.75
-1350.75
-1578.5
-2047.25
-1363.0
-490.5
256.5
945.75
1014.5
515.75
-468.25
-1752.75
-3127.5
-4178.75
-3970.75
-3606.75
-4339.5
-3898.25
-1375.0
539.75
748.75
-190.75
-2089.25
-3379.0
-2656.5
-1334.75
-562.5
569.5
1819.25
1862.25
937.0
-39.25
-616.25
-492.0
62.25
596.25
1064.75
1138.75
540.75
-264.5
-1138.25
-2043.5
-1713.25
48.5
1197.5
1568.25
3082.5
5500.0
6961.25
6735.5
5361.0
3679.5
2284.25
1891.0
2371.0
2357.75
1862.0
1519.75
457.0
-1112.25
-1433.5
-359.75
529.0
411.75
351.0
1075.5
1686.0
1846.5
2147.75
2891.75
3616.0
3149.75
1854.75
1403.5
1872.75
2759.0
3959.75
4846.5
4740.25
3280.25
1515.0
944.5
809.25
671.0
1177.25
1245.25
419.75
-453.5
-1355.5
-2001.0
-2676.5
-3758.75
-3837.25
-3206.5
-3074.25
-2075.5
-309.5
302.5
322.5
796.25
1304.75
1527.25
1541.75
1697.75
2045.5
2341.75
2716.25
2654.5
2026.5
2459.0
3739.0
3384.25
1884.75
2028.5
3192.25
2510.75
774.25
782.75
1521.0
813.0
-82.0
-8.75
-288.75
-1301.75
-1777.5
-1544.25
-1628.0
-1794.0
-1037.0
442.25
1823.0
1599.75
-727.5
-2206.0
-1858.5
-2140.5
-2418.25
-1764.0
-1657.25
-1008.75
910.5
1750.5
993.0
129.25
37.75
38.25
-943.25
-1749.0
-1594.5
-1465.0
-1080.25
-369.0
184.0
945.25
1208.0
587.0
-38.5
-446.5
-584.25
-1400.5
-3445.75
-4472.25
-3854.5
-3221.0
-2857.75
-2853.0
-3025.75
-3241.0
-4241.0
-4479.25
-2542.0
-727.25
-508.0
-1098.5
-1621.5
-1032.0
17.75
65.75
-73.0
-213.75
-1298.5
-1527.25
326.75
2028.75
2764.5
3402.25
3638.0
3891.25
4525.25
4445.0
3713.25
2890.5
1854.5
1190.75
1342.5
1891.25
1767.25
429.25
-613.5
-1113.25
-2229.5
-2230.5
-417.75
643.75
808.0
1186.0
895.0
-301.75
-1612.25
-2491.25
-2278.5
-1122.75
-118.0
309.25
229.75
-169.5
160.75
1134.25
862.75
-228.5
-290.5
389.0
1217.75
1246.75
-299.25
-938.5
195.5
191.0
-1036.0
-1499.5
-1029.75
129.25
1055.5
489.75
-697.75
-916.75
-495.25
-436.25
-179.0
637.5
551.0
-677.0
-1283.25
-845.5
-902.25
-2151.5
-3252.0
-3466.5
-3557.75
-3589.0
-3331.5
-2822.0
-2079.0
-1814.75
-1820.0
-1518.0
-1566.0
-1351.25
-920.5
-2001.75
-3008.75
-2540.25
-2892.5
-4039.5
-4144.0
-3677.75
-3134.5
-2582.75
-2965.25
-3899.5
-3405.25
-1582.75
-85.25
1279.25
2185.5
1551.25
702.25
-281.0
-2280.75
-3130.75
-2088.0
-343.75
1623.5
1894.0
827.0
1289.0
2373.25
2510.5
2082.0
1273.0
1309.25
2288.75
2378.25
1624.75
920.25
406.5
-146.5
-1033.75
-1342.25
-913.0
-751.5
-383.5
52.75
-356.5
-596.0
109.25
1178.5
1911.0
1474.25
168.25
-471.25
96.0
563.25
-56.25
-308.25
640.0
1101.5
802.5
667.0
-17.5
-1391.5
-2027.5
-1354.0
-622.5
-1018.75
-1440.25
-936.5
-1101.75
-2221.25
-2525.0
-2511.25
-3184.25
-2935.0
-1357.0
-256.0
104.5
-1.25
-543.25
-497.25
-778.0
-2261.75
-2388.75
-1452.75
-1828.5
-1424.5
746.75
2530.75
3583.5
3439.25
2284.25
1859.25
1089.75
-560.5
-1020.0
-669.25
-704.75
-1040.5
-1819.25
-2272.5
-1894.25
-1274.0
-599.5
-681.5
-1506.5
-1533.5
-1154.75
-1041.0
-657.25
-1097.25
-2631.75
-3243.75
-2948.75
-2895.75
-2618.25
-2405.25
-2939.25
-3265.75
-3289.5
-3701.5
-3551.5
-2742.25
-2593.25
-2909.75
-3352.25
-4156.25
-4243.25
-2927.5
-1080.5
558.75
1476.25
1233.5
191.0
-827.0
-1499.0
-2056.75
-2351.5
-1925.5
-1157.75
-1381.0
-3128.5
-4671.5
-4325.5
-2917.75
-2024.5
-1934.75
-1705.25
-1494.75
-3109.75
-4999.0
-4399.75
-3553.25
-3550.25
-2615.0
-2390.0
-3032.25
-2454.0
-2529.75
-4020.25
-4564.25
-3435.0
-1176.25
272.5
-78.75
-135.0
291.5
441.25
1215.25
1223.5
-649.25
-1785.75
-698.25
806.25
665.0
-1180.0
-2901.75
-2556.0
-155.5
1893.5
2205.0
1606.25
86.5
-1890.75
-2716.5
-2646.0
-2198.25
-1142.25
106.75
1088.0
843.75
-225.75
99.75
1158.5
1709.25
2647.5
2873.0
1596.0
516.25
-220.75
-829.25
-611.25
-172.0
-21.5
164.25
424.5
734.75
434.5
-1296.75
-3149.0
-2523.0
217.0
1735.25
1403.0
1224.5
789.25
-414.75
-634.0
-249.0
-828.25
-1113.0
-551.5
-1003.5
-2250.75
-2370.75
-1199.5
387.0
1438.0
988.0
-685.5
-1973.75
-1618.25
-724.5
-1386.0
-2652.25
-2432.5
-1291.75
-248.5
401.25
439.0
485.0
418.5
-423.0
-1394.5
-2047.5
-2151.25
-2017.25
-2792.0
-2529.0
86.75
1162.75
262.25
412.5
28.75
-643.0
1088.75
1611.0
-1095.5
-2569.5
-2261.25
-2422.25
-2478.5
-2644.25
-3093.75
-2380.75
-602.25
1293.0
2376.5
1886.75
1017.5
836.5
742.25
213.5
-877.5
-1689.25
-1457.0
-1230.75
-1482.25
-1800.5
-2338.75
-2535.25
-2165.0
-1800.0
-928.0
135.5
-330.25
-2188.5
-3281.25
-2140.75
248.25
1375.75
322.0
-1172.75
-1542.75
-1616.0
-2091.0
-2106.0
-2059.75
-2530.75
-2499.25
-2286.75
-2783.5
-3569.0
-4608.75
-5164.75
-4230.25
-2972.75
-1986.75
-614.25
706.5
1770.0
2455.25
1767.5
326.75
29.5
906.5
1740.5
2132.5
1966.25
1198.75
485.25
-180.5
-1050.0
-901.5
315.25
779.25
484.5
317.75
-162.75
-574.75
210.5
1048.25
-22.5
-1847.25
-2342.75
-2245.0
-2037.25
-649.75
916.75
1033.25
100.75
-994.0
-1804.5
-2459.25
-2816.75
-1937.5
-415.75
489.0
886.25
293.0
-1360.5
-2357.5
-2291.75
-1839.75
-1104.25
-524.25
-5.25
581.75
267.25
-236.25
418.25
768.75
208.5
769.5
2218.0
2737.25
2942.75
3647.5
4086.25
3961.75
3339.75
2434.0
2048.75
1949.25
1696.75
2184.0
2818.75
2122.5
1192.5
782.0
-286.5
-1415.5
-1518.25
-1563.25
-2170.75
-3116.25
-3919.25
-3291.0
-1787.5
-1546.75
-1673.25
-400.0
788.5
352.75
-1046.0
-2170.75
-1685.5
82.5
709.75
-415.75
-1634.25
-1993.25
-1699.75
-1607.0
-1955.75
-1890.75
-1461.0
-940.25
-173.25
-281.75
-1256.0
-1461.75
-1387.0
-1495.0
-799.5
21.0
452.25
1134.0
1204.75
69.25
-1004.0
-1194.5
-1390.25
-2620.5
-3568.75
-2735.75
-1841.0
-2124.5
-1952.5
-1058.25
-1010.75
-1770.25
-2041.75
-1686.5
-1534.0
-1609.75
-1308.25
-759.0
-586.75
-1108.5
-2345.25
-3768.75
-4260.0
-3598.5
-2805.25
-2555.75
-2818.75
-2517.5
-762.25
393.5
155.5
852.25
1316.0
106.5
-251.25
-249.0
-1250.5
-1190.25
-185.0
674.25
1248.5
339.25
-962.25
-1320.25
-1679.25
-1387.0
-501.0
-398.5
-844.75
-1983.25
-3009.5
-2677.5
-1974.75
-703.75
715.75
490.0
345.25
983.5
564.0
-320.25
-1300.25
-2212.75
-2019.5
-2105.5
-3008.75
-3079.25
-2451.5
-1971.0
-2197.5
-3601.75
-5354.5
-6228.0
-6178.5
-6377.25
-6439.0
-4865.25
-3348.0
-2885.0
-1808.75
-1387.25
-2259.75
-2514.75
-2931.25
-3194.75
-1156.0
1378.25
1538.25
-677.25
-2598.25
-1699.5
115.5
578.25
807.0
865.0
436.75
815.0
1842.5
2129.75
661.75
-2269.5
-4206.25
-3699.75
-2224.75
-1321.5
-896.5
-441.25
-491.0
-1397.75
-1895.75
-1285.5
-499.75
-467.0
-1252.0
-1568.25
-569.25
32.0
-537.75
-140.25
1452.25
1899.25
1405.25
1626.25
1414.5
-81.0
-718.0
-72.5
-721.0
-2935.0
-3619.5
-1689.75
-486.5
-2189.75
-3981.5
-3569.25
-2599.0
-2413.5
-2461.0
-2154.0
-1313.0
-344.0
13.5
-499.75
-1167.25
-1091.25
-1006.0
-1229.25
-385.5
387.25
-444.75
-517.25
800.25
973.75
-106.25
-1267.75
-2280.0
-2637.75
-1925.25
-667.25
-396.25
-1229.5
-984.5
577.25
1878.5
2481.5
2132.25
1133.5
413.5
488.0
1805.5
2989.25
2331.25
863.5
-343.0
-688.5
179.25
680.5
204.25
-807.25
-2131.0
-1919.5
-441.25
-143.0
-565.75
-899.75
-801.25
398.25
821.0
-364.0
-1467.0
-2397.75
-2838.25
-1988.25
-886.5
-346.25
-297.0
-382.25
-285.75
-479.25
-934.25
-1521.75
-2924.5
-4465.25
-4413.25
-2902.5
-1932.5
-2175.75
-2146.25
-1305.0
-687.25
-1410.0
-3067.0
-3049.75
-1541.0
-1438.25
-1871.5
-1693.5
-1815.75
-1255.75
-298.5
144.25
1242.5
1851.5
948.75
-57.25
-1113.0
-1394.75
-396.5
-377.75
-1286.25
-1507.0
-1084.75
-78.0
807.75
949.0
908.75
589.0
84.0
37.25
212.5
-21.25
-819.75
-1436.0
-1842.0
-2737.0
-2974.0
-2287.75
-2279.75
-2295.5
-1396.75
-212.75
1178.25
1823.5
927.25
-171.0
-1134.0
-2217.5
-2182.0
-1044.25
-169.25
530.0
1640.75
2532.25
2435.5
1752.5
1456.25
1879.75
2682.5
3286.0
3114.0
2324.0
1843.5
1808.0
1229.25
-359.0
-2056.25
-2425.5
-1396.75
-604.25
-662.0
-405.5
280.25
107.5
-587.5
-98.75
710.5
60.25
-527.0
-429.25
-1573.0
-2585.5
-1658.0
-679.75
-308.5
-181.25
-885.75
-1043.5
-152.0
-24.0
-251.5
2.75
-89.25
-180.75
99.25
-49.0
-651.5
-1539.25
-2428.75
-2067.5
-618.75
88.0
-182.75
-710.5
-1919.5
-3193.25
-2795.25
-1669.5
-1582.0
-1533.5
-1406.75
-2780.5
-4125.25
-3299.0
-1765.5
-1219.25
-1524.5
-2026.0
-1909.5
-1182.0
-695.75
-1241.25
-2673.25
-3546.5
-4059.25
-5215.75
-4819.5
-1889.75
907.75
2375.75
2435.75
1087.0
-46.25
55.5
982.25
1651.5
1382.0
1762.75
3210.25
3620.75
2784.0
1843.5
1483.75
1906.25
1826.5
710.75
-153.25
-99.5
243.0
-400.5
-1493.5
-1031.75
241.75
703.75
532.0
-264.25
-1314.75
-1997.0
-2896.25
-3844.5
-3568.0
-2238.25
-1502.25
-1608.75
-1452.5
-1359.25
-1469.0
-982.5
-913.25
-1843.5
-2657.25
-3039.5
-2913.0
-2737.75
-3235.5
-3827.5
-4388.0
-4535.75
-3632.25
-3463.0
-4654.0
-4867.25
-3253.25
-1570.5
-1463.0
-1647.0
-466.0
456.75
107.25
-766.75
-2004.75
-2591.0
-2088.75
-1173.25
-321.5
-1160.25
-3034.0
-3327.0
-3007.5
-2680.25
-1335.25
-513.0
-651.75
-619.25
-770.0
-756.25
-493.25
-1144.0
-1642.25
-434.25
585.5
-427.75
-1677.5
-1937.0
-2215.75
-2208.25
-1570.75
-560.75
1129.25
1644.0
-88.75
-1524.5
-1729.5
-1046.25
776.25
2382.5
3128.25
3355.25
2465.25
737.75
-1086.75
-2213.25
-1971.0
-1233.5
-108.0
1386.75
1395.25
282.5
-262.5
-811.0
-1608.0
-2052.0
-2233.0
-2119.0
-1403.0
-100.0
600.25
-718.75
-3216.25
-4684.25
-4263.25
-3221.5
-2861.5
-2301.5
-669.75
1155.25
2119.25
1370.0
-541.0
-1262.5
-306.5
609.5
817.5
658.5
146.75
-472.0
-465.75
168.5
857.5
1441.0
1218.0
-131.5
-975.75
-731.75
-1015.75
-2636.75
-4693.25
-5446.75
-4296.25
-2788.75
-1670.5
-407.75
431.0
249.75
-595.0
-1467.0
-1563.5
-1367.75
-1906.75
-2026.5
-815.5
194.5
184.5
156.5
817.25
1573.75
1631.25
1463.25
710.0
-1855.0
-3682.0
-2125.25
-198.75
-503.25
-1443.0
-1535.5
-758.0
-183.0
-647.5
-1155.5
-1053.0
-804.75
-946.25
-1721.0
-2135.75
-1824.0
-1849.0
-2061.75
-2001.75
-1906.5
-1683.0
-1365.75
-1035.75
-1238.0
-1814.75
-953.5
54.25
-1417.0
-3342.25
-3706.75
-3462.75
-3407.0
-3995.75
-4144.5
-2781.25
-1371.75
-204.0
1040.75
1123.75
574.75
781.25
1301.0
824.25
-812.75
-1065.0
1080.25
2851.0
3527.5
3636.25
1834.75
-460.5
-384.75
405.5
-453.75
-838.25
691.25
1073.25
-464.0
-1167.25
-1350.5
-1889.75
-1364.0
-465.0
-278.75
460.75
1704.5
1595.75
-20.25
-940.5
-299.25
-27.0
-659.75
-724.25
294.75
1591.0
1544.25
496.0
746.0
1816.75
2255.0
2078.25
952.75
308.25
1288.0
1297.25
-36.0
-232.5
349.5
357.75
-303.0
-1840.0
-3914.5
-5128.25
-4736.25
-3801.5
-3351.25
-3249.5
-3579.0
-3671.5
-2476.5
-1283.25
-1322.0
-1441.0
-1043.75
-1314.25
-2274.75
-1832.5
19.5
960.25
1132.0
1079.0
-80.75
-1175.0
-1468.25
-1875.5
-2090.25
-2562.5
-3407.25
-2855.5
-1170.25
180.0
778.0
1083.5
2140.0
2347.25
432.75
-614.25
-336.25
-543.5
-141.5
236.75
-889.0
-1702.5
-1294.25
-321.0
824.0
1053.75
717.0
1583.5
2923.75
2257.75
142.75
-148.25
1533.75
2505.75
2395.25
2222.25
2291.0
2614.0
2659.75
2101.25
788.5
-923.0
-1597.75
-1705.25
-2188.5
-1666.5
-651.5
-471.0
317.75
1860.0
2573.5
1840.75
60.75
-752.5
-196.75
-171.5
-178.25
112.5
-415.0
-479.75
-65.75
-724.0
-602.25
1026.75
1413.5
292.0
-465.25
-615.25
-713.0
-996.0
-1615.25
-2692.25
-3985.0
-4564.75
-3673.0
-1911.75
-643.0
-143.0
517.0
1218.0
692.5
-376.5
-11.0
922.25
472.0
-286.5
-259.0
-568.0
-1008.25
-523.5
171.25
379.5
340.75
-55.75
-1128.5
-1903.75
-432.0
2197.25
2371.5
231.25
-1480.25
-2224.0
-2199.5
-1468.75
-832.25
-510.25
-40.5
745.75
1539.75
2121.25
2500.0
2032.75
899.75
389.25
94.25
-388.0
-245.5
51.5
336.25
1008.0
1037.5
222.75
-677.0
-1418.5
-1626.5
-1664.5
-1793.25
-1548.75
-1492.75
-1631.25
-1670.25
-2442.25
-3028.25
-2388.0
-1520.0
-116.75
1576.5
1343.25
5.0
-140.0
267.75
295.25
276.5
42.0
-399.0
-566.5
-539.0
-202.0
470.25
464.0
-255.75
-547.5
-435.25
-291.75
-70.25
-389.0
-1270.25
-1437.5
-848.0
-928.25
-1272.75
-582.5
-121.75
-564.0
-312.0
209.0
38.25
-352.75
-1490.0
-2686.75
-2583.75
-2997.5
-4779.5
-5402.0
-3610.75
-1353.0
-942.0
-1680.75
-1701.0
-1180.5
-958.5
-1519.0
-1867.75
-805.25
-661.75
-2048.75
-2213.0
-2265.5
-3301.25
-3556.25
-3842.25
-4174.5
-2873.5
-1115.75
-293.75
-463.75
-634.75
551.75
1528.0
1033.5
431.5
-92.75
-621.25
-1320.5
-2848.5
-3170.0
-1253.0
-5.75
-578.0
-1360.5
-1564.75
-1272.75
-772.0
-725.0
-1387.0
-2158.0
-2992.75
-3904.0
-3645.75
-2330.5
-1280.75
-241.25
805.25
1547.5
2241.0
1545.5
-931.25
-2766.75
-2988.25
-2705.75
-2638.0
-2425.0
-1117.0
809.75
1606.25
996.5
283.5
279.25
607.0
921.0
1195.0
1348.5
2062.75
3008.5
2227.5
394.75
-265.75
-159.75
156.0
645.25
-625.5
-3418.75
-3725.0
-1343.75
-551.0
-1591.25
-1558.5
-859.75
-927.0
-1610.0
-2371.25
-1903.0
-207.75
838.75
965.25
516.0
-476.5
-992.5
-1056.75
-1237.75
-1428.75
-2452.75
-3624.5
-2872.0
-1116.25
91.0
540.5
-665.5
-2889.75
-3987.0
-3818.25
-3318.0
-2894.5
-2387.0
-1730.75
-1839.5
-2004.75
-562.25
648.25
56.5
-602.0
-934.75
-1303.75
-1108.5
-1084.25
-1112.25
299.0
2373.5
3582.0
3845.25
3454.0
2914.75
2477.75
1376.25
-755.25
-2633.0
-3311.5
-3846.75
-4779.0
-5138.75
-4663.5
-3724.5
-2816.5
-2083.0
-635.75
1146.0
2139.75
2951.0
3426.75
2375.5
328.25
-1431.5
-2254.75
-2351.5
-2211.25
-1723.75
-1233.0
-1043.0
-553.5
194.0
650.0
168.5
-1226.5
-1855.0
-1538.25
-1555.25
-1301.75
-1002.5
-2130.75
-3496.75
-3241.75
-1997.75
-1300.5
-1248.0
-894.0
-52.5
832.0
942.25
-379.75
-1565.5
-881.5
694.25
1519.5
891.75
-656.5
-1686.75
-1717.5
-1026.0
-150.25
-188.0
-1126.0
-1683.25
-1235.0
-382.25
145.25
719.0
1561.75
1996.5
2273.0
2729.25
2450.25
1405.0
923.5
1003.0
360.75
-655.5
-1041.5
-1014.0
-294.0
627.25
242.0
-446.25
-740.25
-1656.25
-2656.25
-3447.25
-3457.5
-2007.0
-1455.75
-1414.75
443.25
1333.25
486.25
900.0
2075.0
2754.25
2629.0
1786.75
1958.25
2919.25
3544.75
4785.5
6945.5
10096.0
14610.25
20668.75
28688.0
36965.0
43541.25
47567.75
46715.5
41523.25
35208.0
28170.75
21382.25
16358.0
12475.75
10375.0
9792.25
8153.75
5169.0
2097.25
304.25
864.0
2005.0
1599.75
201.5
-1503.5
-3366.5
-4474.25
-4630.5
-4211.5
-2985.5
-2577.0
-4266.0
-4939.75
-3819.0
-3512.25
-2259.75
544.5
1215.5
510.75
749.0
746.75
381.5
718.5
1807.5
3046.5
3833.75
4377.0
4143.75
2657.5
1161.0
59.25
-509.75
-292.5
-446.0
-574.0
210.25
675.25
570.75
361.5
-18.75
-389.25
-1220.5
-1991.75
-1501.0
-510.5
250.0
710.25
739.5
1075.5
1998.75
3145.25
4256.5
4872.25
4729.25
3277.25
1420.75
1396.25
1525.25
-519.75
-2202.75
-1419.5
567.5
2017.75
1677.75
124.5
-757.25
-854.5
-1118.5
-1049.0
-378.25
-427.0
-756.25
-128.25
64.25
-496.25
-624.25
-1131.0
-2116.75
-2550.75
-2341.25
-1720.25
-1346.0
-360.5
1837.25
2309.75
851.0
112.75
-498.75
-1186.0
-1019.75
-944.0
-1311.0
-1663.75
-1523.5
-829.5
-258.5
761.75
1580.0
477.0
-703.5
-490.0
-186.0
-625.25
-2127.75
-3466.25
-3392.75
-2568.25
-1192.75
-849.5
-2557.75
-3029.5
-1326.5
159.5
635.5
-8.25
-873.0
-1538.5
-2655.75
-2357.5
-547.75
-208.5
-831.25
-521.0
44.0
-154.75
-594.0
-24.5
880.25
1196.75
1937.25
2477.5
1476.25
83.0
-481.5
-568.75
-1196.75
-1814.0
-907.75
-38.75
-714.0
-1245.75
-1135.25
-953.0
-293.25
470.0
436.25
-512.75
-1253.75
-1140.0
-1314.5
-1505.25
-643.75
139.25
78.0
-337.75
-560.25
122.5
1373.5
2227.0
1999.0
967.25
1020.75
1721.5
785.75
-237.75
440.0
1174.75
1658.5
3134.0
4393.75
3275.25
950.75
345.75
945.75
1056.75
1589.0
2571.75
2695.5
2485.0
2611.75
2662.5
2785.5
3032.5
2337.0
616.25
-325.0
-86.25
65.75
183.25
427.5
396.5
412.5
22.25
-698.5
-408.25
-462.25
-1748.5
-1286.75
775.75
1033.0
297.25
760.5
1263.0
1213.5
1904.0
2635.0
1871.5
1031.0
1442.75
1365.0
494.0
738.0
1984.75
3253.75
3696.5
1984.0
-580.75
-1617.0
-1606.0
-1535.75
-1956.0
-3168.0
-3442.25
-2050.25
-981.5
-733.0
241.5
2389.0
4279.25
4400.0
2853.75
734.25
-637.25
-442.75
120.75
-616.5
-2009.75
-2149.75
-830.25
240.75
-131.0
-1948.0
-4125.0
-4825.75
-4634.5
-4840.75
-3656.5
-1391.25
-929.5
-1206.5
-556.5
-164.25
-48.0
562.75
1051.25
705.75
-104.25
-592.0
-877.75
-798.25
-135.0
-495.25
-1803.5
-1865.25
-1399.25
-1910.25
-2259.5
-1518.75
-527.75
-450.25
-1057.5
-1098.25
-895.0
-1612.25
-2726.25
-3015.0
-2199.0
-736.25
438.25
413.75
-459.75
-838.75
-121.75
1166.25
2070.75
1871.0
433.0
-1611.25
-2633.5
-2203.5
-1763.0
-1024.5
545.0
1436.25
1596.0
1256.5
-242.0
-1479.5
-1998.75
-2829.5
-3258.75
-3509.5
-4000.0
-3603.5
-2697.0
-1773.5
-704.25
-413.5
-593.25
-95.0
806.5
1120.5
651.25
718.5
1182.25
723.5
884.75
1923.75
1265.75
-347.5
-873.25
-798.75
-531.5
294.75
1457.75
1902.0
1324.0
1062.25
1380.25
1508.75
1868.25
2708.0
3284.0
2955.75
1982.25
1246.75
654.5
-155.0
-574.75
-610.5
-1164.25
-2371.25
-2974.25
-2397.75
-2025.25
-1909.5
-1017.25
-677.5
-1707.25
-2837.5
-3514.5
-3487.25
-3073.0
-3426.5
-3837.75
-3152.25
-2332.0
-1880.5
-919.75
337.75
1518.25
2729.0
2363.5
610.25
712.25
1786.75
1690.5
2348.75
2687.25
641.0
-678.75
-800.0
-2036.5
-2664.75
-1731.0
-1241.75
-1522.0
-1470.75
-1140.5
-1738.0
-2769.0
-2285.5
-817.5
-43.25
-347.75
-1315.25
-1206.75
564.75
2028.5
2544.5
2695.0
2637.25
3020.75
3133.25
1834.25
986.0
1634.25
1834.75
1568.0
1780.75
1132.25
209.25
1431.75
3488.75
3914.25
3097.5
2026.75
1350.0
1530.25
1709.25
855.0
-536.5
-1041.25
-279.75
683.0
1169.25
1024.75
-13.75
-1340.0
-1887.25
-1609.5
-1418.0
-1755.75
-1630.75
-475.0
366.0
-252.75
-1517.0
-1561.0
213.75
2063.0
1980.5
-44.0
-2105.25
-2614.75
-2275.5
-2195.75
-1933.0
-1012.5
3.25
417.25
572.5
672.0
-509.75
-2479.25
-3238.25
-3350.5
-3758.75
-4065.0
-4172.5
-3266.75
-1549.5
-882.25
-1013.25
-863.75
-429.25
-96.0
-852.25
-1444.75
106.0
1147.5
-605.0
-2420.75
-2079.25
-745.5
-10.5
379.5
1287.25
2023.5
1637.0
616.75
288.25
1004.5
1679.75
2412.0
3264.75
2622.5
1955.75
3232.5
4083.75
3728.25
3004.25
897.75
-1368.75
-2139.0
-1818.75
-358.0
1135.5
1726.0
1967.75
1403.0
1361.75
2646.5
2129.75
77.5
-858.0
-1398.5
-1654.0
-1021.5
-146.25
762.0
856.0
150.5
184.5
880.25
1921.25
3274.0
3949.75
3625.0
2603.5
1788.0
2015.0
2236.25
1731.5
663.5
-712.75
-988.0
-752.5
-2014.25
-3220.0
-2547.25
-1161.25
-274.25
195.0
835.75
1214.25
896.75
1180.25
1720.5
676.5
-1062.75
-1850.75
-1785.5
-1571.75
-1749.75
-1821.0
-1010.25
-89.0
-101.5
-411.75
278.5
1381.75
944.25
-837.75
-1776.0
-1725.75
-2563.75
-3800.25
-3474.0
-2583.75
-2543.75
-2618.75
-2594.0
-2294.25
-1602.25
-1266.0
-373.25
1003.0
1052.5
1246.75
2205.25
1362.25
-764.25
-2667.0
-4714.25
-5912.75
-5503.25
-4444.25
-3422.0
-2895.75
-3241.5
-4017.0
-3849.75
-2348.25
-1242.75
-1145.5
-797.75
95.5
665.0
52.75
-916.75
-645.75
-143.25
-187.5
944.75
2709.25
2547.0
808.0
64.0
1206.0
2861.5
4125.5
4998.75
4777.0
3175.25
1295.5
114.75
-728.5
-1830.5
-2384.75
-2364.75
-3123.75
-3717.0
-2989.75
-2389.25
-2072.75
-1114.5
-633.0
-1335.0
-2011.5
-2112.25
-2252.5
-2097.5
-1098.75
-497.25
-879.75
-1093.0
-991.25
-1125.0
-1521.75
-1417.25
379.75
2556.0
2976.5
2534.5
2037.75
844.0
-607.5
-1537.75
-1690.0
-1443.25
-1096.75
185.0
1861.5
2254.25
1917.0
1778.75
1294.75
444.0
-21.5
-189.25
-551.0
-124.25
1351.5
1630.0
627.25
582.0
1358.0
1518.0
780.0
262.25
481.75
-179.5
-980.75
30.25
996.25
1398.5
2102.0
1571.25
964.25
1105.25
-422.75
-1821.75
-1278.75
-1107.75
-1050.25
-353.5
159.25
818.0
477.25
-1317.25
-2101.75
-1619.5
-1387.0
-1583.25
-1879.75
-1965.5
-1622.25
-252.25
1852.0
2770.25
2575.0
2676.5
2699.75
2297.75
1619.5
595.5
-161.75
-276.25
-452.75
-1438.25
-2419.5
-2327.5
-2197.5
-2283.5
-2138.75
-3163.25
-4034.0
-2782.25
-1844.5
-1074.5
1312.25
2258.0
1202.75
1224.0
1670.75
1498.0
1695.25
1444.5
-497.25
-2744.0
-2577.0
278.5
2768.0
2851.5
1796.0
1308.25
1430.25
1391.0
1275.0
1883.5
2682.5
2412.0
1635.0
1039.0
82.75
-115.25
1073.5
1306.0
505.0
265.5
-474.5
-1671.75
-2234.5
-2936.75
-2984.25
-1230.5
538.25
946.75
512.75
-65.0
-405.75
-421.0
-454.75
-1197.75
-1655.25
-393.0
278.25
-1689.25
-3872.5
-4106.5
-3336.25
-3362.0
-3865.0
-2944.0
-1421.0
-1001.5
-794.0
-604.75
-1186.5
-1753.0
-1530.0
-1072.0
-1522.75
-2618.25
-3125.5
-3128.25
-2601.75
-1887.25
-2525.25
-3483.75
-3022.25
-1990.5
-1132.25
-999.25
-1690.75
-1494.25
-193.25
555.0
242.5
-158.5
516.0
1864.75
2713.0
2614.0
1364.75
-85.0
-793.5
-1238.5
-1056.5
-498.25
-1163.0
-2398.5
-2749.75
-2113.25
-802.25
236.75
833.75
2075.5
4066.5
5551.0
5055.25
3121.0
1757.25
903.5
146.5
319.0
848.75
791.75
343.75
97.0
851.75
1935.5
1944.0
1316.0
571.75
-319.75
-883.25
-1402.25
-1692.5
-442.5
1443.5
2122.0
2277.25
2413.5
1460.0
-117.5
-1186.75
-1673.25
-1063.5
303.75
697.75
124.5
-842.0
-2380.5
-3137.25
-2628.75
-2990.5
-4239.0
-4040.5
-2407.0
-1209.25
-880.5
-800.25
-986.5
-1427.25
-1645.5
-1976.75
-2955.75
-3652.5
-3018.5
-1991.0
-1824.25
-1893.25
-1608.25
-1288.75
-402.5
580.25
-28.25
-1636.0
-3123.5
-4269.5
-4189.75
-3709.25
-3787.75
-2768.5
-1344.75
-1479.5
-1853.5
-1931.0
-2030.75
-913.25
575.0
1008.5
1249.5
1409.5
1034.5
704.75
760.75
910.75
248.5
-1202.75
-1543.5
-570.5
-847.75
-3007.5
-4033.75
-2529.25
-1347.5
-1841.0
-1823.0
-544.75
925.25
1831.25
1761.75
1303.25
720.5
-431.5
-1095.25
-646.75
-296.75
-297.25
-127.25
-54.25
-337.25
-831.5
-1330.75
-1710.0
-1918.5
-1923.0
-1709.5
-1306.25
-1125.75
-1486.0
-1870.0
-1559.5
-393.0
680.75
578.0
246.5
416.75
-452.0
-2033.0
-2343.5
-2664.75
-4440.0
-5502.25
-4899.25
-4216.75
-3478.0
-2319.75
-1350.5
-584.0
-681.5
-1986.75
-2811.75
-2751.0
-2646.0
-2275.5
-1816.5
-1595.25
-1432.5
-1218.5
-678.25
-415.75
-818.25
-1133.5
-1477.5
-1336.25
-119.5
565.5
493.25
471.0
283.75
601.75
625.75
-952.5
-2465.75
-3176.75
-3618.0
-3650.75
-3841.5
-3470.25
-1812.0
-222.25
1317.25
2734.0
2355.0
479.75
-1365.75
-2260.25
-1416.5
1125.5
3522.5
3364.25
1322.25
-145.75
-736.0
-526.75
-77.75
-382.5
127.25
1187.0
668.0
608.75
2015.0
2575.0
2448.5
2206.5
1754.75
2444.5
3924.25
4459.25
3722.5
1986.75
579.5
357.0
-605.75
-2572.0
-3137.25
-2703.0
-2659.75
-2549.5
-2670.75
-2395.75
-1106.25
-971.5
-1201.5
151.0
1000.75
1342.25
1957.75
1472.25
1578.0
2290.5
1030.5
-436.0
-854.5
-1020.75
-928.75
-1805.0
-2132.25
-178.5
503.25
-515.0
-359.0
239.75
539.0
578.25
-257.75
-1060.0
-840.25
205.5
1532.0
2843.75
3921.0
3705.5
2208.75
772.75
313.75
1507.75
2682.5
1949.25
1246.5
1240.75
733.5
726.5
1393.25
2088.25
2841.0
2543.25
1357.0
1125.5
1953.25
2440.0
2161.0
2303.0
2623.25
1994.25
1880.5
2298.0
1318.5
334.75
622.0
1031.5
1245.75
809.25
-474.5
-1417.0
-1851.0
-2139.25
-1756.0
-853.25
-794.25
-2098.25
-3339.25
-3199.25
-2173.75
-1630.75
-1828.75
-1646.25
-1199.25
-1287.0
-1151.0
-786.75
-742.75
-753.5
-1540.5
-2581.25
-2268.25
-1295.5
-153.25
439.25
-942.5
-2087.5
-1736.75
-2501.0
-3705.0
-2972.0
-1550.0
-736.25
215.0
1198.25
1052.75
139.5
-381.25
-960.5
-1813.75
-1963.5
-1423.25
-718.0
-252.5
-691.25
-1491.5
-1434.25
-1450.75
-3008.75
-4400.75
-4076.5
-3715.0
-3203.25
-990.25
1373.75
2454.0
2204.75
934.5
730.5
1877.0
2268.75
1572.0
308.75
-404.5
395.75
1648.0
2999.0
4115.5
3963.75
3428.75
2762.0
1676.0
954.75
219.25
-80.25
241.5
-233.75
-75.75
843.75
387.5
150.0
-125.75
-2239.25
-3087.25
-1564.5
-94.25
716.0
587.0
12.75
13.5
405.75
1293.75
2109.5
2520.75
3096.25
2623.0
1027.5
-344.75
-1906.25
-2979.5
-2894.0
-3090.75
-3481.25
-3196.25
-2481.25
-1519.5
-318.0
1079.75
1523.75
444.5
-364.5
-381.0
189.25
1586.0
1655.75
-209.5
-1315.5
-593.0
1491.0
3411.0
3529.25
2737.75
1217.5
-1429.75
-2968.0
-2687.75
-2475.5
-2391.5
-1115.25
593.5
543.75
-401.5
-26.5
507.0
359.25
653.5
1307.0
2270.75
2968.25
2600.5
2597.0
2759.25
1797.75
1099.25
920.25
621.0
651.25
72.5
-694.5
-23.5
557.5
285.25
636.25
994.0
286.25
-917.25
-2123.75
-3043.75
-3276.75
-3004.0
-2672.5
-1822.5
-27.0
1366.75
1379.75
1089.75
1182.25
1086.0
276.25
-781.5
-842.5
-368.25
-728.75
-945.75
-436.75
-394.0
-457.0
-611.0
-1825.75
-2561.0
-1684.25
-303.5
1230.75
2373.5
3090.25
4610.25
5291.0
3167.25
336.5
-687.25
359.25
1628.0
1277.75
469.0
11.25
-710.5
-579.75
289.25
528.5
778.75
1154.25
1314.0
1646.5
1828.5
2458.75
3624.0
3314.25
1979.75
1685.75
2004.0
1828.5
1055.75
222.5
-137.25
-481.5
-1150.5
-1589.75
-1634.5
-1383.5
-330.0
1096.0
1238.25
906.0
2005.25
2684.75
1563.5
542.25
-386.25
-1586.75
-1403.0
-294.5
289.0
351.25
-343.5
-1365.25
-1747.75
-1900.25
-2080.5
-1882.75
-1681.0
-1586.25
-649.25
945.5
1505.25
835.25
237.0
-62.0
-446.5
-942.75
-1638.25
-2394.5
-2816.0
-2734.0
-2498.25
-2644.5
-2873.25
-2547.75
-1700.0
-471.5
1026.25
2133.25
2036.0
894.75
-104.75
-486.75
-1049.25
-2052.5
-2625.5
-2714.0
-3308.25
-3892.25
-3469.75
-2940.75
-2513.25
-1792.75
-1966.5
-2696.75
-2784.5
-2872.5
-2517.5
-1594.5
-1999.5
-3184.75
-3476.0
-3480.75
-3742.25
-3468.25
-1849.0
-94.25
-349.0
-1725.25
-2762.5
-3988.75
-4602.75
-3783.75
-2910.25
-2814.75
-2958.5
-2114.0
52.0
1127.25
-350.5
-2047.5
-2052.0
-1502.0
-1533.75
-1296.75
-219.75
618.5
639.5
469.0
502.5
660.5
675.25
445.75
323.25
469.0
658.0
724.5
437.5
-379.75
-1436.75
-2214.75
-2201.25
-1236.5
-532.75
-1522.25
-3117.25
-3151.0
-1849.25
-1312.0
-2751.0
-4749.0
-4920.75
-3958.5
-4109.25
-4391.25
-3113.75
-1602.75
-1060.5
-860.25
-681.5
-530.0
-1080.5
-3211.25
-4942.25
-4482.0
-3774.75
-3174.5
-1123.75
857.25
1607.0
1878.75
1247.5
409.25
253.75
-674.75
-1838.0
-1500.5
-791.75
-580.0
-393.5
-313.0
-164.0
-338.25
-1388.0
-2130.5
-2209.0
-2729.5
-3538.75
-4188.75
-4803.5
-4973.5
-4639.0
-4347.75
-4070.0
-3309.25
-2090.5
-1294.25
-1141.5
-855.75
-432.75
-99.5
0.5
-858.5
-1830.75
-1585.0
-1272.5
-1734.75
-2166.5
-2244.25
-2005.0
-1869.75
-2224.25
-2933.75
-4242.75
-5155.5
-4302.0
-3136.25
-2689.75
-1564.25
406.25
1636.5
1322.75
762.5
1203.25
1470.75
1025.5
865.0
481.75
-332.5
-317.75
604.5
1564.5
2062.75
2342.25
2742.5
2224.5
292.0
-1558.0
-2782.75
-3714.75
-3491.0
-2699.25
-3436.25
-4478.75
-3653.25
-2327.25
-860.25
1653.0
2796.5
2147.75
2247.25
2045.5
1137.25
1648.75
2465.75
2711.25
3059.5
2025.0
439.5
557.25
820.25
535.75
568.75
-91.75
-944.75
-873.25
-688.0
-133.5
719.5
920.75
1447.5
1817.75
497.75
-889.75
-1537.25
-2547.75
-3160.5
-2627.0
-1610.25
-987.5
-931.25
-65.5
1753.5
2880.5
3035.75
2411.75
1196.5
104.25
-700.5
-462.0
917.5
1914.5
2336.25
2006.0
868.75
539.0
473.75
146.0
1145.5
1984.0
1373.25
1362.0
2023.25
2207.25
1647.0
455.0
143.0
661.25
342.0
-203.25
-260.75
93.0
1044.5
1098.75
-187.0
-682.75
-638.5
-1606.5
-2255.0
-1511.5
-742.0
-569.5
-647.75
-1185.25
-1604.25
-1036.75
-212.0
-340.75
-1561.5
-2664.75
-2492.0
-1812.0
-1444.25
-869.5
-100.25
566.0
1172.25
1689.0
2675.25
3995.5
4255.25
3524.0
2878.5
2060.0
959.5
546.25
687.75
336.25
-560.0
-1529.75
-1583.0
11.75
969.25
-429.5
-1548.0
-1207.0
-1316.25
-1697.0
-1581.75
-1690.75
-1670.25
-1312.75
-2137.75
-4143.5
-4817.75
-2832.25
280.25
2218.5
2008.25
849.25
355.25
56.0
-698.75
-1055.75
-790.75
-113.25
886.25
636.75
-1783.5
-4346.75
-5032.75
-4099.75
-2816.5
-1908.25
-828.5
781.25
1552.75
1486.5
2608.75
3610.75
2139.25
607.25
764.25
669.5
207.75
213.5
183.75
147.5
-177.25
-788.0
-408.5
384.5
-199.75
-1746.25
-2582.5
-2040.0
-760.75
268.5
595.0
504.75
698.25
1090.75
939.75
58.5
-1399.5
-2562.75
-2197.25
-932.5
-63.25
811.0
2261.25
3589.25
4038.5
3697.75
2995.0
2129.25
1182.75
648.25
1172.75
1866.75
1512.25
1549.0
2806.75
3246.75
2826.25
3028.75
3040.25
2140.5
717.0
-794.5
-1377.75
-1359.5
-1900.75
-1774.75
4.0
1639.5
2062.5
2518.5
3600.5
4245.5
3863.75
2902.0
1833.25
1131.75
904.25
752.5
695.5
721.5
310.25
-365.25
-224.0
1055.75
2291.5
2631.75
2716.25
3101.25
3660.25
4127.75
4043.0
3494.0
2880.75
2052.0
1635.25
2390.0
3094.25
2776.25
2151.75
1058.0
-722.5
-1421.75
-808.75
-1457.0
-3207.0
-3116.75
-1574.25
-891.25
-636.0
-43.0
229.5
430.25
986.25
1313.75
1290.25
1466.25
2115.25
2733.5
2416.75
1101.5
-420.25
-1126.75
-254.75
1552.5
2999.75
3704.25
3794.0
3536.5
2536.25
402.5
-575.5
1208.25
2781.5
1861.75
260.0
-238.0
-250.5
-989.0
-1824.25
-1650.75
-1585.75
-2401.75
-2892.5
-2338.5
-639.5
1331.25
1638.75
620.0
46.75
33.0
746.75
2567.0
4100.25
4079.0
3038.5
1989.5
1517.75
1152.75
-231.75
-1769.0
-1434.25
-174.5
9.0
-229.75
-439.75
-1104.25
-854.5
490.75
917.25
648.0
458.0
-433.25
-1157.75
-975.5
-1142.0
-1502.75
-1545.25
-1606.5
-854.25
350.25
507.5
371.5
821.0
1498.25
2109.25
1920.5
939.25
504.0
1322.0
2327.5
1901.5
1100.0
1787.75
2869.25
3676.25
4299.25
3808.0
3499.25
3863.25
3073.0
2466.75
3265.75
4225.75
5132.75
4736.0
2506.25
974.25
840.0
1332.0
2218.5
2756.25
3099.75
3433.25
3194.25
2574.0
1640.75
511.25
-182.0
291.5
2344.5
4601.25
5967.0
6333.5
4908.75
3400.75
3382.0
3123.75
2989.25
2645.25
576.75
164.75
1576.75
1201.5
1246.25
2349.25
1590.75
452.0
324.75
811.5
2026.5
2305.25
1784.0
2363.75
2570.75
1356.5
626.75
1150.25
1586.5
883.0
-201.75
-533.75
141.25
1762.0
3550.75
4721.0
4861.75
3370.75
1595.5
1584.25
2360.5
2312.5
1765.5
1628.25
1991.75
1721.75
446.75
-611.0
-912.5
-735.25
-464.0
-412.5
5.75
794.75
873.5
452.25
275.5
116.25
204.75
1221.0
2668.5
3199.0
2492.75
1632.75
1293.0
964.5
480.25
707.0
1601.5
1879.0
2021.0
3003.0
2864.75
1154.0
891.0
2126.0
2860.0
3516.0
3885.75
3156.75
2493.75
2424.25
2589.5
3067.25
3115.0
2458.25
1960.25
1641.5
1185.25
889.0
1051.0
1422.75
1455.5
1707.25
2772.0
3247.0
2388.0
1287.0
44.0
-1251.0
-1088.25
620.0
2319.75
3539.5
4148.75
3216.25
1168.75
-162.0
-213.0
460.5
1279.25
1436.5
819.75
190.25
-66.0
35.75
527.75
1378.25
2019.5
1594.25
569.0
439.75
1661.0
3163.75
3274.25
1828.25
691.25
819.75
1649.75
2732.0
3668.5
4385.0
4888.5
4518.5
3221.0
2243.0
3079.25
5108.75
5189.25
3040.25
1651.0
1107.5
483.25
816.75
1571.75
1728.5
1869.25
2454.5
3790.75
4805.75
4103.75
3425.25
3743.5
3611.5
3425.5
3626.25
3596.75
3900.25
4208.75
3686.75
3136.5
2909.25
2700.5
2926.0
3550.5
3311.75
1747.25
902.5
1939.5
3336.5
4656.25
5737.75
5356.75
4435.75
4274.0
4602.5
5171.25
4911.0
3528.25
2365.0
1614.75
1767.5
3337.5
4756.0
5475.5
5904.0
5678.5
5039.0
3584.25
1255.75
181.0
850.0
1654.0
1964.0
1650.5
996.5
1017.0
1684.25
1965.5
2024.0
2507.0
2457.0
1569.75
991.75
433.75
-186.75
-171.0
-344.25
-425.75
327.5
445.25
330.0
1606.75
2899.5
3398.75
4889.75
7336.25
7905.0
6067.5
4695.5
4396.75
4060.75
4321.5
4349.0
3187.75
2545.75
2633.0
2908.75
3825.5
4197.75
3633.25
3371.25
3512.25
4411.25
6085.5
7099.75
7254.0
7281.75
7167.5
6472.25
5123.25
4262.75
4046.0
2624.25
556.5
378.75
1284.25
1443.75
2046.25
3343.5
3457.75
3025.5
3351.5
3591.75
4040.5
5166.75
5275.75
4024.0
2926.5
2712.5
3122.0
3119.5
2418.75
2511.0
4073.5
5303.75
4368.0
2494.0
2045.0
2644.0
3122.25
3524.25
3350.5
2499.0
1913.5
1915.5
2478.0
3086.5
2794.0
2151.5
2651.5
4110.75
4526.75
3712.5
4296.25
6130.25
6215.5
5093.75
4821.75
4768.0
4571.75
4848.0
5338.25
5741.75
5959.5
6118.0
6537.5
6814.25
6870.5
6968.75
6426.75
5786.0
6324.75
6436.75
5093.25
4916.75
6756.5
8137.25
7859.0
6656.25
5027.25
2896.5
1609.75
3512.75
6889.75
8034.75
7883.0
7855.75
6633.5
4952.0
4284.25
4443.0
5121.25
5286.5
5183.75
5983.5
5824.0
4515.75
4854.75
5941.75
5998.75
6079.75
6560.25
7224.25
7702.25
7368.5
7492.75
8585.75
8719.25
7728.25
7255.0
7278.75
6688.25
5961.25
6380.75
7260.5
7420.75
7221.25
6845.0
6235.5
5672.25
5047.75
4338.0
3225.5
2334.75
4209.0
8077.25
10056.75
9880.25
8927.25
6949.5
5080.0
4754.75
5241.5
5498.5
5233.5
4946.0
5274.5
5615.5
5524.5
5403.75
5062.5
4595.0
4412.5
4140.0
3995.25
4426.75
5195.5
6272.75
6624.0
5424.5
4483.25
4604.5
4585.0
4394.0
4535.25
5202.5
5395.0
3965.0
3559.5
5941.5
8006.25
8284.5
7437.5
5773.75
5451.0
7018.25
7992.75
7658.25
6745.25
5704.5
5151.5
5448.75
6249.25
6612.75
6950.75
8277.25
9451.0
9740.25
9382.5
7821.0
6228.75
5845.75
5597.0
5192.0
5054.5
5141.75
5423.0
5526.25
5847.5
6629.75
6857.25
6700.0
7119.5
7742.5
7258.75
5906.75
6040.5
7371.75
7688.5
7752.5
7944.75
7472.0
7137.25
7101.25
7770.75
9134.25
9049.75
8522.5
9353.75
9658.25
9330.75
9402.5
8579.0
6786.0
5513.5
5305.5
5390.0
5443.75
6592.0
8420.5
9362.5
8870.5
6453.0
3841.25
3769.5
5342.25
7011.0
8509.5
8872.75
7885.25
6899.0
7334.0
8694.25
9518.0
10215.5
10661.75
9914.0
8991.75
8339.5
7889.25
7933.25
7306.25
6768.75
7758.25
8291.5
8055.0
8810.25
9993.0
10810.0
11048.5
10690.5
10571.75
10641.5
10447.5
9927.5
8543.0
7206.75
7911.0
9911.25
11108.75
11998.0
13247.75
13369.75
12760.25
12782.75
12439.75
12407.5
13741.5
14351.75
14372.0
14984.0
14276.25
12442.5
11337.25
10168.0
8850.25
8881.0
9802.75
9866.0
9578.25
10798.25
12446.0
12687.25
12580.75
12893.5
13231.75
14085.0
15471.5
16572.0
16711.75
15732.5
14411.25
13473.5
12972.5
12883.25
13251.5
13696.5
13295.25
12614.75
13176.75
13870.0
13107.75
11990.75
12174.75
14094.5
15851.0
15472.25
15047.0
15923.5
16037.0
16049.5
17055.75
17199.25
17446.25
19396.75
20384.25
19541.25
19015.25
18716.25
18123.25
18041.5
18451.75
18504.25
17556.75
16653.25
17092.0
17363.5
16766.25
16740.0
16413.5
15055.25
14466.5
15330.25
16868.75
17892.25
17641.75
16926.75
16249.75
15851.0
16058.5
16088.75
16301.0
16988.5
16499.25
15407.25
15267.75
15640.0
16577.5
17884.0
18881.5
19812.75
20183.0
20015.25
20065.25
19651.25
18866.75
18505.75
18008.75
17354.5
17497.5
18711.75
19759.25
19348.0
18622.0
18938.0
19919.0
21088.75
21615.25
21618.25
22614.25
23743.0
23628.75
23736.0
24915.5
25534.0
24340.25
22472.75
21964.0
22957.75
23886.5
23610.25
23122.75
24101.5
25667.25
26742.5
27587.0
26614.25
23828.25
22603.5
23335.75
24528.0
26312.25
27649.0
27547.5
27042.25
26518.25
25788.25
25647.75
26448.25
27058.25
26814.75
26617.75
26653.5
26490.75
26824.5
27609.5
28117.5
28592.25
28758.5
28595.5
29312.75
30674.75
31551.75
31937.75
31941.25
32005.5
32711.75
33210.5
33367.75
34672.25
36158.0
35656.75
34862.5
35522.75
35763.0
35444.25
36155.25
36492.5
35292.25
34113.0
34128.5
35263.0
36510.25
36965.75
37286.0
38031.75
38814.75
39093.5
38585.5
38871.25
41310.0
43639.75
44052.25
43817.25
43239.5
41869.25
41108.25
41273.0
40459.5
39111.75
39460.25
40767.25
41921.75
43861.0
45615.0
46061.25
46987.5
48598.25
49164.5
48871.5
48725.5
49161.25
50173.25
51294.75
52230.75
52729.0
52954.0
53360.75
53684.25
54309.5
55462.5
55908.75
56176.75
57419.0
58894.5
61148.5
64388.5
66187.0
66425.75
66693.25
66409.0
66261.0
68353.5
71200.25
72292.75
72904.0
74185.25
74422.25
74102.25
75561.75
77414.25
77430.75
76807.0
76653.0
76351.25
76374.25
77815.25
79926.25
81214.0
81891.25
82863.5
83803.75
84166.75
84152.25
83993.0
83945.0
84165.25
84138.5
83958.25
84647.25
85442.5
84961.0
84512.5
84901.0
84904.5
84873.0
84902.25
83945.75
83029.0
82666.75
81929.5
81403.0
81354.5
81496.0
81769.0
80642.25
78222.5
77117.75
77650.0
78379.0
79173.25
80649.5
81865.75
81173.25
80152.0
80135.0
78702.0
76598.0
76658.75
76969.75
76155.5
76118.75
76897.5
77306.25
77659.5
78597.0
78877.25
77509.5
77026.5
78700.25
80244.75
80823.0
80444.75
79222.25
78802.25
79206.25
79353.75
79378.5
79624.5
80680.0
81737.75
81841.0
82709.0
84359.0
85242.25
85523.75
84403.5
82250.5
81572.25
82124.75
82606.0
82843.25
82993.5
83846.75
84872.5
85581.75
86917.75
88124.75
88736.75
89478.25
89648.0
89527.0
90017.25
90456.75
90327.5
89262.5
87960.75
87821.5
87918.25
87809.75
88619.5
89642.25
90331.5
91472.5
92607.75
93060.5
93466.75
93517.75
91481.25
88350.75
86883.25
86091.25
84222.0
82333.75
81225.75
81277.25
82086.75
81736.5
80219.25
78821.5
77971.25
77632.0
76710.0
75284.5
74594.5
73636.25
71786.75
70105.25
68994.5
68843.5
69051.0
68210.5
66567.0
64679.0
63138.5
62945.0
63515.0
63369.5
61898.5
60245.5
60279.25
60810.25
59554.5
57842.5
57264.25
56826.0
56458.0
56850.75
56688.0
54772.25
51792.25
48820.5
47067.25
46832.5
47020.5
47339.0
46965.0
45002.5
44064.5
45258.5
45596.5
44744.0
44497.5
44597.0
44310.5
43628.75
43084.0
43104.5
43413.25
43222.0
41747.25
40421.75
40443.25
39499.25
37577.5
36909.0
36157.5
34674.0
34133.0
34498.75
35345.0
36268.75
36422.5
35776.25
34868.5
34535.0
34488.5
33951.75
33481.5
32611.0
31133.25
30219.5
29304.5
28969.25
30189.0
30304.75
28960.0
28486.25
28256.5
27530.75
26802.75
26258.75
26351.25
26654.25
26695.5
27019.0
27674.75
28199.25
28006.75
27417.5
27171.5
26432.0
25439.0
25574.5
25814.5
25073.75
23666.75
21793.75
20680.25
21518.5
23558.5
25432.25
26306.75
26174.25
25603.0
25045.75
24632.0
24512.75
24912.5
25202.0
24949.75
24962.25
24918.5
23983.25
22832.5
21947.75
21434.75
21134.0
20411.25
20018.5
20360.75
20561.5
21127.5
22019.0
22070.25
22137.0
22931.75
22916.25
21701.25
21521.25
23195.75
24152.5
23174.75
21883.25
20969.75
20463.0
20499.5
20666.0
20885.25
20360.75
18635.0
17762.0
18308.0
18494.25
18298.5
18332.5
18291.75
18587.5
19548.5
20144.0
19597.25
18457.25
17371.25
16849.25
17401.75
18202.0
18180.75
17581.0
16444.25
14895.0
13866.0
13630.75
14111.5
14903.0
14731.5
13605.0
12832.75
12681.75
12831.0
13053.25
12724.0
12055.25
12352.0
13631.0
14755.75
15293.5
14779.0
13217.75
12154.5
12100.25
12274.5
12837.75
13983.75
15064.5
15411.0
15213.0
15280.25
15276.0
15099.5
15798.0
16188.5
15077.0
14157.75
13586.0
12764.5
13291.25
14632.75
14683.25
14294.25
14589.5
14860.5
14979.75
15327.0
15674.75
15881.5
15881.0
15166.25
13531.75
11581.0
10135.25
9706.5
9984.25
10175.0
10164.0
9993.0
9582.0
9744.25
10443.5
10139.25
9498.0
10304.0
11120.75
10651.0
10691.0
11573.0
11916.25
12273.25
12946.75
12398.0
10807.0
10431.25
11377.5
11612.0
11636.5
12775.25
12842.0
11339.25
11601.0
13206.0
13180.75
12340.5
12264.0
12512.75
12752.0
12822.25
12408.75
11705.75
11260.75
11246.75
11401.75
11948.75
12793.0
12669.25
11460.5
10267.0
8892.75
7061.5
6074.75
6914.25
8812.25
10398.0
11107.25
11035.5
10499.5
10126.25
9808.5
8835.25
8073.5
8595.75
9439.25
9947.25
10177.75
9586.5
9036.0
9306.5
9052.0
8649.0
9434.5
10091.0
9611.25
8764.5
8554.75
9832.25
11750.75
13055.5
13654.75
12640.5
9959.5
7732.75
6956.25
7023.75
7488.0
8859.5
11151.0
12366.0
12059.25
11649.75
10982.75
10557.25
10941.75
10687.75
10006.75
9742.25
9873.25
11334.0
12779.0
12479.0
12271.0
12134.0
10598.75
9298.25
8952.25
8142.0
6789.25
5974.5
6345.5
7204.25
7439.5
6803.0
5749.75
5626.25
6898.0
8156.75
8689.0
8430.75
7635.0
7787.0
8941.5
9451.5
8817.5
7736.5
7818.5
9501.5
10526.75
10354.25
10173.25
9232.5
8149.25
8390.25
7993.25
6652.25
6714.25
6891.0
6225.5
6952.5
8174.0
8022.0
8073.25
8772.0
8652.25
7848.5
7260.25
7105.75
7134.25
7159.25
7277.5
7475.5
7725.0
7818.25
7749.0
8177.0
8653.5
8342.5
8314.75
9354.75
10374.75
10207.0
8918.0
7677.25
7032.75
6736.75
6735.0
6305.5
5489.5
5712.25
6522.0
6479.5
5942.5
5975.75
6428.25
5802.75
4466.5
4643.25
5464.5
5257.5
5218.5
5990.75
7324.5
8856.25
9177.0
8815.0
9029.25
8125.5
5503.0
3576.75
3095.5
2768.0
2829.5
4143.5
5439.75
5592.75
5496.5
5357.25
4503.75
3425.5
3739.0
6271.0
8686.75
8737.5
7952.0
7477.75
6949.75
6913.5
6776.25
5771.5
4939.0
4738.25
4555.5
3707.75
2909.0
3883.0
5321.5
5290.75
4999.5
4859.25
4332.0
4029.25
3534.0
2523.0
2184.25
3300.75
5001.25
5493.0
5693.25
7603.0
8846.25
7536.5
5924.75
4627.0
3184.5
2988.75
4080.5
4932.25
5427.0
6511.0
7682.0
8040.0
8718.0
9170.5
7191.25
5514.0
7014.0
8416.25
7855.0
7189.75
6324.75
5088.75
4847.25
5455.25
6167.25
6931.5
7184.5
6537.0
5419.25
4368.75
4292.0
5786.0
7699.5
8421.25
7835.25
6871.75
6076.25
5158.25
3748.75
2068.75
1274.25
2664.25
5115.0
6150.25
5594.0
4398.5
3088.75
2070.0
746.0
-316.75
534.0
2028.5
3183.5
5027.5
6315.25
6417.75
6725.5
6345.5
5008.0
4602.75
4805.25
4547.5
4493.0
4763.0
4297.0
3041.25
2421.0
2654.25
2659.75
2776.25
3172.75
2656.75
1577.75
1268.75
1700.0
2308.0
3239.75
4732.75
5616.25
4701.25
3200.0
2725.0
3417.5
4766.0
5523.5
4942.0
4224.5
4512.75
5131.75
4902.0
4387.75
4896.75
5543.0
5038.0
4056.25
3220.75
2664.0
2405.25
1820.0
1709.5
3367.5
5514.25
6789.75
7122.75
6050.75
4466.5
4205.0
5133.75
6678.0
8488.25
8865.0
7181.75
5377.0
4650.0
4203.0
3718.0
3958.25
4618.5
4310.0
3405.75
3684.75
4902.0
5401.25
5318.0
5524.75
5102.75
3300.25
1740.75
1606.75
1518.5
628.75
443.0
1903.25
3255.25
2402.5
244.0
-733.0
176.75
2551.25
5189.25
5530.5
3511.5
1854.75
1180.5
1369.0
3033.25
4478.25
4222.5
3066.25
1408.75
446.25
1301.75
2208.5
2532.25
3163.0
3028.0
2242.75
2193.0
1966.25
1079.75
705.5
1160.75
1982.0
2293.25
2054.0
2426.25
2709.5
1743.5
900.0
1092.0
1705.5
2512.5
2925.75
2651.25
2336.75
1925.0
1562.5
1614.0
1062.25
234.75
903.25
1808.75
836.25
-618.25
-719.5
-346.0
-680.75
-924.75
-25.5
1219.75
1931.25
2517.0
2392.75
844.75
-237.75
369.5
1011.75
1291.75
2038.5
2003.0
861.0
641.5
1530.0
2244.25
2472.0
2495.25
3446.75
5028.25
4610.0
2510.5
1164.75
373.75
39.25
1167.0
2870.75
3508.0
2622.0
1554.0
2140.75
3636.5
4432.5
4799.25
4722.75
3875.5
3755.25
5057.5
5435.0
3800.0
2791.0
3626.75
4034.75
2982.0
1920.25
1624.25
1403.5
1196.5
1597.75
1832.25
1738.25
2830.75
4288.5
4463.0
4172.0
3791.75
3112.75
2617.75
2056.75
1437.25
1266.25
1918.0
3510.75
4334.25
3437.5
2598.75
2384.25
1978.5
1232.5
369.0
1.25
127.25
586.75
1360.5
1414.5
1321.0
2225.5
2985.25
3731.0
4729.0
4870.5
5574.25
6843.0
5903.0
3564.5
1651.25
289.0
360.5
1117.0
962.25
1138.5
2708.0
4273.5
4541.0
3658.0
2586.25
2107.25
1759.25
785.5
134.25
613.25
1226.0
1670.5
2166.0
2411.75
2790.25
2990.75
2688.5
2999.75
3464.75
3112.5
2771.0
2851.5
3500.5
4419.5
4321.5
3414.75
2486.25
1844.25
1805.5
1053.5
-610.0
-1094.25
-894.25
-1335.5
-1542.0
-1545.75
-2037.75
-2572.25
-2358.25
-891.75
609.0
670.0
892.25
2335.25
2564.0
1432.0
1829.0
2773.5
1675.5
633.5
1880.25
3695.25
4641.0
5118.25
5367.25
4951.75
3315.0
998.25
-857.0
-1794.75
-1563.0
-529.5
205.75
227.75
-456.0
-1637.0
-2580.0
-2935.0
-2553.0
-1244.75
137.75
495.75
-176.75
-1097.5
-1052.25
416.25
1717.5
1320.75
447.5
894.75
1597.25
1003.5
511.75
1359.25
2468.25
3583.0
4490.5
3681.0
1999.75
1349.0
1200.0
1510.25
2902.75
3495.75
1661.25
-564.5
-398.0
1315.75
2213.0
2878.5
4127.0
4491.25
3801.5
3147.75
2306.75
925.0
-221.0
-180.75
263.5
-284.25
-711.0
389.75
1634.0
1312.0
372.25
597.0
740.25
-393.25
-381.25
544.5
-272.25
-839.25
425.25
1114.5
708.0
190.0
-345.5
-484.5
-12.0
524.0
519.0
164.75
-101.5
-408.0
-318.0
94.0
333.75
1522.25
3138.0
3483.5
3477.25
3092.25
1515.75
460.5
707.5
1084.5
660.5
-363.0
-465.0
452.5
1242.25
1672.75
1354.75
891.0
1061.75
763.25
607.0
1544.25
1565.5
491.25
547.75
1558.75
1962.75
2277.0
3774.75
5149.0
5046.75
4866.75
4783.75
3667.25
2436.5
1922.75
1788.5
1944.0
2325.5
2919.0
3450.25
3437.25
2629.75
1077.25
108.75
657.25
1433.0
1598.25
1456.75
1158.75
1244.25
1835.75
2406.75
2744.5
2476.5
2175.0
3492.25
5333.5
4699.5
2614.25
2293.0
2953.25
2461.25
1478.25
1028.0
769.5
-356.0
-2224.25
-2766.25
-2019.5
-1608.75
-476.75
1817.0
3211.5
2857.5
1768.25
1275.5
1052.0
161.0
-47.25
792.25
1380.25
2595.5
4504.25
5123.5
4482.0
3477.0
2315.75
2023.0
3138.25
4436.5
5229.75
6003.25
6318.25
6033.25
5775.0
4166.0
1214.5
150.75
1050.5
1293.75
693.75
575.0
1413.5
2172.0
2485.25
2776.75
1615.5
-307.0
-450.5
-388.0
-1129.5
-1173.0
-1063.5
-761.0
45.25
577.5
1708.25
2828.0
2581.0
2250.75
1671.25
871.5
1738.25
2606.25
1494.25
71.5
-667.5
-928.75
-847.0
-1256.5
-1897.5
-1306.75
79.5
731.25
1095.5
1536.0
1046.0
593.0
1048.5
896.25
461.25
589.0
-234.0
-1773.75
-2052.5
-973.75
278.0
582.25
-134.5
-797.5
-1042.0
-1475.5
-2067.75
-1968.75
-1269.25
-1112.75
-1819.75
-2549.75
-2057.0
-636.25
-372.25
-836.0
-267.0
144.0
158.5
1281.0
2306.5
2011.75
1418.75
790.0
-598.0
-2464.5
-3301.5
-2624.0
-1703.5
-1205.75
-1065.0
-1147.0
-1022.0
-742.0
-87.0
973.25
1242.0
975.5
1283.5
1463.75
888.5
54.75
-320.25
-131.75
-124.75
-360.5
-808.75
-1441.0
-896.0
411.0
799.0
1103.5
1552.75
987.5
-98.25
-925.75
-929.5
151.75
994.75
803.0
208.75
-555.0
-1169.25
-412.75
1551.75
2245.25
1442.0
1604.25
2554.75
3094.0
3187.0
1956.0
351.5
211.5
426.0
400.5
800.75
1425.25
1940.25
1492.0
660.0
856.25
793.25
402.25
880.5
599.75
-572.75
-900.25
-557.5
504.75
2164.0
2820.75
2127.25
1302.75
1158.75
1265.25
1137.5
569.0
-1134.25
-2955.75
-3138.0
-2299.0
-1137.25
-414.25
-1118.0
-1612.25
-1024.25
-262.5
1092.25
2265.75
2582.25
3567.75
4535.5
3746.5
1659.5
-330.25
-774.5
-275.0
-462.75
-437.0
759.5
2407.75
3521.25
3130.75
1843.0
880.25
-211.5
-1737.0
-2832.25
-2387.25
-840.5
-914.25
-2737.25
-3132.25
-1899.5
-1112.25
-1016.0
-1026.25
-172.0
1932.25
3204.5
2735.25
2782.0
3653.0
3469.0
2866.75
2850.75
2330.5
1381.75
1058.75
1335.75
1589.0
708.75
-330.0
649.0
829.25
-2263.25
-4333.75
-3360.75
-1905.75
35.25
2298.0
3303.0
3569.5
2872.0
853.75
-443.5
-323.0
371.75
962.0
522.25
70.0
901.75
1443.5
776.0
208.0
470.0
754.0
99.25
-638.0
-565.0
-546.75
-635.25
-295.5
238.25
474.5
-978.75
-3419.75
-3453.75
-935.0
2004.5
4403.0
5048.5
4029.0
2654.75
1087.0
-26.25
-401.25
-928.75
-902.0
87.5
642.0
729.75
1120.25
1704.75
2800.75
3849.0
3127.0
2118.25
3421.5
4955.5
4800.0
5106.5
5920.25
5038.0
2841.75
1090.0
656.25
852.75
759.5
1105.75
1849.0
1942.0
1817.0
1745.25
1469.0
1153.0
293.5
-925.25
-1402.5
-1372.75
-1222.75
-642.25
-458.75
-1458.5
-2075.25
-1077.5
-19.5
155.0
285.5
387.75
463.5
652.0
258.0
-391.5
-397.5
316.5
1605.75
2314.75
1376.0
-73.5
-601.75
-102.25
919.25
1461.75
815.25
277.0
1165.75
1460.0
-372.5
-2187.5
-2816.25
-2436.0
-935.5
-197.25
-934.0
-1456.0
-1925.0
-2460.0
-2367.5
-2353.75
-2458.25
-2459.0
-2553.75
-2026.75
-1368.25
-1663.0
-2206.5
-2305.5
-2179.5
-2240.0
-2367.75
-1964.75
-1319.0
-620.75
480.75
1471.5
1820.75
1457.25
1011.0
1477.25
1657.5
376.0
-681.25
-476.75
281.75
1150.5
1812.5
2222.25
2580.75
2522.25
1478.0
112.75
-74.75
208.75
-434.0
-549.0
280.0
11.75
-854.0
-871.5
-794.5
-601.75
388.75
1308.25
2133.0
3963.0
6013.75
6631.25
5395.5
3063.5
1546.5
1941.75
3094.5
3527.75
2626.0
1518.0
1628.0
1624.75
1007.25
1273.75
1357.25
848.0
1372.25
1725.75
1199.0
1500.5
1985.0
1563.25
1354.0
1559.5
1054.25
-114.75
-716.25
-63.75
1333.0
1964.5
1004.5
261.5
1178.0
2278.75
2159.0
726.25
-1249.5
-2601.5
-3413.25
-3648.25
-3048.25
-2657.75
-2096.25
-476.25
985.25
1774.25
1883.75
966.25
161.75
-102.25
-323.25
554.25
2216.5
2084.5
291.5
-781.75
-1600.0
-2987.25
-2873.0
-1532.25
-1448.25
-2076.25
-2366.0
-2078.25
-953.0
-929.5
-2641.25
-3418.5
-2557.25
-1544.75
-923.0
-440.5
-174.5
-329.75
-62.75
811.5
879.25
-41.5
-899.5
-921.5
-549.5
-1064.5
-1315.75
70.5
1310.0
1199.25
495.5
243.25
143.5
-1289.75
-2352.75
-1740.0
-1866.25
-2086.0
-1926.0
-3311.25
-3596.25
-1725.25
-377.0
980.5
1775.75
1290.0
1671.0
1845.25
715.0
-198.0
-622.25
429.75
2285.5
2027.5
1006.25
1580.5
2575.5
2441.5
1296.75
429.5
-163.0
-1483.5
-2874.0
-3167.5
-1657.25
220.5
-306.25
-1704.5
-1908.0
-2332.5
-2365.5
-1448.5
-1018.75
-209.75
443.25
-776.0
-1755.0
-1686.5
-2295.25
-2796.5
-2032.75
-512.0
878.25
1540.25
2373.75
4066.5
5564.25
6470.25
6522.0
4786.5
2285.5
659.25
-327.5
-649.75
308.25
1725.25
2257.25
1737.25
1164.0
1214.75
1347.0
1616.25
2720.5
3592.0
2922.75
1473.0
341.75
-315.25
-661.25
-645.5
-188.0
-289.5
-1497.5
-1851.0
-729.0
-161.25
18.0
523.25
-258.0
-1521.75
-898.5
410.25
693.5
588.0
860.5
1395.5
1798.5
2334.75
2600.75
1374.0
187.5
745.0
1475.5
1860.75
2634.75
2988.0
2336.25
1064.75
877.75
2729.75
3468.0
1422.25
-212.5
-250.25
-817.75
-1965.25
-1802.25
-675.75
-276.25
-43.5
617.25
565.5
-225.5
-639.25
-13.5
511.0
-747.0
-2123.5
-2248.5
-2572.75
-2520.75
-1806.5
-1808.5
-1675.0
-1075.0
-651.75
-429.5
-926.25
-875.5
-106.5
-757.25
-1245.5
-395.0
110.25
686.25
792.75
-264.5
-698.75
-540.25
84.5
1115.0
616.5
-155.0
810.5
2444.25
4101.5
4548.75
3561.0
3590.5
3573.75
1558.75
-129.0
-246.75
341.5
1581.25
2469.75
2022.75
1288.25
1315.75
2229.0
3479.5
3737.0
2966.25
2322.75
1666.75
1426.5
2698.75
4147.75
4519.75
4218.25
3485.5
3260.25
3518.5
3131.25
3173.5
3761.0
3114.25
1964.0
1608.0
1676.0
1803.5
1714.25
1417.25
1313.0
1654.75
2260.5
2401.25
2178.75
2201.5
2327.25
2542.25
2534.75
1987.25
1611.75
1682.75
1965.5
1912.25
1030.75
667.0
1541.75
2162.75
1715.75
877.75
1229.5
2880.5
3805.25
3744.25
3018.25
1465.0
851.75
1041.75
383.5
0.5
-45.25
-950.75
-2071.5
-3080.25
-3700.0
-3197.0
-1847.75
-448.5
139.0
548.0
1733.0
2072.0
1079.75
601.75
976.5
1270.25
676.75
-31.75
627.5
1329.5
930.75
685.75
613.75
194.75
32.75
769.75
2047.75
2238.0
1613.0
1757.5
1633.25
1025.75
981.25
114.0
-1300.75
-1020.5
11.75
-31.75
-746.25
-1205.25
-1711.0
-3212.5
-4937.0
-5401.5
-4968.25
-4120.0
-2462.25
-471.5
388.5
-257.0
-608.0
422.75
1821.0
2951.75
2943.25
1115.75
-204.5
207.75
86.5
-894.5
-1079.0
-751.75
-683.25
-418.0
284.75
751.75
612.25
481.0
497.0
-280.75
-2132.25
-3705.0
-3840.0
-3626.75
-3786.75
-2489.25
-124.25
418.75
227.75
1645.25
2828.75
2609.0
2807.25
3171.25
2094.0
745.5
346.5
-594.75
-2339.75
-3020.5
-2589.75
-1991.0
-1552.0
-2132.25
-3177.5
-2783.5
-1380.0
-680.75
-815.5
-753.5
-197.75
-80.5
-411.5
-554.25
-887.5
-877.75
-164.0
-65.0
-128.75
476.25
616.0
624.25
1151.0
950.0
185.75
322.5
1180.25
1339.25
362.0
-779.5
-1926.25
-3117.0
-2973.75
-1623.25
-290.5
1280.0
2301.0
1469.75
-477.5
-2310.75
-2531.5
-839.25
259.75
152.5
611.25
1493.0
2357.75
3405.25
3956.75
4132.0
4654.0
5707.25
6987.75
6526.25
3848.75
2151.5
2202.75
2193.0
2766.25
3717.25
3186.5
2210.0
1925.0
1175.75
-150.5
-1102.0
-996.75
158.0
893.75
410.5
-458.5
-1136.5
-1067.25
-307.75
210.25
951.25
1875.0
1417.5
378.25
150.0
-166.25
-640.0
-708.25
-927.0
-805.5
338.5
1438.75
1860.75
2174.75
2081.5
726.5
-907.5
-901.75
638.25
2358.25
3218.25
2650.25
1756.5
1759.0
1907.5
1547.5
510.5
-1216.25
-2015.0
-676.5
1566.0
2479.75
1406.75
725.5
1320.5
898.25
226.5
1095.75
1820.75
1953.75
2265.0
2247.75
2090.0
1109.0
-851.25
-1183.5
108.5
899.25
1090.0
413.5
-596.75
125.25
2031.25
3107.25
2952.0
1906.75
506.0
-397.0
-218.75
683.5
1793.25
3101.25
3666.0
2910.25
2261.75
2237.75
2267.5
2639.0
3037.25
2570.25
1374.75
438.25
387.5
854.0
1777.75
2614.0
1723.0
308.5
785.25
2287.0
3275.5
2723.75
563.25
-643.25
-227.0
118.0
538.5
873.0
866.5
1544.75
2087.5
1777.5
1892.0
2713.75
3508.25
3582.75
3015.5
2486.25
1595.75
738.75
883.75
914.0
495.75
504.25
617.0
937.25
1476.75
1662.25
2173.25
3082.75
3212.0
2590.75
2475.25
3137.75
3157.75
2395.75
1897.5
1172.75
1033.0
2195.25
1800.0
263.0
728.0
1302.5
417.25
46.0
58.75
-541.5
-1648.0
-2884.5
-2681.0
-939.75
366.5
1155.0
1686.5
1304.0
1188.25
1791.75
1336.25
275.75
147.75
-90.25
-1586.75
-3367.5
-3487.0
-1882.5
-965.5
-468.5
1444.75
2553.25
1659.75
738.5
-393.5
-1544.0
-1768.0
-2305.75
-2557.5
-1274.75
130.25
1117.25
1651.75
1351.75
1209.25
1273.25
1075.25
1559.25
2403.25
1891.0
-5.25
-1459.25
-1611.75
-1467.25
-1490.0
-1339.25
-829.75
-247.5
-1104.25
-3148.75
-3783.25
-3269.5
-3320.5
-3452.25
-3106.75
-2242.0
-897.5
412.75
1318.75
1682.0
1928.5
2154.0
1875.75
1528.5
546.0
-1500.0
-2246.75
-1449.0
-934.75
-325.25
-43.0
-1151.75
-2735.75
-3722.25
-3439.5
-2450.0
-1665.75
-432.75
109.75
-1506.0
-3118.75
-3289.75
-2896.0
-2463.25
-2262.75
-1722.75
-776.5
-1004.25
-2298.5
-2890.75
-2240.75
-965.25
151.5
666.5
549.75
513.5
1474.25
2360.75
1665.5
521.5
797.0
2645.25
4721.5
5330.25
4391.25
3174.0
2079.75
1104.25
563.0
-300.0
-1951.0
-2763.5
-2160.25
-1617.75
-1495.75
-1395.25
-1042.75
65.0
1036.25
986.0
749.25
690.5
1075.0
2369.5
3416.0
3125.0
1909.5
880.5
825.75
856.0
356.0
26.25
-345.75
-631.0
-564.5
-1399.75
-2421.0
-1945.25
-1194.75
-1058.5
-1092.25
-1546.0
-1606.25
-629.25
-136.0
-762.0
-1577.25
-2114.75
-2040.25
-1470.0
-1191.25
-919.25
-393.25
-696.75
-1071.75
446.75
2290.75
2190.0
1300.5
632.5
-167.75
-354.0
-74.5
-669.5
-1130.25
14.25
1254.0
1109.75
645.0
923.5
1562.5
1553.25
344.5
-1146.0
-1915.5
-1939.75
-757.25
1190.5
1703.75
616.0
-135.25
-208.75
-533.75
-1219.5
-1523.0
-1291.0
-1251.25
-1486.0
-1818.5
-2172.75
-1818.5
-1501.75
-2306.5
-2565.5
-1973.0
-2117.75
-1844.75
-375.5
843.5
1496.5
1440.75
913.0
1045.75
1056.25
566.75
910.5
1323.25
881.25
794.25
1453.25
2317.25
2985.0
2911.25
2535.25
2609.5
2566.75
1883.25
1097.25
746.25
687.25
379.0
61.75
635.25
1442.25
1317.75
1067.25
1276.25
1560.5
2260.0
2693.75
2025.75
1474.75
1502.25
1395.0
1044.75
816.0
1747.5
3076.5
2669.0
1466.25
635.25
-41.5
569.5
1827.5
1819.25
1190.25
751.5
481.25
-132.25
-1573.75
-2207.25
-1539.25
-1441.25
-2118.5
-2572.0
-1765.0
433.0
2436.25
3848.5
4626.25
4155.25
3367.75
2355.0
1241.25
1750.5
2998.5
3735.25
4728.0
5324.75
4914.25
3657.25
1378.5
-786.0
-1861.0
-1924.75
-1300.75
-923.75
-943.75
-1136.0
-1408.25
-1260.0
-1407.0
-1500.5
-553.0
-701.5
-1543.0
-256.5
1271.25
1601.0
2107.25
2147.0
1784.25
2061.5
1903.75
553.75
-1079.0
-1677.25
-1050.75
-460.75
103.25
1485.5
2508.25
1923.5
868.5
550.0
433.0
496.0
1049.75
1128.75
1066.5
1554.0
1586.75
1791.0
2074.5
370.25
-985.75
282.0
1433.75
2209.0
3623.75
3559.25
2601.5
2702.75
2387.75
1091.25
-171.25
-985.5
176.25
2805.5
3518.5
2682.75
2484.0
1777.5
439.5
529.75
1900.25
2639.25
2058.25
1730.75
2347.75
2080.25
1427.0
2052.25
2342.25
1611.25
1082.25
741.0
430.0
-501.25
-2072.0
-2567.0
-2220.25
-1794.5
-722.25
455.75
1349.5
1205.5
-675.75
-1476.75
-279.5
19.75
-504.0
-561.75
-295.0
373.75
53.75
-1569.5
-1940.0
-1029.25
-758.75
-966.75
-830.25
-147.0
623.75
572.75
-72.0
-349.5
-381.25
-1006.0
-2110.0
-2688.5
-2600.75
-2455.0
-2351.5
-2332.0
-1898.0
124.0
2574.0
2997.5
2387.75
2750.5
2680.25
905.75
-865.0
-1396.5
-1358.75
-1273.25
-864.5
233.0
1762.5
2569.25
1934.0
986.0
909.25
792.0
-195.5
-1081.5
-1530.75
-2344.0
-3103.5
-2565.75
-668.75
1638.25
3502.25
4314.0
3729.5
2236.25
1202.75
1281.75
1321.75
751.5
663.25
800.25
533.75
1294.5
2933.0
3346.0
2552.25
1396.75
-88.75
-1447.25
-2045.75
-1637.75
-1333.0
-2484.75
-3477.25
-2305.75
-90.0
1465.0
2087.75
2152.75
2167.0
2551.75
3062.25
2900.75
2318.0
1695.25
466.0
-201.25
579.5
836.5
276.5
133.25
167.75
477.75
904.0
1141.0
1661.25
1359.25
125.25
-8.75
402.25
-79.5
-760.75
-588.0
601.5
1365.25
951.75
486.25
-454.0
-2231.75
-3458.0
-3847.0
-3086.5
-1237.75
-456.0
-1023.5
-1452.5
-1662.5
-1545.75
-1402.75
-2175.75
-2692.75
-1731.75
-593.25
-325.75
-407.5
-446.0
-564.5
-755.75
-470.5
558.0
1245.75
794.0
-298.75
-1824.0
-3297.75
-3468.0
-2157.25
-128.75
1223.5
679.75
-204.5
248.0
995.75
1675.5
2606.5
2927.25
2615.25
2012.0
1174.5
1234.25
2333.5
2921.75
2634.5
2416.25
2783.75
3625.25
4646.25
4816.5
2872.0
88.5
-936.75
-489.25
-161.25
-15.25
300.25
1048.5
1900.25
1837.5
1242.25
1179.5
1705.75
2510.5
2637.25
1909.75
1973.75
2643.75
2856.25
3782.75
5255.5
5926.25
6099.0
5023.0
2618.75
1497.25
1529.25
528.0
-937.75
-1494.5
-1076.25
-948.0
-2513.0
-4361.75
-4269.5
-2810.75
-1255.0
190.75
1096.5
1178.25
1353.0
2463.0
3876.75
4436.0
3419.25
1508.0
1216.0
2911.75
3544.5
2459.25
2077.75
2742.5
2774.5
1758.75
721.25
434.75
941.25
1901.5
2605.25
2777.75
2821.0
3092.0
3877.5
4312.0
3015.5
1047.0
100.0
186.75
1105.75
1809.25
978.5
-271.25
-365.0
416.0
1380.25
2416.25
3461.25
3853.25
3127.75
2204.25
1980.75
2007.5
1860.5
1617.25
698.75
-688.75
-556.5
975.0
1396.0
790.75
813.5
1364.5
2048.0
2658.0
2682.25
1799.0
11.5
-1259.25
-260.5
2211.75
3802.5
3213.75
1276.25
-250.25
-1072.75
-1757.25
-2547.25
-3678.25
-4526.0
-4120.0
-2633.75
-1090.75
-654.5
-933.0
-180.75
1139.5
1037.5
-43.5
-397.75
-67.75
602.0
1733.5
2148.5
1886.0
2683.75
3099.0
1480.25
-182.5
-690.75
404.25
2697.25
2623.5
538.5
447.25
1203.0
1027.0
964.25
67.75
-1549.0
-1647.25
-1052.0
-1284.5
-741.75
1450.0
2498.0
965.25
-158.25
480.25
795.0
497.75
463.0
458.5
753.0
1403.5
1456.75
896.75
361.25
-711.0
-2267.0
-2227.75
-914.25
-1046.0
-1570.0
-544.75
515.75
1351.5
2295.75
1411.25
-482.25
-779.75
-105.5
701.0
1984.0
2841.5
2504.75
1610.75
1197.5
1344.0
825.75
-346.0
-809.5
-516.25
139.25
534.0
-466.0
-1385.0
-421.5
788.25
1464.5
2566.75
3109.5
2022.25
-143.0
-1816.25
-1493.75
-441.5
134.5
1725.75
3285.75
2438.0
823.25
394.0
1006.0
2102.5
2183.0
1217.75
1123.75
1252.5
18.5
-1391.25
-1791.25
-1947.0
-2294.75
-2160.5
-1666.75
-1686.5
-1613.75
-692.25
337.25
1557.25
2887.25
2581.5
1506.75
2097.5
3118.75
2962.0
2674.75
2571.0
2336.25
2509.0
2785.25
2623.5
2629.75
2894.0
2559.0
1573.25
539.25
-271.5
-617.75
-857.0
-1824.5
-2977.25
-3475.75
-3616.0
-3040.25
-1234.75
565.0
763.0
-24.0
827.0
3153.5
3443.25
1956.25
1513.5
1257.5
541.0
492.75
233.75
-195.0
346.75
389.75
-586.0
-705.0
-382.0
-1377.0
-2728.75
-2647.25
-1855.25
-1497.0
-979.75
-292.5
-150.5
59.75
710.25
933.5
689.25
616.25
327.75
-426.0
-360.5
797.0
1256.0
764.0
516.0
129.5
-740.5
-1458.75
-2300.0
-3057.5
-2581.0
-1580.5
-1368.0
-1409.25
-1408.0
-1644.0
-1421.25
-1347.0
-2574.75
-3183.25
-1883.75
-561.5
246.0
1154.25
1786.0
2446.0
2726.0
1283.5
-812.0
-1869.0
-2186.0
-2112.25
-1270.25
199.75
1055.75
454.5
-291.5
-137.25
-97.5
-482.75
-260.25
981.25
2179.5
1762.5
644.75
733.25
666.5
-506.75
-970.5
-1128.75
-2176.0
-2665.0
-2123.75
-1530.25
-754.5
314.75
1079.75
1053.0
421.5
-411.0
-1850.5
-3461.0
-3960.25
-3923.75
-3764.5
-2424.5
-655.5
-50.0
-204.0
-50.0
432.5
513.0
260.0
438.5
495.0
-238.0
-638.5
-89.5
254.25
-44.25
-192.75
-453.5
-1687.25
-3095.5
-3462.5
-3183.0
-3203.25
-3291.5
-2448.25
-978.25
-232.0
-537.5
-1531.5
-2163.75
-1285.25
-484.75
-1318.5
-2069.5
-1829.0
-1175.75
495.0
2496.5
2758.5
1777.25
1518.25
1758.5
1276.0
394.5
-540.75
-1629.5
-1676.75
-436.25
151.75
-705.75
-1998.0
-2770.75
-2740.0
-2148.0
-1384.25
-943.5
-828.25
-845.0
-1546.75
-2377.0
-2128.25
-1535.0
-1027.25
301.0
2190.5
3329.25
2831.75
1466.5
618.75
485.25
1234.5
2038.0
1504.25
1429.25
2497.75
1702.75
-687.0
-1713.75
-1592.0
-2033.75
-2764.25
-2407.75
-1335.75
-773.0
-340.75
443.75
1269.75
1341.5
607.25
1458.0
3506.5
3235.0
2114.25
2480.25
2669.25
2887.0
3626.0
3452.5
3008.5
3211.0
3651.5
3698.0
2899.0
2754.5
3631.75
3366.0
2569.5
2446.5
1694.25
1128.25
2347.5
3419.0
2811.25
2431.75
3410.75
4254.25
4289.5
4116.75
3950.25
3916.0
3602.0
2679.5
1510.75
-63.25
-997.75
-111.75
472.75
-455.0
-1147.0
-1071.75
-749.75
-470.75
-307.25
125.0
373.75
318.0
1100.25
2645.75
3788.75
3413.75
1396.5
-199.25
-159.5
287.75
834.5
2461.5
4827.5
6056.0
5216.5
3274.25
1061.75
-729.0
-1185.75
-898.75
-822.25
-789.0
-553.25
166.5
1414.0
2439.75
2517.5
1597.5
332.75
-678.75
-1098.5
-763.25
-686.5
-1561.25
-2491.75
-2864.25
-2183.5
-632.25
-314.75
-1800.75
-3167.25
-3292.5
-2905.25
-3266.0
-3848.75
-3863.25
-4530.75
-5012.75
-3678.25
-2819.0
-3167.25
-2634.0
-2058.0
-2280.0
-2274.5
-2437.25
-2438.75
-1311.0
-717.0
-1759.0
-3042.0
-3961.0
-4586.0
-4419.5
-3884.5
-3648.75
-3292.25
-2699.5
-2340.5
-2100.75
-1737.25
-1547.25
-1590.0
-1176.25
-330.25
47.25
279.0
493.0
-520.0
-1948.25
-2201.0
-2167.5
-2467.25
-2572.75
-2900.0
-3844.0
-4743.0
-4610.0
-3356.25
-1481.25
741.75
1548.75
78.0
-686.75
-63.0
-470.5
-1153.75
-1125.25
-1558.5
-1969.0
-1541.75
-600.0
534.5
856.25
42.5
-817.0
-1397.0
-2020.25
-2511.75
-2302.0
-1441.25
-1219.25
-2053.0
-2417.25
-1548.5
-892.5
-1512.0
-1787.0
-725.0
-495.5
-1429.25
-1227.75
-522.25
-869.25
-951.5
-62.0
228.75
-1202.0
-3194.75
-3586.25
-2959.75
-3376.5
-3597.75
-1861.5
309.75
1359.0
1451.0
831.25
-364.5
-1816.75
-2615.5
-2488.5
-2863.25
-3449.5
-2530.25
-1458.75
-1695.25
-1838.0
-1459.25
-1250.5
-1237.0
-1835.75
-2812.0
-3033.5
-2432.75
-1780.25
-1770.75
-2361.25
-2764.5
-2727.5
-2549.0
-2715.5
-3280.25
-3109.5
-2237.75
-2346.75
-3294.0
-3414.5
-2294.0
-1198.75
-1583.0
-2918.5
-3874.75
-4220.25
-3372.25
-1387.0
-58.25
465.25
1353.0
1810.5
728.5
-969.25
-1761.25
-1423.75
-653.5
37.5
361.25
167.5
-520.5
-1223.25
-1179.5
-1255.0
-2426.25
-2523.0
-391.0
1331.25
1573.25
1421.0
995.5
994.0
1969.0
2490.75
2212.25
2072.0
1678.75
1286.5
1898.0
2319.0
1873.75
1802.0
1591.5
736.25
451.5
219.0
-823.25
-1840.75
-2305.5
-1866.25
-887.0
-517.25
-413.0
-411.25
-801.5
-350.25
971.0
1841.75
2251.0
2730.5
3784.75
4907.25
4717.5
3660.75
2973.75
3008.5
3356.5
2806.25
1743.75
1220.25
146.25
-1378.75
-1604.0
-675.75
47.0
-209.5
-983.5
-2080.0
-3746.5
-3787.75
-1895.5
-1694.25
-2714.25
-2149.0
-784.0
388.25
636.5
-405.5
-755.5
-141.75
-183.5
-1032.75
-2275.5
-2648.5
-1697.0
-1482.0
-2159.5
-2301.0
-2693.75
-3973.5
-4816.5
-3904.25
-2080.75
-1936.0
-3345.0
-3448.0
-2201.5
-1725.75
-1971.5
-1414.75
375.25
1937.75
1640.0
134.75
-1169.0
-2106.25
-2444.0
-1978.0
-960.5
646.5
1801.0
1495.75
969.5
451.75
-1232.0
-2942.75
-2883.75
-1479.5
-365.0
-15.0
622.75
1254.25
853.0
398.25
423.5
298.75
5.25
-587.75
-769.75
36.5
19.0
-1447.25
-2447.75
-1800.5
47.0
1760.75
2782.25
3227.5
2485.0
1301.75
1221.5
1299.75
363.5
-415.25
-97.0
-35.25
-1032.5
-1575.25
-1221.0
-674.75
74.25
286.75
366.0
1399.5
1843.75
1514.25
1392.75
625.0
455.0
1209.5
274.75
-1154.25
-1188.75
-837.5
55.75
1060.25
1152.5
1401.5
2016.5
2236.25
2307.0
2648.75
3056.75
2573.75
1611.25
1544.25
1754.5
1742.75
1840.25
1592.0
1245.5
768.5
-310.25
-1102.75
-1647.75
-2559.5
-3262.25
-3786.75
-3829.25
-2601.5
-1037.75
-49.25
420.5
437.25
605.25
964.75
580.75
-448.5
-1213.75
-1389.75
-1197.25
-1101.0
-896.25
497.75
2448.0
2644.75
1238.75
120.75
-504.25
-857.75
-879.0
-786.5
-115.25
1237.75
2507.75
3081.25
2288.25
601.25
-158.5
543.75
953.75
-636.5
-2394.75
-1920.25
-1029.25
-730.0
441.75
1403.0
1359.75
991.5
306.5
883.25
2217.5
1433.5
321.0
638.75
449.25
-272.0
-944.25
-946.25
1063.0
2617.25
1534.5
151.5
-549.5
-1187.25
-1240.0
-806.5
-376.0
-385.0
-425.75
815.5
1967.25
1439.0
1184.5
1905.0
2338.75
2670.0
2827.5
2729.25
2745.5
1866.5
499.75
255.25
270.5
118.0
543.25
880.0
1396.0
2257.5
1842.0
1142.75
2010.0
2779.5
1857.25
-224.75
-2044.0
-1824.75
203.5
2347.25
3442.0
2382.25
336.5
-106.75
436.0
877.25
1578.0
1494.75
919.0
1338.25
1087.75
-465.25
-980.5
-937.25
-1910.75
-2712.75
-2853.75
-2971.5
-2405.0
-1276.0
-778.0
-993.0
-1823.75
-2831.25
-2596.25
-1510.75
-925.5
-133.75
941.75
1164.5
1466.25
2548.25
2899.25
2204.25
1593.25
1374.5
1331.75
748.0
-1233.25
-3321.25
-3210.75
-1644.0
-1181.75
-2074.75
-3031.0
-3213.0
-2430.75
-1687.75
-1580.25
-1225.25
-801.25
-1107.75
-1370.0
-566.0
1105.0
2315.25
2100.5
1232.5
592.5
219.75
81.25
77.25
292.5
159.25
-1026.25
-1803.25
-1222.0
-457.25
229.75
750.25
840.0
1115.75
855.75
-181.0
-416.0
-404.75
-798.75
-336.25
143.5
-259.0
-63.0
707.25
1167.25
1604.75
1430.0
812.25
1537.0
2459.25
998.5
-1343.5
-1597.75
-141.0
529.5
-452.0
-1106.25
-424.5
-202.0
-475.75
351.25
1451.25
1677.0
1422.0
996.75
588.75
212.25
-315.75
-1372.75
-3414.5
-4921.25
-4021.0
-1970.25
-637.25
-146.75
41.75
591.25
1236.5
1199.25
816.5
999.75
2347.0
3709.5
2827.25
551.5
-376.5
176.25
865.0
677.25
-635.5
-1479.5
-799.75
-190.75
-767.5
-1495.5
-1483.5
-732.25
576.25
1735.5
1951.0
1617.25
1540.75
1235.25
115.0
-370.75
717.25
978.25
-885.75
-2263.0
-1912.5
-1183.75
-384.25
224.0
500.0
1888.75
3768.25
3919.75
2895.75
1477.25
-281.5
-875.5
-1217.5
-3154.5
-4143.0
-2911.0
-1430.75
99.0
209.25
-2391.25
-3890.5
-2684.0
-1373.5
-359.5
133.75
-670.25
-1448.75
-1562.25
-1604.0
-1459.25
-760.25
164.0
-10.0
-1144.5
-1754.75
-2514.75
-3794.5
-4070.25
-3156.25
-1621.25
-327.5
-382.5
-838.0
-534.75
258.5
1370.5
2376.75
2940.75
2731.75
1045.5
-964.25
-1747.75
-1843.5
-1867.5
-2136.25
-2899.75
-3029.25
-1663.5
299.75
1441.5
731.75
-1620.75
-3384.75
-2657.25
-1099.25
-1299.0
-2738.25
-3909.25
-4213.25
-3612.0
-3283.25
-3463.0
-3089.75
-2673.0
-2433.75
-1627.75
-916.5
-771.5
-1133.5
-2291.0
-3198.25
-2727.5
-1552.25
-706.25
-643.5
-1098.0
-1119.5
-351.25
-114.75
-1504.5
-2850.25
-2538.25
-1511.25
-662.0
-493.5
-1004.0
-768.0
-271.75
-878.0
-1291.25
-783.25
303.5
2260.75
3624.0
2900.0
1269.0
157.5
-333.75
-962.0
-1772.25
-1585.25
-450.25
466.25
907.5
1258.75
1605.25
1282.5
379.5
-33.75
-239.25
-293.0
448.5
824.0
519.5
285.75
-1020.0
-3116.25
-3793.75
-2601.75
-488.25
681.25
160.5
124.75
1272.75
2207.0
2881.25
3307.0
2891.75
1363.0
-944.5
-2078.0
-1170.75
-244.0
-158.75
-44.25
109.25
-102.75
-858.0
-1948.75
-2809.0
-2967.75
-1867.25
55.5
1330.75
1831.25
2229.0
2463.25
2380.0
2115.5
2525.75
4026.0
4913.25
3976.0
2119.75
361.75
-574.25
-272.5
1064.0
2561.25
2607.25
1303.0
188.5
-1021.25
-1982.0
-1205.25
129.5
807.5
1332.5
1509.5
1547.75
1497.5
778.25
344.75
172.25
-884.75
-1762.0
-1647.25
-1066.25
-100.75
652.5
711.25
477.0
658.25
1890.5
3063.5
2863.5
1897.25
631.5
-353.25
-464.75
-908.0
-2017.0
-2615.25
-2175.75
-701.5
827.25
1808.5
2814.25
3379.25
3473.5
3564.0
3046.0
2810.25
3373.75
3055.0
2047.5
1303.5
852.75
1160.5
1292.75
654.0
303.25
-825.75
-3303.25
-4546.75
-3759.0
-2946.5
-2794.75
-1687.25
713.0
2192.0
2366.0
2412.5
1667.5
777.25
1234.25
1236.75
193.5
770.25
2516.75
2417.0
994.0
600.25
570.75
-495.75
-1570.25
-2235.0
-3312.25
-3444.5
-1580.25
94.75
455.25
1059.5
2303.75
3050.5
2853.25
2122.75
1191.75
142.0
-582.0
-854.5
-1151.75
-959.0
15.0
609.25
568.75
327.75
40.75
8.0
-593.75
-1580.0
-1143.0
-732.0
-2032.75
-2796.0
-1914.5
-531.75
733.75
1520.0
1905.0
1646.25
812.5
581.25
450.75
-177.5
-734.25
-1956.0
-2783.75
-1305.0
134.0
-512.75
-2049.75
-3346.0
-3333.5
-1739.5
-341.5
-558.0
-1340.75
-967.0
-426.75
-970.5
-1167.25
-690.25
-490.0
-704.5
-1744.25
-2308.5
-919.25
496.25
454.25
-767.75
-2347.5
-2266.0
-776.5
179.0
813.25
953.5
344.75
315.25
369.25
-442.0
-968.25
-973.5
-793.0
257.75
659.25
-1309.5
-2559.25
-1250.0
-649.0
-1091.75
-693.5
-396.25
374.75
1629.25
463.75
-1791.0
-2484.25
-2628.5
-2095.5
-701.0
-153.25
-849.25
-2396.75
-3596.0
-2984.5
-1336.0
484.25
2074.25
2345.75
1278.75
-619.0
-2247.0
-1803.75
-326.0
-122.5
-891.75
-1558.0
-2112.75
-3078.25
-4239.5
-4437.0
-3533.25
-2138.5
-919.75
-1099.5
-2071.5
-1974.5
-1315.5
-1276.75
-1464.75
-1182.0
-977.75
-2017.5
-2867.0
-1780.25
-1027.25
-1458.25
-935.0
-277.0
-285.5
255.25
428.5
-253.5
-360.0
624.75
2145.0
2333.25
961.75
400.0
170.5
-671.5
-808.0
-1069.5
-1547.25
-686.25
137.75
37.0
-623.0
-2070.5
-2392.0
-1082.5
-251.25
448.0
1429.25
1855.75
2103.5
2155.5
1959.75
1863.75
1508.75
899.75
19.0
-782.25
-834.25
-850.25
-339.5
1283.25
1703.5
720.25
361.75
650.25
1453.75
2300.75
2136.5
1486.75
696.25
-247.0
-857.0
-1065.5
-503.5
75.0
-460.5
-330.5
1120.25
1759.5
1128.25
229.5
434.5
1794.75
1513.5
-223.0
-110.75
984.25
890.0
390.75
-306.0
-1322.75
-1495.75
-805.5
169.5
1571.5
2286.0
1043.75
-742.5
-1293.25
-878.0
-7.0
880.5
707.5
-411.25
-988.25
-530.5
-165.75
-663.25
-722.25
597.75
1411.0
500.75
-824.75
-1734.0
-1925.5
-1106.0
-15.75
937.25
1614.0
1590.0
1661.25
2168.5
2194.0
1541.0
-73.0
-2027.5
-2325.25
-1393.75
-606.25
104.5
52.0
-956.5
-1715.5
-1237.5
606.25
1404.25
-139.25
-979.25
-291.0
290.0
1127.25
1498.5
835.0
630.25
537.0
168.75
32.75
-946.75
-2327.5
-2232.25
-872.25
565.5
1049.0
430.0
-150.75
107.25
1011.0
1338.25
865.75
1383.25
2310.25
1806.0
1005.25
233.0
-1140.75
-1138.75
331.75
600.75
167.0
1056.0
2328.0
2532.75
2236.75
1824.75
731.75
-247.0
463.5
2136.0
2630.75
1787.0
1131.5
1408.0
1966.0
1456.5
-238.0
-1235.0
-1047.5
-1193.25
-1730.5
-1939.75
-1843.0
-1260.25
-606.75
-550.75
-1000.5
-1854.5
-2417.25
-2393.25
-2896.25
-3571.5
-3157.25
-2037.75
-1158.75
-1155.25
-1273.0
-371.75
54.0
-604.25
-313.25
200.5
-905.75
-2381.0
-3319.25
-3941.0
-3414.0
-2261.5
-1811.5
-860.25
1023.25
1666.0
1096.5
722.0
-191.5
-1709.0
-2866.5
-3596.0
-3258.75
-2272.25
-2567.75
-3349.75
-2797.25
-1661.75
-972.75
-489.25
188.25
982.5
1466.25
1691.5
1977.5
2099.25
1734.25
1107.75
828.75
915.25
485.0
-1013.5
-2596.5
-2524.0
-1106.25
-410.0
-572.0
-546.75
-422.75
-141.0
549.25
1170.75
1044.25
-276.5
-2311.0
-3862.75
-3717.75
-1785.75
-526.0
-1569.0
-3250.25
-3950.25
-3004.75
-1197.5
-590.5
-391.75
469.75
611.25
392.0
-82.5
-1771.5
-2605.0
-1624.25
-811.75
-759.0
-824.25
-98.0
778.25
-132.75
-1448.0
-1227.5
-333.0
679.25
1333.5
1735.75
2830.5
3161.5
2366.25
2624.25
3252.5
2946.5
2620.0
2249.75
1700.0
2029.0
2766.5
2173.5
1059.25
1821.5
3283.25
2779.0
1112.0
-315.0
-1215.25
-946.0
-307.25
-382.0
-493.75
-409.25
-271.5
15.25
-197.5
-804.0
-1050.5
-1454.25
-2491.0
-3355.0
-3063.0
-1791.75
-727.5
150.5
1715.0
3084.25
3272.0
2782.0
1777.5
865.0
1013.25
885.75
-715.0
-2275.75
-2038.0
87.75
1827.5
1444.25
1078.25
1719.0
1343.5
410.25
253.5
325.5
507.25
717.0
778.25
655.5
-119.0
-647.0
-547.0
-1025.75
-817.25
1005.25
2103.0
1683.5
850.25
304.0
539.75
707.5
233.75
334.5
833.25
508.75
113.0
498.25
447.5
-1037.5
-3108.25
-4356.75
-3803.5
-2202.25
-1711.75
-2292.75
-2577.25
-2439.25
-1386.5
-23.5
-100.25
-382.75
191.75
495.75
1060.25
1455.75
-196.0
-2009.5
-1499.25
-140.5
-101.75
-1196.75
-1930.25
-1574.25
-266.75
1441.0
1958.5
900.0
412.75
1320.5
2431.5
3418.5
4380.25
4824.25
4377.5
3167.25
1841.0
833.5
123.0
100.25
772.5
1318.75
1792.75
2328.25
2019.75
1056.75
292.5
-160.0
355.75
1488.5
1642.5
1146.25
269.5
-1233.75
-1429.0
-377.5
-398.25
-490.0
507.75
1289.75
1584.5
1604.0
1785.5
2819.0
2918.5
1182.5
0.0
-248.0
-756.0
-974.0
-1192.75
-1809.5
-1372.0
-325.0
-501.0
-1025.75
-503.5
677.25
1954.75
2644.25
2063.25
602.75
-976.5
-2031.75
-2279.75
-2483.0
-2970.5
-2756.25
-1864.25
-1301.75
-540.75
854.0
1397.5
899.75
714.0
339.5
-905.5
-1810.75
-1599.5
-813.0
-411.75
-542.75
-18.75
1188.5
1803.0
1800.75
1667.5
1752.5
2151.0
1407.5
-1002.25
-3093.25
-3778.5
-3238.0
-1198.25
1481.25
2659.5
1952.25
1317.0
1768.5
1846.25
426.5
-1196.5
-1460.25
-1242.0
-1950.5
-2310.5
-1159.75
-181.5
-478.0
-1563.0
-2853.75
-2710.0
-725.5
727.75
874.75
862.0
880.75
946.75
715.5
-12.5
37.75
242.0
-934.75
-1504.0
-727.5
-1016.0
-2016.5
-2538.0
-3259.75
-3826.5
-4104.75
-4155.25
-2845.0
-1186.5
-616.0
-259.5
-204.0
-611.25
-593.25
-885.75
-1870.25
-2551.75
-3152.75
-3834.75
-3446.0
-1887.5
-905.5
-1062.5
-966.0
-809.0
-1197.25
-812.75
78.0
540.0
1408.25
2148.5
1923.5
1257.5
241.0
-213.5
264.75
340.5
265.25
142.75
-594.0
-751.25
-891.0
-2191.75
-2635.5
-1972.5
-2511.0
-3921.5
-4233.0
-3124.5
-1953.25
-1256.5
19.75
1545.0
2120.25
1950.25
1003.25
-558.75
-1515.0
-1965.0
-2387.0
-2011.5
-1092.25
-938.0
-1492.0
-1637.25
-1300.5
-1344.5
-1490.0
-1062.25
-958.25
-1544.5
-1578.75
-904.25
-276.75
319.75
663.25
76.25
-956.5
-666.25
1104.5
1826.5
789.25
-252.0
-1334.0
-2096.75
-892.25
798.75
1619.25
2495.75
2145.5
219.5
-558.75
17.5
670.5
1574.0
2241.25
1949.75
1161.75
1113.25
2145.0
2431.0
1772.5
2255.25
3156.75
3086.5
2737.25
1458.25
-738.25
-1722.0
-1865.25
-2490.5
-2769.75
-2168.25
-1026.5
-197.5
-556.75
-1256.25
-1785.25
-2573.0
-2709.5
-2044.75
-1235.0
-446.0
-1470.0
-3796.75
-3926.25
-3283.75
-4317.25
-4563.5
-3465.5
-3125.5
-3309.25
-2851.0
-1392.25
-149.0
-492.25
-1556.25
-2800.5
-3977.0
-3844.75
-3293.75
-3417.75
-3317.0
-2943.0
-2099.5
-361.25
891.75
755.25
-159.5
-599.5
142.25
658.0
32.0
-1045.5
-2228.25
-2358.5
-916.25
353.25
895.25
906.75
-227.5
-1493.0
-1435.75
-1008.75
-2000.75
-3860.0
-3932.25
-1801.0
106.75
621.75
318.0
117.75
1009.0
2582.5
3097.0
1967.75
775.25
835.25
1025.75
673.5
947.75
1267.5
498.75
-334.75
-1090.75
-2578.25
-3598.0
-2748.75
-1009.75
-646.25
-1826.25
-2359.0
-1765.75
-760.75
663.25
881.5
-303.75
-102.0
881.75
1029.0
1678.5
2012.25
950.25
280.75
234.25
401.25
974.0
1228.75
1520.5
1363.0
-463.75
-1700.75
-1141.25
-660.0
-487.5
-685.0
-1803.5
-2823.75
-2896.5
-2550.75
-3146.75
-3978.75
-2529.75
-472.25
-225.0
147.0
715.5
105.75
69.25
922.25
1088.75
747.25
599.25
815.5
825.25
103.75
-443.25
-480.75
-866.75
-1549.0
-1798.75
-1661.5
-1882.75
-2187.25
-1558.0
-580.0
-164.25
188.0
796.5
1402.5
1887.5
2167.0
1961.75
1027.0
248.5
389.25
269.5
-458.25
-93.75
1823.25
3704.25
3982.5
2294.5
-320.5
-1761.75
-1216.5
-728.75
-1016.0
-304.5
135.0
-1634.25
-3426.0
-3763.75
-3400.25
-2625.25
-2586.5
-3270.0
-2769.75
-1844.75
-2043.0
-2167.75
-1275.0
-392.25
-332.5
-645.25
-1413.75
-2984.0
-3105.0
-640.5
910.25
-18.5
-1162.25
-1834.25
-2535.25
-3305.75
-4081.0
-4291.25
-4275.0
-4323.0
-3361.75
-1914.25
-921.0
296.5
1252.5
1343.25
1212.25
367.5
-1064.0
-1390.5
-742.0
-380.75
-228.0
-70.75
-380.0
-890.5
-964.5
-1267.75
-2051.5
-2073.25
-1623.0
-1807.75
-1866.75
-1443.75
-1354.25
-1756.25
-2992.25
-4952.25
-5517.25
-3808.0
-2240.0
-2267.5
-2236.5
-1029.25
256.0
444.25
-95.5
-32.0
418.75
-88.25
-1062.5
-1482.75
-1342.5
-828.75
-939.5
-1789.5
-2080.0
-1932.75
-1250.75
326.25
1240.75
1457.0
1761.25
1133.5
370.25
711.25
1213.0
1509.75
1189.5
130.5
-309.0
-920.25
-2934.5
-4533.25
-4355.5
-2967.25
-1409.0
-737.5
-721.0
-609.25
-432.0
-172.5
91.75
267.5
610.75
841.0
541.5
-200.5
-1040.25
-1153.5
-117.0
1271.5
2232.75
2215.5
776.25
-925.75
-1102.25
33.5
1146.25
1582.25
1373.25
943.75
394.0
-80.75
245.75
574.25
-424.25
-1625.75
-1924.5
-2230.25
-2867.0
-2935.75
-1979.0
-830.75
-652.0
-769.0
252.75
1932.5
3120.25
3629.75
3233.5
2191.75
1708.75
1252.5
-293.25
-931.0
300.75
758.25
270.5
446.0
181.75
-973.25
-2256.25
-3790.0
-4452.0
-3770.0
-3602.25
-3925.0
-3097.5
-1231.25
455.5
1001.75
299.25
-840.75
-1534.25
-1807.0
-2418.5
-2680.25
-1474.75
-590.75
-1390.5
-1901.75
-1310.0
-848.25
-698.25
-644.75
-690.25
-610.25
-751.25
-1308.75
-1700.75
-1949.5
-2164.0
-1569.25
-518.0
-400.0
-811.5
-1046.25
-1651.0
-1900.0
-1442.0
-2102.0
-3286.0
-2753.5
-1682.0
-1868.5
-2610.25
-2722.0
-1699.75
-479.0
-798.0
-2228.25
-2699.0
-1733.75
-823.0
-739.25
-360.5
584.5
743.75
126.25
-336.75
-933.0
-1350.75
-422.5
587.25
-122.75
-1033.25
-1096.0
-1297.75
-604.25
530.0
-835.75
-3071.25
-3608.0
-3451.0
-2474.5
-1747.5
-3380.0
-4716.5
-4608.75
-5455.0
-5858.0
-4471.25
-3108.75
-1968.75
-1025.5
-1254.0
-2060.0
-2303.75
-1732.5
-831.0
-573.0
-1323.5
-2049.25
-1568.25
-878.5
-1309.5
-1671.5
-1486.0
-1764.75
-1407.5
173.0
835.75
174.5
-86.75
26.0
-353.75
-693.75
-747.0
-930.25
-692.5
135.5
861.75
1399.0
1592.75
1677.75
2194.75
1949.0
381.0
-1093.25
-1942.5
-2208.25
-2142.25
-2244.0
-1603.75
-401.25
-195.0
75.0
1130.75
1175.25
475.5
430.25
343.25
-191.0
-393.25
-211.25
-287.0
-794.25
-944.75
-333.0
-10.25
-430.5
-680.5
-229.75
970.5
1886.25
568.75
-1856.5
-2466.0
-1989.0
-2060.5
-1808.25
-1157.75
-966.0
-1083.5
-1692.0
-2570.0
-2527.5
-1912.75
-1735.5
-1355.25
-235.75
812.25
1186.0
915.0
-61.75
-1169.75
-1080.5
-359.75
-939.25
-1931.5
-1925.5
-2114.0
-1891.25
-29.5
1074.25
686.25
562.0
287.5
22.25
311.75
-376.75
-1957.5
-3142.75
-3662.25
-3214.5
-2596.5
-2579.25
-2840.5
-3459.25
-3324.5
-2318.25
-2871.25
-4017.5
-3659.25
-3499.75
-3573.5
-1836.5
327.0
668.5
212.25
440.0
237.75
-1130.5
-2447.0
-3434.0
-4029.5
-3651.75
-3006.25
-2235.5
-1063.75
-342.0
66.0
268.25
40.5
642.25
1403.25
806.0
234.5
-424.25
-2194.5
-2863.5
-2312.5
-2690.5
-2718.0
-1828.25
-1813.25
-1581.0
-78.75
1354.0
2463.5
2221.5
-161.5
-1663.5
-1347.75
-1607.25
-2293.25
-2497.25
-1746.0
415.75
1283.75
-229.0
-412.25
1058.5
1486.5
1608.75
2009.25
1214.0
-69.75
-661.0
-1567.0
-2779.0
-2667.75
-1483.25
-910.5
-891.5
-323.25
298.75
52.0
-654.75
-1568.0
-2297.25
-1977.25
-1668.25
-1981.25
-1624.25
-1486.5
-2042.25
-1243.5
195.75
378.75
-413.75
-2001.25
-3622.0
-4054.25
-3885.0
-4279.75
-5545.5
-6546.25
-5876.25
-4114.75
-2850.5
-3087.5
-3923.0
-3642.0
-3262.25
-3485.0
-2664.0
-1613.5
-1991.75
-2859.0
-3298.5
-3236.75
-2524.5
-1331.25
-566.75
-610.25
3.5
1352.5
1859.75
1879.25
1884.5
1976.5
2386.0
1422.75
-728.25
-1381.25
-225.75
1377.0
1333.5
-785.0
-2415.75
-3811.25
-5509.0
-4904.75
-3082.75
-2621.0
-2609.75
-2312.25
-1526.5
-658.5
-1027.0
-1652.75
-1231.75
-599.0
-347.5
-295.5
-508.25
-1164.0
-2072.75
-2929.25
-3115.5
-1818.0
-452.75
-567.0
-753.5
-683.5
-1293.75
-1697.0
-1060.75
567.0
1752.25
971.75
-616.5
-2200.0
-3016.5
-1885.25
-1463.75
-2465.0
-1726.5
-129.25
875.5
1653.5
884.0
-421.25
-520.75
-1006.0
-2221.0
-2791.75
-2782.25
-2762.75
-2282.75
-1076.5
-585.5
-815.5
-194.25
622.75
1454.5
2676.75
2685.0
1697.25
551.0
-1121.5
-1864.75
-1788.5
-2531.75
-2624.5
-1696.75
-1984.25
-3102.5
-2880.25
-1541.75
-860.5
-807.5
-769.75
-1004.0
-358.5
1194.0
1107.5
-227.5
-493.25
224.0
1179.0
1626.25
1026.5
832.5
1937.25
2690.75
2652.0
3373.75
3941.25
2280.25
-165.0
-1298.25
-1615.0
-1918.0
-2442.25
-3344.25
-4579.75
-5634.25
-5143.75
-2991.75
-1243.75
-860.5
-700.25
-271.5
-465.75
-760.75
434.25
1896.0
1883.75
1416.25
777.25
-708.25
-2054.0
-2325.25
-1690.25
-925.75
-726.0
-650.0
-250.75
200.75
604.5
953.25
721.0
-646.0
-1955.5
-1977.25
-1854.5
-1569.0
-323.0
182.5
28.0
818.0
1284.25
1204.0
2009.25
2450.25
1704.5
1560.25
1804.0
540.75
-1191.25
-2151.0
-3670.5
-4864.25
-4112.0
-3729.25
-4571.0
-4198.0
-2493.5
-1330.25
-1338.0
-1465.25
-784.5
-45.5
20.25
-727.5
-1788.75
-1267.75
942.5
2588.5
2547.25
1146.75
-282.25
-972.25
-1544.5
-1433.0
-447.25
275.0
1360.25
2805.5
2930.75
2119.0
1282.0
127.75
-622.5
-236.5
163.0
-41.75
288.75
996.25
702.75
-76.25
-611.75
-1908.25
-4384.0
-6483.75
-6430.25
-4749.5
-3195.25
-2050.75
-954.0
263.5
934.75
112.5
-233.25
1070.5
1473.75
1043.75
1266.5
963.0
571.0
1416.0
2475.0
2156.25
-160.0
-2043.25
-648.25
1967.5
2761.75
2054.25
1253.5
876.75
590.25
694.5
1408.0
1649.25
1280.25
199.0
-1866.75
-2612.5
-1382.0
-514.75
-199.75
-501.25
-2227.0
-3378.0
-2747.75
-2079.75
-2088.0
-2188.0
-1980.75
-936.75
357.0
-215.75
-2591.75
-3566.75
-2382.0
-1306.5
-620.0
-66.0
-460.0
-1238.75
-2049.75
-2734.75
-2246.75
-1739.5
-1605.0
322.75
2562.5
2657.5
1616.0
90.25
-789.25
80.0
611.75
300.0
236.75
-109.25
128.5
848.25
261.0
-22.25
979.75
1485.0
1645.5
1531.25
393.75
-717.5
-1425.75
-2503.25
-3779.0
-4635.5
-4294.75
-2772.75
-1725.5
-1899.25
-1923.0
-1094.0
-439.75
-771.25
-1668.0
-1797.0
-764.5
-59.0
69.75
206.5
-869.5
-2512.75
-2532.75
-1886.5
-1858.0
-2166.5
-2815.5
-3464.25
-3930.0
-3641.5
-1617.75
468.75
787.75
138.25
-754.75
-1769.25
-2784.75
-3447.5
-2923.5
-1774.25
-1066.25
-356.25
839.5
2105.25
2513.5
1711.0
738.5
732.75
1502.25
1341.75
13.75
-289.25
-118.75
-1484.0
-2944.75
-3319.5
-3493.25
-3774.5
-3602.25
-1824.0
940.5
2634.5
3395.0
3803.5
3671.5
3006.25
1583.0
622.0
1320.75
2393.75
2649.5
1885.0
627.25
-606.5
-1906.5
-1309.5
1411.5
2086.75
612.5
527.5
1550.75
1787.75
1150.0
996.5
1808.75
1806.75
819.5
447.25
487.75
129.5
-658.25
-1139.75
-1085.0
-1907.0
-3245.75
-3060.75
-1682.25
-411.25
196.75
-15.5
-261.0
-263.0
-997.5
-2443.75
-3118.0
-2670.75
-2391.0
-2094.25
-731.5
439.0
-35.75
-1409.75
-2404.25
-2397.0
-1392.5
-147.5
8.0
-1246.25
-2715.5
-3702.5
-3818.75
-2501.25
-639.5
405.25
313.0
-91.75
146.75
209.5
-163.5
53.25
-70.75
-794.5
-1074.25
-1763.5
-2788.25
-3365.75
-4175.25
-4503.75
-3534.5
-2177.5
-1086.75
-440.75
281.25
1204.5
1196.25
198.25
-1217.25
-2564.75
-2911.5
-2481.25
-2072.5
-1929.0
-2100.5
-2066.5
-1651.75
-1125.0
-906.5
-1834.0
-3041.25
-3157.75
-2720.5
-1910.0
-1058.75
-1858.0
-4260.5
-5576.5
-4028.25
-2021.5
-1948.75
-1592.75
-13.25
279.5
-1060.75
-2311.0
-2040.75
-705.75
-591.5
-1597.75
-2038.0
-1748.25
-1080.25
-1225.75
-2503.25
-3206.5
-3434.5
-3908.0
-3848.5
-3561.75
-3065.0
-1148.0
848.0
776.75
225.5
1043.0
2219.0
3432.5
4049.5
2111.5
-846.25
-2839.5
-4710.75
-5344.25
-4094.0
-2908.25
-1626.75
-324.25
-675.25
-1727.0
-1874.75
-1905.0
-2452.5
-2337.0
-1951.75
-3121.75
-4130.25
-3828.75
-4536.0
-4981.25
-4135.25
-5083.5
-6568.5
-6174.5
-5975.0
-5810.25
-4194.0
-3046.5
-3701.0
-5140.5
-6250.25
-6001.5
-4018.25
-1953.5
-1351.25
-1318.5
-1120.75
-1091.75
-1081.25
-1079.0
-738.5
-24.0
281.25
681.25
902.25
256.0
299.75
632.5
-91.5
-745.75
-1453.75
-2311.0
-1881.0
-530.5
389.0
-271.5
-1716.75
-1531.25
-554.25
43.25
1095.75
1323.5
56.0
-1310.5
-2069.0
-1791.25
-1465.0
-1910.75
-1848.5
-1426.5
-1242.25
-621.5
168.25
450.25
-195.5
-1270.5
-1354.75
-871.5
-1109.25
-1889.5
-2274.0
-1791.0
-982.5
-55.75
649.5
310.25
189.25
884.25
1237.5
1787.0
1911.25
528.75
-631.0
-1093.5
-1058.25
30.25
756.75
629.25
650.5
684.5
864.75
1573.25
2695.5
2927.5
1344.75
627.5
1719.75
1994.25
1548.0
908.25
-49.0
189.75
386.5
-638.5
-455.25
310.75
-904.5
-2715.75
-2939.5
-2421.0
-2650.0
-2854.25
-2644.0
-3337.75
-4484.5
-5340.0
-6091.75
-5496.75
-3915.5
-3342.5
-3201.5
-2690.25
-2264.0
-1606.25
-735.0
-722.75
-2156.5
-3928.25
-4477.75
-3800.25
-2139.75
-234.75
-513.0
-2502.75
-2463.0
-521.25
69.25
-702.25
-1061.0
-1027.75
-990.25
-1379.75
-3117.5
-5074.75
-4938.25
-2946.75
-848.5
298.25
-38.25
-1550.5
-3238.25
-4258.25
-4151.75
-3190.0
-2299.25
-2317.25
-3086.25
-3512.5
-3456.5
-3813.25
-4222.0
-3738.5
-2796.75
-1983.75
-1005.75
-104.0
-185.25
-836.5
-513.75
426.25
203.5
-572.75
-100.25
1374.75
2599.0
2341.5
631.0
-249.25
130.25
-126.0
-885.75
-1538.0
-2063.0
-1650.25
-962.5
-645.5
307.0
1289.75
1435.75
1177.25
701.0
868.25
1475.5
964.5
-27.5
-737.75
-1101.25
-62.0
1404.0
1682.75
1424.0
782.75
40.25
-31.25
-555.25
-1397.25
-623.5
864.5
1073.25
538.0
303.75
151.75
-26.75
103.25
372.5
778.25
1508.75
1519.5
283.5
-984.0
-2009.25
-2794.0
-1976.5
16.0
1233.0
1763.0
2385.5
3250.5
4537.75
5062.25
3751.75
2188.5
1692.25
1746.25
2264.25
2814.25
1994.25
151.0
-1093.5
-1458.5
-1161.0
-501.5
-200.5
173.0
608.0
-152.75
-927.25
-148.25
986.5
1567.25
1181.75
18.25
-306.0
-521.25
-1583.5
-1785.75
-1580.5
-2085.25
-2270.5
-2131.5
-1844.0
-1863.25
-3209.0
-4096.75
-3514.0
-3275.25
-3138.25
-2315.0
-2017.5
-2764.5
-3509.75
-3172.75
-1821.5
13.25
1623.75
2012.0
1482.25
245.5
-1563.25
-1806.75
-872.5
-1006.0
-702.25
848.25
1879.75
2075.25
1755.5
1577.75
1814.0
1748.0
1968.5
2245.75
1462.75
728.0
780.0
1135.25
1204.5
332.5
-124.25
666.75
1016.75
406.5
-704.75
-1532.25
-992.0
-29.5
580.0
1131.75
783.75
-111.5
-308.75
-71.5
494.75
1212.0
1195.75
381.0
-891.5
-2120.75
-2269.75
-1166.75
125.25
976.5
1403.25
1192.25
467.75
-727.5
-2742.75
-4131.25
-3180.5
-877.5
1261.25
2478.25
2359.5
1742.5
1409.5
735.0
-1162.0
-3434.5
-3929.75
-3059.0
-2830.5
-2800.75
-2430.5
-2240.75
-1589.0
-524.25
-776.5
-2699.5
-3814.5
-2507.75
-973.5
-722.25
-769.75
-953.5
-831.0
-268.25
-601.75
-1300.0
-1717.25
-2102.0
-1123.25
144.0
-572.25
-1117.25
-225.75
-313.5
-1525.25
-1762.25
-721.25
377.25
1059.75
1685.5
1942.0
1353.0
370.75
-494.75
-1102.25
-1411.0
-1936.5
-3108.0
-4054.5
-4142.75
-3784.0
-2440.25
-264.25
582.5
-22.0
-586.75
-1035.75
-1031.0
-270.5
247.75
150.25
164.0
932.5
1887.5
2013.0
1591.25
565.0
-1234.25
-2214.25
-1952.75
-1978.0
-2661.75
-2905.25
-2103.5
-1462.0
-1666.75
-1752.0
-1784.5
-1191.5
679.0
1114.0
-141.0
-232.0
-320.0
-1598.75
-2500.0
-3186.0
-3473.0
-2557.25
-1781.75
-1492.75
-1223.0
-1769.0
-2524.0
-2616.5
-2846.75
-3016.25
-2891.0
-3444.25
-4103.75
-4087.25
-3806.0
-2777.25
-1456.0
-1275.5
-1479.0
-1568.25
-2149.75
-2558.5
-3076.25
-4719.0
-6127.5
-5285.75
-2781.0
-1446.5
-1785.75
-1627.75
-1779.5
-3447.5
-4345.75
-4125.0
-3937.0
-2829.5
-1475.75
-1196.75
-953.0
-765.0
-1278.0
-1266.0
-752.5
-1213.0
-2045.5
-2353.5
-2829.75
-3001.25
-2393.25
-2553.25
-3398.25
-3236.25
-2673.0
-3022.25
-3438.0
-2535.0
-1061.75
-302.5
741.0
2427.25
2911.0
1870.75
550.0
-3.5
276.75
-273.5
-1923.25
-2778.5
-2353.25
-1552.0
-1573.25
-2483.75
-2567.5
-1933.0
-1621.5
-908.75
-378.75
-791.0
-520.25
431.25
-12.0
-1960.75
-3879.0
-4661.75
-3418.0
-477.0
1512.0
1591.25
1834.5
2508.0
2595.25
2510.25
2509.5
2816.75
3265.5
2872.75
1947.0
920.25
19.25
124.25
432.25
75.0
-343.5
-870.25
-869.0
-226.5
-793.5
-2232.75
-2925.5
-2497.25
-744.25
792.75
571.5
-24.0
-69.75
212.75
1147.75
2072.25
1938.75
770.0
-962.25
-2462.75
-3110.75
-3191.0
-3090.25
-2531.25
-1403.25
-672.5
-1198.75
-1968.5
-1184.5
523.5
630.25
-668.5
-818.25
353.25
1074.5
1117.25
1762.0
2812.25
2280.75
707.25
364.25
326.5
-474.0
-614.75
-66.25
38.5
-328.5
-399.0
625.5
1827.25
1938.25
1562.0
1001.0
27.5
-828.5
-1054.0
-471.5
-126.25
-847.5
-1269.5
-1194.0
-1655.25
-1956.75
-1421.0
-28.75
1437.25
1765.0
2655.25
4679.75
4509.5
2422.75
1133.5
170.5
-740.0
-1434.75
-2435.25
-2738.25
-2237.25
-1932.0
-1345.5
-758.25
-1295.0
-2410.5
-2403.75
-974.75
-518.75
-1512.0
-1118.25
201.0
452.75
800.5
983.25
-195.5
-962.0
-469.0
66.5
370.0
524.75
371.0
93.75
-263.0
-1096.5
-2585.25
-4097.0
-4653.75
-3762.25
-1907.0
101.75
1791.25
2251.0
2060.0
3384.0
4410.25
2448.75
324.0
-4.5
-521.5
-1489.5
-2293.5
-3107.5
-3417.25
-2974.75
-1914.25
-609.75
79.5
30.0
-303.75
-621.75
-886.75
-764.25
315.75
801.5
-424.0
-918.75
-283.0
-428.0
-474.75
-64.0
-294.75
-786.0
-1821.0
-3222.0
-3031.5
-1714.75
-1305.25
-1693.75
-1594.75
-343.0
1227.5
1715.25
1305.25
580.5
-491.25
-1129.5
-1054.25
-984.25
-300.5
619.25
-393.75
-2223.25
-2561.5
-2408.25
-2568.25
-2736.0
-2932.5
-2179.25
-810.0
-420.0
-276.75
434.75
1018.75
1141.0
788.75
493.75
539.25
236.5
-102.5
-76.75
-577.25
-1550.75
-1828.75
-1395.75
-1243.5
-1121.75
-20.25
1443.75
2451.0
3049.75
2795.25
2205.0
2327.75
2278.0
1502.5
1011.25
1079.75
1349.25
1933.25
2771.75
3150.25
3074.5
3317.25
3199.75
1720.5
-181.5
-950.25
21.75
1881.75
3649.5
5120.25
4739.5
1998.75
-387.5
-1667.0
-2552.5
-2091.75
-1330.5
-1522.25
-760.0
999.0
1364.75
263.75
-996.5
-1757.0
-1491.75
-876.0
-1378.5
-2127.75
-1472.25
-404.25
-375.5
-1186.5
-1657.25
-850.75
-76.0
-117.5
655.0
1225.5
53.5
-561.0
173.25
714.25
791.25
424.5
379.0
886.0
336.0
-321.0
747.0
1548.5
531.0
-727.5
-1778.75
-3528.25
-4633.75
-3766.25
-2924.25
-3207.5
-3433.0
-3990.5
-4618.5
-3765.5
-2563.5
-2124.25
-1482.0
-607.75
283.0
1241.25
1181.75
-139.5
-1271.25
-1553.5
-1759.0
-2234.5
-2321.5
-1917.25
-1780.25
-1948.25
-1690.5
-1187.75
-1163.25
-969.0
-22.25
420.0
-157.5
-1018.75
-2284.25
-3371.25
-2690.25
-806.0
172.0
-304.75
-1402.75
-2541.5
-2805.25
-1148.5
1106.75
1629.0
642.0
-361.75
-849.5
-769.5
-252.25
481.5
1336.0
1893.0
1586.0
1039.75
1235.25
810.0
-1100.75
-1650.75
-1.5
675.0
-348.75
-1194.5
-1367.0
-1406.5
-1530.25
-1382.0
-977.5
-526.25
369.25
956.0
719.0
1059.5
1279.25
156.25
-185.5
851.0
1312.75
1301.75
1304.25
802.5
452.25
588.75
480.0
910.75
2596.0
3804.5
3775.75
3624.75
3108.75
1948.5
894.75
-154.25
-1075.5
-1620.0
-2427.0
-3361.25
-4033.5
-3916.5
-2150.25
-408.25
-552.0
-1071.75
-443.0
963.25
1738.5
1170.5
1373.25
3033.5
3819.25
3721.75
3209.0
1474.75
340.0
843.5
950.25
629.25
1029.25
1344.5
992.5
832.25
1179.75
773.25
-717.75
-1450.75
-840.75
-220.25
-398.5
-1215.5
-1244.5
269.0
1157.5
-144.5
-2318.0
-3622.5
-3612.5
-3467.75
-3994.0
-4292.25
-4125.75
-4054.25
-4181.75
-4035.0
-2659.75
-1619.5
-2775.75
-2676.75
185.5
1312.75
248.5
18.5
156.0
33.0
-110.75
-1112.5
-2557.0
-3047.5
-1977.25
-18.25
1210.0
1648.0
1656.75
59.5
-2022.75
-1766.5
148.25
1304.0
1026.75
-79.5
-658.75
-153.0
209.0
-24.25
-49.25
-53.0
-351.25
-375.75
15.75
674.5
1010.0
23.25
-996.5
-266.75
502.5
-392.75
-1629.0
-1773.75
-771.25
387.5
973.5
1641.25
2296.0
2364.75
2558.75
2680.5
2117.5
1533.25
808.0
2.5
72.75
67.75
-982.0
-1982.5
-2408.0
-2574.25
-2315.25
-1640.0
-1405.0
-2305.5
-3026.75
-2178.75
-1016.75
-733.75
-1028.75
-1568.75
-1599.75
-989.25
-427.0
241.25
802.25
1061.5
1543.25
1570.0
1299.0
1990.5
2615.75
2474.25
2447.5
2346.25
2528.25
3201.0
2749.5
1391.75
757.5
859.25
1534.5
2063.25
947.25
-512.0
247.75
2385.25
3684.75
3743.25
2622.25
549.75
-1616.0
-3320.5
-3687.5
-2464.0
-1604.25
-2082.5
-2486.25
-2076.75
-1662.5
-2042.5
-2511.25
-2203.5
-1938.0
-1956.5
-2045.75
-3017.25
-4215.5
-4730.25
-4934.25
-4195.5
-2640.0
-1550.0
-1292.75
-2125.75
-2860.5
-2466.5
-2380.75
-1530.5
1342.5
2742.0
1083.0
-877.25
-838.75
1108.25
2343.25
1551.5
80.0
-1577.75
-2755.5
-2881.25
-2693.75
-1635.5
70.5
933.0
1458.0
1434.0
27.0
-1441.25
-2123.0
-2006.75
-1433.75
-1562.25
-1892.0
-1704.25
-1715.75
-1474.5
-966.0
-1505.0
-2563.0
-2842.25
-2231.25
-1305.75
-923.5
-940.75
-735.75
-907.5
-1588.25
-1833.75
-1726.75
-2081.0
-2897.5
-3197.75
-1976.0
28.5
945.75
454.25
-453.25
-945.0
-792.75
-964.0
-1979.0
-2589.25
-2431.5
-2144.0
-1213.0
285.75
808.0
-35.5
-835.25
-586.75
90.75
323.0
107.5
-186.5
-282.0
-248.0
55.5
952.0
1740.5
1838.25
1189.75
-442.5
-1337.25
-230.25
434.0
-80.75
-26.25
182.0
526.75
2068.25
3429.25
2934.25
1596.0
1230.75
1321.25
480.5
-268.0
-461.25
-1262.25
-1632.5
-960.0
-713.5
-781.25
-809.5
-954.25
-364.25
521.5
387.75
-700.75
-1813.0
-1913.25
-1647.75
-2103.0
-1907.5
-784.75
-457.25
-531.75
-273.5
-192.25
-59.5
-114.75
-961.5
-1667.75
-1193.75
59.25
970.5
1544.25
2384.25
2130.5
376.0
-369.75
-77.0
-355.75
-27.5
1264.25
2293.0
3217.25
3571.0
2707.25
1858.75
1816.5
1829.5
958.5
-200.25
-197.75
51.25
-329.75
-6.75
312.75
-749.75
-2134.5
-3337.5
-4034.25
-3435.0
-2289.5
-1037.75
89.5
40.75
-614.75
-1458.75
-3358.5
-4933.0
-4311.0
-2525.25
-1260.75
-574.5
158.75
912.0
1397.0
1308.0
302.25
-390.5
113.25
-228.75
-1816.25
-2431.25
-2193.75
-1731.25
-732.75
-899.25
-2405.75
-2642.25
-2152.75
-2565.75
-2177.5
-591.75
-44.0
-880.0
-1686.0
-1476.0
-571.5
-407.75
-1012.25
-1124.5
-327.25
1194.0
1863.75
383.25
-918.25
-720.75
-786.75
-503.25
802.75
1080.0
776.5
1742.0
3003.0
3294.0
2646.25
1650.5
1015.5
760.5
1326.75
2812.0
3191.25
1677.5
-317.0
-1959.75
-2251.75
-1143.0
-958.5
-2223.25
-3052.0
-2568.5
-1265.25
-597.5
-853.0
-177.5
1059.5
852.25
200.75
719.5
1878.25
2802.75
3072.25
2793.0
2267.25
1405.75
463.75
-262.75
-582.5
142.75
1224.5
1017.75
115.25
25.5
382.0
401.5
290.25
209.5
-184.75
-1027.75
-1532.25
-948.5
-371.25
-982.0
-1333.5
-314.25
124.25
-938.0
-1440.25
-923.5
-1025.5
-1175.0
-249.0
389.5
475.25
1082.5
1020.25
-106.75
-757.25
-1248.5
-1772.75
-1313.25
-493.75
-38.25
-69.5
-924.5
-1560.5
-1059.25
215.75
2117.25
3525.75
2861.5
647.25
-1000.0
-359.25
1673.25
2799.0
3096.75
3212.25
2000.75
-334.25
-1471.25
-747.5
-225.5
-1064.25
-1944.25
-1754.5
-517.0
903.0
1227.75
934.25
890.5
485.25
280.75
1242.25
2547.5
3142.25
2122.5
11.75
-735.75
-113.75
-30.25
-97.25
575.75
1421.0
1828.25
1692.75
1505.25
1704.75
1702.25
883.0
-337.0
-945.0
-469.75
148.75
216.0
989.25
3086.0
4747.5
4540.75
2854.0
1089.75
380.25
487.0
1081.0
1908.25
1821.0
994.0
366.75
-281.25
-357.5
-124.75
-1117.25
-1916.75
-1531.0
-1580.5
-1328.75
59.75
405.25
-1495.0
-4080.75
-4880.5
-3575.5
-2328.5
-1561.25
29.5
1864.5
2199.0
1364.75
1385.0
1581.5
71.0
-1570.75
-2544.75
-3939.5
-3896.25
-1537.25
530.5
751.5
-653.75
-1907.5
-1449.25
-913.5
-1545.0
-2052.25
-1820.0
-1592.5
-2086.25
-2959.0
-3696.5
-4305.0
-3637.5
-1500.75
-139.0
-88.0
-59.0
290.75
402.75
-425.0
-1051.5
-363.0
-496.0
-1761.75
-1478.0
-80.0
979.75
2029.5
2031.0
756.0
191.5
-4.0
-1223.0
-2365.0
-2394.5
-2356.75
-3390.75
-4256.75
-3238.75
-2466.5
-3579.25
-3592.0
-2537.5
-3337.0
-4001.25
-2698.25
-1270.25
-163.25
145.5
-803.25
-1021.5
-390.0
-623.75
-1540.25
-2306.25
-2119.25
-1031.0
-531.75
-827.0
-1224.25
-1610.0
-1608.25
-1447.25
-1583.25
-1507.5
-1113.5
-584.5
148.75
591.25
726.25
1163.5
1351.0
505.5
-624.0
-1154.75
-1247.5
-863.75
54.0
575.0
8.5
-1235.25
-2024.75
-1660.75
-1418.75
-1790.0
-585.5
1673.0
1833.5
897.25
1341.25
1710.75
659.0
-427.25
-908.75
-1203.5
-909.25
-134.75
-345.0
-1635.5
-1985.5
-1044.25
-848.25
-1552.5
-1361.75
-417.0
-53.5
-448.25
-1522.5
-2600.0
-1994.0
47.5
1486.0
1955.5
1884.5
755.0
-1080.0
-2380.75
-2853.0
-3052.25
-3552.25
-3829.0
-2673.5
-993.5
-870.5
-2063.0
-3153.75
-3799.0
-3645.5
-2094.5
0.0
1000.5
1069.5
1140.5
813.75
561.25
1355.5
1426.0
-386.25
-1855.25
-1745.75
-1461.25
-2080.5
-2706.25
-2250.5
-1952.0
-2716.75
-2934.75
-2049.0
-1027.75
-646.25
-1546.75
-2816.0
-3608.25
-4014.25
-2473.5
40.5
104.25
-544.5
264.0
899.75
1660.75
2231.75
996.0
26.5
-90.0
-1102.25
-1923.0
-2456.5
-3487.75
-3638.0
-3248.0
-3170.0
-2613.0
-2014.0
-1639.25
-976.75
-390.75
145.0
612.5
673.5
261.25
-781.75
-1206.75
-524.0
-801.5
-1781.25
-1782.75
-1067.0
710.75
3208.0
4767.75
5384.75
4538.5
2015.5
414.0
393.0
525.75
1195.25
2090.5
1922.25
1293.75
844.75
305.0
98.5
120.25
-345.25
-554.25
-103.5
-250.5
-765.25
-374.0
-2.5
-644.5
-1076.75
-771.5
-634.0
-554.25
-829.5
-2429.5
-3472.5
-2676.75
-2580.25
-3338.0
-2938.5
-2288.0
-2252.25
-2258.0
-1496.75
570.5
1779.0
1017.75
347.0
-207.5
-463.75
574.25
999.0
595.0
609.5
506.75
1060.25
1602.25
335.5
-785.75
-891.0
-1109.0
-1224.75
-1855.75
-2904.5
-3489.75
-4065.25
-3933.0
-3246.0
-3543.25
-3769.25
-3174.0
-2735.5
-2679.75
-2902.5
-2373.25
-913.0
-633.25
-1540.75
-2019.0
-2337.25
-2917.25
-3393.0
-3543.0
-3134.0
-2254.5
-1718.75
-2116.75
-2574.25
-2077.5
-1350.25
-1537.75
-2476.0
-2821.25
-1984.0
-1194.75
-1101.75
-1448.25
-2398.75
-3010.5
-2315.75
-1184.5
-733.75
-1739.25
-3545.75
-4092.5
-3526.5
-3156.0
-2256.0
-279.25
1459.25
1910.75
1463.0
761.0
347.25
640.25
567.25
-406.75
-825.0
-1353.0
-3005.5
-3351.25
-1865.25
-983.5
-949.75
-1149.75
-1935.5
-2731.5
-2535.25
-1559.5
-941.75
-1061.75
-1337.0
-1533.75
-1572.75
-1479.25
-1534.5
-1435.0
-1080.25
-901.5
-968.5
-1747.0
-2954.5
-2339.5
284.5
1725.5
422.75
-1849.5
-2708.5
-1181.75
940.25
1158.75
489.0
1021.75
1936.25
2295.0
2438.5
1932.75
880.5
749.75
1846.25
2494.5
1572.25
467.75
574.75
957.25
848.5
720.25
439.75
-125.75
-243.5
384.0
1003.0
791.0
-28.25
-691.0
-1080.25
-1123.75
-586.25
-259.0
-449.0
-170.5
-46.75
-709.5
-477.25
246.5
-41.75
-291.25
-1284.75
-3759.5
-4378.0
-2807.25
-1678.5
-718.25
-290.0
-1141.0
-1372.5
-458.75
382.25
888.0
1151.75
1212.5
1129.0
1389.75
1984.75
1720.75
965.25
415.5
-891.25
-2490.5
-3248.75
-2956.0
-1328.75
178.25
391.0
719.0
1159.0
980.75
980.0
995.75
455.25
-445.5
-1256.0
-1084.75
-510.75
-703.25
-533.5
602.5
1435.25
1582.0
1149.25
-48.0
-1673.5
-3189.0
-4223.5
-4797.5
-4968.75
-4326.5
-3231.5
-2407.75
-1413.25
-727.25
-1656.25
-2669.25
-1833.25
-658.25
-636.5
-1078.25
-1439.5
-1205.5
-51.25
921.75
1040.0
627.25
-288.0
-1251.5
-2070.75
-3080.5
-3055.5
-1520.0
-196.0
1158.75
3038.0
3006.5
988.5
160.5
1055.75
1557.0
765.5
95.25
413.25
260.0
-20.75
1125.0
1430.0
-667.75
-2719.75
-3453.0
-3091.75
-1879.5
-1167.0
-1595.0
-2448.5
-2629.5
-1557.75
-724.75
-841.75
-683.75
-1303.0
-3423.0
-4151.5
-2706.0
-1590.0
-1187.25
-347.75
290.75
-188.0
-1217.25
-2107.5
-2534.5
-2355.0
-2208.0
-2154.25
-1517.0
-1002.75
-1375.5
-2181.5
-2857.75
-2350.0
-803.25
-194.5
-356.25
-289.5
-835.25
-1572.75
-1565.25
-1180.75
33.75
1563.5
1778.5
1181.75
270.0
-806.5
-766.25
-420.25
-1062.0
-1731.25
-2704.0
-4258.5
-4551.0
-3268.0
-1628.0
-501.25
-462.75
-989.0
-1346.25
-1033.5
-208.25
-1087.0
-3325.0
-3444.5
-2765.75
-4131.5
-5234.25
-4875.0
-4883.75
-4713.5
-3570.75
-2496.0
-1640.25
-881.25
-610.75
-620.25
-1051.0
-1996.75
-2268.75
-1381.25
-364.0
26.75
55.25
749.0
2307.25
3255.25
2900.25
2329.25
2556.5
3532.75
4296.0
3757.5
1968.75
1009.75
2308.75
2953.5
985.25
-53.5
1119.5
1638.5
1003.5
26.75
-699.25
-251.25
282.5
-22.5
-175.5
-44.0
157.75
433.0
340.25
28.5
-104.5
162.5
396.5
-570.25
-2333.0
-3681.25
-4544.75
-4786.0
-4235.5
-3060.75
-1558.5
-430.5
337.25
906.75
911.75
832.75
852.25
358.5
-457.25
-888.0
-422.5
240.75
-320.75
-2119.75
-4007.0
-4213.25
-2631.5
-1730.0
-1281.0
-346.0
-1293.75
-3143.75
-2779.0
-1256.5
332.25
1613.75
1650.0
1478.25
1169.25
-53.25
-946.25
-1422.5
-1850.75
-1531.75
-946.25
-254.75
418.0
57.25
-417.25
319.0
2149.0
4383.0
5171.25
4244.0
3541.5
2945.25
2060.25
1766.0
1131.75
-273.25
-545.5
772.75
1945.25
1376.0
-477.0
-1104.25
69.0
453.0
-816.75
-1477.75
-341.75
1193.25
1558.5
768.0
239.75
944.5
1588.5
741.25
-209.75
483.25
2022.25
2798.0
1918.25
-391.0
-2388.0
-3191.75
-3940.0
-4824.0
-4610.25
-3356.75
-2334.75
-1987.5
-2055.25
-2577.0
-2960.0
-1950.75
-66.75
995.0
1551.0
2508.5
2458.5
487.5
-1141.75
-967.25
-1001.5
-2303.0
-2625.5
-942.5
304.0
-514.75
-1586.5
-1280.25
-625.0
-363.75
234.5
908.25
834.5
608.25
922.75
1194.75
915.75
164.75
-1240.5
-2898.5
-3386.75
-2162.0
-391.75
350.5
-92.75
-486.5
-550.75
-387.75
965.25
2745.75
3008.5
2067.0
752.5
-249.75
289.25
1151.75
498.75
-185.5
326.0
866.0
1171.5
1638.75
1663.75
1319.5
1375.75
1754.75
2411.5
3174.75
3268.0
3164.75
3195.5
2622.25
2544.75
3455.0
3465.5
2566.0
1674.25
929.75
1206.0
1992.5
2074.75
1342.5
-531.0
-1685.25
-480.25
137.75
-361.25
545.25
1198.0
54.25
-828.75
-647.0
-685.0
-2127.0
-4068.25
-4584.25
-4317.25
-4089.25
-2985.25
-1562.25
-1014.0
-1130.25
-755.0
823.0
1522.75
23.0
-843.25
-254.0
-268.5
-489.25
-257.75
-568.5
-1417.25
-1727.25
-623.5
1259.5
2308.0
2102.5
799.75
-1089.5
-2640.0
-4026.5
-4901.25
-4231.75
-2971.75
-2183.25
-1404.0
-173.0
1332.25
2275.0
2437.75
2163.75
1661.0
2131.0
2761.0
1576.0
1186.75
2491.75
1925.0
752.25
1499.25
2300.5
2725.25
3200.25
2862.5
2121.5
1161.5
-28.75
-990.5
-2004.25
-2142.75
-1016.75
-797.0
-1428.75
-980.25
-261.5
-668.0
-1286.75
-1277.75
-1541.25
-2185.25
-2173.0
-1830.75
-1419.75
-362.5
608.25
971.0
815.25
-628.5
-2317.0
-2034.5
-717.25
-472.5
-1177.5
-2290.0
-3701.75
-4099.25
-2783.75
-1495.5
-1231.75
-1031.75
-641.5
-704.5
-1244.25
-1242.75
-308.0
165.5
-1.0
259.0
71.0
-814.5
-724.5
442.0
1382.5
1377.75
1068.0
1347.0
958.0
-677.5
-1481.0
-1383.75
-2088.5
-2885.5
-2570.5
-1824.5
-1265.75
-734.0
-1007.0
-2490.75
-3194.0
-2116.75
-1137.25
-1348.0
-1679.5
-885.75
489.75
814.5
283.0
-509.0
-2104.5
-3387.75
-2932.5
-1644.0
-885.5
-893.0
-568.75
819.0
2219.5
2616.75
1600.5
240.5
393.0
619.5
-275.25
-352.25
-116.0
-563.0
-29.75
1451.75
2668.5
2892.75
2025.25
1742.0
1811.75
928.25
551.5
401.0
-957.75
-2069.75
-2280.75
-2082.0
-1689.0
-2106.5
-2716.0
-2290.75
-1654.0
-1180.75
-633.75
-510.0
-867.25
-942.0
-304.75
-75.5
-750.5
-1073.0
-1795.25
-3929.0
-5134.25
-4026.25
-2254.0
-1249.25
-875.5
-399.25
-24.0
216.75
682.25
-217.5
-2692.25
-3899.0
-3617.25
-3579.0
-3408.5
-3137.75
-3886.0
-4909.0
-4622.5
-3186.25
-1536.75
-47.5
782.25
784.0
553.75
503.0
947.5
1496.75
1096.75
-163.75
-1602.0
-2085.25
-858.25
-120.5
-1249.25
-2440.25
-3159.5
-3326.75
-2475.5
-2265.25
-2933.75
-2551.5
-1556.5
-1200.25
-724.0
328.5
262.25
-1519.0
-2372.0
-1552.5
-1394.5
-1672.0
-970.0
-355.25
-849.5
-1890.75
-2589.25
-2688.25
-2533.25
-2306.5
-2039.75
-1672.75
-1636.75
-2376.0
-2304.5
-972.5
-797.75
-1449.5
-1116.5
-1194.5
-2237.5
-2617.25
-2425.75
-2564.75
-2927.25
-3134.25
-2836.0
-2051.0
-1415.0
-1306.75
-1340.0
-1025.25
-281.5
425.5
268.75
-897.5
-2175.75
-2236.5
-461.0
1455.75
1319.25
-471.0
-2486.25
-3904.25
-4235.5
-3917.75
-3275.0
-2001.0
-1072.25
-1831.25
-3154.75
-2707.5
-1137.75
-1026.5
-2047.5
-2632.75
-2859.25
-2458.0
-1478.25
-995.5
-900.25
-902.25
-1360.0
-1614.25
-582.75
1037.25
1310.5
621.0
411.25
-166.0
-628.75
412.75
922.75
32.75
-381.5
68.5
1189.0
2272.5
2491.25
2765.75
2745.75
1482.5
430.75
231.0
-189.25
-1244.25
-2495.75
-3142.25
-3136.0
-2625.5
-1484.25
-993.0
-1811.25
-2379.25
-2354.75
-2695.25
-2589.75
-1076.25
273.5
89.5
-629.5
-1357.75
-2107.5
-2197.0
-2379.5
-3349.25
-4052.5
-4247.0
-4151.25
-3860.5
-3980.75
-4105.0
-3945.5
-3996.75
-3871.0
-3805.25
-4188.75
-4345.0
-4894.5
-6214.5
-6919.75
-6693.0
-5653.0
-3959.75
-3141.25
-3039.0
-2230.25
-1529.25
-1143.5
-419.75
-825.75
-2076.0
-1767.0
-235.5
1313.5
2261.25
1938.75
1454.5
963.75
-353.25
-881.0
-828.25
-1375.0
-494.25
1430.0
2073.25
2024.75
1695.0
1098.75
690.75
313.25
708.0
1478.0
1190.75
349.75
-779.5
-1657.75
-1451.0
-1679.25
-2566.5
-2930.25
-3228.5
-3342.75
-3074.25
-2426.5
-1116.25
-440.75
-320.25
233.75
217.5
346.75
888.75
171.0
-324.0
-4.25
-608.25
-1353.25
-2222.75
-3460.0
-2670.0
39.75
1829.25
1493.25
338.25
218.75
10.75
-1290.5
-1228.25
173.0
345.0
-101.0
132.75
268.5
295.0
1337.75
2398.25
1244.5
-842.0
-1246.75
-981.0
-1630.75
-2719.0
-3491.75
-3180.25
-2041.0
-1312.75
-716.5
276.25
778.0
459.0
164.5
139.25
-617.5
-2282.0
-2917.5
-1493.75
292.5
803.25
261.25
-443.0
-960.5
-1054.75
-242.25
695.25
475.25
-57.5
0.75
-60.75
-170.0
-203.0
-765.75
-1358.25
-1757.5
-2134.75
-1615.25
-834.5
-1053.0
-1120.5
-417.25
-275.5
-1025.0
-1362.75
-611.75
-262.5
-1221.75
-2171.0
-2724.5
-2856.0
-1679.0
-144.0
544.75
907.25
1355.75
2004.0
1904.0
195.25
-981.5
-452.0
-372.0
-1557.5
-2750.25
-3504.75
-4414.0
-5244.5
-4875.25
-3919.5
-3695.0
-3991.0
-4568.0
-4772.25
-3912.75
-2921.5
-1880.5
-968.75
-1463.0
-1529.5
159.0
802.75
45.5
-78.0
38.75
19.0
220.25
65.0
-67.75
811.0
1603.75
760.75
-581.75
-807.25
-788.75
-1233.25
-1130.75
-157.75
1124.0
2062.75
2082.0
1494.0
834.75
231.25
-200.75
-807.0
-1488.25
-1417.75
-1095.75
-1151.0
-884.75
-795.75
-1777.5
-2626.0
-2761.0
-3207.75
-3633.5
-3049.0
-1778.0
-572.5
166.5
57.0
-970.5
-1721.5
-1178.0
-443.5
-64.0
538.0
312.25
-681.25
-690.75
60.75
1114.25
1851.75
649.0
-1111.75
-1377.75
-962.75
-696.0
-1256.5
-2186.75
-1765.0
-1334.0
-1687.5
-711.0
455.75
-361.25
-1982.5
-3017.75
-2842.25
-1580.0
-639.75
-423.75
138.75
1060.5
691.25
-980.5
-1873.5
-2106.0
-2943.5
-3831.75
-3986.0
-2860.5
-1260.5
-1003.0
-1858.5
-3466.75
-4763.75
-3607.25
-2661.5
-4143.5
-4733.25
-4129.75
-3804.0
-2719.25
-2199.0
-2918.75
-2844.75
-2134.75
-1295.25
-478.25
-913.25
-1902.25
-2250.75
-2671.0
-3029.75
-2366.0
-1565.0
-2047.75
-2661.5
-1563.0
364.0
1432.0
1284.25
476.25
80.25
445.0
1367.0
2168.25
1305.25
-230.0
-55.75
755.75
982.25
1428.75
1590.75
810.0
-167.5
-708.0
-952.5
-1646.5
-2780.75
-3863.25
-5053.5
-5320.0
-4080.0
-3411.5
-3360.0
-1974.25
-417.0
-116.75
-235.25
-865.75
-2155.25
-3254.25
-4160.75
-4569.75
-3909.5
-2657.0
-1305.25
-831.75
-1402.5
-1224.0
-662.25
-783.25
-391.25
-554.0
-2506.75
-3648.25
-3221.5
-2878.0
-2521.25
-2241.0
-2838.5
-3495.25
-2659.75
-930.75
-641.75
-1476.0
-1284.75
-698.0
-1221.25
-2118.5
-2174.5
-2026.0
-2856.25
-3226.25
-1820.75
-686.5
-916.0
-1638.25
-2687.5
-3405.75
-3430.0
-3211.0
-2183.5
-320.5
1524.5
2867.0
2822.5
1412.0
525.75
1466.0
3045.25
2792.5
638.5
-730.5
-446.75
-459.75
-1335.75
-1559.25
-1229.25
-1473.25
-1762.75
-1771.5
-1408.5
-229.25
113.5
-1204.0
-2594.75
-4015.0
-5055.75
-4396.75
-2858.75
-1115.0
375.25
774.0
951.25
1181.0
948.5
362.5
-756.0
-1208.75
-1088.75
-2819.0
-4999.25
-5709.75
-6049.0
-5253.75
-3218.5
-2078.5
-2216.75
-3380.75
-4761.5
-5410.25
-5712.25
-4486.5
-1672.25
-347.0
-476.25
108.5
1462.5
2941.75
3311.0
2267.5
1286.75
407.5
-217.25
676.75
1953.0
1982.5
1323.5
603.25
4.0
-382.25
-940.75
-1476.75
-1304.0
-869.5
-1493.75
-3071.75
-3634.25
-2571.5
-1386.25
-671.25
-8.75
668.75
1202.25
1123.5
722.5
574.0
365.5
1089.75
3023.0
3558.0
2487.0
1464.25
325.5
-151.75
291.5
187.75
-126.25
-169.5
68.0
1045.25
1888.25
2465.0
2569.5
693.5
-940.5
-109.5
747.25
749.0
847.25
431.75
-581.25
-1519.75
-1816.5
-1624.25
-1565.0
-1259.75
-993.5
-1161.75
-1055.25
-1438.0
-2485.75
-2914.75
-3040.75
-2879.5
-2945.75
-4634.25
-5508.25
-3680.25
-1854.75
-1389.75
-1549.25
-2053.5
-2195.5
-1633.0
-1044.0
-967.5
-701.25
554.25
1239.5
306.25
-77.5
1027.0
1814.0
1934.5
2523.0
2777.5
1555.25
603.75
1248.5
1943.0
1942.0
1680.5
959.5
236.75
237.5
202.0
-962.5
-2178.25
-1612.25
-724.25
-1672.25
-2777.25
-1963.5
-111.25
881.0
263.75
-996.0
-1712.25
-1508.0
-672.25
-265.5
-383.5
3.25
600.75
174.5
-1246.25
-1748.25
-607.75
-271.75
-1476.5
-2324.25
-2271.5
-942.0
1100.75
1716.5
1557.5
1749.75
1041.75
-736.5
-2602.5
-3481.0
-3277.25
-3728.5
-4342.25
-3462.25
-2569.0
-2567.0
-2333.0
-2058.0
-2634.5
-3578.75
-3024.75
-877.75
352.5
287.5
-133.75
-1756.75
-3344.0
-2263.0
340.5
2262.25
3372.5
3514.0
3018.75
2973.0
2570.75
1144.5
21.75
-948.0
-2297.5
-2505.25
-1572.25
-1077.25
-1220.0
-1511.0
-1310.0
-955.0
-1626.25
-2129.0
-877.25
962.75
2482.5
4123.25
4958.0
3685.0
1935.75
2137.5
3335.25
3693.5
2978.5
1112.5
-643.25
-861.5
-397.25
322.75
1128.0
1270.75
1613.75
2053.5
1468.5
1102.25
1375.5
1302.25
1332.75
1283.75
1067.25
1807.75
2324.0
1327.5
759.75
1464.5
1835.0
1608.75
1582.25
1734.75
1670.0
1288.75
1339.25
2475.25
3827.75
4322.25
3923.5
3555.75
4264.5
4957.25
3923.0
2152.75
1255.75
1339.25
1725.25
1603.5
917.25
-140.75
-690.5
478.0
1515.25
1171.5
1314.25
654.0
-1647.0
-1820.25
-81.5
339.75
201.25
914.0
2201.75
2896.0
2032.0
1380.5
2188.25
2631.25
1953.5
1011.25
10.5
-992.25
-1749.75
-2260.25
-2543.75
-2200.0
-1144.75
60.0
1424.25
2886.5
3841.5
4386.0
4359.5
3597.75
3167.5
2858.0
1500.75
239.5
322.75
723.0
494.5
-510.25
-2112.25
-2943.5
-2408.75
-1555.75
-428.25
572.5
347.75
398.75
1505.75
1800.25
1293.75
623.25
-474.75
-982.75
-529.0
99.25
371.25
-633.5
-2845.75
-4573.75
-4182.75
-1897.25
-294.75
-478.75
-1117.0
-1326.25
-269.75
1119.25
478.75
-992.25
-1491.0
-1644.5
-1476.0
-1228.5
-1587.0
-2429.25
-3626.75
-3918.0
-2401.25
-677.25
-426.0
-1879.25
-3196.25
-2488.0
-1282.75
-1241.5
-1656.75
-1821.25
-1369.75
-689.75
-400.75
-181.5
-355.5
-876.0
-700.5
-518.5
-1359.75
-2304.75
-2148.5
-1125.0
-355.0
293.25
1733.25
3379.0
4076.0
3597.5
2620.0
1935.5
1485.25
1270.25
1340.5
1066.5
782.25
1108.0
1372.25
1213.0
650.75
-448.25
-1181.5
-857.75
-271.75
253.0
1146.75
1811.0
1587.5
1165.5
1379.25
1999.5
1877.5
1101.5
1433.5
2125.75
1311.25
293.75
-283.75
-855.25
-410.75
-284.0
-1381.5
-1313.5
-687.5
-1066.5
-1106.0
-957.25
-1312.0
-1410.5
-989.0
50.5
821.5
315.5
-180.75
208.5
851.5
1322.75
1489.0
1917.75
2623.75
2511.75
1858.0
1672.25
2007.0
2595.25
2804.75
2414.0
2657.0
3896.5
4522.5
4158.75
3801.75
2795.5
927.25
-90.5
-246.5
-312.25
263.0
829.25
572.0
379.25
473.75
748.0
1767.75
2500.0
1794.75
1229.75
1157.25
-490.75
-2454.75
-2686.25
-2973.75
-3265.0
-2099.75
-1429.75
-1842.25
-2549.75
-4009.25
-3894.25
-1414.5
-255.25
-435.75
-4.5
-169.25
-548.5
442.25
1556.5
1547.5
1114.25
960.75
859.75
396.0
137.25
829.0
1285.75
-58.75
-1744.25
-1822.5
-1730.75
-2638.75
-3090.75
-2777.25
-1986.75
-56.0
1766.5
2155.25
2309.25
2297.75
1178.75
-48.25
-469.25
-65.75
936.5
1179.0
330.25
-157.5
-229.25
-879.0
-1889.0
-2349.75
-2151.75
-1815.75
-1252.75
-748.75
-481.25
869.25
2311.25
1865.0
1474.0
2120.25
2241.0
1631.75
87.75
-1095.0
-265.5
568.75
1070.25
2134.25
2019.75
1641.25
2215.75
2017.5
1616.0
1748.0
1614.75
1772.75
1856.0
1088.25
420.5
803.75
1714.0
938.25
-1578.75
-2883.0
-2429.5
-1523.5
-753.5
-293.25
691.75
2115.75
3128.25
3918.5
3998.25
3305.5
2361.75
1048.5
601.75
1025.5
503.75
-147.75
413.75
2031.5
3699.75
3615.25
2763.75
3203.5
3830.0
4051.0
4282.0
3622.75
2634.0
2595.0
2076.0
-298.25
-2240.25
-1871.25
-1443.0
-2494.0
-3577.75
-3772.25
-3310.5
-2756.0
-1993.5
-785.5
-456.5
-1230.25
-2199.25
-3494.75
-4222.75
-4030.75
-4042.75
-4011.5
-3642.5
-2421.0
22.0
1797.0
2206.5
1318.0
-965.25
-1760.25
-408.0
215.5
-241.0
-1202.75
-1615.25
120.5
2402.0
3334.25
2998.75
2094.25
1964.0
2064.5
1419.25
1231.5
1505.5
1418.75
1078.5
359.25
-333.25
-622.25
-742.75
-926.75
-1613.5
-2127.5
-2091.75
-2496.25
-2141.25
0.5
1533.0
1473.5
1517.0
2122.5
2629.25
2636.25
1691.5
512.75
668.25
1411.75
1390.75
948.75
-254.75
-1562.25
-1159.5
-176.5
533.0
1604.0
2242.0
2825.5
3366.25
2639.25
2450.75
3536.0
3799.0
2914.0
922.25
-1180.75
-1272.75
-751.5
-1572.5
-2842.75
-3660.25
-3556.25
-2849.75
-2746.0
-2845.75
-2237.75
-1669.5
-1771.25
-2123.25
-2528.5
-2506.25
-1433.0
-206.0
539.5
1179.0
1023.25
-102.0
-1168.5
-1493.5
-1001.25
-1407.0
-3197.0
-3559.0
-2181.25
-662.75
846.75
1143.75
266.0
-98.5
-438.75
-565.75
511.25
1388.0
1277.0
1818.25
3885.25
5621.0
5690.5
5517.75
5219.25
3808.25
2520.0
2291.75
2646.5
2678.75
1944.75
1767.75
2066.75
1599.5
1507.5
2004.25
2132.5
2449.0
2741.75
2621.75
2659.5
2653.25
2059.25
762.75
-253.25
-214.5
-375.75
-1016.0
-1107.75
-966.5
-1115.75
-1799.0
-2798.75
-2897.25
-1822.0
-895.25
-1257.75
-2137.0
-2501.25
-3119.0
-3636.5
-3198.75
-2647.5
-1735.5
-1150.25
-1937.0
-1402.75
209.5
-104.75
-773.25
-948.25
-2032.5
-3082.25
-3123.5
-1830.25
-330.75
-924.25
-2300.0
-2785.0
-3152.75
-2558.75
-574.5
1075.25
1506.75
1201.5
1260.25
1327.75
452.5
141.0
638.5
90.0
-580.5
-1.75
740.75
1179.25
1911.25
2638.5
2337.5
1082.0
321.0
241.75
212.0
682.75
919.75
235.5
377.75
965.0
265.25
-82.5
441.75
-25.75
-1132.0
-1894.0
-1994.75
-1637.25
-2126.75
-2788.0
-2515.75
-2348.0
-1984.25
-1468.0
-1850.5
-1381.0
208.0
410.0
-779.0
-2040.25
-2241.5
-683.0
992.5
1379.75
1163.5
879.0
569.75
691.75
1456.5
1855.75
1431.0
1036.5
462.25
-241.75
-290.75
-545.75
-1009.0
-968.25
-1208.25
-1292.75
-1029.5
-1458.0
-1642.0
-1397.5
-1816.0
-1862.25
-1015.75
-590.0
-850.75
-582.75
698.0
1586.75
1541.25
1569.5
1678.0
1987.25
3066.25
4057.0
3507.75
1107.5
-1114.0
-1345.5
-940.25
-1007.75
-1114.25
-1210.0
-1035.0
-1274.5
-2714.25
-3650.25
-2822.75
-1325.25
-713.75
-1218.5
-1390.0
-1006.75
-1014.0
-827.75
-228.5
298.5
792.0
385.25
-891.5
-1456.5
-1815.25
-3234.25
-4406.5
-3972.25
-3065.5
-3086.0
-3906.75
-4593.0
-4203.5
-3291.25
-3446.0
-4301.25
-4195.0
-2791.5
-1641.5
-2240.5
-2869.25
-1545.25
284.75
1281.5
821.75
-1207.25
-2389.75
-2595.25
-3903.5
-5077.75
-5406.75
-5789.5
-5424.75
-4504.75
-3682.0
-2881.0
-3046.75
-3758.5
-4060.0
-4298.0
-3221.25
-600.0
786.75
-17.0
-1918.25
-3433.0
-2870.0
-1396.75
-1303.75
-1883.25
-2579.0
-4157.5
-5571.75
-5504.5
-4027.75
-1916.75
-781.75
-1021.25
-1377.75
-1185.0
162.75
2146.0
2678.75
1853.0
494.75
-1597.75
-2576.25
-1199.0
442.5
1008.0
1218.75
1776.0
1910.5
69.5
-2357.25
-2394.5
-1008.0
-745.75
-1092.75
-1093.75
-985.25
-236.5
946.0
1358.5
1348.25
1279.25
722.5
-352.75
-2108.0
-3228.0
-2543.75
-1777.25
-1216.25
-722.75
-1782.25
-2511.0
-1714.25
-1631.5
-1821.25
-1912.5
-2516.25
-2404.5
-2608.0
-3449.25
-3000.25
-2841.25
-3424.75
-2665.25
-1737.25
-1677.0
-1444.25
-555.5
730.0
975.75
-225.0
-1578.25
-2538.5
-2597.5
-2137.25
-2139.0
-1374.5
427.75
1279.0
865.75
297.75
313.5
1281.0
2372.0
1630.25
-857.25
-2008.5
-1156.5
-941.75
-1415.75
-920.25
115.0
929.5
1580.0
1941.25
1960.25
2380.75
3146.5
2493.5
923.25
721.0
1088.25
832.25
694.0
638.5
365.0
142.5
211.0
94.25
-1092.5
-1949.0
-1270.0
-906.0
-1342.75
-1504.5
-1124.25
190.0
1433.0
1261.0
388.25
-311.25
-346.5
100.25
443.25
932.0
1118.0
1413.5
2963.5
3730.0
2784.25
1896.25
826.0
127.5
862.5
1133.0
963.25
2113.75
2886.5
1577.5
-40.25
-584.5
-1439.0
-3060.5
-3469.75
-2297.0
-1162.75
-528.5
281.75
1436.0
1773.5
1056.25
1095.0
1585.0
987.25
467.75
625.75
625.25
919.0
1337.25
1188.5
638.25
-673.75
-2040.75
-2012.25
-1379.25
-776.5
-199.25
-969.75
-2476.75
-3003.25
-3235.0
-2745.25
-354.25
1754.25
1740.75
1011.75
778.5
349.25
-682.5
-855.0
199.25
910.5
1510.5
2406.0
2579.75
2553.5
2598.0
2170.25
2083.75
1878.75
882.75
646.5
1182.25
1099.5
672.75
459.25
203.5
-219.0
-190.75
481.75
817.75
654.5
316.5
-638.25
-1495.25
-1119.75
-257.0
91.0
468.0
1471.0
2016.0
1343.0
871.25
1483.0
2131.75
1967.25
1725.5
2762.5
4401.5
4691.0
3611.25
1983.75
308.25
-366.5
-25.75
-125.5
-1066.0
-1484.5
-489.5
980.25
1634.75
1016.25
-100.0
-343.5
-61.5
-120.75
136.75
776.25
723.5
-599.25
-2068.0
-1887.0
-1196.5
-1437.75
-1185.75
-768.5
-1388.25
-1870.25
-1710.25
-946.25
1.25
-166.5
-508.75
157.75
1346.75
2720.75
2728.0
913.25
-386.75
-885.5
-1528.25
-1622.25
-1284.25
-1341.75
-901.0
1089.0
3137.0
3917.5
4452.0
4374.25
3074.0
2460.0
2972.0
3189.75
2649.25
2065.0
2440.5
2499.5
1223.25
277.25
-585.25
-1652.5
-1401.75
-714.0
-102.0
828.75
558.75
-836.0
-2041.75
-2297.0
-1138.25
-277.25
-565.5
-779.0
-685.25
-155.5
-83.0
-893.0
-836.5
-1098.0
-2580.5
-2835.75
-2200.0
-1669.5
-1194.0
-1762.0
-1930.25
-1092.25
-956.0
-14.0
2222.25
3683.0
4570.75
4935.25
4317.25
3285.0
1863.25
530.5
-444.5
-1216.25
-845.0
33.5
526.75
1823.0
2608.75
694.5
-1570.5
-1496.75
-243.5
-77.0
-1135.0
-1003.5
913.75
1283.0
-396.75
-653.75
753.75
2070.25
2895.0
2023.25
-23.75
-945.5
-1476.75
-1845.5
-138.0
1883.5
1265.5
-606.5
-1205.0
-916.5
-1426.0
-2524.5
-2454.0
-945.25
680.5
1915.75
2714.25
2502.75
1908.75
1391.25
-289.5
-1991.75
-2103.5
-2459.5
-2888.5
-2269.0
-2692.25
-3849.75
-4421.0
-5181.5
-4617.0
-2730.5
-1883.0
-836.0
641.75
558.25
162.25
825.5
1715.75
2131.75
1775.0
864.0
244.75
936.25
2172.0
1738.75
32.0
-1830.25
-3935.75
-4611.0
-3396.75
-2219.0
-1384.5
-1035.75
-1249.25
-746.25
397.0
1493.25
2290.5
1864.25
318.5
-1021.5
-1113.25
-17.75
446.25
-729.0
-2044.75
-2093.0
-838.25
867.25
1683.75
1242.25
544.75
33.75
-547.25
-592.75
-166.0
-178.0
194.0
1080.75
1019.25
462.0
-246.75
-1406.0
-1556.75
-1039.0
-1545.75
-2354.25
-3034.75
-4065.5
-5072.75
-5408.75
-3973.75
-1696.5
-1604.75
-2754.0
-2100.0
-891.75
-1039.75
-1055.5
-358.25
-544.0
-1528.25
-2235.5
-2332.25
-1512.75
-1046.0
-2052.5
-2209.75
-626.5
221.0
-154.0
-860.25
-1959.75
-2734.5
-2592.5
-2314.25
-2360.25
-2253.5
-1647.75
-1253.5
-1908.0
-2726.75
-2358.25
-1405.25
-904.75
-464.0
-39.0
-244.0
-823.0
-1450.5
-2041.75
-2613.5
-3334.75
-2972.5
-1044.75
380.75
1032.0
1584.25
832.25
-647.5
-1749.5
-3337.75
-4507.25
-3970.75
-2816.0
-1624.5
-377.0
-10.75
-945.75
-1960.75
-1893.25
-1629.25
-1439.0
311.5
2646.75
3082.0
2143.5
1065.25
99.75
-255.75
-270.0
-500.75
-309.25
798.25
1755.5
1592.25
1401.75
1884.0
1711.5
1172.75
1550.75
1395.0
-291.75
-1617.25
-1255.5
129.0
594.75
-1186.0
-2926.25
-2157.5
-1049.25
-1688.5
-2255.5
-1687.0
-1256.0
-1566.0
-2257.75
-2759.0
-2847.5
-2911.5
-2754.75
-2208.0
-2076.75
-2461.0
-2862.5
-3231.75
-3248.25
-3002.0
-3066.25
-2928.0
-1907.75
-485.75
391.0
520.5
561.75
377.75
-255.5
18.0
1542.5
2862.5
2844.25
1222.0
-16.25
807.0
1580.0
1518.0
1703.75
600.25
-1771.0
-3236.0
-3666.0
-2815.75
-702.75
1335.5
3045.5
3735.5
2947.5
1989.75
1185.0
746.25
772.0
458.0
1048.75
2490.75
2238.5
1068.75
398.0
-136.75
82.5
429.75
254.0
546.0
224.0
-1157.0
-1630.75
-1492.0
-2084.75
-2916.5
-2977.25
-2013.25
-1113.0
-1052.25
-1135.0
-1251.5
-1652.0
-1305.5
269.5
1150.0
23.5
-1100.25
-849.25
-229.5
909.75
2288.5
2096.75
905.5
243.0
86.75
370.25
527.25
-2.25
-453.0
-625.25
-899.75
-1077.0
-1399.25
-2200.5
-2980.5
-2954.5
-1648.75
241.5
1125.0
713.25
524.25
1610.75
2908.25
2703.5
1272.75
170.75
-403.25
-1131.25
-2048.75
-2725.25
-2520.0
-1858.5
-2320.75
-3409.0
-3447.0
-3056.25
-2823.75
-2032.75
-1250.75
-1187.5
-1114.25
-303.0
731.25
480.25
-817.5
-1056.75
-455.25
-407.0
-261.0
288.25
425.75
-175.75
-1722.5
-3403.25
-3835.5
-3548.0
-3532.5
-3555.5
-3414.5
-2890.5
-1781.5
-1070.0
-1715.5
-2499.75
-1571.5
-4.25
1.0
-721.25
-1004.0
-1517.75
-1490.75
-548.0
-610.0
-1244.0
-663.5
509.0
1588.75
2109.75
1209.0
-13.5
-310.0
-331.5
-295.75
113.5
70.75
-1047.25
-1872.25
-1327.25
-675.5
-297.25
553.75
829.25
572.0
995.75
949.75
359.5
645.75
1044.75
1111.5
921.75
278.75
956.25
2346.75
1663.0
891.0
1573.25
1297.75
994.0
2375.75
3362.75
3158.25
2923.0
3047.5
3213.5
2501.0
1637.5
1904.5
1752.75
1110.0
1927.75
2641.5
1715.25
828.5
494.75
292.75
550.0
1015.5
1423.75
1350.0
659.5
887.5
1980.5
1799.75
809.5
876.0
1796.25
2389.0
1484.0
-815.5
-2242.25
-1920.75
-1283.75
-569.25
203.5
-116.5
-673.0
279.25
1494.0
1505.75
1791.25
3140.0
3564.75
2533.75
2068.0
2217.75
1340.75
246.5
523.75
1298.25
1157.0
608.0
509.75
68.0
-997.25
-1281.75
-982.5
-1345.75
-2160.5
-3545.0
-4781.75
-3621.5
-1265.75
-524.0
-770.0
-1101.25
-1634.0
-1493.25
-662.5
402.25
1616.5
1357.75
-471.0
-965.25
202.5
941.5
770.0
-56.5
-733.25
-603.75
-933.75
-1511.5
-622.5
495.0
268.75
-377.0
-616.0
-705.5
-1387.5
-2314.75
-2122.0
-1393.5
-687.0
1060.25
2697.75
2668.0
2085.0
1249.25
-569.25
-2136.5
-1965.5
-891.0
-228.5
577.5
1760.25
1988.75
1299.5
783.5
635.0
821.75
758.0
99.75
-48.0
229.5
-492.5
-1766.5
-2399.25
-2743.75
-2934.5
-2160.75
-643.0
547.75
525.25
-984.75
-2453.5
-2668.5
-2768.5
-2722.75
-1438.25
-114.75
122.75
294.5
1597.75
3406.0
3616.5
2365.75
1978.25
2702.0
3338.25
3254.25
2152.0
747.25
286.75
1009.5
1927.5
2247.25
2238.75
1588.0
175.25
-581.75
-236.25
702.5
1533.25
1340.5
1247.0
1828.75
1816.75
2122.5
2789.25
2135.0
1358.0
1217.25
883.5
942.0
1157.0
582.0
-650.25
-1501.75
-957.25
-527.5
-933.75
-99.5
838.5
12.5
-896.0
-1424.75
-2070.5
-2522.0
-3418.5
-4020.25
-2994.5
-1957.5
-2558.5
-3545.0
-3108.0
-1689.5
-1070.0
-1764.0
-2806.25
-3223.0
-3371.5
-3896.25
-4218.5
-4118.25
-3418.25
-1960.75
-1546.75
-2171.0
-2238.75
-3089.75
-4004.0
-2512.5
-1061.75
-1484.75
-1779.75
-1399.0
-834.0
-271.5
225.5
1288.0
2710.0
3409.75
2708.5
1490.5
1639.0
1771.5
-84.25
-1628.5
-2253.75
-3791.0
-4580.5
-3552.0
-2599.75
-1985.75
-1459.25
-1455.5
-1282.5
-1197.25
-2159.0
-2381.0
-1082.25
-1426.5
-3444.5
-3708.75
-3125.5
-3177.0
-1908.5
-182.25
142.25
430.0
696.0
276.5
516.0
1627.75
2700.25
2957.75
2124.25
1093.25
-273.25
-1535.5
-578.0
827.0
416.75
420.75
916.75
531.75
906.25
1168.75
-682.0
-2293.5
-1975.5
-1401.0
-1372.75
-881.0
360.75
886.75
-139.25
-1585.25
-2083.25
-1152.25
-92.5
-600.75
-1467.5
-768.0
668.5
1179.25
723.0
334.0
33.5
-542.0
52.5
2037.0
2516.75
539.5
-1662.25
-2717.0
-2735.75
-2225.5
-2012.0
-2030.5
-1589.25
-1189.25
-1016.75
-402.5
-72.5
-108.75
503.0
836.25
924.25
1766.75
1664.5
381.25
-491.25
-1453.5
-2291.25
-2349.25
-2288.25
-2166.0
-2668.75
-3663.75
-3206.25
-2016.75
-1786.75
-2408.75
-3369.25
-3346.25
-2338.75
-1764.25
-1256.75
-812.75
-943.75
-1109.0
-1519.25
-1856.75
-1622.0
-1784.0
-2211.5
-2378.75
-2506.75
-2064.5
-748.5
1278.25
2872.0
2486.0
1590.0
1755.25
1780.75
1036.5
-128.75
-730.0
-69.75
339.75
135.0
50.5
-523.5
-577.0
389.75
657.0
838.5
1051.0
-396.25
-1639.25
-1177.75
-986.25
-382.5
1758.0
2150.0
-31.25
-1205.5
-1505.0
-2896.75
-3510.0
-2377.25
-913.25
621.75
1424.5
863.75
296.5
4.25
-627.25
-1086.25
-660.25
385.25
540.75
-139.25
-3.25
351.5
738.0
1722.5
1126.0
-483.25
-445.5
-607.0
-1231.5
-329.5
121.25
-361.5
-448.5
-1367.75
-2098.5
-1280.75
-665.75
-96.0
612.75
173.25
-36.25
569.0
282.0
-718.25
-1425.5
-1611.0
-1505.5
-1268.25
-342.0
277.25
-622.75
-1105.75
170.75
2143.75
3421.5
2395.5
224.25
339.5
2541.0
4316.5
4701.5
3778.75
2276.25
621.0
-821.75
-657.5
570.75
615.0
108.0
712.25
1434.5
1378.0
1541.75
2188.25
2477.5
2048.0
919.0
-251.0
-691.5
-1121.25
-1708.5
-1226.0
-467.5
-275.25
1124.5
3161.5
3389.25
3047.5
3608.75
3936.5
3823.75
3399.25
2419.5
1501.25
370.25
-927.25
-995.25
-230.75
377.25
799.5
561.0
165.0
389.0
570.75
379.25
-234.5
-854.5
-374.75
533.5
991.75
1326.75
886.0
-343.0
-1169.75
-1655.75
-2206.25
-2595.25
-2320.25
-947.5
939.75
2363.75
2617.25
1478.0
181.25
-7.25
497.5
726.5
465.5
-4.25
-786.75
-1624.5
-1886.25
-2176.0
-2783.0
-3045.75
-3145.25
-2950.25
-2173.5
-1503.75
-1060.0
-636.75
-523.5
-1277.0
-2560.5
-2176.5
-206.0
838.5
1205.25
1336.75
941.75
1408.75
1919.75
1303.75
969.75
594.5
-30.5
284.5
516.25
-299.75
-1586.0
-2371.0
-2117.5
-2204.25
-2958.5
-3270.75
-3507.75
-3452.75
-3185.0
-3267.25
-2073.5
-333.75
-227.75
-191.75
417.5
596.5
746.75
311.0
-343.0
517.75
1438.0
587.75
-451.5
-571.75
-1080.25
-1681.75
-868.25
-199.5
-731.75
-619.75
-511.25
-1550.25
-1879.0
-1448.75
-1815.0
-2249.5
-1136.75
1211.25
2021.25
798.25
1280.5
3872.25
4434.75
2186.5
609.25
1375.75
2184.5
1452.25
372.25
-1082.75
-2777.0
-2517.75
-1243.0
-1152.25
-774.5
142.75
-196.5
-771.75
-499.75
-374.5
-551.5
-726.25
-751.0
-128.75
619.75
670.75
307.75
92.75
285.0
540.5
703.5
1349.25
1997.75
2138.5
2661.25
3444.5
3673.75
3423.0
2560.0
1200.5
104.75
-295.25
-72.25
321.75
821.75
1236.75
882.0
325.25
108.25
-338.5
-1071.0
-2001.25
-1949.0
-56.25
668.5
-1081.75
-2500.25
-2821.0
-2202.75
-465.75
542.5
257.75
-142.0
-654.5
-1311.25
-1519.25
-659.75
989.75
2550.5
4052.75
4546.75
3233.5
2497.25
3468.75
4467.0
4596.0
3646.25
2643.5
2818.75
2809.75
2000.25
2086.75
3400.25
4480.25
4328.5
3690.25
3425.0
2648.25
1173.5
403.5
506.0
563.25
813.25
1881.75
2656.75
2001.5
825.75
-192.0
-819.75
-441.75
-75.25
-140.0
801.25
2087.0
2592.25
2884.0
2519.25
1298.5
541.75
803.75
1842.0
3168.0
4361.75
5171.25
4559.75
2641.75
1368.25
955.75
634.25
984.75
1332.25
194.5
-1210.0
-1224.5
-269.5
999.75
1482.25
206.0
-874.5
-87.0
1281.5
2492.0
3042.5
2232.25
2023.75
2924.5
2211.5
687.5
824.25
1036.25
-235.5
-1804.5
-2664.0
-2659.0
-2250.0
-1856.25
-858.5
916.0
2575.5
3292.75
2855.25
2244.75
2083.25
1315.75
173.5
116.0
721.75
1443.25
2627.5
3312.25
2786.25
2066.0
2023.25
2858.0
3850.75
3312.75
1097.75
-1033.75
-2106.0
-2128.5
-1173.5
-20.5
611.0
943.0
892.5
441.25
403.5
606.75
201.75
-119.25
660.5
1623.75
1314.75
812.25
1575.25
1517.0
-246.0
-610.5
446.0
653.25
1022.25
1826.75
1913.5
1939.5
1441.75
257.0
475.75
1047.0
-79.75
-649.25
599.5
1502.75
1414.0
1166.5
1113.25
1521.25
1413.5
-303.0
-2099.0
-2778.0
-3385.0
-3531.75
-1910.5
360.25
1643.5
2208.25
2831.0
3196.25
3153.0
3713.5
4506.5
4180.25
3666.5
3790.75
3801.75
3777.75
3507.25
3143.25
4078.0
5212.25
5468.5
6584.25
7789.25
6909.5
5177.5
4155.5
3607.25
3286.5
3016.75
2083.25
201.75
-1122.25
-1073.25
-923.75
-318.0
1444.0
3000.5
4273.5
5201.5
4762.25
4285.0
4230.0
3332.25
2694.75
3081.25
3314.75
2676.25
1431.0
1060.0
1281.75
634.25
941.25
2172.25
1744.25
1509.25
2701.75
3243.75
3383.25
3195.75
2465.0
2701.75
2810.0
2084.25
2909.25
4529.25
4445.25
3209.75
2283.75
1965.5
1400.75
69.75
-1093.25
-1403.5
-1016.5
-557.0
-589.0
-521.25
63.75
760.5
1465.5
1907.25
1722.5
570.0
-1358.75
-1929.0
-232.25
1439.5
2176.25
3137.75
3973.5
3862.25
3584.5
3361.5
2054.25
311.5
-200.0
166.5
842.0
1541.25
1487.0
1128.25
748.25
365.25
1117.75
2428.25
3545.75
4858.25
4444.25
2230.75
1189.5
1151.0
1161.5
1266.0
527.75
-230.5
-572.75
-1714.5
-2158.25
-1204.75
-721.0
-315.0
474.75
659.75
771.0
920.25
132.25
-899.75
-1197.5
-1046.75
-427.75
658.0
1499.75
2242.5
2937.75
2229.5
361.5
-691.75
-743.75
-754.5
-820.25
-651.5
-328.0
-266.5
-321.25
82.75
958.75
1840.5
1994.5
1606.25
1594.5
1040.5
-674.75
-1512.25
-932.75
-574.75
-303.0
674.75
1335.5
754.0
-359.25
-1091.75
-941.25
56.25
681.0
638.25
1103.0
1705.25
1998.0
2826.75
3168.75
1952.25
810.75
930.0
1723.5
2381.25
2753.25
3610.25
5046.25
5922.0
5546.5
4363.25
3589.25
3425.0
2597.5
1220.0
210.75
-960.0
-1923.25
-1438.0
-339.5
70.75
-296.0
-885.0
-368.75
759.25
10.25
-1916.0
-2675.5
-2732.25
-2788.25
-2442.5
-1549.75
-374.75
10.5
24.25
1487.0
3509.5
4305.5
3789.25
2580.75
1959.0
1865.5
1581.25
2137.5
2921.25
2596.0
2177.5
2012.75
2410.75
3869.75
4518.25
3743.0
2752.75
1755.0
1609.25
2486.25
2741.75
2217.75
2102.0
2436.5
2057.25
1299.0
1752.75
2249.75
2025.75
3101.0
4627.0
5049.25
5505.25
5323.0
3773.0
2411.75
1444.25
590.25
365.75
880.75
1839.5
1880.75
789.5
469.0
713.5
584.0
977.75
1371.25
1614.5
3558.5
5513.0
4433.0
2181.75
1275.25
1102.0
810.5
255.5
124.5
1014.25
1541.0
1123.25
902.75
554.75
-548.25
-1641.75
-1794.5
-582.5
1150.25
1999.75
1700.25
1059.25
1047.0
1037.5
-100.25
-1307.25
-1742.5
-1789.5
-1187.25
-567.5
-711.5
-644.0
160.5
1210.25
2001.5
2325.0
2625.25
2859.25
2718.25
2595.0
2526.75
2595.25
3181.25
3907.25
4123.25
3369.0
1918.5
1063.0
1607.25
2821.75
2917.5
1802.25
1898.5
3406.0
4044.25
3669.25
3298.0
2928.0
2520.5
1990.0
719.5
-1404.25
-2928.5
-2793.25
-1723.5
-107.0
1187.25
752.75
-17.5
191.25
318.0
178.75
346.5
1595.75
3488.5
3193.5
1377.0
965.0
573.5
-750.0
-1573.75
-1775.25
-1139.75
-761.25
-1921.0
-2326.25
-1523.5
-1223.75
-674.25
-316.5
-512.25
778.0
2261.25
1996.75
2049.75
2853.75
2247.5
347.75
-850.25
-1084.5
-2087.5
-3591.75
-3987.5
-4414.5
-5131.25
-3999.75
-1866.5
-716.25
-59.0
403.75
463.0
684.25
1167.0
994.0
-358.25
-1466.75
-1179.0
-671.0
-37.75
1710.25
2939.75
2140.0
1075.75
1374.0
1864.25
1336.5
792.5
547.25
-702.5
-2339.75
-2775.25
-2481.5
-2340.5
-2209.25
-1781.75
-1007.75
-311.75
-369.5
-1151.0
-1750.5
-1968.75
-2501.0
-2941.5
-2492.5
-1364.5
274.25
1990.75
2859.5
2420.75
763.25
-926.5
-1506.0
-1291.75
-978.5
-1869.75
-3902.5
-4157.0
-2664.5
-2206.5
-2243.25
-1489.0
-604.5
-55.5
185.0
740.5
1799.25
2781.25
3743.25
3584.75
1650.0
644.75
1538.0
2353.25
2763.5
3064.5
3158.25
3457.75
3595.75
3223.0
2595.0
1098.25
-1393.75
-3233.5
-2979.75
-1568.5
-1284.5
-1891.0
-1160.5
351.0
526.25
-239.25
-725.75
-933.5
-822.75
-330.75
-133.25
-365.5
135.5
1464.25
1999.25
1739.5
1668.0
922.75
-214.5
53.25
776.75
426.25
-320.5
-1178.5
-2161.5
-2338.5
-1667.25
-969.5
-232.0
537.5
674.5
694.75
1256.25
834.0
-783.5
-1131.25
79.25
979.25
1049.0
1149.25
1677.25
1355.75
309.75
732.5
1340.25
237.25
-107.75
950.5
1266.75
1337.0
1657.25
1241.25
833.0
1525.0
3164.75
5294.75
6508.5
5530.25
3618.5
2310.5
1487.75
1295.75
1512.25
1346.0
1407.25
1695.75
1757.0
2796.0
4214.25
4063.25
2902.75
1467.5
-10.5
-369.5
277.0
597.25
371.0
253.5
168.0
-159.0
174.25
947.5
704.75
280.0
631.25
715.25
176.25
-260.0
236.25
1249.5
1331.75
1079.75
1541.25
2109.25
2392.25
1834.25
519.25
-199.25
-186.5
413.0
1438.75
1832.75
2075.25
2943.25
3465.75
2910.5
1674.25
1146.25
2028.0
3307.75
4593.0
5719.25
5737.0
4398.5
2378.5
1058.75
733.75
320.5
585.5
2054.5
2698.5
1882.5
1294.5
2064.75
3346.75
3780.5
3784.75
3794.5
3125.5
1738.5
91.5
-959.0
-1149.0
-1253.0
-931.25
-289.25
158.5
1572.0
3260.0
3667.5
3387.75
1874.0
-612.0
-1070.0
973.0
3313.25
4755.5
5756.25
6805.0
7297.5
7597.75
8167.5
7929.25
7264.75
6790.75
6090.75
6114.75
6377.5
5631.25
5426.25
5964.75
5707.75
4753.5
3260.5
1868.75
1506.0
1115.75
319.0
269.0
928.25
1471.75
1348.75
999.75
1495.5
1987.0
1354.0
981.5
1633.0
2338.0
2815.25
3105.0
3766.0
4827.75
4093.25
2349.5
3237.5
5593.5
6714.25
6935.25
6221.5
5256.75
5043.0
4284.0
3753.25
4729.5
4605.75
3122.75
3368.25
4796.5
5317.25
5439.75
5056.75
3190.0
1471.5
1571.25
2092.0
1836.25
1785.0
2554.75
2654.75
1107.0
673.25
2961.25
4485.25
3666.75
2518.5
1461.75
1181.75
3079.75
5472.0
5532.75
3497.0
2282.0
2869.25
3338.5
3418.25
3928.75
4345.5
4575.25
4161.25
2391.75
992.0
1399.0
2028.75
1458.75
829.0
1156.75
1354.5
946.25
755.5
958.75
1659.5
2665.75
3435.25
3925.5
3339.5
1710.75
711.5
193.25
-542.25
-871.5
-618.25
101.5
458.75
-181.5
-390.25
-64.75
-398.25
-392.75
341.75
439.5
-49.5
-194.25
100.75
529.5
1086.0
1705.25
1644.25
844.0
485.0
706.5
905.25
1519.0
2264.0
2091.25
1698.25
1710.75
1544.75
1326.5
708.0
-287.5
-270.5
-146.0
-419.25
708.0
1981.25
2442.0
3691.75
4302.75
3326.25
2401.75
1610.0
1267.25
1415.5
1247.75
1961.25
3468.75
4012.0
3393.5
2037.0
1349.75
1829.0
2034.75
2040.5
1296.5
-305.0
453.75
3063.75
4241.5
4489.25
3963.75
1995.25
134.5
-490.75
403.25
2003.5
2214.75
1550.5
2372.25
4309.5
4954.5
4003.5
3317.5
3035.25
2085.25
1074.25
781.75
1141.75
1734.25
1744.25
1315.75
845.25
-290.25
-1717.75
-2232.25
-1988.25
-1727.75
-1368.75
-528.0
527.75
1203.75
1246.0
645.5
-519.25
-1707.0
-1716.5
-693.0
-557.75
-849.0
15.75
544.25
412.5
1195.75
1746.75
1741.5
2339.0
1946.5
555.75
793.0
1905.75
1989.25
1934.5
2166.5
1701.75
1293.5
2259.75
3348.5
3108.0
2394.5
1810.75
828.5
-367.0
-875.5
-599.25
-862.25
-1576.25
-1062.5
-776.25
-2345.0
-3280.5
-2967.0
-3203.25
-2929.75
-1692.5
-1338.5
-1770.0
-1722.25
-1120.25
-580.75
-658.75
-1040.75
-684.75
591.75
1433.5
1465.75
2407.25
3966.5
4127.0
3302.25
2104.75
696.25
730.0
1615.75
1345.75
937.5
1224.25
1320.25
1558.25
2189.25
1996.5
521.0
-1196.5
-2537.25
-3350.75
-2838.75
-1419.75
-613.5
-412.75
-319.75
-39.75
590.25
732.0
697.0
1174.25
1244.5
1388.0
1752.25
832.5
264.0
1429.0
1898.5
988.25
-23.5
-751.75
-877.25
-889.5
-1199.5
-715.5
679.25
2096.0
3661.0
5116.5
5277.5
4251.75
2884.0
1289.25
-7.75
-712.25
-1083.5
-545.0
-14.25
-855.0
-1065.0
435.25
1830.0
2662.25
3486.75
4325.25
4052.75
1553.0
-886.25
-1326.75
-1282.5
-1043.25
-57.75
740.75
681.0
-296.0
-1241.75
-1053.25
-189.0
562.0
778.75
744.75
985.75
1242.0
1363.5
548.5
-825.75
-280.75
617.5
-54.25
402.25
1519.5
1318.5
803.75
-62.25
312.5
2605.5
2888.5
1666.0
1564.5
1178.0
509.0
-229.25
-1148.75
-360.25
1040.25
1320.0
1274.0
493.25
-169.0
798.0
1817.0
2142.25
2322.5
1647.25
-21.5
-1478.75
-1679.25
-1112.75
-401.75
804.0
1786.0
2109.25
2194.0
1330.0
329.75
533.75
708.0
565.75
993.5
1703.75
2381.25
2686.25
2873.75
3537.5
4155.25
4691.5
4726.0
3204.5
1429.5
609.0
359.5
965.0
1861.25
1834.75
969.0
23.25
-143.5
-438.5
-2141.75
-3381.5
-2946.75
-1825.25
61.75
1637.75
1332.25
461.0
50.0
154.5
1432.5
2755.0
2701.5
1941.5
947.25
67.75
148.75
486.0
-6.5
-555.25
-386.5
-430.25
-1148.5
-1058.0
434.75
1621.75
1629.25
1215.25
637.75
87.75
154.75
510.25
600.5
656.0
669.0
254.0
-616.75
-1391.25
-871.75
1099.25
2873.5
3891.5
4532.75
3813.25
1998.0
1116.0
1293.0
1553.75
1686.0
1598.75
1604.75
1887.75
2095.5
2072.75
1693.5
1503.75
1843.75
1661.25
1712.0
3265.75
3371.5
140.5
-2325.0
-1358.75
-97.0
-522.75
-867.25
-1087.75
-1872.75
-1171.5
1076.0
2058.0
1757.5
2162.25
3229.0
3168.5
1691.0
724.75
561.0
223.0
-111.5
-1118.75
-2257.0
-1599.25
-880.5
-1175.75
-245.5
1528.5
2695.5
3377.5
3405.5
2971.0
1948.75
418.0
-157.5
111.5
475.5
1227.0
2096.0
3238.75
4203.5
3588.75
2168.25
822.0
-500.0
-855.75
-464.75
-309.0
-377.75
-857.25
-1620.75
-2333.5
-2548.25
-1632.75
-1064.5
-1824.5
-2002.25
-1533.5
-1810.75
-2047.0
-1549.5
-867.25
-541.25
-938.75
-1528.25
-1410.5
-881.0
-992.5
-2063.75
-3117.25
-2867.5
-1264.25
126.5
204.25
10.75
418.0
814.5
940.75
714.5
301.5
494.75
289.75
-1433.25
-2718.25
-2688.75
-2903.0
-2619.25
-835.25
400.75
48.5
-794.75
-1255.75
-334.0
1131.5
715.0
-628.25
-943.5
-962.75
-749.5
-115.25
-36.0
263.5
1561.25
2527.5
2533.75
1789.0
388.75
-572.0
-401.5
-505.5
-1484.75
-1435.0
-17.0
932.0
1242.5
1136.25
326.0
-309.5
-1015.25
-1917.25
-1154.75
277.5
325.0
276.5
107.0
-1398.25
-2563.0
-2269.5
-901.0
1558.25
2966.0
1626.75
927.75
3208.75
5418.75
5713.5
5549.75
5516.75
5235.0
4033.0
1415.5
-1164.75
-2050.25
-1384.0
-280.25
87.0
62.0
859.5
1986.25
2297.25
1683.0
820.75
390.75
151.25
7.25
505.5
1479.75
2301.75
2120.75
1012.25
1026.0
2381.75
2921.5
2736.0
3177.75
4012.0
4863.75
5599.5
5735.0
5676.25
6146.25
6226.5
5181.0
4132.25
3680.5
3518.0
3439.75
2849.5
2002.75
1478.0
729.75
-90.25
-587.5
-747.25
54.5
1126.0
1422.5
1326.75
732.0
205.25
856.5
2006.5
2780.0
2612.5
2155.25
3424.0
5597.5
6884.75
7156.25
5571.75
3125.75
1898.25
1273.5
1518.25
2691.75
2421.25
1166.5
801.25
896.25
1218.0
1264.75
271.75
-373.5
413.0
1651.75
2555.75
2949.75
2470.75
1181.25
-383.5
-1518.5
-860.0
1603.25
3040.75
2524.0
2502.0
2825.25
1287.75
-554.75
-540.25
-492.25
-1263.0
-650.5
1198.75
2556.0
3491.0
3705.5
2642.75
1168.25
-15.75
-541.0
104.75
1550.25
2644.5
3105.0
3504.0
3094.5
1862.0
2067.0
3023.5
2611.5
2221.5
2636.75
2959.75
2888.0
1988.25
1144.5
701.5
-170.0
-54.0
889.25
1030.25
1330.25
1323.25
390.25
-65.0
-467.25
-479.0
680.0
1486.5
2351.25
3812.75
3946.25
2396.0
610.0
2.0
93.25
-518.0
-721.25
15.75
1049.0
2548.25
2986.0
2658.5
3410.0
3106.5
1489.25
585.0
-750.0
-1963.25
-1662.75
-1378.25
-1163.25
-201.25
666.0
755.0
489.25
1034.75
2229.75
3204.75
3926.5
3601.5
2898.75
3498.25
3780.75
2913.75
2664.25
3153.0
3894.5
4403.75
3870.0
3238.25
3308.5
3314.5
3026.25
2361.0
948.0
-450.5
-1014.0
-1551.0
-2356.0
-2360.25
-1839.0
-1440.25
-661.25
275.75
909.25
1091.25
565.25
61.0
342.25
1679.25
3264.75
2784.25
1393.25
2097.5
3224.0
3040.75
2384.75
1623.0
2019.5
2922.5
1805.5
322.0
234.5
444.25
1195.75
2402.5
3450.75
4750.25
4895.75
3048.25
1451.75
1279.0
1739.5
2093.5
2375.75
3461.75
4687.25
4284.25
3146.25
3024.5
3718.0
4535.75
4570.25
3562.5
2871.25
2764.5
2780.5
3328.75
3538.25
2666.75
1819.0
1529.0
1669.5
1816.5
2101.0
3851.5
5313.5
3985.75
2205.25
1549.5
1029.0
1442.0
2380.75
1987.75
569.5
-548.5
-580.25
-573.0
-1560.75
-1495.25
504.5
2447.0
3530.0
3862.5
3664.5
3417.0
2603.5
832.25
-697.75
-118.0
2234.25
3624.5
3949.25
4562.25
3616.5
697.5
-1123.5
-780.5
185.75
299.5
-177.5
461.75
2222.5
3518.25
3682.75
3468.0
4313.5
5457.25
4827.0
3755.25
3847.25
3675.5
3381.25
4406.75
5776.5
6603.5
7478.5
8087.25
7778.25
7268.0
7359.75
7289.75
6344.25
5741.75
6299.75
6653.0
5834.25
4430.25
3266.0
2974.5
3154.25
2763.25
2297.75
2685.5
3329.0
3358.0
2600.0
1781.25
2038.75
2739.0
2574.75
2139.0
1835.0
1151.5
748.0
752.75
325.5
403.5
1593.75
2199.25
2021.5
2418.0
2469.5
1205.0
619.5
1976.25
3556.5
3813.0
2872.75
1793.5
1602.5
1783.75
1531.25
1449.5
1685.5
2070.25
3268.75
4518.0
4152.0
2614.5
1619.5
1863.0
2656.25
3583.25
4800.0
5206.75
4508.0
4387.25
4599.5
4198.0
4341.25
4964.0
4510.5
2972.75
1343.75
306.75
-350.5
-996.75
-755.25
646.75
1690.75
1987.5
2795.75
3825.75
3833.5
3610.5
4021.5
4286.5
4245.0
4148.5
4169.25
4820.75
5364.5
5248.75
5070.25
4545.75
4184.25
4668.0
4716.0
4521.75
5184.25
5823.5
5797.75
5260.5
4505.0
3812.0
2966.0
2681.5
3300.75
3717.0
3591.0
2587.25
1206.5
1262.0
2103.25
2837.5
3746.25
3379.5
2102.25
1667.75
1117.0
593.25
1193.5
1607.0
1269.0
923.0
641.25
857.75
1918.75
2934.25
3361.5
4205.25
5597.25
5811.5
4598.5
3406.25
3118.75
3806.0
4127.25
3151.0
2393.75
2652.75
2838.25
2669.75
3107.5
4382.0
4911.0
3860.0
2756.25
2621.75
2592.75
1784.75
1290.25
2449.5
3405.75
2459.5
1172.75
551.5
-55.0
-1125.5
-1569.0
247.75
2344.5
2483.25
1845.0
826.0
534.0
2063.75
2690.5
2782.5
4413.0
5009.25
4173.25
3643.75
2915.75
2297.25
1632.0
973.75
1236.5
674.25
-764.75
-1535.0
-2046.75
-801.5
1327.0
944.0
563.75
1715.0
2168.5
2984.75
3641.5
2458.5
1757.75
1888.75
1331.5
652.75
-359.0
-1581.75
-1578.25
-898.25
-643.0
113.5
1695.0
2089.0
575.0
-1030.0
-1550.0
-632.75
1119.0
2069.5
2531.25
2908.5
2179.0
1390.0
1569.25
1894.0
2071.25
1455.0
162.75
-425.75
-594.0
-280.25
1032.75
1963.25
2003.0
1626.5
1254.5
2030.25
3195.5
3658.0
4548.5
5530.75
5831.5
6130.25
5357.25
3092.5
1801.0
2235.25
2733.5
2659.75
2595.25
2382.5
1359.5
331.25
355.25
737.25
843.75
750.25
35.75
-762.25
-176.25
1397.25
2952.75
4884.0
6091.75
5008.75
3757.5
3842.0
3519.25
2724.75
1974.25
722.75
316.75
1269.25
2299.25
3350.5
3353.75
1741.75
1583.75
3531.25
4328.25
3458.75
2720.25
1986.5
1035.75
1038.25
1497.25
1152.75
1053.25
1604.5
2008.25
3221.5
5041.0
5691.25
5502.0
5091.5
4448.25
4292.75
4410.25
3986.75
3212.0
2584.0
2030.5
1317.0
1384.25
2405.75
2461.5
1859.25
2229.75
2789.75
3402.75
4352.25
4147.75
2826.25
1852.75
1865.5
2905.25
4074.5
5018.5
5776.25
4940.0
3296.75
3784.25
5600.0
6145.5
5656.25
5089.25
4605.5
4491.25
4205.0
3299.25
2958.0
3363.0
3543.75
3977.75
4560.25
4429.75
4249.0
4058.5
3721.5
4078.5
4084.25
3241.75
3206.25
3613.0
3654.0
3898.5
3992.0
3783.5
3075.75
1192.25
-286.25
168.5
1571.0
3120.25
4473.75
5058.5
4984.25
4352.5
3180.0
1962.5
567.5
-967.0
-705.25
1761.5
3387.5
3591.75
4416.5
4526.25
2968.75
2570.0
3882.5
4966.75
5588.75
6085.25
5980.5
4597.25
2788.5
2754.75
4155.25
4982.5
5224.25
5441.75
5557.0
5039.25
3124.75
1078.0
798.75
1514.0
1871.75
1723.75
893.0
-459.75
-1423.5
-1323.5
-562.5
-338.25
-776.0
-737.0
-124.5
548.0
1538.25
2044.5
1086.5
103.0
-153.75
-703.75
-522.75
1179.75
2155.5
1503.25
537.75
-720.25
-2051.75
-1508.0
856.75
2403.75
2395.25
1933.5
1121.25
397.25
539.5
829.0
752.75
1023.0
1965.75
2683.75
2387.5
2087.25
2214.25
1781.0
1654.5
1902.25
663.25
-749.0
-849.0
-923.0
-536.25
901.75
2450.75
4210.75
5093.75
3566.0
1529.25
1059.0
1682.25
2577.25
3152.0
3017.75
2799.0
3092.25
3309.75
3170.0
3165.75
3118.25
3044.75
3283.0
3097.5
2156.25
944.25
55.5
647.5
1985.5
2135.5
2107.5
2551.75
1780.25
629.75
1023.0
1992.5
2016.0
956.5
-188.75
-205.0
317.0
634.75
1641.5
2689.25
2685.25
3328.25
4738.0
4730.75
4083.5
4451.5
5384.25
6339.25
6866.75
6860.0
6493.75
5649.5
5590.75
6524.75
6551.25
6517.75
7239.75
6709.5
5942.0
6680.25
6560.75
5103.5
5086.5
6522.75
7644.25
8075.0
7697.25
7115.25
7013.25
5831.75
3842.5
3759.75
4137.5
2914.0
2331.5
2967.25
3254.5
3272.5
3223.25
3329.0
3597.25
3735.5
4357.25
4601.25
3660.5
3158.5
3168.5
3405.5
4879.25
6229.5
6238.25
5683.25
4457.25
2916.5
1844.75
837.25
169.25
607.0
1851.75
3039.75
3736.0
4367.25
5169.75
5740.25
5698.25
4904.75
4112.0
4203.75
4788.25
4842.0
3696.25
2323.0
2437.75
3503.75
4296.0
4953.5
5159.5
4455.75
3707.0
3801.5
3853.0
2632.75
1670.5
2340.25
2543.25
1678.0
1812.25
2809.25
3140.5
2397.25
1881.5
3473.75
5252.5
4642.5
4144.0
4721.25
3993.75
3608.25
4606.5
3951.25
2377.75
2315.0
2629.5
3006.75
3855.25
4017.5
3604.0
3381.25
3487.0
4172.75
4630.25
4297.75
4247.25
4657.75
4688.25
4542.75
4984.25
5770.0
5735.0
4360.0
2782.5
2795.5
3829.25
3371.25
2101.0
2401.5
3534.0
4501.75
5164.0
4656.75
3901.25
3941.0
4009.0
4414.25
5287.5
5623.25
5497.0
5231.25
5005.5
5182.25
5608.25
6297.25
7225.0
7803.25
7486.5
6456.5
5949.5
6256.0
6438.5
6530.0
6428.25
5961.25
5834.25
5593.0
5244.75
5996.25
6751.0
6380.0
6563.0
8027.75
8843.0
7972.5
7060.25
7144.25
7213.5
6941.5
6361.25
5337.25
5154.0
6230.75
6921.75
6433.0
5271.75
4307.5
4620.75
5910.5
6073.25
4723.0
4057.25
4297.0
4409.25
5482.5
6806.25
6164.75
4961.0
4928.0
5228.0
5084.25
4364.5
3604.75
3372.25
3402.75
3254.25
2280.75
1233.25
1701.0
2657.0
3535.5
5556.25
7489.75
8149.5
8285.0
7551.25
6612.75
7073.0
7182.25
5416.75
4371.5
5351.75
6006.25
5503.75
4940.75
4091.5
2544.25
653.0
-984.25
-1185.75
71.5
1038.0
813.75
344.0
886.25
1640.75
865.0
-163.75
397.25
950.5
354.25
40.0
181.5
138.75
485.5
572.0
-369.5
-578.25
158.5
387.25
819.0
862.25
-609.5
-1095.0
-64.75
259.25
89.75
-390.5
-1157.5
-642.25
1019.25
2413.0
2314.25
683.0
202.5
1235.5
1283.75
1543.25
3357.75
4324.5
4015.0
4535.0
5818.25
5984.5
4932.5
4600.0
4944.0
3963.5
2349.75
2517.5
4379.0
6017.5
6513.75
6540.75
6810.25
7047.75
6833.75
6276.5
5910.25
5844.25
5277.5
4287.0
3684.75
3148.5
3235.75
4841.5
5740.75
4804.25
4661.75
5902.75
6915.5
7523.25
7441.25
6224.0
4823.25
4280.0
4296.0
3890.5
3699.0
4447.5
4196.0
3093.75
3926.75
5227.75
4608.5
3953.75
4281.5
4624.75
5009.5
4685.5
3166.75
2447.25
3596.25
5197.75
5622.25
4331.5
3078.75
3855.0
5189.0
5336.5
5108.5
4830.75
4710.25
5458.75
5921.75
5376.75
5211.0
5292.75
3711.75
1205.75
1036.5
2907.75
3968.0
4749.75
5348.5
4370.5
4094.0
5025.5
4392.25
3035.5
2127.0
1335.75
1775.75
2596.75
2368.25
2147.5
1928.0
1073.75
325.75
-49.5
-373.25
-348.0
339.0
982.25
1746.0
3702.75
5164.25
4804.0
4593.75
4885.5
4764.75
4301.75
3002.25
1645.0
1649.75
2744.25
4516.0
6142.25
6728.75
6418.0
5549.25
5134.25
5249.5
4987.75
5086.75
5144.75
4364.0
4678.25
5971.5
6380.25
6731.5
7357.0
7066.25
6001.25
5117.0
5213.75
6420.0
7488.75
7106.75
5954.75
5198.5
4440.0
4344.75
5873.0
6703.5
5686.5
5145.75
5990.75
7380.5
8097.25
6893.75
4642.25
3237.25
3149.5
3617.25
3824.25
4341.0
5809.0
7074.0
7239.25
6879.25
6325.25
5365.0
4446.0
3954.5
3104.75
1932.5
1694.75
2409.5
3047.5
2810.25
2424.25
3797.5
5958.5
6687.75
6776.75
6374.25
4387.5
2522.75
2468.0
3463.25
4771.5
5708.75
5441.0
4898.5
5552.75
6768.0
7409.75
7545.25
7172.75
6284.5
4909.5
3386.75
3625.25
5735.25
6905.5
6375.0
5222.25
4279.25
4401.0
4714.0
4441.0
4650.25
4855.5
4131.5
3413.25
2946.5
2571.0
3498.5
5822.25
7227.75
7086.75
7523.25
8273.75
7437.25
6105.25
5517.0
5095.75
4972.75
5093.25
4865.75
4708.5
4776.5
4420.25
3799.75
3476.25
3308.5
3364.5
3512.5
2854.25
2260.0
2928.75
3450.75
3558.75
4525.75
5310.25
4589.5
3018.0
2285.25
3485.25
5376.75
6386.25
6509.0
6221.5
6046.25
5867.75
5777.75
6120.75
5575.25
4382.5
4596.75
5513.75
5893.75
5593.5
4733.25
4954.25
6064.0
5970.25
5278.75
5192.75
5892.25
7324.75
8337.25
8569.75
8535.25
7956.75
7045.25
6402.0
6336.0
6660.5
6672.0
6477.5
6147.25
5758.5
6503.75
7736.75
7408.75
5797.5
4515.0
4629.0
6041.75
7557.0
7876.5
6627.75
5886.25
7115.25
7806.25
6769.0
6168.0
6946.25
8305.25
8561.5
6655.0
3892.0
1701.75
966.25
2080.75
3379.75
3564.75
3263.75
3041.25
3337.0
4550.25
6164.25
6809.75
5968.25
5450.75
6179.75
6422.5
5770.0
5140.25
4548.0
4627.25
5272.0
4729.0
3716.75
4024.0
4505.5
4557.5
5338.25
6147.0
5926.0
4750.5
3180.25
3227.0
4746.75
4564.25
3504.25
4472.5
5949.75
5548.5
3844.25
2626.25
2661.75
3446.0
5130.25
7205.5
7590.25
6699.5
6232.25
5922.0
5861.0
5938.5
5117.5
4334.0
4504.5
4576.25
4419.25
4742.0
5604.25
7042.75
8771.5
10233.0
11188.5
11067.25
9820.5
8927.75
9140.0
9372.25
8906.25
8370.25
8669.0
9597.75
9724.25
8659.5
7855.0
7886.0
7566.5
6629.25
6540.0
7725.75
8638.75
8166.5
6617.5
4934.5
3952.75
3661.25
3900.5
4683.25
5143.5
4884.75
4827.0
5041.0
4988.25
5005.75
5217.0
5459.25
6285.5
7896.0
9379.25
9658.25
8479.5
7305.25
7589.0
7884.0
6757.25
5736.75
5476.25
4797.0
3791.0
3062.75
2615.75
2520.75
2887.0
3553.75
3669.25
3113.75
3095.5
3581.5
3904.25
4091.5
3745.75
3399.75
3900.25
4385.5
4791.75
5536.0
5363.5
4084.75
3312.5
3708.25
4751.0
6278.5
8170.5
8886.75
7634.0
6372.5
5752.0
4379.25
3404.5
4412.5
5578.0
5494.25
5285.0
5277.25
5312.75
6174.0
7397.0
7742.75
7393.0
7093.75
7302.25
7872.0
8076.25
7637.5
6703.5
5950.5
5987.25
6257.25
6751.0
7614.25
7633.25
6790.5
6606.75
7875.25
9600.0
9520.0
8041.5
7617.25
7847.25
7648.75
7450.25
7202.75
6696.25
6043.0
6147.0
7636.25
8979.5
9159.75
8467.75
7839.25
8824.0
9311.5
7076.25
5798.75
6921.25
7273.0
6512.25
5606.5
4728.0
4862.0
5915.0
6377.5
5866.0
5521.75
5470.25
5237.5
5970.25
7210.5
7342.25
7360.0
7258.0
6592.25
7030.75
7842.5
7951.5
8513.75
9000.75
8967.75
8673.75
7584.25
7019.75
7375.0
7105.5
7257.5
8382.0
8937.5
9504.25
10734.0
11421.0
11157.75
10262.5
9037.5
7880.25
6943.25
6885.0
7612.25
7416.0
6853.0
7834.5
9282.75
10137.25
10655.5
10114.5
9392.0
10053.25
11135.25
11447.0
10887.75
10416.0
10557.25
9843.5
8729.5
8510.5
8133.75
8343.25
9581.25
9529.5
8175.0
6557.5
5683.5
7304.0
9577.75
9790.5
8715.25
8061.75
8825.75
9405.0
8020.75
6919.75
7269.25
7598.75
7881.25
8136.5
8222.75
8754.75
9505.75
9813.25
9284.0
7871.75
6353.5
6049.0
7059.0
7579.75
7241.25
6931.25
6524.0
7250.25
8815.75
8572.0
8256.0
9418.25
9688.5
9531.5
9866.75
9472.75
8810.0
8490.75
8572.0
8907.0
8350.75
6871.75
5349.25
4813.0
5878.25
7086.5
7741.25
8386.25
8499.0
8471.0
8927.75
9371.75
9887.5
10563.25
10807.5
9918.75
8596.5
8433.0
8709.75
8895.5
9607.25
9548.75
9078.75
9702.5
10562.25
11629.0
12490.75
12274.5
12608.25
13451.0
13696.0
13703.25
12573.75
10729.25
10039.75
10150.25
10287.25
10104.0
9903.0
10282.75
10459.0
10507.25
10653.5
10248.5
10189.5
10060.5
9022.75
9240.0
10688.5
11109.75
10925.25
11148.25
11031.25
9470.0
7476.75
6890.0
6981.5
7299.75
8524.0
9537.0
10035.0
10735.75
10912.25
10298.75
9346.25
8572.75
8838.0
9828.25
10848.75
12174.0
12871.0
11309.75
9418.0
9872.5
10105.0
8347.75
7732.25
7804.25
6459.5
6565.0
8735.5
9733.0
9405.75
9037.0
8507.5
8153.5
8824.5
9871.75
9357.75
7494.0
6777.75
7985.5
9375.75
9387.0
8195.0
6566.75
5524.5
6374.0
7816.25
7710.25
7572.25
8936.75
10224.25
9861.25
8369.0
7638.5
8138.0
8692.0
8729.5
8418.0
9067.0
10548.0
10528.0
10163.0
10818.75
10564.5
10288.75
10696.25
10024.25
9769.25
10821.0
11673.5
12488.75
12845.25
12451.5
12074.5
11084.5
10080.25
10313.0
10330.0
8783.25
6701.25
5775.75
5956.75
6197.5
6754.0
7383.5
7633.25
8610.75
9568.75
8816.0
7869.25
8586.25
10145.0
10716.5
9607.75
7999.25
7595.75
8537.0
9709.75
10969.5
12053.75
11263.5
9636.75
10120.25
11549.75
11642.0
11382.75
12012.25
12837.25
12611.5
11950.75
12466.75
13598.25
14177.25
13978.5
13118.25
12819.25
13235.25
13293.25
13891.75
14665.5
13321.5
11206.0
10463.0
9580.5
8108.75
7950.75
8662.0
8893.25
9391.75
10499.25
11495.0
11859.75
11257.0
10936.25
11777.0
11851.0
10943.5
11169.25
12072.25
11983.0
11352.5
11437.5
11823.5
11331.25
10581.5
9851.5
8157.5
7137.5
8245.75
9298.5
9472.75
9555.25
8585.25
7380.75
8048.75
9129.25
9438.75
10519.0
11443.75
10636.75
9362.75
8036.0
7066.5
8047.25
9640.5
10187.0
10405.5
9924.25
8679.25
8418.75
9261.0
9825.25
10012.25
10390.75
10165.0
9217.0
9556.25
10905.25
10868.5
9334.0
7575.5
7027.75
7965.75
8651.75
8908.25
9226.0
9064.75
9328.75
9847.0
9445.5
9889.5
11980.0
13222.25
11999.0
9426.25
7774.0
7603.25
8044.0
8470.25
7834.5
6226.75
5429.75
6149.25
7318.75
7300.5
6491.0
6605.25
7014.0
7213.75
7841.75
7956.0
7602.5
8005.25
8929.5
9682.0
9821.0
10205.0
11664.75
12638.5
12655.25
12345.25
11095.75
9996.75
10325.75
10776.5
10470.0
9954.5
9936.25
10511.25
10956.0
10751.75
10195.0
10551.75
11551.5
10916.5
9938.25
11243.5
12836.25
12847.25
12302.75
11912.25
12006.0
12154.0
11563.0
10618.75
9735.25
9264.0
9149.25
8109.25
6504.5
6331.25
7178.25
7580.0
8195.0
9147.5
9485.0
10436.0
12635.5
14296.5
14755.0
13850.75
12082.75
11287.25
10913.75
10746.5
12348.75
13833.25
13595.5
12930.75
11768.25
10560.5
10336.0
10552.75
10932.25
11028.0
11508.75
13708.25
15633.75
15973.75
15946.75
15522.25
14985.0
14522.75
13424.5
12362.25
11502.0
10923.75
11401.25
11405.25
9942.5
8624.25
8438.75
9301.25
10168.0
10193.25
9869.75
8961.75
7806.0
8039.5
9476.75
10983.25
11925.75
11680.0
10316.75
8518.5
7644.5
8513.25
9874.0
10739.25
10602.75
9242.25
8489.25
8466.25
7849.75
8714.5
10715.0
10335.25
9649.75
10767.25
10562.5
9610.25
10991.5
12695.5
12129.5
10631.5
10347.5
10917.0
10407.75
9290.5
9213.0
9621.25
10215.75
11020.75
10728.5
9747.25
9421.25
9496.5
9672.0
9160.0
7710.5
7755.0
9966.5
12046.25
13476.25
14505.0
14364.25
13507.75
12469.0
11117.0
10707.75
11748.0
12875.75
13774.0
14118.0
12772.25
10633.75
9728.25
10642.75
12118.5
12705.25
13637.25
15650.0
16383.0
16012.75
16078.75
15453.75
15237.75
16774.25
17091.0
15634.5
15011.25
14658.75
13419.75
12583.75
12667.0
12505.25
11534.5
10413.25
9907.25
9816.0
8974.25
7654.0
7942.25
9845.25
11773.5
13123.75
13033.0
12491.0
13863.0
15326.5
15070.0
15140.25
15367.5
14088.0
12600.25
12298.75
12322.75
11333.25
10049.0
10118.75
10680.5
10558.75
10141.5
9208.75
8313.5
8544.75
9107.0
9373.25
9108.5
8207.0
8342.0
9378.5
9152.75
8495.25
8546.5
8761.5
9844.5
11256.75
11332.25
10959.0
10914.5
11244.0
12411.75
12836.25
11923.5
11789.25
12526.0
13198.5
13309.25
12185.25
12070.5
14319.75
15673.25
15277.25
15096.25
15002.25
14805.25
14456.0
13427.0
12634.25
12710.25
13292.0
13961.75
13579.75
12181.5
11355.75
11297.75
11174.25
10791.75
10716.75
11457.5
12325.25
12532.5
11831.5
10037.0
8520.5
8502.75
8775.75
9265.25
10663.25
11100.5
10189.25
10095.75
10675.0
10756.25
10714.5
10834.0
11399.25
12955.0
14987.0
16329.75
16666.25
16612.25
16046.0
14555.5
13135.5
12150.75
11159.25
10950.25
11335.25
11363.5
11565.0
11697.75
11205.75
10904.75
10811.0
10438.5
9946.0
9759.75
10632.0
12098.5
12971.0
13135.25
12412.5
11474.75
11755.25
12495.5
12780.75
13354.5
14027.25
13833.0
12869.25
12240.0
12692.5
13441.0
13585.75
13494.5
13680.75
13922.5
13711.75
13000.75
12252.0
12077.25
12712.0
13504.25
14215.25
15244.0
15853.75
15311.75
14139.0
13325.0
13702.0
14387.25
14263.75
14629.5
15809.5
15695.0
13704.0
11994.75
12528.25
14223.0
15693.5
17632.25
18971.25
18245.0
16489.25
14228.25
12833.25
13846.0
15043.75
15037.25
14530.75
13429.75
12609.25
12037.5
11291.5
11870.25
12532.75
11637.0
10946.5
10867.25
11146.5
11582.5
10734.0
10402.25
12179.5
13155.0
12426.75
11446.5
10482.75
9932.5
9662.75
9620.0
10146.0
10012.5
9286.5
9555.0
10007.25
9899.75
10783.5
12887.5
14079.75
13279.5
12071.25
12170.0
12882.5
12354.0
11115.0
11507.0
12444.25
11387.0
10191.0
10494.0
10629.25
10744.25
11578.5
12486.0
13753.25
14920.0
15322.0
15838.75
16153.0
15885.0
15584.25
14490.75
13155.75
13031.75
12679.75
11424.75
11062.5
11726.25
12397.25
13008.0
13575.0
14103.75
14681.75
14741.25
13773.75
12530.25
11864.75
11452.0
11046.5
10886.0
10739.25
10536.75
10890.5
12182.5
13659.0
14117.25
13796.5
13536.25
13183.75
13043.5
13846.75
15277.5
16274.75
15743.25
14218.25
13079.25
11907.25
11178.5
12169.0
12923.5
12274.0
11839.0
11622.5
11543.0
12161.0
12793.25
13838.75
15224.5
15336.5
15120.75
15574.25
15551.25
15503.75
15687.5
14784.25
13416.75
12912.25
13002.0
12893.5
12018.5
11083.75
11569.75
13187.25
14344.0
14441.0
13904.25
12993.5
11787.75
11069.75
11868.25
13843.5
15224.0
14938.75
14036.5
13815.5
14179.0
15186.25
17090.0
18176.5
16913.5
15162.25
14400.5
13326.0
12821.5
14223.0
14335.75
12348.5
12051.25
13364.0
14178.75
14698.5
14583.25
14287.25
14549.25
14161.75
13904.5
15009.75
16157.5
16732.25
16270.0
14900.25
14860.0
16019.75
16844.5
17435.5
17375.5
17065.75
17169.0
16433.0
15193.0
14720.0
14827.75
15492.5
15993.5
15664.25
15302.5
15130.75
15301.0
15679.25
15381.75
15027.5
14834.25
14334.25
14585.5
15200.5
15330.0
15926.5
16195.25
15521.5
15542.25
16118.25
16486.25
16978.25
17065.5
16960.0
17656.0
18155.5
17067.5
15364.5
14973.75
15548.25
15338.75
14706.75
14688.75
14655.5
14453.25
14419.5
14076.25
14249.5
15839.5
17002.5
16827.5
16831.75
17028.0
16943.25
17341.5
17634.75
16854.5
15896.5
15964.0
17163.0
18328.0
18109.25
16788.25
16015.0
16319.75
15729.75
14141.5
14966.75
17499.5
17974.75
17201.0
16286.0
14435.75
12851.5
12111.25
12336.25
13911.75
14759.5
14481.25
14385.75
13430.75
12623.75
13813.75
14841.5
14251.75
13381.0
13270.25
13655.75
13639.75
13948.75
15308.0
16090.0
15975.5
16450.0
17548.5
18088.5
17760.5
17934.75
18522.75
17796.5
17054.5
17594.5
17834.25
17920.5
18531.0
19041.5
19919.5
20536.5
19660.5
18648.75
18453.0
18322.75
18134.5
18288.0
18982.25
20062.75
21064.25
21164.0
20161.5
19868.75
20800.5
20713.5
19737.75
19730.5
19839.25
18965.5
18029.5
17922.0
18054.5
17271.75
16418.75
17032.5
18120.5
18991.5
20427.75
21391.75
21205.25
21086.0
20738.25
19773.25
19399.25
19680.0
20086.0
20509.75
20352.5
20025.0
20189.25
19709.25
18132.0
17059.25
17781.75
19373.75
19742.0
18950.5
18397.5
17791.75
17067.25
17073.25
17507.75
17970.25
18519.75
19107.25
19784.0
19792.5
18365.25
16482.25
15776.25
16575.75
17322.5
17216.0
17804.5
19046.25
19076.0
18185.0
17277.25
16296.75
16046.0
16814.25
17308.25
17349.25
18237.75
19931.0
21032.0
21285.5
21017.75
19936.25
18673.75
18597.0
19817.75
21057.0
21030.5
20277.0
20134.5
20193.75
20182.5
20804.75
20871.5
19673.75
19480.0
20500.0
20142.25
18556.0
17561.0
16924.0
16438.25
16864.5
17588.75
17395.75
16836.25
17120.25
17877.25
18322.5
18539.0
18381.75
18449.25
19788.25
20823.5
20047.0
18743.75
17749.0
17482.25
18721.75
20450.25
21576.0
22351.5
22673.0
22233.5
21174.75
20280.75
20348.5
20944.0
21442.75
21688.5
21524.75
21052.5
20221.75
19438.25
19685.0
20560.5
20598.0
19397.75
18854.5
20582.5
22255.25
21662.25
19957.5
18088.25
16811.25
16529.5
16311.5
16991.75
18697.25
19304.25
19245.5
19734.0
20745.75
22366.25
22726.5
20734.0
19073.75
19428.25
20078.5
19117.75
17849.5
18460.75
19628.0
19824.5
19651.0
19296.75
19075.0
19127.75
19606.5
21038.5
21557.0
20161.75
18612.0
17026.25
16005.5
16687.5
17262.5
16953.0
16886.25
17543.0
18908.0
19610.0
19425.5
19669.0
19680.0
19346.5
19070.5
17970.5
17453.25
18551.0
19194.75
18650.5
17434.0
16410.75
17046.5
18196.5
18384.0
19120.25
20608.75
21156.5
21203.0
21610.25
21752.5
21970.75
22781.25
23170.25
23176.75
23665.75
23944.75
23440.75
22737.0
22216.75
21470.75
20185.5
19599.0
20466.5
21111.75
20362.75
19143.25
19087.0
20331.5
20957.75
21076.0
22156.5
22735.5
22227.5
22211.0
22291.0
22177.25
22608.75
22923.0
22598.75
21638.5
19886.5
18415.25
18407.0
19485.0
20842.25
21646.75
21038.25
19653.25
18732.0
18381.0
18971.0
20135.75
20310.0
20351.5
20754.5
19855.25
19016.25
19442.25
19460.5
19510.0
20145.75
20849.25
22220.75
23088.0
22563.25
22321.75
23063.75
24586.0
25376.5
23894.75
22464.5
22999.0
24367.5
25082.0
23549.25
21003.5
20591.0
22023.25
23547.0
24012.0
23282.25
23317.5
24209.75
24509.0
24922.0
25123.5
23923.5
22687.0
22506.75
22523.5
22368.0
22574.5
22816.5
22187.5
21633.25
22664.25
24320.0
25112.75
25309.75
25521.75
25785.0
26000.0
26155.25
26179.0
25642.75
24507.75
23755.75
23333.25
22187.75
21534.25
22568.5
23542.0
23664.75
23695.5
23744.75
24463.75
25734.5
26716.25
27600.0
27720.5
27128.0
26985.75
26256.25
24937.5
24808.75
25771.0
27010.75
26937.0
25023.5
24218.75
25277.5
26272.0
27019.0
27657.25
28066.25
27612.0
26157.5
25911.25
26314.0
25499.25
25792.0
27027.75
26558.25
26162.25
26970.75
27518.0
28057.0
28479.5
28013.5
27355.75
27222.5
27329.25
27173.25
27500.0
28824.25
29093.5
27702.5
26702.5
26151.0
25840.5
26808.25
27638.25
26956.75
25812.25
24575.75
23898.25
24403.75
24429.5
24046.5
24994.25
26527.0
27816.0
28939.0
29485.5
29641.25
29598.75
29971.5
31067.0
30864.25
29539.0
29370.25
29328.75
28566.75
28305.75
28302.5
28258.0
28660.5
29373.5
29836.5
29898.25
30256.5
30320.0
29087.75
28057.0
27958.75
28239.0
29292.0
30025.75
29400.75
28151.25
26549.5
25789.5
27017.75
28810.5
29516.5
28851.25
27955.0
27741.75
27992.0
29190.0
29986.0
28361.5
26586.0
26049.75
25725.25
26612.25
28269.0
29152.0
29653.75
29730.0
30056.25
31158.75
31514.75
31994.5
34210.0
36354.5
36368.5
34139.0
31509.0
30408.75
30124.75
29836.75
29641.0
28838.0
27964.5
27950.0
28189.25
29399.75
32045.25
33673.0
33700.5
33627.75
33011.75
32481.0
33001.5
32449.0
31119.25
31018.0
30503.5
29505.25
29518.25
29339.75
29326.0
29861.5
29212.25
28695.25
29484.5
29643.5
29432.0
30623.5
32791.0
34121.25
33835.75
32894.75
31975.25
31671.5
32580.5
33452.25
33639.0
33585.5
33275.0
33981.75
35716.75
36582.75
36809.25
36631.0
35792.0
35225.75
34711.5
34318.0
34518.5
34207.25
33795.0
34217.5
34845.25
35251.0
34243.0
32010.5
31088.0
31190.25
30936.0
30934.75
31361.75
31871.25
32178.75
32991.75
35197.5
36636.5
36197.0
35915.75
35948.5
35694.75
34978.0
33504.25
33405.25
35274.5
36822.5
37947.25
38154.0
36621.0
35429.75
34758.0
33661.25
33283.75
33086.25
33150.75
35513.25
38149.5
37946.75
36450.5
36079.0
36521.25
36368.25
35290.75
34344.5
34603.5
35805.75
36580.75
36610.25
36956.5
37613.25
37986.5
38382.5
38689.0
38358.0
37504.25
36417.5
35116.75
33659.25
32689.75
33114.0
34730.25
36060.75
36310.5
36722.0
38036.25
39133.75
39962.75
40573.5
39874.5
39098.5
39368.5
38854.5
37487.5
36864.75
37064.75
37575.0
37613.25
37485.0
38166.75
38421.75
37903.0
38345.75
39430.5
39920.5
39700.5
38889.0
38335.75
38747.25
39327.75
39265.0
38746.0
37863.5
36778.75
36784.75
38069.0
39072.0
39684.5
39934.75
39385.25
39729.5
41022.5
41166.5
41272.0
42524.75
42966.0
41986.25
41350.0
41808.25
42448.75
43121.25
44274.25
45090.0
45435.0
45865.0
45827.75
45583.5
45570.0
45450.0
45473.5
45397.25
45740.25
47319.5
48137.25
47777.75
48247.0
49156.75
49699.75
49806.5
49338.25
48677.0
47294.75
46133.25
47125.0
48405.5
48862.5
50092.0
51094.75
50789.25
50635.0
51428.25
52507.5
53094.0
53140.0
52927.0
52626.75
51957.25
50379.25
49524.5
50432.0
50488.0
49606.25
50178.25
51637.5
52809.25
52804.5
51602.5
51626.75
53094.0
54088.25
54091.0
52919.25
51688.0
51714.0
52489.5
53466.75
53236.0
51611.25
51402.25
52626.75
53180.25
52821.0
51252.0
49389.0
49685.25
52032.5
54249.0
55026.0
54842.5
54845.75
54613.5
52915.75
50798.0
50492.25
50949.25
49940.25
48755.25
48383.0
47864.25
47994.0
49081.5
50131.75
50986.5
51079.5
50508.0
49923.25
48948.5
48323.0
48440.5
48036.5
46997.0
46066.5
46181.25
47442.25
48369.0
48854.0
49300.25
49210.0
49194.75
49769.0
50683.25
50899.75
49241.0
48115.0
49372.5
49941.25
48490.25
47130.75
46835.5
47119.0
47350.75
47591.5
47849.0
48270.25
49451.25
49846.0
48378.5
46816.5
45737.75
45252.0
45760.75
46082.5
46104.75
46620.5
47752.5
49128.0
49208.75
48467.5
48562.75
48714.25
49329.25
50416.25
49191.0
46208.25
44754.0
45836.75
47405.0
46941.0
46596.75
48763.5
50584.0
50826.5
50709.5
49766.25
48667.75
48688.0
49500.25
50152.75
50031.0
49747.0
49141.25
47490.25
46029.0
45223.75
44598.5
44570.0
44775.75
45291.0
46603.25
47486.0
47051.0
46265.5
46711.25
47796.75
47731.0
47768.5
48072.25
46667.5
45512.75
45492.25
45065.0
46023.0
47420.5
46704.5
46670.5
47631.0
47277.25
47406.5
47828.25
46502.0
45467.5
45922.5
46322.5
46496.25
46627.0
46360.25
46159.75
46118.25
45410.25
44066.0
43190.25
43470.25
44405.5
44837.25
44527.0
44321.75
44025.75
42890.5
41948.25
42498.25
43977.75
45312.75
46368.25
47651.75
49015.75
49264.5
48470.5
48163.5
48205.75
47857.0
47936.0
48400.0
48449.25
48474.75
48334.0
47513.25
46503.5
45507.25
44886.25
45366.75
46277.0
46722.25
46842.25
46660.75
46204.75
45827.5
45316.75
44486.25
44206.5
44755.0
44866.25
44266.0
44202.5
45295.5
46938.25
47784.0
47504.75
47175.75
46835.5
46367.75
46415.0
46206.5
45404.75
45333.5
46160.0
47415.0
49043.5
50261.0
50409.5
50117.75
50175.75
50257.25
50356.25
51173.0
51345.5
49749.25
48227.25
47371.0
46778.0
47359.0
47901.0
47146.5
46758.75
46618.75
45505.5
44876.25
45205.5
45011.25
44559.5
44738.5
45500.25
46568.5
46822.0
46429.5
47050.25
47209.5
45852.5
45920.0
47493.25
48031.75
47477.75
46248.75
45047.75
44336.5
43143.75
42066.0
41491.75
41095.25
42530.25
44822.25
45128.0
44209.5
43717.5
44681.0
46895.5
48011.75
47835.0
47599.75
47192.0
47027.25
46985.25
46681.25
46762.5
46668.25
45947.0
45492.75
45676.5
46295.75
46508.25
45597.5
44138.75
43169.25
43279.75
43601.0
43293.0
43010.5
42580.5
41938.75
42341.5
43785.75
45142.5
45365.5
44732.25
44626.75
44650.75
44560.75
44650.75
43485.5
42112.75
42450.25
42833.5
42760.5
43021.0
43305.0
43835.75
43899.0
43605.0
44416.0
44991.25
44528.25
44156.0
43462.75
42966.5
43692.75
44522.0
44459.5
43451.75
42104.5
41215.25
40768.75
41034.25
42066.25
42897.5
43120.5
43349.25
44142.5
44267.25
42413.5
40777.0
41408.5
42679.25
42880.75
42238.25
41867.5
42503.75
43813.0
45311.25
45783.0
43954.5
41631.0
40990.75
40576.25
39439.0
39837.0
41682.5
42179.0
41948.5
42873.25
44034.5
44664.5
44615.5
44422.5
45753.0
46902.25
45830.0
45292.5
46079.75
45722.25
44466.25
43469.0
42874.5
42710.0
42684.75
43567.0
45809.25
47714.0
48014.75
46692.75
44731.5
43863.5
43453.75
41886.75
40528.75
40323.5
39886.5
39437.75
39546.5
39230.75
38924.0
39318.5
40072.25
42071.5
44555.0
44776.75
43669.75
43484.0
43487.25
43298.5
43442.25
43030.5
42095.5
42181.5
42915.5
42938.0
42852.25
42978.75
42126.75
40348.0
38966.5
38986.5
40176.75
41341.25
42440.75
43516.0
43816.5
43984.75
43717.5
41855.5
40442.25
40858.0
41611.5
42323.25
42857.75
42793.0
42924.0
43203.5
42632.5
41562.25
41267.25
41888.0
42497.25
42591.0
41397.0
38931.5
37827.0
39321.75
41732.0
43685.5
44551.25
44666.5
44096.25
41861.75
39688.0
39860.25
40944.75
41173.5
40599.0
40101.75
40195.25
39923.75
39429.0
39797.5
40168.75
39978.0
39658.25
38957.75
38402.25
39237.75
41295.5
42774.0
42799.75
42700.0
42823.25
42480.25
42305.5
42512.75
42748.5
42469.5
40553.25
38441.75
38202.0
38635.5
39011.25
39472.5
39272.5
39320.25
39654.25
38321.5
36566.5
36719.25
37910.0
38908.75
39579.25
39838.5
39697.0
38852.25
37777.75
37907.5
38798.75
39130.0
39551.0
40596.25
41323.0
41579.25
41904.0
41971.25
41513.5
40903.25
40065.5
39081.75
38647.75
38489.25
38367.75
38964.5
39595.75
39685.5
40522.25
41926.25
42249.75
41291.5
39993.25
39332.0
39560.0
40610.25
42398.75
43740.5
43828.75
43144.0
42391.25
42777.5
44299.75
45785.0
47023.75
46847.25
44748.0
42932.0
42094.25
41809.75
42064.5
41715.5
40972.0
40773.0
40317.0
39431.0
39066.0
40134.25
41660.5
41201.5
39890.5
39655.75
39327.5
39056.75
38995.5
38113.75
37771.0
38134.0
37679.5
37281.75
37875.5
39162.0
40626.5
41420.75
41545.25
41543.5
41449.5
40752.5
39607.75
39212.5
38684.75
37110.75
36658.75
37370.5
37579.0
37820.25
37975.0
37821.0
37785.75
37254.5
36338.75
35041.5
33787.5
34500.5
36084.0
36677.25
37022.0
36787.0
35844.75
34826.0
33564.25
33765.0
35854.75
37047.0
36741.0
36273.5
36375.75
37315.0
39002.75
41750.25
44544.25
45275.5
44064.75
42029.0
40428.75
40447.75
40850.25
40452.25
40311.0
41208.25
42673.75
43651.5
43782.5
43141.25
41491.5
40419.25
41247.75
42354.75
43025.0
43734.5
44052.0
43894.75
43174.25
42077.25
41119.0
40298.5
40799.25
42403.5
42257.5
40704.75
39949.0
39881.25
39979.75
39628.5
39070.5
39491.25
40076.25
40612.5
41937.25
42658.25
42369.0
42151.25
41962.0
42362.75
43505.0
44359.75
44528.75
43505.75
42110.5
42171.0
42864.75
42902.5
42548.25
42336.25
42952.5
43642.0
43578.0
43852.0
43930.25
42803.0
42162.0
42898.75
43743.25
43621.5
43218.5
44110.0
44918.0
43510.5
41897.25
42230.0
43493.5
44009.75
43306.0
43109.5
44088.5
43599.5
41729.0
41549.75
42611.0
42868.25
42296.5
41314.75
40792.25
41141.75
41046.25
40539.25
40816.5
41307.5
41466.75
41454.0
41310.0
41709.25
41865.5
40872.5
40836.25
41674.75
41122.5
40729.75
41597.75
42110.75
42634.5
43458.5
43337.75
42470.0
41536.5
40392.75
39042.25
38311.75
38910.25
39843.5
39995.0
39560.75
39073.5
39442.0
40578.5
40794.75
39916.5
39590.5
40452.0
41291.0
41318.75
41514.25
41682.5
40850.5
40650.25
41858.25
42394.75
41844.0
41584.25
41679.75
41586.75
41967.75
43134.5
43485.25
42573.25
41557.5
40148.75
38682.75
38476.25
38421.0
37238.25
35838.75
35299.0
35700.0
36194.75
36246.25
36408.75
37104.25
38098.25
39124.0
40511.25
41829.75
41438.75
40188.25
40358.0
41140.75
41134.0
40576.25
39637.25
38804.75
38781.75
39351.5
39587.0
38834.75
37448.25
35939.25
35106.0
35678.75
36253.25
36067.25
36572.25
37577.5
38087.75
38265.25
38198.0
38196.5
38175.5
37971.0
38520.0
39556.75
40035.75
40196.0
40525.25
41578.75
42999.5
43255.5
42459.25
41771.5
41421.75
41233.0
41059.0
41245.25
41955.25
42557.0
42414.0
40954.25
39154.25
39020.5
39675.5
39164.5
37910.5
37128.0
37563.25
38778.75
39282.25
38391.75
36340.25
34608.5
34839.75
35833.25
36201.25
36973.5
38365.75
39422.0
40141.75
40841.25
41106.0
40292.25
39556.75
40615.5
41446.75
39488.0
36912.25
36358.5
37209.5
38196.25
38422.25
37964.75
37893.25
38076.25
38490.75
39875.75
41160.25
41287.5
40525.75
39298.0
39303.25
40483.25
40166.0
39283.25
39447.0
38739.5
37626.5
37848.0
38426.0
39447.5
40812.75
40596.75
39611.0
40017.75
41584.0
42845.75
42782.25
42028.75
41464.75
40733.5
40901.0
43070.0
44978.75
44782.5
43850.5
43611.25
43804.75
43698.25
43359.25
42821.75
41442.25
40140.75
40365.75
40727.5
39693.0
38614.75
39174.75
40898.75
41615.75
40422.75
39286.5
39666.75
40655.25
41096.5
40694.25
40273.0
40615.75
40816.5
40088.75
39106.75
38624.5
38797.5
39413.75
40484.25
41672.25
41967.0
41786.75
41727.0
40810.75
39769.25
40235.75
41674.75
43314.5
43931.75
42080.5
39660.0
39120.5
39663.0
40032.25
40462.25
41285.0
41534.0
40241.0
38851.25
38644.25
38282.0
37223.25
37134.25
38544.75
39175.25
37626.0
36273.25
36242.5
35873.25
36404.5
38863.75
40200.25
39693.75
39194.5
38399.5
37369.75
37267.25
37719.25
37779.25
37199.75
36337.75
35779.0
35974.75
37118.0
38533.5
39431.0
39442.5
38009.0
36382.25
36970.5
39107.5
40700.5
41270.5
40842.25
40102.5
39968.75
39675.0
38445.0
37022.5
35890.25
35159.0
35633.0
37042.25
37820.0
38160.75
39146.75
40043.0
39947.0
39220.75
38827.25
39458.25
40414.0
40994.5
41780.75
42707.0
42874.5
42419.25
42305.75
42199.5
41183.0
40914.0
42464.25
43372.5
42845.0
41991.75
40665.5
39118.75
37420.0
36494.5
38213.5
40369.25
41185.25
42523.25
43174.0
41926.75
40819.5
40189.75
39758.25
39373.5
38778.75
39305.5
40024.75
39200.5
38706.0
39566.5
40474.75
40229.0
39053.0
39251.75
40413.25
40092.75
39573.75
39924.5
40301.5
41093.5
41770.75
41639.75
41536.75
41706.25
41637.0
40441.0
38572.75
38202.25
39184.5
39853.25
39906.5
39472.75
39173.5
39454.75
39838.0
40045.5
39921.0
40030.0
40799.25
41017.0
40506.0
39792.75
38684.25
38810.0
40710.5
41490.25
40526.75
39746.75
39503.25
39770.75
40493.75
40572.5
39887.25
39250.0
38749.25
38613.25
39120.5
39940.25
40734.5
40726.75
39958.5
39951.75
40223.75
39614.5
39359.75
39508.0
38981.25
38711.5
39037.25
39228.0
39601.5
40000.0
39576.75
38894.5
38941.0
38735.25
37783.0
38207.75
39837.75
40348.0
40574.5
41268.5
41359.75
41246.5
40884.25
40250.25
40395.0
40425.5
40136.0
40685.0
40834.5
40269.5
40575.0
41063.25
40567.5
39710.25
39056.75
38598.0
38810.25
39904.75
40660.75
40506.5
40186.75
39736.0
39256.75
38550.25
37082.75
36443.25
36996.75
37234.0
38203.5
39737.75
39922.0
40361.0
41961.75
42903.5
43199.25
43657.75
44293.25
44347.25
42835.0
41313.5
41211.75
40940.5
39967.5
39242.0
38788.25
38762.25
39073.5
38853.0
37808.75
36438.75
35927.75
37296.25
39585.5
40854.75
41076.5
41531.25
42208.0
42838.75
43747.75
44003.25
43226.75
42853.5
42830.75
42372.5
41933.0
41380.75
40929.5
41568.5
42528.75
42627.75
41751.5
39934.25
38330.0
38429.0
39535.75
40106.75
40210.75
40775.5
41630.5
41996.0
41844.5
41096.25
39879.5
39276.0
39277.0
39060.75
38807.75
38290.0
37349.5
37069.75
37654.0
38740.75
40287.75
41185.5
41001.75
40716.0
40350.0
39998.0
39805.5
38563.5
37078.75
37448.5
38153.25
37621.25
37841.5
39482.75
40837.5
41873.0
43184.75
43642.75
42612.5
41092.0
39782.25
39123.75
39472.5
40055.25
40707.25
41990.25
42958.0
43195.75
43160.5
42178.5
41350.0
42485.0
43915.0
44383.25
44973.75
45130.75
43851.75
42449.25
42387.5
42738.0
42070.5
41232.0
41134.0
41109.0
41041.0
41345.5
42339.5
43716.5
44333.0
44675.5
45252.75
44806.25
44184.0
44632.25
45057.5
45250.25
45315.75
44934.25
44446.75
43388.25
42302.75
42810.25
44310.5
45663.0
46128.5
45426.75
44744.0
44022.75
42765.25
42176.0
42374.5
42586.0
42343.5
41690.75
41874.75
42477.25
42803.5
44319.0
45602.0
44390.25
42504.75
41172.75
39948.25
39182.5
39173.75
40518.5
42393.5
42508.75
41606.0
41852.25
42871.5
43406.0
43241.25
42495.5
41345.5
41035.5
42174.0
42930.0
43021.25
44008.5
44707.0
43924.75
43305.75
43490.25
43393.0
42881.25
42896.25
43437.25
43100.0
41597.75
40310.75
40174.25
40722.0
40664.75
40430.0
41655.75
43038.25
42901.75
42464.0
42057.75
41524.25
42167.0
43128.25
42940.0
42921.5
43353.25
43165.5
43265.5
43525.0
42055.5
40130.5
40075.0
40178.25
38740.75
37997.0
39250.5
40505.0
40790.0
41404.75
42946.25
44062.25
43389.5
41703.5
40209.5
38718.5
37813.25
38417.0
39666.75
40625.25
40646.5
39727.75
39682.0
40079.0
38898.25
37750.5
37661.0
37340.75
37491.5
37442.0
35848.5
35396.25
36856.25
37869.75
38523.75
38510.75
37076.0
36079.75
35828.75
35869.25
37881.25
40826.75
42126.5
42462.5
42507.25
41941.5
41399.0
40756.75
40255.5
41038.75
41921.25
41298.5
40083.5
39558.75
39992.75
41129.0
42398.0
43113.25
43075.25
43124.0
43245.5
42252.25
40818.25
39896.0
38609.75
37283.25
37257.0
38588.5
40647.25
42271.5
42571.5
41826.0
40659.75
40012.0
40434.25
41323.25
41748.0
41151.25
40607.25
41283.5
41887.0
42375.25
44505.25
46958.25
47942.5
48163.5
47821.5
47110.25
46512.5
45110.5
43633.0
43875.25
44257.75
43682.0
44207.75
45643.25
46072.75
45923.25
45784.75
45563.75
45796.5
46422.25
47045.75
47395.0
46965.75
46272.25
46182.5
46710.25
47546.5
47917.5
47610.75
47505.25
47922.5
48823.75
49831.75
49976.25
49472.0
49030.5
48475.75
47713.0
46633.0
45435.5
44912.25
44635.25
43895.25
43641.25
44511.25
45786.25
46805.5
46886.75
46089.0
46068.0
46834.75
46508.75
45433.5
44678.0
44065.25
44293.0
45200.0
45482.75
45345.25
44467.75
42902.25
42932.75
44345.5
45031.25
45506.25
46252.5
46121.0
45471.25
45830.25
46616.5
46319.5
45931.25
46001.0
44896.0
43769.5
44686.75
45945.0
45960.75
45504.25
45387.25
45733.75
45844.0
45780.0
46415.25
46822.75
46176.0
45599.0
45497.25
45535.0
45973.75
46221.0
45374.5
44337.25
43966.5
43505.75
43562.5
45563.25
47570.25
47122.75
45604.5
44539.75
43209.0
42314.25
43121.0
43989.0
43816.75
44177.5
45199.25
45843.75
46064.75
45323.25
43911.25
43480.25
44005.5
44575.5
45178.75
45971.75
46333.25
45063.25
43139.5
42571.5
42250.25
41234.25
40828.25
40996.75
41571.25
42711.75
43023.5
42585.25
42827.0
43205.0
43081.75
42885.0
42335.25
40962.5
39301.5
38560.0
39254.25
40345.25
40807.0
40770.5
40359.75
39744.0
39548.25
39378.75
38650.75
38360.5
39000.5
39503.75
39061.0
37519.25
35620.75
34778.5
35123.0
35670.75
36439.0
37939.25
38839.25
37829.25
36593.5
36236.5
35872.75
36031.75
36532.5
36579.25
37510.5
38524.0
38092.25
38099.75
38891.25
39827.25
41601.75
42382.25
41588.0
41753.0
42508.5
42500.5
42386.5
42573.5
43226.5
43877.0
43576.5
42899.25
42737.0
42527.25
41298.75
39567.0
38451.0
37810.25
37915.0
38874.0
39099.25
38763.0
38947.5
38921.25
38987.5
39643.75
40038.25
40060.0
39399.5
38395.0
38573.0
39170.75
39488.0
40651.5
41888.75
42317.75
42866.5
43584.0
43706.25
42842.5
41708.0
41634.25
41880.0
41251.0
40819.5
41541.25
43334.0
46100.75
48997.0
50967.25
51706.25
51588.25
51477.75
51436.25
51032.75
51091.0
51962.75
52152.5
51152.75
50312.0
50329.25
50731.75
50972.75
50464.5
48823.5
46756.5
45574.0
45732.0
46853.5
48289.75
48979.25
48777.5
48809.5
48748.25
47514.75
45716.25
43875.25
42579.75
42989.0
43836.5
44256.0
45989.0
47920.5
47741.25
46555.75
45535.75
45067.0
45462.25
45992.0
46966.25
48022.5
47416.25
46541.0
46613.75
46462.5
47082.25
48247.75
47650.25
47124.5
48685.25
49916.5
49199.75
47901.0
47522.75
48328.25
49315.75
49338.5
48665.75
48210.75
47843.25
47793.75
48599.75
48678.25
47603.5
47565.25
48566.75
49906.25
52045.5
53497.0
53429.0
53266.75
53189.25
52560.0
51292.0
50390.5
51075.5
51733.5
51272.5
51797.25
52932.5
52469.0
51342.25
50300.75
48119.25
45787.25
45271.0
45762.5
46518.75
48251.75
50016.25
51121.75
52205.25
52320.5
51639.75
52005.75
52775.25
52783.0
52092.75
51112.25
51132.75
52048.5
52565.25
52768.25
52568.0
52061.5
51721.5
50948.0
50079.75
49511.25
49035.75
49913.0
51498.5
51961.5
52425.25
52915.75
52115.0
50889.0
49826.0
49536.25
50893.25
52010.5
51348.0
50124.0
49324.5
49372.25
50436.75
51350.5
51012.5
50405.5
50898.25
51574.0
51859.0
53144.75
54394.5
53787.25
53406.0
54414.25
54755.25
54269.0
54046.75
53807.25
53428.5
53205.25
53580.0
54702.25
55129.25
54124.0
52971.25
52091.0
51683.5
53003.25
55160.25
55705.5
54986.25
54996.75
55282.5
53935.5
51798.5
51154.75
50856.5
48862.25
46900.75
47080.0
48682.75
50101.75
50384.25
50270.75
50612.75
50129.0
48932.25
48816.25
48741.0
47727.0
47377.25
47953.25
48800.25
50055.75
51056.5
51021.25
50032.25
49099.5
49638.0
51107.0
52054.0
52522.0
52851.75
53330.0
54088.75
54668.5
55209.75
55634.75
55659.25
56078.25
56577.0
56267.5
55853.5
55464.25
55035.5
55329.0
55514.0
54898.75
54987.0
55862.5
55626.25
54262.25
53463.0
53799.75
55011.25
56659.75
57612.5
57404.5
57057.0
57842.5
59623.5
60242.5
59113.25
58225.5
57576.25
56675.0
56766.75
57098.25
56646.25
56546.5
57209.75
58300.5
59186.75
59161.0
58636.25
57773.0
57309.75
58274.75
58834.75
58083.5
57646.25
57080.0
55921.0
55453.0
55259.75
54396.25
53871.5
54518.0
55177.5
55049.75
54903.25
54433.5
53274.75
53073.75
54478.5
56544.5
58336.5
58482.25
56827.5
55128.75
54649.0
55528.75
57352.75
58894.25
58785.0
57915.25
58399.25
59684.5
60203.0
59486.75
57670.75
57120.0
58538.0
58418.5
56765.5
56918.5
58697.5
59619.0
58351.75
56427.25
55803.5
55946.25
57124.5
59031.25
58968.75
57188.25
55185.0
53252.5
52987.0
53995.75
54234.5
54089.0
54326.25
55425.25
57782.5
60431.5
61960.75
61786.25
61462.0
62166.75
62477.5
62592.5
63240.5
63269.75
63266.0
63448.5
62397.75
60970.5
60659.5
61540.25
62815.5
63982.0
65344.25
65375.5
63831.0
63553.75
63625.25
62534.5
62524.5
63373.25
63584.5
63447.25
63006.0
63045.0
63558.25
63918.0
65158.0
66374.75
65954.5
65055.5
64693.75
64533.5
63576.75
61994.75
61355.75
60781.0
59880.75
60813.25
63099.0
65261.0
66570.75
65898.5
64895.5
65038.75
65020.25
65264.75
66116.5
66257.25
65859.75
65222.25
63933.0
62013.5
60066.25
59177.0
58842.5
58113.25
57988.0
58643.75
59110.5
59018.75
58120.25
56875.75
55620.0
54511.25
54495.75
54377.75
52631.0
51222.0
51338.25
51932.25
52486.0
52443.0
52078.75
52510.0
53775.5
55463.0
56446.5
56595.75
58235.25
60976.75
62497.5
63299.0
63321.0
62434.75
62710.25
63578.25
63960.0
65580.5
67898.25
69266.25
70230.25
70885.0
71031.0
70607.25
69575.5
69182.5
69363.5
68987.0
68540.5
67704.0
66193.25
65319.0
64721.25
63992.5
64586.5
66053.5
66075.0
64313.0
62766.75
62377.75
62152.75
61898.75
61615.75
61214.5
61879.0
63011.0
63288.25
63761.5
64238.5
64499.75
66131.75
67685.0
67611.5
68247.25
70774.75
73823.5
76059.25
77112.0
77657.5
77706.5
76788.75
74990.0
72038.5
68253.0
64925.0
62966.75
62644.75
63274.25
63836.5
63636.25
62718.5
62642.25
64067.75
65913.5
67587.25
68197.75
67774.75
68257.0
69421.0
70096.75
71194.75
72702.5
72745.75
70567.75
68509.5
68918.5
70030.25
70379.0
71052.5
70988.5
69850.0
70037.5
71043.5
71057.25
71037.25
71721.0
72105.75
71688.25
71024.0
70246.25
68950.75
67446.25
66514.75
66626.0
67439.0
68451.5
70051.5
71365.25
70905.25
70174.75
70399.75
70459.5
70444.0
70699.75
70579.25
70168.25
69979.0
70280.5
70639.5
71152.25
72893.0
74393.75
73985.75
73586.75
74225.25
75004.75
75457.5
75118.75
75288.5
76977.75
78380.75
79624.0
81627.25
82640.25
82651.0
82922.25
82440.0
80680.0
78749.25
77697.0
77625.5
77275.75
76061.75
74769.5
73752.0
73192.75
72956.5
72664.5
72910.0
72922.75
71231.75
70112.75
71316.75
71996.75
71189.0
71465.0
73387.5
75465.25
76517.0
76198.5
75721.25
76466.75
77778.25
78151.75
77923.5
78655.25
79845.5
79434.0
77655.25
76663.5
76807.0
76621.75
75931.25
75619.75
75389.0
74899.25
74423.75
73796.25
73465.0
73537.75
72938.25
72370.5
72901.5
73395.0
73449.0
73709.25
73861.0
73445.5
72500.75
71928.25
72481.25
73168.75
73469.25
74293.75
75527.25
76538.75
78006.25
80273.0
81784.75
82014.25
82659.0
83258.0
82194.0
81391.5
82266.75
83153.75
84119.25
85510.5
85528.75
84628.75
84411.0
83701.25
81900.75
80231.25
79455.5
80216.25
81249.5
80559.0
79903.0
80259.0
79742.5
79371.5
80156.75
80759.75
81584.0
82375.0
82165.25
82203.75
82162.5
80534.0
78091.75
76348.0
75959.5
75790.25
75100.0
74926.0
74536.0
73941.0
74702.5
74921.25
74133.25
74921.25
76239.25
76652.5
76632.75
75757.25
75125.75
75755.0
76324.0
76354.5
75748.25
74519.5
73877.0
73928.75
73878.0
73761.5
74164.25
75533.75
77077.5
78041.25
79030.25
80036.0
80511.25
80596.25
80743.5
81925.75
84212.75
85872.75
86490.25
87252.0
87730.5
87201.5
87282.25
88901.0
89989.5
89462.25
89262.0
90570.5
92166.0
93377.25
94873.75
96182.75
96166.25
95275.0
94794.75
95689.75
97653.75
98948.75
99554.25
100519.5
100722.25
100217.25
100914.5
102279.75
103410.0
104568.5
105030.75
105039.25
105276.25
104747.75
103623.75
102419.75
100695.5
100139.75
101200.0
101445.25
101662.0
102916.75
103042.0
102578.25
102915.5
102722.75
102527.25
103137.0
103425.25
104133.0
106221.0
108491.0
109659.25
109832.5
110503.25
111524.0
111257.25
110392.0
109664.25
108846.75
108604.25
108656.5
109369.75
111709.0
113962.75
115580.25
117254.5
117495.75
116596.5
116406.5
117215.25
119044.0
120393.0
119713.25
118709.75
119151.0
121022.25
123750.5
126363.75
128223.75
129141.25
129443.25
129181.5
127391.5
124946.0
124031.25
124166.0
123388.25
121217.25
119096.5
118136.5
117284.5
115951.0
114431.0
112564.25
111404.75
111080.25
110005.5
108952.0
108968.5
109235.0
109574.25
109629.75
109032.25
108902.25
109948.0
111427.25
111856.75
111492.75
112601.75
114413.75
114911.25
115867.25
118025.5
119120.5
118798.5
118462.5
119000.25
119605.75
118916.0
119086.25
122288.75
125210.25
124831.75
123043.0
122041.25
121356.25
119753.25
117691.25
116600.0
116580.0
117112.75
117814.0
118052.25
117891.25
117528.5
116952.5
117125.25
118090.0
118255.5
117603.25
117369.5
117341.0
117072.5
117171.25
117066.25
115527.5
114030.75
114348.25
114768.25
113256.25
110821.25
109732.5
110266.0
110455.25
109811.25
109807.5
110182.5
109439.0
107521.25
105841.75
105325.75
104774.5
103448.5
102304.25
101226.75
100325.5
99938.5
98249.0
95663.75
94929.25
95037.25
94177.0
93335.75
92784.0
92183.75
92304.75
93116.0
93869.25
94625.25
95374.75
95728.0
96234.75
98078.75
101307.5
104717.5
107886.0
111714.5
115810.75
118685.25
120970.25
124289.5
128456.0
131838.25
133599.0
135117.25
136835.0
137884.25
140191.0
143803.5
145168.25
145251.0
146199.0
146737.75
147516.25
148903.5
149607.5
150773.25
152077.0
151549.25
150100.75
148901.75
148365.25
149195.0
150815.0
151944.75
151995.5
151552.25
150941.25
148904.75
145448.5
142097.25
139503.5
138252.5
138087.0
137402.25
135637.5
133385.25
131395.25
129523.0
126691.25
123358.75
120530.0
117821.0
115970.5
116734.5
119524.75
122248.5
124251.0
126172.25
128630.5
131618.5
134086.0
135682.75
137684.25
140114.0
141982.0
143583.0
144897.25
145219.25
144548.25
143127.75
141252.75
139690.25
139397.5
139664.75
138760.0
137272.25
135430.25
132479.5
131037.75
131887.5
131736.25
130436.25
129539.75
129397.0
130155.75
130524.75
130712.75
131517.75
130961.25
129887.25
130462.75
131340.75
132651.5
134932.5
136422.25
137008.75
136521.75
134313.25
132331.25
131394.0
130286.0
129898.25
131340.0
132629.25
132039.5
131586.0
133356.75
136269.25
138502.75
138989.5
137942.0
137200.75
137414.75
137647.25
138101.25
139012.0
138658.25
136354.25
134806.0
135378.75
135418.5
133732.5
132248.5
132102.25
133140.75
134239.0
133835.0
132735.75
132830.5
133330.25
132577.0
131167.75
129737.75
127272.25
123672.0
119743.0
115446.25
111519.0
109456.25
108677.75
107571.0
106750.0
107202.75
107583.0
107626.75
108686.0
109926.25
111009.25
113356.5
116510.5
119606.0
122318.0
124349.5
126083.0
126453.25
125992.75
127453.75
128521.25
127417.5
127505.25
128249.5
128092.75
129091.25
130678.0
131636.25
132780.0
134130.75
136040.75
137857.25
137461.5
135072.0
132328.0
130418.25
129972.25
130506.75
131182.75
131208.25
130548.5
130172.75
130957.75
133869.25
137691.0
139219.0
139421.0
140981.75
142623.25
143698.5
145631.5
147924.5
150266.5
153420.25
156958.0
161144.25
166129.75
170021.75
173002.0
176243.25
178648.0
181785.25
187426.75
192176.0
195137.25
198553.75
201182.25
202881.5
205624.5
208977.5
212487.25
216183.25
219983.0
224742.0
229057.0
230801.25
232000.0
234743.5
237368.75
238607.25
239262.25
239736.0
240934.0
244127.25
247559.25
249245.0
250679.25
253465.0
257391.5
261396.5
264188.5
265720.75
266810.0
268285.75
270007.25
270600.75
271060.0
272968.25
274843.25
276417.25
278313.75
279647.75
281240.5
283306.0
284576.0
286332.5
289699.5
293899.5
298231.5
302646.5
309074.0
318242.25
327077.75
333654.75
338244.0
340534.75
341136.0
342324.75
344962.25
347709.25
350105.75
351864.75
351647.5
350638.0
350381.25
350011.0
349912.5
349930.25
349106.75
349148.5
350260.0
351500.75
353993.5
357675.0
362639.75
368868.5
374289.25
379974.5
387269.5
393943.25
400496.25
408450.0
416248.0
422752.5
427402.75
430018.75
431779.25
433440.5
434887.5
435216.25
434232.75
433830.25
434768.5
436127.75
438040.25
441719.0
448133.5
456159.0
464083.5
472536.75
481747.25
491189.5
502344.75
515655.5
529676.0
544746.5
561953.0
581061.25
601837.0
625134.5
652657.25
685744.75
724096.0
765839.0
809134.5
854078.0
901018.75
947435.75
991108.5
1033832.25
1077273.0
1121014.25
1166173.25
1214163.25
1264774.25
1318702.5
1377620.5
1442397.0
1512175.5
1585612.25
1664982.25
1753252.75
1848396.0
1947788.75
2050437.75
2154122.0
2258541.5
2364417.5
2469549.25
2572769.0
2674725.0
2775002.0
2874011.25
2972885.0
3071901.5
3171071.5
3271076.0
3374738.0
3483760.5
3596893.25
3716040.75
3843590.75
3976194.0
4111169.25
4248251.5
4385540.0
4523219.5
4662188.5
4800223.75
4936541.5
5070879.0
5200050.5
5322608.75
5439683.25
5551434.25
5658016.75
5760120.0
5858389.5
5954978.75
6052343.75
6150641.0
6249807.5
6351426.0
6456918.75
6567004.75
6682229.25
6803586.0
6932244.75
7067244.5
7207978.5
7356606.25
7513536.25
7678115.75
7850774.0
8031329.25
8224226.5
8438300.25
8680929.75
8961170.25
9285839.0
9655704.25
1.0072571E7
1.053448625E7
1.103454925E7
1.1572249E7
1.21507545E7
1.277488375E7
1.345418025E7
1.41962255E7
1.500564825E7
1.5881131E7
1.681053125E7
1.778541925E7
1.88070925E7
1.98747925E7
2.098303E7
2.212191875E7
2.328204875E7
2.446618475E7
2.568379225E7
2.6936872E7
2.821888275E7
2.951906825E7
3.082498525E7
3.2124712E7
3.3407691E7
3.466541425E7
3.589384075E7
3.709316725E7
3.8262975E7
3.94007495E7
4.050417325E7
4.157249375E7
4.2607849E7
4.36137975E7
4.45927695E7
4.5544295E7
4.64627335E7
4.734074025E7
4.81716115E7
4.89468505E7
4.96599795E7
5.03063355E7
5.0879492E7
5.1376733E7
5.179860275E7
5.214549825E7
5.241993075E7
5.262355425E7
5.276038925E7
5.284191925E7
5.287627225E7
5.28629605E7
5.2800433E7
5.2689885E7
5.253536375E7
5.234199075E7
5.21141205E7
5.185286E7
5.1551385E7
5.11964835E7
5.077735675E7
5.0294298E7
4.975860225E7
4.918534375E7
4.859106525E7
4.79908405E7
4.739794975E7
4.683428E7
4.63323975E7
4.593516175E7
4.570587625E7
4.572979975E7
4.610523575E7
4.692887275E7
4.827210775E7
5.014634225E7
5.24635945E7
5.503018075E7
5.75686465E7
5.974582975E7
6.1241211E7
6.1818426E7
6.13464875E7
5.980139475E7
5.725347075E7
5.3862904E7
4.986176E7
4.5464666E7
4.0854059E7
3.62481235E7
3.18387105E7
2.77261645E7
2.398805975E7
2.0697555E7
1.789562025E7
1.5610244E7
1.38562585E7
1.263273575E7
1.193203275E7
1.172682175E7
1.197244E7
1.262062275E7
1.362874E7
1.4968498E7
1.661191125E7
1.852262375E7
2.06688015E7
2.302805825E7
2.558817425E7
2.8342222E7
3.12781655E7
3.437285325E7
3.75845245E7
4.085733E7
4.413628075E7
4.737742775E7
5.055809975E7
5.36780955E7
5.675043675E7
5.977758175E7
6.271176775E7
6.54440785E7
6.78403525E7
6.981591775E7
7.1401938E7
7.2701489E7
7.379477925E7
7.472917575E7
7.554357025E7
7.627586525E7
7.697758375E7
7.770575525E7
7.850004425E7
7.9374511E7
8.0315195E7
8.1293612E7
8.2282293E7
8.32576305E7
8.4209286E7
8.514197925E7
8.606225675E7
8.697104825E7
8.78633505E7
8.87319605E7
8.956959475E7
9.036920025E7
9.1128128E7
9.1846887E7
9.252747725E7
9.317560525E7
9.37947105E7
9.4383143E7
9.49409685E7
9.547117925E7
9.597577425E7
9.645401025E7
9.6902234E7
9.73133885E7
9.767897575E7
9.799371225E7
9.825456125E7
9.84588545E7
9.8607743E7
9.870752575E7
9.876903725E7
9.880335525E7
9.88159535E7
9.88098945E7
9.87867395E7
9.874261875E7
9.86725275E7
9.8573334E7
9.84426995E7
9.828056275E7
9.808865625E7
9.78707765E7
9.763297825E7
9.738124775E7
9.7121315E7
9.685599925E7
9.65829755E7
9.62988225E7
9.6000879E7
9.568634875E7
9.535210725E7
9.4994667E7
9.46123245E7
9.42068665E7
9.378412825E7
9.3352599E7
9.291782975E7
9.2480817E7
9.204188125E7
9.1601557E7
9.115806825E7
9.070659E7
9.024302425E7
8.976640975E7
8.927750025E7
8.877898775E7
8.827469575E7
8.776865625E7
8.72657675E7
8.6768297E7
8.627664275E7
8.57945105E7
8.532445325E7
8.4862673E7
8.44031295E7
8.394297E7
8.348261775E7
8.3021947E7
8.25611605E7
8.210309625E7
8.16489585E7
8.119657575E7
8.0742376E7
8.028197075E7
7.98123695E7
7.93330085E7
7.884601675E7
7.835568925E7
7.7864455E7
7.7373082E7
7.688336125E7
7.639812475E7
7.5920401E7
7.54498975E7
7.498475975E7
7.452518475E7
7.406873325E7
7.361349925E7
7.31627045E7
7.2716244E7
7.227138725E7
7.18291265E7
7.139036075E7
7.095582825E7
7.052741525E7
7.01048065E7
6.9685697E7
6.92674165E7
6.8848689E7
6.84298275E7
6.80107435E7
6.759207375E7
6.7174721E7
6.6758831E7
6.6345092E7
6.59326875E7
6.552030125E7
6.51091385E7
6.470052775E7
6.429579225E7
6.389645375E7
6.35028665E7
6.31165205E7
6.273879225E7
6.236955525E7
6.201042825E7
6.1662937E7
6.13264805E7
6.1000603E7
6.068505975E7
6.038005125E7
6.00862745E7
5.98040065E7
5.953453475E7
5.927875975E7
5.903410325E7
5.879625875E7
5.85617965E7
5.8328447E7
5.809449775E7
5.785827425E7
5.7618871E7
5.73759935E7
5.71285575E7
5.687558325E7
5.6616896E7
5.63515385E7
5.60788505E7
5.580007225E7
5.551550875E7
5.522393E7
5.492593725E7
5.46243575E7
5.432270125E7
5.40240875E7
5.373052525E7
5.3442635E7
5.3158825E7
5.287783825E7
5.26015715E7
5.2331084E7
5.206477E7
5.180143625E7
5.15411985E7
5.128565975E7
5.1035527E7
5.078908275E7
5.05459605E7
5.030627325E7
5.006854425E7
4.983204025E7
4.95958885E7
4.93600235E7
4.91265965E7
4.889604075E7
4.866878675E7
4.8447956E7
4.823529625E7
4.80301405E7
4.783074475E7
4.763591225E7
4.744686425E7
4.726435725E7
4.708781425E7
4.691798325E7
4.67555615E7
4.659912825E7
4.6445094E7
4.6289888E7
4.613196925E7
4.5969255E7
4.579895325E7
4.56206505E7
4.54356815E7
4.52459695E7
4.505271825E7
4.48557235E7
4.465573E7
4.445367725E7
4.424950075E7
4.404413275E7
4.38385905E7
4.36336425E7
4.34314495E7
4.323343025E7
4.3039061E7
4.284864975E7
4.266419025E7
4.248610625E7
4.2311728E7
4.213913175E7
4.19681495E7
4.1797079E7
4.162436275E7
4.1450784E7
4.12767255E7
4.110146325E7
4.092460525E7
4.074611775E7
4.056671525E7
4.0387567E7
4.0209152E7
4.00322925E7
3.985906325E7
3.96910205E7
3.9529007E7
3.93746505E7
3.92283355E7
3.908814125E7
3.89537275E7
3.88265125E7
3.87053945E7
3.858770525E7
3.8472865E7
3.836037575E7
3.824717125E7
3.81309595E7
3.801231225E7
3.789135075E7
3.77669965E7
3.7639213E7
3.7508903E7
3.737704675E7
3.724410425E7
3.710995425E7
3.69751585E7
3.68402115E7
3.6703866E7
3.656467925E7
3.6422354E7
3.6276583E7
3.612732175E7
3.5976135E7
3.582487325E7
3.567404075E7
3.55241525E7
3.53770715E7
3.52349045E7
3.509868325E7
3.496875975E7
3.484460325E7
3.472305725E7
3.4600946E7
3.447891125E7
3.43571395E7
3.42330575E7
3.41063035E7
3.397728425E7
3.384438E7
3.3708031E7
3.357007775E7
3.343024425E7
3.328879875E7
3.314798525E7
3.30090925E7
3.2871951E7
3.27368985E7
3.26038285E7
3.247079975E7
3.2336707E7
3.22019835E7
3.20665825E7
3.193086725E7
3.179569025E7
3.166214875E7
3.153271075E7
3.1408786E7
3.128978425E7
3.117525375E7
3.106451925E7
3.09574345E7
3.0854672E7
3.07557835E7
3.06601085E7
3.05667215E7
3.047421675E7
3.038317675E7
3.029480675E7
3.02097795E7
3.0129575E7
3.005402775E7
2.9981599E7
2.991313675E7
2.98500145E7
2.97910585E7
2.973372075E7
2.967610325E7
2.961726975E7
2.9556726E7
2.94947405E7
2.9431805E7
2.93676305E7
2.9301806E7
2.9233675E7
2.9163322E7
2.909307425E7
2.902311075E7
2.89501975E7
2.887472325E7
2.879967425E7
2.872365E7
2.864485825E7
2.8565571E7
2.848675575E7
2.840737125E7
2.832855225E7
2.8250815E7
2.817212725E7
2.8091729E7
2.801036575E7
2.79276395E7
2.78422335E7
2.7753636E7
2.766253025E7
2.756928925E7
2.7473479E7
2.73749855E7
2.727416925E7
2.717178525E7
2.7068921E7
2.69662805E7
2.686352975E7
2.675952925E7
2.6654264E7
2.654880575E7
2.64432905E7
2.633812775E7
2.623349725E7
2.6127027E7
2.60165525E7
2.59011185E7
2.57793955E7
2.565120275E7
2.551700575E7
2.537753925E7
2.52349835E7
2.50910425E7
2.494737625E7
2.480618575E7
2.466821075E7
2.453489275E7
2.44078415E7
2.428581075E7
2.416774525E7
2.4053006E7
2.39395505E7
2.382644125E7
2.371343225E7
2.36003675E7
2.348802475E7
2.33762655E7
2.32645635E7
2.3152742E7
2.30408275E7
2.29305265E7
2.282213875E7
2.271396075E7
2.260660075E7
2.24996595E7
2.23900735E7
2.227632675E7
2.215690975E7
2.20305225E7
2.1897981E7
2.1759008E7
2.161414475E7
2.146642625E7
2.13160475E7
2.116180425E7
2.10061995E7
2.08524995E7
2.07008045E7
2.05504625E7
2.040353375E7
2.026193475E7
2.0124442E7
1.999019475E7
1.985897E7
1.97285525E7
1.959749275E7
1.946595075E7
1.933334225E7
1.919878575E7
1.90618355E7
1.8923433E7
1.878509475E7
1.86462105E7
1.850676E7
1.8369142E7
1.823372025E7
1.809865775E7
1.796389925E7
1.783127025E7
1.77017195E7
1.75744035E7
1.7449458E7
1.732843825E7
1.721120175E7
1.70971335E7
1.698694375E7
1.68804165E7
1.677633475E7
1.6673631E7
1.657168175E7
1.647109575E7
1.637127525E7
1.62697125E7
1.61670325E7
1.606589225E7
1.596526575E7
1.5863297E7
1.576148325E7
1.566194725E7
1.556528925E7
1.54709165E7
1.5378004E7
1.528740225E7
1.520033175E7
1.511642775E7
1.503493325E7
1.495457E7
1.48746795E7
1.47964395E7
1.471872275E7
1.46397175E7
1.456197025E7
1.448698325E7
1.441247875E7
1.43373195E7
1.42609215E7
1.418292775E7
1.41048745E7
1.402735E7
1.394980925E7
1.38721545E7
1.379397925E7
1.3715568E7
1.3637326E7
1.355925875E7
1.348298275E7
1.340879E7
1.333470325E7
1.32617985E7
1.319181575E7
1.312283175E7
1.3054143E7
1.298764225E7
1.292309775E7
1.285874425E7
1.27942995E7
1.273091E7
1.266975075E7
1.26109005E7
1.2553863E7
1.24982145E7
1.244337775E7
1.238914E7
1.233553925E7
1.22830765E7
1.2233003E7
1.218503775E7
1.213755975E7
1.20896655E7
1.204054025E7
1.199097425E7
1.19428465E7
1.189519125E7
1.1847345E7
1.180052525E7
1.175358075E7
1.17058075E7
1.16590395E7
1.161364625E7
1.1569056E7
1.152503825E7
1.1480749E7
1.143549925E7
1.1389457E7
1.1343786E7
1.12985905E7
1.125198E7
1.1204007E7
1.115639975E7
1.1109073E7
1.1061135E7
1.10123305E7
1.09636005E7
1.091623125E7
1.08700045E7
1.0824501E7
1.077981125E7
1.0737008E7
1.069811175E7
1.066189325E7
1.062669375E7
1.0595162E7
1.056758475E7
1.054135825E7
1.051719775E7
1.0495552E7
1.047493E7
1.04551675E7
1.04366025E7
1.0420296E7
1.0406994E7
1.03947985E7
1.038233725E7
1.03698655E7
1.035705775E7
1.034408275E7
1.03308475E7
1.03152605E7
1.02968255E7
1.027820175E7
1.0260708E7
1.024301175E7
1.0223717E7
1.020212775E7
1.017928975E7
1.015752325E7
1.01368795E7
1.01157585E7
1.00932945E7
1.006895775E7
1.0043824E7
1.00201115E7
9997721.0
9975259.75
9952740.75
9931046.25
9911428.75
9895653.0
9884076.75
9875094.25
9869566.25
9870715.25
9877620.5
9887452.25
9901109.5
9919388.0
9940678.75
9963225.25
9984790.5
1.000403775E7
1.0021697E7
1.003772775E7
1.005118775E7
1.006302825E7
1.007526325E7
1.008825025E7
1.01023845E7
1.0119527E7
1.0139523E7
1.0160849E7
1.018276175E7
1.02015835E7
1.02112545E7
1.020593075E7
1.0176956E7
1.011420625E7
1.001124925E7
9867771.0
9689749.75
9484728.25
9260291.0
9027457.25
8795589.0
8567891.75
8347264.75
8138695.25
7945660.25
7768587.0
7606168.0
7457770.75
7322478.0
7196926.0
7078277.25
6966144.5
6859197.0
6754750.75
6652027.25
6551757.75
6454229.5
6359623.25
6267948.5
6179282.0
6094085.75
6011459.0
5929919.5
5849564.0
5770829.0
5694014.0
5619452.75
5546712.0
5475945.0
5408127.75
5343501.25
5281410.0
5220419.25
5160507.0
5103731.25
5049493.75
4994963.75
4940700.75
4888992.0
4839179.5
4789686.5
4741504.0
4695907.5
4651761.5
4607837.25
4564603.25
4522993.5
4483178.5
4444320.75
4406199.75
4369255.25
4332807.5
4296602.0
4261318.5
4226820.0
4192578.25
4157627.75
4122210.75
4088944.75
4057912.25
4026597.25
3994861.0
3964067.75
3934717.25
3905218.25
3873566.25
3841676.0
3811506.25
3781144.5
3750295.5
3720973.25
3693045.5
3664864.75
3636035.25
3607428.75
3578368.5
3547815.25
3517781.0
3489820.0
3463068.5
3436622.0
3409316.25
3381562.75
3354854.5
3328105.25
3300527.75
3272526.5
3243783.75
3215925.75
3190362.0
3165290.0
3139593.5
3114018.75
3088981.0
3063840.5
3038211.75
3013619.25
2990700.0
2968249.75
2946355.75
2924630.5
2901479.0
2877904.75
2855929.0
2834398.0
2811288.75
2788031.75
2766472.75
2745428.25
2724552.75
2704134.0
2682706.75
2660718.5
2639186.0
2617576.25
2596679.25
2576138.0
2554543.75
2532993.0
2512243.75
2492425.0
2473509.5
2454348.5
2436013.5
2418985.5
2400846.25
2381889.75
2363247.0
2344700.25
2327081.5
2309573.25
2291658.0
2275267.75
2259987.75
2244493.0
2228676.0
2212304.0
2196218.75
2180118.5
2162952.5
2146413.0
2130873.25
2114837.5
2098476.75
2081548.0
2064427.0
2048792.75
2033332.25
2016502.75
2000098.5
1984517.0
1968167.25
1952143.0
1937703.25
1922657.75
1906246.75
1890682.75
1875791.5
1860526.0
1846119.75
1832265.0
1817153.25
1801314.0
1786237.75
1772333.0
1759330.0
1746526.0
1733612.25
1721046.0
1709040.75
1697227.75
1685207.5
1673288.0
1662248.0
1651396.5
1639238.5
1626624.75
1615115.0
1604041.75
1592524.5
1580951.0
1570211.25
1560604.25
1550676.25
1539872.25
1529613.5
1519680.75
1509549.25
1499791.25
1489389.5
1478187.25
1467758.75
1457909.25
1448367.5
1439351.25
1429722.0
1419411.0
1409438.5
1399694.0
1389903.25
1379980.75
1369834.5
1359844.25
1350266.5
1341075.75
1331976.25
1322399.75
1312599.5
1302962.75
1292623.0
1281891.25
1272818.25
1264562.25
1254810.0
1244853.25
1235768.5
1226167.0
1216315.75
1206431.75
1196169.75
1187440.5
1180414.5
1173095.5
1165491.5
1157655.5
1149409.5
1141687.25
1134312.5
1126972.0
1120100.5
1113288.25
1106250.0
1098912.75
1090844.75
1082074.5
1073404.5
1066620.0
1061771.75
1056102.25
1049452.5
1043570.5
1037070.0
1029055.25
1021582.75
1015651.0
1010818.5
1006455.5
1001276.75
995002.0
989077.0
983922.25
978694.0
974016.0
970556.5
966487.75
960815.5
955479.0
951636.0
948053.75
943525.5
938521.75
933755.5
928362.25
922137.25
916612.0
911761.0
906370.75
900462.75
894300.5
888132.25
882164.0
876030.5
869796.0
863300.25
856528.5
851145.75
846919.75
840982.75
833216.25
825914.5
819687.0
813617.5
807428.75
802421.5
799249.25
795828.0
790354.0
784165.75
779380.75
775911.75
772718.75
769705.5
766061.25
760709.5
754993.0
750187.25
745738.25
742122.75
739922.75
737752.5
734821.0
731977.5
729132.25
725337.75
721267.5
717945.75
714674.75
711038.5
707441.0
703642.5
699673.5
696267.75
693762.0
691125.0
686996.5
682345.25
678317.75
674058.5
669827.5
665744.75
660526.0
655589.5
652597.75
649626.5
644939.5
639102.25
633580.75
629490.0
626431.0
623076.5
618840.5
614722.0
611565.25
608851.75
606603.5
604039.25
599431.25
594067.5
589213.25
584210.75
580197.5
577041.0
572707.5
567663.5
562450.25
556799.75
551391.5
546169.25
541305.25
537493.0
534115.5
530355.75
525759.0
520233.5
514067.75
507668.75
502528.75
498902.5
494868.5
490706.0
487917.75
485653.25
482365.5
478305.25
475081.5
472103.5
467605.5
463334.75
460595.75
457841.0
455309.0
453461.0
451539.0
449371.75
446366.75
443253.5
440935.25
437750.25
434413.0
432873.75
431687.25
430136.25
428213.5
424733.5
420358.0
415934.0
411808.75
409360.75
408073.75
406639.25
405471.25
404207.25
401752.25
398397.25
395434.25
392852.25
389181.75
385373.0
383311.0
381920.5
380404.25
378765.75
376094.75
372764.75
369123.0
365651.75
364085.0
363207.0
361369.75
359755.5
357476.0
353563.0
350335.5
349064.5
349010.25
348886.25
347820.75
346152.0
343566.75
340402.25
338017.25
335328.25
331898.25
329481.5
327733.25
325808.25
324002.25
321831.25
319554.5
318291.0
317742.75
316816.5
314936.5
311979.0
308246.75
304551.25
301140.75
297845.5
295562.5
294365.25
293094.25
292065.75
291290.0
289629.75
287367.75
285088.5
283100.25
281871.0
280684.0
279059.25
277955.75
278222.0
279109.75
278347.0
275964.25
274339.75
272912.75
270331.25
267891.75
266035.0
264369.0
263528.75
262833.5
260918.0
258234.75
255627.0
253155.25
251096.0
249711.0
248671.5
247110.0
244089.5
240335.5
237097.75
234062.25
232094.75
232060.75
231609.25
229798.5
227749.25
225518.25
224255.25
223980.0
222574.0
220660.75
219332.0
217897.0
216147.25
213838.5
211823.25
211393.5
211722.0
212127.5
212333.75
212203.25
212689.0
212960.75
211957.25
211048.75
210554.0
209298.0
206516.75
202891.5
200883.25
200782.5
200593.75
200315.25
200577.75
200584.75
199396.0
197174.25
194940.0
192938.0
191164.75
189717.25
187668.0
184895.5
182237.0
180198.25
179758.75
180201.75
178799.75
175445.75
172540.75
170830.75
169299.25
168221.25
167959.5
166755.5
164643.25
163003.25
160747.5
157936.0
155237.0
151868.75
149846.5
150158.0
150218.5
150218.0
150473.25
148892.5
146246.25
144797.5
144642.0
144324.25
143130.75
142696.5
143489.0
143800.5
143610.75
143486.25
143565.5
144390.0
144746.0
143725.0
143180.75
143416.5
142733.0
141534.25
140835.75
140286.5
140141.0
140586.75
140815.5
141007.5
141391.75
141543.25
141998.75
142443.75
141835.75
141225.5
142017.5
144174.25
146123.5
145672.0
143904.0
143639.0
144281.5
144325.5
144157.5
143901.0
143479.5
143574.75
144480.25
145803.0
146885.0
146941.75
146206.5
145800.0
145607.25
144791.5
142947.75
140265.75
139013.75
140008.5
139706.75
137311.75
135575.0
134237.25
132557.75
131661.25
131679.25
132247.5
132737.25
131967.5
129695.75
126976.5
125294.0
124959.25
125520.0
126372.5
125931.25
124352.75
123205.5
122168.0
121512.75
121505.75
121152.5
121427.25
122139.0
121774.5
121445.75
120803.75
119551.0
120142.5
121253.25
120578.5
119774.5
119739.5
120286.75
121123.75
121133.5
120399.75
119105.5
117785.75
117907.25
118164.75
117165.75
116107.25
115130.5
114584.25
115003.25
114591.0
113247.5
112577.5
112127.5
111477.25
110758.0
109687.5
108726.5
108292.5
108613.0
109077.25
107888.25
106076.75
105372.5
103699.25
100593.25
98435.25
97280.25
96486.0
96317.0
96552.75
96370.75
94825.0
93532.75
94424.5
95243.5
94870.0
95111.0
95525.25
95144.25
94010.5
92192.25
90854.0
90648.0
91407.0
92628.0
92630.75
91953.75
92849.0
94612.75
95412.25
94974.25
94510.75
95141.0
95422.25
94089.25
92698.0
92659.0
93222.25
92943.75
92523.75
92951.25
92582.75
91573.25
91446.5
91068.0
91020.0
92563.25
93464.0
92808.25
91712.75
90530.25
89885.0
89613.25
88895.75
87744.5
86523.75
86036.0
86259.5
86322.75
86560.75
87818.25
89985.5
91132.0
90193.25
89867.5
90720.75
89956.75
88416.5
88121.25
88345.25
88745.75
89502.25
90490.5
91480.25
91658.5
91143.75
90761.75
90581.75
90667.0
91193.0
92101.0
92840.75
92754.0
92257.75
91910.0
92074.75
93019.25
93293.75
92130.25
91332.0
91315.5
91181.25
91574.75
92734.25
93641.25
93572.75
92034.75
89687.25
88685.75
89632.75
91175.75
92894.25
94441.0
94391.0
93329.0
93254.75
93489.75
92556.5
91673.0
92166.75
92858.75
92542.0
91864.75
91583.0
91480.5
91219.5
91030.0
91623.75
92573.5
92033.75
90397.75
90248.5
91089.25
90553.5
89361.75
88808.75
88429.25
88584.0
89243.75
89137.75
88698.5
88765.25
89091.25
89655.25
89825.75
89400.5
89377.5
89212.5
88340.0
87699.75
87452.75
88082.5
89660.75
89600.0
87745.25
87401.75
87930.75
86434.75
84804.75
85360.75
86250.0
86595.5
87231.5
87603.25
87264.75
85963.0
84218.0
83774.5
83891.75
83717.25
84191.25
83962.0
83028.0
83410.25
84069.75
84964.75
86606.25
86615.5
85529.0
85330.5
85241.0
85565.5
86766.5
87346.5
86414.5
84915.25
84431.75
84393.25
83644.5
82708.5
81147.25
79444.0
79078.25
78893.0
79154.25
80494.75
80161.75
78518.0
78301.0
78908.0
79595.0
80643.5
81796.75
82481.25
81937.5
80839.25
80005.75
78920.5
77824.75
76886.5
75738.0
74832.0
74362.75
74397.25
75064.25
75625.25
75386.75
74857.0
75596.5
77225.25
77185.5
76184.75
76577.5
77096.5
76397.0
75789.25
76053.5
76538.0
76928.0
77372.75
77503.75
77482.25
77712.0
77425.5
77025.0
77356.25
77596.25
77895.0
77898.5
76429.25
75370.0
75851.5
77015.75
79291.5
81158.75
80685.75
79124.75
77810.5
77829.25
78806.75
78254.5
76781.0
76163.75
76072.0
77083.75
78402.5
77648.25
76303.25
76955.0
78673.75
79600.0
79679.5
79630.5
79186.75
78009.5
77220.75
77649.75
78487.25
78986.0
79152.5
78834.25
78000.0
77122.75
76762.5
77460.75
78705.25
79025.5
78534.25
78178.0
77856.25
77743.75
77830.75
77440.5
76791.0
76133.0
75467.0
75243.0
75114.0
74634.75
74278.25
74338.0
74708.0
74601.25
72926.5
70555.75
70016.25
71863.75
73638.0
73713.5
73342.0
73687.5
74217.0
73992.25
73301.25
73334.5
73650.0
73645.75
74360.0
75180.5
75024.75
74862.75
75025.25
75665.25
76922.0
77404.75
77155.75
76890.5
76113.5
75549.0
75091.75
73565.5
72591.25
73461.0
74597.25
74962.25
74992.0
75011.75
74801.5
74807.5
75446.5
75392.25
74837.0
75831.5
77371.75
77690.25
77643.0
77383.5
76409.75
75842.5
75865.25
75337.5
74817.75
74850.5
74457.75
74644.25
76246.0
76572.25
75402.5
75178.5
74808.0
73658.75
73943.5
74951.25
74418.75
73041.75
72380.25
72318.25
72460.0
73290.5
74105.0
73253.5
71696.5
71607.25
72629.5
73231.25
73288.75
73514.5
74256.5
75629.25
76910.5
77093.0
77256.75
77646.25
75904.0
73135.5
72771.75
73805.25
73434.25
71658.75
70539.25
71314.0
72561.0
72999.5
73103.0
72919.75
72426.75
72097.5
72249.75
72915.5
73426.0
73202.0
72280.25
71422.0
71540.5
71502.75
70755.25
70824.25
71298.75
71868.75
72797.75
72149.0
70846.75
71218.75
71753.5
71679.0
71202.0
70204.0
70151.75
70489.5
70143.5
70331.5
71003.25
72038.75
72874.5
72109.25
71643.5
71854.25
70857.5
70474.75
70661.0
69468.5
68984.0
69738.5
70165.25
70621.75
70181.25
68691.0
68977.25
70812.75
71240.0
70829.25
71601.75
71999.5
70755.0
69927.5
69835.75
69129.5
68887.5
70015.75
71093.25
70899.75
69888.75
69007.75
68307.75
67836.0
67963.5
68343.5
68745.25
69125.0
69197.5
69281.75
69545.25
69499.0
69080.0
68512.0
67170.25
64690.5
63449.75
65061.25
66802.25
67242.25
67723.5
68185.0
68722.25
69233.25
68452.75
67324.75
67173.0
67166.75
66525.25
65922.75
66751.25
67841.25
66875.75
65201.75
64247.25
63259.0
62451.0
62025.75
62061.75
62539.0
62023.25
60290.25
58756.0
58526.5
59428.75
59774.75
59463.25
59410.25
59630.0
61448.0
63842.75
63526.75
62081.75
62081.75
63255.25
65229.5
66133.5
65382.5
65620.25
66823.25
66885.25
66047.75
65963.5
66972.25
67496.25
67053.25
66605.75
66032.25
65582.5
65956.75
66397.25
66142.25
65645.25
65794.5
66370.25
66152.5
65321.0
65214.25
65904.0
66081.25
65882.75
67087.5
68767.75
68974.5
68309.0
66742.0
64947.75
65207.5
66489.75
67164.0
67368.75
67060.0
67484.5
68455.5
68445.5
68382.75
67842.5
66612.5
66962.0
67561.25
66760.75
66229.75
65830.0
64942.25
64189.0
63440.25
62941.75
63163.75
64093.25
65253.25
65915.5
66755.0
68286.0
69095.5
68005.75
65950.5
65275.5
65960.0
65783.5
65101.25
65274.25
65898.0
66074.0
65196.0
63893.75
62678.75
61884.75
63201.25
65227.5
65159.25
64442.0
63720.25
62120.5
61169.0
61211.75
61163.0
61008.75
61242.0
62195.0
62896.5
63330.0
64609.75
65293.0
64597.25
63699.75
63067.5
63750.25
65102.75
65461.5
66286.0
67508.25
67387.25
67197.5
67644.75
67400.0
65825.5
64007.75
63878.25
64313.25
63304.5
62432.5
62620.0
62981.0
63478.75
63385.5
62704.0
62662.75
62444.5
61415.5
61035.5
61231.75
60717.75
60362.0
60859.5
60698.75
60074.25
60511.0
61114.25
61491.25
62754.0
63703.75
62773.5
61078.0
60404.75
61040.25
61668.25
61164.0
60041.25
59486.75
60302.75
61956.75
62252.25
60121.5
57800.0
57566.0
58492.25
59168.25
59827.0
60467.0
60775.5
60443.0
59173.25
58270.25
58640.25
58967.0
58600.75
58094.0
58183.0
59319.0
60408.0
60932.75
61663.25
61973.75
61616.0
61457.25
61154.0
60658.0
60562.25
60645.25
60784.25
60807.25
60572.25
60580.0
60617.0
60113.0
59364.25
58909.75
58945.25
59088.0
58946.0
58621.75
58452.75
59273.0
60878.5
61783.5
62015.5
61695.5
60163.0
58746.25
58177.25
57499.0
57388.25
57857.0
57761.5
57914.75
58648.5
59101.5
59487.0
59959.75
60137.75
59554.5
58316.25
57714.75
58126.25
59060.75
60209.25
60541.5
60202.5
59814.75
58752.75
58093.75
58189.75
57129.0
56069.75
56443.75
56687.5
56494.75
56665.0
57767.75
59596.0
60216.75
59887.75
60272.5
60698.5
61205.25
61913.25
61757.5
61661.25
61747.25
60525.25
58835.25
57533.75
56294.5
55827.75
56477.25
57380.0
57401.5
56215.75
55095.25
54804.0
54707.75
54980.25
56297.0
57648.0
57500.5
56731.5
56870.0
56876.5
56074.5
56278.25
57682.5
58195.75
57738.25
57975.5
58586.0
58305.5
57574.5
56864.75
55896.25
55030.25
54422.25
53708.25
52943.75
52664.0
53154.5
52955.75
51205.25
50344.0
51356.5
52333.25
53429.75
55468.5
57026.25
57304.25
57419.0
58092.75
58933.75
60062.25
61438.75
61673.25
60924.0
60615.25
60430.5
60359.5
60514.0
59619.5
58356.25
58182.0
58451.25
59029.5
59969.25
60038.25
59162.25
58657.75
59082.5
59414.75
58743.25
58105.75
58071.75
57458.5
56378.75
56073.5
56498.0
56839.75
56718.75
56346.25
55941.0
55513.5
55456.75
55963.75
56632.0
57176.25
57044.25
56034.75
55393.25
55428.25
54972.5
54705.75
55603.5
56124.25
55564.0
54953.25
54240.25
53594.5
53512.25
52919.5
51528.75
50627.75
50681.0
51415.25
52482.25
53676.75
54989.75
55913.0
56349.75
56646.5
56407.25
55834.5
55385.0
54476.75
53449.25
53126.0
53121.5
53172.75
52987.0
52421.75
52752.0
54159.25
55293.0
56182.75
56522.0
54895.75
52450.5
51368.25
51377.0
51948.25
52941.0
53226.5
53005.25
53233.5
53105.5
53020.5
54553.5
56186.5
55694.5
53740.25
52008.5
51464.25
51763.0
51838.0
51986.5
52757.25
53196.5
53008.25
53201.75
53493.0
52592.5
50774.5
49563.5
49801.0
51080.75
52355.0
53106.75
53235.25
52542.25
51967.75
52504.25
53156.75
53318.75
53573.75
53581.0
53509.75
54442.0
55611.0
55322.5
54025.25
53487.0
53913.25
54238.75
53917.5
52953.5
52265.0
52590.0
52618.75
51689.75
50803.0
50100.5
49611.25
49429.75
49558.25
50808.25
51903.25
50740.5
49220.0
49794.75
51574.75
52268.5
51144.5
50227.0
50101.75
49055.0
48319.5
49513.0
51321.75
52615.75
52135.0
49577.5
47807.25
48258.0
49325.25
49657.25
49117.75
48902.5
49929.25
51239.75
52043.75
52866.75
53776.0
53696.0
52654.0
51882.25
50993.0
49619.25
48758.75
48215.25
48451.5
50342.25
51393.75
50509.5
50217.0
50392.0
49401.0
48145.5
47562.0
47639.75
48176.25
48004.0
46986.5
47003.25
48141.25
48820.5
49389.0
49922.75
49197.5
48062.0
47183.5
45968.0
45776.75
46655.25
46785.75
47355.5
49173.25
50283.75
50028.25
48981.75
48381.5
48964.75
48860.25
48180.0
48778.25
48732.0
47422.75
47226.0
47171.5
46689.5
47889.5
49609.5
49842.25
49368.75
48729.0
47983.25
47222.25
46411.25
46535.75
47516.0
47901.0
48265.0
49178.75
48573.5
45942.25
44000.75
43833.25
44024.75
44317.5
44991.5
45239.25
44604.5
43404.25
43153.25
44875.25
45885.0
44659.5
43578.5
42232.5
39350.5
37856.25
38839.75
40202.75
41717.25
43202.25
43530.75
43314.25
43425.75
43709.25
44206.5
44465.75
43761.75
42986.0
43348.5
44442.5
45198.75
44923.5
43644.5
41997.75
40973.5
41645.75
43095.25
43389.25
43374.0
43982.0
44072.25
43612.0
42751.25
41488.5
41285.75
41980.0
42157.25
42165.75
42440.75
42734.0
42659.75
41964.5
40961.25
39648.25
38694.0
39088.5
39880.5
40379.25
40708.0
40675.25
41265.0
42467.25
43156.0
44018.75
45081.25
45543.25
45427.25
43954.5
41621.0
40744.25
41687.25
42889.25
43270.75
43672.25
44651.0
44303.75
42533.0
41708.25
41984.0
41958.75
41335.0
41354.75
42836.75
44182.75
44334.5
44077.25
43804.75
43332.75
41945.75
40407.75
40596.25
41255.25
41492.0
42607.75
43302.0
42647.25
41860.75
40915.75
40174.25
39926.75
39666.25
40182.5
41185.25
41953.5
43146.5
43755.75
43324.75
43229.75
42598.5
40659.0
38913.5
38014.0
37730.0
37913.25
38355.5
38812.25
38513.25
37934.0
39019.0
41333.0
42749.0
43269.75
43476.0
42675.5
41399.5
41354.5
42335.25
42974.25
43160.5
43264.0
43193.75
43016.5
42880.25
42701.25
42394.5
41719.5
40483.0
39455.0
39669.75
40660.0
41061.5
40423.0
39445.5
39306.5
40117.5
40178.25
38822.25
37901.0
38196.75
38154.0
37338.25
36951.5
37073.0
36836.75
36425.5
36393.0
36487.0
36823.5
37438.0
37181.0
36770.25
37927.75
38871.0
38601.0
39037.25
39458.25
39376.75
40075.5
39523.25
37362.25
36359.0
35700.75
35214.0
36381.25
36867.25
36306.0
37278.75
38175.0
37125.5
36069.75
36496.0
37634.25
37635.5
35865.25
34038.5
33503.0
34054.25
34877.75
34774.25
33774.75
33458.75
34081.25
34470.5
34778.75
36100.25
38139.75
39372.0
39103.5
38308.25
38109.25
38406.75
38203.0
36960.0
36225.5
37050.0
36918.0
34905.75
33535.25
33078.25
32991.25
33660.0
33477.75
32414.0
32549.75
33273.75
33452.5
33207.0
32515.75
31965.25
31952.75
32469.0
33483.5
34214.5
34463.75
34579.5
34932.0
36042.5
36524.25
35405.0
34014.5
32283.25
30766.0
31585.25
33498.5
34399.75
34266.25
32988.5
31727.75
32352.25
34204.75
35394.0
34967.5
33740.25
33457.5
33761.5
32713.25
30907.25
30736.5
31781.5
32104.5
32274.5
32882.5
32840.75
32611.0
33090.75
33390.5
33416.75
33971.75
34208.0
33500.75
33210.75
33415.25
32599.25
31487.5
31599.0
32286.75
32459.0
31606.5
30079.25
29279.0
29500.25
30050.0
30880.5
31955.0
33247.0
34418.0
34379.0
33314.25
32594.75
32176.75
31232.5
30433.5
30781.5
31479.75
31811.0
32661.25
34034.0
34557.75
33858.25
32837.0
32491.5
33237.25
34062.5
33184.5
31383.25
30930.25
30745.0
29641.5
29544.0
30114.0
29808.75
29715.5
30194.75
31353.0
33334.5
33893.0
32975.25
32693.75
32301.25
31382.75
31470.5
32890.5
34361.25
34057.75
32543.75
32181.75
32640.75
32643.25
32082.5
30824.25
29962.5
30573.75
31826.75
32840.0
32566.5
30522.25
28676.5
28381.0
29144.5
30952.0
33081.0
34197.25
34663.5
34836.75
34310.75
33409.75
31950.5
29917.5
28748.5
28336.75
27278.5
25924.5
25457.75
26526.0
28474.25
29519.5
28982.5
27551.25
26677.0
27007.75
26801.0
25983.75
26433.0
27189.75
27204.0
26675.5
25129.25
24807.25
27382.25
29485.5
29670.5
29771.75
29347.0
27655.0
26420.5
27291.5
29142.75
29799.5
29452.25
28733.0
27231.75
25970.5
25865.25
26596.25
28252.75
29482.75
28738.75
27498.0
26666.25
25455.5
24668.75
24803.75
24939.25
25060.5
25496.25
26695.75
28810.5
29902.25
29093.75
28212.0
27848.25
27780.0
28466.0
29124.5
28804.5
27844.75
26969.5
26515.25
26016.75
25896.0
26777.5
26657.25
24835.0
23778.25
23976.0
24516.25
25595.75
26476.5
26178.75
25306.5
24818.5
24615.25
24034.5
23585.25
23861.0
23925.0
23573.5
23544.75
23875.25
25011.75
26763.5
27360.5
26566.75
25496.25
24228.5
23087.5
22691.0
22615.5
22632.0
22649.5
21937.25
21016.5
21319.0
22334.0
22386.25
21508.0
21062.5
21157.75
20969.75
20491.5
19716.25
19251.75
20600.75
22379.5
22272.25
21695.5
21971.25
22323.75
22914.75
23644.5
23506.25
22323.75
20823.75
20399.0
21288.75
22029.5
22254.75
22569.5
22796.0
22518.5
21698.75
20854.25
20728.5
21442.0
22357.0
22846.5
22827.75
22365.5
22389.5
23938.0
25198.25
24685.25
24337.25
24837.0
25385.0
26249.0
26325.5
24637.0
22847.0
22527.75
23662.25
25055.25
25766.5
26011.5
25486.25
24195.5
23222.25
22758.75
22711.0
23126.25
23651.75
24257.75
24652.0
24912.0
25463.25
25069.75
23642.25
22994.75
22775.5
22422.75
23047.0
24228.5
24501.25
23421.0
21827.75
21516.5
22599.5
23370.75
23409.25
23061.75
22615.5
22988.0
23902.5
24230.5
24140.25
23543.25
22433.25
22414.5
23511.5
23939.0
23389.5
22328.5
21220.25
20549.25
19977.25
19806.5
20405.5
20660.25
20635.25
21124.75
21105.5
20385.0
20314.25
20678.5
20351.0
19768.25
19906.0
20211.5
19828.75
19367.75
19496.5
19890.75
20352.0
21174.75
22013.5
21695.75
20284.5
19231.5
19050.5
19548.5
20338.75
20516.25
20155.75
19810.5
19533.75
19976.25
20972.0
21098.75
20212.25
19023.5
18069.0
18007.0
18829.0
20304.75
22534.75
24349.25
23701.5
20882.5
18733.5
18689.75
19398.0
19424.0
18885.0
18947.75
19884.25
20398.0
20386.0
20905.25
21376.25
20844.0
19872.5
19439.75
19316.5
18468.25
17723.75
18498.75
19346.0
19272.75
19825.75
20635.0
19943.0
18753.75
18769.5
19093.25
18468.5
17506.75
16812.25
16452.0
16719.0
16897.25
16626.0
17010.75
17445.0
16562.75
15352.75
14955.0
15249.75
15769.5
15743.75
15368.75
15651.75
16136.0
15750.25
15074.5
15482.25
16753.0
17090.25
15666.25
14081.25
14433.5
16318.75
17585.0
17793.75
18106.25
18686.25
18685.0
18205.75
18337.75
18449.75
17321.75
16775.75
17758.25
18045.25
17650.25
17561.5
16895.5
16526.0
17265.75
17564.5
17502.75
18450.25
20304.0
21725.0
21571.5
20918.75
20971.0
20706.25
19790.75
18873.0
17897.0
17140.5
17063.0
17351.5
17222.75
17102.0
17927.5
17987.0
16828.25
16931.5
17253.25
16906.5
17750.5
17477.0
15411.0
15460.25
16712.25
17241.25
18063.5
18312.25
18240.25
18529.5
17699.75
17078.25
17720.5
17617.0
17011.0
16426.5
15101.0
14312.0
14870.25
15662.5
15899.0
15263.75
14095.5
13015.5
12222.25
11826.75
11500.0
11427.0
12385.75
12858.25
11310.0
10335.25
11555.75
12302.25
12068.0
12538.75
12452.0
11210.0
10606.75
10839.5
11848.75
13931.25
15703.25
16405.75
16806.75
17340.0
17920.0
18025.5
17418.5
16657.5
16114.25
15487.25
14403.75
13655.75
14008.75
14234.75
13506.5
12710.75
12284.5
11930.5
11473.25
11442.0
12116.5
12478.75
12228.75
11675.75
10781.0
10278.25
9666.0
8070.0
7247.25
8029.75
9548.25
11229.25
11613.5
10818.25
10555.5
10575.5
10587.25
10581.0
9849.75
8923.5
8521.75
8788.25
9196.0
8508.5
8066.25
9519.75
10938.0
10925.25
10123.0
9309.5
9224.25
9322.75
9179.25
9214.5
9199.75
9769.25
10511.25
9465.75
8336.0
8960.25
9283.25
8736.75
8129.5
7211.5
6882.25
7191.75
6747.5
6248.5
6147.25
5328.75
5378.75
7907.75
9571.0
8149.75
6918.75
7261.25
6560.75
4765.5
4193.75
5149.0
6393.5
6901.5
6602.25
6486.5
6857.75
6712.5
6162.0
6593.25
7413.75
7066.5
6659.25
7441.0
8265.75
8512.5
8339.0
7607.5
7256.5
7899.0
8936.25
9916.0
9637.25
7840.0
6764.75
6632.5
5735.25
4805.25
5060.75
5843.75
5895.0
4743.5
3807.0
3975.0
3947.5
3779.75
4458.25
5198.75
5797.0
6566.5
6535.75
6090.0
6638.5
7290.75
6880.25
6076.75
5170.0
4198.5
4077.75
4735.75
5317.25
5313.25
4073.25
3050.75
4826.0
7403.5
7020.25
4743.5
3742.5
4215.75
4424.0
4108.5
4253.75
4574.25
4538.0
4871.5
5770.5
6230.5
5917.0
6045.5
6552.25
5299.75
3001.25
2284.75
2957.75
4356.25
5717.0
5447.25
4575.25
4469.25
4804.25
5388.5
4935.75
4022.0
4983.5
5974.75
5792.25
6112.0
5664.75
4013.25
2883.0
1994.5
1527.5
1376.75
412.25
81.75
1181.25
2276.25
2975.75
2892.25
2060.5
2116.25
3681.75
5338.25
5303.0
4153.75
3709.25
3183.0
2336.25
2968.0
3645.0
2669.25
2570.5
4211.0
5154.5
5402.0
6340.75
6914.0
6365.5
5963.75
5591.25
4200.5
2930.0
3033.0
3786.5
4579.5
5523.5
6073.5
5604.0
4799.25
4521.75
4251.5
3765.25
4128.0
5519.75
6874.0
7317.0
6781.0
6386.0
6867.0
6973.5
6070.5
5531.0
5779.25
6057.25
6599.25
7269.5
6900.0
5956.5
5777.0
5951.0
5787.75
5718.0
6171.5
6960.5
7289.5
6855.25
6371.25
6050.75
5830.75
5498.5
4183.75
3056.5
3661.5
4059.5
3858.0
5167.5
6608.0
6978.75
7901.5
8537.0
7827.25
7102.75
6280.25
5113.25
4835.75
5592.5
6609.75
7115.25
6502.5
5000.0
3423.5
3055.25
4261.5
5730.0
6698.25
6367.5
4119.75
2558.75
3283.75
3767.5
3332.25
3712.25
4536.5
4635.75
4272.25
4204.25
4082.25
3205.5
2691.5
3183.25
3719.0
4878.75
6129.0
4873.0
2322.75
1223.75
1331.75
2135.5
3016.25
3287.75
3516.25
3187.5
2362.25
2405.0
2355.0
2410.0
4354.25
5952.5
5317.0
4215.25
3561.0
3799.0
5084.5
5981.0
6565.75
7896.75
9007.75
8543.25
7067.75
6479.0
7227.75
7884.75
7733.0
6988.0
6382.75
6716.25
7085.25
6476.25
5377.25
4354.75
4196.0
5367.75
6617.0
6297.0
4586.25
3859.5
4711.25
4628.5
4062.25
5146.5
5890.25
5205.75
5395.25
6511.25
7286.25
7905.5
8008.0
6733.25
4574.0
3148.0
3157.25
3934.0
5208.5
6433.0
6695.0
7221.0
8832.75
9558.5
8940.5
8396.5
7398.0
5342.0
3808.5
3563.25
3493.0
3739.75
5110.0
5738.25
4423.5
3681.0
4251.25
4087.75
3333.0
3143.25
3785.25
5275.75
6749.75
7798.75
7997.5
6270.75
4497.25
4685.5
5331.75
5924.5
6988.25
8135.25
9185.25
8875.0
7527.75
7314.25
7225.5
6791.0
6992.0
6379.75
5854.25
6814.25
6734.0
5784.25
6246.25
7565.75
8401.5
7577.75
5752.75
4134.5
1920.25
1333.75
4318.5
6804.0
7177.75
7481.25
7022.75
5407.0
4003.75
3775.25
4873.5
6079.75
6818.0
7286.75
6869.25
6296.5
6880.5
7699.25
7197.5
6268.75
7292.0
9001.25
8425.0
7209.5
7429.75
8062.0
8264.75
7050.5
4887.25
4331.25
5136.75
5785.5
6158.0
6025.75
5983.5
6181.5
5753.25
5569.25
6206.0
6893.25
7488.75
7633.75
7326.5
7139.25
6811.0
6667.5
7142.25
7113.0
6147.5
5470.5
5479.5
4957.75
3728.0
3452.75
4410.75
5229.25
5533.0
5614.75
5376.0
4907.5
4949.75
5759.75
6238.75
6040.5
5988.25
6315.75
7195.0
8143.5
8308.75
8354.5
8175.5
7546.25
8009.75
8558.25
7551.25
6912.75
7281.25
7472.0
7494.25
6850.5
5656.0
5072.25
5348.25
6812.0
8307.75
7450.5
5617.25
5265.0
5450.0
5565.75
6389.0
6747.0
5575.75
4310.0
3768.5
3266.5
2895.0
2784.0
2920.75
3886.75
4785.75
4362.75
3751.75
3812.75
3783.5
3822.5
4636.75
5905.25
6917.25
7255.5
6506.75
4857.25
3899.5
4422.75
5060.25
5196.75
5570.5
6200.0
6893.0
7514.0
7491.75
6893.25
6343.25
6169.75
6691.5
7741.75
8549.75
9057.0
9516.0
9650.5
9590.0
9330.0
8472.25
8254.25
9658.5
10861.25
10694.25
10144.5
10022.25
10377.5
9602.75
6773.25
5349.0
7216.5
8825.75
8823.0
9288.75
10093.0
10465.75
10672.5
9931.25
8189.5
7117.25
7427.75
8416.25
8981.0
8801.0
8926.25
9302.5
8673.0
7875.75
8515.75
9958.25
10606.75
10075.0
9437.75
9483.5
9496.75
9041.75
9046.5
10102.0
11008.0
10349.75
8974.25
8084.0
7430.25
7473.5
8300.0
8535.5
8317.25
8587.5
9438.5
10717.0
11374.0
11141.5
11022.25
10694.25
10381.5
11029.0
11274.5
10258.25
9450.5
9930.5
11420.0
12270.0
11664.75
11106.75
10762.25
9665.25
8835.75
8937.25
9605.25
11098.0
12515.0
12987.75
13560.25
13973.25
13342.5
12905.75
12943.75
12414.0
11690.5
11018.0
10305.0
10515.0
11747.25
12689.5
13147.25
14320.75
15502.25
14523.75
12681.0
12210.5
12299.25
13127.0
14834.75
15118.25
14202.25
13705.75
13986.75
15626.25
16617.25
15141.5
13779.25
13728.75
14104.75
14530.25
13832.75
13134.5
14365.25
15625.75
15487.0
14940.75
14536.0
14054.25
12794.5
11444.0
11196.75
11258.0
11923.0
13673.25
14167.75
13285.25
13511.25
14132.25
13466.0
12730.5
12925.25
13435.75
14712.75
16983.0
18815.0
19890.25
20070.25
18556.5
17315.0
17783.5
17874.25
17626.75
18701.0
20061.25
20880.5
21642.5
22362.0
23039.25
22943.0
21780.0
21126.0
20720.25
18845.0
16570.75
15437.5
15688.0
17776.0
20444.5
21943.25
22432.25
21551.75
19936.25
19764.0
20204.5
20143.75
20628.5
21034.5
20753.75
20973.25
21932.25
22915.5
23506.0
24455.75
26279.5
27464.5
27403.25
26655.75
25499.0
25035.0
24568.75
23217.25
23377.5
24738.75
24710.25
23854.5
22519.75
21344.5
22244.25
23609.25
23639.25
23520.25
23407.5
23242.75
24108.25
25602.0
26232.0
25844.5
25461.0
25005.5
23832.5
22955.5
23151.25
23461.5
23467.25
23759.5
24265.75
24379.5
24627.5
25402.25
25071.0
23415.25
22480.25
22132.5
21338.5
21027.75
21578.0
22080.5
22009.0
21365.25
20769.0
20826.25
20869.5
20174.5
19528.5
19258.0
18667.75
19007.5
21363.5
23246.25
23082.0
22728.25
23285.0
24025.75
24225.0
23775.25
23758.75
25386.0
27755.0
28709.0
27554.75
25366.75
23812.75
23796.75
23876.0
22545.25
21436.0
21936.0
22410.75
22013.0
21942.25
22049.25
21356.25
20794.0
20754.25
20133.0
19945.0
20757.5
20887.75
21162.5
22210.25
22282.5
22282.25
22954.25
23141.25
23668.75
24353.0
24059.25
23738.75
23682.25
23619.0
23012.75
21002.0
19222.0
18566.5
18123.25
18531.5
19058.5
18657.75
18608.0
18633.75
18396.5
18897.75
19102.25
18052.25
16498.5
14880.0
13291.0
12492.0
13797.0
15904.75
16149.0
16073.25
17469.5
18606.5
18689.0
17816.5
16278.0
15906.25
17296.75
19345.5
20784.75
20700.5
20138.5
20106.5
19832.5
19455.0
19469.0
19107.75
18369.25
18506.5
19584.25
19722.75
18341.0
18006.25
20195.75
22338.5
21943.25
20393.75
20205.75
21222.25
21347.5
19826.5
18683.75
18800.5
17710.0
15810.25
16495.5
18740.75
19635.75
19300.25
18719.75
18497.0
18277.25
17713.75
17958.5
18715.0
18783.25
18527.75
18072.0
17342.5
16582.25
16664.5
18858.0
21290.75
22045.5
22638.5
23180.0
23466.25
24170.5
23658.5
22066.0
20534.0
18127.5
16960.75
18383.5
19076.75
18667.5
19022.25
19660.25
19992.75
19815.75
19561.5
19996.25
20457.5
20571.75
20446.75
20017.25
20776.75
23360.75
25237.0
24961.5
24276.25
23887.75
22811.0
22170.5
22941.0
23071.0
21878.25
21210.25
22076.75
23935.25
25137.75
24955.75
24331.25
23825.5
23813.25
24009.25
23806.5
24390.25
25487.75
25316.25
25139.75
25919.0
25942.5
24654.0
23197.25
23024.0
23929.75
24097.0
24091.0
25129.25
25765.5
25813.5
26865.75
27842.25
27080.5
26364.0
26938.5
26649.0
25267.5
24728.25
24357.25
23743.75
24431.5
26007.0
26968.5
26912.25
26338.5
26275.5
26817.25
27644.75
28493.25
28341.0
27911.0
28782.5
29674.0
29706.0
30304.0
31429.5
31772.75
31536.5
31828.25
32319.5
32040.5
31758.25
31755.0
30890.0
29861.75
29230.5
27948.25
27055.75
27523.25
28098.5
28980.75
29942.25
29087.0
27937.0
28772.0
29950.0
30457.0
31051.0
31044.5
30735.5
31774.0
33585.25
34768.0
35265.5
35018.25
34048.25
33285.25
33218.0
33236.0
32712.5
31464.0
30018.25
29839.0
31170.0
31988.0
31762.75
32668.5
34996.0
36332.5
35759.25
34430.25
33460.25
33365.25
33719.0
34022.0
34238.0
33296.25
31488.25
31206.0
31371.5
29967.5
29097.0
29458.25
29744.75
30787.0
31909.5
31451.25
30747.5
31323.5
32953.0
34233.5
33980.0
33081.0
32518.75
32786.0
34124.0
34704.5
34341.5
34928.0
34916.75
33212.75
32392.25
33058.75
34204.75
36115.5
37912.0
38079.5
37622.75
38159.75
38846.25
38767.5
38639.75
38370.5
37785.25
37586.25
37690.0
38398.75
40093.75
41689.75
42944.0
44494.75
46048.75
46870.0
46440.25
45364.25
44258.5
42680.5
41192.75
40153.5
38759.0
37519.0
36721.5
35961.0
36209.5
37340.75
37841.75
37730.0
37213.0
35838.0
34715.5
35614.25
37802.25
39000.25
38688.0
37911.25
37590.75
38012.5
38805.0
39455.5
39277.0
38745.0
39914.25
42052.0
42491.5
41668.25
40626.75
39030.5
37229.75
35821.5
35630.25
36669.0
37299.5
37212.0
37113.5
37341.0
38462.75
39681.25
39933.5
39775.0
39788.5
40689.75
42652.0
44264.5
44647.25
43989.75
43217.5
43048.5
42978.25
43632.25
45192.0
45561.0
45185.5
45625.25
45700.5
45352.75
45448.5
45042.25
44257.5
44695.5
46660.25
48965.0
50676.5
52057.5
53241.5
53477.25
52298.75
50398.25
49101.5
48696.5
49212.5
51153.0
52530.0
51400.25
50332.0
51144.25
52015.25
52401.0
53292.25
54820.0
56419.75
57218.0
57161.5
57102.0
57664.5
59073.75
60666.25
61565.25
61639.5
60948.0
60877.25
62213.25
61963.0
59356.5
57989.25
58180.5
58391.75
59235.0
59702.75
59058.5
59237.5
60770.25
63050.5
65169.5
65617.5
65198.5
64959.25
64301.0
64306.75
65539.25
66512.75
67399.75
68525.0
68661.25
68018.25
68019.0
68485.25
67992.25
66525.75
65394.75
65141.0
65738.75
66490.75
66269.25
65580.75
65067.25
64306.0
63818.75
63950.5
64018.25
64090.75
64585.0
65251.0
65095.25
64004.5
63888.0
65006.5
65479.25
65515.25
66059.25
66617.0
67038.5
67355.75
67680.75
69002.75
71313.75
72525.5
71117.25
68866.5
68382.25
69056.0
69415.5
69555.25
68998.75
68095.5
68691.25
70095.0
70757.75
71458.0
72349.0
72865.5
73707.25
74985.75
75975.0
75967.25
74643.25
73528.0
73569.75
73387.0
73120.25
73997.5
75202.0
75489.25
74702.5
73786.25
73579.75
73528.0
74101.0
76229.75
78049.25
77987.75
77491.0
78350.25
80325.5
81750.0
82802.5
84721.5
86345.0
87264.25
88919.25
90983.75
93284.25
96639.0
100417.75
103539.25
104931.0
104602.75
104969.75
107152.0
110056.25
113016.25
114862.0
114392.0
112365.0
109952.0
107302.25
104171.75
100737.75
97855.5
96140.75
95205.25
94315.75
93610.75
94057.0
95500.75
95956.5
94642.5
93912.25
95215.0
96788.75
97956.5
99304.5
99925.0
100781.25
103890.0
107766.0
111437.0
115984.0
120570.25
124769.5
129207.75
132941.75
136232.0
140180.75
143759.25
146817.75
150331.0
153620.25
156765.75
160676.0
163649.25
163860.0
162133.75
159070.0
154456.0
149484.5
145769.25
143399.0
141194.25
138922.0
138194.75
139522.25
141876.75
145277.25
149227.0
152111.0
153886.5
155445.75
157450.0
160042.25
162177.5
163415.25
163856.75
162503.75
159169.0
154971.75
150875.5
147032.75
142667.25
138813.25
137586.5
137813.5
137909.0
138386.0
139082.0
140051.75
141909.5
144334.75
146881.5
148372.25
148202.5
147956.0
148271.0
148984.25
150708.0
152903.25
155117.5
158219.75
162534.75
167738.75
173095.75
177887.0
182404.25
187327.0
193101.25
199602.75
206463.25
213225.0
217980.5
219562.25
219398.25
217713.75
213591.0
207525.5
199502.5
189380.75
178356.0
167589.25
158325.0
150838.0
144012.25
138888.5
136397.0
133745.25
130367.5
129147.5
129509.0
129709.0
130944.0
133326.75
136150.75
139737.5
142313.25
142133.25
140657.75
139093.25
137174.5
135563.75
135745.5
137545.75
139331.75
141310.5
143717.0
145156.75
146985.75
150407.25
153003.75
154581.75
155421.0
153367.25
150313.75
149096.75
147619.5
144926.25
142213.25
138422.75
133787.5
130979.75
129764.0
128400.25
127880.25
128325.5
128112.5
128446.75
130453.0
132606.25
134946.5
138337.0
142155.25
145319.75
146228.25
144662.75
141586.75
135538.75
125839.0
115770.5
107628.0
100242.0
92783.75
86575.0
82608.0
80195.25
78103.0
75784.25
74458.5
74855.0
74764.25
73130.75
71455.5
70014.5
69153.25
69851.25
70495.5
69524.5
68804.5
69998.0
72254.0
75092.5
78288.0
80343.0
81181.25
81802.25
82267.0
83702.0
86193.25
87885.75
89626.75
92090.75
93453.5
93902.5
94095.25
93045.25
89597.25
83059.5
76296.25
73001.25
71443.0
68943.0
66167.25
64202.5
63003.5
61458.75
59204.25
57228.0
55597.25
54530.75
54637.75
54782.75
54300.0
54224.0
54550.0
54387.5
54120.0
54477.5
54860.5
54863.75
55259.75
56327.0
57450.25
58058.25
58481.25
59146.75
59041.25
58145.25
57775.75
57262.5
56264.0
55968.5
56298.5
57307.25
58752.0
59141.25
58871.5
58829.75
59053.75
60054.0
60438.25
59290.0
59435.5
61428.75
62451.25
62276.5
62192.25
61986.25
61810.5
62561.75
64140.5
65781.5
66976.5
67229.25
66324.25
65296.25
65749.75
67487.75
69006.25
69964.0
70137.75
69491.5
69967.5
71690.25
72020.5
70766.5
69629.5
69354.25
69867.25
70179.25
70134.0
70632.0
71625.75
72771.5
73388.5
73010.5
72507.75
72018.25
71303.5
70541.25
69441.5
68755.75
68588.75
67794.0
67612.5
68917.25
70409.0
71614.5
72380.75
73585.0
75714.25
76312.75
75596.0
75749.5
75321.0
74460.25
75420.0
76500.0
76071.0
75789.25
76429.0
77454.5
78366.0
78406.75
78229.5
79103.5
79712.5
79328.25
80094.0
81973.75
83290.0
84230.25
84291.25
83504.75
84243.75
86676.75
88784.0
89938.0
90674.5
91747.25
93521.0
95834.75
97848.75
98448.75
98513.0
99734.75
102038.75
104408.5
105519.25
105509.25
106177.25
107119.25
107289.75
107681.0
108418.25
109023.75
110038.5
111447.25
112579.0
112989.5
113174.0
114047.75
114975.25
115328.0
116254.25
117883.5
118614.75
118429.25
118698.25
118842.5
118120.75
118284.25
119330.0
118885.75
117884.0
118619.5
119870.75
119653.5
118495.5
117644.75
116786.25
115687.75
115689.75
116579.0
116452.5
115385.5
114421.0
114000.25
114392.75
114566.0
113832.25
113450.75
113430.0
112811.25
112348.5
112242.5
111525.0
110823.5
110921.0
110903.25
110532.25
110567.5
110454.0
109675.5
109755.5
111322.5
112236.75
111293.75
110009.5
109828.5
110810.0
112245.5
113287.0
113535.25
112814.25
111807.25
112217.5
113894.5
115075.25
115784.5
116726.5
117350.0
117486.25
117693.0
117850.25
117539.25
117399.25
118671.5
121011.5
122455.5
122173.0
121448.5
121639.25
122658.75
123703.0
124332.25
124523.0
124586.75
125305.0
127014.5
128532.5
129153.5
130483.0
132836.75
133424.0
131525.75
130103.75
130684.75
131960.25
133252.0
134471.25
134272.25
132823.0
132090.75
131672.25
131003.5
131129.5
130677.75
128833.75
127997.75
128336.5
128071.75
126954.0
125358.25
123956.0
122913.0
121949.25
121353.25
120401.0
118609.0
116952.5
115467.25
114140.0
113666.75
113999.5
114658.25
114336.5
112242.0
109755.75
107869.0
106810.25
106935.5
107297.0
106699.0
105465.5
104782.25
104464.0
102737.5
100390.5
99820.5
100103.25
99830.75
99484.75
99093.0
99241.0
100263.5
100446.75
99712.0
99799.25
99990.0
98745.5
97238.5
96868.75
96562.75
95057.5
92717.5
90368.0
88864.25
89077.0
90360.0
90515.0
89062.0
87660.5
86529.5
85306.75
85080.0
85535.0
85346.25
85056.25
85473.5
86464.5
87555.5
87981.75
87321.25
86075.0
85680.25
86319.25
86106.0
85251.25
85342.5
85453.5
85277.25
85994.75
86595.5
85503.5
83220.5
81311.25
80929.5
81917.0
82748.5
82121.25
81002.5
80743.0
80515.75
80124.25
80430.0
80880.0
81493.0
82503.0
82738.5
82699.0
83754.0
84994.5
85457.25
85630.5
85232.0
83124.75
79802.75
76729.0
74284.0
72904.0
72413.0
71368.75
69693.0
67525.25
64890.5
63586.75
63389.5
62345.75
61308.5
61116.0
60933.75
60974.75
61659.25
61563.75
59209.5
56884.5
57302.5
58367.0
58602.75
59246.75
59439.5
58732.5
58101.5
57634.5
57684.0
57341.5
56180.5
56474.5
57601.25
57938.75
59108.5
60241.25
58891.25
56486.5
55102.5
55213.75
56838.5
58900.5
59940.25
59751.5
59149.25
58747.0
58456.0
58056.25
57819.0
57980.25
58146.75
58839.25
60444.5
60396.5
58257.0
57539.5
57896.25
57467.25
57970.0
58971.75
59097.25
59393.0
58659.75
56587.25
55698.25
54791.0
52710.0
52098.5
52682.5
52035.25
50692.75
50562.0
52393.0
54687.75
55400.0
54826.0
54606.5
55846.0
57110.25
55768.75
53849.25
54420.25
55393.25
55219.75
55231.75
55831.5
57069.0
58117.75
58337.0
59253.0
60857.25
62381.5
64439.5
65994.5
66061.0
65207.25
64065.5
64257.0
65625.5
66191.25
66712.75
67692.25
67767.5
66960.75
65515.0
63709.25
62489.0
61883.0
61518.75
61327.0
61824.25
62752.5
61776.75
59005.5
57337.25
57600.25
59452.0
61522.75
62039.25
62747.5
64632.0
65141.0
63996.25
62945.25
62763.75
63736.25
64635.0
64288.75
64036.5
64606.75
64360.75
63167.25
63346.25
64875.75
65479.25
65542.0
66300.0
67048.0
67635.25
67972.25
67499.75
67546.5
68943.0
70142.75
70742.75
71803.0
72628.75
71800.5
70839.0
71949.75
73436.0
73628.75
74331.75
75444.75
75315.25
75723.75
77988.25
80323.25
81702.75
82222.75
82522.25
83562.75
84398.25
83913.75
82998.75
82361.75
82063.0
82153.5
82407.0
82915.5
83574.25
83972.5
84182.0
84279.5
84615.75
85433.25
86246.0
87204.75
88188.75
88459.75
88581.0
88731.5
88604.25
89062.5
89586.0
89516.25
90403.5
91717.75
91458.5
90587.5
90116.0
89605.5
89964.0
91327.25
91780.75
91278.5
91178.75
91323.25
91764.0
92634.75
92699.5
91856.75
90730.75
89508.25
90234.5
93727.0
96978.0
98466.5
99543.25
100611.5
100447.25
98644.75
97269.5
97404.5
97460.5
97452.0
97795.5
97138.75
96045.5
95733.25
96020.5
97180.25
98493.5
99302.0
100498.25
101160.5
101078.25
102315.75
103806.25
103630.25
102987.0
103127.75
104090.5
104518.5
103183.5
102019.0
102348.25
102866.25
103240.75
103457.25
103494.75
104241.25
105486.0
106813.5
108108.0
108235.75
107213.25
106366.75
106490.25
107499.25
107919.25
107416.0
107561.25
108255.5
108764.25
109006.75
108640.0
109116.0
111482.25
113160.25
112685.75
112197.5
113233.5
114674.5
115199.0
115197.25
115415.25
116083.75
116930.0
117132.25
117244.5
118100.0
118807.75
119656.75
121306.5
122488.25
122982.25
123146.0
122716.5
122712.75
123226.5
123045.5
122704.0
123070.0
123956.25
124908.75
125184.5
124533.0
123708.25
123642.0
124336.25
125045.5
125806.75
126601.5
126813.0
127176.5
128269.25
128939.25
128923.0
128853.25
128666.0
128814.25
129953.25
131188.5
131169.75
129847.0
128212.75
127388.5
127633.75
128122.0
128473.75
129389.5
131466.0
134213.25
136099.0
136511.5
136751.5
137800.75
139682.5
142273.75
144637.0
145557.75
145133.25
145610.25
149221.5
153724.75
155478.25
156213.75
158872.5
161946.25
164203.0
167446.75
172409.0
178527.5
185694.0
192832.25
200070.25
210509.5
225442.25
244000.0
266429.0
293516.75
327548.5
370557.75
421064.5
477461.75
536339.0
588499.0
623027.25
629832.5
605626.0
559759.5
503674.75
444524.75
390336.75
346253.75
311080.25
282360.25
259117.25
241308.25
227829.25
216694.25
207902.5
201718.0
196125.5
189680.25
184154.5
180903.25
177642.25
173594.5
171124.75
169856.0
167832.25
165262.75
163269.25
162550.0
161887.5
160417.0
159734.0
159194.25
157317.5
156361.0
157918.5
159995.5
160133.0
158758.75
158206.25
158219.5
158019.0
158589.75
158952.75
158164.0
157153.75
156247.0
156488.0
158079.25
159193.5
159380.75
158293.25
156303.25
156043.5
157157.75
157278.5
157068.75
157403.25
157317.25
156489.0
156056.0
156748.0
157660.5
157883.5
157470.0
156891.75
156553.0
156129.0
155763.5
156120.25
156817.5
157824.25
159197.75
159879.25
159683.5
159400.75
159840.0
161050.25
161975.25
163096.75
164830.75
165359.0
164953.0
165070.25
165368.0
166014.75
166902.75
167747.0
169289.5
170391.25
169888.75
168912.0
168125.5
167754.25
167804.25
168060.0
168850.0
169129.25
168473.5
168624.5
169298.0
169511.0
169689.0
169377.5
169053.75
170169.25
171999.5
173260.5
173859.25
174045.25
173813.5
173353.5
173363.5
173343.75
172760.5
172839.5
173482.25
174035.25
175327.25
176722.5
177218.0
176957.25
175925.5
175304.75
175539.25
175571.25
176203.25
177398.25
177912.25
178249.0
178019.0
177127.5
177057.5
177437.25
177997.75
178489.0
177517.25
177103.0
178784.75
179227.5
177530.0
176367.5
176122.75
175578.5
175185.25
176259.5
177761.0
177958.0
177907.25
178383.75
178530.5
178668.5
179420.25
180522.75
181148.0
180883.5
180707.0
180647.5
180052.5
179920.25
180239.5
180070.5
180372.25
181571.5
182174.0
181677.25
181433.75
181735.75
181348.0
180955.5
181399.5
181096.75
180061.0
179573.25
179468.0
179937.5
179919.75
177584.0
174801.0
173632.75
172876.75
171628.75
170123.5
168115.0
165903.0
164768.75
164390.5
162791.5
160304.25
158815.0
158695.5
159886.75
161243.75
160603.75
158745.75
158090.25
158548.75
158626.0
158179.5
158178.5
158795.25
159433.25
159702.25
159364.75
158468.75
156983.75
155474.0
155206.0
155331.5
154720.5
154101.75
152725.5
150848.25
151023.25
151872.5
150791.0
148802.0
146878.0
145289.75
144643.25
144497.25
144016.0
142755.25
141514.75
141316.75
140817.5
139088.25
137620.75
137082.0
136580.5
135343.75
133944.25
133710.25
134198.75
134185.75
133923.25
133814.5
133778.5
134100.0
134574.5
133947.5
132278.75
131495.75
131414.0
130491.25
129532.0
128846.5
128040.75
128384.25
128822.25
127253.5
125065.5
123306.75
121725.25
120845.5
119972.75
119081.5
119699.0
120652.5
119842.0
117918.75
116121.0
114500.5
112991.0
112001.0
111416.75
110580.75
109921.5
109763.5
108974.25
107575.0
106810.75
106043.25
103992.0
101706.25
100376.75
99056.5
97856.25
97826.25
97396.0
96089.25
95897.0
96120.25
96112.25
97025.0
97003.75
95234.25
94338.25
94120.0
93328.25
92560.75
91313.75
89747.0
89318.25
89535.25
89322.0
88666.25
87599.75
86529.5
86335.0
86749.25
86432.0
85512.75
84848.0
83505.25
81009.0
78694.25
77743.25
78588.0
80050.25
80694.5
81205.75
81772.0
81435.25
80463.5
79592.0
79059.25
78223.25
76760.75
75995.5
75878.75
75498.75
75579.5
75580.25
74563.5
73580.0
73266.25
73627.25
73895.0
73099.0
72758.75
73469.0
73233.25
71737.75
69923.5
68437.0
67754.75
67467.75
67660.25
68310.0
68201.75
67562.5
67326.5
67313.0
68002.75
69509.5
69929.75
68733.75
68211.5
68637.25
67510.25
65331.0
64857.25
66134.25
67616.25
67839.25
66133.75
64443.5
64959.5
66823.5
67588.25
66864.25
66247.5
65342.75
63595.25
63374.0
64801.75
65588.5
65902.75
65800.0
64887.5
64517.75
64637.5
64485.25
64516.5
63784.25
61971.25
61486.25
62750.75
63803.75
64593.5
65653.75
66601.5
68143.5
70197.5
71819.25
74784.0
80136.0
86485.0
94655.0
105227.5
116572.75
128891.75
141677.5
150641.0
151876.75
145702.5
136083.0
125916.75
115165.75
104278.25
94399.75
86345.25
80706.5
76595.25
73504.0
71985.25
70859.0
69317.75
68449.0
68126.25
67465.0
66947.75
67221.5
67533.25
66968.25
66110.0
65628.0
65627.5
66348.5
66932.75
66589.75
65980.75
65231.75
64810.5
65934.25
67608.0
68028.75
67666.25
68162.5
69564.25
70331.5
70760.25
72300.0
74467.75
77247.75
81250.25
85469.75
89590.0
93675.5
97298.0
101661.75
107513.0
114271.5
121774.75
129358.0
137321.75
146534.75
156093.0
166147.25
177186.75
189207.0
205317.0
227860.0
256503.25
291276.25
329836.25
369800.0
406979.0
426241.25
415372.25
379934.25
331780.25
281756.0
238596.5
203678.5
175965.0
155003.25
138504.25
126164.5
117924.25
111556.25
106418.25
101807.5
97660.5
96500.25
97962.5
99723.25
101706.75
103949.25
106496.75
109436.0
112359.75
116196.0
121435.5
126793.5
130785.5
132769.25
134520.0
137246.25
139439.0
141755.5
145405.0
149103.5
153573.75
160060.75
167590.75
175512.75
181930.25
184237.75
181530.25
172939.25
160423.5
148204.0
136446.25
124842.75
115402.25
107551.75
100314.5
95431.5
93800.0
94110.5
95499.0
99131.0
105319.75
112732.5
122695.0
137047.0
155057.25
177533.25
205579.25
237677.75
270525.75
294834.0
298423.75
279305.75
246321.75
209851.0
177409.5
152619.0
134914.75
121198.75
109528.5
100590.25
94972.0
91937.5
90289.0
89147.75
88478.5
87912.5
87606.75
89131.5
91806.25
93657.75
95620.5
98926.75
103305.5
109163.5
116765.0
125443.75
134667.0
143582.5
151392.0
159297.25
168375.25
176516.0
182552.5
188223.0
193226.0
197075.25
202050.75
208693.75
216983.25
228624.25
242112.5
254166.25
263842.25
268659.75
263820.0
247958.75
225155.25
200898.75
178176.0
158741.5
144421.5
134322.5
125950.75
119810.25
117324.5
117148.5
118006.75
120858.5
126762.0
135568.75
146546.5
159797.5
175147.75
189782.5
200850.5
207038.0
207303.25
203659.25
199945.25
197303.0
196040.25
195808.75
195315.5
195396.0
196318.5
197291.25
200292.75
206518.0
214619.0
224246.0
235477.75
246694.0
253536.5
251542.0
240454.75
222393.0
200314.75
178440.25
158879.75
141853.0
128661.25
120024.75
114074.0
108238.25
102630.75
98157.5
93269.5
88206.75
85329.25
83621.25
81248.5
78731.75
76468.75
74531.25
73173.75
72097.0
70426.0
67771.25
65401.75
64235.0
63757.25
63530.0
62646.5
61004.0
59807.75
58287.75
55967.0
55008.25
56002.5
57407.25
58035.75
57538.25
56907.0
57295.5
58724.75
60462.0
61289.0
61017.75
60414.75
59208.25
57734.5
57687.75
59102.25
60483.25
60876.5
60368.25
60594.5
62693.5
65025.0
66052.0
66242.75
66520.25
67624.5
68687.25
68339.75
68219.0
69665.0
70953.5
71325.5
71503.25
71946.5
73233.0
74721.0
74550.75
72020.0
68486.0
65850.25
64043.75
62299.5
61245.25
60926.75
60675.75
60601.0
60720.5
60661.25
60153.5
59368.25
58168.5
55955.0
54141.0
54410.75
55570.0
56302.75
56509.75
56846.5
57988.5
58309.75
57422.75
57512.0
58036.0
57923.5
57812.5
57473.75
57716.0
59308.0
60965.5
61966.0
61930.0
61610.25
62617.5
63652.5
63886.25
65062.25
67022.75
68034.75
67469.75
66758.5
67776.25
69872.25
72077.5
74310.5
75948.0
77189.25
77670.5
76804.0
76116.0
75616.5
74391.75
73504.25
73131.5
73028.25
73239.0
73464.0
74565.0
75591.5
74882.5
74098.25
73325.75
72030.75
72635.5
74208.0
74199.0
74200.25
75316.25
76453.5
76914.0
76539.5
75879.0
75604.5
76902.75
80205.75
82799.25
83473.5
84201.25
85559.25
87656.0
90112.0
91301.25
92187.25
93441.5
93561.25
94183.5
96299.0
97471.0
98178.75
99298.75
99307.5
98749.25
97809.5
96028.75
95763.5
96759.75
96855.75
97827.0
99730.75
100026.5
99534.75
99319.0
99567.75
101237.5
102664.25
102632.0
103346.0
105167.25
106923.75
108495.75
109561.75
110971.75
113409.75
115096.5
115573.75
116338.75
117558.0
118548.5
119807.25
122473.25
125362.5
126709.5
128154.0
130280.25
131230.75
132021.0
133705.0
135655.0
138430.5
140798.0
141676.75
143171.5
145136.0
146726.75
149654.25
153535.25
157029.25
160347.75
163010.25
164997.75
167391.75
171149.25
176342.0
180777.5
183515.25
186938.0
191240.75
194590.75
197672.5
201364.75
204669.75
207065.0
208732.5
209935.25
212064.0
216091.5
220642.75
224752.25
229230.5
234406.75
239869.25
245009.25
250226.25
257490.75
266744.5
276150.75
285983.5
296929.25
308537.25
320281.0
331217.25
340595.0
346942.0
347675.75
342931.75
334847.0
324273.25
312776.5
302987.75
295674.5
290231.0
286568.0
284308.5
282184.5
279640.75
276774.25
273634.25
271533.5
271306.25
271473.75
271743.0
273157.5
274919.75
276684.25
280017.25
284949.0
290092.0
295423.0
301606.0
308713.25
316050.25
322816.5
330458.75
340446.0
350666.25
360634.25
373053.25
387411.0
401602.75
414326.75
422355.25
423905.0
420126.25
411481.25
399655.75
388794.75
381432.5
376764.5
373759.5
372575.25
371157.75
367765.25
365356.75
365364.5
366150.0
368261.0
371788.5
375730.25
380101.5
383830.25
386937.75
391154.5
396384.5
402286.75
409349.0
417938.0
428490.5
440552.5
453250.5
465760.0
477138.25
486764.5
493351.25
497299.25
501444.5
506043.5
510576.75
516379.5
523349.5
531349.25
541020.25
551943.75
564318.0
578126.5
592365.75
605939.5
615619.25
617666.25
611212.25
597965.75
581410.0
564817.0
550402.75
539702.75
533242.0
532592.0
538594.0
548224.25
558871.25
569163.5
576265.0
577366.5
569705.0
553085.0
532343.0
511423.25
491759.75
475277.25
462858.75
454845.25
451342.5
451073.75
454757.25
464195.75
477886.25
494605.75
515999.5
540477.5
560367.0
568184.75
562921.0
549618.0
534802.75
522720.25
515308.0
513505.0
516836.0
524243.25
535166.25
548465.5
563413.0
580257.5
598269.75
616914.0
635976.5
653527.5
668547.5
681628.0
691856.0
697518.5
696700.75
688309.0
675063.75
659204.25
638745.5
612848.25
582570.75
547746.5
510188.75
474693.25
444548.25
419517.75
398007.5
379579.75
363689.75
349158.25
336829.0
327148.0
318140.25
309763.0
303128.5
297219.25
291521.25
286541.25
281753.5
276659.25
271796.5
267820.5
264238.25
260415.25
257225.5
255051.0
253074.5
251374.75
250258.75
249644.75
250073.75
252009.75
255057.0
258676.0
263251.25
269328.0
276285.25
283825.25
292093.5
300031.0
307258.25
314728.0
322627.75
330723.25
338867.0
346568.25
352745.25
355082.75
351260.0
340504.25
323678.75
303743.0
284191.5
266464.75
250630.5
237329.25
227882.0
222024.75
217159.25
211846.5
206993.25
203222.0
200294.5
197828.75
195952.75
195240.0
194890.5
193926.25
193355.5
193168.0
191777.25
189907.75
189143.5
189172.0
189908.0
191711.75
193940.25
195798.25
196284.0
194985.75
193107.5
190685.75
187059.25
183848.25
181988.25
180648.5
180131.0
180236.0
180230.25
181578.5
185224.75
189970.0
195248.75
200892.25
206724.5
213819.25
222057.25
228999.75
234234.5
239960.0
246806.0
253913.5
260825.25
266816.75
271737.0
276006.0
277417.5
272239.25
260130.25
244419.5
228455.25
213868.5
201434.25
191679.5
184096.5
177112.75
170374.25
165252.5
161635.75
158119.75
154888.5
151777.5
148064.25
145460.75
145026.25
145194.25
144988.75
143926.0
142282.75
141712.5
142246.5
142706.25
142238.0
140122.0
137810.5
136972.25
136243.25
134354.25
132123.0
130857.0
130495.5
129588.75
128735.5
129080.0
128508.5
125968.25
123592.75
122522.0
122021.5
121315.5
121126.5
122065.0
122810.75
123378.25
124584.0
125097.5
124234.25
122624.75
121660.0
123127.25
125116.75
124942.25
124154.25
124102.75
124197.5
124181.25
124044.25
124504.25
125318.5
125136.25
124415.0
123948.0
123857.75
124396.0
125196.75
126213.75
126961.5
126250.5
125060.75
124657.0
124710.25
125105.5
125192.25
123995.75
121908.75
120243.75
119823.0
119996.0
120543.75
121715.25
122093.0
121501.5
121118.5
120541.25
119749.25
118842.0
117871.25
118046.75
118552.5
118738.25
119980.0
120901.25
120697.25
121498.5
123195.25
124614.25
125357.75
125700.5
127243.75
129343.0
130490.75
131829.75
133427.5
134368.0
134972.75
135550.0
136585.5
137264.75
136625.75
136569.5
137322.25
136980.75
136395.75
136326.0
135777.0
135064.25
135129.0
136478.25
138550.0
139458.75
139562.0
140666.5
141300.5
140362.5
139761.75
139257.0
138568.0
139792.75
141676.25
142463.25
143443.0
143978.5
143861.5
144134.0
143071.75
141047.0
139980.0
138864.75
137790.75
136921.5
135388.75
134164.5
133079.25
132094.0
132050.5
131298.25
131112.5
133792.75
135519.5
134349.25
133182.0
132971.75
133466.0
134519.75
135709.75
136903.0
137558.0
137879.25
138532.0
139405.25
140230.75
140206.0
139998.75
141162.0
142018.75
141621.5
141747.75
141872.25
141204.0
141242.5
142250.5
142947.5
142824.5
142448.25
142568.75
143442.5
144688.5
145924.0
147994.25
150887.0
152606.5
153718.25
156218.25
159141.75
161949.75
165494.5
169229.5
172923.75
176982.25
181392.75
186410.25
191923.5
197820.75
204789.25
213100.75
221969.75
230177.0
237707.25
245958.0
255693.0
266667.25
278450.25
291043.25
304586.25
317584.5
328018.75
334586.5
334887.5
326982.75
311285.25
290026.25
267812.75
247583.75
228158.5
210495.75
196940.25
186155.0
177349.75
171341.25
166546.25
161549.75
157355.75
154679.0
152482.0
149835.5
147995.5
147321.0
145314.25
141978.25
140001.25
139457.75
139153.5
138967.75
138736.25
138499.0
138342.5
137735.75
136392.5
135171.5
134939.5
134861.0
134641.25
135543.75
136931.0
137915.75
139550.5
141716.0
143775.5
145923.25
148462.75
152525.0
157424.5
161556.25
166911.75
174359.25
181500.25
188216.25
195677.0
203590.75
211404.5
219250.25
228122.0
238477.25
250125.25
262770.75
275528.25
288821.75
302678.75
314016.75
320270.0
319635.25
310610.75
294971.25
275382.25
254859.75
237603.25
224390.0
213658.25
204525.25
196153.25
189493.25
185138.25
181940.5
180640.75
181278.5
182346.75
184063.25
185657.75
186187.25
187537.0
190697.75
194708.5
198799.25
202669.5
206977.75
212151.0
217588.25
223105.25
228676.25
234471.0
241774.25
251146.0
261060.5
270075.0
277503.75
281525.5
280238.5
273373.5
261289.75
245820.5
230760.5
218505.0
208537.75
199298.5
190718.0
184248.5
179191.75
173474.5
168422.75
166081.25
164700.0
162270.0
159514.25
157405.75
156350.5
156128.0
155106.0
153253.25
152452.0
152114.25
150986.5
149777.0
148598.0
147661.25
147874.5
148847.75
149732.5
149707.25
148696.25
147873.75
147304.0
147080.0
147921.0
148933.5
149866.0
150959.75
151316.0
151741.25
153139.75
155221.0
158826.25
163269.25
166796.5
169813.75
172795.0
176680.25
182859.0
189585.0
194454.25
198119.25
202542.75
208433.0
215261.0
223203.75
232290.5
240994.0
248570.0
254358.5
255878.25
251558.25
241608.0
227173.5
210907.25
195313.0
181766.0
171326.5
163522.0
156755.75
150782.5
146171.5
142822.75
139979.25
136897.25
134137.0
132441.5
130758.0
128764.0
127740.5
127339.0
126456.25
125206.5
123679.0
121788.25
119912.0
118983.25
118824.0
116962.0
113295.25
110941.0
110275.25
109924.25
109740.5
109469.5
110030.25
112290.25
114084.0
113553.25
111442.75
109088.25
107543.25
107414.0
107958.5
107442.5
106247.25
106016.5
105188.0
102696.0
101055.0
100737.75
100584.75
100879.75
100633.5
99199.0
98245.0
97666.0
96055.25
94641.75
94513.25
93528.0
91185.0
90103.75
90070.0
89228.25
87980.5
86394.25
84774.0
84380.25
84605.75
84779.5
84936.5
84748.75
84775.0
84683.5
83889.5
83346.25
82608.75
81937.0
82778.75
83073.75
81867.25
81081.0
79840.25
77954.0
77383.5
77671.25
78245.75
79019.75
78713.5
77514.75
76002.5
74308.25
74228.75
75501.25
75302.5
74506.0
75118.0
74800.75
72464.5
70920.5
70110.0
68582.75
68081.0
68415.5
67757.5
67534.5
67961.25
67349.0
66299.0
65205.0
64492.25
65469.0
66321.25
65169.0
63663.5
62946.75
62525.25
62266.75
62803.25
64291.0
65071.25
64273.0
62989.5
61907.0
61258.0
60574.5
59925.5
60943.25
62379.25
62068.0
61689.0
61910.0
61224.5
59803.5
58476.75
58163.75
59169.5
60413.5
61234.25
61189.5
60261.75
59200.5
58233.25
57839.75
57898.0
57510.5
56857.25
55426.25
53656.5
53883.25
54994.5
54915.25
54301.0
53242.75
52217.0
52269.5
52926.0
53936.25
54779.25
54767.5
54774.75
55366.0
55779.5
54553.25
51930.75
50612.0
51050.5
51996.5
53039.0
52736.25
51505.25
51493.0
51976.5
51861.75
50854.25
49021.25
48389.0
49283.5
49630.0
49191.5
49201.5
50196.5
51017.75
50587.25
49577.0
48305.75
47246.0
46761.0
45619.5
44508.25
44569.25
44458.25
43977.25
43452.25
42931.0
43710.0
45043.5
45070.75
44379.25
43979.25
43651.25
42497.0
41155.25
41579.0
42768.25
42697.25
42094.5
42145.75
42639.5
42717.5
42893.5
43960.25
44128.25
42883.0
41715.5
40209.5
38867.0
38735.0
38809.25
39643.75
41833.75
43387.0
43199.75
42074.25
41554.75
41929.25
41744.0
41473.25
42424.75
43434.5
43380.5
43030.75
43147.5
43028.0
42283.0
42109.75
42613.0
43050.0
43273.75
42212.0
40254.75
39904.75
41192.25
42326.0
42687.75
42495.0
41705.25
40079.0
38541.5
37550.0
36257.25
35614.0
35921.75
35291.5
34330.25
34002.0
32974.5
31682.0
31423.5
31185.75
30054.25
29317.75
30002.75
30810.0
30777.0
30637.5
30802.25
31296.75
31346.0
29972.5
28881.75
29936.75
31952.5
33133.25
33338.25
33566.25
33672.5
33039.25
33071.75
33772.5
33338.75
32793.5
32998.5
32626.75
32009.75
31953.0
32028.25
31976.5
31711.5
31467.0
31533.0
32063.0
33310.25
34534.75
34979.25
34492.0
32487.25
30287.5
30209.0
31051.5
30512.75
28914.5
27698.5
27482.0
27870.5
28629.25
29601.75
30066.25
30526.25
31663.5
32095.5
31233.25
30502.5
30656.0
30734.75
29338.25
27392.75
27199.0
28130.25
28390.5
28196.5
28197.0
28742.25
29523.5
29672.5
29757.5
29870.75
28488.75
26374.75
25568.0
25625.25
25784.25
26400.25
26791.5
26525.0
27038.75
28561.25
29410.0
29248.0
28801.75
28335.25
28229.5
28441.5
28508.25
28291.5
27528.0
26274.25
25074.25
24659.25
25588.0
26822.75
27422.0
27539.25
26014.5
23710.0
23953.0
25532.0
25816.25
25886.5
25799.25
25032.25
25023.75
25314.75
24559.5
23711.5
23754.0
24480.0
25205.5
25163.75
24711.25
24818.5
25220.75
25046.0
24306.0
23430.0
22806.25
23157.25
24429.25
25192.75
25184.75
25630.5
25951.5
25152.25
24851.75
25335.75
24681.5
23834.25
24202.75
24596.75
24590.75
23887.25
22060.0
20612.75
20021.5
19895.0
20666.75
21291.25
21552.0
22896.75
24688.0
25644.0
25226.75
23641.5
23035.25
24391.5
26084.5
26783.25
26355.0
25403.0
24040.0
22431.5
21819.75
21909.25
21735.25
21923.5
22604.25
23311.75
23383.0
22173.5
20661.5
19748.0
19893.5
21294.0
22254.75
22379.0
22244.25
21103.75
20668.25
21854.0
22463.25
23277.5
24599.5
24260.0
23371.0
23214.0
23557.75
24656.25
24706.5
23697.5
24987.5
27520.5
27688.5
26269.0
25372.25
24638.75
23583.75
22629.0
21601.75
21059.75
22343.25
24191.0
24418.0
23770.75
24070.5
25148.5
25180.75
23784.0
22943.5
23287.75
23403.0
22964.25
23032.5
24387.25
26238.0
26963.25
26588.25
26288.25
26085.0
25284.0
24272.0
23795.0
23286.5
22568.75
22697.5
23485.25
23859.0
23582.25
23311.25
24103.0
25185.25
24891.25
24052.0
23560.0
22424.25
20654.0
19603.5
20007.25
21233.75
22207.75
22607.0
22656.75
23030.5
23685.5
23361.75
22492.5
22334.25
22346.5
22290.75
22267.5
22067.25
22547.25
23267.5
22728.0
21967.25
22203.0
22779.0
23456.75
24126.25
23904.5
23052.5
23165.0
24115.5
24400.75
24808.75
26091.75
26343.75
25732.75
26125.0
26556.75
26746.5
27939.0
28428.5
27072.5
26185.25
26740.0
27760.25
28479.75
28077.5
27343.5
27857.5
28470.75
27871.75
27317.75
27228.0
26538.5
26013.25
26972.25
28444.75
29289.75
29589.0
28923.25
27559.25
26784.75
26320.25
25620.0
25674.0
27127.5
28848.25
28752.75
27388.25
27862.0
29652.75
30041.5
29864.75
30323.25
30778.5
31286.25
31489.0
30764.75
30238.75
30725.0
31387.25
31686.25
31781.5
31647.25
31458.0
31719.0
32868.25
34518.5
34871.5
34017.5
34548.25
35664.25
35579.0
36302.75
37635.25
37859.0
38662.25
39380.75
37977.25
36938.75
38018.5
39355.0
39582.5
39611.0
40999.5
42611.75
42832.0
42894.0
43159.75
43275.25
44526.5
46537.5
47662.5
47803.75
47423.25
47189.5
47951.25
49487.25
50133.25
48882.25
47439.0
47709.0
49579.25
51818.75
52742.25
52788.5
54204.5
56109.75
56040.0
54533.5
54000.0
55530.25
57704.75
59191.75
60229.5
60254.25
59175.5
58730.5
59434.75
60567.0
61671.0
62116.5
61512.5
59939.5
58272.25
57898.25
58873.75
60436.0
61905.5
61888.25
59867.0
57882.25
58198.75
60414.5
62404.25
63281.25
63573.75
63708.0
63906.0
64095.0
63906.5
63273.75
62176.0
60860.5
60464.5
61264.75
61582.5
60925.5
61250.5
63227.75
65416.75
66857.75
67161.25
66616.75
66451.75
66672.75
66488.0
66927.0
69079.5
71240.75
71649.75
71600.25
72270.75
72763.25
73129.5
74040.0
75094.75
76166.75
77075.0
77328.25
77082.0
76391.0
75252.0
73907.75
73002.25
73540.25
74518.5
74589.75
75043.75
76032.75
76346.5
76765.25
77860.25
79210.25
79983.5
79130.75
78331.0
79060.25
79139.5
77902.25
77063.25
77026.25
77000.0
75766.0
73651.0
72239.75
71477.5
71399.0
72154.0
72433.75
72170.25
71699.5
70586.25
69612.0
68621.75
66812.75
65604.75
66055.75
67473.5
68788.5
69400.0
69722.5
69357.25
67836.75
66309.25
64913.25
63543.75
62792.5
61911.75
61436.75
62520.25
63334.75
62803.5
62285.75
62582.75
63139.25
62794.0
61815.0
61006.5
60212.75
60232.0
60713.0
60342.0
60458.0
60931.0
60114.0
59382.5
59593.75
59972.75
60147.75
59687.25
59341.75
59163.75
58374.25
58392.0
58937.75
58400.75
58043.5
58196.25
58145.0
58538.5
58780.75
58129.25
57238.0
56847.5
57213.25
57231.5
56746.0
57596.5
59630.75
61041.25
60979.75
59683.0
58359.25
57429.0
56533.5
56204.5
56294.5
55736.0
54574.5
53629.0
53017.5
52162.25
50814.25
49371.5
48661.0
48627.0
47724.25
46384.5
46427.75
47060.25
47652.0
48227.0
47597.5
46942.0
47158.75
46118.5
44481.0
44279.75
44610.0
44296.0
43452.0
42939.0
42433.25
40770.5
39417.25
39346.25
39357.25
39882.75
40568.25
39884.5
38677.75
37661.75
36758.75
36812.0
37464.5
37389.5
36591.25
35871.0
35204.0
34032.25
32769.5
32202.0
32242.0
32296.75
32268.5
32649.25
32761.25
31964.0
31591.0
31543.75
30810.0
30413.5
30537.5
30645.25
30412.75
28865.5
27719.0
28864.25
30338.5
30807.75
30174.75
28818.25
28535.25
28427.75
27117.75
26333.5
25884.5
25143.25
26039.75
27701.25
27197.25
24962.5
23482.25
23540.0
23927.5
23864.25
23661.25
23430.75
23119.0
22845.75
23030.0
23952.0
25009.5
25836.25
26493.0
26432.25
25406.75
24010.75
23252.0
23737.0
24331.25
23955.5
23673.25
23967.5
23547.25
22497.25
22325.75
23405.75
24997.75
26041.5
26423.75
27088.5
26827.0
24411.5
22635.0
22763.5
22688.75
22581.5
23064.75
23490.5
24629.5
26157.25
26106.75
24754.75
24029.25
24292.5
24077.0
23192.5
22972.75
23108.75
22790.5
22138.5
21101.25
20352.75
20453.0
20789.0
20760.5
19917.75
19401.75
20686.75
22151.5
22547.75
22584.75
21818.75
20535.5
20121.0
20273.25
20264.0
20104.0
19607.0
18541.25
17553.5
17582.0
18177.0
18765.5
19418.5
19066.75
17833.0
18370.25
21150.25
23431.75
23587.25
22639.75
21516.0
19857.25
18421.5
18677.0
20083.0
21061.5
21029.25
20472.0
19796.75
18650.75
17193.25
16453.0
17048.0
18159.0
18226.5
17771.5
18180.25
18522.75
18252.75
17991.25
17442.5
17105.75
17359.0
17356.5
17724.25
18919.5
19592.75
19203.0
18099.5
16941.0
17143.0
18910.25
20200.0
19551.25
17943.5
16727.75
16430.75
17003.5
17317.5
17137.75
17698.0
18797.0
19441.0
19128.0
17948.75
17327.75
17361.5
16889.0
16670.25
16820.0
16376.0
16036.5
16364.25
17025.75
17389.0
16688.25
15643.75
15100.0
14852.75
14911.25
14875.0
14624.5
15167.5
16619.5
17624.75
17210.25
16674.25
17204.5
17192.0
16334.75
16036.75
15819.25
15899.5
16524.25
15996.75
15423.5
16878.75
18483.5
18731.75
18713.0
18390.0
17373.75
17392.75
18726.5
18509.5
16648.25
15764.75
15307.0
13859.5
12081.0
10656.5
10200.0
10619.75
11224.75
12290.5
13348.25
13750.5
14034.25
13851.5
13175.25
13053.75
13223.5
12951.25
11924.25
10568.5
10516.5
11577.25
11856.75
11594.75
12377.25
14504.0
16087.75
15158.0
13405.25
12919.25
12375.75
11501.5
11444.5
11298.5
10972.5
11161.5
10597.0
9255.0
8411.75
8051.0
8754.0
10315.25
10900.0
11385.75
13034.75
14028.0
13859.0
14068.0
14694.5
14808.75
14385.75
14390.25
14693.0
14107.75
13685.5
14363.25
14296.0
13491.0
13523.5
13525.25
12832.0
12049.75
11232.5
10873.75
10868.25
10313.75
10250.75
11608.25
12992.75
13297.25
12721.75
12052.0
11839.25
11521.25
11380.25
12716.0
14462.75
14436.25
13032.25
12133.25
12251.0
12313.0
11503.25
10231.25
9358.0
9664.25
10981.25
11806.25
11489.5
11294.5
12208.25
13214.25
12871.25
12111.0
12609.5
13465.75
13364.75
13020.0
13089.25
13214.75
12955.0
12025.75
11026.75
11076.75
11901.25
12835.75
14448.75
16166.0
16295.0
15359.5
14608.5
14212.25
14516.5
14926.75
14628.5
14411.75
14593.0
14926.75
15155.5
14509.75
13560.25
12977.0
12650.5
13355.25
14032.75
13657.0
14252.25
15026.25
14146.0
13583.75
13594.75
13329.25
13914.0
14476.5
14165.25
13880.0
13207.5
12512.25
12651.0
12843.75
13494.5
14766.25
14591.5
12980.25
11992.5
11647.0
11336.5
11930.25
13270.0
13713.25
12983.0
11995.25
11381.25
11625.75
12458.0
13022.25
12993.75
12450.25
11690.25
10722.0
9256.0
8114.5
8341.0
9376.0
10465.75
12091.5
13909.0
13760.0
11441.75
9586.75
9238.75
9679.25
10593.5
11310.0
11767.5
12843.25
14386.75
15831.75
16716.0
16591.75
15902.25
15035.75
14176.0
14070.5
14499.0
14443.0
13874.25
13221.0
12746.0
13032.25
14004.0
13951.5
12443.0
11699.5
12202.5
12605.25
13243.75
13748.0
13123.0
13009.25
13722.75
12900.0
11473.5
12359.5
14107.75
13710.5
12340.75
11935.5
11835.75
12072.5
12625.5
12020.25
11146.25
11434.5
11758.25
11757.25
11740.0
11169.5
10386.0
9678.5
9056.25
9431.25
10665.0
11365.0
11334.75
11601.5
12263.25
12298.5
12030.0
12314.5
12449.25
12507.0
13424.0
14445.5
14313.5
13042.5
12416.5
13502.25
13807.25
12600.0
12969.25
14508.25
14711.5
14623.0
15072.75
14882.25
14111.5
13483.0
13206.25
13747.75
14811.25
14615.5
13040.0
12146.5
11676.0
10507.5
10188.75
10451.75
9136.0
7238.0
5899.75
4496.75
3861.75
4517.5
5511.0
6630.25
7342.5
6565.0
5193.0
4948.0
5550.5
6162.75
7161.25
8453.25
9521.0
10157.25
9340.0
7684.25
7706.75
8885.5
9614.25
10214.25
9935.75
8836.75
8836.5
9214.75
8994.25
9569.0
10781.25
11427.25
11868.25
12739.0
13951.25
14596.75
14272.75
14232.5
14617.5
13748.5
11829.5
10777.5
10473.25
9629.25
9141.5
10065.75
11131.25
11667.25
11996.5
11320.75
9955.75
9323.25
9402.25
10047.25
10682.5
9862.5
8621.25
8646.75
8698.75
7899.0
7532.5
8235.5
9125.0
9120.75
8376.0
7859.25
7700.5
7578.5
7461.75
7454.5
7810.75
8531.25
9530.25
10550.75
10707.5
10191.75
9926.0
9283.75
8112.0
7681.25
8162.75
8999.75
9526.0
9051.0
8618.25
9358.5
10516.5
11364.0
11347.0
10364.0
9887.25
9969.0
9499.5
9543.0
10011.75
8888.0
7190.75
7139.25
8752.5
11191.5
12574.0
11469.75
9380.0
7874.5
6992.75
6754.0
6976.25
7749.5
9225.5
10277.5
10199.0
9656.25
8883.0
7671.25
6689.75
7000.0
8243.25
9173.0
10028.75
11296.5
11810.75
11199.5
10947.5
11604.5
12260.5
12301.5
11458.75
10191.75
10122.5
11190.75
11818.5
12442.0
12777.5
10920.0
8972.0
9892.0
11321.5
10699.75
9833.5
10549.5
11339.0
10692.0
9905.5
9610.0
8816.75
8033.0
7609.0
6925.25
6665.0
7472.5
8662.75
8697.25
7023.5
5990.75
6342.25
5661.25
4386.0
4391.5
4904.75
5432.75
6202.75
6404.5
5704.0
4897.5
4767.5
5082.0
5033.25
4956.75
5705.5
6569.5
6621.25
6748.0
7255.25
7198.5
7512.75
8642.5
8603.5
7552.75
6923.25
6330.75
5934.0
5985.5
5681.0
4757.5
3544.0
3351.0
5210.5
7681.0
8828.75
8048.25
6548.25
6373.25
7365.25
7923.5
7178.5
5984.5
6752.5
8886.0
9352.0
8300.25
7542.75
8017.0
8947.25
8244.0
6809.25
5898.25
4586.5
4440.75
5512.25
4831.0
3443.0
3390.25
4730.75
7304.75
8892.5
8731.75
8710.5
8502.0
7770.75
7345.0
7128.75
7308.25
7531.0
7337.75
7308.5
7040.5
6255.25
5573.75
5358.0
6128.75
7106.0
7079.75
6785.0
6679.25
6140.0
4716.5
3103.0
3277.5
4599.25
4500.5
3612.5
3363.0
3147.25
2275.5
1168.25
1484.75
3338.5
4591.75
4916.5
5004.25
4776.0
4680.75
4661.75
4932.5
5986.75
5835.5
4010.0
3617.75
5116.5
6395.0
7037.5
7058.5
6191.5
5329.5
5373.75
5769.75
5700.25
5390.25
5436.0
6166.75
7247.75
7600.75
7273.5
7173.0
6805.0
5896.25
5269.75
4723.0
3896.25
3433.25
4009.5
5649.5
6955.75
6849.5
6503.0
6326.75
5038.5
2970.5
1827.25
1902.0
1969.5
1702.5
2206.0
3295.0
3509.75
2985.25
3249.0
4639.25
5457.25
4956.5
4728.5
5022.25
4711.0
3983.5
3536.25
4138.5
5145.75
5050.25
5595.5
7268.25
7062.25
5825.0
5352.75
4703.5
4883.75
5677.25
5153.75
4439.0
3518.75
1817.0
1852.25
3608.25
4610.5
4623.0
4151.25
3396.25
2274.75
1163.0
1698.25
3369.75
4073.25
4259.5
4847.5
5450.25
6256.25
7099.75
6891.0
5630.5
4309.75
3770.0
4701.0
6354.25
6684.5
5646.75
4472.25
3043.5
1964.0
2472.75
3647.5
4409.5
5254.25
5931.25
5377.75
4218.5
4175.25
5416.5
6964.0
7916.75
7490.75
6428.5
5909.5
5247.75
4289.5
4000.0
4152.0
4497.5
5077.0
5099.75
4528.25
4356.0
4579.5
4495.75
4548.25
5096.5
5191.25
5315.25
6612.5
7987.0
8772.0
9022.75
7974.75
6865.75
7071.0
7057.0
6301.75
6327.75
7211.0
7621.0
7746.5
8633.75
8485.25
5932.5
4063.0
4858.5
6945.75
8600.5
8007.25
5956.5
5024.0
4831.75
4901.0
6003.5
7108.0
7015.75
5906.0
5046.25
5410.0
5696.0
5217.25
4933.25
4837.25
5027.75
5161.25
4339.75
3860.25
4254.5
4283.75
4587.0
5801.25
7196.75
7922.0
7130.0
6189.25
6588.75
6756.75
6422.75
6425.75
5790.25
5373.75
6080.5
5927.75
5142.75
5339.75
5592.75
5591.25
5655.5
4946.5
4412.25
5236.75
5544.25
4747.75
4989.75
5053.5
2498.0
376.25
1200.0
2248.5
2850.25
4010.0
4165.75
3632.75
3700.5
3184.75
2578.0
3971.75
6789.5
8185.5
6670.0
4366.75
3138.25
2659.75
3826.0
6122.25
7098.75
7369.5
7605.5
6902.5
6264.75
6161.5
6020.0
6508.25
7454.25
7864.5
7786.5
7769.5
7751.0
7283.0
6999.75
6915.0
5810.75
4890.5
5173.25
4778.5
3653.0
3193.25
3378.5
4269.25
5494.75
6532.25
7943.0
9281.5
9572.75
9467.0
9413.5
8392.25
6676.25
6116.25
6277.25
5786.75
5720.0
6380.75
6903.5
7904.0
8917.0
8829.0
8568.75
8782.5
8952.5
8658.0
7961.5
7559.5
7215.25
6459.5
6434.5
7477.75
8436.25
8809.25
8451.25
7347.0
6099.75
5232.5
5222.0
6658.75
8708.5
9334.5
8523.75
7759.5
6782.25
5382.25
4956.25
5621.5
5995.25
5856.0
6337.5
7618.0
8729.0
9486.0
9238.25
7420.5
6316.0
6590.75
5805.75
4209.0
3568.25
4188.0
5710.5
6803.5
7190.0
7483.0
6908.0
6195.0
6670.75
7156.0
6595.0
5166.0
4296.5
5443.75
6996.25
7562.0
7685.25
7012.25
6330.25
6632.25
7109.25
8364.75
9899.25
9036.5
6694.0
5162.0
4410.25
5001.75
7104.75
8773.5
8889.75
7902.25
6495.75
5554.5
5419.25
5288.25
4658.75
4061.5
3957.75
4272.0
4641.25
4706.0
4246.0
3154.0
2282.25
2616.0
3380.0
3900.0
4480.0
4590.75
4092.75
3731.5
3739.75
4066.0
4069.5
3469.5
3094.0
2753.75
2055.0
1214.75
-14.0
-622.0
320.75
1756.25
3068.0
3577.0
3132.75
3427.75
4036.5
3858.5
3848.5
3727.75
3468.25
3610.5
2705.25
1163.75
381.75
-368.0
-603.5
0.25
642.5
1966.0
2981.0
2257.75
1515.75
1587.75
1801.75
2279.0
2635.0
2661.75
2939.75
3408.0
3426.25
2943.5
2716.25
2661.25
2504.5
2942.0
3415.25
3576.25
4387.75
5059.0
4980.25
4563.5
3671.25
3532.0
4059.25
3795.0
4034.25
4863.5
5249.25
5561.0
4385.0
3026.0
4405.75
5286.0
4318.75
4414.0
4480.25
4125.5
4908.0
5379.75
5569.0
6716.5
7097.25
5936.75
4849.75
4217.25
3383.75
2812.25
2981.25
3606.25
4999.0
6689.75
7460.75
7669.5
7436.0
6514.0
5685.0
5063.25
4455.25
3108.75
623.75
-669.0
-505.5
-392.25
876.5
2290.0
2263.75
2485.0
2371.5
1625.5
1740.5
1122.25
145.0
1036.0
2125.25
2317.25
2407.0
2833.5
4096.5
4942.75
4794.0
5056.5
5171.75
4819.0
5322.0
6190.5
6141.25
5218.25
4515.0
5061.0
6706.75
8283.25
7988.75
5525.75
3028.75
1723.5
1549.25
2325.5
3049.75
3445.0
3612.25
2695.0
1302.75
723.5
483.25
332.75
580.25
77.75
-1616.5
-2216.5
-874.5
200.75
284.0
240.5
330.0
752.0
1031.25
1671.5
4015.75
5881.0
5263.75
3847.0
2688.0
2289.25
2754.25
2512.0
1854.0
1920.0
2497.0
3892.25
5147.0
4724.0
3667.5
2994.0
2535.5
2411.0
2836.0
3976.0
5303.0
6151.0
5895.5
3798.25
2138.25
3214.25
4336.25
4279.75
5140.25
5745.75
4497.5
2876.0
2148.75
2791.75
3838.5
3517.0
3118.25
3825.25
3525.5
1989.75
1072.75
458.5
-264.5
134.0
1900.5
3410.5
3597.5
3785.0
4595.75
4461.25
3998.5
4345.5
3438.25
1641.75
2343.0
4614.25
5117.0
4290.75
4646.75
5850.0
5461.75
3903.0
2990.25
2028.5
1003.75
696.5
-8.5
-537.25
379.0
1175.5
1566.0
2482.25
3074.0
3492.5
4351.0
5213.75
6156.25
6381.0
5826.75
6401.25
7224.75
6742.25
5904.0
4457.25
2534.0
1657.5
1719.25
2746.75
3762.5
3054.25
2584.75
3120.75
3070.5
3379.75
3308.5
1760.5
1432.25
2563.5
3301.75
3383.0
2475.75
1975.75
2579.0
2110.75
966.75
512.0
436.75
1351.75
2677.0
2744.0
2213.5
2642.5
3924.75
4133.25
2645.75
1297.0
956.0
1241.5
1441.25
998.0
693.75
378.5
-565.25
-1160.75
-829.5
762.75
2042.75
295.0
-1909.25
-2356.0
-3238.75
-3308.75
-1298.0
725.25
2688.0
3791.0
3199.0
3192.5
3650.25
3060.0
2362.5
1841.25
908.75
24.25
20.75
604.75
1055.25
2011.75
2945.75
2446.5
1891.25
2301.5
2723.0
2865.75
2822.75
3165.5
3783.75
3565.5
2889.75
2029.5
1342.0
2009.75
2561.0
1871.75
1477.75
1509.75
1234.5
-203.5
-2625.5
-3036.25
-1236.75
334.25
1811.75
2823.75
2846.75
3262.5
3540.25
2915.5
2537.75
2414.75
2020.5
1871.25
2521.75
3561.75
3718.0
2958.25
2391.0
2154.0
2175.75
2703.0
3474.5
4209.75
4450.25
3228.5
1242.25
933.0
1812.25
1051.75
-613.75
-926.25
-335.0
107.25
-550.0
-2497.25
-4119.75
-5032.75
-5114.5
-3003.0
-298.75
551.25
835.75
1793.5
2143.0
944.5
-664.75
-1005.25
-729.0
-952.5
-470.25
724.75
884.75
556.75
759.5
790.5
431.0
-260.75
-1180.5
-1322.5
-441.75
1121.75
2853.25
3224.0
2904.25
3874.5
4484.75
3144.0
1215.0
-220.25
-188.75
747.0
142.5
-1052.75
-833.5
-234.25
498.0
1636.75
1844.75
1338.5
1575.0
2143.75
2227.75
2701.5
4103.25
5138.25
4981.0
3862.25
2531.25
2845.75
4727.5
5628.5
5436.5
5567.25
5686.0
5298.0
4593.5
3672.75
2195.75
129.75
-1048.25
-586.75
28.0
-181.25
-292.25
1053.0
3135.0
3935.5
4091.5
4882.75
5354.75
5543.75
6326.75
6953.25
6484.5
4998.5
3802.75
3735.5
3431.25
2402.0
1777.25
1370.25
467.5
-502.5
-8.25
2449.25
4003.0
3015.5
2218.5
2721.25
2485.75
1101.25
7.5
117.25
1102.5
2286.5
3424.5
3978.75
3990.75
4316.25
4015.75
2026.75
39.0
-697.75
-1268.5
-2132.25
-2025.0
-283.25
1606.75
1942.25
671.25
-1239.75
-2219.5
-1751.5
-1609.25
-2475.0
-3125.0
-3352.0
-3356.5
-2882.5
-1523.0
1178.5
3522.5
3297.5
1798.25
906.5
330.25
-487.5
-1610.0
-2129.25
-1347.25
-694.0
-962.25
-1034.75
-776.25
-1262.75
-2549.0
-2958.5
-1868.25
-1223.75
-1681.5
-2066.75
-2072.5
-1335.75
-410.0
-426.75
312.75
2174.25
2577.5
2247.25
2883.25
3284.25
3065.5
2602.25
1767.25
1181.25
953.5
1183.0
2342.25
3166.25
2964.5
3212.75
4018.75
3703.75
1984.5
817.5
1469.25
2464.25
2565.25
2452.25
2466.75
2396.0
2296.5
2421.0
2902.75
2951.75
2708.25
3822.5
5188.5
4389.75
3045.25
3371.25
4016.75
3867.0
3730.0
3260.75
1727.75
491.0
777.75
1534.0
1652.75
1369.25
979.75
619.5
716.0
1286.25
1604.5
1077.0
-15.5
-726.0
-596.5
31.0
1298.5
3118.0
4041.5
3579.0
2827.0
2669.75
3261.5
3342.5
2604.0
2979.5
3395.75
2093.25
1880.5
3325.25
3270.25
1457.5
-778.5
-2288.0
-2458.25
-2461.25
-1965.5
-475.75
-20.5
-346.75
317.0
1322.0
1664.75
889.5
-387.25
-621.75
-234.5
-396.75
-943.0
-1325.0
-1047.5
-215.0
580.5
886.75
536.0
18.0
-377.0
-290.0
574.0
983.0
1219.0
2689.5
3903.75
3972.75
3524.0
2293.75
1438.75
1399.75
1044.75
895.0
376.5
-931.5
-1128.5
-658.5
-81.0
1548.75
2649.75
2695.25
3090.25
3261.5
3068.0
2819.0
1861.25
876.25
390.0
-75.25
261.75
1564.0
1936.0
483.75
-1552.0
-2989.5
-3408.5
-2678.0
-1266.0
348.5
1831.5
2891.75
3852.5
4037.5
2791.5
1560.25
160.25
-1834.75
-1886.5
-496.75
-293.25
-581.0
-1096.0
-1778.5
-1082.75
159.75
898.0
1220.5
185.0
-985.25
-387.0
555.75
1003.0
1608.75
1486.0
370.0
-280.5
-125.75
274.25
1105.75
1763.0
1233.75
822.25
1668.5
2229.5
1504.5
385.25
-409.5
-987.25
-1173.5
-32.25
1950.25
3054.75
3506.25
3683.75
2623.0
1279.0
1401.5
2102.25
1952.25
1928.5
3083.75
3521.5
2000.5
765.0
722.25
571.5
701.0
1341.0
1059.25
-317.5
-1518.5
-1714.25
-1080.5
-191.25
1017.0
2775.0
4324.0
4865.25
5056.5
5852.5
6546.0
5952.25
4497.0
3599.5
3625.25
3346.0
2191.75
1114.5
257.75
-554.25
-618.75
-521.0
-1222.75
-1656.25
-881.25
338.0
963.5
831.5
516.0
143.25
-322.0
-325.0
-75.0
-145.25
61.5
879.5
1626.25
1830.0
1295.0
255.5
-299.0
37.25
743.25
1557.0
2099.0
2077.75
2667.25
4046.25
4123.75
2920.5
2280.75
2033.75
1825.5
1797.5
1299.5
823.75
479.75
-666.0
-863.5
427.5
288.5
-535.5
35.5
-151.75
-1704.5
-2640.75
-3018.25
-3011.0
-2206.75
-1019.25
195.25
611.0
47.0
-77.75
536.75
1252.75
1581.25
882.25
-202.0
-996.0
-1821.5
-2014.75
-1680.0
-1939.25
-2151.5
-2048.25
-2604.5
-3472.75
-3553.25
-2246.75
-388.5
91.25
-609.25
-577.5
448.75
1154.5
737.0
233.5
1047.5
2580.25
3571.25
3627.25
2556.0
793.75
-647.5
-1567.75
-1863.75
-555.0
1650.0
1915.25
381.5
-32.0
523.75
273.5
-96.5
333.0
461.5
-762.75
-1874.25
-1065.75
501.75
1271.0
962.25
-949.5
-3285.5
-3820.75
-3030.0
-2837.0
-3633.25
-3604.25
-2045.5
-1376.75
-1813.5
-1535.0
-1264.0
-914.25
97.25
574.5
1429.0
2885.0
2713.0
1660.75
1176.25
1247.75
2241.5
2927.25
2815.25
3356.25
3901.25
3830.5
3471.25
2141.75
654.25
-140.75
-1190.0
-2266.75
-2830.0
-2955.5
-2353.75
-1809.5
-1983.5
-1998.75
-1752.0
-1885.25
-1893.75
-1254.25
-1132.0
-1900.25
-1472.5
471.0
1973.75
2459.75
1792.75
612.75
565.75
710.75
253.0
398.0
48.5
-1225.0
-1417.75
-1334.25
-2227.0
-2771.75
-2782.75
-2613.25
-1352.0
448.5
905.0
396.75
993.25
2323.75
2531.75
1975.5
1650.25
1751.0
2333.5
2237.5
1042.5
244.75
-200.75
-844.75
-736.25
-1.5
249.75
-212.0
-432.0
623.75
1246.75
-230.5
-1210.25
-196.25
573.0
703.75
1276.25
1634.5
1395.75
1375.0
1910.75
2505.25
2670.25
2496.0
2163.75
1868.75
1960.0
1913.75
1040.0
378.0
1031.25
1922.5
1922.0
1783.25
1816.75
1166.75
364.75
618.0
1670.5
2468.25
2009.5
1125.5
2343.75
4558.0
4390.5
2825.75
1703.5
329.75
-313.5
337.5
71.5
-929.25
-591.25
540.25
779.0
278.75
887.5
2755.75
3624.75
3636.0
4421.0
4831.0
4269.25
4036.5
3789.5
2759.5
1230.0
-686.0
-2392.0
-2786.5
-1925.75
-1189.75
-1369.75
-1555.5
-979.75
-42.25
488.0
-174.25
-1386.75
-1914.75
-2538.75
-3474.25
-3311.75
-2574.5
-2426.25
-2456.25
-2220.75
-1380.75
-291.5
-340.0
-1173.25
-1529.5
-1954.5
-2368.5
-1212.5
932.0
1872.0
1388.75
890.5
1269.75
2080.75
2130.75
1657.5
2112.0
3141.75
3721.75
4614.25
5691.5
5200.75
3690.0
2944.25
2421.0
1557.5
950.5
111.0
-700.75
-412.75
-315.75
-902.0
-303.75
860.25
789.5
374.0
347.25
-569.75
-2422.0
-3056.75
-2136.25
-1837.0
-2371.5
-2441.75
-2058.5
-1144.0
37.5
704.75
1408.75
2167.0
2030.0
863.5
-946.25
-2013.5
-1872.5
-2314.5
-3225.75
-3162.25
-2578.75
-2175.25
-2360.0
-2770.0
-2324.25
-1915.75
-2203.0
-2126.75
-2203.75
-2863.5
-3318.25
-3917.5
-4009.0
-2494.0
-1583.5
-2496.5
-2314.0
-115.25
1659.25
2308.75
2100.0
927.75
783.25
2671.75
3828.0
2612.0
718.5
181.75
959.25
1135.25
307.0
-229.0
-694.25
-1401.5
-1244.25
84.5
1460.25
1498.0
389.25
-148.75
-74.5
-356.25
68.25
1768.25
2737.0
2391.5
2663.75
3482.25
2992.75
1520.25
228.5
-877.0
-1502.0
-1409.25
-1407.0
-2067.0
-2292.25
-828.25
597.25
-87.25
-1279.0
-1517.0
-1536.25
-983.5
648.75
2487.25
3716.5
3651.5
1829.75
-911.75
-2610.75
-2147.5
-407.25
1545.0
3083.5
3606.75
3612.5
3009.75
875.25
-899.0
-287.25
1012.25
1802.0
3239.5
4838.25
4912.75
3980.0
3144.0
1931.5
756.25
742.75
636.5
-740.75
-1716.5
-1115.0
-499.75
-1187.5
-2070.0
-2146.25
-1772.5
-445.5
1880.5
3574.0
4199.25
3574.25
885.5
-2115.5
-3198.25
-2871.0
-2055.75
-1067.25
-51.25
1274.0
2145.75
1598.75
1148.75
1938.0
2066.0
1504.0
2765.0
4368.25
3512.75
1819.0
848.75
474.5
1057.0
977.25
-867.25
-2514.75
-3158.5
-2861.75
-2049.5
-2364.0
-2500.0
-1204.0
-951.5
-989.0
882.5
2319.25
2233.75
1944.0
1210.0
648.0
1256.0
2294.5
2954.0
2795.0
2305.75
2012.75
1006.25
-13.25
368.75
897.5
833.0
697.75
211.5
-98.0
80.75
124.75
432.75
629.25
-144.25
-953.5
-1316.0
-1413.25
-1105.75
-1158.0
-1533.75
-1571.25
-2153.25
-3144.5
-3273.75
-2899.5
-2520.25
-1799.0
-772.75
-267.5
-1073.25
-1840.25
-1291.0
-1246.75
-2150.75
-1899.75
-919.5
-724.75
-580.5
160.25
324.75
-996.0
-2296.5
-1910.0
-1161.0
-1917.75
-3761.0
-5137.0
-5124.75
-4165.5
-2864.25
-1642.75
-1468.0
-1695.75
-736.5
682.5
1265.25
570.25
-1081.0
-1740.5
-964.75
-635.0
-632.25
221.5
971.5
314.75
-747.5
-585.25
-380.5
-1490.75
-2126.75
-1448.75
-909.5
-886.75
-1263.5
-2197.25
-3008.0
-2788.25
-1679.75
-860.5
-1013.0
-1734.25
-1960.75
-906.75
28.25
-375.25
-1214.5
-2724.75
-4399.0
-4213.75
-3307.25
-2887.0
-2667.0
-3573.5
-4208.75
-3529.5
-3879.0
-4439.25
-3465.75
-2266.5
-1011.75
142.75
655.5
1434.75
1801.75
1077.0
620.5
765.0
1080.5
1084.25
118.75
-1028.5
-1084.75
-190.25
316.75
-34.25
213.5
1462.25
2221.0
1912.5
1512.75
2468.25
4323.25
4588.25
2995.25
1744.5
1837.5
2398.5
2337.75
1544.25
477.5
154.75
1387.25
2538.25
2093.5
1149.75
526.25
180.0
-179.5
-919.0
-1018.75
71.0
1614.25
3139.0
3690.0
3207.5
2754.25
2373.25
2374.0
2611.0
2392.75
2816.5
3875.5
4311.25
4013.0
2181.0
-196.5
-234.0
904.0
787.75
313.75
479.5
656.75
320.5
-355.0
-854.0
-293.25
1143.25
1313.0
384.5
751.75
1638.25
1821.5
2155.5
2226.0
1407.25
33.75
-1257.0
-1548.0
-1386.0
-1162.0
-344.5
65.0
235.75
1330.5
2220.0
2258.0
2006.25
1993.75
2726.0
2980.75
2336.0
2309.75
2417.0
2004.75
1959.25
2002.0
1556.0
841.0
169.0
-46.75
226.75
448.75
64.0
-283.5
405.75
1135.25
974.25
568.5
104.75
-329.0
-570.0
-942.0
-1477.25
-1602.75
-150.75
1924.0
1971.0
1073.0
925.75
647.5
839.0
1368.5
1154.0
1858.75
3498.5
3977.25
3073.75
1629.5
1220.25
1915.5
1952.0
1517.25
665.25
-826.0
-1497.75
-1317.0
-231.0
1780.0
2022.75
784.75
935.0
1639.5
1144.0
-440.25
-1679.0
-1373.5
-832.25
-445.25
597.75
654.5
-551.0
-1238.25
-1450.0
-1504.0
-1442.5
-1484.5
-1349.75
-1664.5
-2370.75
-1779.75
-192.75
507.5
19.25
-662.75
-991.5
-1351.75
-1917.75
-2290.75
-2049.25
-1093.75
-264.25
-145.75
-437.25
-1086.0
-1192.5
-249.0
-99.0
-773.75
-269.25
837.25
947.75
-178.25
-1767.5
-2034.0
-1060.0
-1068.75
-1676.75
-1204.0
-701.25
-975.5
-646.0
624.25
1860.5
2213.5
1028.5
-552.5
-1048.0
-1654.75
-2645.25
-2107.75
-573.25
205.5
332.25
485.75
1093.5
1552.25
1035.5
589.0
806.5
695.75
319.0
471.25
1004.25
1077.75
629.0
271.75
-551.75
-1440.75
-481.75
1140.75
1237.5
236.25
-927.0
-872.75
17.25
-869.75
-2013.25
-1487.0
-1345.75
-972.0
205.5
-205.5
-585.75
609.0
1277.25
1997.75
3440.0
4304.0
4746.5
3812.0
1208.25
-430.75
-1439.5
-3135.5
-3172.75
-1111.75
230.75
279.5
187.75
-299.5
-1369.75
-1988.25
-2263.5
-2960.75
-3307.25
-3427.25
-4548.25
-5188.75
-3736.0
-2315.25
-2496.25
-2745.0
-2833.25
-3735.5
-3906.0
-2300.25
-546.75
841.25
2045.25
2388.5
2144.25
1374.75
262.0
205.5
339.25
-264.5
373.5
1493.25
858.5
413.25
1528.0
2381.25
2285.25
1663.5
770.75
299.75
351.0
207.5
-129.25
319.75
1900.75
3015.0
2036.0
-15.75
-1192.25
-1312.5
-751.25
288.25
576.0
-508.75
-1513.0
-1284.5
-534.75
-421.0
-823.25
-852.5
-651.75
-684.0
-810.0
-1211.75
-1429.5
-595.25
198.75
43.0
306.5
1452.0
1997.25
1497.25
946.25
460.0
-516.25
-1311.75
-1119.25
-484.75
-112.75
-178.0
-633.75
-1050.5
-949.5
-467.0
-82.75
352.5
1030.5
1405.5
1471.75
1174.75
-183.5
-1466.0
-1248.5
-565.25
-302.75
-340.25
-820.5
-1247.75
-1099.0
-1125.75
-1950.75
-2197.0
-780.0
329.75
275.0
424.75
-189.25
-1577.25
-1740.0
-1816.25
-2150.25
-1244.5
-391.5
351.25
1758.25
1922.0
1484.75
2061.75
1911.5
783.75
122.5
-288.75
-686.5
-759.0
-529.5
-652.0
-1577.0
-2043.5
-981.0
724.5
1800.75
1897.5
1864.25
1924.75
1095.75
207.5
669.75
1518.25
1833.25
2081.5
2484.5
2684.5
2300.5
1587.25
616.5
-1015.25
-2051.0
-1273.0
-35.25
1017.25
2309.0
2439.5
1301.75
939.25
1001.0
431.0
284.25
908.75
1688.25
2035.5
965.75
-890.5
-2143.25
-2700.25
-1779.25
240.75
606.25
-356.5
-111.5
1022.75
1381.25
46.0
-2046.0
-2104.25
106.0
2243.0
3680.0
4103.75
2662.75
635.25
-252.25
-82.5
450.75
642.75
391.25
296.5
162.25
-297.25
-787.0
-1679.5
-2918.75
-3527.25
-3420.5
-3137.5
-3182.5
-3659.5
-3748.0
-3393.0
-3218.0
-3021.5
-3107.0
-3784.75
-4217.25
-3941.25
-3002.0
-1842.25
-814.5
531.25
1144.0
-77.25
-1379.5
-1777.75
-1912.0
-1911.5
-2038.0
-1551.25
-148.0
600.0
1016.75
1446.25
578.25
-568.25
-1253.25
-2092.5
-1850.75
-906.75
-934.25
-1084.75
-656.5
289.25
1565.25
2206.5
2480.75
2130.25
-49.0
-2193.25
-2820.0
-3198.0
-3084.25
-2503.75
-3178.5
-4504.75
-4839.25
-4218.75
-2835.25
-1116.5
-296.0
-509.0
-883.5
-1334.75
-1976.0
-2634.25
-3284.0
-3284.5
-2696.25
-2690.75
-2402.0
-917.25
-59.0
-325.25
-439.5
-295.25
176.0
823.0
762.0
9.25
-1127.25
-2284.5
-2551.0
-1948.5
-1414.25
-1382.5
-1737.25
-2298.75
-2521.5
-1509.5
80.25
496.75
-272.0
-1446.0
-2282.25
-1534.25
432.25
2175.25
2798.5
1411.25
-885.75
-1969.5
-2229.75
-2400.5
-2328.25
-2397.25
-2668.25
-3034.75
-3151.25
-2345.75
-1161.75
-145.0
640.0
334.0
-946.25
-1986.0
-2405.0
-2236.5
-1513.0
-686.75
-545.75
-1019.5
-1232.5
-1353.25
-1128.5
-179.75
-726.25
-2600.25
-2523.5
-1303.0
-851.0
-598.0
-886.75
-1491.5
-1637.0
-1410.0
58.5
1400.0
407.5
-838.0
-1708.25
-3862.75
-5388.5
-4988.0
-4117.75
-3234.25
-2550.25
-1989.0
-1057.0
-341.75
-32.75
-20.75
-513.75
-914.75
-1268.0
-1906.5
-2161.75
-2572.5
-3821.25
-4772.75
-4803.75
-4315.0
-3800.25
-3658.75
-3252.75
-2027.25
-607.0
349.0
231.75
-837.5
-1391.25
-801.25
118.0
602.75
429.0
73.25
-122.25
-671.75
-1601.5
-2179.0
-2299.75
-2386.75
-2388.25
-2033.5
-1698.75
-1860.0
-2069.75
-1837.25
-1415.0
-666.5
785.25
2120.0
2561.75
2405.75
1373.5
-574.0
-2133.75
-2853.25
-2858.5
-1828.75
-312.0
1121.5
2059.25
1827.25
1323.25
1306.75
1361.5
1794.25
1737.75
432.75
-531.75
-829.0
-372.5
926.0
388.75
-1193.0
-161.75
1488.0
1132.25
569.75
1351.75
2796.25
2858.25
1512.5
1027.25
851.5
33.25
-229.25
-245.5
-416.75
-681.25
-1801.75
-2843.5
-3080.0
-2936.5
-1389.75
770.25
1150.5
261.75
-775.5
-1636.0
-1387.5
-504.0
-422.0
-844.25
-887.5
-411.75
544.25
1241.75
1229.0
1918.25
3339.5
3538.75
3223.0
3706.0
3416.5
1545.5
-429.25
-1071.25
-895.25
-1737.25
-2641.25
-1818.75
-793.0
-112.0
862.75
743.5
-197.5
-608.5
-859.5
-616.5
82.5
177.75
102.25
321.25
706.5
1307.75
1357.5
570.25
-103.5
-161.0
117.0
175.25
69.0
334.75
506.5
-99.25
-965.0
-1398.75
-1512.0
-1182.5
-90.25
352.0
-1130.0
-2769.0
-2858.0
-1958.0
-1124.5
-1084.25
-1190.75
-763.5
-701.75
-263.75
1685.75
3290.75
3658.0
4061.0
4649.25
4870.75
4719.25
4811.25
4968.25
3846.25
2087.25
1264.5
1067.5
1137.5
1354.75
1604.25
2182.5
2319.0
1817.0
1393.75
621.0
183.25
1106.0
2439.75
3330.75
2451.25
-235.0
-1382.0
-659.25
-503.0
-304.25
568.75
1389.5
2011.25
1675.25
524.75
72.75
631.75
1476.25
1477.5
280.0
-620.25
-77.25
1422.5
2557.0
2247.75
731.25
-1196.25
-2802.25
-3392.0
-3186.5
-2656.5
-1824.25
-1195.0
-1506.25
-2475.5
-2616.5
-1418.75
-441.0
-286.0
-292.0
-888.75
-1903.5
-2277.25
-2557.5
-3257.25
-3420.75
-2930.5
-2244.0
-897.0
576.0
1076.25
1641.75
2636.5
2274.75
719.75
-347.75
-229.75
904.75
1296.25
151.75
-744.5
-894.25
-634.5
-172.0
-1030.0
-2340.75
-1644.5
-249.75
-151.5
-823.75
-1153.75
-309.0
1012.25
1451.5
1482.0
1602.5
1302.25
687.75
57.75
-478.75
-939.75
-1662.0
-1976.0
-1081.5
-567.25
-1529.25
-1980.25
-921.5
136.0
423.25
689.25
2069.0
3912.75
3888.25
2238.25
689.0
-508.5
-259.5
1358.0
1718.25
877.0
210.75
-518.0
-428.0
927.0
1873.25
1597.5
1136.75
2025.75
3878.0
4605.5
3967.0
3152.5
2701.75
2082.75
296.25
-1080.25
-109.5
1065.25
983.75
872.5
545.5
181.0
645.5
993.25
948.5
1129.75
1164.5
925.5
441.25
53.0
679.25
1518.75
1410.75
936.75
45.0
-1369.0
-1664.25
-332.75
1106.25
1269.5
-116.75
-1622.75
-1751.0
-935.5
111.25
823.25
388.5
-309.5
-244.5
78.0
1263.5
2823.25
1494.75
-1575.75
-1618.0
470.0
961.75
378.75
371.75
785.0
1507.0
2463.0
2708.75
1431.0
-757.75
-2770.25
-3818.25
-2775.5
-345.5
828.75
421.0
-474.25
-1543.25
-2194.0
-2661.25
-2911.5
-1964.75
-1216.5
-1205.5
600.5
3854.0
5654.5
5577.75
5633.0
6707.0
6798.0
5789.25
5861.75
5544.25
3696.25
2838.5
3312.75
3615.5
3234.75
2805.75
3842.5
4824.75
3546.75
2009.5
1116.75
-271.75
-1046.0
-803.5
-838.0
-1412.0
-2141.25
-2783.5
-3272.0
-2941.75
-1288.5
-189.25
-1080.25
-2004.0
-1411.75
-836.5
-1274.0
-1283.25
-602.25
-596.0
-1007.75
-882.75
-447.0
-580.5
-1470.0
-1645.25
-494.5
793.0
1395.0
631.5
-317.0
443.0
721.0
-785.25
-1922.0
-2579.5
-2563.5
-1016.25
438.0
585.75
-994.0
-3486.75
-4132.5
-3419.75
-2994.75
-1331.0
1460.0
2935.25
2105.25
97.75
-849.0
-136.75
1042.25
1380.0
217.5
-712.25
130.25
1095.75
735.25
-232.5
-503.0
-463.75
-1673.25
-2792.75
-2157.5
-1410.25
-1355.25
-1455.25
-1431.25
-145.0
1769.5
1909.25
-4.25
-2129.25
-2458.25
-1284.0
-731.0
-729.75
20.5
1046.25
1399.0
1319.25
1642.75
2403.0
2924.5
2423.75
425.25
-1612.75
-2189.25
-2713.0
-3959.5
-4188.25
-2852.5
-1412.0
-1079.0
-1278.5
-395.25
1412.25
2015.75
775.5
-238.0
79.5
388.75
593.75
1550.25
2032.0
1234.75
713.25
1557.25
2736.0
2688.0
1408.0
154.5
37.5
901.0
1043.5
14.0
-1082.25
-2351.5
-3073.75
-2116.75
-1291.75
-1287.5
-729.75
-611.25
-1515.75
-1720.75
-852.0
265.0
1142.25
1273.25
765.5
695.5
1389.5
1465.0
431.0
-332.0
-623.5
-1088.25
-1278.0
-1349.5
-1706.5
-1367.75
-189.25
760.5
1530.25
2202.75
2227.5
2061.5
1590.75
69.25
-857.0
-21.0
880.0
1235.25
1412.0
985.5
709.0
1307.5
2051.75
2337.75
1488.0
-346.75
-1312.25
-948.25
-369.0
280.5
729.5
578.0
990.75
2150.0
2646.0
3113.75
4262.5
4370.0
3177.5
1820.25
193.5
-924.0
-730.5
-335.75
256.5
1833.0
3117.5
3138.5
2902.5
2480.0
1332.75
1001.5
2123.5
2670.75
2157.0
1288.25
-81.75
-872.75
-520.5
-337.75
-258.25
383.75
980.25
1034.5
664.0
267.25
-60.0
-338.25
-171.25
129.25
93.5
-97.5
-621.0
-1204.5
-1319.25
-1238.5
-767.5
-165.5
-1074.25
-3349.0
-4266.25
-2738.5
-1182.5
-1157.5
-1384.25
-1350.75
-1444.25
-1549.5
-1766.25
-1654.5
-1286.5
-1507.25
-1697.25
-1765.25
-2119.25
-1737.5
-950.75
-405.75
220.75
-276.75
-1511.75
-1472.25
-1205.5
-1615.0
-1345.25
-33.75
1698.0
3020.0
3320.75
2767.25
1566.0
521.25
557.75
1116.25
1377.5
1243.5
1097.5
1357.5
1384.0
957.0
1181.25
1547.5
820.0
115.25
514.25
1505.75
2491.0
2086.0
-210.0
-2013.25
-2199.5
-2359.25
-3212.0
-3903.0
-3347.75
-1897.25
-872.25
-246.5
-157.0
-688.5
-312.5
528.0
600.5
694.25
473.0
72.0
651.0
803.25
241.75
626.25
1935.0
4084.75
5997.75
5629.75
3954.0
2700.5
2070.25
1902.75
1604.5
1326.5
1334.5
906.25
391.0
598.25
1211.25
1499.75
1195.75
1057.75
1147.25
530.75
-373.5
-885.75
-982.5
-524.25
-93.25
-261.5
-702.25
-1040.75
-1329.25
-1615.75
-1056.25
66.5
190.5
296.75
833.5
254.0
43.5
941.75
794.5
-117.75
-1079.75
-2071.0
-2114.5
-1882.75
-1992.0
-2177.5
-2976.75
-3159.25
-2177.75
-1776.75
-1778.75
-2063.75
-2862.5
-2552.75
-1572.5
-1002.25
295.75
1849.25
2299.75
1822.5
871.25
175.0
40.5
-60.5
-271.75
-292.25
179.25
568.0
484.5
661.0
421.75
-805.25
-1795.5
-2641.25
-3209.75
-2814.25
-2788.0
-2652.75
-1289.25
-670.0
-879.25
-933.0
-2060.75
-3466.75
-3798.25
-3480.25
-2060.25
-282.0
262.75
93.25
-665.25
-2175.0
-3319.0
-3212.75
-1594.25
245.0
1204.75
2646.0
3787.25
2626.5
1350.25
1188.5
225.0
-528.75
641.5
2177.75
2765.0
2530.0
1299.5
-492.75
-1614.25
-1552.25
-751.25
31.5
624.5
1684.25
2984.75
3482.25
3100.75
1934.0
660.5
1063.5
1970.0
728.5
-1079.25
-1274.75
-1088.0
-1721.5
-2814.75
-3534.75
-3860.75
-4682.75
-5227.25
-4637.25
-4129.5
-3469.75
-1951.0
-1166.75
-1173.25
-587.0
-200.5
-592.75
-777.75
-604.0
-129.5
963.75
1347.75
-44.5
-893.75
117.0
601.5
-255.75
-1546.25
-3224.0
-3977.75
-3727.75
-4242.5
-3970.25
-2319.25
-1949.5
-1703.75
-465.0
-887.25
-1479.5
541.5
2561.75
3012.75
3160.25
2377.5
693.0
-359.75
-921.75
-1582.25
-2462.75
-3190.0
-2098.25
52.0
-19.0
-1500.25
-1443.0
-694.25
-855.0
-1447.5
-2021.25
-2430.5
-1950.25
-419.0
418.75
-316.5
-678.25
-441.25
-1192.0
-1934.75
-1995.5
-2420.5
-2553.75
-1816.0
-1395.25
-1874.75
-2220.5
-1581.75
-1058.75
-1157.0
-817.25
-448.75
-276.0
32.0
-487.0
-588.75
1326.25
3185.0
3424.25
2545.0
1816.0
1920.75
774.0
-1341.5
-1316.5
-567.5
-1077.25
-1728.0
-2603.5
-3115.5
-2119.5
-982.75
-453.5
-394.75
-1000.75
-678.25
1354.25
2691.25
2162.75
1534.25
1180.5
-29.75
-1083.75
-1143.0
-1549.0
-2273.75
-2394.0
-2293.0
-2078.0
-1368.5
-443.0
-64.75
-122.75
79.0
-471.75
-1879.5
-2052.0
-1877.5
-2787.25
-2577.5
-1030.25
-642.0
-1296.5
-1186.75
-44.0
959.0
1357.0
1626.75
1735.5
1597.25
421.75
-2478.0
-4460.5
-3581.75
-2058.0
-1352.0
-1378.0
-2177.25
-2196.5
-835.75
63.5
378.0
815.5
281.0
-765.25
-476.0
263.5
361.75
991.75
1898.75
1563.5
531.25
-256.75
-1138.25
-1674.75
-1059.75
-711.75
-1887.75
-2623.0
-1544.75
-362.25
-587.0
-1837.25
-2538.75
-2215.25
-2265.5
-2048.75
-7.25
1986.25
2316.5
2301.25
2506.0
1936.5
501.25
-812.0
-1790.0
-2013.5
-659.5
139.25
-825.0
-586.5
641.5
284.75
-253.75
303.25
1045.0
1621.0
2035.25
2548.5
2901.75
2645.25
2028.25
943.0
707.25
2070.25
2057.0
779.5
1606.75
3341.75
3803.75
3649.0
2728.5
1076.5
158.25
102.25
36.5
-32.0
0.5
-123.25
-294.5
-540.25
-772.0
-204.0
855.75
1636.5
2795.25
4319.5
5069.5
4911.25
4459.5
4254.75
4102.25
2839.0
349.25
-1451.0
-1493.25
-1210.75
-1366.25
-1247.5
-1288.0
-1605.0
-1496.5
-1550.25
-2071.75
-2668.25
-2795.0
-1550.25
-63.5
268.0
178.25
55.0
121.25
-331.75
-2129.75
-2235.0
-202.25
-107.75
-1131.25
-614.25
130.0
-65.5
-663.25
-303.75
1111.5
1866.25
1994.75
1874.25
1404.0
1809.25
2583.5
2757.0
3051.75
2964.25
2538.5
2623.25
2221.5
1263.0
1027.0
1481.0
1574.5
720.75
-313.5
-902.25
-910.25
75.75
1116.25
1347.0
1155.25
564.0
746.75
2177.25
2645.25
1917.0
1252.75
598.0
382.0
756.75
1397.75
2600.0
3409.5
2440.25
324.0
-1287.75
-1878.25
-2188.75
-2246.5
-1316.0
341.25
1794.25
2487.5
2703.5
3085.25
3483.75
2984.0
941.5
-1373.0
-1945.25
-1146.25
-337.0
-273.5
-1027.75
-774.5
777.75
1251.5
853.25
1237.25
2117.75
2551.5
1669.25
-294.0
-2099.5
-2838.0
-2174.0
-1539.5
-1592.25
-599.5
617.0
235.5
-393.0
-154.25
508.75
730.5
-452.25
-2162.0
-2946.5
-2812.0
-2096.0
-1380.5
-1248.0
-1484.25
-1729.75
-1692.75
-1255.25
-1200.5
-2067.0
-2201.0
-659.5
98.25
-630.0
-778.5
-769.0
-1551.75
-2385.0
-2939.75
-2966.5
-2751.25
-2316.0
-995.75
62.5
988.75
2397.5
1377.0
-1546.75
-3148.25
-4603.5
-5256.75
-2959.5
-515.25
438.5
1145.0
1137.0
580.5
806.0
1327.75
844.25
269.75
1308.5
2314.0
1555.25
888.0
983.75
469.5
-779.75
-2251.5
-3076.25
-3169.5
-3555.25
-3489.5
-2467.75
-1775.75
-1193.5
-148.25
1282.5
3404.25
4217.25
2135.0
-170.0
-1241.0
-1655.0
-735.25
-9.25
-1570.0
-3640.5
-4264.75
-3133.0
-1072.0
-79.0
354.0
1537.75
1824.0
716.75
-610.5
-1843.0
-1832.25
-284.75
962.25
1126.0
603.5
-389.5
-1616.5
-2270.25
-1363.5
390.75
1474.5
1486.75
571.5
-317.25
-728.75
-1878.0
-3210.0
-2671.0
-534.0
1146.25
892.25
-280.5
172.5
1937.0
2908.25
3752.0
5376.0
5788.0
4450.75
3500.25
3049.5
2662.25
3576.25
4861.75
4694.25
3628.75
2528.25
2130.25
2558.5
2706.0
2592.75
2348.0
1591.5
1025.75
770.5
846.5
1225.75
597.0
-36.25
586.0
547.25
37.75
205.25
-115.5
-146.25
900.75
1671.0
2347.25
2917.0
2387.0
1258.0
427.25
540.0
1055.25
959.0
1570.25
2594.75
1835.5
1184.75
2000.5
1558.0
-509.0
-2383.25
-3187.25
-2370.25
-807.5
370.25
992.0
760.75
571.25
1069.5
1471.75
1831.75
1367.5
-77.25
57.75
1136.0
798.75
98.25
-300.0
-408.5
5.75
-260.5
-718.25
-481.5
-507.75
-289.25
39.0
-456.25
-432.0
-104.25
-198.75
783.5
1720.0
700.5
-597.75
-894.25
-1053.5
-1223.5
-684.75
152.75
624.25
1911.0
4249.5
5727.75
6114.75
5925.0
4256.0
1765.5
960.0
1976.0
2317.5
1819.0
2197.75
2138.5
673.5
221.0
1293.5
2034.75
1674.25
740.0
752.75
1865.5
2516.25
2750.5
3018.25
2849.25
2910.75
3704.5
4081.75
3537.25
3081.0
2905.75
1946.0
582.0
-27.75
-642.0
-1603.25
-1235.5
168.0
48.0
-1076.75
-514.0
678.0
405.0
251.0
1002.5
1034.5
800.75
1550.75
2205.75
1465.5
85.75
-601.5
-861.25
-1530.75
-2100.25
-1616.0
-747.0
-838.0
-956.25
-277.75
-658.5
-1753.75
-1616.5
-1109.75
-254.25
1196.25
1345.5
1014.75
1802.25
2624.25
3238.25
3647.5
3518.25
3294.25
2566.5
1622.5
961.5
-2.5
73.75
1078.75
132.5
-1713.0
-2289.25
-2807.25
-3221.75
-2369.25
-1564.75
-2164.5
-3085.25
-3022.75
-2604.5
-2523.75
-2129.75
-1354.75
-955.0
-875.5
-725.25
-540.75
73.5
1245.25
1765.0
1573.5
1532.5
514.0
-1274.25
-1580.75
-1043.5
-1217.25
-1875.75
-2554.25
-2313.75
-1448.75
-1521.5
-2062.25
-1986.75
-915.75
753.0
1431.0
1484.0
1730.75
792.75
-691.5
-1438.5
-2138.0
-1772.25
-59.25
435.75
-778.75
-2043.75
-2251.25
-1484.75
-1076.5
-1172.5
-437.75
966.0
1574.0
995.75
729.0
1610.5
1745.25
451.0
-43.5
550.75
360.5
-590.0
-984.25
-607.25
-331.75
-597.25
-237.0
1362.5
2604.75
2820.25
2786.25
2137.5
1044.25
777.5
1171.5
1576.75
1901.25
2035.75
2197.75
1938.5
909.0
704.0
1640.5
1458.75
-297.0
-1681.0
-1811.25
-1183.0
-281.25
-40.5
-818.75
-1115.0
-787.25
-933.75
-145.75
1887.25
2723.0
2578.75
2608.75
1917.5
808.0
-49.25
-877.25
-598.0
984.75
1943.0
1699.75
1097.75
499.5
85.25
-393.25
-1019.25
-516.5
992.25
1280.75
462.25
241.5
514.25
752.75
184.25
-1211.0
-859.0
1329.5
2408.5
2480.75
2467.0
1742.5
1364.75
2191.25
2750.5
2198.5
1718.25
2085.0
2168.75
1871.75
2380.5
2945.75
2835.75
2144.0
491.75
-672.5
-573.5
-404.5
749.5
2439.5
2127.0
737.25
-384.75
-1393.0
-1680.0
-1588.75
-1545.0
-1927.0
-3476.75
-4537.5
-4699.25
-5335.25
-4467.5
-2162.5
-1835.75
-2587.5
-2242.25
-1620.75
-1373.75
-1390.25
-1428.5
-1205.5
-881.5
-751.25
-1218.0
-1730.5
-1233.75
-594.5
-898.5
-1156.5
-349.0
295.75
-586.75
-1536.0
-1328.0
-690.0
378.5
647.75
-594.25
-116.75
2082.5
2840.75
2604.25
1566.25
-459.25
-1321.25
-1129.0
-846.25
1.75
960.25
2118.75
3061.75
2581.5
2039.75
2326.25
2765.75
3522.5
3578.5
2285.25
1107.0
635.25
686.0
826.25
581.75
301.25
-598.25
-1935.0
-1559.5
-214.75
-25.25
150.25
1317.0
2219.75
2016.0
903.25
-267.5
-604.75
-568.0
-925.5
-1236.0
-1447.0
-2047.5
-2388.5
-2023.25
-1433.5
-966.25
-1002.25
-986.5
-635.25
-1471.5
-2733.75
-2467.75
-1768.25
-839.0
947.5
1665.25
960.0
350.0
22.75
187.75
735.5
846.75
464.75
81.0
481.5
1406.25
1710.25
1693.25
1572.75
1029.25
976.25
2005.0
3437.75
3667.5
1930.0
340.0
-141.75
-849.0
-1220.75
-885.25
-967.75
-1329.25
-1696.5
-2090.25
-2310.5
-2380.75
-1592.0
-71.5
868.5
1329.25
1891.0
2693.0
3295.5
2830.25
2414.5
2981.25
3456.5
3703.75
2982.5
1013.5
702.5
1931.5
2118.5
2163.0
2340.5
1732.25
1368.25
967.5
9.0
-360.25
-400.0
-345.75
380.5
844.75
800.0
843.25
21.5
-1495.0
-1804.5
-860.25
307.75
1419.75
1640.25
693.5
79.75
-36.5
-787.0
-1148.75
-173.5
527.25
401.25
651.75
1391.75
2550.75
3887.25
3850.25
2748.75
2622.25
2947.75
2420.25
1615.75
919.0
214.0
-485.75
-1491.0
-2204.5
-1570.5
-317.75
432.75
1035.25
1435.0
970.75
577.5
573.75
-321.0
-856.5
382.0
1442.75
1882.25
2626.75
2277.5
847.25
567.75
2170.0
4212.75
4550.0
3318.25
1776.75
-578.0
-2738.75
-2851.75
-1799.5
-463.5
605.75
759.5
894.25
722.0
-302.25
-737.25
-698.75
-350.25
1217.0
1975.0
993.25
579.0
91.25
-1506.0
-1690.75
-229.25
776.75
1910.0
3128.25
2684.5
1783.75
2200.75
3251.25
4245.25
4560.0
3656.5
1916.5
7.0
-449.25
828.25
1599.25
1581.75
1542.25
1301.25
1609.5
2032.25
1930.75
2576.75
3557.25
4131.0
4749.5
4898.0
5233.75
5804.75
4671.5
3159.25
3198.0
3734.25
4585.25
5626.75
5422.0
3980.5
2629.25
2288.0
2495.5
2497.0
2790.0
3431.25
3533.5
2327.75
-352.75
-2490.5
-1995.25
-226.5
760.25
833.75
385.25
-24.25
-102.5
-653.75
-1366.75
-529.25
1062.75
1637.75
2077.5
2449.5
1693.5
888.0
443.0
-67.5
58.75
387.75
552.25
1187.25
1959.75
2551.75
2220.5
759.5
-4.25
-367.5
-1123.0
-891.75
-874.75
-1718.25
-645.25
1417.0
1532.25
614.5
332.25
562.5
262.75
-750.0
-1000.75
-507.0
-353.75
206.0
950.0
802.75
1010.25
1671.25
1614.0
2557.5
4476.0
4179.75
2215.75
950.5
800.75
1839.75
2141.75
871.75
946.5
1766.25
1005.0
230.25
-68.25
-449.5
-138.75
354.75
1130.25
2783.5
4212.25
4700.0
4048.5
3394.25
3949.75
3317.25
1296.0
1097.0
1787.25
1815.75
2205.5
2141.25
1184.0
597.5
597.75
976.5
964.5
220.25
313.0
1372.25
1942.25
2373.5
3394.0
3978.25
3452.0
3202.5
3859.0
3439.25
1236.0
-909.25
-1911.75
-1187.0
1342.0
3241.25
3003.25
2460.0
2537.0
2248.25
1678.0
1443.0
1155.0
520.25
365.75
1154.75
1754.75
1347.75
669.5
798.5
1970.0
2815.5
2541.25
2515.75
2728.75
2374.25
2270.5
1829.5
954.75
1595.25
2374.25
1312.75
-106.0
-915.75
-819.5
-13.0
34.75
-48.75
852.5
1918.5
2385.75
1675.75
597.5
239.75
-164.5
269.0
1594.5
1185.5
567.5
1829.5
2898.75
3226.75
3100.5
2402.25
2541.0
3052.75
2990.5
2814.75
1649.25
175.25
-59.5
-340.0
-538.25
487.75
1315.75
1541.25
2386.25
3786.75
4785.75
4788.75
4279.75
3639.25
2671.0
2308.0
2629.25
1810.25
90.25
-818.0
-1275.25
-1747.5
-1468.0
-755.0
-7.0
1322.75
2276.75
2120.0
2323.0
2838.75
2296.75
898.5
-748.0
-1519.0
-754.5
150.5
1346.75
3671.25
5092.75
4475.25
2852.0
948.0
-112.5
258.75
1458.25
2923.75
3794.0
4110.0
4628.25
4877.5
5149.25
6101.75
6371.5
5431.5
4471.5
3577.0
2385.0
1526.25
1749.25
2931.0
4088.75
4332.5
3644.5
2831.5
2940.25
4379.25
6194.5
6645.0
5373.5
3540.75
1758.25
591.5
918.25
2175.5
3023.5
2627.75
1102.0
-16.0
-42.25
128.75
463.5
718.75
-136.25
-1218.5
-1078.0
-348.25
-68.5
15.0
387.25
636.5
382.5
354.5
1258.5
2634.75
3549.0
3624.75
3246.75
3008.25
3252.25
3940.0
4588.0
5052.25
5855.0
6464.75
5357.0
3196.25
2424.25
3085.0
3178.5
2394.0
2031.0
2443.0
2543.0
1861.25
1401.75
1408.0
1316.5
1279.5
1080.5
921.75
1759.5
2352.5
1554.0
941.5
1026.25
1053.0
1072.0
522.75
-717.5
-1524.25
-1320.75
337.0
2817.5
3947.5
4137.5
5065.0
5193.25
3651.0
2347.25
1442.5
468.5
652.5
1969.25
3295.0
3769.25
2445.0
107.0
-1527.25
-2036.25
-1306.25
242.5
1714.0
2270.5
1093.75
-106.0
642.0
2088.25
3662.0
4791.5
3983.0
3176.75
3044.75
1687.5
943.0
1536.5
1499.25
1775.0
2751.75
3158.5
2919.0
2268.0
2301.25
2904.25
2754.5
3023.0
3770.75
3897.0
4189.5
3673.0
2587.5
3661.0
4708.75
2957.5
631.5
-482.5
-194.75
1613.75
4035.5
5664.75
5350.0
3969.75
3583.75
4041.0
4412.25
4447.5
4313.25
4797.5
5129.75
4573.0
4685.0
4914.75
3952.5
3765.25
4194.5
2438.5
-339.75
-1216.5
-252.25
1053.75
1455.5
1247.5
2285.5
3838.75
3528.75
2557.25
2359.0
1661.0
1084.5
1397.5
929.5
757.75
2644.75
3966.25
3194.5
2416.5
2401.75
2288.75
1624.75
936.75
1609.25
3081.25
3113.5
2249.75
2257.5
2665.75
3127.75
3635.25
3337.5
3322.25
4784.75
5707.5
5097.25
4383.25
3624.0
2394.5
1303.5
507.5
-158.75
-389.75
83.0
936.5
1747.0
2592.25
3372.0
3677.75
3182.75
1929.75
1448.0
2617.75
3369.25
2849.5
2742.75
3146.0
3283.0
3468.5
3891.25
4641.75
5445.5
5172.5
3807.5
2880.25
2953.75
2950.5
2662.5
3222.75
4201.25
4167.0
3700.5
3630.5
3139.75
2357.5
2526.75
3040.0
2681.5
2284.25
2460.75
1925.25
526.75
-189.25
-261.5
-830.25
-1066.75
-9.75
834.5
831.5
1256.75
1887.75
2518.5
3493.75
3194.0
1916.0
1766.0
1375.25
309.0
758.75
1719.5
1874.5
1864.25
1080.0
356.75
1315.5
2207.75
1932.5
1628.5
1271.5
1100.0
1633.75
1724.5
1211.75
1338.75
2059.5
2869.5
3515.75
3508.75
3145.75
2874.5
2588.5
2623.0
2875.75
2659.25
2141.5
1915.75
2244.25
2404.0
1530.5
628.25
386.75
621.5
2378.0
4749.75
5576.0
5767.25
5664.75
4264.5
2587.25
1135.5
-395.25
-1475.5
-1927.25
-1093.0
921.0
2262.75
2687.25
2753.5
2062.0
1010.25
598.5
1217.25
1720.75
1096.0
663.5
605.75
353.5
1301.5
2187.5
1178.25
558.0
897.25
966.5
1196.0
1077.75
1327.75
2859.0
2975.25
1940.25
2719.25
3935.75
3976.75
3704.5
3703.5
4157.5
3793.75
2435.75
2452.25
3194.5
2879.5
2491.5
2005.25
1178.25
1181.25
1832.0
2485.0
2574.5
1652.75
1084.25
1679.25
2615.5
3177.5
2753.0
2093.25
2286.5
2785.5
3634.75
4571.75
4362.0
3909.0
3926.75
3003.75
1143.0
85.5
674.25
2029.5
3185.75
3787.25
3120.5
2185.5
2388.75
1817.25
256.25
232.25
949.25
1082.5
1040.75
12.5
-1494.5
-1575.25
-706.5
-28.5
569.0
747.0
105.5
529.25
2924.5
3862.5
2526.75
2521.5
3811.75
4685.75
5332.25
4697.25
3634.0
4311.0
4720.75
3821.5
3511.75
3233.0
2459.5
2494.25
2973.25
2899.5
1966.5
372.25
27.75
1463.5
1843.0
815.75
834.5
1198.75
530.0
32.75
-55.25
-132.75
182.5
42.5
-493.5
426.0
2272.25
3323.75
4094.0
4712.75
3822.5
2155.75
1716.25
1972.0
1423.0
501.0
317.25
723.5
446.5
-620.25
-640.75
698.25
1512.0
1530.0
2007.0
2779.25
3058.25
3176.0
3588.0
4284.25
4765.25
4164.0
3865.25
5571.0
6885.0
6556.5
6438.5
5739.0
4237.75
3521.0
2862.75
3001.0
4790.5
5901.75
6071.25
5562.25
3811.75
2927.25
3026.75
2667.75
3241.5
4408.5
4307.0
3071.25
1582.0
1216.0
1895.0
2038.0
1807.75
1708.0
1712.0
1914.75
1874.25
1756.0
1849.5
1963.75
2039.0
1309.75
350.0
907.5
1779.25
941.75
-867.5
-1611.75
-706.75
558.75
1854.0
3168.75
3188.25
2685.5
3166.5
3588.25
3170.25
2109.25
928.75
781.75
1489.25
2086.75
2683.5
3589.25
4421.0
4725.75
5006.0
5253.5
4637.0
3656.25
2603.5
1652.5
2066.75
2957.5
2971.25
2521.0
1373.25
515.5
1283.5
2797.25
4844.75
6409.5
5879.25
4764.5
3587.75
1229.5
-867.0
-682.5
1969.5
4930.0
5783.5
5390.25
5472.0
5987.75
5921.0
4476.25
2971.25
2683.5
2978.5
3687.25
4394.25
4228.25
3544.0
3129.25
3715.0
4403.25
3556.0
2232.0
1501.0
1292.5
2191.75
3150.25
3005.25
2859.0
3553.0
4597.25
4281.5
2213.75
743.75
467.5
709.25
1858.75
2874.0
3162.75
3617.5
3806.0
3451.0
2762.5
1462.0
386.25
519.5
1535.25
2408.5
2286.5
1759.0
1762.0
1998.5
2423.5
3405.5
3865.5
2851.0
2034.0
2496.25
2636.5
2440.75
2988.75
3427.0
3494.5
3101.0
1860.25
1591.0
2599.25
2894.5
2657.5
2360.0
1769.5
1338.25
784.25
875.0
2905.0
4792.5
4683.25
4252.5
4631.25
4713.0
3934.25
3282.25
3476.0
3953.75
3663.5
2628.5
2776.5
4345.75
4170.0
2038.5
1369.25
2260.75
2652.5
2704.25
3018.25
3270.25
3164.5
2855.0
2819.75
3274.75
4466.75
6103.0
6470.5
5329.75
4353.5
3403.0
2463.25
3088.0
3764.25
2533.25
1686.25
2291.25
2764.75
3604.25
4919.75
5120.25
4621.5
4505.0
4428.25
4242.5
4750.0
6545.5
8396.5
8675.0
7771.25
6481.25
5445.25
5368.5
5271.75
4751.25
5181.25
6218.75
6879.75
7046.75
6024.75
4495.5
3709.0
3080.5
3289.75
4669.5
4185.5
1717.5
730.0
988.75
633.5
434.75
583.5
739.75
2098.5
4162.0
5057.5
5525.5
6390.0
6264.5
5115.5
4155.0
3340.75
2696.25
2579.25
2983.75
4168.75
5697.25
6767.0
7344.0
6843.5
5561.5
5723.25
6869.0
6125.75
4167.0
3854.5
4831.25
4941.5
4228.75
3777.5
3239.5
2116.0
1163.5
1110.0
1332.0
897.5
572.5
1199.5
1467.5
936.25
799.75
575.0
116.25
896.25
2274.0
2936.5
3349.25
3696.25
4532.25
6253.0
6472.25
4242.0
2240.25
1539.75
1506.25
2560.5
4316.75
5465.0
5998.5
6662.75
7125.75
6363.5
5034.75
4688.5
4637.5
3424.0
1903.75
2268.5
4469.75
5441.0
4313.5
3871.75
4550.5
4328.75
3095.25
2134.5
2156.25
2252.0
1845.75
2555.75
4361.0
5448.5
5515.0
4732.0
4177.25
4656.25
4529.75
4146.25
4942.0
5669.75
6389.75
7396.75
6608.0
4534.25
3789.5
4737.75
5989.5
5902.0
4679.75
4332.75
4663.25
3581.75
1739.75
1487.0
2195.0
2333.75
2442.25
2559.75
2662.5
3060.5
2713.5
2766.25
4873.5
6241.75
5465.0
5087.25
5638.25
5593.75
4974.0
4837.25
4363.0
2853.75
2640.25
3515.75
2732.0
1548.5
1457.25
1465.5
1162.25
474.75
837.5
2601.5
2949.0
2317.5
2536.25
2332.5
2001.25
2781.5
3655.5
3184.0
1788.5
2247.0
4440.5
4836.75
3955.25
3998.5
4023.5
3215.75
2506.75
3315.25
5144.75
6065.0
6029.25
5082.75
3797.25
4207.25
5149.25
5011.75
4730.5
3988.75
3038.5
2753.75
2424.5
2545.75
2962.0
2484.5
2234.5
2494.5
2660.25
3572.0
4777.0
5287.5
5050.0
3998.75
3335.25
4249.25
5454.0
5049.0
3487.25
2818.75
3092.25
3391.5
4095.0
4408.5
3965.25
4422.5
5308.0
5848.75
6868.5
6986.5
5539.25
4979.5
6077.5
7525.75
7975.5
6885.5
5859.75
6059.5
6972.25
8113.75
7661.0
5243.75
4084.25
4529.75
4662.75
4903.75
4797.0
4195.25
4720.75
5293.25
4837.75
4546.5
4558.25
4867.0
4950.25
3810.5
2571.5
1653.0
953.5
1919.75
3849.5
4989.5
5028.75
3920.0
3047.5
3198.0
3009.0
2501.75
2383.75
2831.0
4220.5
5716.25
6175.25
5467.25
4259.0
4003.5
5107.5
6549.5
7080.25
6291.75
5562.25
5138.25
3794.0
2434.25
2218.25
2939.0
4184.0
5101.5
5509.25
5502.0
5329.5
5814.75
5861.25
5204.25
5481.25
5581.5
5254.0
5877.0
6071.5
5622.25
5280.5
4620.5
4814.75
5438.0
5397.25
6304.75
7313.0
6701.0
5885.25
5830.5
6298.25
6488.25
6061.75
5903.75
5593.5
5587.75
6910.0
7211.5
6337.5
6911.5
7506.75
6300.0
4698.5
3735.0
3151.75
2491.75
1855.75
2009.0
3305.75
4806.25
4936.5
4420.0
5485.25
7601.75
8748.5
8694.25
8595.25
8751.75
7905.25
6519.25
6502.75
7053.0
6960.0
6811.75
6351.25
5098.25
4180.25
4708.5
5349.25
4388.0
3393.25
3552.5
3543.5
3569.5
3938.25
4046.25
4525.25
4744.5
4093.0
4389.0
5643.25
6086.75
5318.25
3695.25
2364.75
2372.75
3089.75
3782.25
4183.0
3585.75
2623.25
3491.0
5618.25
6317.75
6031.5
6083.25
5669.25
4784.5
4401.75
5014.75
6021.75
6150.75
6331.75
7065.0
6649.75
5741.0
4974.5
3777.25
3716.25
4320.5
4176.0
4622.0
5358.5
6012.75
6748.0
5846.25
5188.5
6335.75
5602.5
3530.25
3562.5
4434.75
4747.0
5176.75
5984.0
6390.75
5726.5
5730.0
6868.5
6845.25
6266.5
6654.25
7151.25
7749.75
8974.0
10992.25
13788.25
15664.75
15434.5
13690.25
11051.75
9108.25
8799.75
8246.5
7086.0
7279.0
8113.5
7846.75
7344.0
7312.25
7494.75
7988.0
8111.5
7960.0
7964.5
6598.25
5056.5
6360.75
8257.75
7730.0
6118.5
5086.25
5096.75
5755.75
6011.75
5787.5
5221.5
4463.0
4432.75
5754.5
8103.0
9500.5
8343.5
6322.0
4944.25
3792.75
2848.0
1502.0
150.0
1188.0
3980.25
5931.0
6492.0
5512.75
4056.0
4309.0
5353.25
5312.5
5082.0
5918.5
7312.75
7515.5
6098.5
5070.75
4881.0
4401.5
4601.75
6079.75
7764.75
9140.75
9630.25
9462.25
9583.0
9650.5
9934.0
10523.5
9991.5
8831.5
7966.25
7199.0
7713.5
9236.75
9710.5
9085.75
7681.0
5699.25
4520.0
4835.25
5973.0
6565.0
6167.75
5758.0
5672.75
6458.25
8399.0
9416.75
8729.75
7620.25
6092.0
4438.5
4094.25
5406.0
7095.0
7644.5
7112.25
6319.25
5835.0
6213.75
6623.0
6211.0
5684.75
5361.25
5714.75
6965.75
7784.5
8378.5
9430.75
9405.0
8229.5
7766.25
7726.25
6606.0
5475.5
6075.25
6916.75
6672.25
6521.75
6438.0
6261.75
6679.5
6803.5
6683.25
7356.0
7993.5
8092.75
8319.75
8917.75
8924.0
7420.25
6534.25
7450.5
7370.5
6270.75
6615.5
7957.0
9021.5
8909.0
7593.5
7103.75
7951.25
8742.0
9297.75
9643.25
9481.25
9585.25
10730.75
12082.0
12699.5
13159.5
13527.5
13053.25
12243.5
11344.0
10001.5
9445.75
10390.0
11163.5
10784.25
10379.25
10643.75
11231.5
11935.25
11766.75
10015.0
8119.75
7123.5
7103.25
8125.25
8589.25
7801.25
7650.75
8477.25
9064.5
9046.75
8880.25
9183.25
8986.0
7267.5
5710.25
6088.0
8059.75
9872.25
10055.75
9270.0
8614.25
8355.25
8675.75
8692.25
8045.25
8111.25
8875.5
9073.25
8576.0
8503.5
9896.5
11441.5
11245.25
10486.25
11034.5
12509.5
13600.5
13537.75
12700.5
12500.75
13789.75
15275.5
15056.75
13286.5
11259.75
10564.0
12757.25
16063.0
16990.25
15769.0
14394.25
13207.75
12047.5
10905.0
10143.5
10100.25
10081.5
9853.75
9920.75
9936.75
9968.5
10798.0
11678.5
11464.75
10599.25
9711.5
9048.0
8842.0
8497.0
8008.25
8612.25
9582.25
9173.25
8246.75
7964.0
7986.25
8586.25
9606.5
10327.0
11558.25
13058.25
13085.25
12013.25
10561.0
8540.5
6963.75
6293.5
5980.75
5929.25
6113.25
7230.75
8487.25
7722.0
7123.0
8929.25
10527.25
10784.25
10329.75
9135.5
8841.5
9915.5
10910.5
11306.5
10951.5
10707.75
10968.5
10945.25
11650.5
13036.0
13994.5
15263.25
15561.5
14245.75
14167.0
15360.5
16158.75
16018.25
14262.5
12838.75
13527.75
14570.0
14958.5
14683.75
13860.75
13438.5
13102.25
12348.75
11782.5
11805.5
12142.0
11438.0
10189.0
10586.0
11047.5
9820.0
8834.0
8490.0
8004.5
8225.75
9060.5
9317.5
8953.5
9370.5
10986.75
11665.5
10653.75
10278.25
11373.25
11948.5
11138.25
10893.75
11885.75
11952.0
10815.0
9870.75
8996.5
8614.0
9445.25
10601.5
11295.0
11366.5
11278.25
11419.25
10867.25
9878.75
9442.25
8938.75
9034.5
10638.0
12228.0
13044.5
12891.25
11689.0
11531.25
12425.25
12162.75
12004.5
13147.0
13926.0
14578.25
15959.5
16430.75
15303.75
14200.25
13806.25
13299.25
12621.5
12464.0
12829.25
13288.0
13422.75
13026.25
12350.25
11643.75
11146.25
10665.5
9910.5
10121.75
11561.5
12027.5
11172.0
10293.25
9616.5
9789.75
10993.0
12088.0
12675.0
12676.5
12632.5
13648.0
14623.25
14511.0
14739.25
15166.75
13951.5
11879.5
10891.0
10830.25
11205.0
12111.0
12403.0
11395.25
10566.75
10428.75
9920.0
9353.75
9651.25
10370.5
10949.5
11445.0
11641.75
11695.75
12170.0
12564.0
12729.0
13515.75
14098.25
13418.75
12792.75
13207.5
13440.25
12487.5
11904.0
12915.5
13175.5
12214.75
13001.0
14711.25
15522.5
17031.5
18766.25
18964.0
17946.75
16143.25
15094.25
15481.25
15048.25
14060.5
13959.75
13141.5
11327.25
9909.5
8917.5
8880.25
10269.25
11841.5
12327.75
11864.75
12293.25
14461.0
16390.5
17096.5
16844.75
14953.0
12689.5
11814.75
11049.5
10211.25
11017.25
12907.75
14007.25
13508.75
12205.0
11187.0
10210.5
9715.0
10443.0
11604.5
13377.5
15573.75
16527.0
16745.0
16767.5
15998.75
15313.25
14656.75
14057.0
14754.75
15041.5
13700.5
12709.25
12255.75
11573.5
10766.25
9762.5
9857.75
11821.25
13981.5
15380.0
16265.0
16528.75
16005.5
15146.0
15091.0
15957.25
16495.0
16170.0
15190.5
13888.5
12791.5
11945.25
11665.5
12732.5
14509.5
15809.5
16450.0
16387.25
16363.5
17214.25
17294.75
15966.5
15633.25
16382.25
16351.5
15837.75
15784.5
16603.0
17768.25
17779.5
16818.75
16036.0
15853.25
16509.5
17057.25
16634.5
15867.5
15311.75
15574.0
16316.5
16526.5
17142.25
18046.0
17560.75
16711.0
17089.0
18101.5
18444.5
17996.0
17955.0
17812.0
16850.5
16686.0
16578.75
15141.75
14849.0
16484.5
17978.25
18799.0
18939.25
18502.5
18242.5
18154.25
17834.25
17535.25
17853.25
18578.25
19232.25
20013.5
20248.75
19794.0
20590.75
22507.5
23440.0
23575.75
23850.75
23899.5
23825.25
24009.0
23622.5
22475.25
21754.75
21006.0
19850.5
20552.75
23264.25
25565.75
26886.0
27002.25
25440.25
23768.25
23886.75
25569.25
27347.75
28970.5
30456.5
30539.5
29379.5
27993.5
26748.5
27079.25
28070.25
27392.5
26986.0
27544.0
26699.75
25057.0
23100.25
20534.75
19399.0
19718.0
20084.5
20891.75
21488.5
21028.5
20250.5
19846.75
20331.0
21114.5
21118.0
20839.5
20423.75
19819.25
19954.75
20245.75
20150.75
20790.5
21548.5
21561.25
22028.0
22640.25
21752.75
20120.0
19862.0
20973.75
21598.0
21393.0
20817.25
19126.0
17396.0
17750.5
19420.25
20890.25
21387.5
20716.75
20511.25
21300.5
21321.5
20144.25
19224.75
20012.25
21652.25
21809.75
20870.75
20443.75
20217.75
19533.75
18798.75
19436.25
21103.75
21499.5
21078.0
20876.0
20250.75
20303.25
21102.75
21108.25
21088.0
21498.0
22010.25
22474.0
21604.25
20618.75
21499.75
22104.25
21542.0
22001.0
23039.25
22275.25
19864.25
18256.25
17937.5
17314.0
16899.25
18055.0
20094.0
21774.0
22226.25
21577.75
21366.0
22197.25
23029.75
23315.25
23231.25
22671.75
22164.75
22304.5
22162.25
21917.25
22961.25
24257.75
24587.75
24538.5
24612.0
25564.25
26936.5
26820.25
25735.25
25388.25
25382.75
24386.0
22732.75
22123.0
22033.25
21450.75
21915.5
23208.0
24183.25
25931.5
27502.75
27336.5
26664.75
25945.75
24851.0
23862.75
23275.0
23157.25
22919.75
22364.5
22079.0
22107.25
23010.5
24500.25
24711.25
23961.75
23871.0
25037.25
26971.25
27582.25
27010.0
27774.5
28789.25
28509.5
28758.75
29417.75
28913.5
28765.25
29904.25
30206.0
29297.5
29080.5
29381.5
28971.0
28406.75
28194.75
27685.5
26844.75
26710.5
27837.75
29200.25
29609.75
29074.75
28027.5
27139.75
27263.75
28310.25
29452.75
29922.5
29092.75
27490.0
26640.25
26415.75
25533.5
24333.0
23612.25
23683.25
25044.75
26744.25
27712.25
28966.0
30760.0
32083.5
32277.5
31069.5
30106.25
30881.75
31906.25
32161.0
31990.5
31534.0
31804.25
32790.25
32854.0
32029.25
31284.0
30642.25
30425.5
31051.5
31633.75
31394.0
31263.75
32193.75
33866.5
35325.25
35420.5
34400.25
33677.0
33508.5
33915.25
34672.0
34455.75
33517.75
33143.5
33009.75
32835.0
33294.75
34490.0
35585.5
36131.25
36466.25
36012.5
34902.5
35472.75
37563.25
38725.25
39473.0
41247.75
43103.0
43743.5
43551.25
43909.25
44526.25
43626.25
42120.25
42380.25
42954.0
41476.75
40043.5
40849.5
42076.75
42201.75
42075.0
42368.75
42292.75
41126.25
40529.75
41315.75
41376.0
40846.5
40848.75
40569.75
40957.25
41677.75
40184.75
38564.75
39527.0
41372.75
42497.25
42302.25
41086.5
40853.5
41962.0
42968.75
43635.25
44351.75
44616.75
44280.75
44240.5
44190.25
43587.5
43584.75
43955.75
44056.0
45217.0
46949.25
47668.5
47703.75
47449.75
47652.25
48681.0
48761.75
47665.0
47589.5
49177.5
50727.75
50841.75
50440.75
50754.75
51238.75
51410.5
51753.75
53034.25
55041.75
55725.75
54822.0
54680.25
55046.25
54430.75
54573.5
56512.5
58009.75
58427.0
59408.25
60623.25
60603.75
59749.0
59207.0
59592.75
61296.5
63667.0
65062.5
65148.25
65567.0
67245.25
69004.5
69996.5
70920.0
71845.75
72023.25
72215.5
73214.5
73705.25
73613.75
74234.0
74436.25
73735.25
73952.25
75014.5
75560.75
74505.25
71504.5
68898.0
68066.25
67593.25
67690.25
68874.5
69843.25
70018.25
69684.75
69163.0
68313.25
67028.0
66993.25
68702.25
69528.0
68439.5
67319.25
67300.0
67635.0
67293.75
66166.25
65212.25
65544.75
66664.25
67314.75
68074.75
69831.0
71213.25
70239.0
67995.5
67552.75
67884.25
66610.0
66211.5
67618.5
68419.5
69238.5
70331.75
70550.5
70688.25
70575.75
70503.75
72014.25
73856.25
74434.0
73511.25
71471.25
70347.75
70858.5
71896.5
73046.0
74217.25
76270.25
79041.25
79970.25
79222.75
79613.0
81211.0
81851.0
81376.0
81755.25
83140.25
83980.75
83757.25
82846.75
82704.75
84175.5
86255.25
88549.0
90199.0
90511.5
91102.25
91984.0
92263.5
92657.5
92982.0
93123.5
92826.0
91680.75
91723.25
92827.0
92909.5
93253.0
94257.25
94654.75
95196.0
96405.75
97503.0
97184.25
95820.25
95976.75
97596.0
99305.5
101293.25
102833.0
104067.0
105796.75
106901.75
107352.75
107852.5
108002.5
107909.75
107753.25
107727.25
108035.0
108475.25
109450.25
110983.75
112835.25
114788.25
115223.25
114045.0
113476.5
113989.25
114667.0
115452.75
116677.5
117359.0
116689.25
116999.5
119118.5
120570.75
121888.0
124398.5
126876.75
128879.5
129663.25
129148.0
129890.5
131352.0
130689.75
129438.0
130360.5
132164.5
132881.0
133619.0
135555.75
137727.0
138918.25
139086.75
140231.75
143586.5
146951.0
149379.5
151616.75
152836.5
153616.75
154874.75
155751.75
157114.0
159771.5
162758.25
165795.0
168405.5
170734.5
173837.0
176893.75
179366.25
182167.75
185186.5
188341.75
192087.0
195563.5
197572.25
199155.5
202273.25
206040.25
209114.0
213044.5
218063.25
222189.0
225483.0
228642.25
231526.25
235064.25
239664.0
244461.5
249862.0
255870.75
260406.75
263726.75
268859.5
275902.75
282216.75
287214.0
292743.0
299741.75
306827.5
313326.5
320255.75
327643.75
335559.75
344402.75
353140.75
362144.5
372444.0
382567.25
392383.5
402959.25
413187.25
423696.5
436239.0
448983.5
460469.0
472243.25
485062.25
498722.5
513537.0
529875.0
548256.5
568093.0
587853.25
608327.75
630918.75
654573.5
679008.75
705581.0
733980.5
762871.5
792040.75
822914.75
857018.25
892874.5
927824.75
961657.75
994984.5
1027726.25
1059204.5
1087901.5
1112932.0
1133171.5
1145593.0
1148718.25
1143803.75
1131825.5
1113794.75
1091232.75
1064723.0
1034690.0
1001410.0
964733.5
926728.25
890287.0
854912.75
819399.5
784978.25
752473.0
721312.5
691213.5
662220.5
634732.0
609491.5
586832.5
566174.5
546496.25
527691.5
509996.25
492832.25
476243.5
460746.5
445992.0
431925.5
418522.25
405406.75
393422.5
382809.75
372195.75
361866.75
352898.75
344326.75
335408.25
327328.0
320706.0
313995.5
306359.25
299994.25
295733.75
290835.0
284450.0
277960.5
271260.75
264620.25
259036.75
254502.0
250978.5
247518.25
242658.25
237052.0
231985.0
227914.0
224894.25
222222.5
219194.75
215408.5
211260.0
208313.25
206239.25
203096.0
199075.75
195540.0
193034.0
191175.5
188763.25
185298.75
181894.0
179806.75
178013.5
174807.75
172139.0
171761.0
171186.25
169407.75
167429.5
164635.75
161717.25
159907.25
158202.75
156510.25
155844.5
155339.0
153407.5
150680.75
149034.0
147940.5
145686.0
143084.0
141605.0
140286.75
137716.25
135131.5
133831.0
132190.5
130155.25
130056.25
131008.75
130732.75
129121.5
126670.75
124338.5
122834.5
121716.0
120698.25
119503.5
117848.75
115875.25
114695.25
115719.25
116750.75
115133.5
113338.5
113153.5
113386.0
114173.75
114647.75
113524.75
112013.75
110561.0
109019.0
107984.25
106699.75
104702.25
103315.5
103390.25
103840.75
103071.25
102147.5
102844.25
103440.0
102442.0
101245.25
100020.25
98121.75
96401.75
95250.75
94685.0
94976.5
95278.25
94947.75
94102.0
92573.0
91319.5
91323.5
91552.0
91282.5
90561.75
89057.0
87507.25
87109.25
87421.0
87059.5
85881.0
85044.5
84522.75
83572.5
82717.5
82231.25
81813.75
81420.75
80861.0
80581.25
80767.5
80569.0
79750.5
78648.0
78006.75
77941.25
77154.0
75939.25
75166.75
74421.5
74104.5
73684.75
72610.0
72373.5
72285.5
71757.75
72390.75
72695.5
71187.0
69330.25
67792.25
67010.5
66918.0
66759.5
67109.75
67792.0
68145.75
68247.75
67566.0
66718.0
66613.75
66382.5
65856.0
65698.0
65870.5
65949.5
66004.0
66403.25
66157.5
65424.75
66004.0
66497.0
65685.75
65151.0
64619.5
63864.75
63399.0
62283.5
61143.5
60773.5
60492.5
60302.25
59709.75
59103.25
59419.25
58931.5
57458.75
56895.25
56783.25
56566.5
56784.5
57439.25
58134.0
58119.75
57566.25
56887.5
55407.5
53857.25
53673.25
54189.0
54511.5
55187.75
56309.5
56467.0
55343.75
54954.75
56050.0
56447.25
54679.75
52797.5
52909.25
53557.0
53657.75
54061.25
54167.0
54205.5
55009.0
54641.25
52866.5
52016.75
52112.5
52193.5
52484.75
53087.0
53078.0
51995.0
51348.25
51556.25
51380.75
51050.5
50806.25
50585.25
50746.0
50649.0
50620.75
50955.5
50192.5
48959.75
48649.25
48865.0
49045.5
48296.75
47569.5
48414.25
48406.75
46610.25
45903.5
46629.75
47013.75
46480.75
45958.0
46476.25
47123.5
47156.5
47112.25
46968.0
46501.0
45198.5
43539.5
42820.75
41857.0
40596.0
40490.0
39404.25
37610.75
38747.75
40952.25
41611.5
42945.5
45588.25
47169.75
46464.5
44521.75
42973.75
41951.25
41413.5
41533.25
41448.5
41659.75
42678.25
42414.5
41098.75
40758.5
40138.5
39270.75
40255.25
41160.5
40090.0
39221.75
39494.25
39509.5
38708.25
38012.5
38412.5
38813.5
38340.75
38392.75
39038.25
39294.5
39285.0
38768.5
38130.25
38047.75
37528.75
36347.5
35804.75
36973.25
39326.75
40162.5
38798.75
37586.0
36876.25
35712.0
34600.5
34659.5
36135.25
36888.75
35794.75
35170.0
35553.75
35778.25
36386.25
37114.0
37225.5
37282.25
37321.5
37099.5
36835.0
36648.75
36481.25
35910.0
34950.25
34163.75
33567.25
32710.5
31515.0
31312.5
32907.75
34340.0
34720.75
35099.0
34905.25
34245.75
34657.0
35713.0
36273.25
35566.25
33300.75
31677.75
32469.0
33900.25
34210.0
33584.0
32671.75
32281.0
32331.5
32129.5
32671.5
34416.0
35348.75
34874.75
33917.0
32269.5
30542.25
30062.5
30940.0
32633.75
33758.5
33409.75
32327.0
31306.25
31353.25
32005.0
31280.25
30323.5
30413.75
30351.5
31074.0
32740.75
32899.0
31745.75
30608.5
29927.5
30300.75
31343.0
32797.5
34164.25
34042.75
32912.25
31747.25
30947.25
31326.0
32143.75
32569.25
32677.25
31736.5
30224.0
28882.0
27700.0
28040.75
29226.0
28810.0
27745.25
27905.5
29134.75
30187.0
30084.75
29732.75
29872.0
30323.25
31340.75
31609.75
30587.5
30140.5
29761.5
28669.75
28195.75
27732.25
27054.5
27819.25
29131.25
29571.75
29641.5
29314.0
28787.75
28458.75
27518.0
26461.75
25936.0
24724.0
23884.5
24861.5
25501.25
25305.25
25420.0
24931.5
24690.5
25911.5
27086.25
27762.0
28118.5
27914.0
27591.0
26852.5
26334.0
26989.75
27686.0
28207.5
28082.5
26619.5
26476.25
28062.75
28620.0
28212.25
27561.0
27153.75
27829.5
28473.75
28504.75
28573.5
28922.75
29492.25
28915.0
27347.25
26342.75
25214.0
25134.75
27657.25
29907.25
30762.75
31744.75
32479.25
32704.75
32711.25
32383.5
31548.25
30454.25
30390.5
30769.0
30609.25
32001.5
34813.75
36900.5
39000.5
41730.25
45301.5
50832.5
58762.5
70089.75
84833.5
102157.75
123929.75
151099.75
182003.25
213153.25
234572.25
235084.0
214869.25
183661.0
150767.25
121646.75
98467.25
80557.0
66590.75
56123.25
48627.25
43554.75
40228.75
38014.5
37410.75
37245.0
35612.75
33916.75
32572.0
30980.0
30996.75
31454.5
30260.75
29128.5
28031.75
26988.0
27842.25
28889.5
28965.25
28957.75
27727.25
26082.5
25735.75
25409.75
24889.0
24880.5
24715.25
24393.5
24642.75
25716.5
26485.5
25328.0
23177.75
22294.0
22922.5
23374.25
22462.0
21424.75
21715.75
22583.75
22783.75
22135.0
21918.75
23226.0
24812.25
25715.25
26206.25
25768.75
25123.75
25625.75
26273.75
26396.75
26607.0
26521.5
26021.0
25731.5
25654.5
25556.75
25063.75
24053.5
23330.5
22994.0
22358.0
21604.5
20513.0
18736.25
17893.25
18520.25
18811.25
18943.25
19986.75
20914.0
21465.5
22097.0
21614.25
20125.25
19669.0
20491.25
21556.75
21992.0
20776.75
19265.75
19803.0
20636.5
20179.0
20622.5
21689.25
21433.75
20925.25
20554.75
19738.75
19273.0
19037.5
18997.25
19815.25
20627.75
20754.0
20242.5
19089.0
18131.25
17772.25
17957.25
18347.25
17479.5
16136.75
16303.0
16663.75
16802.0
18330.75
19482.75
18273.75
16685.25
16433.0
16721.5
16654.25
16173.0
15628.0
15366.75
15269.25
15260.25
15479.75
15692.5
16391.25
17914.25
18231.25
16926.5
16245.0
15614.25
14466.5
15015.5
16362.5
16270.25
15740.75
15387.0
14859.5
14524.75
14183.25
13977.75
14457.25
15284.0
15760.0
15187.5
13972.75
13055.25
12175.5
12028.0
13363.75
14246.75
14003.25
14145.75
14242.5
12978.75
11084.75
10836.25
12392.5
13015.0
12857.0
13859.5
14385.0
14226.0
15718.0
17868.5
18630.5
17453.75
15280.75
14580.5
14796.5
14574.75
15542.75
16249.0
14768.25
13797.75
13979.5
14183.75
15178.0
16294.75
16687.75
16666.0
16255.25
16100.25
16285.25
16855.0
18074.0
18025.75
16377.0
15105.75
14045.0
13059.75
12687.25
12773.25
13826.0
14839.5
15159.75
16851.0
18781.0
18808.75
18957.0
19215.25
17808.0
17063.0
17764.5
16636.5
14107.0
13338.0
13538.75
12883.5
12021.25
11476.75
11213.25
11226.75
11552.0
12661.25
13579.25
13235.25
12961.75
13124.75
12979.5
13264.75
14151.0
14770.25
14461.25
13410.5
13072.5
13650.75
14135.75
14648.25
14770.25
13690.75
12616.75
13295.5
14464.0
13364.25
12004.75
13371.75
14157.25
12383.25
10649.25
9323.0
8924.5
10185.5
11095.0
11968.5
13665.0
14345.25
14068.25
13820.0
13664.0
13567.5
12558.5
11762.25
12638.0
12450.0
10734.25
10505.25
11245.5
11974.25
13549.75
14276.0
13153.5
12452.0
12215.25
10929.0
9723.75
9579.5
9827.75
10013.0
9591.0
8867.5
8985.25
9599.0
9966.75
10157.25
10446.25
11333.5
12503.0
13133.0
13141.0
12587.0
11945.25
11625.0
11253.0
11105.0
11323.75
11176.25
10808.0
10825.0
11083.0
11301.75
11915.75
12792.25
12008.25
9803.25
9332.0
10466.75
10652.25
9991.75
9643.75
9447.75
8812.5
8013.5
7442.5
6800.0
6842.75
7820.5
8170.75
8312.0
9257.75
10266.5
11398.5
12504.25
13167.75
13835.0
13573.25
12479.75
12303.25
12253.5
11566.5
11188.75
10935.75
10727.5
10904.75
10685.0
9648.0
9157.0
10452.0
11798.25
11500.0
11234.5
11386.75
10665.75
10408.5
11277.0
11841.25
12231.0
12868.25
13316.0
13505.5
12995.25
11784.5
10933.75
10272.5
9209.75
8962.0
10057.0
11013.5
11506.75
12495.25
13688.25
13934.0
12913.25
11479.75
10279.75
9125.25
8505.5
8734.0
8711.0
8280.0
8027.75
7208.75
6165.5
7318.5
10662.75
13000.0
13229.0
13017.5
12845.0
12428.25
11734.75
10513.25
10130.0
11441.0
12218.0
12087.75
13036.5
14061.5
13179.0
11229.0
9606.25
8951.75
9683.0
10309.0
9419.75
9230.75
10462.75
10391.5
10026.75
11536.25
12701.0
12317.75
11535.0
10791.75
10641.0
10562.75
9998.75
10045.5
10292.25
10064.0
10047.5
9821.0
9385.0
9364.25
9327.25
9478.5
9578.0
8619.25
7556.75
7532.0
8436.0
9886.75
10778.5
11137.25
12109.25
12630.75
11773.75
11151.25
11439.0
11790.75
11696.25
10861.5
9809.0
9044.0
8317.25
8476.25
9451.75
9438.5
9146.75
9649.5
9550.5
9069.0
9205.75
8962.5
8210.25
8024.25
8560.5
9173.0
9459.5
10022.0
11005.5
11348.0
10742.0
10217.75
10824.75
11604.0
10709.25
9084.5
8158.75
7257.25
6239.5
5391.0
4878.0
5389.5
6695.5
8301.0
9630.5
9798.0
9538.5
8977.75
7515.0
7162.75
8396.75
8931.0
8570.0
7823.25
7048.5
7535.75
8375.75
7838.75
7290.5
8017.25
8381.0
7679.75
7858.5
9113.75
9736.25
9813.0
9384.25
7908.25
6853.25
6869.75
6811.5
7001.5
7776.0
8146.0
8278.75
9078.25
9799.75
9445.75
9208.0
9864.0
9742.5
8698.0
8310.5
8163.75
8033.75
9105.75
10598.25
10966.25
10250.25
8886.75
7944.5
8484.0
9193.5
8664.25
7759.5
7057.5
6212.25
5731.25
6167.0
7051.25
7721.5
8264.75
8687.5
8116.25
6833.5
6069.5
5400.0
5055.25
6264.0
7578.25
7615.25
7261.0
6749.25
6777.75
8604.25
10821.75
10913.25
8480.5
5858.75
5378.25
6088.75
6762.25
7732.0
8210.0
8232.25
8724.5
8868.5
9026.25
9502.25
8421.25
6842.25
6536.75
5838.0
4849.25
5085.25
5556.5
5603.0
5700.25
6207.75
7647.0
9562.5
10620.0
9895.0
8114.25
7255.0
7109.5
6572.5
6595.75
7302.75
8114.75
9142.0
9162.75
8217.25
8287.5
9103.25
9639.5
10039.75
10284.0
10348.0
9572.5
7703.75
6499.5
6453.0
6322.25
6540.5
7699.25
8628.75
9156.75
10485.0
12058.5
12533.5
12301.5
11429.25
9177.0
6560.25
4652.75
3131.25
3122.5
5672.25
7752.0
6897.0
5860.5
6621.5
7907.75
9442.0
10012.25
8145.5
6324.5
5986.5
5754.75
5730.0
5480.5
4290.5
3373.75
3125.5
3300.25
3831.25
4143.0
4547.0
5137.25
5336.75
5484.0
5733.5
6155.75
7153.25
8255.0
8691.0
8351.0
8030.75
8118.5
8082.25
8132.75
7708.25
6525.0
6579.5
6980.5
5949.25
5618.75
6204.75
6325.25
6524.0
6409.25
6594.75
7846.0
8400.75
8480.25
8632.25
7793.0
7134.5
7224.5
7211.0
7673.0
8164.5
7574.0
6173.25
5197.75
6071.75
7678.75
8130.75
8216.5
8503.75
8961.5
10118.0
10754.25
9830.5
8769.75
8567.75
8470.0
7658.5
6222.5
5121.5
5234.5
5692.0
5173.0
4672.5
4949.0
5025.0
5485.5
6539.25
6287.0
5120.5
5072.25
5689.25
5214.5
3791.0
3344.5
4458.0
5929.5
6775.25
6464.5
5507.5
4847.25
4591.0
4905.0
5011.5
4228.5
4453.75
6016.75
6763.0
6739.5
7137.75
7501.25
6503.75
4635.0
4241.75
5022.25
5319.25
5917.5
6713.0
6809.25
7199.25
8040.75
8379.25
8169.5
8205.0
8707.0
8071.0
6611.0
7070.5
8284.75
7736.75
6665.5
5847.25
4796.75
4633.75
5845.75
7470.0
8584.75
8210.5
6830.75
6397.75
6686.25
6592.75
6946.25
6909.5
5037.25
3964.0
5173.25
6317.25
6928.5
7614.0
7885.75
8254.75
8721.75
8510.75
8490.75
8956.5
8488.25
7650.5
8051.25
8231.0
7112.75
6714.0
6906.25
6315.25
6205.0
6499.25
5885.5
5201.0
5087.0
5413.0
5972.0
6768.5
8781.0
10370.75
8847.0
6378.0
5338.25
4800.0
4568.25
4528.0
4267.75
4877.5
6224.75
6324.25
4923.0
3856.0
3781.0
3632.0
3516.0
4374.5
5868.75
7433.25
8744.25
9413.25
9675.75
9501.5
8512.5
7799.25
8459.25
8748.25
7085.75
5635.0
5872.25
6224.5
6598.5
7570.75
8071.0
7968.5
7631.25
7144.0
6961.5
6349.5
5085.75
4208.75
3308.75
2855.5
4245.0
5850.0
6193.5
6436.0
6623.0
5893.0
5038.25
4881.75
4945.5
5093.5
5394.0
5407.75
5792.75
6811.0
6891.25
6288.0
6326.0
6292.0
6305.0
7344.75
8248.25
7536.25
5606.0
4305.25
4518.25
4641.0
4079.25
4679.5
6879.25
8779.5
8975.5
8072.5
7174.25
6616.0
6699.75
6639.5
5353.75
4574.75
5397.75
5753.0
5129.5
4661.0
4110.25
3332.25
2884.5
2878.75
3130.0
3740.25
4968.25
6267.0
6902.0
7047.5
6851.0
6289.0
5574.25
5006.25
5584.5
7463.25
8282.5
6697.75
5001.25
5191.5
5961.25
5900.25
5394.0
4705.25
4417.5
4957.75
4665.0
3137.75
2382.0
2772.75
3596.75
4677.0
5215.75
4612.75
3589.5
3507.5
4392.5
5030.75
5945.75
7312.0
7088.5
5661.5
4651.75
3535.25
2971.5
4157.5
6184.0
7795.5
7894.75
6845.5
6713.0
7676.0
8871.75
10064.0
10242.0
9401.0
8921.0
8877.25
8651.5
8051.5
7314.0
6803.75
5984.75
5080.75
5517.0
6778.5
7576.0
7890.0
7738.5
8171.5
9481.25
9199.5
7939.25
8268.25
8415.5
7773.75
8225.0
7989.5
6479.25
6349.0
7099.75
7235.0
7343.25
7683.75
8052.75
8051.25
7690.25
7698.75
7914.25
7945.75
7515.75
6466.75
6186.75
7166.5
7900.25
7758.25
6798.0
5583.25
5388.5
6386.25
7616.25
7736.75
6783.25
6684.75
7471.25
7590.75
6772.0
5433.0
5070.25
6151.25
6388.25
5615.5
5538.25
5965.25
6747.25
7735.25
7719.0
6812.75
6153.25
5651.5
4343.0
2759.75
2633.5
3469.5
4190.0
6069.25
8734.25
9319.25
7787.5
6503.0
6037.25
6094.75
7022.0
8041.0
8025.75
7300.25
6503.75
6531.25
7641.75
8079.25
7421.5
6918.0
6512.0
6321.5
6920.0
8258.5
9680.75
9218.25
7053.0
5862.25
5485.25
5477.5
6873.5
8022.0
7780.25
7708.0
8131.75
8407.75
8164.0
7095.5
5724.25
4993.0
5245.75
5874.5
6647.75
7804.75
8221.25
7879.5
8494.75
9487.5
9649.75
9164.0
7997.5
6767.25
6200.75
6247.25
7047.25
8123.25
8998.5
9494.25
9110.5
8619.25
8535.75
8523.5
9573.0
11110.25
11141.5
10341.0
10231.0
11049.5
11934.0
11677.0
10384.5
8718.5
7661.75
7680.0
7174.5
6425.25
6893.5
7262.5
7215.25
6967.5
5991.25
6647.5
8920.75
9602.0
9558.5
9399.0
7606.0
5955.5
5830.25
6099.5
6399.0
6376.25
5834.75
5742.0
6606.0
7599.5
8083.25
8844.5
9753.0
9320.5
8008.75
7441.75
8103.0
9149.0
9058.0
7676.75
5759.75
4370.25
5047.75
6397.75
6439.0
6413.0
6278.75
5580.5
5717.25
5853.25
5379.0
5456.5
5712.25
6414.75
7500.0
7220.5
6551.25
6710.25
6037.25
4637.5
5013.5
7324.25
8721.0
8024.0
6753.0
5473.0
4592.5
4886.5
5414.5
5822.5
6920.5
8663.5
10287.0
10780.0
11013.75
11763.0
10843.5
8995.0
8850.0
8892.0
8361.5
8083.0
7108.25
6085.5
5989.0
6048.75
6486.25
7338.5
7584.0
6639.75
5301.75
5686.75
7365.0
7813.25
7271.5
6653.5
5623.0
4802.5
4894.25
5735.25
6590.25
6644.75
6381.0
6307.0
6164.0
6788.25
8240.0
8413.5
7346.0
7032.0
6907.5
6395.0
6491.0
6110.0
5036.75
5287.75
6425.25
7579.75
8372.5
7645.75
7246.5
8014.25
7250.0
6002.75
5824.0
5251.0
5307.5
6431.75
6825.5
7089.5
7629.5
7500.25
7180.5
7536.75
8134.75
7319.0
5380.5
4718.75
4938.5
4829.0
5316.5
6057.0
6342.0
6948.75
7729.25
7787.0
6671.75
4808.25
4035.0
5295.0
6978.75
7610.5
7730.0
7954.25
7745.75
6881.5
6189.75
6368.25
6503.5
5404.5
4469.0
5070.5
5711.75
5650.5
5771.25
6006.75
6272.75
7218.0
8630.5
8761.0
7228.0
6625.5
7591.5
8214.0
8454.0
8446.5
8460.75
9912.5
11023.5
9621.25
7977.75
8070.0
9042.0
9873.25
10037.25
9188.5
7734.25
7013.5
6771.75
5634.5
5142.25
6303.5
6812.0
6387.25
6472.25
6675.0
6553.25
6499.25
6694.0
6721.5
6501.0
7119.25
8054.0
7316.5
5911.25
6099.75
7045.0
7035.25
6735.75
7340.75
8543.75
9717.5
10449.0
10638.25
10690.25
9963.5
7948.0
6114.75
5246.0
4833.0
5002.5
6086.0
7615.5
8132.25
7432.0
7084.0
6815.5
5832.5
5215.25
5370.25
6163.75
7427.5
8122.0
7908.5
7068.75
6413.75
6941.0
7461.25
6938.25
6494.25
6951.0
8141.5
8436.0
6699.25
4957.75
4555.5
4871.0
5536.25
5580.75
5139.5
5406.75
5348.25
4555.0
5087.75
7033.75
7848.25
7131.25
7400.5
8907.75
9397.0
8466.0
7078.5
6601.25
7543.75
7465.0
6181.25
6766.0
8298.0
8100.75
6466.75
4269.0
3449.0
5966.25
9165.75
9486.0
8316.0
8292.0
8737.5
8734.0
9163.25
9793.0
9176.5
6895.5
4462.5
4449.75
6334.0
6944.5
6726.5
8008.75
9849.5
10504.25
10209.25
10199.5
10777.25
10588.75
9316.0
8086.25
7189.25
7394.75
9015.5
9637.75
8882.25
9528.5
11214.5
11560.75
11239.25
11381.0
11095.75
10236.75
9863.5
10074.25
10109.0
9455.75
8275.0
7652.5
8246.0
8974.25
8953.0
8697.25
8198.0
6996.0
6056.5
6549.25
7557.75
7646.0
7545.75
8312.25
9424.75
10706.0
11908.5
12348.25
13053.25
13870.0
12859.75
11623.5
12444.0
13738.25
13821.75
12708.5
11399.75
11450.25
12515.5
13252.75
13227.25
12297.5
11789.5
13077.5
14475.0
14167.5
13008.25
12217.0
11869.25
11957.75
12427.75
12603.75
12648.75
13281.25
13857.5
14272.0
15265.0
15893.0
15095.0
13449.5
12648.75
14195.5
16996.75
18912.0
19159.0
17631.0
16074.25
16047.0
15976.75
15412.0
15324.75
15388.75
16348.25
17943.25
17771.25
16590.75
16532.0
17359.0
18667.75
20021.0
20930.25
21724.5
22003.0
21867.5
22609.25
23555.75
23166.25
21874.25
20902.25
21043.25
21824.0
21848.0
21531.5
21666.25
20940.5
19480.5
19223.75
19743.75
19755.0
19368.25
18767.5
18987.0
21052.75
23142.0
23482.75
23458.5
24370.25
25215.75
25175.0
25214.75
26046.5
26381.0
25317.25
24365.75
24437.0
24237.0
23191.0
22279.25
22691.25
24748.5
26730.0
27405.75
27995.5
28388.0
27914.75
28772.0
31365.5
32887.5
33033.75
33457.5
34497.75
35992.75
37233.0
37147.5
36215.25
35792.75
36050.25
36246.0
36192.25
36255.0
36551.25
36908.25
37019.25
36940.0
37378.25
38298.0
38824.75
39386.5
40942.75
42388.25
42275.5
41657.0
41933.0
42397.5
42446.75
43075.25
44669.0
46070.0
46698.5
47587.0
49293.5
50523.5
50400.25
50477.25
52583.5
55883.0
58540.0
61019.75
64169.75
66624.5
68187.0
71197.25
75877.75
79656.25
81464.0
82848.75
85466.5
88965.5
91876.75
94099.25
96264.25
98291.75
100382.0
102411.5
103654.0
105263.75
109023.0
114296.5
119247.75
123280.5
127895.75
134108.5
140247.5
146111.25
153346.5
160878.0
167918.75
175753.75
183359.5
189019.0
193282.75
196985.0
199823.25
201119.5
201926.25
203634.0
204797.0
204702.5
205146.75
205937.75
205499.75
204311.0
204068.0
205529.0
208112.0
211370.5
215212.75
219164.75
223455.0
229274.0
237479.25
247290.75
256794.5
265425.5
273500.75
281309.25
289800.75
298437.75
305870.0
312023.5
316270.25
319372.25
322910.25
324466.25
322855.75
321336.0
321006.25
320516.75
318886.5
315888.25
313957.75
315574.25
319160.75
322660.5
327495.25
335183.0
344635.25
355436.0
368265.75
382699.25
398574.25
416016.25
435524.75
457741.25
479651.25
497655.5
510458.5
514629.0
508593.0
495813.0
479308.25
461952.25
445368.5
428310.75
411504.25
395696.0
380428.0
367390.25
356554.5
346607.25
338175.75
330997.5
325478.25
322780.75
322100.75
323571.75
327354.25
331823.25
336143.0
339743.5
343027.0
347264.0
351042.75
352665.5
352596.5
351264.0
348569.25
344223.25
338840.75
333241.0
325712.5
315048.5
303513.5
293213.25
283506.5
273278.5
264131.5
257915.75
253023.25
248270.0
244758.0
242584.25
241297.5
240033.75
238006.75
236688.25
236439.25
235843.0
235439.5
235285.75
234485.75
234324.75
235325.5
235767.5
234341.0
230481.5
224882.0
218970.0
212819.75
206027.5
198374.5
189806.5
181310.75
173127.75
164676.0
157156.0
151132.25
145139.5
139309.25
134460.25
129923.5
125925.25
123176.25
120941.5
118863.25
116905.0
113867.25
109705.0
106362.75
104710.0
103829.0
102522.25
99922.25
96280.5
92795.5
90281.25
89006.75
88359.25
86869.5
84195.25
81384.75
78945.5
76550.5
74411.0
73301.5
72558.25
70704.5
68295.5
66451.75
64965.25
63793.25
62740.25
61264.0
59579.0
57611.75
55690.5
55239.25
56039.0
56641.25
56752.0
56509.25
55896.75
54805.25
53363.75
52574.25
52718.5
53011.75
53321.0
53202.5
51813.5
49943.75
48765.0
48317.75
48440.5
48692.25
48492.5
47987.0
47478.25
47392.25
47912.25
47620.25
45637.75
43382.5
41769.25
40942.75
41653.75
42843.25
42058.0
39460.5
37127.75
36012.75
36047.25
36553.5
36109.25
34497.5
33306.75
33153.75
33451.5
34030.75
34074.0
33133.25
32637.25
32817.75
32699.25
32649.25
32552.0
32130.25
32598.75
33546.75
33043.0
31339.5
30020.5
29815.25
30338.0
30679.5
30575.75
30077.25
29370.5
29300.75
29598.5
28956.75
27899.75
27975.5
29156.5
30180.75
30245.5
29435.0
27781.75
25619.75
24174.25
24185.0
25633.75
27552.0
28088.5
27685.5
27764.25
27004.75
25171.75
24251.75
23833.5
22789.5
21895.5
21487.0
20901.5
20071.0
20018.5
21377.25
22988.75
23441.25
22673.0
21327.25
19641.25
18383.5
19658.25
22465.75
22773.0
21140.0
20257.75
19355.75
18370.75
17926.5
17366.5
17675.25
18890.0
19102.0
18862.75
19656.5
21447.75
23128.75
22861.25
20991.25
19983.5
19925.0
19175.25
18274.5
18745.25
19592.75
18638.5
16192.25
14809.5
15852.25
17389.75
17445.25
17228.75
17720.5
18547.75
20006.0
20964.75
20272.5
19429.0
19471.5
19925.75
19668.25
18144.75
16898.25
16174.75
15032.75
14393.0
13959.75
13340.75
13501.25
12696.5
10672.25
10804.5
12591.5
13108.0
12718.25
12714.0
12726.75
12193.0
11649.25
11574.75
11941.75
12711.0
13032.0
13117.5
14246.0
15083.25
14181.75
12355.25
10741.25
10882.25
12115.75
12135.75
12032.0
12248.25
11218.25
10714.75
11981.75
13176.5
13573.5
13059.25
11919.75
11415.0
11586.75
11751.75
11345.5
10153.75
9280.5
9194.0
9389.5
9841.25
9648.5
8851.5
9563.0
11180.75
11936.75
12933.25
13670.0
12651.25
12153.75
12888.25
12338.5
11004.75
10387.5
9982.0
10086.0
10765.75
10946.0
10890.5
11453.75
12339.0
12705.25
12188.0
11283.5
10748.75
10728.0
10779.25
10788.75
10902.25
11018.0
11754.0
13231.0
13917.5
13752.5
13784.5
13627.75
12890.5
11316.75
9335.0
8678.25
8797.25
8163.75
7724.25
7996.0
8456.5
9301.75
10301.0
10882.75
11091.0
11406.5
11465.25
10298.75
8851.25
8212.75
7713.75
7333.25
7094.25
6840.5
7055.75
6936.25
6394.75
6208.25
5155.75
3835.25
4082.0
4636.5
4905.25
5767.5
6862.25
7682.75
7363.75
6045.5
5730.75
6584.0
7260.5
7279.25
6905.25
7145.75
8169.0
8853.25
8729.5
8434.5
8802.5
9042.5
8329.75
8309.25
8937.5
8400.0
8129.25
9265.25
9948.25
9570.0
8865.5
7964.75
6766.5
5421.5
4857.75
5634.0
6732.75
7152.5
7527.0
8791.5
9427.25
8028.5
6926.75
6992.75
6316.75
6537.5
8875.75
10107.5
9922.0
10532.75
11097.0
10830.5
9957.25
8216.0
7402.25
9006.0
10950.0
11335.0
10366.25
9086.25
8850.5
9090.0
7877.0
6046.0
5687.25
6241.75
6507.5
6800.0
7156.0
7251.5
7352.0
7231.25
6844.0
7237.75
8170.5
8121.0
7214.75
6847.75
7337.5
7663.5
7651.75
8711.25
10487.75
10874.25
10400.0
10570.25
10458.25
9733.75
9608.0
9783.5
9707.5
9717.25
8835.25
7006.0
6694.75
7710.5
7843.5
7898.5
8623.0
9263.75
10283.5
10965.25
10541.0
10863.25
11748.75
11378.75
10343.75
9294.0
8692.75
9363.25
10252.75
10723.25
11462.75
11603.25
10646.5
10067.25
10215.25
9766.75
8535.5
7666.0
7287.25
6672.25
5728.5
5076.75
5876.25
7503.25
7538.0
6768.75
7007.0
6911.5
6845.0
8155.0
8798.5
8610.75
9592.25
10761.0
11430.25
12132.75
11673.5
10292.25
9992.5
10635.0
10813.25
9870.5
8386.75
7770.75
7887.0
7739.5
7788.25
7789.0
6895.5
6503.0
7235.75
7721.75
8539.0
9948.25
9880.5
8744.0
8236.0
7752.25
7412.5
7840.25
7972.75
7774.0
8348.25
9657.5
10845.5
10997.5
10163.0
9149.25
8575.0
9257.5
10633.75
10952.75
10303.0
9168.75
7733.5
7401.5
8287.0
9276.0
10227.5
11095.0
12273.5
13391.75
12997.5
12185.25
11442.5
9162.25
7615.5
8797.0
9897.75
9725.25
8699.25
6468.5
5285.25
6692.0
8062.0
7867.0
7644.75
8325.75
9042.0
8845.0
7931.25
7251.0
7422.25
7902.0
7857.75
7618.5
7599.75
7434.5
6857.25
5753.0
4622.25
4487.0
5047.75
5299.5
5491.75
6257.0
7004.0
6838.0
6238.0
5914.75
5755.75
5908.5
5970.75
5189.75
4625.25
5075.0
5552.75
5759.75
6011.75
6255.5
6787.25
7649.5
8258.5
8341.75
8166.5
8049.25
8183.5
8655.25
9178.75
9564.0
9557.5
8298.0
6702.25
6655.25
6711.5
5367.5
4612.75
5407.5
6092.5
5467.5
4202.0
4013.5
5084.75
6215.75
7118.25
7914.25
8474.25
8615.75
8532.75
8498.25
7422.5
5457.0
4709.25
4730.5
5056.0
6994.5
8565.25
7794.0
6495.5
5663.5
5359.75
5943.0
6396.75
6602.0
7609.25
8196.5
6880.75
5549.75
5845.25
6209.25
6380.5
7376.0
7739.75
6823.25
5617.75
4470.25
4530.75
5485.75
5520.25
5284.0
5289.75
5263.0
5315.5
4274.75
3247.5
4089.5
4514.5
3928.0
4085.0
4317.25
4320.5
3904.5
2291.0
909.0
916.75
2019.25
3631.5
4298.75
3959.75
3987.5
4344.75
4431.75
4427.0
4857.0
5692.25
6579.75
7249.75
6554.0
4816.75
4088.75
3870.75
3912.0
5548.0
6903.0
6388.75
5780.75
6189.0
7394.75
8054.5
7065.25
5583.5
3939.0
2202.75
2202.25
3705.5
4974.25
5490.0
5094.75
5043.5
6363.25
6951.5
5644.0
4330.25
3781.75
3023.25
2176.5
1926.25
2009.0
2361.5
3202.75
4042.0
4653.75
5100.75
5244.0
5929.5
7832.0
9261.5
8346.0
6329.0
5490.0
5386.5
5144.0
5539.75
5608.75
4026.75
2727.25
3097.5
3952.25
4621.0
4983.75
4894.25
4782.0
4948.75
5245.0
4911.0
3493.5
2422.75
2261.5
1277.75
30.5
685.25
1716.75
1170.0
992.25
2423.25
3543.25
3316.0
2761.5
2903.75
3619.5
3974.25
3785.75
3219.25
1856.5
629.0
721.0
858.75
470.5
935.5
1834.5
1685.75
505.25
-507.75
-306.75
40.0
-0.25
1753.75
4025.5
3540.25
2535.5
2968.0
2614.25
1626.5
1609.0
2003.75
1921.5
1125.0
670.25
1772.75
3536.0
4498.5
4435.0
4149.75
3875.0
2863.25
1793.5
1302.5
906.0
1202.25
1029.5
-929.75
-1769.75
-725.0
24.75
725.0
933.25
429.5
1188.5
2545.0
3073.75
3373.75
3594.25
3870.0
4119.25
4109.75
4597.25
5335.5
5729.25
5798.5
5218.0
4998.0
5535.75
4946.0
3709.0
3900.5
4851.0
5119.5
5023.5
5011.75
4064.75
2044.75
1031.75
1782.75
3143.5
3938.5
2780.25
274.0
-860.0
-214.0
287.25
-223.75
-458.5
578.25
1218.25
718.75
827.25
1444.5
1633.25
1662.0
958.5
-16.75
199.0
457.75
-164.75
-327.0
234.75
548.0
-80.5
-1350.25
-1928.5
-1769.5
-1484.0
-511.25
452.25
160.0
-849.25
-2168.5
-3233.25
-2920.25
-1492.25
671.75
2854.0
3172.75
1872.5
691.5
100.75
220.25
803.25
1461.75
2197.5
2423.0
2240.25
2410.25
2516.25
2296.5
2075.5
2143.75
2991.5
3928.0
3935.5
3558.0
3157.0
2549.0
2272.75
2405.0
1820.25
275.75
-369.0
703.0
1539.75
1007.75
-55.75
-653.75
66.25
1386.0
1632.0
1501.0
2319.5
3168.75
3246.0
3334.0
3465.0
2726.5
1719.25
1736.25
2308.75
2397.5
2099.5
2154.5
3010.0
4160.25
4933.5
5135.25
4619.0
4198.25
4619.75
4358.5
2570.0
1348.75
2080.75
3556.0
4424.25
4627.75
4313.25
3441.5
2813.5
3121.75
3668.5
3962.5
3991.75
3520.75
3457.5
4133.0
3636.25
2218.25
2254.25
3145.75
3387.0
3431.0
3493.75
3458.5
3059.75
2032.0
1780.75
2993.75
4303.0
4877.75
4154.75
2761.5
2883.5
4026.25
4342.25
4303.5
4595.75
4714.75
3390.5
460.75
-1400.75
-758.25
993.75
2916.75
4321.25
4830.5
4402.75
2440.75
396.75
-263.75
-719.0
-293.0
1446.5
1876.75
1418.5
1681.75
1623.25
2301.5
4533.25
5560.0
4835.0
4283.0
4273.75
4132.5
3487.25
3479.5
4941.5
6166.5
6075.5
4919.0
3229.75
2962.75
4032.75
4186.0
4179.25
5004.75
5064.0
3976.75
3333.0
3975.5
4179.0
2802.5
2287.25
3165.75
3542.0
4199.25
4963.5
4145.25
2837.75
2022.5
1447.5
1114.0
632.25
210.25
-353.25
-1389.0
-1477.75
-652.25
100.5
1116.0
1841.5
2591.5
4349.0
5595.5
5544.5
5003.5
4560.0
5169.75
6066.25
5698.5
4453.5
2902.75
2011.5
2348.0
2270.25
1652.75
2186.5
3736.5
4978.75
4837.25
3725.5
3444.75
3968.25
3963.25
3474.5
2557.0
969.5
206.0
1377.0
2597.75
2521.25
2636.75
3610.5
4081.5
3445.25
2877.5
3335.75
3736.5
3248.75
2802.25
2514.5
1993.5
1687.75
1976.75
3111.5
4099.25
3616.75
2662.0
1810.5
692.75
548.25
1381.75
1840.0
2366.5
3256.75
3455.25
2739.0
2329.25
2882.25
3355.25
3433.0
3535.0
2807.0
1407.5
651.5
783.0
1940.5
3407.0
3610.5
2828.0
2119.5
1933.25
2454.25
3036.0
2995.75
2223.25
1225.5
1252.25
2120.5
2513.25
2539.5
2635.75
3000.5
4053.75
4917.25
4560.5
4125.25
5438.25
8103.75
9546.0
9119.75
9024.75
9293.0
8012.25
5775.5
3966.0
2529.75
1469.25
805.5
703.75
1761.75
3347.5
4229.0
4293.0
4037.5
4121.75
4618.75
4905.25
5073.0
4921.25
3345.0
1110.5
410.5
1324.5
2414.25
3396.0
4110.25
3434.5
1812.25
1086.5
1245.0
1468.75
2021.5
2768.0
2787.0
1730.25
716.5
833.0
1282.75
1880.5
3493.75
4897.75
5121.75
5030.25
4422.75
3554.5
3578.5
3814.0
3963.25
4602.25
4704.5
4310.0
4541.25
3803.25
1566.75
933.0
1993.25
1549.0
-254.25
-1168.5
-706.75
426.0
1205.5
1572.75
2102.25
2262.25
1729.25
689.5
-468.5
-506.5
210.0
368.25
533.0
813.75
1124.25
2393.75
3800.5
4300.25
4025.5
2561.0
807.75
387.75
924.25
1421.5
1350.75
1098.5
1451.25
1743.0
1527.5
1331.75
1039.5
1027.25
1876.25
3034.0
3993.75
4465.75
4376.5
4278.25
4112.5
3130.5
1401.75
59.0
-362.25
-642.25
-632.75
659.0
2252.25
2615.0
2251.25
2141.0
2379.5
3098.75
4032.0
3868.75
2645.75
2200.75
2695.0
3089.25
3567.25
4309.25
5254.0
6134.25
5660.5
3817.5
2300.25
2010.0
2797.0
3490.25
3223.75
3237.25
4089.5
4385.5
3465.75
1586.0
-627.75
-1976.5
-1760.5
-403.0
630.5
173.0
-980.75
-1678.5
-1732.25
-1034.5
-179.5
-11.5
13.5
390.75
607.0
394.75
-200.25
-872.75
-827.75
165.5
1131.5
997.75
164.0
-233.5
-423.75
-938.5
-856.75
539.5
2468.25
3637.25
3330.5
1907.75
494.0
248.75
972.0
792.0
-388.0
-90.25
1716.0
2182.0
870.0
-93.75
-38.75
633.5
2164.75
3621.5
3566.0
2645.75
1547.25
560.25
1015.25
2174.75
2089.5
1627.25
1880.75
2202.75
1465.25
-966.75
-2872.5
-2181.0
-1103.5
-784.0
428.5
1772.75
2113.0
2745.5
3338.75
2406.0
2056.25
4152.0
5663.5
4824.25
3496.5
2024.5
969.5
1733.5
3302.25
5189.5
7221.0
7960.0
8222.0
8305.75
7108.5
6014.75
4617.0
1574.5
-716.0
-1601.75
-1950.0
-832.25
472.25
1169.5
2890.0
4493.0
4492.75
4259.75
4735.75
5122.75
4499.75
3849.0
4101.75
3823.0
3196.0
3483.25
3162.0
1596.5
556.0
1389.25
4156.5
6624.75
6897.25
6075.5
5060.5
3709.25
1956.25
-107.5
-889.5
278.5
1511.75
2293.0
3440.75
4459.5
4412.75
3583.0
3141.5
2550.0
1000.0
402.5
951.75
778.75
967.0
2005.75
2311.5
2374.0
2465.5
1467.5
-298.25
-1269.75
-74.5
2294.25
3649.5
4272.0
4671.75
4377.5
3563.5
1690.5
-339.5
-12.75
1518.0
2042.75
2313.25
2803.0
2894.5
2374.0
1576.0
1554.0
2676.25
3916.25
4347.5
4313.0
4514.25
4030.25
2586.0
2184.25
2489.5
1831.5
1890.5
3325.5
3639.0
2903.5
3113.75
3788.25
4084.0
4230.5
3408.5
1996.25
2146.75
2936.75
2524.75
2211.0
2448.0
2054.0
1170.75
356.25
-39.25
-71.5
12.0
253.5
-46.75
-47.25
1692.25
2568.25
1287.25
622.75
849.25
947.0
1336.0
1704.25
1601.0
816.0
-275.75
-992.5
-1745.0
-1793.75
-853.0
-757.0
-651.25
384.75
577.25
459.25
875.25
813.0
540.0
724.5
1857.5
3247.5
2662.25
929.5
395.5
712.0
1023.5
1207.0
1548.75
2073.75
2249.5
2818.25
3852.25
3902.75
3340.5
2813.0
1920.75
1222.75
1567.5
2861.25
3782.5
3713.0
3577.5
3034.0
2317.0
2598.25
2164.5
511.5
-148.5
154.75
487.5
661.5
750.25
895.0
278.25
81.0
1874.5
3092.5
2396.5
1430.0
1221.75
2134.0
1973.25
95.75
-383.75
-998.5
-3053.25
-2438.75
-38.75
1005.25
2121.75
3259.25
3721.75
4112.25
3674.75
3138.5
2909.75
1419.75
453.75
1633.0
2326.0
1519.0
921.25
1255.25
1692.75
1062.0
159.5
13.0
-629.5
-1366.5
-571.5
298.75
24.25
-733.5
-1729.0
-1891.75
-708.75
534.25
1072.25
50.0
-1736.5
-1315.75
521.0
1311.0
1747.0
2293.0
2608.25
2386.75
955.25
-263.75
-321.75
-811.75
-1764.5
-2062.5
-1078.75
916.75
1573.5
835.5
1100.5
1246.75
124.0
-382.5
-211.25
-274.0
154.5
1115.25
1939.75
2598.0
2909.25
2616.0
2228.5
2272.0
2245.75
1437.0
313.5
-122.5
75.25
534.75
1612.75
2765.75
3001.25
2779.0
1852.5
-423.0
-1997.5
-1292.75
199.75
1058.25
1329.5
1925.75
3520.25
5092.75
5222.75
4218.75
4032.5
5433.5
6395.75
5964.25
5386.75
4511.0
3204.25
2686.25
2720.0
2500.25
2259.75
2183.25
2269.0
1982.25
836.25
211.0
1643.25
3971.25
4954.5
4823.25
4756.75
3381.25
258.75
-1777.5
-2025.5
-1704.25
-376.75
1205.5
2167.0
3828.5
5296.75
5245.0
5588.75
6511.75
6543.5
6168.5
5176.25
3599.5
3249.5
3618.75
3231.5
3108.75
3952.5
4735.5
4326.5
2369.0
519.0
847.25
2359.5
3267.0
4253.0
5518.75
5935.25
5780.5
5160.75
3927.75
3671.0
4827.0
6206.25
7131.0
7423.75
8843.5
11949.75
13547.5
13220.75
12807.5
12170.0
11808.25
10808.75
8296.0
7839.75
9321.25
8989.5
8318.5
8366.75
6936.5
4895.75
4266.5
4929.5
5536.5
4982.25
4233.5
4303.0
4472.75
4668.75
5325.25
5682.25
5200.75
4961.0
5389.75
5070.25
4165.25
4235.75
4882.25
5488.75
6303.5
6825.5
6693.5
5796.5
4020.25
2135.75
964.0
1085.0
2680.75
4156.0
3970.0
3343.75
3759.0
4090.5
3404.25
2873.25
3174.75
4124.5
5169.25
4917.25
3608.5
2833.25
2580.25
2635.75
3438.75
4887.0
6329.25
7194.0
8542.0
11039.25
12822.0
13784.25
15426.25
16675.0
16265.75
14993.75
14059.75
13304.0
11259.25
8119.5
5392.75
3574.25
3067.25
3260.25
3009.5
3059.0
3622.5
4044.25
4567.25
4979.25
5381.25
5756.25
4770.5
3074.75
2657.0
3471.25
4498.5
4400.25
2812.0
1796.25
1956.75
1143.5
-757.75
-1549.25
-880.25
12.5
955.25
2283.5
3610.0
4227.0
4109.5
3917.0
3418.0
2619.25
3327.75
5241.75
5548.0
4287.25
3548.0
3754.75
4283.0
4425.75
3994.5
3707.0
3803.0
3583.0
2850.75
2418.75
2858.25
3821.25
4526.25
4421.0
3931.0
3605.25
3248.25
2835.5
2095.25
1170.75
1301.25
1581.75
867.0
1069.0
2069.75
2068.75
2299.0
2987.25
2804.5
2962.0
3769.25
3474.0
2823.5
3433.25
4316.0
4722.25
5451.75
5856.5
4917.75
3636.75
3173.25
4013.25
6173.5
8293.5
8973.75
8423.5
8054.0
8416.0
8167.25
7383.25
7471.25
7384.5
6497.5
6505.75
7531.75
8039.0
7180.75
6043.5
6289.75
6372.0
4645.0
3373.75
3485.25
3324.5
3263.75
3848.0
4116.0
4161.0
4238.5
4378.5
5800.75
7646.75
7448.25
6677.0
7289.25
7799.75
8087.0
8881.0
8946.25
8110.5
7129.25
6237.75
5777.75
5822.5
6790.75
7960.5
7717.25
7550.25
8140.75
7379.75
6405.0
6727.75
6885.5
7001.5
7716.5
8227.5
8207.5
7328.0
5975.25
5459.25
5727.25
6184.5
6830.5
7891.5
9492.0
10202.75
8869.25
7772.0
8708.25
9581.0
9171.75
9013.0
9233.5
8673.25
7472.0
6852.5
8180.0
10476.5
10834.25
9501.0
8683.5
8282.25
7750.75
7155.0
6299.75
5818.25
6265.75
6963.25
7655.75
8907.25
10541.75
11793.25
12577.0
12911.0
12545.75
11641.25
10513.5
10131.0
11048.25
11650.25
11324.5
10919.75
9951.25
8829.25
8450.75
8358.25
9334.0
11398.0
12556.25
12819.25
13054.25
13228.75
13256.25
12304.5
10552.75
9467.5
9056.5
8578.5
7745.25
7006.75
7209.25
7775.0
7832.75
7568.5
7108.0
6731.0
6913.5
7834.0
8799.0
8250.0
6712.75
6078.0
6075.0
6188.75
6340.0
5671.5
4859.75
4991.0
5082.5
4510.0
4332.25
5184.0
5936.0
5869.75
6276.0
7342.0
8172.25
9323.0
10373.25
10187.0
9368.75
8164.75
7144.5
7523.75
7625.0
6363.75
6105.75
7023.75
7131.0
6774.75
7141.25
8355.25
9674.5
10148.75
10131.25
10002.5
9301.75
8847.0
9296.5
9379.5
8581.25
8463.25
10425.25
12885.25
12997.25
11825.5
11867.0
12074.0
11475.25
11233.5
11241.0
10401.25
8693.5
7029.5
6373.5
7174.75
8853.75
9487.75
8551.75
7964.75
7902.5
7301.0
6653.75
5924.25
5189.25
5481.0
6420.25
7489.5
8340.75
8119.5
7681.0
7598.25
6729.75
5314.25
4024.75
3086.5
3563.0
5229.75
6135.5
5335.25
3743.5
2575.25
1632.25
852.75
1353.75
2780.5
3664.25
3744.5
3376.5
2853.75
2445.5
2600.25
3285.75
2901.5
1206.0
676.0
1693.5
2112.25
1994.0
2853.25
3722.0
3165.25
3064.0
4791.25
6021.0
5761.5
5203.75
4571.25
4714.25
5646.75
5199.25
3757.0
3409.0
4010.0
4547.5
4607.5
4887.25
5470.75
4621.75
3315.5
3444.75
2962.0
1925.75
2861.25
3523.0
2136.75
1897.75
3445.75
3841.0
2731.75
1759.75
1526.25
2516.5
4241.0
4230.5
2333.0
924.25
348.75
461.75
1476.75
1785.0
1158.0
1223.0
1942.0
2787.0
3212.5
2219.0
636.75
300.5
1128.25
1378.0
573.0
353.5
1089.25
1349.5
798.25
568.25
2030.0
4045.75
4106.75
3668.0
4260.0
3667.5
2327.25
2700.25
4321.25
6256.0
7677.5
7486.25
6751.75
7112.75
7857.5
7420.75
6412.5
6084.5
5627.5
5139.5
5412.0
4907.75
3804.0
3863.5
4269.75
4498.75
4462.0
3307.75
2555.5
3745.5
5845.0
7195.5
6136.25
3332.75
1705.25
1854.5
2177.75
1732.75
1192.25
1349.75
1113.75
323.5
232.0
-128.75
-1419.25
-2288.75
-2495.0
-2256.75
-1214.0
621.0
2144.0
1741.25
1044.5
2937.25
5282.5
4900.75
2929.25
1859.25
2401.75
2856.25
2112.25
2180.0
3976.5
5828.0
6483.5
5653.0
4634.5
4672.5
4689.75
4294.5
3980.5
3413.75
3193.0
3458.75
3362.5
3427.5
3592.25
3231.5
3180.75
3477.5
3676.5
4126.0
4241.25
3684.25
2961.75
1963.25
1228.5
1346.5
1350.25
985.25
1347.5
2339.0
2623.75
1969.75
1192.75
468.25
222.5
977.75
1520.0
1345.5
1690.75
2260.75
2264.5
2334.0
2714.75
3206.75
3634.5
3423.75
2855.5
2816.5
2746.25
1515.25
-115.75
-594.25
-238.0
35.25
471.25
1378.5
2572.5
2998.25
1475.25
-842.25
-2208.0
-2229.75
-575.5
1059.25
184.5
-1048.75
-262.75
35.75
-1455.75
-2454.0
-2062.25
-915.25
519.0
1259.0
1097.5
1174.75
1855.5
2753.0
3759.0
4404.5
4111.0
3167.5
2497.75
2616.25
3089.75
3454.5
3814.25
4446.75
5391.75
5661.25
4487.25
3010.0
2250.5
2413.75
3566.25
4201.5
3130.25
1581.25
1098.5
2171.25
3176.25
2373.75
1785.0
2892.75
3639.25
2856.0
716.5
-1423.25
-1113.0
478.25
304.0
-796.75
-491.25
686.0
910.25
1077.25
2609.5
3450.75
2628.5
1978.75
1368.25
441.25
148.25
341.25
647.25
602.0
211.5
517.0
883.0
668.5
477.75
-311.25
-1091.5
-507.25
-69.0
-752.0
-1205.25
-306.5
1456.25
1836.0
424.5
-568.25
-637.0
-184.25
913.75
2025.0
3182.75
4433.5
4445.25
3103.0
1889.5
1745.75
2353.25
2588.0
2077.75
1417.0
753.5
197.5
498.0
1323.25
985.5
-271.0
-389.75
425.0
649.5
526.5
584.25
410.0
130.5
752.75
1914.75
1595.25
380.5
777.25
2146.25
3187.0
4265.75
4510.25
3500.75
2463.0
1649.75
1220.0
1505.0
2009.0
2922.75
4202.75
4570.5
4008.75
3722.0
3965.0
4338.25
4806.75
5225.25
4899.0
4032.25
3815.0
3726.5
2795.0
2480.75
3148.75
2852.25
2063.75
2016.5
1665.0
1530.75
2986.0
4588.0
4889.75
4056.25
2506.75
958.0
-243.5
-735.0
-50.25
624.75
106.0
-997.25
-1551.5
-1041.0
-338.5
-8.5
860.25
1984.0
2390.0
2310.75
2184.0
2539.25
3044.0
2794.25
2813.5
3928.0
5010.0
5146.5
4469.5
4134.25
4372.25
3972.25
3741.5
5125.0
7633.0
10199.0
11003.0
9782.25
9334.0
10571.0
11997.0
12605.5
12489.75
13856.75
17449.5
20407.0
22220.0
24630.0
26967.5
28796.5
32093.75
38926.75
50187.0
65742.75
85734.0
110886.5
140872.75
174628.25
209388.25
236114.75
242913.75
226740.0
195242.0
158111.5
122667.5
93649.75
72301.25
57006.75
45334.0
35706.25
28452.0
24801.5
23805.25
22463.5
20395.5
19239.0
18329.0
17266.25
16978.5
16356.0
15010.0
14357.0
13994.5
13324.5
12920.5
12850.75
12634.25
11517.5
10337.75
10554.0
10563.25
9823.25
10688.25
12223.0
12332.5
12373.75
13129.25
13690.0
14013.75
14024.25
13745.75
14051.0
15184.5
16696.5
18202.0
19532.75
21378.5
24142.25
26725.0
28660.75
31118.5
35251.25
41203.0
48634.25
58394.25
71606.75
88322.75
110439.0
140886.75
180790.5
231662.0
293785.75
363969.0
433565.0
480192.75
479414.75
432389.5
361405.5
286859.25
221613.0
170602.5
131886.0
103261.0
82899.5
67634.5
55496.75
46357.75
39841.5
34804.0
30687.25
27601.5
25444.0
23699.5
21561.75
19329.25
17724.25
16229.0
15472.5
16015.0
15844.0
14619.0
13877.25
13812.25
13884.75
12854.75
11513.5
12177.75
12788.5
12079.75
12784.25
13727.25
12980.5
12564.0
12841.5
13134.0
13418.25
12536.75
11683.0
12666.25
13348.75
13258.0
14673.0
16085.25
15701.25
15703.25
16939.75
18803.0
22320.25
26855.5
31078.75
36983.5
47201.75
61849.0
79567.75
100487.0
126107.0
156317.5
189968.0
221166.5
236335.25
227991.0
201664.5
166138.5
130254.0
100221.0
76651.25
59741.0
47741.75
37320.5
29912.0
25456.25
20751.5
16770.25
14043.5
11088.0
9419.0
9453.75
9401.75
9387.25
9514.75
8912.0
8110.25
7595.25
6509.75
5908.5
7589.5
8886.5
7337.75
5648.0
5203.75
5020.25
5895.5
6837.75
5862.0
4947.75
5307.0
4694.5
3381.75
3304.75
3124.75
2067.75
2520.0
4956.5
7278.25
8052.0
7045.75
5630.0
5060.0
4372.25
3176.5
2721.0
3133.0
3484.75
3579.25
3579.0
3449.25
3651.5
3999.5
3392.75
2702.0
2870.75
2609.25
2144.5
2617.75
3686.5
4856.5
4818.0
3704.25
3712.5
3941.25
3317.75
3260.75
3359.25
3203.5
3317.75
3258.5
3320.0
3161.75
2520.25
2494.0
1911.25
782.0
1426.75
2247.5
1724.25
1351.0
887.25
392.75
1020.0
1782.25
1695.0
1362.25
1352.25
1580.25
1768.5
1969.5
2202.5
2330.25
2087.25
1331.5
936.25
1550.75
2696.0
3409.25
2671.5
1544.25
1546.25
1502.5
1218.5
1545.0
1320.5
765.5
927.25
810.0
520.25
1263.75
2538.25
2951.25
2209.5
1437.5
979.25
462.75
606.75
1161.75
1082.25
1123.75
1903.25
2266.5
1467.0
544.25
-12.25
-1434.5
-2953.25
-2744.25
-1840.5
-784.5
1050.5
2304.5
2459.0
2231.5
1331.25
541.25
510.75
-130.0
-1166.75
-906.25
114.0
808.75
1610.5
2361.0
2479.0
2127.25
1115.75
-52.75
-304.75
-109.75
297.0
914.25
860.75
671.0
510.75
-453.0
-779.75
-99.5
-86.25
80.0
1420.0
2760.25
3491.75
4183.75
4907.25
4597.75
3413.0
2941.5
2784.75
2306.25
2405.5
2699.75
2605.75
2477.25
1927.75
950.5
354.25
489.0
898.5
868.25
1080.0
2294.25
3120.0
2783.5
2343.5
1889.75
1153.0
1153.75
1414.0
121.75
-962.5
538.75
2528.25
3433.0
3811.0
2937.5
1714.75
1622.75
1454.75
1374.75
2468.5
3509.25
3819.75
4031.25
4168.0
3868.5
2979.5
1619.0
-140.25
-1530.75
-1546.5
-1055.75
-859.75
-281.25
314.75
17.0
-987.0
-2071.25
-2544.5
-2018.0
-1008.5
-845.75
-1887.25
-2372.5
-1309.75
139.75
880.75
706.25
340.25
834.0
2002.25
2345.5
894.75
-517.25
-84.25
503.5
859.0
2555.5
4032.5
4307.0
4940.0
5319.25
4446.25
3059.5
1633.0
900.5
1349.0
2054.75
2425.75
2401.5
1547.0
386.0
232.25
574.75
234.25
-47.0
24.5
-405.25
-899.5
-1335.75
-2354.75
-3387.25
-3931.75
-3755.5
-2557.0
-1510.75
-1431.25
-1100.75
233.0
1535.5
1637.75
1314.75
2140.5
3023.75
1975.5
308.0
45.75
410.5
566.5
806.5
643.75
291.75
462.75
365.25
17.25
-336.75
-1872.5
-3327.0
-2777.25
-1819.75
-1457.5
-657.0
706.25
2461.0
4136.0
4541.5
3399.25
1598.0
171.25
-181.75
798.5
1968.0
1311.25
-656.0
-1839.0
-1923.0
-1178.0
-32.25
840.5
1908.75
2881.0
2676.25
2013.0
1788.5
1710.25
1291.5
132.25
-1326.25
-1872.25
-1090.25
-103.5
67.25
155.75
246.25
-377.0
-97.5
1753.5
2903.5
3026.25
3338.75
3674.0
3748.75
3188.0
1799.0
895.25
1559.5
2754.0
2596.75
1325.25
889.75
1476.75
2337.0
3559.5
4406.25
4438.25
4306.25
3381.25
1701.5
1379.25
2517.25
3127.0
2641.25
1333.75
-820.25
-2838.75
-3252.75
-2180.75
-913.75
-349.75
-515.5
-472.0
41.0
-95.5
-234.5
822.0
1277.5
860.25
2123.75
4107.0
4329.0
3595.75
2704.0
1062.25
-630.5
-786.5
455.0
1134.5
1173.0
2153.25
3189.0
3078.0
2635.75
1804.0
242.5
-1128.0
-1485.5
-493.0
829.75
880.5
243.75
-34.5
-306.5
-367.75
49.5
228.25
573.25
2071.0
3625.25
3959.0
3561.75
2585.25
1308.25
1346.5
2501.5
2532.5
1191.5
533.0
1568.0
3014.75
3694.5
3598.5
2588.25
1096.75
-165.0
-1726.25
-3154.0
-2837.0
-1255.5
-29.5
619.0
691.75
-294.0
-1159.0
-345.5
281.0
-972.75
-1787.25
-908.75
-40.0
-166.25
-1052.5
-1908.25
-2572.0
-3537.75
-3888.0
-3183.25
-2592.0
-2226.0
-2067.75
-2811.25
-3634.0
-3050.25
-1470.5
-214.5
536.75
431.25
-692.75
-786.0
367.5
366.75
-734.75
-2056.0
-2984.0
-2011.25
-120.25
1421.25
3170.75
4030.5
3980.25
3933.75
2496.0
1135.5
2642.75
4540.75
4071.25
2680.75
2024.75
1301.5
-432.0
-1894.25
-1703.0
-521.0
136.5
-134.5
233.0
1630.5
2201.0
1917.75
1569.5
777.75
149.5
413.0
1593.25
3204.25
3692.0
2873.0
2072.75
1847.75
1928.75
1312.25
449.25
679.5
430.75
-886.0
-952.5
-175.5
-781.0
-2455.0
-2830.0
-1063.25
232.0
-216.5
-243.75
447.25
328.25
-448.75
-665.5
349.5
1687.25
2173.0
2088.5
2111.75
2625.75
3154.0
2637.75
1315.0
216.25
199.5
1340.5
2632.75
4201.25
5523.0
3945.5
668.0
-605.75
-512.25
-572.5
-253.75
-223.25
-1028.0
-1325.5
-846.75
-1089.5
-1835.75
-1097.75
544.0
1040.25
986.0
1349.25
1534.0
1080.0
-105.0
-800.25
208.0
1280.75
1161.0
422.5
-592.25
-375.5
1403.5
2457.0
2899.25
3199.0
1739.0
-439.75
-1640.5
-2143.25
-1439.75
-203.75
-37.5
-40.75
804.5
2128.5
3086.0
2920.5
2533.0
2548.0
1980.5
1010.75
493.75
606.0
1131.0
1239.5
1224.75
1856.5
1782.25
512.75
215.0
1734.25
3451.0
3985.5
3132.25
1410.75
-85.0
-1112.0
-2226.0
-2502.0
-1822.25
-2136.5
-2387.25
-455.75
1460.0
1560.75
1289.25
1289.5
1400.25
1581.25
1267.0
879.0
1066.5
766.0
-511.5
-1841.0
-3038.0
-3731.25
-3234.75
-2642.0
-2634.5
-2610.5
-3288.25
-4332.25
-3564.25
-1596.25
-539.5
-239.0
-103.5
-95.25
690.0
2221.25
2355.25
780.5
-540.75
-1499.5
-1865.5
-388.25
771.25
-112.5
-573.0
175.5
631.25
796.0
920.5
402.75
-925.25
-1558.25
-221.25
1302.75
1332.0
704.5
177.25
-242.0
-696.0
-589.5
894.25
1829.5
545.75
-944.5
-1241.75
-833.25
-31.0
358.75
-272.75
-1641.75
-2863.5
-2785.25
-1919.0
-1263.0
-427.5
-73.0
-869.75
-1297.5
-1063.75
-1412.25
-2037.25
-2262.25
-1932.5
-863.75
302.75
960.25
945.25
-24.0
-842.75
-513.75
-193.25
-241.75
210.25
1034.75
1521.25
1100.0
451.5
637.25
947.5
938.0
755.25
79.75
-271.0
-480.25
-1702.5
-2484.75
-2001.5
-1725.0
-2087.5
-2487.75
-2467.75
-2593.5
-3031.5
-2369.0
-1381.25
-1364.75
-1176.25
-1273.0
-2318.0
-3255.25
-4082.5
-4303.0
-4114.0
-4784.75
-4292.25
-1734.75
-5.0
128.25
91.25
692.5
1353.75
1235.5
1352.75
1609.5
909.5
389.75
13.5
-624.0
302.5
2345.5
3365.0
2572.75
11.0
-2646.0
-4218.5
-5237.0
-5691.0
-6060.0
-6280.5
-5243.75
-4149.75
-3390.0
-1131.5
1468.0
2188.25
1339.25
-139.75
-942.0
-422.25
-231.25
-1077.5
-1147.0
269.75
1238.5
537.25
-424.25
-895.25
-1621.0
-2043.5
-1882.0
-2154.5
-2648.75
-2881.75
-2687.0
-1816.5
-1370.75
-1361.0
-827.0
-743.0
-347.75
1461.0
2366.25
2012.25
1328.25
-257.5
-1026.5
-457.5
-586.25
-1058.75
-1168.75
-434.75
903.5
-224.0
-2873.75
-3048.5
-2209.0
-2302.5
-1933.25
-1080.0
-556.25
-209.0
245.75
1139.5
2273.5
1811.25
-1386.25
-3972.0
-3045.0
-1298.75
-1017.25
-1777.0
-2656.0
-1700.25
205.25
369.0
-390.0
-826.75
-734.75
-845.5
-2921.25
-4846.5
-4419.75
-4110.5
-4634.25
-4712.5
-4229.75
-3380.0
-3555.25
-4415.5
-3808.25
-2178.0
-331.75
988.75
695.5
65.0
-726.75
-2521.25
-3134.25
-1450.5
919.75
2347.75
1782.75
639.25
649.0
582.75
212.75
873.25
1290.5
108.5
-1014.75
-768.0
270.0
1438.5
2187.0
2630.25
3023.5
2495.0
1490.75
1278.25
943.0
-186.0
-1286.25
-1569.5
-654.75
307.5
341.0
-174.0
-1318.75
-1787.75
-175.75
1564.25
1899.0
1217.25
-150.75
-1375.25
-2314.75
-3321.0
-3499.75
-2467.75
-1462.5
-1782.25
-2724.75
-2886.0
-3139.75
-4088.75
-4484.0
-3968.75
-3412.25
-4006.25
-4663.0
-2953.5
-1266.25
-2195.5
-2920.25
-2078.5
-833.25
644.5
1228.0
514.0
-197.0
-474.25
-117.75
607.0
959.5
1470.5
2444.0
2791.0
1537.25
-713.25
-1610.5
183.75
2790.75
3506.75
2419.75
2065.75
3066.75
3230.0
2139.25
1828.75
2721.0
3704.0
4474.0
4545.0
3219.75
1032.0
-1095.0
-2017.75
-1172.5
-31.75
944.5
2389.5
2819.25
1572.75
84.5
-802.25
-758.25
-247.0
483.25
1544.5
1025.0
-1217.0
-2354.25
-1792.75
-294.25
1244.75
1183.75
-136.25
-1240.25
-1388.25
-377.25
782.75
1210.5
906.5
710.0
1790.75
2461.0
1060.25
-152.5
435.5
1797.25
2096.75
682.75
-75.0
763.0
1522.25
2284.5
2737.0
1974.75
1249.75
879.0
193.5
12.25
857.5
2111.25
3274.75
3968.25
3440.5
2233.25
2053.25
2190.0
1411.25
654.25
349.75
719.25
1458.0
979.75
166.25
528.25
1514.75
2604.0
2659.0
1765.5
1568.75
1294.75
594.25
-50.5
-1883.0
-3599.75
-2887.25
-1141.25
-286.25
-97.5
699.5
2226.25
3453.0
3861.25
2625.0
508.0
-327.25
-764.5
-1510.5
-1580.25
-1820.5
-2618.25
-3777.25
-5138.75
-5282.0
-4368.5
-2634.25
13.75
1169.5
1360.25
2656.25
3017.5
1969.5
1140.75
823.75
1213.25
1005.5
120.5
398.0
497.5
-149.0
-282.0
-1043.0
-1618.5
-413.5
151.75
-1049.0
-2147.5
-2429.5
-2466.75
-2697.75
-2554.25
-1602.25
-1005.0
-1331.25
-1680.5
-1958.75
-2544.25
-2558.75
-1728.75
-1621.0
-2279.25
-1808.5
-180.75
902.0
717.75
163.75
306.5
679.25
390.75
-233.0
-467.25
-159.25
271.25
754.5
1175.0
448.0
-874.5
-923.0
-388.5
-457.25
-421.5
-105.75
-316.75
-1267.75
-2036.0
-2094.25
-2365.75
-2609.0
-1652.0
-60.5
1468.5
2572.25
2615.75
2449.25
2762.75
2415.0
1077.5
-69.75
-664.75
-1907.75
-3619.75
-3708.0
-3043.25
-3868.25
-4473.75
-3535.75
-2871.5
-2997.25
-3607.0
-4486.75
-3761.75
-1196.5
168.25
-1109.25
-2577.25
-1595.25
873.5
2309.5
2548.25
2505.75
2451.75
2704.25
2717.75
1582.0
109.5
-551.0
-794.0
-1242.5
-1185.75
75.75
1536.5
2161.0
1786.0
530.0
167.25
1777.25
2767.25
1551.5
-7.75
-196.25
1103.5
2516.5
2618.75
1561.5
215.5
-189.75
259.75
74.25
171.0
1158.0
1278.25
1411.75
2260.75
1878.0
1289.25
1967.75
2522.0
2807.5
2736.25
1394.75
248.75
196.0
-231.75
-744.5
151.25
1342.75
984.25
114.25
465.25
1244.5
902.0
-436.0
-1222.5
-440.25
714.25
685.25
117.75
271.0
621.5
218.0
-13.5
659.5
668.5
-367.75
-678.5
-285.25
-462.25
-706.5
115.5
1015.75
67.25
-1599.0
-1784.25
-1495.75
-1790.25
-2115.0
-2562.25
-2556.25
-2224.25
-3150.0
-3993.5
-3076.25
-1668.75
-345.75
294.75
-554.25
-890.0
-190.75
-720.75
-2018.25
-2263.75
-1624.25
-1011.25
-1255.5
-1757.75
-739.0
1257.0
2240.5
2304.0
2255.25
1730.75
1183.0
2136.25
4280.5
5812.25
6190.25
5779.75
4985.0
4676.25
4869.75
4555.5
3996.0
3821.75
3330.0
2755.25
2926.0
2768.5
2079.5
1673.75
-98.75
-3154.0
-4206.0
-3427.0
-2967.75
-2720.0
-2481.25
-1652.5
9.75
661.5
587.0
1375.5
1633.5
310.25
-1439.0
-2218.5
-1246.25
-173.75
-580.0
-532.0
656.25
598.5
-601.25
-753.25
-326.75
-906.25
-2000.5
-2694.75
-2705.5
-1589.75
-187.5
63.0
-464.5
-1149.75
-1822.75
-1648.0
-778.5
-410.5
-658.0
-960.0
-1187.0
-1305.25
-773.5
613.5
1579.5
1200.25
627.0
1013.25
1674.25
1339.5
109.5
-914.75
-1190.75
-590.25
552.5
1282.0
1703.5
2410.75
2776.5
2858.0
3802.75
4837.75
3903.75
1356.5
-401.75
-740.25
-1160.5
-2191.75
-2781.5
-2247.75
-1082.25
-284.5
-478.75
-1502.0
-2493.5
-2569.25
-1628.0
-318.0
289.25
-165.25
-366.75
128.25
-105.5
-511.25
576.75
1526.75
331.5
-1500.75
-2276.75
-2612.5
-3027.0
-3143.0
-2850.25
-1670.0
403.0
1109.75
-439.0
-1602.25
-1096.25
196.75
1809.25
2424.5
1526.5
713.25
-5.0
-1067.0
-1448.75
-1312.5
-1135.25
-902.0
-885.0
-181.75
954.5
825.0
723.75
1788.25
1987.75
588.25
-974.75
-1628.75
-1844.0
-2335.0
-1701.25
167.25
849.0
887.75
1688.0
1526.75
7.5
-850.25
-416.0
282.75
628.5
954.25
929.25
101.0
-408.0
-165.75
-95.75
81.0
1017.75
1737.25
1196.75
554.25
861.25
790.0
318.75
874.75
1717.25
2377.0
3035.5
2426.75
1197.75
898.0
550.0
43.75
411.25
759.5
399.5
328.75
977.25
1490.25
1252.75
791.25
1165.25
2568.25
3332.25
2098.5
584.0
818.75
1641.5
1014.5
-256.75
102.0
1407.5
1741.0
2106.25
2764.5
1957.5
862.25
1272.5
1854.0
1784.0
2065.75
2415.25
1396.5
-258.5
-98.0
1729.25
2978.25
3128.5
2958.5
2520.5
1340.5
-110.0
-987.25
-1815.75
-2465.25
-2311.75
-3359.5
-5751.25
-5628.25
-2818.75
-845.75
-28.75
1028.75
1944.75
2550.5
3176.75
3055.25
2358.75
2198.5
1656.75
232.5
-328.0
457.75
1512.0
1717.5
809.0
171.5
-121.0
-880.5
-761.0
131.25
339.25
770.5
1645.75
1905.75
1473.0
481.5
8.75
767.0
1640.75
1915.5
616.0
-2002.25
-2466.0
-326.0
1328.0
1835.5
1460.5
370.25
-278.25
-751.25
-1213.75
-632.5
225.0
851.0
2105.25
2916.5
2475.25
2428.75
3298.0
3670.0
2830.0
1576.0
879.75
311.25
-615.5
-938.5
-335.0
163.25
82.75
-256.0
-635.25
-1040.0
-905.0
320.25
1631.5
2020.25
1573.0
302.75
-414.25
1168.25
3416.25
3707.75
2111.25
699.5
943.75
1446.5
1166.0
1737.0
2684.75
2343.0
1783.75
1576.5
1547.75
2186.25
2288.75
1464.0
1524.75
2519.25
3229.75
3011.25
2052.0
2006.5
2893.5
2840.0
2505.25
2808.75
2220.75
757.0
-137.25
-611.25
-690.0
-270.0
-903.75
-2522.25
-2312.0
284.75
2945.5
4246.25
4048.5
2859.0
1440.5
-68.25
-996.5
-706.0
-401.75
-443.0
228.0
616.0
-416.5
-1162.25
-622.5
-228.0
154.0
1668.0
2404.25
745.25
-1113.25
-1508.0
-1024.25
-256.25
738.75
2491.5
3832.75
3059.25
2298.5
2532.0
1817.5
1550.75
2547.25
2957.5
3227.75
2842.25
1383.5
1577.75
2283.25
1092.75
263.5
393.75
190.25
351.75
933.5
1789.5
2871.0
2797.5
1562.0
462.0
-170.5
-158.0
89.25
-641.0
-1589.0
-727.75
1120.75
1882.75
1698.75
691.25
-587.5
360.25
2741.0
3164.5
1835.5
699.5
392.25
455.5
-129.25
-967.0
-995.0
24.25
1843.75
3029.75
3150.0
3371.75
3198.25
2249.75
1036.75
-622.5
-1447.25
-795.75
-124.0
828.5
1824.5
1338.0
670.75
647.75
-281.5
-1211.25
-196.75
1647.0
2773.0
3480.75
3834.0
3860.5
4203.5
4025.5
2908.0
2754.25
3936.25
4983.5
5096.0
4485.5
5183.75
7370.5
7370.0
4983.25
3848.0
4398.75
4898.75
4453.25
2746.5
785.5
141.0
1125.5
2774.0
3832.5
3885.0
3190.0
2141.75
1507.0
1458.75
1220.5
1250.5
3043.25
5696.75
6661.5
5712.25
4130.75
2616.75
2213.0
3099.25
3578.25
3154.5
2979.0
2974.5
2520.0
2241.5
2256.75
1765.75
1208.0
1252.0
1755.0
2833.25
3388.5
2062.75
378.75
20.25
807.25
2162.25
3043.5
3414.75
3731.5
2756.75
996.5
740.75
2001.5
4129.5
6179.75
6319.0
5443.0
5615.0
6385.25
7217.25
8088.0
7601.75
5486.5
4037.5
4297.5
5205.0
6746.0
8569.25
8524.75
6369.25
3995.75
2475.5
1717.5
836.75
-162.0
-252.25
173.75
972.75
2514.75
3233.0
2895.5
2761.25
1632.0
-764.0
-2383.75
-2739.0
-1840.75
42.5
1261.0
1801.5
2350.25
1699.25
-259.25
-1982.0
-2736.5
-2424.5
-1568.75
-972.75
-704.75
-747.0
-849.0
-739.25
-1131.75
-1909.0
-1862.0
-843.75
540.25
1278.0
781.25
443.0
1240.0
2418.5
3618.25
4588.0
4619.75
3124.0
502.5
-791.25
284.0
1114.0
500.5
72.5
568.0
985.75
139.5
-794.75
16.25
842.0
529.25
1412.75
3286.75
3562.25
2517.25
1532.75
365.0
-1129.5
-2167.75
-2385.0
-2049.0
-1708.25
-2204.25
-3065.5
-2863.5
-2033.75
-1469.5
-1063.75
-935.25
-290.5
1028.25
1143.5
508.25
431.25
-451.25
-1783.5
-1734.0
-1289.0
-1449.5
-1290.25
-642.0
-356.25
-481.5
-512.0
-998.75
-2420.75
-3426.75
-2860.0
-1797.75
-1948.75
-2637.25
-1967.5
-890.0
-733.0
-363.0
-48.75
-744.25
-1514.75
-1867.5
-1341.0
-155.75
-12.0
18.0
869.25
672.25
-59.5
-65.25
-466.75
-1500.25
-2826.75
-3684.75
-2784.25
-1603.75
-1871.75
-2616.5
-2779.0
-1946.25
-771.25
-511.75
-837.0
-1400.0
-2198.75
-2337.0
-1790.75
-957.0
-55.25
-250.25
-1436.25
-2022.75
-1565.0
-393.25
677.5
775.0
766.25
1678.5
2432.5
1962.0
1481.0
1844.0
1287.5
-700.0
-1873.25
-1860.0
-2257.25
-3152.5
-3627.0
-3378.0
-3311.5
-3863.5
-3225.0
-1188.0
-338.0
-851.25
-1297.5
-2013.25
-2871.75
-3302.5
-3769.5
-3623.75
-2137.5
-1278.25
-2420.75
-3337.5
-2616.5
-2290.75
-2992.5
-2988.5
-2412.0
-2056.75
-1556.0
-1250.5
-1073.0
-285.5
183.5
-516.5
-1423.0
-1540.25
-1031.0
-621.75
117.0
1827.0
2806.0
1880.75
746.5
268.0
-469.0
-1581.5
-2475.0
-2945.25
-3029.75
-2594.75
-1647.25
-808.5
-885.5
-2155.5
-3434.0
-2769.0
-702.75
428.25
629.5
961.25
564.5
-1087.0
-2750.75
-3772.75
-4247.0
-3619.75
-2063.5
-999.0
-771.75
-656.5
-391.25
386.5
1742.25
2273.0
941.75
-1115.75
-2289.25
-2908.75
-4241.75
-5257.5
-4144.0
-2682.5
-2902.75
-2922.5
-2246.5
-2748.5
-3215.75
-2833.25
-3089.0
-2355.0
82.75
937.75
-231.5
-2056.0
-4322.0
-5019.0
-3610.0
-1913.0
106.75
1521.5
1084.0
889.75
1523.75
1519.25
1272.5
948.25
537.75
773.0
1040.25
866.5
350.5
-606.25
-449.0
1321.75
2584.5
2545.25
1199.0
-1187.25
-2894.0
-3842.75
-4482.25
-3942.25
-3352.0
-3343.5
-2816.25
-3203.5
-4734.0
-4830.25
-3563.5
-1959.75
-604.75
-1021.25
-1765.0
-487.0
474.0
-940.0
-2465.0
-2681.25
-2948.75
-3559.75
-3727.5
-3871.5
-3978.75
-3439.0
-2947.75
-2698.25
-2170.0
-1848.25
-1536.25
-543.0
411.0
302.75
-949.5
-2626.25
-4189.25
-5099.5
-4209.75
-2305.5
-1436.25
-1312.75
-1521.0
-2805.5
-4540.75
-5673.25
-5608.5
-4017.5
-2047.25
-1079.75
-973.25
-1298.0
-1940.25
-2032.5
-1022.5
14.5
726.5
1168.5
-2.25
-1741.5
-1788.5
-1495.75
-1922.25
-2375.25
-3062.75
-3476.5
-3716.5
-4518.5
-4741.25
-4549.25
-4758.75
-4176.0
-2888.5
-1981.0
-1676.75
-1809.0
-1635.5
-1810.25
-3069.5
-3857.0
-3983.75
-4250.25
-4234.75
-4482.75
-5018.25
-4633.25
-3584.0
-2380.75
-777.25
915.25
1826.25
1546.25
680.5
-340.75
-1358.0
-1701.75
-1388.0
-965.75
-1000.5
-2051.0
-3214.75
-3372.0
-2930.0
-2734.75
-3367.25
-4197.25
-4417.25
-4447.0
-3432.25
-887.5
889.5
1289.5
1396.25
436.25
-1317.5
-1624.5
-937.0
-1569.5
-2354.25
-1461.75
-1143.5
-2475.25
-3314.0
-3227.5
-2288.75
-297.5
1152.0
1222.75
910.75
1256.5
1695.0
574.5
-1043.25
-1630.25
-2126.0
-2041.25
-1220.75
-1174.0
-918.0
22.0
486.75
642.5
-214.75
-1902.75
-1798.75
469.5
2884.75
3464.5
2089.5
1144.25
1322.5
1406.75
1488.0
1569.75
1443.5
1522.0
1394.5
574.75
-100.5
267.25
800.25
452.25
228.0
449.0
60.25
-821.75
-1804.5
-2057.0
-696.75
877.5
1845.75
2772.25
2665.5
1224.5
274.0
1035.75
2201.25
1566.75
325.0
588.25
880.5
315.75
-43.75
-232.5
-312.5
-641.0
-1502.25
-1798.75
-1514.0
-734.25
999.25
1650.25
155.75
-1243.5
-1322.75
-558.0
0.0
-340.0
-518.75
128.25
1196.0
2072.5
1460.0
304.25
726.75
1230.0
583.5
22.0
-546.5
-1092.5
-1254.25
-1578.25
-1185.75
-218.25
-434.0
-741.5
-22.0
364.5
-242.25
-1437.0
-2218.5
-2442.0
-3417.0
-4290.5
-3603.0
-2446.5
-2042.5
-2798.5
-3701.5
-3287.0
-2878.5
-3114.75
-2684.0
-2357.75
-2342.25
-1334.5
17.25
806.5
1203.25
1183.75
368.25
-1091.75
-1895.75
-1879.0
-1589.5
-512.0
-157.25
-1489.0
-1923.5
-1226.75
-988.25
-1144.25
-2107.25
-3342.25
-3826.0
-4046.0
-3836.25
-3776.0
-4650.5
-5163.75
-5021.5
-4202.75
-2699.25
-2045.25
-1110.75
645.75
49.5
-1636.5
-1206.5
-288.5
-283.75
-1236.0
-3397.75
-4799.0
-4245.75
-3460.0
-3267.5
-2831.5
-2028.25
-1476.0
-1016.25
-703.75
-1267.5
-1921.0
-2165.0
-3104.0
-3741.25
-2647.25
-1602.25
-2163.75
-3396.5
-4122.0
-4062.5
-3600.0
-3349.0
-3298.0
-2365.25
-580.75
-34.0
-621.0
113.25
2007.75
3194.0
2716.5
531.0
-1622.75
-2741.5
-3808.5
-4070.0
-3360.25
-4198.25
-6212.75
-7053.75
-6995.25
-6262.25
-4335.25
-2455.25
-2005.75
-2677.0
-3314.25
-3679.5
-4335.25
-4531.25
-3699.75
-3093.25
-2759.5
-1770.0
-915.0
-1046.25
-1692.75
-2145.0
-2306.75
-2674.5
-3028.0
-2648.0
-1721.0
-716.5
-139.75
-633.5
-1931.25
-3326.75
-4714.25
-6139.0
-6803.5
-5589.5
-3273.0
-1839.5
-1708.0
-2111.25
-2617.75
-3424.25
-4328.0
-3925.75
-2110.75
-351.25
1053.0
1696.5
974.5
-110.75
-1328.25
-3010.5
-3824.5
-3163.75
-2212.75
-2003.75
-2432.0
-2615.5
-2473.5
-2511.25
-2718.75
-3081.75
-3045.25
-2049.25
-1059.25
-763.0
-412.25
556.5
1326.25
336.5
-2061.5
-3497.75
-2976.5
-1898.25
-2054.25
-3036.75
-2744.75
-1007.5
790.5
1533.5
217.75
-1786.25
-1974.5
-1298.75
-1315.0
-1032.25
7.0
800.0
511.75
-529.0
-1038.75
-1317.0
-2653.5
-3806.0
-3341.75
-2706.5
-2896.75
-2915.0
-2175.0
-725.75
670.25
693.25
-330.0
-1290.25
-2102.5
-2340.25
-1568.5
-327.75
881.25
1480.25
806.0
-1101.25
-2944.0
-2739.75
-1323.5
-1339.75
-1742.5
-754.5
92.25
121.75
315.0
540.75
577.5
789.0
1141.25
820.5
-428.75
-1191.5
-1218.75
-1615.0
-1386.75
40.25
975.5
1082.25
596.5
-964.25
-2315.75
-2296.0
-2175.0
-2789.5
-3498.5
-4025.75
-4474.0
-4368.25
-3223.5
-1658.5
-689.75
-868.5
-2272.0
-3454.75
-3095.75
-2660.0
-3125.25
-3303.5
-2623.75
-802.25
1165.25
1036.0
105.25
0.5
-946.75
-2091.5
-2069.5
-2417.25
-2999.75
-2903.75
-2793.75
-2632.0
-2464.75
-1902.5
-399.5
236.75
-455.75
-1093.75
-1856.75
-1985.75
-902.0
-579.5
-1405.25
-1948.5
-1699.5
-1073.75
-1325.0
-2865.0
-4247.0
-3861.0
-2238.75
-2309.25
-4156.75
-4577.75
-3860.75
-3834.25
-4040.0
-4444.5
-4255.0
-2489.75
-1067.5
-667.75
270.5
1546.25
2220.75
2107.75
1366.75
461.75
-417.0
-1059.25
-1165.5
-732.75
-32.0
-107.0
-1256.75
-1977.5
-1553.25
-1095.5
-2077.25
-3741.0
-3004.25
-517.0
-62.5
-464.75
974.0
2365.75
2346.5
1631.0
-206.75
-2403.5
-3276.0
-3467.0
-3497.75
-2351.75
-717.25
-330.75
-552.25
-39.25
289.25
-335.75
-830.5
-1123.0
-1739.5
-1826.5
-1641.5
-1941.25
-1314.75
195.0
127.0
-1612.5
-2792.75
-1952.75
30.25
564.0
-748.0
-2144.5
-3067.5
-2912.25
-1422.25
-278.0
140.25
361.75
-367.25
-1613.75
-2220.75
-2167.25
-1599.75
-1389.75
-2258.5
-3121.75
-3159.5
-2834.25
-2717.5
-2768.5
-2561.75
-2293.5
-1800.75
-631.75
187.75
159.75
-593.5
-2240.0
-2416.25
-284.5
575.0
-153.25
-123.5
328.25
813.0
718.5
-486.25
-1222.0
-1807.25
-2797.5
-2505.25
-2123.25
-2524.75
-1348.0
435.0
915.5
1511.5
2261.75
2160.0
1991.75
1927.5
1494.75
1238.75
968.5
-494.75
-2035.75
-1546.5
-429.25
-623.5
-1061.25
-1103.75
-1197.0
-1191.5
-1497.25
-2490.25
-3580.75
-3653.25
-2063.25
-591.5
-837.75
-1112.5
-467.25
-248.75
-810.5
-1879.75
-3074.75
-3221.5
-2579.25
-2601.0
-2616.5
-1705.25
-1352.5
-1994.0
-2264.5
-2348.25
-2506.0
-2110.25
-1994.75
-2609.0
-2726.0
-2199.5
-1844.25
-1473.25
-1003.25
-1734.25
-3421.25
-3586.75
-2913.25
-3465.0
-3307.75
-1972.5
-1813.75
-1901.0
-1353.25
-1540.5
-2126.75
-2660.25
-2833.75
-1737.5
-1003.75
-1624.5
-1149.0
479.5
641.5
-533.25
-1467.5
-2289.25
-3259.0
-3581.75
-2846.25
-1884.0
-1846.5
-2315.5
-2183.25
-2606.0
-4339.25
-4911.0
-3385.0
-2007.5
-2090.25
-3056.25
-3511.75
-2898.5
-2263.25
-1924.75
-1629.5
-1766.75
-1978.0
-1948.0
-2424.0
-3864.0
-5505.5
-5268.25
-2470.5
220.25
774.25
113.75
-324.5
-103.75
-185.0
-1605.25
-2908.75
-2020.0
-291.0
-603.75
-2843.5
-5003.0
-5871.0
-4732.0
-2196.75
-256.5
376.0
262.25
-155.0
-429.75
-516.25
-567.5
-157.5
603.75
443.75
-825.25
-1701.0
-1673.75
-1083.75
-348.0
-1213.25
-3517.75
-4679.25
-4743.0
-4224.75
-2653.75
-1612.25
-1209.25
-363.0
-250.75
-671.25
-880.25
-1221.75
-616.25
528.75
1020.0
1464.0
1403.5
1510.5
2821.0
3039.75
1990.75
986.75
-870.25
-2131.5
-1463.75
-599.25
-43.25
-148.5
-999.0
-865.0
-67.25
417.0
1230.25
1321.25
-689.5
-3140.5
-3398.75
-1855.0
-1186.25
-1054.0
419.75
1087.75
-733.75
-1922.0
-1081.5
-1017.75
-2317.5
-2703.5
-1961.75
-1278.5
-998.5
-1484.5
-2104.25
-1370.5
112.75
459.25
-392.25
-841.25
-896.0
-2104.25
-3154.25
-2095.5
-737.75
-323.0
-1.75
124.5
282.5
210.75
-1087.0
-2224.75
-2204.25
-1911.5
-1358.25
-1296.25
-2142.25
-1793.25
-260.0
360.5
379.75
269.75
-672.75
-1812.75
-2823.0
-4108.25
-4005.25
-1822.75
-352.75
-757.25
-1598.0
-2797.0
-4215.75
-4732.5
-5009.25
-5803.25
-5578.5
-3561.0
-1726.75
-1697.75
-2553.25
-3103.5
-3557.75
-3972.0
-3860.0
-3321.0
-2581.75
-1583.75
-649.5
-36.5
486.75
553.75
-522.25
-2232.75
-3330.0
-3002.5
-1675.5
-1247.0
-2464.5
-3410.25
-3044.5
-3169.0
-5098.25
-7220.5
-7423.5
-5981.0
-4055.75
-1857.25
-173.0
-337.0
-1894.0
-3152.0
-3630.0
-3980.75
-4409.25
-4579.25
-4131.0
-3166.5
-2908.5
-4151.25
-5707.5
-6050.25
-4667.5
-2661.75
-2237.0
-3273.0
-3848.5
-4180.75
-4420.5
-2665.0
370.75
1565.5
1369.0
1746.0
1444.5
222.5
9.0
-273.25
-1862.0
-2712.75
-1839.75
-648.0
-418.25
-579.5
95.0
255.75
-679.0
-575.25
-72.25
-422.0
-336.25
-105.0
-508.5
-1538.25
-3251.25
-3553.25
-2074.5
-1897.0
-2976.0
-3090.75
-2098.25
-1046.75
-983.0
-1074.0
-97.0
408.0
-576.25
-1789.5
-2524.0
-2584.5
-1774.0
-1149.5
-1870.5
-2691.0
-2017.5
-930.75
-393.25
143.25
214.75
-690.75
-1710.25
-1694.5
-705.25
-271.5
-784.75
-1526.0
-2114.5
-1428.75
-218.5
-207.0
467.25
1943.5
1421.0
-160.75
-892.25
-1027.75
-857.25
-553.75
276.25
737.25
-652.25
-1978.75
-2468.5
-3833.75
-4929.25
-4646.5
-3894.5
-2979.5
-2465.5
-2415.5
-2095.5
-1828.5
-2226.25
-3606.0
-5139.0
-5266.75
-4449.5
-4071.25
-4526.0
-4759.25
-3174.5
-1413.75
-1542.5
-1911.25
-2068.0
-2733.25
-2827.5
-2746.5
-2450.25
-559.75
1154.0
1305.0
877.0
-613.75
-2526.25
-3023.25
-3023.5
-3089.5
-2276.75
-1383.0
-1474.25
-2474.5
-4066.5
-5363.5
-5793.75
-5549.0
-4598.0
-3800.0
-4193.25
-4163.5
-2564.0
-2274.0
-4698.0
-6514.25
-6048.25
-4787.0
-3493.5
-3423.5
-4756.5
-4710.75
-3894.25
-4829.75
-5801.75
-6237.75
-7183.5
-6763.25
-5576.5
-5517.25
-4357.5
-2062.0
-1254.5
-1221.25
-1626.25
-3599.5
-5374.75
-5474.5
-5094.75
-4139.5
-2233.25
-1753.5
-3654.5
-5445.25
-5719.0
-5069.5
-4603.75
-5234.5
-5527.75
-3989.75
-2572.5
-2804.75
-3010.75
-1995.0
-1193.0
-1611.75
-1942.0
-1844.0
-2071.0
-1812.25
-1094.5
-553.5
413.25
589.75
-834.5
-1905.5
-2578.5
-3429.5
-3145.5
-2208.75
-2169.0
-2824.0
-3129.25
-2286.25
-753.75
360.75
923.25
917.75
-121.5
-1899.0
-3184.25
-3177.25
-2057.25
-690.5
-523.5
-1505.25
-1601.5
-415.0
895.25
1497.5
340.5
-1739.75
-2228.75
-1101.0
-85.75
106.75
-203.25
-695.75
-1527.75
-2286.75
-2727.0
-3558.0
-4391.75
-4766.75
-5215.75
-5235.0
-4546.25
-3924.0
-3557.75
-3437.25
-3014.75
-1658.5
-684.25
-1430.5
-3049.0
-3964.25
-3395.5
-1864.5
-701.25
-266.5
205.25
425.25
-320.75
-959.25
-733.5
-163.5
538.75
169.5
-1758.0
-3161.5
-3557.0
-3643.75
-2911.0
-2034.25
-1585.25
-668.5
350.0
295.75
-566.75
-487.75
846.25
1289.25
605.0
41.75
-766.75
-1385.0
-1307.75
-1283.0
-942.75
-457.75
-861.25
-1904.0
-3018.5
-3104.25
-1955.0
-1531.75
-2040.25
-2539.0
-3257.5
-3440.75
-2803.25
-2327.0
-1735.0
-1151.75
-1279.75
-1124.0
-203.25
428.25
452.25
-74.5
-1211.75
-2113.5
-2412.75
-2962.5
-3604.5
-3351.75
-2066.75
-407.0
359.0
234.5
802.25
1455.0
650.25
-794.0
-2418.25
-4328.0
-4953.0
-3832.25
-2760.0
-2697.75
-2981.25
-3081.75
-3384.25
-3780.0
-3210.25
-1905.0
-1252.0
-1005.75
-184.25
307.25
-477.5
-1292.25
-1229.0
-1086.0
-802.5
219.75
844.0
363.5
-9.25
-484.0
-1988.25
-2898.0
-2486.0
-2315.5
-2381.25
-2483.75
-3086.75
-3307.0
-3240.5
-3598.0
-3715.0
-3646.5
-3730.5
-4380.25
-5940.75
-5946.25
-3762.0
-3021.0
-4181.0
-4752.75
-4134.75
-3062.25
-2954.25
-3750.25
-3820.25
-3053.75
-1551.0
93.0
69.75
-1079.25
-1959.5
-2340.25
-1972.0
-2696.0
-5736.25
-8211.75
-8638.5
-7645.75
-5164.75
-3570.25
-4677.0
-5530.0
-4667.25
-4007.0
-4100.25
-4411.5
-4006.0
-2376.5
-1425.5
-1848.75
-2151.5
-2532.0
-3051.0
-3016.25
-3319.5
-3848.75
-3624.0
-3473.25
-4025.75
-4537.25
-4146.0
-3329.25
-3685.75
-4836.5
-5033.75
-4147.25
-2928.25
-2090.25
-2045.75
-2953.0
-4672.75
-5630.0
-5055.75
-4042.75
-2765.75
-1607.25
-1330.5
-1279.0
-1135.75
-593.25
525.5
545.5
-1211.25
-3418.25
-4689.25
-4685.0
-4463.75
-3876.5
-2639.75
-2144.25
-1578.5
-489.5
-674.25
-931.25
-470.0
-819.0
-1249.0
-1533.0
-2342.0
-2976.5
-3477.75
-3431.25
-2772.25
-3123.25
-3900.25
-3833.5
-3384.75
-2945.5
-3175.25
-3701.25
-3547.5
-4086.5
-5781.25
-6605.25
-6007.5
-5179.75
-4531.0
-3673.75
-3131.25
-3261.25
-3082.0
-2701.25
-2449.0
-1427.5
-277.75
-96.5
-354.25
-411.75
48.75
626.0
535.25
-251.5
-1134.75
-982.5
-479.0
-1614.25
-3224.0
-3841.75
-4262.75
-4103.75
-2791.5
-1014.75
58.0
-749.0
-2586.25
-4435.25
-6062.5
-5515.5
-3175.75
-1896.5
-1336.25
-875.0
-1265.25
-1593.0
-1303.25
-1175.0
-1813.5
-2875.25
-2732.0
-1503.5
-1295.25
-1965.25
-2132.25
-2069.5
-2373.25
-2934.0
-3710.0
-4289.5
-3606.0
-2101.25
-1427.0
-1356.75
-1132.25
-992.75
-590.5
5.75
134.5
-77.75
-710.0
-1777.5
-3293.75
-5510.75
-6466.25
-4850.75
-3271.25
-2770.25
-1922.5
-1583.5
-2337.0
-2239.5
-602.5
1095.75
1495.75
721.25
-184.0
-1123.5
-1994.75
-1588.0
-552.5
-1036.0
-2387.0
-2599.75
-2545.5
-4100.5
-5894.25
-5559.5
-4409.5
-4310.75
-3956.25
-3130.75
-3989.25
-6465.5
-7973.25
-6778.0
-4130.0
-2777.0
-3051.5
-3322.5
-3056.25
-2446.0
-1644.25
-1320.0
-1983.0
-3043.5
-3699.5
-3728.5
-2882.25
-1962.75
-2505.25
-3528.25
-3507.25
-3172.25
-3093.0
-3611.75
-4480.0
-3625.25
-1324.25
118.5
743.0
876.0
101.75
-1011.0
-1825.0
-2089.25
-2116.25
-2328.5
-2327.75
-2284.75
-2685.0
-2933.25
-2410.0
-1373.25
-737.0
-413.0
673.5
1570.75
1000.75
246.75
197.0
-92.0
-1114.25
-2141.0
-2495.75
-2306.25
-1493.25
-408.5
-473.25
-1767.75
-3104.0
-3499.0
-2707.25
-2479.0
-3489.25
-3547.5
-2522.25
-2108.75
-2380.5
-3336.25
-4875.5
-5693.0
-5379.75
-5132.25
-5396.75
-5192.25
-4450.0
-3447.75
-1467.25
392.0
621.25
409.0
81.0
-1297.5
-2853.25
-3642.25
-3902.25
-3967.0
-3499.75
-2006.0
-794.25
-1258.25
-2369.5
-2852.75
-2691.75
-2680.25
-3512.5
-4570.0
-4970.75
-4375.0
-2985.75
-1782.0
-949.5
-514.5
-1179.5
-1969.75
-2060.75
-2480.0
-2978.75
-2852.0
-2513.0
-2042.75
-1909.5
-2255.0
-1833.75
-1057.0
-1676.0
-3099.25
-3575.5
-3127.0
-2802.0
-2869.5
-2761.5
-2118.5
-1512.25
-1365.75
-703.5
986.5
1966.0
1073.5
16.5
-44.0
-332.5
-879.0
-791.5
-1044.5
-1782.75
-2102.0
-2769.5
-3645.0
-3863.25
-4455.0
-5344.0
-5025.0
-3162.0
-585.25
464.25
-622.25
-1290.75
-1447.0
-2787.75
-3664.0
-2845.0
-2700.25
-4215.0
-5373.0
-5708.75
-5832.0
-4480.0
-2042.75
-863.5
-811.0
-1141.75
-1840.25
-2035.75
-1557.5
-579.0
546.0
524.75
-242.75
-765.0
-1404.75
-2042.0
-2763.75
-3424.75
-3143.25
-2739.0
-2648.5
-1975.0
-1083.5
-241.25
456.25
162.75
-1037.25
-2766.25
-4863.0
-6392.0
-6246.0
-4696.5
-3949.25
-4572.25
-4400.0
-3128.75
-1772.75
-722.75
-910.75
-1915.25
-2418.25
-2011.5
-341.25
1103.25
856.0
548.0
776.25
830.25
843.5
-102.5
-1920.0
-2688.75
-2016.5
-589.5
423.25
-104.5
-1162.0
-1462.25
-1398.5
-1544.0
-1935.0
-2303.5
-2423.75
-2523.25
-2892.5
-3418.75
-3952.75
-4630.25
-4965.75
-4325.5
-3622.75
-3738.75
-4232.0
-4823.25
-5145.75
-4884.0
-4759.5
-5041.0
-5145.75
-4621.25
-3238.25
-1674.5
-1140.75
-1904.5
-3053.25
-3413.5
-3502.5
-4679.5
-5808.5
-5250.25
-3943.25
-2845.25
-1749.5
-908.25
-493.5
-413.0
-847.0
-1634.0
-2288.0
-2404.25
-2358.75
-2895.25
-3002.25
-2191.75
-2575.25
-3909.75
-3654.25
-2326.75
-1546.0
-1049.25
-204.5
636.5
250.75
-636.25
81.0
1306.75
1056.75
-176.75
-1307.0
-1558.5
-1756.25
-3268.5
-4349.25
-3041.0
-710.25
239.25
-391.75
-685.0
-896.75
-2271.25
-2860.75
-2432.5
-2975.5
-3484.25
