# Supplementary material for: The effect of hepatopancreas homogenate of the Red king crab on HA-based filler
Source: PeerJ. 2020 Feb 12;8:e8579. doi: 10.7717/peerj.8579 (PMC7023832; doi:10.7717/peerj.8579)
Supplement: Supplemental Information 3 — Raw data from NMR spectra of filler HA experiment. To plot the spectra use the multiplicator from Table S1. Spectral Region: LEFT = 9.001772643541111 ppm. RIGHT = 0.5040992680383022 ppm. [file peerj-08-8579-s003.zip › mm191003_N3.txt]

# File created = Tuesday, October 8, 2019 4:46:06 PM GMT+03:00
# Data set = mm191003  3  1  D:\Bruker\TOPSPIN  Admin
# Spectral Region:
# LEFT = 9.001772643541111 ppm. RIGHT = 0.5040992680383022 ppm.
#
# SIZE = 46447 ( = number of points)
#
# In the following ordering is from the 'left' to the 'right' limits!
# Lines beginning with '#' must be considered as comment lines.
#
-151.8125
-729.0625
-1204.5625
-1085.75
-922.6875
-1236.5625
-1892.625
-2448.25
-2273.0
-1521.8125
-1169.875
-1151.9375
-837.1875
-593.4375
-842.0625
-1027.6875
-767.5625
-833.6875
-1324.0
-1133.75
-498.6875
-305.625
-442.5
-854.4375
-1126.0625
-826.75
-607.0625
-608.6875
-365.5625
200.1875
565.5625
-168.3125
-1120.75
-945.3125
-547.375
-452.3125
-371.9375
-516.8125
-431.375
-540.8125
-1430.5625
-1717.5625
-1252.625
-933.1875
-339.3125
237.9375
164.5
-142.1875
-286.5625
-117.0
19.625
-346.3125
-1061.0
-1848.5
-2122.5
-1672.9375
-1230.0625
-1045.3125
-1247.0
-1917.3125
-2213.25
-2020.6875
-1801.5625
-1168.8125
-418.75
-249.3125
-75.3125
425.625
436.0
-302.0625
-982.5
-688.4375
627.125
1755.375
1848.5
1599.6875
1246.375
274.5
-509.125
-395.875
-238.0
-377.375
-473.9375
-772.3125
-1199.6875
-1271.0
-1248.9375
-1432.0
-1243.1875
-532.1875
-202.0625
-566.0625
-1000.5
-1204.25
-997.875
-124.8125
636.625
421.375
63.0625
113.0625
-374.5
-1122.3125
-1236.0625
-1452.3125
-2049.625
-2449.5625
-2798.0
-2812.4375
-2094.3125
-1320.0
-1069.1875
-1147.125
-988.4375
-562.875
-444.0625
-752.625
-1617.0625
-2753.25
-3030.75
-2711.6875
-2649.125
-2534.9375
-2306.8125
-1900.875
-1253.25
-900.3125
-617.1875
-520.125
-1137.0625
-1358.0
-859.875
-729.8125
-768.625
-863.5625
-1494.375
-1925.375
-1614.9375
-1255.5625
-1210.5625
-1186.0625
-1108.0625
-1006.6875
-785.1875
-602.8125
-472.0625
-77.5
538.375
1084.5625
1211.75
904.875
768.875
742.375
222.3125
-650.875
-1337.75
-1333.25
-838.8125
-531.375
-210.375
75.0
-47.5
120.5
658.125
896.25
983.5
928.0
477.0625
-228.5
-693.9375
-323.1875
361.875
550.9375
504.6875
269.5625
-111.625
-27.625
457.75
729.25
347.5625
-323.375
-328.75
168.0
432.9375
335.4375
-174.75
-617.3125
-280.375
614.5625
1340.6875
1368.3125
993.375
797.0
590.75
505.5
819.9375
960.125
968.375
1253.125
1341.8125
1165.125
1147.5625
1127.9375
883.9375
567.625
375.5625
200.5625
-197.1875
-622.9375
-938.0
-1321.3125
-1304.375
-461.375
467.1875
894.9375
1027.75
996.4375
958.9375
894.9375
580.0
314.5625
104.25
-290.3125
-307.8125
38.0
-48.1875
-566.4375
-1055.375
-1168.875
-1111.5
-1544.4375
-2133.6875
-2212.375
-1990.625
-1838.6875
-2019.4375
-2097.75
-1328.3125
-599.75
-958.4375
-1462.4375
-1202.4375
-1069.875
-1655.0625
-1604.1875
-410.0
509.125
998.375
1495.0
1276.625
554.5625
136.3125
181.8125
716.5
1041.125
747.8125
353.875
7.75
282.3125
1244.6875
1426.6875
847.625
543.8125
214.3125
-190.5625
-261.125
-187.3125
-296.375
-805.6875
-1199.625
-1015.375
-1066.6875
-1250.1875
-591.625
-80.75
-601.8125
-1005.75
-792.4375
-317.9375
248.3125
250.4375
-78.125
-14.625
-398.0625
-1160.3125
-1013.125
-528.5
-511.125
-588.0
-681.1875
-589.25
-158.6875
16.5625
-401.75
-763.5625
-101.6875
804.3125
527.5
162.125
549.4375
475.125
95.8125
-20.25
-428.9375
-690.0
-382.9375
-217.375
-278.1875
-92.625
108.3125
-337.125
-1029.8125
-837.5
-180.625
-191.5
-693.8125
-1255.0625
-1617.625
-1268.8125
-591.5
-433.625
-584.625
-720.5
-916.125
-720.3125
-145.0
246.0625
533.4375
227.6875
-822.5625
-1076.0
-659.8125
-715.5625
-379.625
372.9375
429.1875
-129.0
-1105.0
-2061.4375
-2469.75
-2444.8125
-1771.0625
-1132.375
-1204.75
-701.6875
205.0
206.5
79.75
286.0625
264.125
185.1875
232.75
441.875
716.9375
868.625
1134.8125
1359.6875
1000.875
-53.625
-1299.9375
-1843.5
-1736.125
-1531.0625
-956.9375
-226.125
31.0625
-89.5625
-355.8125
-269.25
267.8125
154.0625
-777.1875
-1278.9375
-1103.4375
-1155.25
-1383.625
-1016.875
-574.875
-622.875
-487.5625
-290.6875
-426.375
-418.625
-553.125
-1012.6875
-1151.0625
-972.5625
-499.6875
122.75
392.875
832.9375
1330.8125
838.9375
43.3125
-261.0
-584.375
-786.9375
-558.375
-108.875
438.0
548.9375
25.8125
-386.0
-325.4375
90.6875
608.9375
765.0
623.9375
473.875
208.3125
-108.375
-380.625
-577.4375
-311.5625
428.875
908.625
625.6875
-51.0
-400.6875
-319.75
-231.9375
-329.1875
-439.0625
-245.25
95.0
38.5
-344.6875
-785.0625
-1309.375
-1807.1875
-2289.625
-2494.25
-1877.8125
-906.875
-314.8125
-199.625
-554.875
-811.25
-297.25
647.4375
1201.0625
752.4375
-258.8125
-831.8125
-1174.3125
-1443.25
-902.125
169.1875
989.5625
1256.8125
747.3125
204.6875
524.9375
1107.9375
1448.6875
1885.5
2130.8125
1732.5
1282.5
1596.5
2368.5625
2562.0625
1782.3125
420.5625
-1002.0625
-1924.8125
-1948.75
-1316.9375
-643.9375
-47.875
747.75
1204.1875
619.0
45.625
535.4375
904.625
351.6875
-113.875
-70.0
217.6875
865.625
1671.3125
2058.6875
1850.4375
1590.0
1622.0625
1357.4375
791.1875
439.9375
46.625
-23.75
618.0
941.25
830.4375
937.125
874.4375
750.625
1052.5625
1383.6875
1315.3125
716.125
45.3125
159.125
784.5625
881.0
135.8125
-910.6875
-1643.1875
-1913.125
-1680.0
-1088.6875
-653.375
-483.125
-324.25
49.0625
577.375
693.25
505.1875
521.375
322.8125
-85.125
-169.5625
-142.75
-125.5625
-176.0
-408.8125
-292.9375
136.4375
211.9375
60.3125
115.5625
409.625
668.3125
668.3125
497.75
250.75
187.125
362.875
218.125
-250.875
-781.5625
-1430.3125
-1561.8125
-930.125
-256.5625
360.5625
839.8125
787.1875
486.0625
157.4375
-87.75
-16.375
-73.25
-302.625
-71.75
193.1875
37.0
64.0625
149.5
-178.5625
-423.1875
-588.25
-934.875
-787.6875
-303.875
-231.4375
-170.8125
54.875
281.8125
766.8125
966.6875
611.5
448.6875
273.3125
-165.125
-47.0625
646.75
978.9375
512.9375
-247.9375
-491.8125
-114.0625
395.3125
407.3125
-318.25
-969.8125
-1069.625
-1050.3125
-747.75
-261.0
-404.6875
-873.625
-919.125
-602.6875
-149.875
110.0625
-76.375
-419.8125
-537.75
-301.4375
95.625
435.0
689.6875
552.5625
40.75
-149.6875
-210.5
-892.4375
-1790.25
-2261.875
-2346.75
-2012.0
-1493.1875
-1441.875
-1719.875
-1649.625
-1123.25
-476.5
-265.6875
-829.9375
-1477.375
-1374.9375
-780.375
-338.0625
-308.8125
-631.375
-961.3125
-965.125
-488.4375
251.3125
547.8125
461.0625
803.0
1065.9375
391.8125
-532.0
-1134.875
-1509.9375
-1442.25
-1297.375
-1398.25
-1215.5625
-868.625
-607.75
-273.6875
-427.9375
-1072.3125
-1492.375
-1785.4375
-1759.0
-1366.3125
-1637.5
-2274.75
-2092.75
-1465.0625
-1168.6875
-1108.625
-774.875
-21.6875
593.4375
880.625
1018.0
824.75
611.75
675.8125
486.5
44.8125
-59.75
306.8125
898.25
1265.875
1206.0
816.5
184.625
-23.75
497.8125
578.875
-58.75
-288.125
-416.3125
-1036.875
-1065.0
-397.75
-86.5625
204.625
577.125
188.6875
-386.6875
-321.875
-161.4375
-313.75
-659.0625
-1097.0625
-1270.5
-826.125
20.0625
464.5625
54.5625
-579.125
-768.8125
-711.875
-848.4375
-1157.5625
-1281.8125
-1149.0
-839.75
-267.5625
274.5625
533.0625
905.125
1246.5
858.5625
86.8125
-281.875
-323.125
-211.3125
-101.625
-560.75
-1162.1875
-979.625
-554.3125
-482.125
-651.875
-1283.3125
-1828.5
-1694.625
-1527.375
-1132.5625
-91.75
526.9375
365.625
267.0
475.0625
648.875
530.0
239.75
111.4375
372.9375
726.1875
305.9375
-605.875
-775.5
-371.4375
-104.625
49.0625
180.3125
438.6875
615.0625
374.8125
105.0625
2.9375
-5.3125
111.375
120.8125
72.9375
80.8125
164.5
401.1875
12.5625
-1023.875
-1254.0625
-837.625
-814.8125
-703.625
-93.25
275.1875
-384.4375
-1543.125
-1793.125
-1124.375
-382.1875
273.1875
543.875
352.625
212.9375
84.0
-176.4375
-326.5
-264.5
230.4375
1073.5625
1277.9375
494.375
-204.0
-256.3125
-130.375
17.5625
17.9375
-534.875
-1487.4375
-2347.25
-2426.5
-1579.9375
-992.5
-1258.6875
-1683.9375
-1908.875
-1702.125
-832.8125
83.75
319.25
36.1875
-132.1875
-196.5625
-653.625
-1284.625
-1423.3125
-948.3125
-381.375
-43.9375
523.1875
1204.1875
1124.625
413.8125
-301.6875
-653.6875
-323.1875
169.5625
225.6875
76.0
-180.25
-382.375
-44.625
790.8125
1422.8125
1332.5
1177.4375
1620.5
1912.25
1535.25
924.0625
335.5
-230.6875
-894.25
-1343.375
-953.125
-163.8125
265.5
557.0625
936.0
947.75
425.0625
-103.125
-511.9375
-957.9375
-993.9375
-651.75
-359.0625
-9.5625
26.9375
-425.75
-459.8125
228.125
934.75
954.125
346.8125
-167.5625
-397.375
-403.5625
-235.1875
-203.75
42.5
591.125
819.0
950.4375
1023.375
612.3125
-45.1875
-818.0
-1351.1875
-1372.5
-1460.1875
-1353.8125
-752.875
-557.8125
-798.375
-621.0625
-61.3125
-9.0
-725.6875
-1341.5625
-1409.3125
-881.0
45.5
211.125
-262.0
-326.5
-383.4375
-532.9375
-795.25
-1562.0
-1882.625
-1684.5
-1582.5
-864.4375
27.0625
262.5625
67.1875
-801.4375
-1461.9375
-815.0
-4.4375
149.9375
-61.9375
-440.5625
-599.125
-563.0
-531.875
-473.9375
-450.375
-262.9375
81.6875
479.375
916.4375
848.625
446.875
270.0625
-101.0625
-420.125
-20.0625
640.625
861.0625
395.5625
24.25
487.1875
738.6875
288.75
-16.1875
-253.0625
-511.625
-397.1875
-37.0
569.0
1061.625
777.0625
213.1875
-23.375
39.8125
353.1875
524.625
727.9375
1435.125
1687.875
1210.375
1073.6875
878.9375
120.6875
-543.125
-1083.8125
-1186.1875
-559.75
-335.9375
-529.1875
-92.75
521.0
546.1875
118.3125
-282.3125
-520.875
-1058.375
-1636.5
-1469.75
-710.0625
148.8125
600.375
294.0625
-257.0625
-498.25
-378.4375
-18.6875
483.5625
1143.0
1548.1875
1420.75
1238.625
1273.1875
1514.75
1560.75
1027.375
839.875
1253.25
1188.1875
759.4375
515.8125
476.375
613.8125
436.5
269.1875
863.25
1416.4375
1191.25
494.875
-86.5625
54.625
483.3125
530.4375
455.0
290.75
33.6875
-125.125
-348.625
-450.375
-389.3125
-634.25
-1062.6875
-1488.0625
-1964.3125
-1809.6875
-548.8125
750.0625
954.0
465.125
24.0625
-140.125
88.75
229.1875
-44.0625
-113.375
117.5
145.9375
-206.0625
-579.6875
-151.375
669.4375
681.75
419.4375
570.625
485.5625
-192.9375
-1187.75
-1835.9375
-1751.3125
-1457.75
-1070.125
-489.4375
-289.625
-484.5
-612.625
-630.8125
-495.0625
-237.25
-104.1875
-84.25
0.625
-16.9375
-276.875
-264.375
143.0625
358.9375
470.0
616.125
449.9375
349.3125
560.75
410.625
-127.25
-293.0625
1.1875
133.375
-29.375
-276.4375
-862.125
-1552.6875
-1704.625
-1682.375
-1895.875
-2014.9375
-1777.1875
-1156.0625
-616.9375
-520.875
-552.1875
-897.375
-1576.5
-1816.5625
-1817.75
-1972.1875
-1804.5
-1495.0
-1283.125
-534.75
535.0625
562.125
-622.0
-1216.5
-564.5
-373.125
-856.5
-452.0
537.5625
1012.4375
1204.625
1352.0
1116.1875
440.625
-128.0
-252.4375
-300.4375
-258.5625
-169.125
-657.6875
-970.625
-52.5
1015.0
1058.125
278.0625
-966.3125
-2157.875
-2490.75
-1800.375
-796.0
65.1875
749.9375
605.8125
-364.0
-886.5
-767.6875
-604.0625
-535.625
-922.625
-1602.5625
-1807.0
-1307.8125
-384.25
111.75
-181.375
-544.0625
-709.9375
-550.625
-52.0625
40.1875
-115.375
33.0625
266.8125
718.3125
1207.625
1220.875
902.3125
282.5625
-236.875
-183.6875
-151.0625
-231.375
-24.75
243.0625
373.5625
176.8125
-21.0625
331.625
483.75
39.1875
-260.5625
-496.75
-1107.5
-1845.25
-2181.1875
-1789.125
-901.1875
191.5
1199.0625
1600.0
1568.875
1780.5625
2273.4375
2420.875
1764.375
798.0
164.0
-81.625
76.9375
210.0
-58.625
-87.1875
170.375
74.375
-93.875
-1.0
311.5625
969.9375
1412.125
1198.125
1314.1875
1956.6875
1930.9375
1664.4375
2256.9375
2820.5625
2663.625
2352.625
1873.8125
1183.9375
473.375
-433.6875
-1174.1875
-1291.6875
-1072.5
-945.0
-1056.6875
-859.625
-12.875
461.0625
-21.25
-600.5625
-585.3125
-82.875
388.75
567.8125
841.25
1136.3125
820.4375
306.75
355.75
538.4375
587.8125
618.0
-16.4375
-778.0625
-420.75
1.875
-271.4375
-189.125
-53.75
-375.5625
-300.4375
76.375
192.6875
497.4375
996.25
862.75
233.3125
218.4375
753.625
923.1875
865.5625
1059.4375
1346.625
1209.375
549.375
299.5625
698.5625
841.375
564.9375
91.0625
-119.5625
219.25
-77.5625
-891.0625
-577.125
232.0625
353.125
173.5
16.6875
-89.6875
-185.875
-26.625
487.5
310.125
-475.0
-489.0625
-7.875
59.625
-174.75
-217.125
148.6875
494.625
787.625
1265.75
1298.75
810.25
226.375
-655.4375
-1314.3125
-953.625
-80.0625
437.0
516.5
583.5
565.0
108.6875
-451.75
-799.6875
-1042.5625
-1149.875
-1115.5625
-1085.125
-1303.0625
-1517.0
-881.6875
224.0
456.4375
15.0
141.0
836.5625
1152.75
940.5
646.875
368.125
222.8125
331.5
802.1875
1641.3125
1985.0625
1661.625
1477.0
981.4375
248.25
403.3125
891.875
1212.25
1733.625
1876.5
1534.8125
1136.25
659.0
499.3125
657.9375
765.875
985.9375
1093.6875
944.0625
912.625
931.0625
740.375
401.1875
467.125
1174.875
1549.5625
1219.625
921.5
598.9375
17.1875
-310.625
-238.5
-112.875
71.3125
379.5
471.875
434.125
579.875
384.625
-135.0625
-135.1875
-13.3125
-466.75
-897.9375
-770.4375
-618.75
-968.125
-1160.4375
-825.0
-1057.875
-1823.375
-1894.6875
-1656.1875
-1723.0
-1563.125
-1273.1875
-1319.8125
-1361.8125
-1048.9375
-576.75
-257.125
-338.375
-673.8125
-513.3125
213.875
607.4375
366.625
-439.9375
-1576.5
-2012.4375
-1710.1875
-1576.125
-1376.9375
-925.1875
-629.6875
-343.75
54.9375
531.125
945.625
1060.6875
1293.0625
1695.8125
1781.5625
1802.0
1574.1875
681.0
44.5
114.0
219.0
321.875
492.6875
517.4375
764.6875
1060.625
540.625
-121.5
-10.0
-73.0
-270.6875
434.0625
849.875
282.625
-121.3125
-604.25
-1135.5625
-669.8125
58.4375
406.8125
624.9375
110.8125
-695.625
-721.125
-534.875
-610.25
-619.4375
-477.625
-44.1875
601.375
1087.5625
1219.5
845.5
250.1875
47.3125
19.5
-714.0
-1980.5625
-2513.3125
-2197.0
-1829.5
-1218.0
-307.625
338.125
651.3125
525.1875
275.375
598.0625
1080.125
1418.4375
1648.5
1243.0625
737.8125
712.3125
439.6875
144.75
350.9375
376.9375
-22.8125
-446.4375
-655.25
-644.5
-570.3125
-311.3125
48.5
220.25
435.375
709.75
734.125
359.125
-288.0
-500.6875
-291.625
-386.375
-424.375
-159.875
-91.25
-208.0
-306.875
9.5
614.625
632.5625
621.5
1031.625
713.875
64.3125
259.625
529.25
-24.4375
-942.5
-1343.4375
-1121.6875
-907.5625
-717.5625
-327.6875
-44.1875
159.0
463.5
456.375
-251.4375
-1083.3125
-1127.5
-622.1875
-316.8125
-490.1875
-1164.3125
-1734.0625
-2014.5625
-2601.5
-2775.375
-1975.0
-1304.4375
-941.4375
-488.0625
-496.875
-887.1875
-996.375
-842.5
-541.625
15.375
357.5
-160.0625
-933.125
-1136.4375
-1055.625
-854.25
-638.0625
-953.25
-1737.75
-2483.25
-2433.375
-1353.8125
-554.5625
-586.0625
-644.5
-511.5
-166.0
50.0
-118.5
117.8125
451.6875
329.625
438.1875
266.625
-364.625
-338.875
-415.625
-1144.5
-1266.125
-610.5625
363.0
984.875
269.75
-742.375
-914.25
-1345.5625
-2107.8125
-1994.375
-1415.75
-1314.875
-1686.1875
-2040.9375
-1789.0625
-1182.75
-776.1875
-152.0625
447.75
138.9375
-533.6875
-1069.6875
-1620.3125
-1563.6875
-1046.0
-882.8125
-595.625
-103.8125
-351.25
-1099.3125
-1263.0
-732.8125
-324.625
-452.25
-760.3125
-970.9375
-1067.0625
-1049.0625
-954.4375
-805.75
-754.5
-988.4375
-1366.125
-1394.4375
-963.375
-748.9375
-677.75
-203.0625
-12.125
26.0
663.5625
761.5625
234.8125
327.25
519.25
609.5625
829.75
528.125
215.125
11.75
-708.0625
-677.375
410.1875
925.625
818.5
806.4375
640.625
50.1875
-587.3125
-681.75
-434.0625
-287.625
-33.9375
332.6875
483.5625
270.1875
-350.75
-1130.5625
-1371.8125
-676.125
56.75
150.75
366.375
468.25
-169.5625
-566.125
-509.375
-350.375
246.5625
632.3125
677.875
1057.625
1168.6875
1063.875
1212.0625
727.1875
-293.9375
-842.375
-908.25
-570.6875
340.0625
1413.0
1885.3125
1951.3125
2279.5625
2192.0
1365.375
803.75
492.4375
105.375
-46.375
-64.75
227.5625
775.25
844.4375
769.75
1019.25
1145.4375
1222.1875
1442.125
1369.9375
1043.0
1045.125
1492.5
2136.25
2756.875
2731.25
1610.625
98.0
-824.9375
-919.4375
-862.9375
-1333.9375
-1641.5
-1211.25
-611.5
318.625
1520.0625
1682.6875
887.5
294.8125
-299.1875
-1047.5
-683.875
969.875
1915.5
1146.0625
-288.5
-1504.875
-1877.375
-1122.875
-401.9375
-538.0
-817.9375
-745.8125
-590.125
-441.125
-346.375
-674.875
-913.0
-67.8125
919.5
917.625
654.5
325.4375
-59.75
281.5
575.75
206.125
360.75
706.5
54.1875
-677.5625
-534.6875
-192.375
-82.125
137.8125
499.8125
856.6875
1241.6875
1588.625
1753.9375
1568.0
1092.3125
647.0625
184.5
-263.8125
-388.625
-157.625
436.75
735.8125
206.625
123.0
850.0625
1192.8125
1156.75
925.25
664.625
928.5625
1106.6875
1291.3125
1935.0
1779.8125
1064.5
836.4375
423.5625
24.25
-200.125
-788.0
-811.25
-354.0625
-312.8125
-165.375
-367.125
-1238.9375
-1546.0625
-1351.25
-1078.8125
-690.5625
-996.4375
-1692.6875
-1864.3125
-2001.9375
-2037.6875
-1546.625
-1250.25
-1276.625
-1151.9375
-1079.1875
-1197.75
-1554.0
-2159.375
-2402.5625
-1990.875
-1195.25
-48.3125
909.625
921.4375
571.0
565.9375
381.6875
-27.1875
-7.0625
-70.25
-695.25
-990.25
-731.25
-406.6875
93.375
424.625
415.25
715.8125
1075.25
1084.8125
730.8125
-366.4375
-1284.6875
-998.9375
-579.6875
-496.4375
-233.0
-143.1875
-129.75
160.75
73.375
-664.5625
-1174.875
-1038.0625
-1212.125
-1896.375
-1826.1875
-1066.8125
-536.4375
-126.6875
-105.0625
-829.5
-1607.9375
-1696.5
-840.125
126.4375
-22.875
-775.75
-916.375
-398.1875
36.625
-169.4375
-528.0625
-390.1875
-182.875
-252.9375
-347.5625
-436.9375
-489.5625
-352.5625
-257.25
-530.75
-888.875
-765.5
-75.625
867.6875
1628.875
1834.9375
1298.25
199.875
-628.4375
-920.3125
-1183.8125
-822.5625
386.5
1144.625
1294.5
1100.375
179.375
-622.25
-748.8125
-845.4375
-917.5
-977.4375
-1054.9375
-871.875
-808.5625
-641.875
77.9375
476.375
417.5
519.375
307.5
-282.5
-365.875
281.375
935.875
823.1875
174.3125
-378.5625
-829.9375
-991.6875
-851.4375
-1097.4375
-1422.5
-1110.25
-623.25
-209.5625
227.5625
204.8125
-270.0625
-790.5625
-1077.25
-765.8125
-423.9375
-592.125
-592.125
-691.0
-1307.4375
-1201.0625
-430.375
-340.5
-517.8125
-422.5625
-552.375
-631.3125
-482.0625
-866.9375
-1544.25
-1524.5
-1097.3125
-952.75
-912.375
-849.0
-761.625
-411.625
-71.5
-148.8125
-306.3125
-64.0625
365.6875
392.6875
-70.375
-626.8125
-769.6875
-203.75
351.875
254.8125
249.375
697.25
1228.875
1910.9375
2303.5
1936.0
1406.125
970.125
343.1875
-142.25
-178.8125
-320.0
-754.9375
-669.125
-262.875
-612.125
-1386.1875
-1794.0625
-1653.4375
-1081.0
-834.6875
-962.5625
-746.0
-501.5
-670.0625
-1259.75
-1919.625
-1833.9375
-1560.4375
-1756.375
-1450.625
-775.8125
-447.625
-22.5
295.3125
270.0
302.4375
55.75
-420.8125
-244.0
565.3125
1048.625
692.0625
-106.0625
-785.0625
-1034.5625
-1054.0
-1528.4375
-2187.8125
-2147.375
-1688.4375
-1460.8125
-1221.1875
-417.6875
423.1875
353.9375
219.6875
694.75
691.1875
341.6875
290.125
16.375
-332.125
-590.75
-838.6875
-501.5625
-14.75
-103.4375
-105.0
705.125
1867.9375
2093.9375
1435.5625
1031.75
373.625
-695.25
-803.0
-115.375
299.75
319.25
260.3125
187.875
-345.5625
-784.9375
-274.125
56.3125
-310.875
-211.5625
393.1875
752.125
596.5
214.0625
86.125
110.0625
297.8125
633.125
562.5625
227.75
-172.6875
-838.25
-1500.5625
-2117.6875
-2263.0625
-1339.4375
-398.3125
-317.0
-777.8125
-1460.125
-1498.0
-710.5625
-276.75
-299.4375
-188.0
-107.0625
-186.0
-367.25
-518.25
-386.8125
-63.1875
217.8125
134.75
-622.375
-1426.5625
-1545.0
-1463.1875
-1348.625
-714.5625
-117.125
296.4375
1297.125
2109.9375
1903.3125
1262.625
155.375
-1018.625
-1031.25
-406.125
51.3125
489.375
197.4375
-805.6875
-821.5
196.25
643.1875
563.6875
909.375
1103.5625
431.75
-274.8125
-56.6875
777.1875
1257.75
1169.3125
1037.625
953.9375
797.25
590.375
288.25
49.0
-327.0
-859.125
-622.4375
24.25
28.9375
230.875
1119.5
1476.375
722.25
-219.6875
-143.5
681.4375
1285.4375
1716.0625
1731.8125
1093.9375
555.1875
89.875
-297.9375
32.875
304.5
-127.1875
-464.5
-426.5
-290.3125
-334.875
-763.125
-1032.4375
-698.375
-289.375
-442.3125
-981.9375
-1113.75
-706.6875
-544.6875
-902.5
-1284.375
-1369.4375
-1064.375
-408.5625
75.6875
119.25
161.8125
315.375
732.0
1689.6875
2062.0625
1158.875
254.5625
-139.25
-301.875
109.3125
656.0625
519.625
-16.875
-314.0625
-539.125
-1335.1875
-2076.4375
-1667.125
-781.4375
-203.9375
305.0625
653.375
859.125
1097.9375
1158.0
925.5
384.8125
62.25
325.125
260.6875
-224.8125
-310.5
-390.25
-697.3125
-703.125
-610.4375
-735.3125
-841.6875
-648.5
-146.75
287.3125
203.5
-378.0
-646.9375
-134.875
187.875
-107.875
-58.1875
462.0
735.4375
712.375
824.625
1209.625
1432.1875
1146.5625
451.75
-408.875
-1091.375
-1798.4375
-2597.0625
-2446.25
-1463.375
-902.8125
-665.8125
-520.4375
-594.8125
-501.0625
-546.5
-603.9375
306.5
1193.625
720.0625
-98.5
-221.4375
-68.9375
-140.3125
-379.625
-706.5625
-1280.3125
-1872.1875
-1996.0
-1793.9375
-1832.0
-2330.4375
-2653.4375
-2197.1875
-1543.625
-1094.0
-642.75
-510.5
-428.25
49.5
105.5
-262.3125
-202.875
-166.5
-398.5
-126.0625
525.875
811.8125
873.6875
1072.5625
878.25
209.9375
79.1875
406.5
398.375
363.6875
308.9375
-154.5625
-460.1875
-307.6875
-72.1875
115.5625
350.1875
835.6875
1227.5
877.5625
252.9375
104.125
241.0625
254.6875
99.9375
-17.6875
-57.5625
-219.0
-588.5
-1116.875
-1185.1875
-358.0625
163.25
-211.375
-75.0
660.8125
533.6875
-328.5625
-879.25
-1150.9375
-1412.625
-1408.875
-1182.8125
-891.375
-348.8125
-175.5625
-1051.125
-1730.125
-1234.4375
-718.625
-776.3125
-686.625
-462.4375
-532.625
-473.8125
182.375
898.5625
1193.875
1299.875
851.125
-397.25
-1490.75
-2046.25
-2032.25
-1038.9375
-74.1875
96.6875
571.6875
1240.5
1103.625
567.625
-28.875
-806.6875
-1576.3125
-1965.75
-1327.4375
-260.125
-211.4375
-661.25
-729.1875
-775.6875
-733.75
-709.8125
-921.0
-752.5
-605.75
-1022.75
-1035.875
-748.875
-1078.9375
-1302.5
-943.5
-829.125
-946.6875
-646.25
-198.3125
-50.75
29.3125
183.6875
226.375
99.5625
-65.25
24.4375
119.125
-365.4375
-704.5
-69.75
666.125
616.4375
-40.5625
-549.125
-338.3125
-241.375
-977.75
-1917.75
-2753.875
-2946.8125
-2063.625
-1364.625
-1084.875
-595.6875
-712.25
-867.8125
-106.5
139.375
-122.5
315.5
334.0
-612.6875
-1217.5625
-1175.1875
-996.5
-734.3125
-510.125
-815.8125
-1349.1875
-1117.3125
-398.125
185.25
829.3125
946.6875
355.5625
91.0
-39.625
-467.875
-609.625
-565.875
-677.6875
-805.75
-833.9375
-535.3125
-138.75
-147.6875
-325.5625
-72.5
781.6875
1403.3125
1076.4375
642.625
661.0
523.125
74.3125
-306.6875
-54.0
786.1875
1024.25
563.25
525.6875
948.0625
1400.6875
1899.1875
2215.5625
2073.875
1662.125
1375.9375
1196.6875
1031.1875
1131.0625
1135.0
652.4375
306.375
145.125
-286.1875
-359.25
266.0
678.3125
533.875
753.75
1505.9375
1464.3125
539.3125
174.875
392.0625
622.5625
1143.125
1402.9375
997.375
822.8125
845.75
445.125
96.6875
108.9375
187.0
257.75
205.4375
27.0625
46.4375
274.5625
328.375
104.5625
122.25
582.0625
613.3125
-274.125
-1315.125
-1823.6875
-1818.75
-1603.5625
-1403.875
-1226.4375
-1282.6875
-1747.75
-2145.625
-2028.75
-1656.5
-1581.9375
-1749.625
-1572.25
-1160.8125
-841.875
-396.6875
-179.0
-422.0
-343.25
125.25
226.6875
-123.9375
-141.5625
613.8125
1005.6875
359.9375
-65.3125
168.3125
346.4375
174.5
-490.75
-946.0
-530.9375
-83.0
60.0
125.9375
-226.3125
-647.375
-548.1875
13.9375
765.3125
1030.9375
547.9375
45.5
26.1875
46.5625
-447.875
-814.3125
-500.125
-420.6875
-650.4375
-429.125
-156.75
-108.4375
-189.0
-394.4375
-174.0625
17.625
-755.0
-1591.75
-1436.9375
-609.5625
-61.875
-369.5625
-614.125
3.625
662.0625
875.5
781.8125
343.5625
168.3125
590.6875
966.0
1287.1875
1785.0
1716.8125
1005.3125
680.8125
665.8125
187.875
-470.625
-913.375
-1003.1875
-317.0625
705.0
1178.0
1320.3125
1330.9375
826.5
124.0
-283.3125
-548.5625
-729.0625
-788.5625
-808.5625
-696.4375
-909.5625
-1825.75
-2259.8125
-1572.8125
-910.4375
-711.5
-702.375
-946.125
-914.125
-326.75
171.5625
269.75
-26.5625
-617.8125
-1135.75
-1256.125
-857.3125
-570.0
-832.6875
-545.875
471.0
675.25
18.8125
-428.3125
-641.625
-621.1875
-185.6875
120.0
10.6875
-66.75
177.375
697.0
1219.25
1524.6875
1680.0
1323.875
367.875
-104.5625
-77.5625
-558.625
-1069.625
-1298.8125
-1778.375
-1982.125
-1830.4375
-1811.3125
-1695.5
-1973.4375
-2409.125
-1612.75
-544.125
-408.0
-309.0
-192.375
-288.75
-51.6875
48.625
-178.0625
-100.0625
-204.0625
-1083.3125
-2032.0625
-2161.0625
-1520.625
-750.1875
-295.875
-460.375
-1061.0625
-1373.6875
-1404.4375
-1306.9375
-609.625
402.9375
1117.9375
1544.8125
1488.3125
842.4375
48.4375
-447.625
-548.5625
-697.6875
-1006.9375
-941.625
-519.3125
-152.0625
-53.9375
-137.125
52.375
242.875
55.5625
284.5
757.4375
230.375
-940.75
-1741.9375
-1940.0625
-1478.5625
-874.9375
-885.625
-1213.8125
-1277.75
-1216.9375
-1138.6875
-797.75
-301.75
-52.75
-207.9375
-449.25
-228.75
246.125
363.1875
397.625
598.625
603.625
539.125
588.75
404.875
-191.125
-827.9375
-786.3125
225.875
1826.5
3239.375
3428.4375
2500.0625
1605.9375
877.125
196.625
-155.625
-571.5625
-938.6875
-603.4375
-102.25
-218.0625
-683.75
-704.3125
-15.125
659.375
723.6875
384.5625
-33.125
-210.6875
55.1875
281.3125
-75.75
-370.9375
115.125
559.8125
400.125
263.875
228.5625
154.3125
102.5625
-20.5625
116.625
250.875
-92.75
-155.4375
-48.1875
-604.875
-1323.4375
-1645.5
-1373.5
-713.9375
-548.8125
-700.6875
-672.125
-752.75
-685.3125
-243.75
409.3125
1044.8125
877.125
117.875
-165.1875
-238.0625
-583.8125
-908.0625
-1079.875
-898.8125
-63.5
851.6875
838.9375
190.0
-142.1875
-208.5625
-102.0
81.25
-323.0625
-1057.3125
-1463.5
-1454.0
-1054.6875
-816.75
-724.9375
-164.0625
328.0625
416.6875
300.3125
-88.4375
-176.9375
10.875
-99.0
-179.4375
-210.0
-109.4375
306.1875
260.1875
-250.4375
-629.5
-795.625
-619.125
-411.8125
62.875
1263.25
1948.375
1608.6875
1141.4375
936.75
1327.0625
1771.625
1422.75
876.0
525.625
348.6875
345.375
55.6875
-271.125
-524.375
-1071.875
-1128.5
-374.5
445.625
1057.125
1393.375
1526.75
1275.4375
433.8125
-114.25
-88.6875
-133.125
82.625
710.375
765.5
-63.4375
-594.3125
-117.125
155.6875
-582.8125
-1172.25
-693.6875
133.9375
348.625
335.4375
513.8125
229.75
-139.0
-9.75
-67.5
29.5625
517.875
447.5
255.25
251.3125
-345.25
-1180.25
-1697.25
-1622.6875
-664.375
162.875
-209.1875
-1078.5
-1195.0
-813.3125
-1189.125
-2016.5
-2178.8125
-1843.3125
-1448.3125
-1141.5
-803.875
-221.0625
-88.3125
-514.4375
-567.0
-387.9375
-433.1875
-444.0625
-101.875
560.0
755.625
379.875
293.25
193.5
-266.5
-496.375
-601.8125
-768.5625
-765.0
-796.8125
-827.6875
-534.8125
-252.8125
-464.3125
-821.0
-662.4375
-140.375
246.8125
622.5625
1154.75
1218.75
318.25
-593.75
-561.75
-314.0
-586.75
-931.625
-898.0
-826.125
-1157.0625
-1193.0
-535.5625
-291.4375
-304.125
282.1875
506.1875
128.0625
131.6875
339.625
327.0
118.1875
-271.25
-620.6875
-758.625
-596.25
-241.9375
16.3125
109.1875
76.0
286.6875
636.75
354.625
46.25
448.3125
770.5625
660.3125
170.8125
-504.9375
-377.0625
346.375
450.0625
32.5625
-100.0625
129.375
92.125
-162.5625
91.75
551.4375
779.4375
961.9375
833.1875
309.3125
-241.3125
-440.625
-113.875
168.625
237.9375
101.0
-997.0
-2154.5
-1848.9375
-1092.0625
-1082.75
-1350.0625
-1240.6875
-932.625
-1145.4375
-1615.5625
-1602.1875
-1127.0
-187.1875
517.0
121.6875
-499.625
-831.375
-1226.6875
-1140.5
-488.1875
10.8125
51.8125
-194.125
-355.625
-791.1875
-1771.75
-2406.1875
-2476.25
-2364.0625
-2024.25
-1671.875
-1030.375
-64.3125
137.6875
-127.6875
-131.4375
-558.375
-923.8125
-410.5625
-42.0625
-140.625
-16.125
202.6875
515.0625
1117.9375
1521.3125
1372.0625
1104.125
1390.125
1959.0
1784.25
1097.875
1094.5625
1751.0625
2050.75
1607.3125
1246.0
2025.625
3685.875
5272.875
6969.5625
9293.75
11403.625
12490.4375
13274.125
14060.3125
14025.4375
13105.9375
11698.75
9983.75
8457.75
7332.875
6604.25
6061.8125
5082.5
4289.125
4298.25
3975.625
3247.25
2780.625
2027.4375
1288.4375
1222.5625
1423.8125
1786.9375
2148.1875
2068.25
1582.9375
905.0
499.8125
384.0625
280.125
589.375
936.3125
812.8125
828.3125
758.625
532.4375
892.0
895.3125
-89.875
-877.4375
-1281.875
-1579.125
-1291.75
-766.9375
-705.125
-875.5625
-950.0
-954.3125
-534.5625
430.3125
814.375
25.375
-803.1875
-1073.5625
-1281.375
-1395.125
-1272.8125
-1050.875
-389.0625
640.9375
1137.9375
1130.8125
1446.4375
1853.9375
1620.25
862.0
126.3125
-319.5
-556.6875
-741.125
-960.1875
-1108.3125
-718.5
205.0625
950.875
1221.5
1021.6875
517.5
247.25
33.1875
-381.875
-326.375
50.1875
-59.0625
-238.8125
103.1875
541.625
662.4375
539.8125
105.6875
-420.5
-268.5
256.875
165.875
-175.375
-345.5
-722.9375
-836.5625
-273.6875
133.8125
-97.4375
-521.875
-840.125
-1043.4375
-927.1875
-407.0
367.75
1437.3125
2296.25
2129.375
1565.6875
1550.875
1534.8125
939.9375
284.3125
-65.75
-496.0625
-1030.125
-1203.1875
-1215.125
-1337.125
-1230.5625
-845.0
-463.5
-554.5
-1255.5625
-1619.3125
-1358.6875
-1249.1875
-1263.625
-1209.625
-1165.875
-908.625
-699.4375
-859.3125
-1210.75
-1548.0625
-1484.125
-1078.9375
-760.625
-223.8125
525.625
690.6875
206.1875
-167.25
20.6875
561.75
960.875
856.1875
604.4375
833.1875
937.6875
337.25
-141.8125
-271.25
-257.375
263.0
846.75
1292.5625
1862.3125
1630.8125
690.375
400.5
508.25
171.875
-541.625
-1082.125
-802.8125
-62.125
211.5
85.375
112.8125
354.8125
491.5625
540.1875
742.0625
641.5
-26.875
-468.25
-233.0625
208.25
476.0625
572.125
262.125
-648.375
-1364.375
-1225.625
-829.625
-609.5
-352.6875
127.125
902.4375
1455.1875
1351.0625
1046.5
818.0
863.875
1543.5625
2145.3125
1961.75
1691.5
1776.3125
1724.8125
1552.4375
1739.8125
2053.625
1802.875
1164.9375
868.375
545.75
-391.5
-1051.125
-823.375
-457.9375
-126.125
244.625
-130.5625
-1292.5
-2126.5
-1863.25
-877.1875
-280.25
-256.0
40.0625
678.6875
1198.8125
1482.875
1378.75
847.375
63.0
-772.125
-1339.9375
-1466.5
-1278.25
-1149.0
-1237.25
-1116.625
-753.6875
-482.8125
-52.375
444.875
565.0
720.3125
1128.9375
1050.3125
33.5
-1370.4375
-2029.5625
-1576.625
-1059.5625
-1160.4375
-1220.0625
-982.125
-1105.6875
-1592.1875
-1846.875
-1837.625
-1763.875
-1646.5
-1416.4375
-790.3125
-41.8125
-62.1875
-605.25
-593.75
-226.9375
-374.125
-749.1875
-606.125
-100.125
142.4375
-117.4375
-459.75
-426.625
-690.875
-1700.1875
-1824.625
-214.8125
1129.125
756.0625
-480.125
-1301.375
-1139.375
-534.8125
-465.375
-949.75
-1548.0
-2110.6875
-2447.5625
-2527.0625
-2537.6875
-2488.3125
-2286.1875
-1980.375
-1838.3125
-1916.625
-1873.0
-1713.4375
-1634.6875
-1399.0625
-982.3125
-699.75
-524.125
-161.25
371.3125
379.5625
-251.0625
-172.375
852.25
1274.0625
923.4375
807.875
786.75
468.5625
403.0625
1173.0
2328.875
2767.75
2129.375
1191.0625
858.875
898.5
414.0625
-181.25
-220.1875
-460.375
-804.8125
-249.625
596.1875
1043.0625
1459.0
1590.0625
1262.6875
1165.25
1174.9375
541.9375
-128.75
150.8125
696.8125
694.0625
523.6875
400.25
338.5
178.9375
-499.5
-978.3125
-918.75
-1278.0
-1502.9375
-1055.5625
-1035.125
-971.875
-214.1875
-69.75
-428.875
-225.5
-204.1875
-801.3125
-1042.125
-338.75
892.125
1572.75
1196.75
522.5625
114.25
-227.0625
-582.0
-841.4375
-910.1875
-911.6875
-1189.5
-1623.125
-1839.375
-1731.6875
-1191.9375
-592.375
-564.6875
-705.5
-526.4375
-538.25
-909.0
-1084.5625
-968.8125
-927.9375
-1051.0
-1275.125
-1549.9375
-1580.1875
-1443.9375
-1397.25
-759.25
389.125
706.875
533.4375
716.9375
524.9375
188.125
469.9375
414.9375
-152.1875
45.5625
698.4375
533.4375
-43.25
74.875
637.1875
786.9375
400.5625
0.0625
263.3125
1069.625
1323.4375
551.5
-468.6875
-796.3125
-335.5
263.625
526.4375
147.6875
-898.8125
-1487.125
-852.75
-258.6875
-879.9375
-1847.0625
-1923.25
-1396.75
-943.6875
-594.3125
-730.4375
-1368.75
-1686.125
-1779.75
-1648.75
-616.375
397.0625
556.75
667.0
662.375
193.0
-94.375
-154.0625
-214.25
-331.8125
-899.4375
-1264.125
-557.5
169.625
108.375
1.5625
-28.0
-176.625
-34.5
259.0625
472.75
646.375
318.75
-371.5625
-768.125
-1085.6875
-1502.875
-1771.6875
-1717.5625
-1108.1875
-374.5625
-95.625
10.625
-60.0
-634.5
-1422.4375
-1830.625
-1444.8125
-825.75
-917.25
-1362.3125
-1459.375
-1272.125
-1067.6875
-1144.0
-1203.125
-594.1875
112.4375
-16.0
-632.5625
-1020.9375
-1175.6875
-1253.25
-1141.625
-820.125
-412.8125
-91.125
140.5
696.6875
1240.625
715.0625
-295.125
-509.0625
-257.0
13.6875
309.5625
26.25
-686.25
-755.0
-291.5625
-192.125
-392.875
-529.375
-922.375
-1565.375
-1739.0
-1144.0
-311.9375
-141.75
-786.0
-1306.1875
-1292.1875
-885.3125
182.5625
1285.125
1372.9375
964.75
842.0625
746.4375
281.1875
-630.125
-1480.0625
-1511.875
-986.6875
-858.9375
-1198.125
-1302.8125
-1206.5
-1325.125
-1108.75
-382.1875
-232.0
-787.5
-1074.8125
-888.6875
-609.125
-692.875
-1125.625
-947.1875
-159.5
154.6875
184.375
91.5
-999.1875
-2277.8125
-2151.8125
-1232.1875
-647.0625
-217.125
166.1875
185.3125
26.6875
-86.375
-440.25
-908.1875
-873.5
-365.375
223.5625
706.5
816.0
618.8125
436.9375
122.9375
-465.6875
-942.6875
-724.9375
165.25
876.0
1123.0
1391.25
1483.5625
1024.0
511.0
527.1875
710.5
309.0625
-245.8125
-180.75
-58.9375
-109.4375
274.6875
729.4375
861.25
960.5625
945.5625
730.125
238.5625
-591.9375
-1039.1875
-906.0625
-1088.8125
-1463.0
-1122.3125
-601.4375
-758.8125
-667.4375
321.5625
1004.1875
1008.0625
995.1875
684.0
226.625
290.375
271.125
-243.3125
-615.875
-798.6875
-1181.6875
-1280.5625
-422.8125
449.1875
268.8125
229.9375
777.625
440.5625
-115.0625
256.6875
281.5625
-105.875
257.3125
704.0
526.0
14.5
-411.3125
-308.75
-378.1875
-1145.3125
-1277.625
-512.9375
79.0625
465.5
272.5
-768.1875
-1158.625
-457.0
59.6875
-3.8125
-372.9375
-651.4375
-491.5
-584.8125
-1281.0
-1652.6875
-1471.75
-1377.375
-1409.3125
-1042.5
-118.4375
549.125
358.25
72.0625
192.9375
140.4375
-289.25
-713.1875
-893.875
-923.8125
-1036.25
-1121.9375
-894.0625
-318.1875
388.75
743.3125
579.6875
315.6875
153.25
34.0
-132.75
-314.5
125.625
1286.125
1873.0
1166.9375
141.3125
-128.3125
68.0625
-80.375
-348.75
-425.5625
-744.4375
-1047.0
-828.6875
-349.25
358.0625
1103.375
1336.875
1384.9375
1427.375
1016.75
760.875
1324.625
1730.375
1150.375
457.5625
414.625
344.375
-2.375
328.0625
1319.4375
1944.0625
1903.375
1173.75
24.25
-413.0625
-57.375
-49.375
-415.5
-648.75
-889.75
-1014.375
-758.4375
-147.8125
700.5625
1411.375
1979.875
2498.875
2224.5625
1237.5625
800.875
1093.375
1404.3125
1371.125
1081.8125
1030.1875
1044.5
464.0625
-121.375
-11.875
131.6875
15.4375
321.0625
900.25
870.3125
362.375
36.0625
-238.0625
-571.8125
-657.625
-429.25
307.4375
1244.125
1101.0
90.75
-92.4375
548.1875
957.75
1005.875
583.3125
-34.875
275.875
1244.375
1509.6875
1057.4375
579.8125
252.375
-42.0
-495.3125
-870.375
-718.625
-216.75
100.8125
-6.5625
-156.5
59.75
345.375
463.0625
349.4375
-48.8125
-99.8125
149.5
-154.3125
-478.125
-444.5625
-996.375
-1801.0625
-1691.625
-843.3125
-220.1875
-508.0
-1553.9375
-2487.125
-2652.8125
-2171.4375
-1634.1875
-1015.875
30.0625
735.8125
353.3125
-408.0625
-684.9375
-504.8125
-379.0625
-602.6875
-800.6875
-616.875
-324.75
-56.625
353.25
596.0
525.625
567.3125
362.9375
-509.375
-1037.4375
-683.8125
-302.0625
-334.3125
-495.125
-352.75
249.0625
926.125
1226.0
851.125
248.4375
138.4375
-133.6875
-776.625
-651.0625
-173.4375
-383.8125
-808.3125
-843.375
-287.625
454.5625
425.875
-142.375
-362.375
-379.875
-806.5
-1477.6875
-1630.5
-1405.75
-1200.625
-458.3125
293.8125
39.625
-269.8125
-130.5625
-415.875
-776.1875
-451.6875
59.3125
61.1875
-298.9375
-570.4375
-770.25
-805.875
-420.25
-80.625
-105.0
-98.375
40.625
189.1875
378.4375
610.8125
787.875
651.375
223.875
-87.4375
-122.3125
-64.5625
-244.1875
-765.5
-1267.5625
-1299.375
-660.625
-12.0625
-242.5
-432.5625
674.125
2067.25
2536.1875
2531.6875
2543.9375
2404.5625
1916.75
1111.1875
340.0625
-31.625
38.3125
139.0
-277.0
-875.25
-892.4375
-624.375
-595.4375
-500.8125
-333.75
-523.1875
-840.6875
-890.5
-847.0
-899.4375
-910.625
-740.3125
-471.1875
-446.6875
-860.25
-1207.625
-852.1875
-100.875
51.3125
-630.0625
-1031.25
-479.9375
-119.375
-708.1875
-1332.375
-1567.5625
-1790.6875
-1971.5625
-1981.6875
-1540.625
-604.5625
77.8125
221.6875
109.5625
-11.125
315.8125
838.4375
1039.25
1330.5625
1602.1875
1331.8125
998.375
883.0625
584.3125
9.5625
-600.4375
-1062.4375
-1440.5625
-1765.9375
-2116.3125
-2498.875
-2133.5
-1129.625
-1002.6875
-1569.625
-1640.25
-1463.6875
-1314.1875
-1164.8125
-1192.625
-916.5625
-267.0
2.5
-100.75
-42.5
247.75
503.625
661.6875
739.0625
257.375
-721.9375
-1179.6875
-936.5
-489.5
-43.25
-44.0
-481.6875
-846.4375
-1339.375
-1838.25
-1687.875
-1264.8125
-1062.6875
-756.75
-439.4375
-495.125
-639.625
-716.75
-1155.375
-1596.0
-995.4375
231.3125
765.75
567.8125
47.8125
-695.75
-968.875
-571.5625
-463.25
-948.8125
-1467.1875
-1771.4375
-1764.75
-1390.375
-1063.875
-1002.0625
-735.8125
-229.9375
38.375
60.8125
-261.1875
-842.5625
-744.9375
-86.0625
182.5625
479.625
1069.9375
1110.0625
674.25
592.4375
883.0625
864.6875
286.5625
-294.625
-457.875
-265.75
66.125
395.5625
938.0625
1227.875
316.5
-922.125
-1089.8125
-643.875
-508.375
-833.4375
-1258.5625
-1514.1875
-1879.5
-2092.25
-1608.0
-1059.1875
-888.75
-555.3125
-116.875
-87.875
-317.9375
-438.6875
-645.0
-1142.4375
-1188.0625
-140.1875
909.0625
734.8125
188.0625
259.875
352.75
199.125
-77.9375
-600.9375
-388.0
637.9375
752.25
-39.8125
-796.125
-1410.25
-1420.5625
-1105.0
-990.0
-807.5
-978.8125
-900.3125
375.1875
1063.6875
332.6875
-389.875
-768.0625
-923.0625
-1047.375
-1230.5
-661.4375
73.8125
-181.75
-752.375
-983.625
-891.0
-649.6875
-580.0625
-487.0
-817.9375
-1983.8125
-2659.875
-2404.0625
-2046.6875
-1638.875
-1515.6875
-1840.9375
-1711.75
-942.625
-44.0625
375.9375
-377.9375
-1721.8125
-2471.5625
-2473.6875
-1906.75
-1330.25
-1502.4375
-1661.0625
-828.1875
100.4375
47.0625
-642.6875
-1065.625
-841.8125
-351.375
-80.9375
-240.5625
-589.125
-202.5
976.3125
1599.4375
1190.25
366.75
-509.5
-1260.25
-1859.375
-2190.5625
-1997.125
-1429.375
-716.75
-411.875
-945.25
-1097.75
-141.6875
413.3125
-29.9375
-205.0625
265.75
551.9375
286.625
-155.9375
-163.9375
492.125
923.5
547.5
338.625
482.5
413.4375
737.25
1109.6875
798.6875
1029.25
1765.4375
1516.3125
865.8125
618.3125
23.9375
-982.0625
-1226.625
-429.75
114.5625
-4.875
3.25
1.0
-127.1875
-25.75
123.0625
453.375
745.5625
510.125
482.0625
644.125
239.75
-160.4375
-91.125
459.4375
1239.1875
1218.375
800.5625
1135.375
1495.125
1291.5625
1031.3125
830.4375
771.375
823.125
644.875
412.875
491.75
681.1875
421.3125
-238.4375
-568.9375
-627.0
-925.3125
-922.875
-229.125
297.5
317.5
662.625
1504.375
2127.6875
2406.0
2523.25
2409.8125
2263.8125
2000.0625
1418.4375
1327.875
2002.875
2371.5
2221.9375
2042.625
1557.0
927.125
888.9375
997.9375
453.125
-118.9375
65.375
425.3125
386.1875
224.875
18.9375
-128.3125
110.3125
377.6875
426.75
561.125
574.375
334.875
7.25
-563.4375
-960.8125
-904.4375
-1037.5625
-1010.5625
-274.6875
238.0625
293.125
621.8125
893.0625
648.875
241.0625
-60.8125
1.1875
687.5625
1381.25
1332.5625
1057.8125
1134.3125
1100.75
871.3125
654.3125
75.625
-533.125
-545.25
-533.625
-793.9375
-632.1875
-71.125
82.625
-328.9375
-617.0
-361.375
70.0625
340.625
641.5
1190.5
1756.875
1881.625
1552.125
1131.1875
733.5625
400.125
377.75
639.9375
697.125
444.3125
492.3125
931.75
1195.5625
1408.0
1740.25
1593.3125
1052.125
743.9375
482.6875
298.6875
727.3125
1402.6875
1804.625
2039.8125
1787.0625
991.5
680.9375
1057.625
1165.4375
995.5
1314.5625
1875.9375
1843.5625
1287.625
611.625
-334.375
-1165.375
-1088.75
-473.1875
-48.875
170.375
325.5
693.9375
1363.5
1801.3125
1762.5
1554.4375
1533.75
1754.5
1830.8125
1785.625
1862.75
1557.5
813.125
258.6875
-255.0625
-967.0
-1507.4375
-1720.375
-1671.875
-1310.125
-517.625
364.5
613.0625
495.1875
478.0
70.1875
-257.3125
235.8125
620.1875
799.625
1536.1875
1839.0
1087.25
257.125
-208.0
-153.125
568.75
1366.9375
1822.0
1899.1875
1616.25
1440.0
1570.8125
1555.5625
1383.4375
1529.6875
1798.375
1479.25
769.5
397.5
303.625
389.25
627.9375
344.9375
-258.125
-376.875
-598.75
-1209.375
-1257.4375
-720.3125
-222.8125
86.9375
143.25
32.75
-339.75
-848.25
-386.1875
766.0625
784.875
71.25
214.0625
794.0
931.25
602.75
-137.6875
-850.1875
-951.6875
-548.375
-129.8125
-22.9375
-90.375
36.8125
150.0
-362.4375
-1108.6875
-951.625
-211.6875
116.8125
465.0
865.0625
606.375
309.5
208.375
-267.125
-558.3125
-566.5625
-751.8125
-682.3125
-518.75
-481.9375
40.5625
691.5625
846.0625
692.25
181.9375
-495.375
-544.75
120.3125
658.875
699.625
640.4375
373.8125
-19.8125
264.0625
641.0625
193.75
-356.375
-625.625
-655.0625
-134.875
268.625
100.5625
-204.8125
-598.4375
-578.4375
68.125
254.0
-20.1875
-126.625
-526.625
-923.0
-812.8125
-1049.4375
-1463.5625
-998.1875
-216.625
170.0
393.1875
396.3125
314.375
506.375
847.8125
1253.9375
1405.5
935.25
414.0625
455.625
940.25
1185.25
537.25
-338.25
-625.5
-835.1875
-1129.0625
-1200.6875
-1327.75
-1366.75
-989.9375
-570.375
-277.375
307.875
1231.75
1679.3125
1284.3125
911.5625
932.375
802.0625
351.0625
-227.5
-351.75
380.0
949.75
666.375
525.75
930.125
1115.6875
814.9375
250.0625
-147.0625
33.875
347.0
237.125
-342.75
-1316.6875
-1793.125
-1316.1875
-1109.25
-1276.3125
-983.625
-825.0
-868.125
-586.625
-479.0
-397.5625
51.0
327.625
380.6875
395.5625
122.6875
-572.1875
-1500.3125
-1971.5625
-1795.1875
-1651.375
-1579.625
-1071.0625
-121.4375
521.5
225.8125
-356.8125
-635.1875
-676.875
-46.0625
842.25
970.5625
665.9375
310.4375
-31.1875
-38.8125
-7.375
73.9375
600.625
804.6875
53.9375
-686.875
-623.1875
-652.1875
-1251.75
-1266.1875
-864.875
-1036.5625
-723.0
234.125
-17.75
-1254.75
-1699.125
-1249.5625
-839.5625
-700.6875
-653.1875
-817.8125
-962.75
-671.4375
-332.625
-212.875
-128.125
-142.375
-51.0
147.5
-26.125
-440.0625
-900.375
-1437.0
-1542.0625
-966.375
-122.5625
458.875
316.8125
-214.0
-385.4375
-472.6875
-890.625
-1230.625
-1415.75
-1410.75
-668.4375
412.625
1108.9375
1572.1875
1436.375
323.8125
-909.375
-1609.625
-1856.8125
-1972.625
-2135.5
-1923.0
-1362.875
-881.875
-338.875
171.8125
562.25
698.3125
-102.375
-1196.8125
-1432.0625
-1099.0
-470.3125
69.75
-70.75
-217.4375
86.5
408.625
528.625
237.75
-232.125
-563.5625
-1014.9375
-1395.375
-1381.0625
-1047.0
-553.875
-254.25
-24.75
123.3125
-493.4375
-1190.6875
-768.8125
155.4375
692.0625
847.0625
554.5
-13.6875
55.0625
819.25
990.875
629.375
931.1875
1466.0
1588.8125
1527.9375
1108.0
701.75
814.25
839.4375
481.9375
-73.625
-571.625
-683.0
-779.625
-700.5625
168.3125
867.375
851.875
1067.0
1430.5625
1266.3125
764.125
302.6875
152.875
560.5
1408.5625
1983.9375
1790.5625
1381.625
1025.25
291.3125
-434.75
-607.125
-426.5
-1.4375
552.8125
834.1875
520.1875
-310.5
-923.5625
-939.0625
-784.375
-581.5625
-239.4375
458.0
1615.5625
2092.4375
1355.9375
495.4375
-171.8125
-409.1875
181.6875
417.25
195.6875
711.6875
1236.6875
1164.0
953.875
422.5
94.4375
324.875
474.6875
1050.375
1898.3125
1635.3125
797.5625
400.1875
227.9375
150.875
-20.125
-105.625
293.375
383.4375
-82.1875
-307.6875
-512.9375
-832.875
-751.5
-546.25
-319.125
73.875
-38.8125
-466.1875
-158.5625
417.75
288.3125
-150.4375
-390.8125
-731.9375
-983.0625
-405.8125
495.0625
604.625
335.6875
326.75
60.8125
-458.0625
-681.375
-620.125
-258.3125
249.6875
459.6875
586.6875
760.25
377.25
-446.5
-713.1875
-342.6875
-175.1875
-370.625
-585.8125
-679.8125
-448.4375
-117.6875
-130.3125
-148.5625
122.5
444.375
582.5625
397.9375
307.25
393.0625
-234.5
-1014.5625
-599.125
-12.875
-390.8125
-724.4375
-725.75
-1012.3125
-903.375
-254.25
-15.1875
225.5625
721.1875
490.5
-112.5625
-538.6875
-1465.875
-2663.0625
-3266.25
-2988.625
-2314.4375
-2309.125
-2333.6875
-1120.0625
176.6875
377.375
-74.75
-406.75
-26.1875
156.875
-595.5
-807.0625
-156.125
123.5
-12.625
-186.125
-109.8125
448.8125
1038.5
1032.375
103.3125
-845.6875
-418.5
603.0625
768.5
243.1875
-427.3125
-582.6875
289.5
1209.6875
1077.75
513.3125
378.5625
279.9375
194.5625
796.875
1509.75
1543.3125
1083.4375
326.5
15.875
528.25
747.0625
590.4375
863.75
1017.0
476.9375
-168.8125
-275.625
-255.4375
-788.25
-1163.8125
-664.3125
92.1875
620.1875
911.0625
1151.625
1540.6875
1799.5
1836.8125
1426.625
303.75
-643.1875
-1170.125
-1892.8125
-2289.375
-2177.9375
-1869.1875
-995.5
-26.5625
382.0625
524.4375
494.0625
489.9375
715.375
780.0625
690.25
592.75
350.125
172.8125
146.3125
-19.0625
-340.875
-521.125
-467.1875
-192.4375
630.625
1529.375
1418.125
1020.9375
1222.125
1080.5625
682.8125
965.375
1180.125
641.25
-24.6875
-162.0
181.8125
253.75
-91.4375
-179.9375
-55.625
151.0625
792.5625
1533.6875
1710.625
1194.1875
551.3125
612.375
1127.625
1287.4375
1070.25
610.3125
219.8125
350.9375
463.3125
303.4375
657.9375
1236.75
1201.875
1177.1875
1645.0
1568.3125
595.75
57.875
582.5
1087.4375
738.125
-0.3125
-522.1875
-1041.8125
-1731.25
-1884.5625
-1284.125
-822.25
-660.3125
-206.0
111.4375
-327.0625
-782.875
-656.9375
-611.375
-601.5625
79.5
649.3125
343.375
-171.0
-685.125
-1263.5625
-1355.4375
-886.9375
-288.125
99.125
544.0
1501.25
2045.625
1661.625
1448.125
1339.125
972.375
931.5625
518.0
-522.125
-834.125
-409.25
165.8125
1060.5625
1769.0625
1598.8125
689.1875
-209.5625
-495.3125
-522.9375
-547.0625
-146.5625
505.75
741.125
234.6875
-584.6875
-578.75
624.1875
1860.3125
2038.8125
1725.9375
1816.0
1501.5625
428.0625
191.875
880.3125
1024.5
792.25
844.25
923.6875
881.6875
810.5625
765.5625
536.0625
-5.1875
-328.625
-285.5
-310.1875
-516.875
-891.1875
-1053.8125
-572.6875
84.5
634.6875
1295.25
1735.0
1664.6875
1075.75
3.8125
-863.5
-1096.375
-1137.875
-877.5
-204.25
-101.1875
-630.25
-595.9375
85.0625
864.375
1620.25
1824.5625
1419.5625
1090.75
836.25
757.0625
1044.5
826.125
-121.3125
-783.9375
-575.875
246.5
617.8125
26.1875
-343.6875
145.125
672.8125
685.875
357.0
250.75
548.625
897.4375
1501.875
2259.4375
2132.5
1242.0
673.0
219.875
-577.3125
-672.3125
361.875
1015.8125
744.0
354.5625
-185.875
-567.75
-31.5
744.9375
1241.25
1713.0
1683.125
1106.875
724.8125
825.125
1475.4375
2267.375
2506.0
2443.1875
2416.75
2006.3125
1148.0625
370.25
118.5
578.125
1395.875
1773.75
1488.0625
1091.625
740.625
3.3125
-824.0
-897.1875
-558.125
-543.5
-400.625
-200.5
-602.125
-784.375
-531.1875
-747.8125
-656.8125
73.0625
339.375
504.0
738.75
333.8125
-28.875
-46.125
-291.375
-488.1875
-493.0625
-483.3125
-560.5
-804.625
-626.3125
20.0625
546.3125
1270.375
1975.8125
1787.125
1174.9375
1055.4375
1481.0625
1938.875
2175.0
2555.1875
2844.0625
2455.0625
1838.3125
1284.5
470.3125
-132.5
131.8125
952.625
1804.9375
2587.4375
2928.875
2520.375
2200.3125
2569.875
2930.8125
2868.0
2459.1875
1758.5
1270.125
1196.375
1156.25
1048.375
918.9375
826.75
797.875
698.25
702.75
1064.125
1667.875
2164.1875
2255.125
2411.375
2975.5625
3009.75
2501.0625
2685.75
3182.8125
3085.375
2723.5
2042.3125
1249.9375
1481.9375
2297.5625
2651.25
2991.3125
3189.375
2557.9375
1646.0625
909.3125
588.75
1296.375
2509.875
3204.75
3129.5
2379.3125
1769.25
1963.75
2366.4375
2645.8125
2922.1875
3018.125
3016.9375
2834.9375
2366.625
2147.5
2334.8125
2657.5
2881.3125
2636.8125
2193.1875
1995.0625
1804.375
1717.75
1895.9375
1853.9375
1448.875
1045.5
919.3125
961.3125
855.375
765.5
859.375
900.4375
865.6875
730.5
585.125
690.125
806.1875
858.3125
963.5625
1051.8125
1464.75
1879.25
1899.9375
2572.9375
3613.75
3717.875
3608.6875
3663.8125
3210.9375
2749.6875
2616.75
2564.75
2716.3125
3036.125
3317.25
3127.5625
2585.5
2735.25
3489.625
3969.0625
4025.125
3753.0625
3646.875
3939.0625
4179.8125
4484.0
4852.6875
5047.1875
5065.75
4369.625
3459.5625
3487.125
3573.8125
2958.0
2393.3125
2211.625
2272.125
2243.75
2130.1875
2334.625
2430.8125
2350.75
2526.8125
2556.75
2690.9375
3098.125
2747.0
2107.75
2337.875
2865.6875
3050.75
3068.5
3249.6875
3748.0
4019.6875
3746.25
3465.4375
3331.75
3156.875
3194.5625
3341.0
3213.3125
3267.375
3491.9375
2988.75
2398.6875
2596.625
2574.625
2090.5
1899.9375
1840.875
2077.0625
2690.5625
2864.625
2713.1875
2828.25
2994.0
2894.6875
2539.5
2142.9375
1544.0625
653.875
428.625
1051.125
1444.4375
1514.0625
1600.1875
1553.1875
1684.375
2061.875
1849.5625
739.0625
-121.75
492.4375
1924.1875
2686.6875
2715.1875
2586.5625
2453.0
2537.9375
2572.0625
1918.3125
1163.875
1330.0625
2167.625
2875.875
3061.5625
2930.25
3020.125
2938.0625
1987.0625
1018.375
1162.875
2134.125
2873.9375
2904.625
3000.875
3382.375
3027.3125
2242.375
1915.375
1769.5625
1879.125
2230.1875
2542.8125
3361.5625
4131.5625
3790.8125
2848.8125
1836.6875
1335.3125
1780.1875
2237.75
2788.9375
3853.6875
4112.5
3560.875
3209.5625
2703.4375
2294.125
2580.0625
3195.375
4164.0
5295.125
5583.4375
4940.875
4347.8125
4140.75
3747.25
3385.1875
3686.125
3974.5625
3829.875
3759.3125
3520.875
3165.125
3295.0
3320.0625
2716.375
2239.125
2415.0
2939.125
3525.5625
4167.0625
4531.9375
4183.5
3501.1875
3140.0625
3136.5
3218.0625
3230.8125
3209.6875
3263.625
3485.9375
3772.875
3799.5625
3673.8125
3572.875
3187.125
2881.0625
3264.125
3687.9375
3424.5625
2815.3125
2550.0
2816.6875
3126.3125
3271.6875
3537.375
3806.125
3929.5
4041.8125
4053.1875
3905.9375
3808.3125
3850.25
3869.5
3869.25
3960.625
3985.6875
4210.375
4856.1875
5089.75
4798.6875
4682.6875
4497.25
4346.5
4725.5625
5201.625
5517.125
5503.375
5047.25
4916.25
5095.1875
5082.5625
5427.5
6016.875
6240.9375
6371.5625
6359.5
6152.9375
6180.9375
6097.0
5887.9375
6322.875
6816.4375
6677.25
6747.3125
6951.625
6585.9375
6478.4375
6859.1875
6932.1875
6877.75
6746.5625
6606.875
7218.375
7955.125
7806.6875
7187.625
6533.6875
6222.0625
6597.9375
7072.1875
7035.125
6436.625
5745.0
5569.3125
5492.0625
5181.8125
5537.625
6701.0625
7450.0625
7242.4375
6818.3125
6790.8125
6960.8125
6930.3125
6542.8125
6065.3125
5876.0
6088.5625
6747.25
7227.0625
7007.75
7166.4375
7899.75
7773.375
6840.4375
6186.3125
6270.6875
6938.0625
7371.3125
7334.75
7014.25
6344.0
5992.9375
5933.9375
5667.875
6157.5625
7126.6875
7241.75
7148.0625
7363.3125
7549.0625
8031.875
8591.5625
8527.875
7867.8125
7340.3125
7641.625
8314.3125
8753.375
9231.1875
9557.5
9257.875
8523.3125
7772.625
7309.75
7090.6875
7141.0625
7790.625
8762.4375
9656.9375
10681.3125
11555.5
11653.125
11487.625
11845.125
12291.5625
12486.875
12730.6875
12596.3125
12024.25
11778.6875
11646.5
11443.5625
11602.3125
11651.25
11287.25
11066.125
11087.0
11042.0625
10864.75
10974.0625
11559.875
12107.1875
12695.9375
13569.75
14119.5625
14281.375
14467.0
14565.625
14515.5625
14354.625
14132.9375
13845.1875
13319.5
13080.5625
13621.3125
14162.1875
14155.3125
14105.75
14291.0625
14550.125
14927.375
15464.6875
15783.4375
15613.9375
15331.125
15392.0
15860.875
16509.9375
16880.1875
16802.4375
16860.0625
17383.5
17739.5625
17791.4375
18095.625
18206.4375
17820.375
17979.625
18670.375
18671.375
18141.0
18079.0625
18492.1875
19028.5
19883.0
20785.625
20905.6875
20561.8125
20614.8125
20977.5
21354.5625
21528.0
21537.875
21961.375
22733.375
23517.8125
24293.6875
24644.375
24817.1875
25316.4375
25630.5625
25957.9375
26818.4375
27727.0
28558.1875
29089.75
28809.5625
28328.625
28073.125
27729.125
27505.6875
27658.4375
28212.5
29150.0625
30216.0625
31329.375
32250.9375
32434.5
32237.3125
32632.5
33498.4375
33848.1875
33850.3125
34632.6875
35867.5625
36484.9375
36916.6875
37608.375
38008.1875
38418.9375
39507.8125
40923.0625
42176.0625
42958.6875
43202.0625
43489.0
44034.625
44753.125
45965.3125
47093.5625
47273.0625
47086.375
47100.5
47252.5625
47954.5
49195.8125
50201.4375
50598.6875
50477.9375
50239.4375
50412.5
50734.9375
50683.9375
50801.5
51293.5625
51003.25
49997.875
49661.9375
49875.1875
50004.625
50264.4375
50387.75
49993.9375
49161.125
47929.4375
46888.75
46751.1875
47091.5625
47098.0
46900.25
46868.125
46524.4375
45869.4375
45569.8125
45177.875
44487.0625
44130.75
43703.625
43205.75
43386.25
43715.8125
43680.75
43550.125
43503.625
43699.25
43784.3125
43578.75
43467.25
43281.0
43109.75
43184.125
43104.0625
43008.375
43019.25
43087.875
43667.125
44134.25
43714.3125
43080.1875
42802.375
43148.875
44047.0625
44753.5
45187.9375
45341.125
45041.0
45126.0
45765.8125
46159.0
46424.0625
46672.1875
46481.875
46087.3125
45829.5625
45681.5625
45925.25
46647.5
47412.25
48286.9375
49269.8125
49628.375
49671.5625
50295.8125
51143.75
52022.4375
53053.75
53352.25
52725.875
52257.0
52375.5625
52604.0625
52723.75
53128.8125
53728.25
53943.6875
54038.0
54149.375
53952.3125
54108.75
54693.5
54490.5
53404.4375
52130.375
50978.75
50449.5625
50539.5
50574.75
50432.5
50296.25
50065.5625
49508.0
48494.8125
47543.625
47144.6875
46518.625
44986.5625
43390.0
42590.9375
42230.75
41548.8125
40619.625
40233.6875
40207.9375
39490.4375
38232.1875
37474.1875
37272.6875
36724.125
35608.375
34790.875
34363.8125
33828.4375
33649.0625
33435.0625
32200.25
31094.8125
30972.5
30892.125
30864.625
30933.4375
30129.0625
28811.75
28084.0625
27730.4375
27083.25
26317.0625
25955.0
25956.6875
26085.125
26277.0
26174.5
25608.1875
24913.9375
24121.75
23251.1875
22803.5625
22829.875
22658.125
21985.875
21304.75
21112.0
21155.9375
20760.125
20004.4375
19622.6875
19592.1875
19559.3125
19683.0625
19812.375
19776.4375
19723.0625
19389.0
18836.5
18215.25
17144.8125
16409.5625
16827.125
17284.125
17224.5625
17190.6875
16912.875
16444.5
16413.4375
16458.5
16221.3125
16189.1875
16183.0
15533.625
14676.875
14196.0625
13961.5
14245.875
14925.6875
15066.5625
14773.5
14510.1875
14218.25
14403.5625
15056.625
15224.875
14743.375
13913.5
12936.375
12295.5625
12128.8125
12094.25
11981.75
11934.5
12151.625
12224.875
11787.125
11390.75
11494.6875
11926.1875
12351.8125
12377.5625
12212.4375
12281.375
11915.0625
10975.5
10805.3125
11476.0625
11908.3125
12058.1875
11767.3125
10769.375
9962.4375
9744.875
9612.8125
9262.9375
8559.0625
8179.8125
8533.375
8603.5625
8354.0
8483.6875
8580.375
8625.625
8870.3125
8993.6875
9213.6875
9641.875
9943.3125
10084.25
9785.3125
9046.3125
8546.5
8346.5625
8074.0
8126.875
9086.1875
10149.9375
10124.875
9402.1875
8532.25
7667.75
7667.0625
8091.5
7687.625
7148.875
7211.25
7590.25
8204.125
8485.1875
8057.375
7457.4375
7108.625
7275.125
7635.4375
7492.25
7084.25
6962.3125
7224.4375
7439.3125
7062.0
6594.875
6562.375
6726.5625
7223.1875
7800.625
7796.75
7399.25
6842.0
6185.6875
5622.8125
5186.0625
5193.125
5633.75
5844.375
5748.125
5953.375
6967.6875
8111.6875
8091.9375
7375.0625
6967.375
6568.4375
6050.3125
5661.1875
5619.4375
6026.6875
6117.25
5760.375
5730.0625
5862.4375
6032.4375
6349.6875
6266.8125
5864.3125
5743.5625
6075.25
6455.25
6191.3125
5885.8125
6229.125
6267.0625
5936.875
5888.4375
5806.3125
6203.1875
7391.375
8215.625
8260.0625
7601.875
6417.375
5794.6875
6011.0
6145.5625
5750.375
5241.4375
5223.375
5281.25
4798.0
4392.4375
4384.6875
4507.375
4906.75
5322.25
5522.4375
5618.875
5410.8125
5268.3125
5272.125
4684.625
4110.4375
4232.625
4346.8125
4400.125
4579.8125
4599.0
4825.8125
5250.375
5316.6875
5289.9375
5573.9375
6063.5625
6368.4375
6225.5625
6124.25
6384.625
6468.5
6030.75
5231.8125
4502.0625
4285.0625
4312.4375
3957.5625
3488.5625
3944.25
5254.875
5861.125
5324.4375
4862.375
4876.4375
4906.125
4937.25
4871.75
4537.0
4455.4375
4928.5
5207.75
4987.125
4935.375
4992.3125
4622.75
4089.625
3734.25
3633.3125
3856.25
4089.75
3834.375
3060.0
2474.5
2379.3125
2068.75
1809.0625
2291.875
2681.75
2621.625
2644.6875
2645.375
2743.0625
2738.3125
2253.75
2339.9375
3251.3125
3793.625
3752.75
3435.125
3155.625
3325.375
3491.125
3241.25
2961.8125
2813.875
2617.125
2469.75
2635.75
2816.5625
2675.9375
2616.0625
2683.25
2689.6875
2852.875
2803.6875
2338.5
1848.8125
1240.25
815.625
1132.8125
1834.375
2227.5625
1906.4375
1782.625
2825.5
3546.875
3207.9375
3397.6875
4081.625
4199.5625
3970.8125
3679.75
3216.0
2238.375
955.625
542.4375
952.8125
1269.6875
1667.1875
2101.375
2162.0
2196.125
2292.625
2313.75
2526.875
2686.5625
2335.1875
1728.625
1200.1875
959.9375
1338.75
1950.25
2040.25
1756.3125
1313.125
652.0625
558.625
1364.0
1980.75
1965.125
1821.3125
1622.3125
1361.8125
1265.5625
1489.8125
2013.9375
2345.875
2340.6875
2522.75
2568.9375
2093.125
1834.0625
1849.4375
1769.4375
1875.4375
1768.375
1561.5
2222.9375
2826.75
2626.8125
2748.5
2914.0625
2438.6875
2265.5625
2592.9375
2899.0625
3162.25
2907.0625
1951.5
1356.375
1715.0
1985.9375
1440.0
1068.625
1368.0625
1626.25
1719.125
1639.3125
1399.25
1578.9375
1882.6875
1857.0
1873.9375
1558.1875
829.1875
907.5
1921.0625
2703.6875
2832.5
2875.75
3047.375
2817.9375
2629.25
3378.3125
4060.5625
3841.625
3797.25
4119.4375
4096.75
4028.6875
3933.75
3368.9375
2892.4375
3039.1875
3259.8125
3124.125
3006.1875
2868.5
2084.4375
1303.375
1561.9375
1862.5625
1511.8125
1576.0
1768.8125
1313.3125
1143.6875
1361.625
1233.9375
1326.25
1749.6875
1743.125
1655.5
2040.0
2330.0
2197.625
2215.875
2281.5625
1843.25
1628.9375
2105.5625
2292.8125
1960.5
1755.4375
1862.6875
2083.875
1847.6875
1351.125
1633.6875
2236.375
2117.75
1644.375
1450.6875
1852.9375
2681.5625
3006.9375
2776.625
2880.3125
3119.1875
2725.125
2212.875
2372.6875
2393.4375
1463.125
578.3125
626.0625
1197.1875
1547.8125
1122.9375
556.5625
911.5
1451.5625
1267.625
1051.25
1294.8125
1655.375
1872.6875
1981.5
2274.5
2832.0625
3331.5
3374.6875
2928.125
2816.0
3407.6875
3575.125
2834.125
2086.625
1752.5
1629.5
1603.1875
1625.6875
1761.8125
1849.8125
1657.25
1592.75
1884.6875
1791.375
1108.1875
845.5
1248.625
1455.5
1425.75
1718.875
2120.9375
2033.875
1437.9375
1085.9375
1242.125
1156.625
906.8125
939.9375
604.0625
153.25
556.5
1184.25
1421.3125
1624.5625
1730.8125
1617.6875
1322.75
1035.4375
1300.375
1649.4375
1244.6875
797.4375
829.375
658.0625
412.25
653.9375
1092.3125
1631.3125
2263.375
2296.375
1650.25
966.5625
424.625
131.0625
247.375
664.625
1056.8125
851.25
382.0625
364.8125
37.0
-577.625
-286.125
69.875
-253.1875
-208.125
60.6875
24.1875
271.4375
823.25
1165.1875
1119.1875
1093.0
1630.6875
2057.6875
1632.1875
991.625
716.9375
832.375
1280.625
1641.25
1670.375
1777.25
2157.875
2092.5625
1259.875
763.0
1041.875
1206.0625
1101.3125
985.8125
636.3125
193.5625
74.8125
309.6875
511.0
624.5
1042.125
1235.875
766.25
622.1875
924.75
908.0625
950.875
1340.75
1695.5
1804.25
1479.1875
1091.0625
933.375
412.5625
-134.375
116.5
512.0
539.75
629.375
493.0
-204.75
-683.75
-377.5
161.375
300.0625
67.4375
-251.5625
-262.875
385.1875
1139.25
1286.8125
1500.5625
2166.875
2044.5625
825.8125
-285.3125
-891.5
-1147.75
-946.625
-656.0
-617.0
-551.1875
-134.375
645.6875
1175.875
1042.75
1112.0625
1762.375
1985.875
1582.3125
1206.125
819.75
303.125
8.8125
190.5
556.8125
409.1875
-84.3125
-13.0625
299.3125
69.25
-201.125
-76.875
41.4375
168.375
501.625
690.875
577.1875
460.5
373.4375
172.875
-24.6875
-94.125
35.75
391.3125
804.375
1182.0625
1405.25
1268.75
1018.1875
929.0625
858.3125
843.875
1063.625
1294.0625
1120.625
753.0
793.0625
907.375
654.5
623.3125
997.3125
1523.3125
2071.4375
1854.8125
992.625
755.375
967.9375
871.4375
542.0
14.625
-308.25
36.4375
454.875
494.9375
624.75
1012.9375
1190.4375
1084.9375
995.625
950.375
1175.0
1593.4375
1385.0625
749.125
739.3125
1419.1875
1827.5
1065.3125
102.5625
449.75
866.6875
370.9375
486.0
1016.6875
537.0
-189.625
-316.5625
-191.625
307.0625
1047.9375
1012.875
199.75
-367.25
-521.0625
-383.5625
92.5
287.1875
298.0625
848.25
1338.0625
1311.0
1369.5
1646.9375
1901.9375
1978.3125
1866.8125
1752.25
1584.875
1266.5
696.125
-2.0625
-268.25
-311.0
-517.3125
-391.75
-69.125
-167.8125
-420.875
-181.1875
584.125
991.125
649.9375
45.875
-641.1875
-582.9375
558.6875
1021.5
464.0625
104.875
-280.3125
-714.3125
-484.6875
309.9375
1073.875
1083.875
577.6875
553.625
862.4375
1086.0
1356.1875
1649.625
1940.5
1732.5625
602.625
-484.4375
-637.4375
-238.0
167.375
398.1875
233.5625
-317.875
-618.9375
-481.6875
-578.25
-931.625
-881.0625
-188.0
842.5
1561.75
1704.6875
1576.5
1204.6875
541.5
-36.5
-259.75
-388.8125
-595.875
-613.5
-547.8125
-419.0
264.5625
988.6875
1053.875
835.5
321.875
-506.0
-1004.5625
-988.75
-526.8125
3.4375
33.4375
-47.5
327.75
850.1875
652.3125
-255.375
-521.75
-146.875
76.375
890.9375
1802.8125
1635.0
1393.8125
1321.9375
716.4375
296.125
498.625
877.625
854.3125
440.8125
620.0
1064.4375
771.1875
350.625
226.625
459.875
1288.8125
1676.9375
1102.5
554.4375
319.375
218.25
354.75
442.0
285.375
238.0625
311.3125
104.5625
-87.25
8.25
-91.125
-129.75
185.75
360.4375
773.0625
1338.5625
1005.0625
402.1875
239.4375
-177.125
-741.1875
-812.9375
-346.625
244.5
346.8125
102.5
-92.6875
-242.875
-189.6875
-177.375
-214.9375
312.0625
977.0
1549.5
2389.3125
2356.5625
1152.5625
282.125
-173.625
-489.5625
-59.375
668.1875
1171.9375
1525.0625
1342.375
952.875
825.0
362.3125
-21.875
540.5
1252.625
1425.1875
1273.1875
753.5625
67.1875
-362.8125
-424.25
-243.625
-322.25
-700.8125
-877.875
-886.5625
-638.75
-54.875
300.375
769.3125
1814.0625
2388.75
2130.25
1765.25
1223.4375
648.625
806.125
1358.75
1426.375
1303.3125
1706.25
2220.8125
2263.25
2223.375
2005.5
1035.25
59.875
-102.6875
-46.75
-333.375
-705.8125
-756.3125
-578.3125
-754.0625
-1155.375
-1080.375
-704.0
-506.1875
-496.125
-758.1875
-1202.0625
-1446.75
-1364.0
-787.75
393.6875
1435.5
1474.5
918.625
598.875
469.25
450.6875
618.1875
482.9375
92.4375
-16.5625
-68.25
65.25
789.1875
1336.9375
1279.8125
1225.4375
1181.75
887.375
573.5625
252.1875
-277.0625
-665.375
-368.3125
202.4375
255.4375
-160.25
-949.1875
-1927.3125
-1963.5625
-749.6875
499.4375
1086.375
1220.5625
1101.6875
793.6875
561.4375
738.0
763.5625
120.9375
-153.0625
437.25
844.1875
694.75
438.625
664.625
1655.6875
2161.0625
1411.4375
939.25
1403.625
1622.875
1241.4375
791.375
396.5
-184.375
-789.0
-714.0
37.8125
682.3125
790.4375
378.6875
-52.0625
-232.0625
-733.6875
-1324.5625
-1280.3125
-961.8125
-512.0
233.875
767.25
933.0625
787.3125
235.3125
-269.9375
-344.75
95.4375
773.125
740.625
22.0
-419.0625
-645.0625
-939.625
-998.25
-918.375
-1147.9375
-1737.1875
-1857.1875
-796.875
315.6875
39.6875
-1017.25
-1453.9375
-1111.75
-781.0625
-631.5625
-104.0
367.75
-81.6875
-654.875
-444.875
-158.8125
-213.1875
-147.875
189.0625
852.625
1338.3125
779.8125
105.1875
642.75
1241.9375
449.0625
-793.8125
-976.0
-321.4375
335.75
1221.875
2119.8125
1847.75
809.0
247.0625
-33.4375
-315.875
-344.5625
-106.9375
395.625
647.875
160.1875
-440.9375
-782.625
-1221.4375
-1897.75
-2619.8125
-2576.4375
-1398.4375
-348.0
-197.5625
-205.875
-257.4375
-883.9375
-1467.1875
-1271.75
-1048.8125
-1071.5625
-314.0625
754.375
871.3125
568.125
349.5
-191.5
-773.5
-1044.75
-961.9375
-545.0625
-401.8125
-669.625
-819.0625
-967.875
-1218.875
-1219.8125
-945.1875
-603.375
-241.0625
383.5
949.9375
561.4375
-161.875
-89.875
-10.1875
-647.25
-1213.0
-1165.8125
-916.375
-1032.4375
-1273.125
-1100.9375
-722.875
-252.1875
310.25
613.8125
765.125
711.375
320.25
315.3125
626.3125
326.875
-404.0625
-710.8125
-385.0625
-118.25
-32.0625
645.1875
1158.125
569.5625
60.8125
232.875
436.1875
488.1875
569.1875
1237.75
1938.8125
1222.9375
-22.4375
-475.5625
-638.75
-502.5
8.375
138.875
-52.375
-195.875
-442.4375
-802.0
-872.125
-266.0
475.25
478.5
-0.75
-203.6875
41.4375
456.625
651.25
301.875
-317.5
-426.3125
-266.75
-587.5
-986.8125
-1431.6875
-2209.5625
-2482.3125
-2340.875
-2252.875
-1478.3125
-768.0625
-1188.0625
-1488.6875
-1204.5
-1248.0
-1263.625
-542.25
524.8125
1129.375
1210.75
1400.1875
1604.375
1252.875
665.3125
485.4375
763.375
1102.3125
980.625
397.6875
171.875
627.75
791.625
107.5625
-635.1875
-882.4375
-911.0
-865.1875
-531.1875
159.5
982.3125
1608.375
1536.625
663.75
-131.0625
-304.625
-169.3125
94.4375
162.125
-204.5
-594.8125
-775.625
-727.25
-629.0
-937.3125
-1286.0
-1053.0625
-483.75
79.0
619.375
1124.9375
1213.625
476.9375
-482.375
-767.5
-307.5
437.4375
1018.5625
1441.375
1621.5
1409.6875
1355.8125
1295.875
618.375
38.25
98.4375
535.5
801.125
121.6875
-702.1875
-620.6875
-492.8125
-537.3125
-113.4375
514.4375
944.875
959.625
984.25
1409.375
1190.9375
153.625
-299.0625
152.4375
432.4375
-142.375
-578.9375
-169.375
-194.0625
-892.25
-1221.1875
-1352.25
-1418.0625
-1013.0
-173.75
599.9375
637.25
463.125
696.75
596.625
182.8125
-215.25
-676.625
-371.625
323.0625
252.375
103.9375
78.0625
-309.25
-404.0
-255.8125
-418.8125
-499.125
-483.25
-734.125
-883.875
-657.1875
-533.0
-912.625
-1420.3125
-1060.125
256.0
794.875
297.6875
773.3125
1605.25
1023.4375
342.875
300.3125
-240.5
-1053.1875
-1264.0
-684.4375
-107.25
-450.375
-995.3125
-1148.0625
-1319.1875
-1505.9375
-1828.5625
-2048.875
-1921.25
-2144.375
-2307.25
-1856.9375
-1447.5
-950.125
-378.375
-83.875
371.9375
690.125
661.5625
565.875
-40.625
-696.625
-707.1875
-208.6875
1004.0
1918.0
1410.6875
894.875
1297.375
1736.125
1813.25
1818.375
1944.6875
1924.5
1757.625
1893.0625
2010.875
1764.625
1296.0
557.0
-33.5
-233.125
-518.4375
-775.5625
-746.4375
-680.8125
-703.625
-723.375
-669.5
-792.125
-995.3125
-544.625
466.1875
1279.9375
1370.125
540.6875
-359.25
-701.875
-1070.25
-1372.5625
-1265.375
-1048.5625
-478.8125
223.25
109.3125
-441.4375
-647.5
-730.3125
-654.3125
-239.5625
-55.75
-195.25
-155.75
-45.0625
182.4375
650.6875
666.625
393.25
589.3125
647.3125
260.9375
60.0
152.375
742.875
1532.3125
1398.5625
827.25
913.3125
1085.75
863.5625
714.4375
814.5625
1009.4375
945.75
514.0625
366.0
705.8125
874.0
628.375
253.6875
96.0625
482.5
1235.4375
1638.125
1114.6875
137.8125
-29.3125
454.1875
222.5
-555.3125
-838.0625
-735.0
-743.875
-499.4375
578.25
1514.3125
1060.5625
259.8125
96.6875
23.9375
169.25
517.9375
548.5
596.4375
708.875
890.5625
1383.4375
1336.9375
548.0625
27.9375
-104.5
-250.8125
-390.875
-223.3125
104.6875
-31.375
-183.0625
3.3125
-186.75
-179.5
580.3125
956.5625
802.75
973.75
1292.0
1088.1875
461.5625
93.0
-176.1875
-742.125
-1080.5
-973.75
-525.0
-66.0625
-358.0625
-732.0625
-578.3125
-1091.25
-2163.25
-2490.25
-2096.1875
-1565.625
-1162.375
-873.75
-978.25
-1548.875
-1451.375
-713.0
-592.75
-794.8125
-913.0625
-1132.3125
-1077.1875
-758.3125
-279.125
143.8125
145.5625
503.0625
1179.25
1149.75
880.4375
538.0625
-152.1875
-126.4375
727.3125
1149.125
750.0625
87.5625
-416.125
-1138.375
-1989.625
-2033.5625
-1548.1875
-1024.375
8.125
853.25
602.5625
136.5625
-69.8125
-697.1875
-1331.9375
-1109.0
-524.6875
-301.375
-580.9375
-1127.375
-917.875
123.625
570.875
409.625
496.875
521.9375
322.25
242.0625
237.5625
-13.6875
-455.375
-302.6875
370.125
648.4375
772.625
906.8125
564.75
93.625
-100.1875
64.3125
375.8125
312.0625
203.5625
48.75
-661.125
-1151.25
-1290.3125
-1623.0
-1563.6875
-1467.25
-1723.0625
-1255.5
-549.1875
-572.8125
-407.75
208.375
719.9375
1548.6875
2464.5
2198.1875
1084.0
646.3125
831.125
860.9375
764.625
441.625
7.5625
-88.0
51.25
609.5
1529.4375
1852.1875
1475.0
981.4375
673.5
508.25
-188.0625
-1111.25
-1186.875
-976.625
-1110.1875
-1427.875
-2365.4375
-3262.8125
-2861.0
-2103.125
-2074.3125
-1911.3125
-1118.8125
-717.0625
-1144.25
-1330.25
-711.6875
-80.8125
171.625
421.0625
581.5
355.0625
86.3125
106.75
92.6875
-89.1875
-166.75
-134.1875
-126.0
-388.5
-925.5625
-1005.1875
-601.5625
-537.75
-622.625
-495.125
-699.75
-1178.0
-1233.1875
-1015.75
-1109.75
-1164.3125
-539.1875
49.6875
-379.625
-1102.75
-891.5625
119.5
953.8125
1229.4375
1424.25
1756.8125
1744.8125
1085.9375
113.5625
-456.5
-217.0625
397.9375
766.4375
753.9375
575.1875
485.25
278.8125
-503.5625
-1350.9375
-1197.125
-539.6875
-747.75
-1344.5625
-1146.625
-599.5
-366.8125
-215.5625
157.5
722.75
929.8125
780.0
929.0625
830.75
253.5
335.9375
785.6875
530.875
-177.1875
-702.0
-605.375
-163.75
-55.0625
-119.875
-277.0
-442.75
-189.25
-77.1875
-287.4375
-137.125
75.8125
-71.75
-601.1875
-1047.375
-379.75
666.25
997.5
1285.8125
1189.1875
317.875
-133.8125
-166.1875
-111.75
313.125
444.0625
184.1875
-14.6875
-272.0
-129.3125
343.8125
482.5
932.875
1874.3125
2129.75
1597.3125
1432.0
1935.3125
2190.5
2024.25
2063.1875
1965.625
1526.375
1475.5
1829.1875
2081.0
1946.5
1420.9375
1105.5
1046.5
705.125
512.0
665.75
488.0625
159.25
95.6875
21.375
25.0
173.0625
95.4375
85.375
569.8125
1181.4375
1338.25
526.3125
-1076.3125
-2150.6875
-1960.375
-1318.625
-1107.0625
-1038.3125
-418.625
300.8125
334.1875
113.8125
100.75
161.625
428.625
882.375
1260.3125
1363.3125
1021.625
392.0625
-521.3125
-1630.25
-2249.9375
-2427.4375
-2638.9375
-2718.6875
-2561.5625
-2044.75
-1427.375
-1362.125
-1334.375
-1021.625
-1093.1875
-1418.4375
-1771.9375
-1827.125
-873.625
-8.75
-298.0625
-569.4375
-330.5625
-173.4375
-155.375
-580.3125
-1264.1875
-1047.5
-110.75
255.75
46.1875
-271.1875
-946.5
-1519.125
-1265.125
-623.5625
-37.75
83.625
-792.1875
-1510.8125
-864.8125
-67.25
-230.125
-415.9375
139.125
558.5625
180.75
-211.0625
-120.875
227.3125
798.6875
987.125
317.375
-397.625
-610.1875
-508.125
-305.5
-479.75
-1042.0
-1120.3125
-362.875
391.5
405.5625
195.3125
443.5
841.75
929.5
706.8125
369.5
56.75
-326.875
-602.0
-340.8125
109.75
181.1875
326.4375
804.625
545.8125
-682.9375
-1469.5625
-1294.4375
-530.0625
715.1875
1510.5
1190.5
748.5
857.8125
1103.6875
1072.1875
828.8125
751.625
794.75
867.8125
992.8125
441.0
-699.8125
-960.9375
-94.75
847.125
1148.25
750.1875
354.375
517.25
821.375
830.5
646.4375
367.125
-36.625
-584.75
-1472.125
-2491.9375
-2712.625
-2047.0625
-1209.875
-399.6875
-161.375
-726.5
-1014.9375
-812.5
-575.375
-96.8125
264.875
347.8125
729.8125
967.5
515.9375
-7.25
-170.625
-241.0625
-330.9375
-274.5
-201.875
-330.875
-485.5
-527.4375
-480.9375
-242.875
314.0
805.5
395.1875
-410.75
-415.0
-259.4375
-379.25
-60.625
116.375
-225.1875
-478.0
-621.6875
-421.75
-91.5
-293.375
-601.75
-1143.75
-1894.4375
-1495.375
-298.625
385.1875
525.6875
237.25
-135.8125
-428.9375
-859.6875
-682.5
120.875
459.125
492.375
702.25
646.0
-146.8125
-1297.9375
-1495.4375
-488.5625
362.5625
569.0
605.75
577.8125
402.1875
-208.9375
-1068.8125
-1157.375
-616.5625
-479.375
-300.4375
308.5625
224.6875
-507.5625
-532.4375
176.0
732.0625
873.125
986.1875
1318.8125
1460.25
1173.75
631.5625
33.125
-177.125
-80.375
32.0625
334.0625
226.4375
-345.1875
-329.5
-218.875
-437.375
-179.125
33.3125
-308.6875
-581.5
-616.0
-337.6875
-121.5
-733.0
-1704.0625
-2102.25
-1718.125
-1259.0625
-1395.9375
-1204.4375
-249.25
62.375
-704.75
-1585.6875
-1764.4375
-1179.1875
-590.75
-24.4375
1031.375
1767.875
1413.0
494.4375
-161.25
-3.125
562.25
594.6875
554.0
1437.125
2448.1875
2408.375
1872.4375
1583.125
1343.6875
975.9375
452.125
173.75
471.0625
467.0
-134.5625
-501.0
-486.625
71.25
1134.25
1466.1875
819.3125
179.6875
-150.125
-157.0625
242.625
710.5
786.25
474.5625
238.75
161.5625
-12.25
-28.4375
440.0625
1006.75
950.0625
384.6875
80.125
-66.5
-436.5625
-780.4375
-1106.0
-1327.875
-1228.25
-1158.9375
-991.125
-602.0
-733.3125
-1164.5625
-968.875
-395.5625
-93.0625
-151.75
-431.9375
-695.5
-829.25
-945.8125
-801.5625
-148.4375
177.875
-473.875
-1315.5
-1823.375
-2021.4375
-1506.75
-544.4375
-118.25
-488.6875
-797.625
-314.5625
-30.625
-719.0
-1177.375
-857.25
-268.0
304.9375
297.4375
50.3125
168.0
-98.8125
-422.5
139.75
759.5625
869.625
722.75
298.0625
295.1875
1218.625
1861.8125
1281.25
513.3125
392.25
205.3125
-48.0625
80.75
-63.0
-379.6875
-345.3125
-338.9375
-47.875
574.75
631.8125
413.25
314.25
-192.125
-1102.5
-1934.4375
-2129.875
-1607.625
-1058.5625
-832.875
-1024.6875
-1498.25
-1657.75
-1692.375
-1801.0
-1329.6875
-540.0
-199.0625
-123.9375
24.4375
166.1875
53.8125
-274.0
-406.1875
-343.5
-382.9375
-446.1875
-393.5625
-290.875
-108.25
175.0625
164.3125
-249.5
-424.5
-269.875
-79.875
356.25
719.75
716.4375
739.4375
415.25
-374.875
-723.6875
-570.375
-239.6875
239.75
554.9375
731.375
623.3125
41.0
-39.25
524.125
628.375
422.5625
442.5625
479.6875
569.5
862.625
1403.5
1790.125
1267.625
386.9375
-14.5
-377.625
-577.1875
-236.3125
-109.375
-229.0625
-121.3125
-180.6875
-269.6875
-83.8125
-60.5625
-33.5625
209.5
394.375
1011.0625
2047.875
2278.625
1588.1875
971.1875
713.625
667.125
926.5625
1282.1875
1161.0
673.75
437.0
417.75
504.1875
732.9375
559.1875
20.625
-329.125
-857.4375
-1283.5
-737.375
-195.5
-323.4375
190.25
1206.0
1203.8125
699.0625
829.5
841.5625
148.0
-252.5
-18.9375
108.5
101.0
-6.25
-689.625
-1267.625
-774.1875
-96.6875
-217.3125
-260.875
624.1875
1524.0
1369.875
804.375
779.0
812.5625
497.75
361.4375
192.0
-665.875
-1794.75
-2346.3125
-2108.5
-1716.25
-1889.5
-2124.6875
-1741.625
-1321.9375
-1075.3125
-512.375
-76.6875
108.5625
661.0625
848.0625
170.125
-64.0
351.5
357.875
-46.5625
-575.3125
-866.0
-347.0625
278.25
403.875
679.6875
1032.0
1090.8125
1048.125
598.4375
-137.6875
-433.3125
-370.3125
-47.625
537.0625
555.9375
-160.5
-356.0
525.375
1548.4375
2148.5
2453.9375
2082.5625
1154.9375
581.5
244.6875
-250.0
-529.875
-485.0625
-140.8125
312.5625
306.0625
85.875
126.125
-31.6875
-618.0
-870.625
-175.5625
855.625
1560.1875
2239.3125
2480.5
1729.8125
999.8125
482.4375
-625.6875
-1456.0625
-1339.0625
-1229.5
-1178.0625
-517.5
236.625
451.875
317.1875
-139.5625
-744.5625
-722.5
-116.25
340.8125
518.3125
523.125
548.125
711.25
728.25
779.125
965.0
776.5625
427.5
258.4375
55.1875
-66.9375
-237.4375
-735.4375
-1129.6875
-1072.75
-641.3125
-152.6875
8.5625
-27.6875
-68.25
-105.625
55.5
327.25
494.4375
696.1875
924.4375
913.4375
607.6875
134.25
-593.1875
-1426.25
-1718.3125
-1548.3125
-1345.0
-772.9375
-69.4375
104.3125
135.5
289.0625
64.125
-635.6875
-1059.5
-462.0
466.125
491.3125
-136.125
-525.9375
-487.0625
-259.125
38.5
415.5625
239.1875
-973.9375
-2166.3125
-2399.0
-2097.375
-1631.5625
-924.9375
-301.625
-172.0
-189.8125
-183.0
-786.1875
-1591.1875
-1411.9375
-431.4375
461.25
800.875
871.8125
1348.75
1746.875
1586.0
1668.25
2062.0
2294.4375
2374.5
2018.0
1453.25
1120.5625
559.1875
-139.3125
-377.125
-230.5
151.9375
480.75
340.4375
32.6875
-82.625
-227.625
-383.5625
-222.625
90.25
303.375
322.75
-364.0625
-1425.1875
-1527.4375
-829.1875
-181.25
569.875
1038.1875
791.4375
533.25
320.8125
-268.1875
-681.0
-668.6875
-815.375
-1082.4375
-1071.3125
-988.3125
-847.625
-584.6875
-776.1875
-1162.75
-1112.875
-1333.875
-1612.125
-929.25
-384.375
-629.75
-557.0625
-422.0625
-712.3125
-883.1875
-1002.0
-735.3125
140.4375
272.1875
-311.875
-349.125
-498.75
-1309.8125
-1708.0625
-1208.3125
-378.6875
-156.9375
-743.4375
-974.0
-495.875
-396.125
-992.375
-1438.3125
-1290.6875
-1242.8125
-1428.75
-1061.1875
-872.375
-1376.125
-1153.5625
-700.0625
-1294.9375
-1597.6875
-1095.375
-921.0
-1096.6875
-1318.6875
-1320.1875
-932.9375
-640.6875
-203.5625
686.25
1217.875
1178.0
1101.375
1022.1875
871.75
909.5
1085.25
799.5625
118.125
-318.5
-716.0625
-1047.5
-732.0
-277.3125
-171.6875
-142.375
-420.25
-948.625
-1049.6875
-788.375
-674.125
-826.125
-1010.25
-794.3125
-178.3125
179.375
-43.875
-590.3125
-1202.8125
-1369.875
-985.9375
-838.125
-634.625
169.875
370.9375
0.75
511.3125
1239.75
1281.75
1130.6875
866.4375
676.8125
814.625
985.9375
1405.375
1980.1875
1983.0
1399.875
715.1875
514.375
756.75
762.5625
941.8125
1516.4375
1434.5
926.0625
965.9375
1234.5
1206.6875
934.5625
817.75
661.8125
-442.25
-1632.625
-1349.1875
-458.375
-192.8125
-435.625
-614.75
46.625
957.8125
976.5625
845.875
998.0625
1097.8125
1753.9375
2402.875
1915.625
1208.8125
1325.25
1893.1875
1931.75
1112.875
408.125
80.5
-384.75
-450.6875
-111.0625
-14.375
308.25
892.5625
818.9375
215.5625
153.625
748.75
944.4375
510.8125
142.1875
-143.0
-390.8125
-321.8125
1.125
349.375
347.9375
30.75
-259.125
-630.125
-642.3125
-30.4375
479.375
939.5
1207.875
624.1875
42.25
88.6875
341.5
540.4375
94.5625
-459.875
-23.3125
294.8125
-181.5
-380.4375
-309.625
-446.8125
-541.0
-467.375
-352.875
-309.5
-126.75
295.9375
602.75
900.875
1363.625
1662.9375
1746.75
1455.875
496.625
-464.5625
-461.5625
570.9375
1876.875
2535.9375
2376.625
1895.0625
1200.125
407.25
185.4375
523.125
714.8125
559.6875
83.25
-337.75
-44.6875
441.5625
438.25
482.1875
662.125
494.5625
381.0625
692.125
814.9375
397.1875
-7.0625
-208.5
-411.5625
-233.8125
261.25
534.125
771.5625
870.75
500.75
89.8125
-333.5625
-1113.625
-1928.25
-2012.0
-920.6875
529.9375
1359.5
1619.1875
1131.0625
-32.0
-899.625
-1089.5
-658.9375
-18.125
-88.125
-746.0625
-1226.5
-1322.125
-991.125
-474.125
-178.875
-303.625
-732.5
-760.1875
-139.25
482.9375
826.25
807.5
262.6875
-169.5625
183.3125
706.0625
690.5
542.125
495.8125
448.9375
742.6875
845.3125
-58.5625
-1188.5625
-1566.5
-1084.75
-201.0625
149.6875
-357.0625
-1192.8125
-1419.0
-597.4375
122.5
363.1875
882.4375
883.8125
317.0
533.9375
1137.1875
1495.5625
1802.3125
1748.3125
1092.8125
-140.5
-961.625
-326.25
395.5625
138.75
-79.1875
167.875
610.5
895.5625
780.8125
691.1875
524.0625
139.75
264.375
906.25
1446.3125
1567.5
1348.125
1464.625
1982.5625
1924.375
979.1875
109.5
-19.4375
-155.0
-555.1875
-405.5625
-127.375
-356.1875
-740.1875
-1308.0625
-1459.75
-596.4375
-90.875
-483.6875
-581.4375
-376.9375
-486.5
-566.3125
-542.25
-959.0625
-1399.0625
-1212.25
-1151.4375
-1475.0
-1430.875
-1408.125
-1851.0625
-2512.75
-3452.5
-4054.0
-3844.375
-3675.8125
-3891.625
-3879.0
-2965.5625
-1406.0625
-639.5625
-763.8125
-777.5
-957.8125
-1186.0625
-915.9375
-810.0
-735.375
-132.4375
219.25
256.9375
587.125
795.4375
697.25
533.5625
336.25
398.9375
419.1875
-51.625
-297.3125
-365.3125
-956.875
-1113.9375
-323.75
390.25
882.375
1191.3125
970.4375
846.25
882.1875
233.25
-737.9375
-1344.25
-1575.4375
-1231.375
-533.9375
-64.125
326.5625
461.3125
-210.375
-939.375
-831.0
-310.5625
36.0625
-10.75
-440.5
-928.875
-1304.75
-1337.4375
-1026.1875
-890.4375
-626.75
-86.375
-71.625
-85.0625
174.3125
-360.0625
-914.3125
-628.0625
-694.3125
-944.9375
-607.6875
-448.3125
-423.375
-15.125
282.5625
198.5625
-248.1875
-795.9375
-887.4375
-839.125
-911.8125
-597.8125
-296.1875
-519.5625
-565.9375
-184.875
76.875
120.0
172.5625
445.0
692.9375
353.0625
-225.6875
-416.75
-378.8125
-262.875
-99.625
118.25
524.75
633.5625
231.625
64.9375
320.375
598.125
549.4375
-48.1875
-507.0
-321.25
-213.3125
-285.1875
-121.1875
-272.8125
-777.75
-838.6875
-945.6875
-1606.1875
-1478.75
-423.125
-233.0625
-769.375
-957.75
-1291.25
-1577.8125
-1068.375
-395.125
32.1875
547.0
999.8125
1096.125
900.8125
566.6875
-24.375
-644.4375
-532.5
-49.5625
-97.0
-118.6875
475.75
987.625
973.0625
887.625
816.5
292.0
-345.9375
-392.4375
-103.625
100.6875
110.375
-175.75
-564.3125
-839.0
-864.0
-805.0625
-880.125
-538.9375
-127.25
-241.5
362.9375
1183.8125
680.9375
331.5625
470.875
147.9375
662.6875
1534.6875
1520.5625
1838.375
1990.8125
1077.375
419.75
79.5
-322.5
-419.6875
-644.0625
-763.8125
-389.375
-0.5
523.9375
796.5625
80.25
-650.3125
-410.625
310.375
724.75
779.5
1100.625
1582.875
1543.8125
1403.1875
1779.6875
2282.25
2399.875
1998.6875
1241.9375
476.1875
-175.5625
-640.5
-729.8125
-569.125
-329.0
15.625
123.8125
-130.4375
-156.5625
154.0
504.1875
853.8125
811.0625
258.0
-393.8125
-1169.375
-1789.9375
-1872.9375
-1864.25
-1795.3125
-1532.75
-1473.625
-1336.6875
-932.5625
-704.375
-306.875
558.8125
1147.1875
927.4375
354.0625
218.875
574.375
858.875
753.8125
199.5625
-424.375
-706.9375
-959.6875
-1152.1875
-799.0625
-218.3125
115.0
230.3125
29.125
-501.1875
-733.75
-312.75
3.75
-105.1875
0.1875
73.875
-226.875
-268.25
0.75
286.75
490.375
292.25
10.125
-104.125
-229.5
163.0625
789.5625
675.875
152.3125
-517.0
-1296.875
-1426.25
-989.4375
-687.0625
-474.1875
-132.125
130.6875
-70.625
-391.1875
-163.75
355.25
686.8125
571.875
201.625
408.5
768.25
322.1875
-412.375
-929.1875
-795.1875
164.8125
491.375
-97.75
-396.625
-533.0
-426.375
196.6875
341.3125
-144.5
-573.75
-805.6875
-937.25
-1123.75
-809.5625
134.875
485.6875
483.9375
1013.1875
1202.4375
737.8125
256.5
-109.5625
-386.8125
-1041.375
-1790.5625
-1378.1875
-635.375
-1153.5
-2123.6875
-2381.1875
-2132.6875
-1687.5625
-1167.0
-923.0625
-955.0
-747.0625
-525.5625
-764.8125
-616.875
165.6875
296.0
-385.5
-1066.625
-1397.375
-1206.25
-1077.8125
-1349.3125
-1136.3125
-755.875
-1188.1875
-1748.1875
-1931.0625
-2046.3125
-1659.5
-594.125
369.75
673.625
615.6875
828.5625
1103.9375
888.1875
612.75
748.125
995.0625
950.125
386.4375
-431.25
-981.375
-1071.0625
-661.0
-272.0625
-464.25
-517.125
87.375
717.875
1065.4375
1079.1875
820.6875
820.75
1065.75
1326.5625
1743.625
1903.75
1630.3125
1470.1875
1256.625
717.1875
448.1875
679.9375
945.6875
1027.5
959.5
670.625
386.625
670.5
1264.5625
1230.0
822.875
1068.0
1662.1875
1749.875
1635.5
1638.4375
1336.1875
957.4375
723.8125
-103.375
-1094.0
-979.75
-423.625
-392.5
-57.4375
1016.125
1799.0625
1851.4375
1780.5625
1555.8125
1016.875
1078.8125
1506.9375
811.1875
-389.3125
-594.6875
19.1875
669.5625
473.0625
-593.0625
-1113.3125
-895.9375
-816.125
-486.9375
483.0625
1196.6875
825.125
56.75
-6.4375
186.875
106.5
158.6875
203.875
318.4375
850.6875
1322.6875
1614.5625
1619.75
1044.3125
513.6875
-8.5625
-777.0
-973.25
-849.3125
-881.25
-708.9375
-925.9375
-1364.125
-1010.125
-632.0625
-695.0625
-377.3125
353.3125
1145.6875
1585.0
1456.25
1388.8125
1370.8125
952.1875
607.125
568.75
527.25
202.625
-572.25
-843.125
172.5625
1126.5625
1002.0
647.5
537.75
352.9375
310.375
969.0625
1878.25
1770.0625
914.1875
531.75
88.3125
-990.0625
-1758.125
-1780.5
-1191.9375
-259.3125
361.5625
773.8125
1047.375
626.5
-60.5625
-599.625
-1181.0625
-1168.5
-412.75
53.0625
-132.1875
-595.1875
-1188.8125
-1712.875
-1644.3125
-1038.625
-493.375
63.1875
292.0625
-618.875
-1616.625
-1625.375
-1364.75
-1000.375
-515.5625
-621.1875
-989.375
-862.8125
-537.4375
-796.3125
-1680.25
-2175.125
-1968.0625
-1793.8125
-1736.4375
-1503.875
-917.5625
-42.625
207.0
-412.25
-854.1875
-713.5625
-309.375
94.6875
111.4375
-279.75
-432.75
-35.6875
218.625
-102.125
-203.1875
480.875
1387.1875
1662.0
1017.3125
298.6875
392.375
704.5
457.625
154.1875
357.0
714.625
969.9375
1131.75
775.3125
228.875
449.75
870.8125
764.25
596.25
257.25
-326.4375
-605.0
-767.5625
-789.25
-482.5625
-441.875
-304.875
444.0625
763.6875
510.0
595.125
518.875
-236.9375
-895.75
-1097.125
-1092.4375
-847.6875
-419.5625
-76.5
21.3125
-156.125
-502.0
-783.75
-748.75
-572.25
-513.5625
-136.875
302.1875
-183.875
-959.4375
-1140.5
-1163.9375
-1006.8125
-662.75
-619.9375
-501.9375
58.1875
756.8125
994.8125
531.5625
464.625
991.1875
849.625
533.1875
847.6875
1091.125
1047.1875
614.25
-303.9375
-752.4375
-322.1875
221.0
228.4375
-87.375
-146.3125
-3.625
211.8125
286.4375
-231.9375
-526.4375
-120.9375
-98.6875
-283.125
88.75
447.875
372.875
103.0
113.5625
433.0625
262.8125
-403.875
-807.9375
-718.75
-267.0625
94.8125
13.875
-457.3125
-976.9375
-804.4375
-142.25
158.0625
317.5
439.9375
348.6875
379.8125
350.8125
209.4375
244.5
109.25
-292.4375
-757.8125
-986.3125
-609.1875
-328.75
-581.3125
-615.8125
-268.625
201.5
365.0
-193.75
-450.0
344.25
1163.0625
1352.0625
1237.875
1058.375
838.6875
713.125
854.4375
910.625
602.8125
335.875
345.375
683.0625
1281.8125
1605.0
1429.8125
996.6875
729.75
1018.1875
1351.375
1307.25
1320.8125
1242.375
1069.4375
1472.1875
1919.4375
1756.75
1552.4375
1511.0625
1604.4375
1817.0625
1369.3125
523.5625
471.4375
768.375
807.875
1152.0625
1662.9375
1737.125
1398.0625
990.3125
755.5625
430.375
134.3125
331.0
366.375
8.4375
70.1875
432.875
830.125
1280.375
1280.4375
947.25
771.5625
695.8125
574.875
377.6875
561.0625
1112.625
1046.625
455.6875
-88.875
-709.9375
-973.375
-639.25
-117.25
368.4375
452.375
418.9375
643.5
212.375
-832.75
-1178.4375
-838.0625
-523.375
-175.875
71.3125
-514.6875
-1521.4375
-1537.0625
-758.5625
-238.6875
-176.6875
-870.3125
-1894.0
-2042.5
-1654.4375
-1622.3125
-1757.3125
-1513.8125
-658.0625
253.0
605.6875
619.875
595.625
526.4375
217.75
-250.0625
-482.0
-712.625
-909.375
-534.9375
-118.25
-141.25
-416.125
-1135.5
-1934.125
-2122.3125
-1765.5625
-977.8125
-128.3125
-1.375
-567.3125
-1036.875
-1203.875
-1300.8125
-766.8125
409.1875
823.0625
495.1875
778.4375
1718.25
2461.625
2296.75
1496.5625
919.6875
360.875
-15.4375
374.0
662.4375
661.5625
1153.6875
1847.25
2309.8125
2268.625
1860.875
1689.125
1160.3125
295.375
455.6875
1175.3125
1358.6875
1164.6875
582.3125
-51.0625
178.125
1161.3125
1969.25
2098.875
1887.8125
1773.4375
1497.0625
599.0
-669.875
-1464.9375
-1588.1875
-1447.5625
-832.0625
232.0625
846.125
718.5
473.5
806.5625
1737.5625
2251.5
1558.125
467.6875
351.0625
861.875
684.5625
122.75
-188.625
-706.3125
-1113.8125
-657.125
441.75
1302.5
1117.625
596.625
786.625
1083.5625
1159.5
1200.8125
902.9375
657.5
701.125
710.4375
757.8125
754.75
990.5625
1484.0
1236.5625
502.25
51.0625
-26.9375
647.875
1362.6875
1469.6875
1728.8125
1557.25
717.3125
767.5625
1356.9375
1141.375
471.5
52.5625
133.875
708.375
1442.875
1613.875
907.5
420.8125
613.3125
590.875
616.625
1093.0
1371.0
1624.25
2058.5625
1910.875
1220.875
842.5
846.625
787.75
762.8125
731.125
233.5
-246.5625
-124.0625
75.25
161.625
331.0
392.1875
347.9375
-34.875
-899.1875
-1321.8125
-894.5
-356.6875
86.25
694.9375
1198.375
1350.125
1471.25
1904.5
2515.375
2657.6875
1912.4375
1084.625
1007.0
979.5
471.5
304.5625
670.6875
752.125
635.0625
958.5625
1141.4375
507.25
-119.9375
-144.9375
-103.6875
-73.5625
182.5625
477.9375
682.6875
735.5625
730.8125
790.6875
629.5625
431.5
706.875
836.125
271.25
89.75
963.5625
1723.9375
1572.75
1138.625
800.625
373.0
-96.5625
-502.0
-766.875
-736.3125
-343.5
288.375
929.3125
1537.125
2027.1875
2000.75
1374.25
780.5625
1025.5625
1734.375
1543.5625
675.375
406.5625
635.6875
1088.9375
1830.4375
2348.4375
2641.6875
2907.25
2821.1875
2260.5
1249.1875
487.125
609.5625
583.4375
-142.9375
-680.625
-483.625
528.4375
1531.8125
1565.8125
1383.875
1751.0
2317.0
2640.875
2499.8125
2426.375
2566.25
2084.375
1435.375
1436.0
1592.875
1809.75
2321.125
2651.5625
2353.8125
1573.1875
897.75
431.375
56.25
185.375
356.3125
53.625
232.1875
823.0625
741.0625
261.375
-133.6875
-411.9375
-368.3125
-162.625
7.0625
-9.5625
-425.5625
-621.125
-14.5
842.625
1447.375
1901.75
2104.8125
1727.875
1004.5
502.125
179.625
-73.125
-109.0625
-217.375
-370.4375
-373.8125
-897.625
-1810.4375
-1897.5
-1018.0
104.375
674.75
274.125
-238.0625
-175.5625
-1.0625
149.0
289.4375
228.9375
227.75
241.9375
35.6875
48.4375
520.5
1122.8125
1479.625
1391.5
1221.5
1338.4375
1470.75
1424.125
1289.5625
1235.5
1467.25
1613.5
1383.0625
1425.5
1778.6875
1705.0
1449.375
1353.1875
967.8125
489.9375
567.0
1062.75
1261.0625
673.5
-118.6875
-235.0
-17.625
1.1875
77.875
267.25
242.375
-90.875
-251.25
178.8125
494.0625
188.125
27.4375
260.4375
279.75
-58.875
-516.5625
-844.5
-794.0625
-289.5
356.9375
705.75
719.875
429.875
79.4375
232.5
343.8125
-237.1875
-634.375
-459.6875
-156.1875
255.1875
369.9375
106.75
94.875
199.125
271.0625
545.75
724.75
655.8125
447.125
116.5625
56.5
493.25
852.0
524.5
-59.375
-30.4375
375.875
550.875
690.5
942.8125
1083.5625
954.375
549.0
74.8125
-217.4375
101.5625
1085.1875
1710.75
1545.1875
1372.75
1413.0625
1270.0625
1005.75
1035.125
1194.0
890.375
585.3125
657.3125
217.875
-359.3125
145.75
1123.25
1568.6875
1446.4375
1102.875
870.9375
489.125
-17.25
-48.375
293.9375
812.1875
1077.1875
270.625
-908.1875
-1680.8125
-2424.1875
-2551.375
-1903.5
-1525.6875
-1171.3125
-576.0625
-435.9375
-632.4375
-684.875
-276.875
436.0
556.9375
178.125
-95.0625
-272.3125
-60.3125
34.9375
-624.875
-866.0625
-274.9375
354.75
767.25
433.0625
-228.375
-294.1875
-596.625
-1043.75
-762.0
-648.4375
-746.8125
-419.4375
-308.0
-232.25
192.4375
272.0
38.625
21.1875
348.0
813.25
828.4375
534.25
630.9375
895.875
837.8125
583.4375
146.875
-699.625
-1467.25
-1503.0625
-1145.9375
-706.75
-385.0
-893.8125
-1692.375
-1710.0625
-1389.5625
-1089.0625
-810.5625
-785.75
-410.5
237.0
194.6875
98.25
657.75
1026.375
832.25
583.375
411.625
237.5625
334.1875
836.9375
1150.4375
860.0
568.375
655.125
509.25
54.75
149.125
799.75
1302.1875
1508.25
1090.4375
-146.125
-1146.875
-1209.375
-1001.6875
-1083.5625
-1154.375
-783.8125
-177.0625
222.75
491.375
888.9375
1213.4375
980.125
480.25
419.875
264.4375
-552.375
-1287.25
-1392.9375
-902.375
-389.1875
-697.0625
-1204.3125
-1036.5625
-626.4375
-272.6875
-144.5625
-443.0
-867.9375
-1352.3125
-1565.875
-949.5625
124.4375
1046.0625
1335.0
789.4375
54.8125
-190.5
301.6875
1125.5
1375.3125
1121.125
910.5625
593.1875
155.8125
115.875
691.75
1181.4375
1154.6875
1063.125
638.625
-255.5
-983.375
-1514.3125
-1280.125
-344.125
-255.0625
-411.875
-136.9375
-445.0
-574.0625
-597.8125
-1740.125
-2424.0
-1919.4375
-1558.25
-1501.75
-1800.1875
-2280.0
-2375.375
-2294.6875
-2030.625
-1811.3125
-1638.4375
-703.5625
195.9375
290.875
405.375
408.375
157.25
223.25
314.6875
91.3125
-543.8125
-1389.5625
-1757.0625
-1694.0
-1424.75
-988.0625
-786.0
-574.0
-251.25
-483.25
-1111.5625
-1568.5
-1489.4375
-761.4375
-262.125
-361.1875
-318.875
-186.8125
-212.125
-48.3125
211.8125
447.5625
544.5625
-36.125
-1015.875
-1732.8125
-2140.9375
-1837.5
-1018.0
-687.125
-335.1875
377.75
362.1875
-147.0
-411.4375
-479.8125
-106.8125
174.875
-215.3125
-548.5
-451.25
218.875
1287.5
1670.0
1231.375
436.6875
-184.75
120.9375
478.0
429.0625
980.5625
1249.0625
688.6875
417.9375
208.5625
143.3125
403.25
-311.5625
-1389.5625
-1373.1875
-893.5625
-440.1875
-208.3125
-827.4375
-1721.9375
-1698.1875
-772.9375
-225.1875
-645.6875
-1044.0625
-1192.0
-1717.9375
-1986.8125
-1397.8125
-690.4375
-554.9375
-885.5625
-1099.375
-673.8125
188.125
775.875
1074.9375
1591.0625
1865.125
1490.25
1086.3125
491.875
-358.25
-380.4375
-72.9375
-442.125
-524.625
-95.4375
-65.0625
-162.625
-107.5625
-91.1875
157.0625
513.5625
701.8125
1183.625
2122.875
2772.5625
2630.0
2249.1875
2173.4375
2095.0
1905.75
1894.0
2023.5
2174.125
1871.6875
755.0625
-62.1875
199.125
510.25
535.8125
907.5
1044.25
483.5625
186.5
397.4375
475.125
497.375
356.3125
-117.5625
-110.1875
171.8125
-161.8125
-208.625
447.0
568.5
113.3125
-190.4375
-452.5
-768.125
-841.75
-517.625
-184.5
-106.9375
157.9375
500.75
317.8125
-117.5
-2.8125
765.6875
1009.8125
310.5
-8.1875
-137.875
-848.0
-941.0
-676.1875
-1231.25
-1325.125
-249.5625
775.9375
1046.25
881.1875
1090.1875
1548.625
1679.1875
1942.375
2150.125
1851.125
1625.0
1344.8125
752.125
150.125
-434.25
-436.0625
-89.5625
-649.25
-1314.4375
-774.625
438.6875
1498.375
1711.8125
813.6875
-288.375
-614.3125
28.125
1022.625
1704.4375
2219.0
2460.5625
1857.8125
835.375
179.3125
-99.75
70.9375
612.25
564.0625
22.25
177.0625
486.875
217.125
370.375
973.375
1149.6875
909.9375
221.5
-412.8125
-296.5625
-171.9375
-221.0
116.0625
263.0
70.3125
-88.9375
-430.3125
-352.25
462.6875
732.8125
282.625
120.375
24.1875
-362.0
-545.6875
-639.4375
-1228.125
-2124.1875
-2477.5
-1912.625
-1118.25
-737.0
-824.9375
-1298.375
-1303.4375
-321.8125
481.0625
556.3125
386.6875
19.75
-99.75
42.0625
-317.9375
-720.75
-559.0
-2.1875
726.0625
853.5625
383.9375
178.125
-82.625
-534.0
-568.4375
-141.0625
555.75
724.4375
-8.125
-540.125
-593.6875
-451.8125
107.8125
465.125
409.5625
546.0
463.625
-64.125
-328.1875
-226.0625
-274.0
-462.6875
-273.5
239.375
793.1875
1228.75
768.625
-260.3125
-527.8125
-563.6875
-895.4375
-896.875
-895.4375
-880.75
-406.375
104.0625
499.8125
373.25
-300.8125
-276.9375
-39.875
-560.5625
-621.8125
215.0625
975.625
1169.9375
727.25
182.0625
-85.9375
-346.8125
-583.625
-722.75
-658.0625
-520.875
-792.8125
-1011.4375
-961.875
-1143.8125
-951.75
-420.6875
-503.9375
-616.25
-227.375
202.8125
472.1875
231.375
-297.375
-323.9375
-135.25
-320.3125
-740.625
-850.1875
-392.5
-28.6875
-82.4375
-64.125
-5.75
-80.375
-242.5
-648.125
-1098.375
-1092.375
-402.9375
446.1875
598.75
460.6875
627.75
478.625
160.125
361.875
565.1875
501.0625
600.3125
710.375
438.5
-224.125
-890.4375
-1229.4375
-1361.25
-1279.125
-914.0
-636.0625
-625.625
-609.6875
-367.5
88.375
611.5625
1016.4375
929.375
354.75
141.5625
197.25
-547.1875
-1360.625
-1129.625
-795.6875
-771.75
-472.875
-275.8125
-43.375
388.5625
158.625
19.875
520.1875
17.9375
-884.125
-479.4375
-23.75
-129.1875
337.75
841.5625
626.8125
447.6875
735.9375
976.875
830.125
495.4375
180.5625
126.0625
452.8125
684.125
685.9375
784.3125
917.6875
1066.0625
974.875
398.6875
-5.3125
-31.0
-37.4375
-125.6875
-553.8125
-800.9375
-425.75
-150.75
281.0625
862.25
500.9375
-12.375
-2.6875
-260.125
-174.4375
609.4375
1068.8125
1107.8125
1108.3125
1224.0
1425.5625
1398.0
1352.1875
1338.3125
995.0625
664.0625
489.1875
68.5625
-447.4375
-535.9375
-239.6875
-324.125
-733.875
-701.6875
-712.9375
-897.5625
-342.0625
338.8125
213.875
-303.6875
-725.0625
-798.0
-847.9375
-1218.6875
-1348.0
-1443.0625
-1838.8125
-1608.3125
-905.625
-597.0625
-342.5
-116.5
-192.6875
-145.375
-73.5625
-396.9375
-710.375
-370.9375
641.375
1622.5
1847.3125
1413.0625
975.0
772.4375
446.375
5.625
-66.0625
86.625
33.0
-112.0625
-294.375
-533.8125
-610.75
-678.0625
-932.125
-1043.4375
-776.5
-350.4375
-168.5625
-202.4375
-91.125
-161.4375
-564.3125
-685.5625
-670.875
-458.8125
515.625
967.6875
121.1875
-496.0
-583.1875
-569.3125
-25.4375
485.9375
844.8125
1622.25
1621.5625
546.4375
92.8125
388.625
500.3125
294.125
-37.0625
-63.5
47.375
-398.3125
-876.625
-726.4375
-610.125
-866.875
-845.875
-337.0
192.8125
583.4375
1045.8125
1283.125
743.3125
-212.125
-803.125
-948.4375
-758.125
-240.1875
190.0625
278.5
307.5
351.375
236.75
-49.3125
-491.75
-1061.6875
-1539.4375
-1596.4375
-1028.5
75.3125
1142.5625
1401.25
913.4375
274.25
-595.3125
-1397.9375
-1104.125
-300.125
-492.0
-1211.375
-1199.0625
-601.5
-25.8125
380.5
607.0
760.25
840.875
840.9375
958.0625
708.9375
-235.5625
-711.75
-400.625
-308.625
-381.0
-691.6875
-1589.0
-1955.5
-1399.3125
-549.6875
568.5625
1111.5
629.5625
136.3125
-373.375
-846.5625
-618.625
-528.6875
-950.1875
-1059.0625
-894.625
-422.125
417.75
717.875
193.625
-499.625
-771.5
-437.8125
-59.8125
-123.25
-466.4375
-1000.0
-1373.75
-952.75
-79.4375
269.875
-107.25
-578.375
-544.8125
-253.9375
-526.0625
-1374.625
-1975.5625
-1948.1875
-1497.0
-1020.25
-875.75
-843.0
-444.25
169.25
397.25
161.6875
-43.375
-188.4375
-265.8125
312.4375
1095.8125
1121.0625
836.6875
708.375
590.4375
741.0
1054.625
974.4375
444.3125
65.0
184.4375
-4.5625
-630.625
-801.4375
-1160.4375
-2139.5
-2503.625
-2186.75
-1823.875
-1372.875
-1181.5625
-1428.375
-1737.3125
-1824.3125
-1631.8125
-1444.875
-1304.625
-1192.9375
-1339.5625
-1383.4375
-1207.375
-1153.4375
-863.875
-261.1875
190.0625
426.3125
423.0625
90.5
-468.5
-667.9375
32.8125
1009.8125
1560.5625
1635.0
1344.1875
1230.8125
1260.1875
1176.4375
1567.375
1801.625
1050.3125
452.625
490.25
423.0
95.625
-203.0
-156.25
-72.0625
-176.875
51.8125
439.25
817.625
1440.625
1677.6875
1253.625
630.5
128.3125
6.5625
-148.3125
-664.9375
-1221.6875
-1533.375
-1048.8125
-434.6875
-719.0
-478.25
425.625
84.1875
-633.25
-419.875
-293.9375
-567.625
-495.75
-127.1875
-70.6875
-69.5625
557.4375
999.8125
581.3125
268.625
386.6875
423.8125
241.4375
-74.375
-179.4375
-39.6875
225.9375
750.9375
1020.0
865.8125
1071.0
1469.875
1335.1875
933.75
767.1875
794.4375
1068.25
1717.75
2317.0625
2763.8125
3179.5625
2761.4375
1741.375
1348.375
889.1875
-122.1875
-508.4375
-572.5
-1260.6875
-1945.3125
-2067.5625
-1950.4375
-1900.0
-2075.6875
-2490.0625
-2630.1875
-1999.0
-1183.875
-794.375
-357.1875
298.5
733.4375
952.4375
1184.5
1357.4375
1156.9375
545.5
-280.4375
-1319.0625
-2147.375
-2324.5
-2268.4375
-2143.9375
-1752.25
-1346.9375
-1082.125
-994.5
-1053.6875
-781.8125
-36.875
573.0
560.625
186.25
92.5625
507.875
1014.125
949.8125
309.625
-77.25
71.125
161.375
-44.0625
-29.4375
581.75
1241.5625
1569.0
1883.75
1868.75
1466.5625
1246.1875
617.75
-491.0625
-839.3125
-482.9375
-69.3125
381.125
426.375
-111.1875
-423.6875
-62.3125
204.1875
-38.0
65.875
489.625
561.5625
709.25
803.125
368.375
29.625
-115.875
-457.6875
-731.6875
-623.5625
-245.6875
-158.3125
-393.75
-622.6875
-1159.4375
-1546.5
-1196.8125
-914.1875
-1059.6875
-1289.25
-1109.0
-165.375
561.5
670.125
776.3125
655.8125
709.5
1191.5625
1271.25
1192.625
1041.9375
827.5625
1333.4375
1535.6875
747.1875
190.875
38.75
295.6875
681.375
128.9375
-556.125
-719.625
-1094.5
-1266.75
-970.1875
-624.1875
-339.0
-501.6875
-892.6875
-1040.3125
-1253.875
-1688.3125
-2067.3125
-1621.25
-416.375
-75.125
-753.5
-1224.1875
-1137.8125
-567.6875
-99.625
74.1875
482.6875
405.6875
-383.0625
-857.375
-1104.9375
-1143.0625
-765.0
-664.1875
-664.6875
-468.25
-611.75
-635.625
-299.1875
-641.5625
-1338.8125
-848.125
521.375
1303.4375
1582.0
1844.75
1627.0625
1103.8125
804.375
553.5
348.25
260.75
240.25
434.4375
704.5625
843.125
714.5
315.8125
172.3125
154.9375
-364.1875
-925.5
-1079.625
-1142.6875
-1258.1875
-1324.1875
-1044.125
-498.1875
-274.125
-453.75
-1014.875
-1666.3125
-1421.8125
-589.8125
-245.1875
-81.9375
147.875
165.6875
294.125
474.6875
510.75
776.625
834.375
294.5
205.875
599.3125
113.5
-813.6875
-861.6875
-413.875
131.25
1093.5
1891.5
1903.5
1283.25
546.0625
501.875
701.6875
55.9375
-516.375
-202.6875
186.5
361.5625
200.25
-29.5
407.0625
419.125
-295.25
-182.5625
83.4375
-15.25
638.5
1066.75
891.8125
1242.0
1113.25
184.3125
-221.375
-122.1875
211.625
438.1875
156.75
95.1875
294.1875
334.4375
279.8125
-328.125
-758.125
-175.25
-11.625
-401.625
-56.125
469.625
584.9375
543.5
232.6875
-241.625
-623.4375
-553.6875
147.5625
670.375
712.3125
890.0625
1007.3125
675.1875
283.75
30.625
-322.5
-768.0
-1094.25
-1120.8125
-581.375
254.6875
446.1875
105.875
152.75
145.8125
-510.5
-796.125
-190.0625
231.0625
61.1875
-217.125
-817.0
-1591.625
-1649.375
-1257.5625
-909.6875
-243.0
161.5
-312.5625
-834.3125
-1190.625
-1759.0
-1934.3125
-1501.875
-1165.3125
-1285.3125
-1650.75
-1527.25
-636.6875
-43.0
-92.9375
143.4375
426.9375
67.75
-523.125
-1080.0
-1069.4375
22.4375
677.5
153.5
66.9375
564.25
674.125
575.25
323.125
-11.875
-69.125
108.1875
700.75
1246.6875
909.25
413.375
289.6875
15.125
-415.9375
-970.8125
-1152.0625
-283.9375
483.6875
368.9375
256.375
110.0625
-321.0
-429.6875
-392.0
-705.9375
-986.375
-737.875
-336.0
-401.4375
-546.9375
-583.875
-1099.5625
-1475.625
-1090.25
-686.375
-464.0625
-587.0625
-1215.25
-1065.625
-101.0625
219.0
107.4375
11.6875
-375.625
-530.5
-181.3125
159.4375
175.375
-128.1875
-51.25
879.375
1477.0625
551.1875
-887.5
-1166.875
-816.625
-1099.0
-1500.3125
-1529.8125
-1509.0625
-1346.25
-1346.5
-1645.4375
-1564.0
-1253.8125
-1035.9375
-640.3125
-264.625
-21.4375
150.0625
-33.9375
-432.9375
-617.9375
-434.5625
29.9375
498.1875
750.8125
658.5
375.0625
193.375
65.875
24.625
15.375
-102.25
-131.375
-319.75
-403.0
324.375
731.4375
425.25
638.3125
630.1875
29.25
203.0625
670.5
573.4375
281.9375
-160.6875
-379.125
-137.625
-79.8125
-234.9375
-252.0625
-205.0
-249.9375
-407.375
-575.25
-927.4375
-1404.0625
-1317.0
-603.5
142.1875
550.625
484.375
123.375
-299.5
-795.25
-1202.75
-1108.5
-460.6875
279.0
1005.0625
1475.9375
716.0625
-675.375
-911.375
-172.375
528.0
886.125
561.0625
-156.6875
-380.8125
-62.375
-101.5625
-716.125
-843.5
-647.625
-1128.0625
-1319.5625
-611.6875
48.0
470.8125
512.5
71.625
-200.6875
-270.9375
-288.75
-378.75
-782.5
-833.625
-433.9375
-333.375
-389.1875
-486.9375
-786.9375
-982.3125
-721.375
-19.6875
23.0
-1038.5
-1566.1875
-1207.75
-1127.25
-1238.5625
-1274.5
-1150.1875
-589.25
-335.6875
-667.25
-542.9375
-174.8125
-688.0625
-1515.3125
-1600.5
-1364.8125
-1128.75
-671.0
-669.9375
-1368.875
-1989.9375
-2342.1875
-2299.5
-1603.6875
-662.1875
162.25
481.3125
-39.5
-686.0
-808.375
-657.3125
-297.3125
247.1875
442.8125
284.3125
506.5625
1044.375
1182.25
1055.125
887.3125
251.125
-665.875
-1232.9375
-1525.875
-1659.0
-1366.8125
-1074.875
-1310.125
-1380.125
-1051.4375
-1152.125
-1307.75
-771.0625
-62.75
218.0
-112.0625
-582.3125
-503.375
-424.0625
-677.5625
-645.625
-326.5625
165.8125
530.5625
187.5
-124.4375
391.75
968.75
679.125
-110.3125
-264.875
-104.5625
-581.1875
-781.8125
-315.4375
-241.4375
-349.75
-65.3125
600.4375
1641.3125
2181.375
1536.4375
368.4375
-483.875
-572.3125
-371.25
-751.25
-1150.4375
-724.0
-306.1875
-853.1875
-1589.0625
-1504.8125
-1073.75
-1062.1875
-1446.75
-1825.1875
-1788.25
-1635.5
-1944.9375
-2247.8125
-1965.0
-1445.0
-1041.125
-701.375
-605.5
-963.6875
-1206.75
-992.0625
-931.875
-897.3125
-512.375
-404.25
-487.125
-257.375
-79.875
0.875
128.1875
196.125
284.0
207.0
278.625
1108.25
1759.9375
1412.5
1049.875
1203.75
1040.0625
281.3125
-311.0
-302.5
-95.375
-294.4375
-985.6875
-1611.625
-1986.3125
-2361.0625
-2373.1875
-1790.6875
-1011.375
-153.5625
633.375
888.1875
386.25
-385.5
-453.1875
32.625
184.25
82.0
-132.625
-337.5625
-206.875
-430.4375
-1189.5
-1617.0625
-1721.375
-1560.875
-1210.5
-1503.8125
-2071.875
-1845.625
-1180.625
-904.9375
-1115.375
-1424.8125
-1523.4375
-1214.5625
-363.0
330.3125
70.0
-521.0
-566.3125
-188.5625
294.6875
872.1875
1364.0
1390.5
1014.9375
621.125
293.0
-46.1875
-319.5625
-248.625
33.8125
-45.375
-141.5625
187.4375
338.4375
318.5
421.75
328.1875
371.0
550.5
344.8125
584.625
1609.6875
2088.5
1612.5
1131.3125
1207.8125
1456.375
1397.1875
1294.0
1487.5
1560.9375
850.5
-221.4375
-216.25
937.8125
1816.5
1835.875
1115.1875
-20.75
-687.3125
-498.5625
184.6875
609.625
157.25
-209.8125
357.625
770.3125
714.25
1047.375
1396.4375
982.8125
-3.875
-691.625
-459.75
190.25
642.8125
780.0625
494.75
367.5
740.75
814.0
510.6875
237.5625
4.125
248.5625
657.25
462.5
387.8125
881.6875
1232.0
1295.8125
1341.1875
1412.1875
1291.25
704.1875
-175.0
-928.8125
-889.5
132.1875
1033.6875
1131.625
704.3125
185.25
168.125
230.75
-138.0
-233.25
-334.1875
-731.375
-474.9375
121.25
658.75
1541.0
1975.25
1489.0625
574.875
-430.875
-929.75
-1014.25
-1112.375
-809.25
-386.25
-477.0
-723.0625
-734.75
-636.875
-690.875
-774.75
-772.1875
-967.6875
-967.0
-623.5625
-926.9375
-1910.625
-2544.5
-2194.4375
-1101.3125
-250.8125
89.8125
251.0625
268.1875
415.5625
379.5
27.5625
311.5
659.8125
301.3125
299.75
492.0625
-66.0625
-694.5
-627.75
-197.3125
-272.5
-754.75
-687.5625
-500.1875
-829.3125
-1213.125
-1651.4375
-1995.125
-1876.0
-1809.4375
-1851.125
-1620.125
-1288.75
-860.625
-375.625
-244.9375
-534.125
-759.25
-513.5625
-163.0
-154.4375
-478.9375
-1340.25
-2484.0
-3007.5
-2747.9375
-2082.5625
-1413.0625
-1152.25
-1033.3125
-734.375
-632.3125
-768.9375
-764.875
-620.3125
-468.6875
-463.8125
-733.875
-833.5625
-333.6875
158.4375
-162.5
-928.5
-1106.875
-623.3125
-414.4375
-790.3125
-1008.75
-422.625
690.5
1262.5
945.8125
714.1875
860.875
722.5625
320.875
-84.625
-597.6875
-1150.8125
-1535.875
-1518.5
-1103.75
-637.875
-232.3125
239.4375
636.3125
329.8125
-828.75
-1609.125
-1437.25
-1386.125
-1642.8125
-1393.0625
-789.6875
-514.5625
-718.625
-1064.9375
-1284.9375
-1331.875
-1005.625
-422.4375
-195.75
-575.625
-1236.0625
-1470.75
-1002.5625
-777.6875
-1385.6875
-1924.4375
-1833.1875
-1631.9375
-1472.0625
-1243.375
-1186.4375
-980.375
-475.5625
-357.0
-177.3125
435.5
249.75
-335.625
-177.5625
-284.625
-759.5
-564.8125
-238.8125
-252.125
-421.4375
-750.75
-799.4375
-590.875
-751.6875
-1223.1875
-1418.4375
-926.75
-317.6875
-349.9375
-518.625
-469.375
-507.0
-471.875
-490.4375
-900.375
-1452.625
-1674.5
-1175.5
-629.6875
-1134.6875
-2019.9375
-2174.125
-1538.0625
-412.0
151.0625
-291.1875
-337.625
302.4375
496.125
160.25
-554.125
-1549.125
-1921.3125
-1445.625
-769.75
-142.0
279.6875
315.5
98.125
29.5
348.5
281.5625
-631.5
-1218.0625
-1056.5
-1034.0625
-1160.5
-1076.3125
-845.9375
-546.8125
-451.6875
-347.0625
104.375
162.125
-362.625
-561.0
-402.8125
-386.9375
-549.6875
-932.375
-1335.9375
-1396.625
-1286.625
-1194.0625
-1060.25
-1085.8125
-1078.625
-320.125
829.0
1284.9375
1222.625
1273.375
1191.1875
946.8125
913.8125
954.875
898.8125
804.9375
605.1875
311.9375
-18.125
-247.0625
-107.5
111.9375
-29.25
-158.9375
61.125
300.4375
445.0625
744.0625
1096.8125
1160.8125
1001.1875
885.0
857.1875
1002.0625
1133.5
762.875
188.375
73.0
309.1875
401.0
169.5625
2.5625
16.625
-166.0
-19.3125
619.3125
652.4375
399.625
749.8125
1271.6875
1832.6875
2224.625
2133.125
2255.8125
2437.125
2205.375
2114.0
1830.625
1037.5
547.9375
571.9375
839.375
915.125
391.6875
-255.0625
-646.4375
-576.5
232.0
908.75
644.25
42.3125
7.3125
705.1875
1065.625
266.75
-706.75
-947.5625
-783.9375
-678.25
-818.875
-1063.4375
-1228.5625
-1429.25
-1598.6875
-1377.8125
-706.6875
-68.9375
239.8125
476.0625
640.125
532.9375
176.5625
-408.1875
-909.75
-968.875
-626.6875
18.1875
595.4375
791.0625
822.875
553.125
-227.8125
-952.9375
-1179.9375
-1113.1875
-860.3125
-329.8125
147.125
267.6875
424.9375
669.4375
497.0
79.5625
-19.5
92.5
-206.9375
-632.875
-312.9375
-61.125
-600.5
-787.0625
-681.875
-867.9375
-554.25
-14.5625
316.5
868.625
957.8125
494.3125
393.9375
449.5625
313.8125
14.5625
-25.875
739.1875
1121.9375
387.1875
116.25
581.5
500.4375
85.0
307.125
1019.4375
1223.25
493.9375
-395.3125
-606.9375
-398.8125
-634.875
-1463.8125
-2259.375
-2458.0625
-1954.5
-1354.375
-1139.8125
-1096.4375
-1205.375
-1037.125
-70.4375
699.0625
803.9375
933.1875
826.375
536.9375
490.25
-28.125
-870.875
-981.5
-584.625
-355.375
-615.3125
-1545.75
-2452.625
-2329.4375
-1480.5625
-907.4375
-680.75
-500.875
-478.25
-505.5
-530.125
-691.6875
-727.8125
-696.0625
-1007.875
-1425.4375
-1436.3125
-898.1875
-125.5625
306.375
115.75
-372.6875
-426.625
9.875
256.9375
571.5
1340.9375
1654.4375
1123.5625
359.75
-411.0625
-869.1875
-666.0
-201.125
236.9375
576.8125
387.75
-109.5
-293.3125
-538.375
-919.125
-797.5625
-563.5
-491.125
-237.625
-387.0
-785.0625
-454.625
-17.5625
-62.375
-63.125
69.5
283.6875
509.625
673.4375
963.625
790.0625
-83.75
-430.625
-55.25
-71.25
-386.25
-72.1875
728.0625
1344.75
1673.8125
1399.9375
404.75
-368.5625
-639.125
-613.3125
136.8125
863.0625
623.0625
288.375
387.9375
501.4375
386.8125
-254.75
-1046.8125
-1222.5
-867.5
-176.125
674.375
1063.5625
934.375
974.875
1283.75
1313.9375
1283.4375
1488.0
1093.3125
91.25
-509.75
-736.125
-643.5625
-264.375
-433.4375
-601.875
56.9375
363.875
107.625
384.375
736.5
574.375
312.4375
59.1875
-20.75
246.125
508.25
659.5
651.875
363.8125
279.25
656.5
1179.4375
1657.0625
1676.0
1183.25
1038.8125
1364.3125
1487.1875
1301.125
840.375
71.75
-750.4375
-1236.9375
-846.5625
200.4375
804.6875
742.0
199.375
-883.4375
-1502.6875
-1265.1875
-1410.9375
-1557.5625
-521.75
578.875
603.5625
-33.125
-875.8125
-1323.5
-996.4375
-300.75
450.4375
846.4375
716.5
647.625
674.375
581.625
410.3125
-242.25
-934.0625
-782.25
-469.875
-686.1875
-1097.1875
-1478.75
-1613.25
-1353.8125
-887.625
-675.75
-1101.6875
-1401.6875
-801.5
185.25
1069.75
1252.25
364.75
-305.6875
-117.625
12.6875
-153.375
-408.25
-604.3125
-610.5625
-917.5
-1687.5625
-2241.6875
-1875.0625
-731.1875
-138.4375
-424.0625
-383.4375
148.1875
664.3125
844.5625
374.0
12.1875
-10.25
-729.75
-1831.4375
-2501.5625
-2498.6875
-1463.8125
-306.6875
-34.9375
-104.0625
-324.125
-575.4375
-215.75
455.9375
766.25
401.25
-387.3125
-681.9375
-399.625
-8.875
613.3125
1162.25
1027.375
329.75
-198.0625
-37.5625
299.0625
353.4375
303.5625
-111.25
-623.8125
-431.5
-78.625
-330.125
-715.9375
-611.9375
-356.75
-602.875
-892.625
-928.6875
-1330.5625
-1481.0625
-1087.875
-1340.5625
-1649.875
-1149.875
-876.625
-864.4375
-670.625
-961.4375
-1561.875
-1839.1875
-1937.75
-1823.4375
-1134.375
-148.375
80.5625
-540.1875
-764.3125
-383.8125
13.375
435.5
532.5
95.375
-520.375
-1432.4375
-2046.1875
-1230.8125
361.3125
1270.625
996.5625
-64.8125
-832.0625
-872.375
-843.3125
-737.75
-359.25
-485.125
-1043.5625
-1012.1875
-774.375
-1004.0625
-831.1875
22.4375
512.875
409.375
-53.9375
-757.9375
-889.1875
-488.5625
-483.6875
-315.5
403.0625
693.0625
686.8125
804.3125
446.1875
-170.875
-395.5
-251.5625
103.625
303.0625
373.875
752.4375
1023.6875
852.75
562.8125
44.25
-590.4375
-599.6875
-39.9375
196.6875
163.0625
786.6875
1518.8125
1007.4375
-197.5625
-916.125
-1034.8125
-580.5625
157.75
582.1875
567.6875
134.3125
-447.25
-569.8125
-234.875
56.0625
129.75
129.75
158.75
247.9375
320.25
138.5625
-172.5625
-243.625
-243.5625
-390.8125
-556.125
-647.6875
-569.9375
-601.25
-1114.9375
-1576.1875
-1353.75
-631.375
99.6875
564.9375
784.25
656.9375
264.0625
182.625
325.8125
260.375
146.4375
-284.875
-1258.125
-1774.625
-1144.375
-172.6875
137.8125
-103.6875
-470.75
-1035.75
-1217.8125
-463.75
54.875
-297.1875
-471.3125
-439.375
-760.5
-693.6875
-81.875
70.25
-245.0625
-643.1875
-1323.5625
-1808.3125
-1749.0
-1753.9375
-1527.0
-451.5
576.125
674.9375
390.5625
428.1875
509.1875
348.1875
407.0
524.6875
226.125
70.1875
156.625
46.1875
279.5625
1008.5
1475.0
1365.75
652.25
-308.0
-603.4375
-239.125
-209.75
-685.5625
-982.6875
-811.4375
-281.9375
169.0625
216.125
401.125
865.9375
1324.3125
1976.75
1987.5
1035.125
716.875
957.75
881.9375
834.0625
165.0
-1124.1875
-1976.5
-2631.4375
-2552.9375
-1389.3125
-640.4375
-317.375
86.0
17.0
-56.125
190.375
362.9375
544.6875
649.125
697.25
948.125
1437.9375
1806.3125
1122.5625
-150.6875
-480.0
-213.5
-245.125
-520.4375
-876.5625
-918.0625
-821.75
-1152.25
-1524.0
-1586.375
-1577.1875
-1827.0
-2272.875
-2164.25
-1556.4375
-1251.5
-1276.875
-1514.3125
-1595.0
-919.3125
-156.5
-115.3125
-420.1875
-672.8125
-857.0625
-828.5
-648.6875
-963.75
-1815.0
-2158.4375
-2055.125
-2519.9375
-3057.3125
-2772.8125
-2151.25
-1848.6875
-1761.875
-1544.375
-1178.0
-1126.0625
-1540.0625
-1534.25
-757.5625
-382.4375
-527.375
-180.0625
127.625
-48.8125
-19.375
-162.6875
-835.5
-1246.375
-1023.625
-499.6875
-261.0625
-383.0
-391.9375
-382.375
-349.875
-89.625
76.3125
235.125
416.5625
150.3125
-365.3125
-623.125
-213.3125
812.3125
1432.75
1160.8125
516.75
199.625
649.75
1066.75
727.4375
462.5
539.4375
194.8125
-514.75
-747.8125
-273.0
-95.125
-774.25
-1299.6875
-1080.125
-868.125
-1160.8125
-1296.5
-694.75
36.875
492.5
852.875
749.375
393.4375
665.9375
1351.25
1586.125
976.8125
43.875
-304.375
-173.25
-4.9375
188.75
-103.875
-1092.0625
-1613.5625
-858.0
28.75
-179.125
-754.3125
-878.1875
-786.6875
-419.6875
129.125
418.4375
312.3125
-253.5
-627.25
-374.875
-201.3125
64.75
576.5
504.0
420.6875
944.3125
1290.5
1409.1875
1512.25
1453.875
1580.0
1636.125
977.8125
-10.125
-468.625
5.8125
822.5
993.0
622.375
200.625
-561.125
-1613.9375
-2158.4375
-1966.625
-1585.875
-1340.0625
-924.0625
-200.125
111.0625
-371.375
-954.5
-1263.0
-1270.5
-758.0625
-171.375
30.0625
-42.4375
-506.4375
-1097.4375
-1251.75
-1125.0
-1086.5625
-1302.0625
-1585.9375
-1797.1875
-2271.875
-2479.5625
-1730.25
-703.5625
257.4375
1162.75
1352.8125
846.875
394.5
636.75
1288.1875
1111.9375
454.5625
501.25
639.5625
514.125
818.8125
1392.5625
1587.1875
1060.875
303.4375
54.5
-168.5
-737.8125
-1191.0625
-1557.3125
-1726.0625
-1377.5
-946.75
-719.625
-535.1875
-576.875
-942.0625
-1179.1875
-1145.0625
-1268.4375
-1447.75
-1237.9375
-869.375
-731.9375
-824.375
-926.0
-982.25
-1169.75
-1089.375
-642.25
-810.5
-1449.25
-1677.8125
-1928.0
-2362.625
-2464.625
-2299.6875
-1760.0625
-835.25
-283.875
-387.1875
-633.5625
-741.625
-805.1875
-598.5625
90.625
612.8125
411.1875
-192.5625
-762.125
-980.0
-764.9375
-266.875
271.5
65.3125
-973.1875
-1596.875
-1554.0
-1413.8125
-1052.3125
-824.125
-994.0625
-678.875
104.25
365.8125
92.8125
-122.875
102.125
650.5
734.25
154.8125
-327.0
-402.75
-361.1875
-413.5
-319.3125
498.375
1524.625
1548.375
900.0625
350.1875
-364.3125
-956.375
-734.1875
-111.8125
200.875
183.4375
170.9375
227.5
-17.75
-490.875
-314.5
532.625
584.75
-294.5625
-257.0625
628.6875
670.3125
286.4375
266.4375
66.4375
-61.0
221.6875
538.875
1197.1875
2210.5625
2692.5
2269.3125
1374.5
775.125
712.1875
780.1875
981.4375
1432.6875
1954.4375
2502.1875
2779.1875
2258.8125
880.9375
-482.625
-676.625
-259.8125
-531.125
-907.625
-620.875
-260.1875
-203.8125
-346.6875
-373.375
-74.1875
114.0625
239.125
543.625
437.375
72.9375
164.4375
394.4375
279.4375
-184.5625
-620.6875
-673.5
-820.875
-1217.1875
-1388.125
-1571.25
-1605.625
-889.25
-206.875
-289.875
-441.6875
-247.8125
-249.125
-638.4375
-747.4375
-221.625
399.0625
647.5
607.1875
635.375
799.4375
794.125
780.0
833.8125
597.875
400.6875
285.1875
-300.0625
-890.9375
-997.4375
-761.0625
-204.4375
187.6875
202.375
341.625
520.1875
379.875
-180.0
-862.3125
-1162.3125
-1492.75
-1988.625
-1904.5
-1569.625
-1509.6875
-1474.6875
-1378.25
-941.375
-311.4375
-88.6875
-5.4375
-28.0
-379.0625
-575.4375
-559.375
-456.5625
-139.4375
113.8125
14.875
-667.9375
-1564.125
-1787.4375
-1644.9375
-1401.5
-607.0
-28.3125
-187.375
-314.875
-154.8125
226.0625
666.6875
661.6875
267.4375
-4.8125
284.5625
1075.3125
1734.9375
2061.6875
2044.1875
1649.5625
1317.0
907.75
264.4375
184.3125
570.1875
819.875
1146.6875
1121.8125
271.125
-611.25
-919.4375
-662.0625
90.0625
983.4375
1607.1875
1614.3125
1117.75
900.0
820.875
-65.5
-1133.6875
-1012.625
-151.375
203.0625
156.8125
378.0625
751.3125
939.5625
846.3125
488.9375
349.8125
786.9375
1242.3125
1143.1875
561.4375
10.75
7.625
23.6875
-818.5625
-2013.8125
-2470.8125
-1787.125
-546.0625
-69.0
-505.125
-636.125
-255.25
-128.375
-547.875
-1132.5
-1111.3125
-440.75
-38.6875
-261.375
-615.9375
-762.6875
-859.375
-1072.9375
-1312.75
-1457.625
-1017.875
312.3125
1541.6875
1982.25
2125.5625
1834.5
817.25
-112.3125
-226.375
341.1875
992.1875
1108.8125
613.1875
7.625
-327.5625
-524.0
-666.0625
-794.0625
-1181.5
-1426.625
-1206.0625
-1194.125
-1115.1875
-530.75
-466.875
-744.25
-419.4375
-280.1875
-515.8125
-108.875
700.0625
863.625
122.5625
-645.0
-787.75
-1045.3125
-1545.0
-1301.375
-533.5625
-89.5
42.0625
184.5
647.0625
1342.375
1736.25
1868.125
2008.5
1871.125
1470.375
1196.0
810.9375
207.1875
29.25
96.75
-344.875
-713.0
-644.0625
-1258.0
-2260.625
-2064.5625
-1174.8125
-736.1875
-220.25
428.25
469.375
243.875
77.9375
-525.5
-1528.875
-2330.1875
-2663.375
-2691.75
-2492.25
-1951.6875
-1367.0
-935.8125
-314.5625
195.0
50.5
-439.0625
-1068.75
-1711.75
-1759.5625
-1331.25
-1089.625
-900.375
-561.5625
-564.5625
-1169.875
-1944.375
-2349.9375
-2335.5
-2415.75
-2827.625
-3150.75
-3165.1875
-2799.125
-2067.5
-1659.3125
-1546.375
-920.1875
-280.125
-110.375
68.4375
-6.875
-356.0
-473.0
-680.0
-835.25
-533.4375
-249.0625
36.8125
418.75
236.0625
-427.0
-844.6875
-936.8125
-991.6875
-832.625
-303.125
-72.3125
-338.0
-304.3125
195.625
700.5
662.5
-48.3125
-446.375
-478.0
-1252.75
-2181.0625
-2371.375
-2591.5625
-3180.4375
-3229.75
-2086.875
-580.75
-116.625
-366.75
-93.8125
679.75
1075.375
487.1875
-511.25
-922.4375
-1155.8125
-1569.8125
-1275.25
-361.3125
93.5625
-55.4375
-305.625
-294.25
-206.9375
-748.75
-1698.6875
-2159.3125
-2515.875
-3150.0625
-3105.375
-2393.8125
-1925.125
-1546.1875
-1208.3125
-1248.625
-1412.5625
-1723.8125
-2167.875
-2228.75
-2047.5625
-1992.9375
-1874.9375
-1462.375
-914.6875
-727.625
-734.625
-393.75
-322.375
-852.5625
-961.75
-407.3125
107.5
279.1875
-31.8125
-601.0625
-798.5
-728.6875
-747.875
-554.625
-346.8125
-416.375
146.75
1096.0625
798.75
-188.5625
-476.6875
-572.0
-1072.8125
-1820.5
-2418.375
-2471.4375
-2413.8125
-2537.375
-2636.75
-2862.75
-2685.625
-1968.25
-1949.6875
-2401.6875
-2221.375
-1818.375
-1626.4375
-1553.5
-1677.25
-1803.125
-1589.0625
-767.25
187.9375
61.6875
-973.6875
-1625.0625
-1712.1875
-1623.4375
-1421.9375
-1284.625
-1105.1875
-604.25
-287.0625
-495.4375
-557.0
-357.1875
-225.5625
267.0625
694.5
139.625
-554.1875
-719.6875
-916.9375
-929.3125
-678.875
-843.0625
-1101.9375
-983.4375
-1026.6875
-1325.9375
-1296.5
-1096.25
-1147.6875
-1101.4375
-870.0625
-776.5
-531.0
-171.1875
-195.8125
-449.6875
-723.3125
-797.625
-436.8125
-180.375
-132.3125
50.3125
-164.125
-874.125
-1350.6875
-1127.375
-296.0
155.4375
-59.75
-66.0
-154.5625
-449.875
-127.5
154.1875
-79.75
-176.0
-404.5
-680.4375
-623.625
-725.375
-444.3125
532.5625
1010.125
1073.1875
1144.8125
537.625
-136.125
4.625
206.5
243.3125
539.125
508.8125
2.5625
-204.3125
-302.9375
-570.25
-284.8125
273.0625
375.625
616.5
902.5625
397.8125
-443.4375
-1137.125
-1603.375
-1468.125
-1035.0625
-584.25
-39.4375
-78.375
-903.125
-1728.1875
-1919.0625
-1383.9375
-950.25
-871.8125
-204.125
656.0
782.5625
432.75
-143.5625
-124.3125
959.625
1456.3125
734.1875
-94.75
-666.0
-805.5
-748.5
-991.5
-860.5625
-561.125
-1005.4375
-1383.5625
-1420.5625
-1892.875
-2130.5625
-1457.6875
-583.9375
-125.8125
23.8125
129.875
-4.1875
-431.875
-533.5
-336.3125
-469.0625
-926.625
-1395.1875
-1520.375
-1227.1875
-1000.25
-793.4375
-430.5625
-586.375
-1305.4375
-1596.5
-981.5
90.3125
693.25
458.5
170.8125
402.4375
707.875
520.0
-64.75
-336.3125
-185.1875
-328.125
-531.0
-93.1875
338.9375
161.75
-78.8125
-287.0625
-939.25
-1771.4375
-2254.1875
-2569.3125
-2764.25
-2271.875
-1450.375
-1228.6875
-1143.9375
-779.4375
-875.0625
-1145.5625
-849.5
-636.5
-903.9375
-1099.375
-1082.875
-963.625
-836.0
-989.625
-1216.1875
-965.4375
-569.9375
-693.1875
-807.625
-300.9375
-46.5
-582.5625
-969.0
-993.4375
-1353.375
-1632.125
-1192.4375
-782.75
-1074.375
-1484.0
-1395.0625
-871.875
-341.0625
-355.3125
-976.375
-1498.125
-1237.125
-499.9375
-251.25
-352.9375
81.1875
594.3125
513.3125
250.125
8.875
114.3125
962.875
1535.6875
1050.9375
357.0
111.8125
90.0625
197.4375
747.875
1461.8125
1417.4375
886.75
903.0625
1352.8125
1619.9375
1331.0
496.0
-156.875
-211.3125
105.9375
556.875
788.125
684.875
260.0
-504.0
-937.5
-665.0
-249.625
88.6875
404.125
596.3125
642.9375
375.1875
-126.375
-472.5625
-700.125
-986.25
-1196.875
-1132.1875
-738.0
-129.9375
357.75
292.875
-178.4375
-431.5625
-341.0
-198.0
-273.8125
-503.0
-526.6875
-705.625
-1190.9375
-984.5625
-307.25
-478.0
-1336.0625
-1905.6875
-1745.125
-1133.5
-764.9375
-760.25
-971.4375
-1170.3125
-725.625
103.0
427.6875
191.25
-267.5
-535.75
-449.25
-269.9375
21.625
211.375
153.5625
469.4375
930.25
898.0
725.375
454.125
61.375
-12.0625
-85.875
-316.0625
-282.375
-196.8125
-122.25
-130.5
-837.125
-1508.5625
-1091.6875
-521.125
-350.1875
163.5625
589.1875
291.0625
-150.875
-590.8125
-1263.0625
-1616.75
-1290.0
-918.125
-1002.6875
-964.9375
-616.25
-804.25
-1287.4375
-1451.375
-1904.3125
-2183.125
-1299.25
-149.4375
507.0625
730.625
517.1875
659.125
1181.3125
1109.6875
858.125
710.25
245.1875
148.6875
377.875
66.625
-185.75
-146.1875
-511.8125
-680.5
-238.3125
10.6875
266.5
915.6875
1016.875
404.3125
-134.3125
-639.6875
-856.875
-192.4375
525.5
586.0625
611.6875
774.375
755.75
625.0625
231.75
-469.1875
-982.25
-1310.0625
-1718.125
-1631.1875
-757.5
152.6875
702.875
863.5625
763.4375
1296.5625
2150.125
1865.25
1111.4375
902.875
566.625
220.8125
-91.9375
-1159.5625
-2064.9375
-1832.3125
-941.625
212.4375
729.9375
298.4375
233.75
520.125
318.5625
23.75
-236.5
-456.9375
-247.0
83.3125
263.8125
290.6875
-52.6875
-433.75
-497.0
-473.75
-416.6875
-317.5
-498.1875
-1036.625
-1174.0625
-341.9375
316.0625
-250.6875
-951.75
-885.375
-758.125
-706.0
-170.625
357.4375
231.5
-140.75
-604.5625
-1409.1875
-1851.6875
-1322.625
-525.125
-295.5625
-588.875
-804.75
-884.875
-1217.3125
-1272.8125
-778.6875
-612.6875
-600.6875
-242.0625
-436.875
-1058.75
-832.25
-227.0625
-313.0
-680.375
-809.75
-978.6875
-1231.4375
-1163.9375
-625.6875
-16.8125
147.8125
-128.0
-472.875
-445.4375
237.375
855.0625
553.4375
-79.9375
-565.0
-1220.75
-1459.6875
-845.125
-384.4375
-739.3125
-1173.75
-812.8125
-145.5625
-149.9375
-401.9375
-314.0
-244.875
-187.875
-198.25
-602.625
-695.25
-51.5
490.8125
668.625
759.0
619.0625
601.3125
881.6875
510.6875
-464.875
-918.5
-877.25
-840.1875
-1021.875
-1469.625
-1619.375
-1693.75
-2174.5
-2030.0
-1130.875
-380.125
422.25
997.1875
795.9375
225.125
-414.4375
-747.4375
-905.1875
-1274.125
-1042.5
-672.625
-1360.0
-1991.0
-2087.875
-2481.0625
-2609.75
-2101.875
-1366.125
-433.0625
208.8125
-115.0
-1043.625
-1446.625
-1030.6875
-664.125
-519.375
-244.6875
-113.75
-248.25
-583.0625
-912.8125
-740.1875
-197.4375
231.375
259.0625
-192.1875
-566.6875
-473.625
-293.375
-485.875
-1048.0
-1372.25
-1223.75
-776.1875
243.3125
1374.25
1618.375
921.75
-139.8125
-401.3125
489.75
1071.3125
881.5625
668.375
359.625
-163.6875
-595.25
-560.5625
-125.8125
-129.5
-520.375
-429.5625
-71.0
-102.6875
-412.375
-425.4375
-126.3125
-58.125
-154.75
-188.0
-276.0
-418.625
-612.9375
-208.8125
941.9375
1203.1875
454.625
182.8125
89.25
-397.125
-695.8125
-629.75
-683.6875
-1137.0
-1284.5625
-826.5625
-818.5
-1349.875
-1628.625
-1538.5
-1151.875
-884.9375
-792.1875
-284.4375
376.75
1074.6875
1879.0
1803.0625
989.6875
677.3125
590.375
130.0
-65.8125
493.4375
1157.9375
1340.0
1328.5
1217.375
882.5
665.875
671.0
598.8125
302.9375
66.5
171.0625
272.6875
307.3125
149.0625
-945.0625
-2022.1875
-1861.25
-1601.8125
-1729.25
-1701.0625
-1970.125
-2303.125
-2111.625
-1790.0625
-1663.875
-1828.625
-1989.9375
-1712.1875
-1166.6875
-553.5
-372.75
-771.0
-729.9375
-284.3125
35.3125
842.0625
1709.5
1502.375
548.4375
-9.25
372.375
694.625
161.375
-370.125
-683.4375
-736.0625
59.5
543.5
11.5
-551.625
-1320.6875
-1986.6875
-1575.1875
-1142.6875
-1262.1875
-1194.4375
-1156.9375
-1404.0625
-2019.9375
-2786.5
-2468.75
-1197.625
-533.4375
-1015.875
-2164.75
-2765.75
-2439.5
-2496.9375
-2814.875
-2383.9375
-1956.6875
-1872.625
-1590.75
-1515.25
-1879.0
-2327.1875
-2706.9375
-2684.5625
-1944.0
-994.875
-799.25
-1042.5625
-596.8125
-77.875
-262.375
-231.125
-1.3125
-212.1875
-328.0625
-561.4375
-1350.1875
-1751.8125
-1465.4375
-1175.375
-1064.25
-1125.0625
-1430.6875
-1871.9375
-2037.4375
-1507.25
-687.4375
-331.1875
-500.5
-870.9375
-1096.6875
-995.5
-806.3125
-825.8125
-1137.5
-1581.5
-1756.375
-1507.3125
-1113.125
-795.375
-506.1875
-316.875
-432.75
-462.6875
-46.125
18.9375
-531.8125
-602.25
-93.875
212.0625
365.4375
408.9375
98.875
-453.0
-1107.1875
-1463.125
-1270.8125
-1137.75
-1196.375
-912.0
-501.0625
-400.8125
-462.3125
-613.75
-1094.9375
-1821.4375
-2155.0
-1798.5625
-1315.125
-1197.0625
-1366.875
-1482.875
-1083.6875
-221.625
284.375
114.9375
-107.875
-188.25
-366.0625
-238.0625
166.8125
126.125
62.5625
501.4375
881.5
1217.375
1521.5
1353.625
1451.5
2025.1875
2066.75
1871.75
1840.1875
1308.8125
457.0625
-261.6875
-954.0
-1387.5625
-1373.4375
-993.25
-441.9375
-156.3125
-84.5625
72.6875
81.125
-160.75
-400.8125
-552.5
-716.3125
-802.4375
-390.8125
154.0625
-167.75
-733.125
-288.5625
493.875
644.25
477.4375
155.875
-418.75
-912.4375
-1299.375
-1599.4375
-1352.0625
-888.375
-968.625
-1124.3125
-973.25
-1095.75
-1354.125
-1166.8125
-714.8125
-555.375
-845.25
-839.9375
-375.5625
-591.9375
-1241.625
-1162.5
-679.75
-82.4375
509.8125
348.9375
-63.8125
180.4375
594.5625
553.8125
122.9375
-63.125
304.5
396.6875
-127.4375
-553.3125
-564.9375
-332.5625
1.75
231.0
-29.1875
-495.25
-193.8125
430.5
399.25
178.4375
-79.75
-339.6875
-57.1875
25.375
-214.25
226.625
696.75
626.3125
535.75
436.25
577.3125
944.6875
862.625
450.125
140.6875
34.25
-182.3125
-721.6875
-807.125
-513.375
-818.375
-1334.875
-1577.125
-1487.375
-743.3125
-120.375
-416.375
-983.25
-962.1875
-184.8125
438.5625
270.625
69.6875
23.0625
-174.1875
-178.25
-49.0625
170.5
635.25
881.8125
841.1875
767.5625
540.9375
237.5625
-176.8125
-686.9375
-915.25
-944.6875
-693.9375
218.8125
1182.375
1413.75
866.0
-41.875
-415.5
-356.0
-858.8125
-1248.5
-768.0
-462.75
-639.375
-829.75
-1150.0625
-1290.125
-1255.0625
-1412.875
-1137.0625
-337.0
193.75
261.5
55.625
-14.375
171.6875
378.625
807.625
1056.75
647.6875
249.5625
117.9375
295.5625
878.3125
1004.5
570.25
217.875
39.8125
387.125
887.1875
802.9375
732.4375
924.125
1161.125
1476.0
1189.5625
414.625
203.875
538.9375
851.6875
646.0625
-23.4375
-355.1875
-344.8125
-345.0
-229.0625
-311.625
-568.0625
-439.0
-320.1875
-612.1875
-620.6875
-202.875
-37.75
116.1875
525.1875
384.375
-369.875
-1120.625
-1626.75
-1421.75
-697.375
-35.8125
704.5
770.125
-413.75
-1486.1875
-1651.75
-1394.4375
-1148.125
-873.0625
-173.0625
151.1875
-662.625
-1252.4375
-1012.625
-801.25
-765.875
-1110.25
-1738.25
-1745.6875
-1326.0
-1232.5
-1188.4375
-775.75
-443.875
-679.0625
-1022.5
-1071.625
-1143.4375
-1370.125
-1628.8125
-1612.75
-1110.5
-639.5
-462.625
-294.9375
-152.625
-90.5625
-168.6875
-205.5
282.6875
809.25
570.1875
51.375
249.875
1044.875
1104.6875
131.125
-526.9375
-600.1875
-728.3125
-537.75
-16.375
-90.1875
-716.25
-759.5625
-169.0
-276.125
-1102.875
-1518.25
-1634.625
-1542.25
-788.25
-72.1875
146.25
331.9375
249.125
-334.9375
-863.4375
-1007.75
-992.375
-1107.0
-1368.9375
-1621.0625
-1566.6875
-1043.6875
-675.0
-853.625
-970.625
-903.4375
-972.1875
-916.0625
-650.75
-440.1875
-453.5625
-827.0625
-1405.875
-1857.375
-1735.9375
-728.3125
404.1875
642.25
-61.875
-1184.4375
-1933.3125
-2200.5
-2638.6875
-2682.8125
-1776.625
-1196.8125
-1371.5
-1137.875
-389.75
90.8125
264.625
543.6875
881.0
795.0625
138.9375
-542.625
-703.0625
-614.375
-636.0
-335.9375
374.1875
940.8125
1080.75
547.25
-332.5625
-760.3125
-833.3125
-691.9375
-564.75
-1101.625
-1475.4375
-1079.625
-884.5
-765.25
-609.0
-1063.875
-1287.8125
-873.625
-666.625
-447.0625
203.625
963.0625
1426.8125
1236.625
314.0625
-969.4375
-1586.875
-1082.0
-616.1875
-719.875
-822.0625
-695.3125
-232.1875
-78.3125
-581.0
-473.875
220.5625
538.125
899.625
959.125
186.5625
-7.25
818.1875
1087.875
371.5
-202.6875
-214.6875
-87.0
139.4375
458.5
602.125
579.8125
620.8125
867.125
964.3125
722.625
701.375
596.75
-63.0625
-422.5625
-560.5
-1136.25
-1301.375
-695.375
-4.25
574.1875
899.6875
752.75
383.125
294.6875
365.6875
42.875
-168.6875
97.6875
-32.9375
-523.8125
-857.4375
-1403.375
-1992.875
-2066.5
-1574.0
-852.9375
-692.4375
-1163.375
-1389.875
-1147.8125
-760.5
-312.5
99.375
200.375
59.375
293.6875
847.5
946.6875
612.0
160.625
-460.6875
-834.5625
-636.5625
-453.5625
-680.1875
-953.5625
-1210.3125
-1573.375
-1720.4375
-1957.625
-2550.6875
-2518.875
-2073.9375
-2452.3125
-2852.0
-2080.8125
-674.125
336.625
497.0
212.3125
-213.125
-789.1875
-941.8125
-847.4375
-998.25
-670.125
-174.375
-524.25
-1015.75
-917.8125
-417.9375
17.625
-194.3125
-563.4375
-472.3125
-271.125
144.1875
638.8125
797.875
1276.75
1843.25
1625.375
1230.0625
843.25
135.5
-181.625
20.0
118.875
-175.25
-849.625
-1298.375
-1509.5625
-2077.9375
-2462.3125
-2340.75
-2025.25
-1343.25
-790.3125
-662.8125
-332.9375
-57.0625
-165.625
-380.5
-489.75
-312.1875
-458.875
-809.9375
-313.5
-165.1875
-1116.875
-1610.6875
-1793.0
-2332.375
-2527.5625
-2234.0625
-1562.75
-1060.6875
-1261.125
-1281.5
-871.6875
-465.875
-62.0
-180.5625
-504.75
-201.1875
148.4375
79.3125
-288.8125
-793.625
-1109.375
-1547.8125
-2206.125
-2466.25
-2064.4375
-1270.625
-1058.0625
-1672.6875
-2142.3125
-2467.0625
-2515.4375
-1689.375
-945.125
-781.4375
-717.0
-954.9375
-1263.5625
-1373.6875
-1501.1875
-1483.8125
-1456.25
-1249.3125
-603.375
-502.0
-959.3125
-876.75
-624.0625
-767.125
-842.5625
-776.1875
-874.3125
-774.8125
-14.25
804.375
900.0
397.0625
-375.875
-936.6875
-822.25
-454.875
-284.375
-287.4375
-523.8125
-624.75
-11.5625
978.0625
1506.25
1548.875
1651.4375
1492.4375
541.6875
-453.0
-695.9375
-401.9375
22.375
245.375
391.6875
1010.9375
1600.9375
1127.5625
-40.8125
-782.9375
-672.1875
-215.75
-261.3125
-392.6875
363.1875
1112.9375
900.125
378.9375
-307.375
-1031.0625
-793.0625
231.0
960.0625
904.5
366.5625
102.4375
3.1875
-285.0
-324.1875
-367.4375
-846.6875
-1322.5625
-1449.0
-1027.625
-517.25
-685.5625
-1064.0
-1284.3125
-1450.5
-1301.875
-1319.8125
-1772.75
-2116.8125
-2413.125
-2456.875
-1952.0625
-1499.6875
-1292.5
-1233.8125
-1405.5625
-1465.75
-1282.625
-1053.375
-766.875
-354.0
-81.6875
-483.25
-1215.875
-1641.25
-2034.0625
-2120.4375
-1505.0625
-937.5
-595.3125
-267.5
-251.125
-468.75
-1010.5625
-1710.625
-1682.9375
-1315.375
-1446.0
-1593.5625
-1616.6875
-2028.625
-2455.5625
-2343.625
-2091.0625
-2101.125
-2080.875
-1936.6875
-1947.9375
-2142.5
-2226.4375
-1787.625
-1048.375
-668.75
-461.1875
-190.1875
-323.0625
-678.4375
-483.0
225.1875
448.6875
-375.0625
-1374.3125
-1620.9375
-1322.5
-1209.1875
-1712.875
-2091.9375
-1508.5625
-749.625
-622.3125
-868.3125
-1021.875
-576.8125
52.4375
128.375
330.0625
843.0
792.6875
452.0625
359.6875
352.9375
403.875
246.4375
-237.25
-393.3125
-154.375
-112.25
-151.3125
-72.1875
-225.625
-379.0
-110.25
116.3125
81.75
141.0
252.0625
216.25
-85.3125
-339.375
45.3125
587.4375
872.625
1384.9375
1592.0625
1186.9375
1155.3125
1159.125
440.1875
-134.0
-130.25
-383.5
-1173.875
-1605.375
-1057.1875
-359.5
-380.5625
-875.375
-1311.4375
-1297.25
-974.4375
-899.8125
-1072.0625
-1204.8125
-1110.3125
-839.5
-791.625
-685.125
-283.0
-598.125
-1763.75
-2366.1875
-1899.9375
-1301.75
-1131.6875
-797.0
-363.8125
-848.6875
-1795.75
-2237.875
-2510.625
-2567.125
-2159.5625
-1863.125
-1551.8125
-762.375
-40.0625
132.9375
-5.75
-357.6875
-937.8125
-1199.4375
-898.4375
-722.0
-930.25
-1197.9375
-1274.3125
-790.75
-74.9375
70.875
-328.625
-1009.75
-1646.625
-1732.5
-1331.625
-792.1875
-593.75
-887.8125
-922.6875
-484.5
88.5
714.5
945.9375
948.125
1072.5
473.25
-502.625
-549.3125
-281.75
-566.875
-944.625
-963.9375
-628.25
-192.8125
163.5
361.8125
129.8125
-343.4375
-450.375
-179.0
116.0625
445.6875
741.0625
469.5
-272.9375
-587.3125
-329.5
-101.3125
-247.5
-670.8125
-871.625
-793.0625
-921.625
-1167.3125
-1238.375
-1188.5
-1055.9375
-826.6875
-461.0
-245.8125
-390.25
-324.75
107.0
370.0625
91.3125
-854.4375
-1570.25
-1264.8125
-836.125
-483.625
439.9375
1058.25
723.875
168.4375
-298.125
-798.3125
-1368.5
-2053.5
-2538.875
-2377.0
-1551.125
-767.9375
-907.1875
-1476.875
-1170.4375
-225.625
177.3125
57.625
50.25
197.875
372.375
548.75
539.625
132.75
-364.6875
-244.9375
293.375
246.3125
-333.9375
-558.6875
-391.625
-298.6875
-63.5
593.25
1152.6875
1244.3125
1058.75
762.5625
830.5625
1358.125
1553.6875
1273.0
918.875
842.875
1349.9375
1712.5
1466.125
1243.125
1078.8125
986.6875
783.1875
2.6875
-256.9375
211.5
391.375
885.9375
1189.0
295.4375
-366.4375
-432.0
-607.0
-663.4375
-968.625
-1359.5625
-1206.625
-754.125
-195.6875
-129.0625
-358.375
186.125
735.75
829.5
865.8125
208.375
-549.8125
-758.875
-1228.0625
-1652.375
-1669.8125
-1481.75
-885.25
-364.5
26.375
560.1875
666.6875
601.25
671.5625
576.6875
620.3125
680.375
643.5625
887.3125
968.125
486.6875
-334.5
-823.625
-443.375
-188.8125
-563.9375
-672.0625
-553.4375
-404.9375
-228.5625
-429.5
-569.4375
-600.6875
-987.0625
-916.125
-128.9375
492.75
463.875
-193.9375
-447.875
317.0
801.875
492.625
325.5625
477.25
696.4375
839.4375
499.1875
17.1875
337.625
1117.5
1295.3125
1049.8125
1072.375
1293.125
1302.0
908.75
500.0625
455.1875
285.0
-139.75
-147.125
2.4375
-310.5625
-422.0625
23.5625
69.5625
-303.3125
-251.0625
-108.8125
-376.625
-896.1875
-1373.125
-1032.3125
-117.8125
139.0625
227.375
613.25
443.6875
-95.5
-773.0
-1665.5
-1881.4375
-1681.6875
-1858.9375
-1646.875
-935.9375
-480.4375
-396.625
-939.5
-1833.25
-1989.625
-1471.625
-1222.3125
-1376.5
-1461.1875
-1421.5
-1430.3125
-1208.0625
-753.3125
-667.5
-845.5625
-713.0625
-458.375
-374.5625
-261.0625
-127.625
-274.1875
-638.8125
-742.8125
-611.0625
-952.9375
-1581.1875
-1487.625
-771.0625
-74.0625
346.5625
62.3125
-488.875
-463.5625
-546.625
-943.9375
-640.9375
-13.375
252.9375
543.6875
652.5625
194.5625
-393.4375
-577.875
13.875
998.8125
1347.25
1110.3125
899.3125
496.625
-77.5625
-627.75
-1711.5625
-2946.375
-3240.6875
-3069.8125
-2802.25
-1765.1875
-656.1875
-562.75
-1047.0625
-1327.5625
-1099.375
-724.0625
-695.9375
-689.75
-654.125
-915.6875
-945.8125
-268.625
744.75
1454.9375
1705.375
1921.9375
1809.375
905.0
75.4375
-148.625
-273.375
-379.625
-313.1875
-181.4375
-329.5625
-945.6875
-1501.625
-1587.25
-1149.6875
-294.875
133.25
-39.6875
-28.8125
-12.4375
33.75
680.375
1028.1875
482.375
-13.875
-272.375
-532.875
-377.375
122.3125
538.1875
585.8125
-37.25
-640.25
-180.3125
771.8125
1152.0625
893.3125
397.1875
173.1875
219.6875
185.4375
310.8125
487.5
507.0
978.5625
1593.6875
1591.875
1154.0
206.3125
-649.0
-435.875
-256.0625
-658.0625
-514.5625
-98.625
147.375
584.9375
613.5625
38.0
-334.0
-285.875
-32.0625
114.5625
35.5625
15.875
-100.0625
-435.375
-488.0
-216.5625
-115.875
-327.5625
-642.1875
-879.6875
-897.4375
-611.1875
-392.0
-536.125
-649.0625
-744.8125
-1114.375
-1258.0
-1117.0
-1253.9375
-1515.6875
-1634.8125
-1638.3125
-1716.375
-2244.375
-2497.625
-1638.875
-843.25
-993.25
-1141.875
-732.3125
-58.4375
377.6875
121.125
-329.125
-242.8125
131.5625
320.4375
316.625
326.25
277.625
-62.0625
-367.0625
-281.8125
-54.3125
5.5
-236.25
-453.0
-238.25
66.9375
345.25
651.75
510.9375
288.125
261.4375
-268.4375
-503.25
159.8125
102.4375
-562.375
-418.25
-457.5
-1248.625
-1424.4375
-942.8125
-666.25
-613.0625
-616.0625
-262.0625
643.1875
1387.5625
1717.375
1678.3125
932.0625
245.375
392.625
599.125
642.75
724.1875
224.1875
-504.0
-567.4375
-230.8125
103.0
449.25
911.5625
1424.5625
1579.6875
1271.5625
593.5625
-154.0625
-386.125
-567.6875
-1085.875
-1053.6875
-571.4375
-441.25
-685.1875
-1278.0625
-1767.375
-1665.625
-1214.875
-577.4375
-237.1875
-441.9375
-714.5
-1366.75
-2169.0
-2005.5625
-1271.125
-607.25
123.5
572.3125
350.25
-489.6875
-1283.125
-1454.5625
-1382.375
-968.0625
-186.5625
185.9375
474.75
778.8125
578.5
769.875
1387.125
1570.8125
2019.5
2636.3125
2332.0
1570.375
1149.0
987.625
808.4375
748.75
1169.25
1616.0625
1606.5
1636.0
1956.0
2168.3125
1833.9375
1102.125
1027.25
1765.9375
1921.9375
1211.875
932.8125
1261.5625
1327.625
1521.625
2230.25
2181.75
1021.0625
-63.8125
-719.5
-933.0
-685.5625
-904.3125
-1549.5
-1180.4375
-130.375
-79.6875
-591.1875
-233.1875
371.375
175.875
-213.1875
-164.875
5.5
-77.125
-508.5
-1019.0
-1224.9375
-1364.5625
-1856.25
-2165.5
-1858.9375
-1852.9375
-2390.4375
-2489.4375
-2125.5
-1623.3125
-994.4375
-583.125
-129.0625
226.1875
-387.0625
-1085.0
-980.875
-996.9375
-1412.375
-1613.1875
-1302.5
-951.125
-1487.125
-2281.625
-2174.3125
-1635.25
-1147.375
-853.875
-1095.875
-1450.375
-1577.125
-1572.25
-1214.75
-605.5625
-69.5
309.5625
521.8125
704.5625
926.125
1161.875
1102.9375
383.8125
-251.8125
-214.3125
-363.25
-968.25
-1205.125
-852.1875
-486.375
-493.75
-451.6875
-186.375
-310.5
-533.4375
-45.0625
625.5625
627.4375
121.8125
-348.4375
-505.8125
-347.5625
100.625
778.75
1214.0625
878.5625
9.5625
-670.625
-852.4375
-784.625
-966.8125
-1637.6875
-2209.125
-1781.375
-461.5
510.875
375.25
-217.6875
-496.875
-528.1875
-654.0625
-1069.75
-1606.0625
-1945.5625
-2072.125
-2053.25
-1990.8125
-1776.125
-1179.625
-727.6875
-727.25
-819.8125
-1194.375
-1505.125
-1041.1875
-580.3125
-806.0
-1229.0
-1358.0
-1177.8125
-1158.5
-1178.625
-976.8125
-1239.625
-1488.375
-872.0
-229.75
260.6875
625.125
-18.375
-837.9375
-747.8125
-665.8125
-1226.5625
-1861.125
-2043.125
-2009.6875
-2120.6875
-1918.1875
-1354.5
-1064.125
-1045.4375
-1302.1875
-1813.1875
-1765.5625
-975.5625
-289.8125
28.6875
338.3125
501.1875
297.25
25.625
-96.25
103.4375
694.6875
1070.6875
734.875
1.6875
-313.125
-124.1875
-602.0625
-1563.5625
-1741.0
-1542.9375
-1139.125
-426.125
-406.6875
-602.8125
-653.125
-1328.0
-1577.5625
-1400.75
-1955.1875
-2010.5625
-1201.0625
-449.625
235.6875
285.3125
52.5
234.625
-227.125
-972.75
-1094.25
-1425.4375
-1843.375
-1931.9375
-2124.5
-2162.1875
-2380.25
-3387.5
-3919.4375
-3241.375
-2806.1875
-2957.75
-2574.5625
-2256.375
-2528.75
-2205.0625
-1821.75
-2238.0
-2065.3125
-1382.9375
-1631.625
-2367.875
-2760.375
-2849.4375
-2855.0625
-2713.5
-2086.6875
-1292.5
-704.9375
-198.125
-7.875
74.5625
443.4375
529.8125
203.75
-13.125
-90.125
-100.1875
173.1875
904.875
1597.875
1703.75
1583.25
1087.625
-201.6875
-1001.1875
-368.5625
508.375
841.875
1218.6875
1546.1875
1097.25
320.75
-22.25
-208.5
-363.125
-340.125
-438.0625
-440.625
59.3125
490.125
346.3125
201.5
388.8125
128.375
-476.5
-33.75
1225.875
1692.875
1018.1875
-94.4375
-829.625
-767.875
-230.375
447.875
1046.8125
1395.0
1520.3125
1160.0625
444.75
-14.9375
-415.8125
-875.625
-1029.1875
-1236.0625
-1727.8125
-2165.6875
-2495.8125
-2587.625
-2383.3125
-2151.875
-1976.0625
-2064.4375
-2320.125
-2089.625
-1673.5625
-1611.6875
-1333.25
-840.9375
-893.8125
-1296.8125
-1351.0625
-851.3125
-295.1875
-338.375
-774.25
-1238.1875
-1719.625
-1765.5625
-1322.5625
-1045.0625
-1012.5625
-923.125
-606.5
-76.125
421.125
944.125
1503.9375
1725.125
1540.25
1005.1875
318.75
-35.25
-209.0625
-534.3125
-622.6875
-328.375
-169.5625
-193.4375
131.5625
622.875
800.0
1015.25
1345.75
1450.8125
1368.1875
752.0625
-151.4375
-282.75
-157.9375
-620.8125
-1058.9375
-1121.125
-1022.25
-938.125
-1087.8125
-1338.4375
-1632.5625
-1947.9375
-1828.6875
-1389.4375
-1193.25
-1109.25
-1023.75
-1410.5
-1947.6875
-1632.0625
-913.875
-732.9375
-560.5625
-20.8125
605.1875
1300.25
1482.0
792.0625
-65.625
-552.1875
-505.375
-256.0625
-434.3125
-940.5625
-1236.6875
-956.3125
-544.5625
-420.3125
408.25
1508.0
1073.0625
84.6875
-139.5625
-187.1875
136.0
773.9375
951.8125
934.5625
670.8125
-80.375
-702.6875
-994.875
-969.8125
-512.0625
-190.625
-532.0625
-1104.3125
-1168.25
-751.875
-427.6875
-368.0625
-401.3125
-402.8125
-541.3125
-987.9375
-1303.5625
-1273.75
-1201.3125
-1097.25
-1210.6875
-1638.0625
-1592.375
-1015.875
-725.375
-692.0
-432.0625
-158.3125
-244.5625
-445.375
-311.75
346.75
1275.5625
1829.75
2060.375
2242.375
1610.8125
252.75
-466.375
-354.1875
-79.9375
-77.875
-519.25
-782.1875
-270.3125
400.5625
-13.4375
-1498.5
-2202.375
-1498.0625
-829.125
-645.0625
-638.6875
-820.0625
-862.8125
-961.375
-1127.125
-616.0
2.6875
-119.0
-490.4375
-722.0625
-664.8125
-225.875
104.0
203.1875
385.6875
316.6875
-468.0625
-1473.8125
-1814.875
-1540.6875
-1235.0625
-1020.75
-1015.8125
-1332.5
-1581.875
-1602.5625
-1599.9375
-1469.0625
-1227.6875
-1186.875
-1237.8125
-1201.75
-1299.4375
-1543.75
-1629.875
-1302.625
-704.6875
-554.125
-1017.875
-1422.25
-1686.5625
-2038.6875
-2242.8125
-2279.5625
-2312.8125
-2353.4375
-2258.25
-1815.1875
-1290.8125
-945.8125
-724.5
-1021.5625
-1742.0
-1910.4375
-1400.4375
-856.5625
-497.25
-275.0625
-217.6875
-222.25
-103.0625
-155.875
-675.6875
-1249.5625
-1799.5
-2425.125
-2474.5625
-2059.25
-2166.0625
-2657.125
-2673.25
-2108.5
-1471.125
-1027.5625
-777.5625
-847.25
-909.5
-508.0625
-254.4375
-688.125
-1165.0625
-1073.875
-590.1875
-218.8125
-253.5
-575.5625
-821.3125
-746.3125
-632.0
-750.0625
-881.0625
-1037.375
-1258.0
-1369.3125
-1575.25
-1652.1875
-1180.0625
-929.0625
-1483.75
-2090.875
-1935.6875
-999.0
35.375
631.1875
753.375
248.3125
-511.125
-865.3125
-1331.6875
-2017.3125
-1848.6875
-1199.1875
-1113.25
-947.625
-246.875
242.5625
195.75
-413.375
-1266.125
-1348.5625
-664.8125
-238.125
-252.4375
-264.4375
-180.875
-344.5
-796.5
-865.5
-462.6875
-63.75
472.5
1016.0625
1176.625
1297.0
1545.0625
1613.0625
1246.625
415.875
-393.0
-780.25
-573.0625
264.3125
934.125
1007.0625
846.8125
407.25
159.0625
297.0625
-135.375
-676.625
-798.4375
-1467.625
-2033.375
-1566.8125
-1016.6875
-803.4375
-1018.75
-1671.1875
-1810.0
-1677.1875
-1922.625
-1812.25
-1404.5625
-1222.25
-1056.5
-1211.4375
-1684.3125
-1903.3125
-1932.25
-1696.75
-1137.125
-721.375
-444.0625
-298.3125
-712.6875
-1577.9375
-2339.125
-2577.4375
-2333.5625
-2124.625
-1983.625
-1363.9375
-521.25
-401.625
-980.1875
-1411.375
-1316.75
-652.375
99.6875
-117.6875
-1002.4375
-1176.0625
-608.75
-128.125
-30.6875
-327.0625
-943.8125
-1507.5
-1334.375
-491.9375
-107.6875
-434.875
-777.25
-1003.4375
-1033.875
-710.75
-417.5625
-426.875
-605.4375
-624.625
-204.25
186.0
-122.1875
-585.4375
-346.125
22.0
-92.4375
-35.875
169.6875
-13.5625
47.5625
537.3125
656.6875
269.25
-250.5
-688.75
-1366.5
-2359.25
-2616.5625
-2047.5625
-1607.6875
-1148.8125
-647.125
-462.5
-214.125
4.375
-62.8125
-66.0
22.25
155.4375
309.5
177.0
-189.125
-222.6875
393.125
917.5625
856.625
990.25
1127.1875
551.0625
26.125
-218.8125
-809.0
-1455.6875
-1632.125
-1318.6875
-1039.0
-920.375
-364.125
211.875
340.625
229.875
-819.0
-2221.0
-2252.8125
-1801.25
-1858.0625
-1383.0
-569.8125
-499.5625
-671.5625
-378.25
-209.5625
-621.1875
-1162.0
-1649.375
-1998.3125
-2029.8125
-2019.5
-1640.375
-664.875
-130.625
-354.25
-955.9375
-1799.8125
-2078.1875
-1475.5
-601.0
125.8125
234.25
-5.625
0.125
-108.9375
-96.625
417.75
801.0
967.6875
909.0
348.5625
-181.375
-503.875
-665.625
-137.6875
711.5
900.9375
271.8125
-516.5
-682.9375
-466.5625
-533.8125
-687.375
-674.5625
-575.0
-562.3125
-873.375
-1132.5
-1069.3125
-897.3125
-321.8125
291.75
111.625
-236.1875
-382.4375
-853.75
-1221.5625
-1091.5625
-897.375
-1043.4375
-1429.9375
-1311.1875
-889.875
-853.8125
-444.625
155.5
223.4375
740.0625
1106.9375
406.0
305.25
694.5625
327.9375
157.1875
520.375
916.3125
903.4375
-47.8125
-739.1875
-575.375
-522.25
-14.625
702.6875
259.5625
-426.625
-307.5
523.4375
1789.125
2452.6875
2192.5
1522.125
748.0625
657.6875
1102.375
1078.8125
844.5625
882.5625
1204.0
1543.875
1364.6875
1075.875
1137.25
1191.6875
1283.8125
1100.5625
98.1875
-951.1875
-1091.875
-423.0
242.875
513.9375
847.25
1059.1875
884.6875
1011.8125
1231.1875
999.3125
746.0
289.5625
-568.1875
-1014.875
-745.4375
-87.25
526.125
679.1875
670.625
924.375
1217.5
1014.875
-36.9375
-1124.125
-1206.75
-1119.25
-1557.625
-1467.625
-974.875
-1139.875
-1137.4375
-286.0625
464.625
835.5625
888.125
181.875
-844.625
-1620.625
-2205.75
-2425.875
-2478.75
-2590.875
-2253.9375
-1574.1875
-1030.875
-622.9375
-408.9375
-175.625
-20.125
-417.375
-599.625
-328.5
-728.0625
-1242.25
-614.8125
538.5
987.375
449.75
-150.0
-299.3125
-789.875
-1310.6875
-1032.1875
-800.4375
-1128.875
-1473.5
-1498.1875
-951.8125
-218.8125
273.0
832.9375
1053.6875
650.875
429.25
336.4375
-65.875
-258.5625
-33.4375
244.1875
377.9375
213.3125
-151.25
-473.375
-968.75
-1649.375
-1873.0625
-1559.8125
-1209.625
-809.8125
-451.25
-433.9375
-321.1875
20.0
-204.6875
-968.1875
-1127.0
-568.6875
-530.875
-1042.6875
-941.8125
-416.5
-180.625
-160.3125
-539.875
-1179.8125
-1292.0625
-849.3125
-278.3125
272.75
624.625
537.3125
246.625
410.4375
691.5625
334.0625
-47.875
-47.125
-151.8125
-301.0625
-575.0625
-1095.9375
-1295.0625
-970.0625
-396.1875
9.625
37.375
-22.625
-380.8125
-1116.625
-1435.5625
-1124.0625
-551.9375
-129.8125
-99.75
-42.3125
71.25
-123.5
-612.0
-1329.25
-1648.5625
-1534.6875
-1938.0
-2352.3125
-2280.375
-2221.3125
-1773.5
-1313.625
-1493.75
-1418.75
-1251.8125
-1617.5625
-1849.4375
-1743.25
-1436.3125
-1245.5625
-1595.375
-1678.0
-1122.3125
-854.375
-1251.8125
-1862.625
-1933.75
-1562.75
-1490.3125
-1406.25
-1412.3125
-2176.8125
-2766.125
-2540.1875
-2296.1875
-2069.375
-1498.0625
-1221.6875
-1717.6875
-2082.5625
-1699.4375
-1426.1875
-1368.625
-958.75
-806.9375
-818.5
-186.5
332.9375
322.125
630.6875
1173.5625
1459.375
1565.5
1342.375
764.875
54.5
-708.9375
-952.5
-587.375
-624.75
-887.125
-664.1875
-586.375
-711.25
-785.25
-1346.4375
-1755.3125
-1428.8125
-1154.75
-1082.0625
-1181.375
-1368.0
-1089.4375
-807.75
-669.9375
-337.75
-379.0
-318.1875
-98.9375
-1128.4375
-2339.9375
-2261.0
-1858.0
-1671.6875
-1816.3125
-2088.0
-1622.3125
-1185.75
-1071.25
-40.5
984.3125
914.75
821.625
820.5
344.5
-29.75
-222.375
-791.125
-1222.875
-866.25
-468.3125
-634.0625
-833.0
-928.3125
-1157.0
-1536.6875
-2086.5
-2140.75
-1261.4375
-544.6875
-829.125
-1395.875
-1210.1875
-585.3125
-668.875
-1157.8125
-1379.3125
-1885.4375
-2358.1875
-2223.1875
-2256.1875
-2399.0
-2075.375
-1701.625
-1292.0625
-828.375
-868.9375
-1185.8125
-1139.3125
-591.5625
218.875
816.9375
1009.8125
956.9375
807.8125
731.9375
768.4375
825.6875
708.0625
113.5625
-769.375
-1197.875
-705.0625
250.625
649.5
279.0625
-198.1875
-540.8125
-793.1875
-654.25
-142.9375
43.75
-317.125
-495.8125
-428.6875
-728.0
-942.6875
-793.5
-1114.5
-1751.625
-1822.5
-1283.5625
-368.8125
411.5625
286.6875
-524.625
-1118.1875
-1367.3125
-1684.25
-1790.5
-1409.3125
-1376.375
-2070.9375
-2515.8125
-2106.4375
-1296.75
-929.9375
-1383.75
-1899.875
-1585.8125
-583.25
332.3125
667.0
701.3125
745.875
528.8125
42.0
-352.4375
-653.5625
-1071.9375
-1468.25
-1463.8125
-1190.3125
-898.875
-368.375
185.4375
606.375
1223.5
1318.5625
462.4375
-267.9375
-561.9375
-645.25
-483.5
-823.125
-1621.0625
-1776.3125
-1356.4375
-994.0625
-1125.4375
-1905.6875
-2351.6875
-2006.1875
-1763.375
-1671.6875
-1487.5625
-1703.6875
-1861.0625
-1241.125
-451.1875
-82.4375
-292.0625
-1140.625
-1749.6875
-1509.1875
-972.0
-329.75
65.75
-392.9375
-947.9375
-1176.125
-1592.375
-1669.5
-1264.0625
-970.625
-482.5625
-168.8125
-848.25
-1882.0625
-2534.0
-2605.4375
-2133.5625
-1644.125
-1167.375
-586.0625
-180.75
102.6875
-37.375
-536.875
-363.75
136.4375
217.1875
307.6875
64.4375
-733.6875
-1103.1875
-706.125
150.3125
502.125
-519.1875
-1506.125
-1479.875
-1502.0
-1181.0625
-8.875
327.375
-581.5
-1309.25
-1459.875
-1268.5625
-832.3125
-565.3125
-534.125
-397.5
-338.0
-599.125
-753.5625
-531.5
-263.8125
-123.9375
-7.4375
109.0625
141.8125
-31.5
-272.0
-304.1875
-371.25
-911.375
-1603.0625
-1657.0
-1002.4375
-190.3125
537.5625
907.6875
690.75
494.5625
358.25
-552.8125
-1475.625
-1193.875
-635.9375
-657.375
-690.125
-865.5
-1467.875
-1719.375
-1425.0625
-1177.6875
-1091.8125
-1152.125
-1240.25
-967.5
-584.3125
-479.4375
-191.875
497.1875
892.1875
533.625
-250.625
-1096.5625
-1989.0625
-2686.9375
-2598.0625
-1776.4375
-1362.4375
-2004.6875
-2618.1875
-2408.4375
-2198.0
-2139.375
-1614.375
-1244.0625
-1562.75
-1828.5625
-1534.4375
-1144.625
-1287.3125
-1526.375
-1101.1875
-585.3125
-520.625
-772.75
-1489.9375
-1854.5625
-1130.4375
-610.625
-874.3125
-1008.125
-1118.3125
-1777.5625
-2680.375
-3185.9375
-3177.5625
-2964.5
-2480.375
-1929.0
-1860.5625
-1843.5625
-1667.0625
-1958.125
-2369.4375
-2206.125
-1533.4375
-741.5625
-522.125
-743.375
-425.625
-63.0
-516.625
-844.375
-503.125
-295.125
-143.8125
241.0
226.1875
-12.0625
82.625
21.25
-267.125
-323.6875
-306.3125
-379.9375
-771.0625
-1513.1875
-1743.125
-1278.9375
-859.5625
-597.9375
-402.8125
-339.3125
-370.3125
-558.5625
-587.9375
-187.6875
133.8125
199.75
324.25
216.1875
-313.6875
-569.9375
-451.5625
-904.125
-1668.875
-1355.5
-201.625
399.375
262.75
176.625
527.0625
871.875
776.9375
622.0
843.0625
1325.625
1775.0
1932.5
1693.875
1068.0
264.125
-272.0
-437.6875
-478.1875
-523.875
-451.125
-194.125
-296.375
-767.8125
-735.75
-527.6875
-536.625
-33.5
287.125
-406.8125
-1157.375
-1631.625
-1901.3125
-1705.5625
-1542.125
-1317.25
-837.0
-835.875
-1027.3125
-1055.75
-1241.0
-1006.9375
-552.5
-748.6875
-939.0
-647.25
-321.0625
-228.9375
-589.3125
-851.5
-347.0625
221.25
314.5
469.125
912.9375
1035.875
391.5
-355.75
-523.6875
-435.9375
-346.75
-277.375
-476.5625
-694.375
-268.875
732.6875
1203.125
517.4375
-198.375
189.875
1222.4375
2002.0625
2235.75
1963.3125
1171.5
178.625
-380.375
-725.875
-1199.375
-1275.6875
-1132.0625
-1218.5
-1117.875
-1023.75
-1244.25
-1286.1875
-1153.8125
-928.25
-494.5625
-270.4375
-219.1875
-185.125
-458.5
-493.5625
-96.5
-188.125
-386.9375
43.125
111.875
-497.125
-787.9375
-784.875
-655.6875
-21.0
391.875
12.6875
-257.6875
-103.25
17.625
289.625
593.75
230.125
-443.9375
-531.4375
-323.0625
-394.1875
-668.5
-1214.875
-1670.3125
-1497.0625
-1435.5625
-1660.625
-1324.5
-801.875
-395.125
154.5
334.375
389.4375
488.0625
-434.875
-1724.5625
-2074.25
-2204.4375
-2399.875
-1968.0
-1399.5625
-1399.25
-1526.5625
-1275.375
-976.5
-1002.25
-1243.5625
-1447.4375
-1308.0
-1072.3125
-1364.8125
-1928.5625
-2134.0625
-1568.0
-272.75
468.25
-32.4375
-709.0625
-887.1875
-652.75
-375.375
-503.4375
-475.375
-4.8125
191.875
326.5625
776.6875
908.5625
596.0625
405.875
351.3125
145.1875
183.5
613.1875
421.375
-524.3125
-1044.75
-767.625
-74.625
423.0625
252.875
-5.25
65.75
275.875
814.9375
1197.625
600.125
-282.625
-289.5625
417.125
1024.0
1693.1875
2658.5625
2852.1875
2162.3125
1845.875
1791.3125
1420.3125
863.875
-17.1875
-609.25
-107.875
495.0625
305.5
-87.25
-334.625
-555.0625
-576.625
-414.375
-258.625
-110.0625
-145.625
-302.5
-104.9375
208.75
343.875
611.5625
479.125
-378.8125
-741.9375
-198.4375
334.5
539.0
661.25
788.875
845.1875
819.125
775.375
758.5625
1092.3125
1658.8125
1627.75
1103.875
782.125
578.9375
397.3125
452.875
798.125
1202.75
1262.4375
1075.5
984.75
1065.75
1439.5625
1883.4375
2038.0625
1705.5
505.5
-785.875
-743.0
198.0625
877.5625
933.9375
306.75
-549.0625
-1108.9375
-1326.375
-1310.8125
-1367.0625
-1520.5625
-1490.125
-1128.9375
-303.5
522.0
772.25
540.0625
-207.375
-794.5625
-249.875
415.5
384.4375
450.75
458.75
-15.375
-305.875
-196.4375
-131.0
-449.875
-1194.875
-1849.25
-2008.25
-2175.5625
-2771.4375
-2997.0625
-2263.3125
-1504.5
-1349.6875
-1264.5
-1087.1875
-1145.25
-1394.5625
-1335.375
-815.8125
-495.5
-347.75
417.0
1442.875
1905.125
1670.375
810.75
-175.5625
-626.75
-657.5
-837.0625
-1209.1875
-1071.875
-294.625
246.3125
187.875
-298.8125
-1093.9375
-1697.3125
-1825.3125
-1635.375
-1177.5
-923.5
-1406.1875
-1966.875
-1694.0625
-1202.6875
-1285.8125
-942.4375
257.125
730.375
-46.4375
-1183.375
-2114.25
-2382.375
-2381.0625
-2668.125
-2439.0
-1735.125
-1511.0625
-1451.875
-1273.875
-1050.6875
-574.25
-433.75
-842.9375
-1082.5
-1243.8125
-1540.375
-1847.375
-2361.6875
-2570.75
-1962.0625
-1343.8125
-1241.4375
-1325.4375
-1524.4375
-1815.9375
-1869.0625
-1413.6875
-617.1875
77.625
478.25
374.8125
-380.4375
-952.1875
-444.4375
416.5625
378.4375
-152.625
-34.875
370.25
449.4375
692.8125
835.8125
406.9375
384.0
998.375
1281.3125
1212.75
1113.3125
796.4375
301.125
-71.9375
-218.625
-243.9375
-1.75
518.0625
869.875
1195.9375
1578.75
1326.5625
515.0
-284.6875
-843.125
-942.0625
-832.4375
-613.625
-297.875
-556.375
-890.625
-549.4375
-477.5
-759.5
-652.8125
-619.125
-751.5625
-531.4375
-196.0625
-222.0625
-388.25
-128.6875
82.125
-245.0625
-78.4375
784.75
1159.5
987.0
874.375
552.9375
-368.4375
-1140.9375
-926.0625
-333.875
241.75
1105.3125
1553.5625
1127.8125
575.1875
594.75
872.8125
302.6875
-553.6875
-421.4375
-393.125
-888.1875
-922.5
-1029.0
-1005.0
-170.875
319.5
186.625
86.875
-92.6875
-139.6875
-113.0625
-520.75
-859.3125
-426.375
297.25
549.6875
499.8125
169.6875
-643.625
-1205.1875
-1402.5
-1577.375
-1462.5625
-1718.875
-2144.3125
-1684.8125
-1481.9375
-1577.5
-614.75
370.625
697.0625
853.875
697.3125
577.25
349.625
-172.5
-190.3125
-57.6875
-148.9375
139.5
886.75
1730.0625
1630.375
631.0625
223.75
-180.0625
-1033.75
-939.9375
-299.8125
99.375
497.4375
348.125
-184.5625
-135.5625
466.1875
1032.5
1125.8125
919.3125
674.3125
357.5625
214.3125
123.875
-19.25
311.875
1164.625
1997.625
1823.5
460.9375
-410.75
-241.1875
16.9375
67.875
-589.3125
-1539.5
-1301.9375
-394.25
295.875
1005.625
1262.75
1004.4375
952.75
1014.125
1119.3125
1534.9375
1748.25
1193.625
484.6875
227.875
-183.5
-779.1875
-749.3125
-796.9375
-1745.75
-2263.9375
-1519.3125
-945.375
-1036.625
-339.3125
952.375
1149.4375
714.1875
883.0625
979.25
285.25
-430.4375
-233.125
506.1875
553.5
-113.0625
-437.0625
-287.3125
-222.8125
-411.4375
-779.5625
-1098.3125
-1016.4375
-581.125
-160.875
205.625
464.6875
342.5
265.0
726.0
1028.375
485.25
-219.375
-129.625
365.0
357.5625
44.5
-223.8125
-672.625
-1033.5625
-928.8125
-614.0625
-520.1875
-739.6875
-952.625
-1139.4375
-1213.3125
-633.3125
19.0
18.625
30.125
237.125
308.0
217.9375
-248.0625
-575.9375
-445.4375
-566.3125
-706.0
-524.875
-460.6875
-516.9375
-897.4375
-1310.5625
-786.25
-92.875
-165.375
-206.25
6.1875
-167.0
-574.25
-746.75
-770.0
-726.75
-491.6875
-596.6875
-1076.5625
-566.4375
911.1875
1848.0
2102.9375
2174.75
2083.3125
1942.0625
1648.6875
1172.9375
917.125
1038.75
1190.5625
933.5
577.125
714.0
1136.6875
1739.875
2476.5
2638.8125
2358.0625
2305.5
2255.375
2024.5
1585.25
1041.1875
1151.5
1573.8125
1181.6875
428.6875
42.0625
-50.1875
36.5
-284.4375
-880.625
-630.0
3.75
187.5
627.9375
1331.4375
1433.875
1026.9375
500.0625
76.4375
241.875
817.8125
729.1875
71.375
-20.0
-0.4375
-296.3125
187.875
857.875
877.1875
1400.1875
1939.5
1697.5625
1812.4375
1806.375
1206.375
1197.5625
1168.4375
671.0625
829.9375
1501.4375
2251.5625
2611.75
1684.875
349.3125
-126.75
106.9375
557.75
652.5625
513.25
568.375
317.125
-123.4375
-242.25
-382.5
-415.1875
-164.25
-198.9375
-527.375
-652.875
-522.5625
-475.25
-318.875
447.0
1041.8125
945.5625
1140.3125
1452.4375
1348.6875
1730.6875
2432.5625
2361.4375
1510.0625
518.6875
289.9375
599.875
182.125
-400.25
-144.8125
247.5
396.625
382.75
-40.375
-474.375
-669.375
-1053.4375
-1561.375
-1693.625
-1209.6875
-475.0625
-92.0625
94.0
490.625
806.9375
868.9375
1106.6875
1374.5
920.6875
79.875
-83.5
471.3125
1197.625
1640.0625
1565.5
1459.1875
1426.8125
1025.375
639.5
530.3125
691.4375
1412.1875
1760.5
1211.0
1146.3125
1610.25
1590.25
1414.4375
1108.75
246.8125
-605.625
-783.125
-167.75
792.25
1145.6875
535.625
-238.625
-347.4375
-173.25
-392.3125
-614.625
-350.5
391.125
1577.8125
2665.3125
2921.1875
2277.75
1197.875
427.3125
138.5625
-373.3125
-1248.8125
-1567.125
-856.0
-176.8125
-397.75
-710.875
-767.9375
-995.25
-842.625
-444.125
-692.25
-940.0625
-418.3125
414.125
788.75
287.25
-317.3125
-63.6875
695.8125
1242.0625
1017.6875
35.9375
-739.375
-897.1875
-883.875
-1066.6875
-1330.6875
-1012.8125
-379.1875
-400.4375
-606.25
-271.0
354.25
1078.1875
1665.6875
1800.5625
1504.8125
1123.125
1018.0625
927.1875
881.375
1171.75
1029.25
564.8125
629.4375
458.0
-79.3125
-172.75
-137.0
-37.1875
1.5625
-364.75
-204.4375
545.0625
864.625
769.375
557.1875
756.1875
1429.4375
1521.25
1310.5
1410.1875
1042.5625
398.25
215.5625
151.375
-15.1875
171.25
1056.25
1706.9375
987.5625
-258.1875
-951.5
-1051.4375
-473.4375
334.5
995.5
1798.375
2283.625
2099.9375
1830.75
1862.125
2026.375
1700.9375
1018.25
1079.625
1600.8125
1507.9375
1117.4375
929.6875
493.625
-348.625
-824.125
-710.8125
-752.25
-773.1875
-337.5
-247.9375
-573.1875
-453.875
-158.5625
-157.5625
19.5
662.875
1185.0625
980.0625
403.3125
214.9375
698.75
1558.625
1836.875
1069.4375
298.0
155.875
-141.125
-677.375
-638.0
-403.125
-784.1875
-1293.75
-1430.3125
-1284.125
-666.25
88.625
324.5625
257.3125
110.9375
-257.3125
-706.375
-932.125
-743.375
-534.875
-746.125
-812.5
-371.875
-73.625
-261.0625
-623.0
-956.375
-1290.75
-1641.6875
-2155.25
-2688.0625
-2291.4375
-922.6875
127.625
592.375
862.6875
841.625
665.0
280.4375
-122.5625
93.375
366.3125
231.9375
158.0
-146.375
-606.625
-518.8125
-176.875
57.75
116.125
-102.5625
-235.1875
-89.875
571.3125
1830.0625
2286.875
1413.75
919.9375
1192.875
1110.1875
1013.3125
1148.25
354.75
-701.1875
-320.625
413.6875
389.875
790.375
1700.125
2236.625
2307.5625
1705.875
1117.6875
1454.9375
1762.0625
1575.125
1483.1875
1179.875
882.5
1210.75
1371.25
713.75
-124.0
-315.375
320.5
1109.3125
1593.625
2142.0625
2472.5
1666.125
182.0625
-466.0625
59.3125
727.5625
718.125
198.6875
-185.8125
-225.1875
-32.1875
577.9375
1328.25
1532.5
1641.75
2148.0625
2229.75
1855.25
1995.375
2298.6875
1981.0625
1378.0
944.9375
820.75
825.625
337.75
-446.5
-731.8125
-714.5625
-612.0625
-62.875
638.9375
1133.25
1420.5625
1296.8125
1072.6875
976.375
585.25
328.3125
495.0
455.0625
663.625
1272.9375
944.1875
-117.9375
-475.4375
-19.25
643.9375
991.1875
764.125
146.6875
-525.875
-695.125
-469.75
-599.0625
-713.8125
-490.1875
-420.5625
-175.875
39.9375
-645.4375
-1380.0
-1482.875
-1797.75
-2249.3125
-1918.5
-722.125
394.8125
511.125
230.6875
473.4375
711.375
546.25
559.9375
890.4375
1008.625
782.6875
782.125
988.625
639.0
115.8125
259.4375
539.5625
422.875
214.375
91.125
234.3125
542.625
391.9375
-101.1875
-409.0625
-620.1875
-488.4375
308.4375
1003.875
1213.5625
1485.625
1570.1875
1207.25
1171.875
1410.3125
1059.4375
265.5
-357.1875
-507.75
-245.5625
-302.75
-918.6875
-1132.6875
-434.875
598.6875
1286.5
1351.0
814.375
-153.5625
-921.5625
-830.125
-68.3125
1038.9375
2000.375
1905.0
1254.875
1007.0
670.3125
397.5625
675.3125
607.9375
243.5
337.625
294.3125
-105.75
-278.75
-211.6875
-142.8125
-133.9375
149.375
718.4375
736.375
368.875
562.3125
848.375
364.0
-483.6875
-817.625
-471.0625
2.0625
-65.0625
-911.3125
-1676.4375
-1289.875
-219.25
745.875
1457.3125
1484.8125
1049.9375
737.25
372.3125
425.125
1134.0
1540.4375
1752.4375
2157.9375
2073.8125
1542.0625
1103.625
810.4375
706.0625
552.8125
-1.8125
-858.0
-1681.0625
-2058.75
-1737.9375
-865.625
-84.1875
118.1875
323.8125
796.9375
903.4375
1061.125
1670.3125
1822.9375
1705.25
2133.5
2462.0625
2484.0625
2794.0
2635.9375
1421.25
388.75
321.1875
589.5625
797.375
881.8125
770.375
916.25
1379.0625
1335.5625
918.5625
1007.125
1121.0625
642.625
324.8125
367.625
238.6875
341.25
771.875
925.25
1389.25
2744.1875
3888.9375
4068.75
3992.0
4170.5
4357.375
4416.5625
4386.8125
4115.9375
3798.8125
4104.25
4901.3125
5304.3125
5200.75
4884.375
4320.625
4032.25
4453.5
4764.75
4411.3125
3909.8125
3551.1875
3200.3125
2969.9375
3186.8125
3554.625
3317.8125
2962.9375
3349.375
3903.1875
4060.375
3681.375
2648.5625
1806.1875
1400.875
1095.8125
1850.0625
3216.125
3434.5625
3179.0
3485.625
3948.375
4621.8125
5374.1875
5430.0625
4940.875
5123.8125
6444.0625
7517.5625
7566.75
7579.1875
7633.875
7068.4375
6083.3125
4894.125
3628.75
2659.1875
2263.25
2386.3125
2619.6875
2903.125
3134.0625
2829.0625
2299.5625
1795.375
1017.6875
431.8125
362.3125
710.6875
1554.875
2217.25
2104.5
1472.1875
581.25
-110.5625
-314.375
-98.875
424.3125
645.6875
665.625
1105.75
1214.1875
749.0625
718.375
1134.375
1569.75
1899.6875
1818.1875
1342.5
699.875
201.625
85.25
-120.5
-498.4375
-306.1875
386.375
796.8125
763.4375
639.125
507.0625
105.0625
-444.8125
-463.0
304.3125
1192.0
1457.75
1202.6875
1123.3125
1414.25
1472.0
970.9375
374.4375
102.0
146.25
343.0
502.125
448.0625
147.5625
293.8125
1348.6875
1919.9375
1299.25
998.25
1315.5
1329.8125
1064.625
490.125
-160.0
-273.5
-100.3125
203.0625
294.5625
-466.125
-1251.5
-1476.4375
-1734.5
-1742.375
-1216.125
-678.5
-464.8125
-565.4375
-274.875
580.3125
679.0
-167.4375
-583.5
-211.75
290.25
630.75
828.5625
734.125
365.875
113.4375
33.75
-53.375
-92.4375
-103.1875
40.75
442.5
609.9375
531.75
1014.875
2098.9375
2760.875
2306.6875
1319.5625
867.125
903.75
835.875
1006.0
1567.25
1702.9375
1268.5625
754.8125
320.875
315.0625
687.0625
757.8125
568.875
441.0
554.75
1305.5
2075.25
1748.875
736.9375
163.6875
240.3125
660.4375
1504.6875
2355.25
2081.6875
1162.6875
720.75
333.0
283.875
1086.8125
1547.8125
1612.6875
2105.375
2426.125
2444.3125
2618.8125
2704.0625
2571.75
2338.3125
2096.1875
1917.875
2149.6875
3058.1875
3412.375
2483.875
1671.375
1428.0
1164.6875
1043.25
1064.0
1322.75
1894.0
2263.5625
2477.1875
2500.3125
1977.75
1392.5
1030.875
642.125
259.3125
102.875
352.9375
432.1875
-122.0
-415.75
-90.0
163.5625
269.0625
582.4375
1040.125
1152.9375
1016.125
1041.1875
547.625
-363.0625
-563.375
-571.75
-645.9375
-78.3125
327.5625
204.4375
253.5
324.375
573.5
1074.5
1199.125
1230.0
1297.875
1042.125
976.125
1167.875
882.875
1.125
-741.125
-526.375
123.125
473.1875
1354.75
2655.6875
2895.375
2318.5
1857.8125
1349.5625
977.25
1268.5625
1846.5
2043.0
1853.5
1522.375
1149.0625
968.1875
955.875
954.5
1351.3125
2005.625
2272.1875
2398.6875
2489.25
2175.5625
1809.0
1703.5
1734.75
1623.375
932.8125
130.4375
-103.3125
-73.8125
261.375
895.125
989.9375
786.625
1287.125
2386.75
3397.3125
3833.375
3505.25
2612.6875
1661.1875
1223.9375
1208.125
1060.875
1028.3125
1439.1875
1421.5625
531.9375
-14.125
284.25
480.25
580.1875
915.125
982.75
1210.6875
1725.5
1238.3125
348.4375
683.0625
1436.0
1404.6875
1027.5
1015.3125
1460.9375
1752.875
1389.875
813.1875
454.4375
140.75
-97.6875
74.4375
578.5
1102.1875
1571.9375
1679.5
1272.5
930.0625
690.5
236.8125
118.125
422.375
557.3125
768.6875
1196.75
1141.375
536.4375
73.875
-122.9375
-408.25
-659.625
-814.5
-1181.125
-1310.0
-897.6875
-712.25
-656.8125
-216.75
-105.625
-632.0625
-1277.125
-1556.75
-914.8125
96.9375
601.75
1015.25
1278.25
1263.5
1534.4375
1360.875
779.375
1061.6875
1227.3125
635.625
463.375
333.1875
-261.375
-805.5
-1104.0625
-659.1875
153.375
493.0
775.3125
640.5625
24.125
244.125
776.8125
719.4375
623.875
468.5625
178.375
-111.0
-327.625
-4.5
291.4375
127.1875
292.5625
461.6875
177.8125
15.0625
98.625
207.3125
-120.0625
-638.375
-238.1875
622.8125
1199.375
1567.0
978.75
-175.125
-448.9375
-97.125
379.9375
929.0
1183.1875
1246.4375
1103.25
517.3125
-51.0625
-29.625
499.1875
870.0625
864.0625
673.9375
82.4375
-394.875
-112.75
298.8125
685.6875
1186.5625
1174.0
760.875
552.5
852.75
1612.3125
1931.3125
1596.125
1438.1875
1480.3125
1439.3125
1166.5625
397.75
-278.9375
-170.3125
336.0625
493.3125
6.9375
-496.9375
-255.6875
68.4375
-536.5
-1394.25
-1281.875
-518.875
-76.875
33.9375
153.0
76.3125
-484.875
-1059.5625
-875.4375
-396.4375
-570.3125
-933.5
-738.125
-383.625
-293.875
-107.375
338.625
519.3125
412.75
539.6875
733.3125
803.3125
1004.0
1246.5625
1359.4375
1038.75
205.5625
-103.9375
572.6875
1327.5625
1831.1875
2321.8125
2276.4375
1271.25
392.25
576.9375
855.875
838.0
1332.375
1825.125
1832.5625
1979.25
2238.8125
2349.4375
2206.5
1788.5625
1492.3125
1007.875
169.625
-23.5
583.0625
1079.6875
763.75
99.8125
431.0625
1175.25
1268.5625
1898.375
2896.3125
2688.875
1850.8125
1134.5625
632.875
782.5
1045.625
1035.1875
1273.1875
1503.875
1366.25
998.875
435.375
95.875
566.0625
1608.1875
2048.125
1291.3125
570.5625
815.5625
1272.625
1465.25
1531.3125
1576.8125
2016.8125
2619.25
2502.9375
1856.4375
1599.1875
1975.375
2404.9375
2116.75
1211.1875
719.625
994.5
1147.5625
782.5
661.4375
857.5
669.625
384.25
369.25
288.6875
447.5
945.0
1068.4375
966.75
975.3125
760.8125
456.125
281.1875
258.5625
607.0625
1102.3125
1624.8125
2329.3125
2555.125
1998.875
1479.8125
1315.9375
1246.3125
1311.8125
1349.5
1012.25
689.25
774.8125
684.6875
250.625
25.125
-160.1875
-551.3125
-1024.375
-1587.6875
-1834.1875
-1496.3125
-694.375
461.875
1227.75
1533.6875
1831.375
1285.875
533.5
1044.1875
1265.625
358.125
-92.25
-4.25
73.1875
241.125
328.5
478.6875
709.3125
1050.125
1747.5625
1981.1875
1518.125
1375.8125
1294.125
631.75
88.25
298.0
684.75
333.4375
-382.1875
-434.9375
-37.9375
89.25
-93.9375
-273.875
-388.5
-830.4375
-1221.75
-562.375
426.625
305.0
-532.8125
-1175.4375
-1782.5625
-2243.375
-1732.0625
-431.1875
467.25
384.9375
-392.5625
-876.125
-227.8125
653.75
671.875
527.375
796.9375
729.5625
173.375
7.9375
177.875
-139.75
-427.5
72.8125
689.3125
1119.625
1733.3125
1986.125
1232.0
-33.875
-601.375
-148.3125
317.9375
502.125
896.4375
1151.75
903.375
436.5
106.0
106.0625
268.3125
470.5625
526.125
252.6875
521.625
1553.9375
2027.8125
1916.875
1939.4375
1543.4375
696.5
277.5625
322.3125
274.8125
-32.5625
-291.25
-70.75
440.25
321.75
-432.375
-602.5
-196.125
-51.9375
336.4375
1240.75
1867.4375
2005.9375
1844.9375
1455.0
959.1875
616.8125
689.1875
781.125
795.5625
1147.75
1261.25
1061.4375
1165.6875
941.5
408.625
425.5625
632.875
632.3125
434.5625
312.3125
676.25
730.3125
245.0
346.75
1143.875
2234.4375
3106.0625
3144.5625
2809.4375
2284.75
1729.25
1963.5
2384.8125
2516.875
2838.0
2766.625
2353.625
2107.25
1656.625
1480.0
1484.75
798.75
404.6875
1067.5625
1977.6875
2575.25
2864.5
3325.875
3831.0
3496.75
2774.3125
2562.5625
2415.0
1691.0625
912.5
1103.4375
1921.0
2340.0
2503.625
2717.875
2967.1875
3140.0625
2768.125
2340.375
2511.5625
2735.1875
2904.25
2973.0625
2589.25
2466.8125
2746.4375
2775.0625
2923.5
3182.1875
2693.6875
1537.1875
693.625
640.8125
837.5
1077.3125
1640.5
2013.875
2214.5625
2894.6875
3265.0625
2771.25
2490.125
2837.8125
3153.0625
3049.4375
2585.3125
2174.1875
2116.125
2057.6875
1759.0625
1471.1875
1020.3125
255.9375
-222.1875
-351.5625
-554.5
-654.5625
-681.375
-655.5625
-332.75
-479.1875
-1303.25
-1399.375
-617.5
-39.5625
444.75
1210.8125
1678.625
1549.25
1396.6875
1488.0625
1365.5625
914.5625
608.625
607.375
518.625
60.9375
-470.75
-616.125
-246.25
476.5
1071.0
989.3125
406.125
265.375
961.125
1693.0625
1971.625
2025.375
1650.375
1001.1875
791.75
1014.125
1428.0625
1662.3125
1439.4375
1520.5625
1859.0625
1696.375
1590.1875
1546.4375
1288.375
1527.9375
1339.9375
72.3125
-398.875
129.0625
293.1875
290.1875
440.0625
467.75
146.75
-364.125
-127.4375
806.9375
1415.25
1766.9375
2061.5
2138.125
1891.75
728.0625
-654.0625
-729.0
-343.875
-580.0
-646.75
-270.4375
156.5625
314.125
-108.3125
-114.8125
853.625
1076.1875
160.0625
-188.75
218.9375
640.0
1135.125
1416.4375
1197.5625
960.4375
763.375
505.375
780.875
1572.4375
1994.625
1849.75
1580.25
1423.8125
1353.875
1151.9375
1017.4375
1449.875
2055.4375
2099.8125
1519.125
609.1875
-90.875
-396.25
-583.625
-337.1875
375.6875
961.75
1603.8125
2223.9375
2271.375
2186.9375
1920.9375
942.1875
203.25
383.9375
901.625
1366.3125
1320.4375
822.0
822.1875
1098.5
873.0625
615.4375
717.375
822.0625
812.1875
998.25
1637.0
2165.5
1928.375
1438.875
1058.9375
506.125
250.6875
572.0625
764.375
695.1875
951.0
1496.375
1503.625
738.5
240.625
577.1875
1046.875
1236.8125
1434.625
1730.75
1684.625
1237.625
1181.9375
1295.8125
688.4375
203.25
536.125
995.875
1624.25
2308.5
2360.625
2198.0
2038.125
1556.875
1210.6875
1113.6875
931.25
927.9375
1290.6875
1790.6875
2079.5
1850.3125
1055.6875
-116.6875
-873.5625
-430.875
421.8125
577.625
698.375
1639.9375
2496.3125
2334.625
1817.125
1403.0
772.375
539.625
1092.6875
1301.375
796.375
420.75
365.5
372.0625
199.0
-459.3125
-1138.625
-988.1875
-205.6875
310.6875
351.1875
462.25
664.3125
434.5625
148.4375
358.375
566.4375
627.4375
827.6875
766.0
540.0625
606.5
551.625
289.375
229.375
391.75
888.1875
1469.0
1543.875
1504.0625
1850.5
2092.3125
1864.0
1417.0
864.75
278.5625
-75.9375
-423.5
-803.625
-309.875
841.625
1463.625
1822.1875
2162.375
1887.6875
1277.0
565.6875
-196.625
-220.25
473.8125
1099.9375
1528.3125
1906.1875
2188.25
2089.0
1619.9375
1309.75
1303.3125
1482.375
1642.375
1538.8125
1519.375
1465.3125
942.5625
695.625
1017.0
1292.8125
1479.6875
1344.0
797.625
643.4375
1152.375
1904.5625
2519.25
2835.5
2937.0
2690.875
2276.75
2219.9375
2042.1875
1087.1875
-48.5
-327.4375
452.625
1454.875
1901.875
1730.75
1217.8125
789.8125
340.25
-251.0
-43.5625
942.875
1429.3125
1555.4375
1959.6875
2176.9375
1916.0625
1471.4375
1169.4375
1079.625
1022.8125
1002.625
991.75
1133.0
1794.4375
2369.8125
2351.375
2449.625
2550.3125
2120.0625
1826.5625
1821.4375
1658.5
1602.375
1613.625
1492.6875
1463.125
1364.375
1085.125
501.4375
-609.6875
-1170.75
-479.625
269.0625
545.125
608.3125
407.75
584.0
1152.0625
1306.0
1593.0
2225.9375
2213.6875
1761.25
1459.875
1116.0
1002.375
1403.5
1900.8125
2167.125
2296.0625
2658.1875
3123.8125
2786.25
1708.75
1098.0625
1191.125
1472.875
1944.4375
2365.75
2112.4375
1233.875
529.625
716.25
1341.875
1422.9375
1336.0
1681.8125
1808.625
1624.375
1781.0625
2008.4375
1934.125
1780.375
1535.8125
1283.6875
1364.4375
1465.375
1234.625
1199.9375
1392.5
1173.4375
1140.3125
1949.375
2572.25
2372.25
1991.875
1756.625
1641.25
1744.75
2132.3125
2675.9375
3018.5
3160.875
3301.5
3231.625
2988.0625
2777.9375
2460.1875
2189.3125
2049.5
1689.1875
1534.4375
2108.1875
2347.5
1457.0625
741.875
963.5625
999.4375
698.625
984.9375
1542.5
1846.4375
2111.625
2073.5
1623.3125
1553.5625
2151.125
2769.125
2849.6875
2493.4375
2373.3125
2771.9375
2915.4375
2306.5625
1677.25
1740.0
2424.125
3232.25
3435.6875
2934.6875
2523.75
2467.4375
2455.5
2692.0
3087.8125
2870.625
2211.0
1919.3125
1788.0
1565.625
1695.6875
2040.0
2169.0
1896.0
949.0625
-137.375
-423.4375
88.875
966.9375
1483.5625
1135.3125
716.4375
752.8125
720.25
512.75
412.3125
494.875
641.3125
849.3125
1308.5625
1456.0
897.125
595.625
770.75
841.625
1374.0625
2545.9375
3155.4375
2628.0625
1686.875
1148.9375
1192.875
1598.75
1919.25
1804.1875
1602.6875
1773.125
2339.1875
2946.8125
2829.8125
2278.3125
2496.8125
2993.0625
2814.5625
2588.6875
2656.9375
2720.0
2999.1875
3225.6875
2660.625
1713.375
1348.0
1434.0
1359.125
1069.375
760.125
729.1875
801.3125
387.5625
16.8125
126.375
-18.625
-93.8125
332.75
218.0625
-190.375
410.8125
1384.5625
1581.0
1572.3125
2044.75
2245.875
1752.5625
1401.5
1310.0625
964.6875
737.9375
945.0625
1083.4375
679.0
-20.75
-282.625
71.6875
581.125
842.4375
895.4375
1133.5
1095.75
280.625
-106.6875
394.375
829.8125
1355.8125
1836.5625
1667.625
1783.5
2220.0625
1849.9375
1241.0
991.125
794.25
1012.0625
1314.1875
956.75
973.875
2003.3125
2791.9375
2858.0
2769.75
2529.25
2032.6875
1434.0625
1002.3125
1008.0
1152.1875
1292.4375
1862.0625
2616.4375
2961.125
2820.0
2299.125
1834.0
1776.0
1671.6875
1138.0
501.625
134.6875
82.1875
409.8125
946.875
1066.25
1020.4375
1524.5
1840.3125
1420.25
1142.6875
1367.0
1798.5625
1992.5625
1478.4375
810.3125
509.875
359.8125
756.5625
1732.0
2361.6875
2321.8125
1852.125
1329.0
991.5625
644.6875
768.3125
1784.8125
2522.0
2343.875
2148.375
2150.625
1996.4375
1873.5625
1738.8125
1535.375
1653.8125
1799.9375
1395.25
943.75
903.0
751.0
396.5
402.375
780.6875
1271.8125
1834.1875
2189.4375
2177.375
2059.25
2107.0
2616.125
3275.375
3246.25
2757.0
2414.3125
2284.375
2629.375
2931.0
2491.5
2091.375
2049.625
2134.5625
2684.4375
3087.5
3083.75
3477.3125
3867.0625
3969.625
4214.5
4253.8125
4161.25
3976.1875
3182.625
2659.5625
3109.8125
3392.6875
2985.75
2711.875
2752.6875
2573.4375
2330.625
2205.5
1985.625
2270.375
2811.375
2323.875
1748.5
2304.25
3033.0625
3295.1875
3251.5
3186.875
3406.4375
3657.75
4153.4375
4771.5625
4522.125
3923.6875
3525.9375
2763.875
2062.25
1642.375
1261.3125
1302.125
1420.5625
1382.1875
1568.6875
1830.5625
2452.3125
3441.625
3826.0
3413.3125
2590.25
1916.5625
2042.3125
2518.4375
2516.0
1889.8125
1193.9375
1315.3125
2011.5625
2433.5625
2738.5625
3210.6875
3531.75
3161.5
2154.375
1770.375
2604.9375
3457.6875
3362.0
2701.5
2158.5625
1829.4375
1697.0
1821.25
1749.1875
1635.3125
2341.0625
3119.9375
2750.875
2092.375
2374.1875
3108.5625
3195.375
2603.75
2263.5625
2727.8125
3347.5625
3102.4375
2342.1875
2073.625
1963.1875
1766.875
2150.5
2560.1875
2232.5625
2023.4375
2615.25
3297.8125
3180.125
2598.875
2511.6875
2709.5
2585.0625
2330.1875
2104.125
1851.3125
1495.5625
1206.1875
1446.8125
1610.0625
1103.0625
1028.75
1726.8125
2368.5625
3130.3125
3999.625
4366.75
4406.9375
4261.0
3909.375
3637.75
3194.1875
2680.4375
2816.5
2875.0625
1953.5
1178.25
1298.625
1293.0625
676.6875
-34.5625
-414.75
-222.4375
255.25
455.5625
633.25
1178.625
1498.1875
1198.3125
948.75
994.0
930.6875
1160.5625
1875.875
1953.5625
1297.375
1399.0625
2366.8125
2796.125
2329.9375
1868.8125
2047.5625
2409.0
2197.75
1736.0625
1518.3125
1328.25
1402.0625
1664.3125
1536.0625
1771.625
2436.9375
2287.3125
1870.5625
1734.75
1414.125
1712.4375
2491.1875
2786.875
3212.0625
3497.8125
3118.875
2846.125
2257.9375
1211.9375
772.0
803.9375
1106.4375
1689.6875
2101.25
2562.8125
2905.875
2715.5
2431.0
2245.5
2524.75
3242.8125
3312.25
2914.1875
2693.3125
2449.625
2452.0
2636.3125
2669.625
2594.8125
2102.6875
1729.5625
2121.3125
2500.75
2487.4375
2196.375
1808.4375
1697.9375
1272.75
820.0625
1497.625
2266.5
2498.5
3190.25
3665.0
3161.875
2528.75
2235.125
2194.9375
2092.1875
1587.9375
1184.5625
1413.25
1836.3125
1827.8125
1649.0
1824.25
1864.75
1457.5
1493.875
2229.8125
2815.875
2952.625
3219.375
4050.3125
4967.9375
5129.1875
4352.3125
3161.0
2290.75
1987.625
1960.5625
2249.0
2773.875
2832.5
2402.5625
2026.25
1598.9375
1170.5625
1237.875
1726.8125
2219.625
2216.5625
1501.0625
929.75
869.0
547.375
271.875
571.8125
780.4375
1036.6875
1697.9375
1724.625
1119.875
1535.0
2978.6875
3495.25
2831.4375
2763.25
3134.0
2690.875
2453.1875
2932.4375
2836.625
2318.5625
2004.6875
1694.8125
1777.625
2082.9375
1893.8125
1743.0
1943.5
1842.5625
1508.125
1410.3125
1339.5625
1063.0
966.0625
1389.375
2026.3125
2347.125
2273.25
2151.0
1905.5625
1269.875
977.0625
1451.0
1738.8125
1736.9375
2171.8125
2603.3125
2466.375
2099.0
1967.5
2264.8125
2805.0
3442.8125
4091.1875
4257.5
3933.9375
3679.25
3526.125
3386.9375
3424.9375
3634.9375
3838.1875
3756.1875
3242.1875
2201.125
865.0625
327.125
807.3125
1262.0625
1731.3125
2438.75
2771.75
2996.375
3254.5625
2987.8125
2466.3125
1766.1875
977.0
921.75
970.4375
382.3125
293.3125
903.125
1348.125
1801.5625
2431.875
2813.5
2539.5
1732.625
1279.375
1466.5
1745.1875
1825.3125
1546.9375
1265.875
1466.6875
1616.1875
1564.8125
1729.75
1571.0
939.25
784.25
1156.3125
1207.9375
1138.6875
1726.125
2484.0625
2849.0625
3292.4375
3643.625
3645.75
3682.4375
3328.5
2724.625
2745.4375
2808.25
2706.5625
3038.5
3156.25
2793.375
2451.0
2003.8125
1616.0625
1705.375
2273.125
2904.875
2960.0625
2786.125
2825.875
2479.1875
2030.6875
2174.875
2341.4375
2150.5625
1970.125
2134.0625
2718.3125
3204.8125
3052.625
2514.625
2328.625
2735.875
3166.5625
3321.0
3273.0625
2994.0
2864.875
2928.3125
2758.375
2529.75
2267.375
1914.6875
1703.1875
1468.125
1642.5625
2348.375
2330.5
1946.875
2320.4375
2553.625
2226.0625
2156.8125
2481.75
3005.8125
3333.0625
2987.0625
2313.6875
2180.5
2944.1875
3833.1875
4003.4375
3671.375
3266.5625
2902.4375
2543.8125
2317.5625
2617.6875
3041.3125
3157.3125
3455.5625
3592.9375
3188.625
3017.9375
3039.8125
2844.0
2653.5
2569.9375
2855.8125
3156.8125
2892.0625
2709.4375
2493.75
2004.0625
2478.9375
3241.4375
2916.125
2905.75
3568.25
3307.4375
2477.1875
2259.375
2755.875
3600.4375
3804.0625
3024.875
2490.1875
2589.3125
2365.6875
1822.0625
1838.75
2300.125
2218.8125
1593.375
1468.3125
1800.0
1706.25
1389.0
1233.4375
1044.5
1030.0
1331.8125
1797.6875
2246.875
2141.625
1882.125
2371.6875
2700.625
2183.9375
1945.625
2175.25
2072.0625
1814.9375
1939.9375
2330.5625
2482.625
2436.1875
2616.25
2535.125
1781.75
1205.0625
1219.0625
1592.375
2560.9375
3441.625
3054.4375
2368.4375
2630.4375
2897.3125
2621.375
2573.5
2742.8125
2836.75
2729.5
2159.1875
1891.0625
2371.5
2434.4375
1887.875
1706.375
2011.0625
2467.6875
2682.875
2529.875
2507.0
2602.75
2571.0
2560.9375
2344.3125
2085.75
2294.1875
2486.1875
2508.5
2862.5625
3176.25
3145.9375
3025.8125
2690.125
2340.875
2583.75
3279.1875
3723.8125
3476.875
2674.6875
1914.8125
1787.9375
2086.4375
1923.75
1445.75
1546.5
1909.75
2041.375
2086.875
1649.125
849.125
701.4375
1224.8125
1559.25
1187.625
652.625
1040.0
2049.9375
2552.125
2404.625
2143.5
2410.5625
3135.6875
3520.375
3440.1875
3001.875
2462.9375
2673.25
3293.125
3387.6875
3202.1875
2945.6875
2484.6875
1889.125
1600.5625
2451.25
3703.5
4094.625
4615.0625
5547.6875
5492.9375
4822.5625
4509.125
4349.25
4282.1875
4346.6875
4416.0
4344.9375
3944.875
3596.8125
3572.8125
3439.0625
3252.8125
3503.8125
4054.5
4349.5
4204.9375
3994.5625
3922.75
3676.5
3289.125
3435.8125
4158.5
4364.8125
3790.625
3481.125
3479.625
3272.125
3277.9375
3361.9375
3279.375
3735.4375
4286.75
4123.9375
3982.8125
4085.25
4160.0
4650.4375
5088.75
5049.375
5251.75
5410.625
5034.0
4647.5625
4229.9375
3801.375
3691.8125
3482.4375
3202.125
3019.75
2543.25
2363.5
2699.8125
2410.125
1708.875
1714.0625
2248.4375
2609.625
2350.25
1605.9375
1196.875
1189.875
952.125
920.1875
1537.625
1653.1875
902.8125
584.0
773.1875
900.0625
1223.9375
1243.5625
891.875
1326.375
2194.0
2596.875
2912.0625
3263.3125
3299.625
2934.8125
2553.6875
2451.625
1945.125
1191.1875
1285.125
1804.625
2365.5625
3171.25
3259.9375
2569.625
2144.875
1938.75
1941.5
2389.3125
2588.25
2067.5625
1717.0
2402.3125
2918.125
2212.875
1957.0625
2805.6875
3191.125
3018.5
2898.6875
2854.5
3249.4375
3724.75
3782.25
3797.1875
3747.875
3798.375
4207.6875
4028.625
3015.125
2360.6875
2626.5625
3416.0
4066.4375
4239.875
4200.8125
4075.875
3946.0
4032.75
3978.3125
3597.125
3434.75
3494.375
3308.3125
2887.5
2369.5625
1838.375
1555.75
1720.1875
2292.625
2988.0
3412.1875
3401.0
3272.8125
3610.75
4312.5
4502.6875
4019.9375
3681.75
3829.25
4036.0625
4300.875
4893.8125
4945.9375
3857.0625
3045.3125
2964.25
2243.5625
1383.8125
1543.125
1702.0
1341.375
1578.125
2602.125
3387.4375
3487.9375
3645.25
4208.1875
4357.875
3876.875
3373.4375
3030.6875
2822.0
2572.6875
2063.3125
1811.75
2503.75
3847.625
4711.0625
4619.625
4499.1875
4839.6875
4895.625
4493.375
4216.75
4165.0
4088.0625
3932.25
3718.375
3253.875
2450.1875
1822.625
1836.625
2041.0
1756.8125
1295.125
1521.25
2404.875
3059.0625
3075.3125
3104.6875
3742.0
4272.75
4095.9375
3984.25
4073.5625
3666.4375
3095.1875
2904.0625
3097.6875
3491.75
3590.875
3617.9375
4047.125
4165.0625
3941.625
4303.625
4647.8125
3946.0625
2892.0
2643.75
3030.6875
3124.375
2822.0625
2569.4375
2501.75
2809.0
3290.6875
3259.3125
2877.375
2848.125
3245.5
3582.625
3459.5625
3197.3125
3146.375
2980.5
2863.6875
3307.625
3766.4375
3508.5625
2869.625
2578.0625
2805.5625
3194.5625
3323.5625
3004.375
2642.5625
2900.6875
3496.0625
3614.375
3250.6875
2869.125
2734.4375
2754.3125
2576.25
2515.4375
3058.8125
3392.75
2949.3125
2729.25
3061.0625
3226.875
3397.0
3829.625
4051.3125
4121.5625
4209.875
3877.1875
3187.3125
2773.9375
2814.5
3014.0
3325.875
3870.9375
4104.875
3810.3125
3889.375
4316.25
4328.75
4146.5
3812.3125
3425.0625
3675.5625
4019.5
3749.75
3242.25
2713.875
2684.125
3305.6875
3633.8125
3834.3125
4361.25
4503.8125
4179.5
3839.9375
3699.625
3725.4375
3351.1875
3009.0
3593.75
4317.375
4442.4375
4289.75
4163.1875
4262.5
4167.25
3719.125
3662.9375
4013.3125
4720.125
5795.3125
6084.25
5426.0625
4909.1875
4801.3125
5108.5625
5522.625
5625.375
5686.8125
5303.625
4297.625
3705.625
3572.1875
3471.0625
3505.4375
3303.8125
3012.8125
3185.875
3598.25
4124.125
4573.0625
4693.0625
4872.75
4869.75
4334.875
4190.0
4696.9375
4962.375
4846.5
4610.4375
4168.375
3742.25
3457.3125
3064.5625
2850.6875
2892.0
2674.125
2624.25
2896.375
2733.3125
2953.125
3901.0
3802.0
2963.5
2933.0625
3061.8125
3003.375
3480.5
4187.6875
4380.6875
4026.3125
3849.75
3887.625
3291.6875
2633.9375
2757.8125
3148.5
3780.4375
4533.1875
4579.3125
4068.5625
3322.1875
2462.6875
2227.625
2811.9375
3496.1875
3597.9375
3468.0
3999.375
4475.625
4042.4375
3716.875
3964.0
4298.25
4637.6875
4667.1875
4483.875
4390.8125
3919.375
3378.5625
3334.125
3187.25
2838.6875
2728.3125
2724.0
2937.3125
3368.5
3514.3125
3543.4375
3643.4375
3394.5
3231.4375
3718.5
4199.625
4407.6875
4667.9375
4721.5
4541.9375
4335.125
4115.4375
4040.125
3855.4375
3678.375
3998.1875
4010.75
3633.875
3958.6875
4262.3125
3874.0625
3852.875
4501.6875
5359.625
6026.625
5934.5625
5132.0
4285.6875
3905.25
3870.875
3983.8125
4485.1875
4671.0625
3857.0
3162.6875
3027.875
2843.8125
2867.25
3008.8125
2899.0
3010.375
3635.8125
4176.4375
3816.75
3438.5
4455.8125
5492.375
5291.5
4930.125
4467.875
3775.0
3724.1875
3880.6875
3691.875
3593.1875
3693.375
3854.5625
3784.1875
3734.0
4409.3125
4973.0
4535.4375
3862.625
3181.375
2301.3125
2142.8125
2966.125
3676.6875
3776.25
3563.4375
3281.125
3307.375
3564.375
3529.0
3601.875
4047.375
4132.5625
3777.4375
3370.5625
3148.875
3299.4375
3317.3125
3310.6875
3933.8125
4381.6875
4394.0
4730.125
4839.0625
4494.9375
4316.8125
4153.125
4050.25
4113.25
4031.375
3899.625
3689.4375
3585.1875
4089.3125
4654.0625
4580.8125
4106.3125
3777.125
3779.4375
3718.0625
3818.75
4464.3125
4576.1875
3942.75
3764.375
3849.5
3729.1875
3871.8125
4322.5625
4829.125
5010.375
4761.125
4722.5
4808.4375
4543.0
4343.3125
4372.0625
4324.5
4230.0625
4125.5
3906.0
3542.75
3218.125
2961.6875
2743.75
3231.375
4445.1875
5265.125
5601.1875
5752.0
5329.4375
4723.125
4518.5
4558.6875
4610.875
4432.1875
4229.875
4280.0625
4137.8125
3835.0
3854.8125
4251.875
4751.1875
4596.0
3905.25
3647.75
3468.3125
3271.1875
3784.0625
4376.1875
4669.125
4985.1875
4875.75
4505.75
4093.5
3339.25
2939.1875
3013.125
3050.625
3483.75
4029.5625
4377.8125
5051.625
5308.4375
4795.1875
4577.875
4560.125
4344.375
4303.1875
4393.9375
4608.75
4982.5625
5261.625
5469.9375
5357.125
4674.0
4034.4375
3841.125
3798.75
3752.375
3683.25
3387.1875
2899.0625
2651.625
2636.1875
2580.875
2750.0625
2994.25
2891.25
3066.875
3907.0625
4793.25
5373.4375
5585.125
5487.875
5220.1875
4626.5
4001.4375
3853.0
3863.5625
3822.0
4009.1875
4065.625
3412.375
2751.625
3305.5
4510.1875
4920.6875
4603.1875
4122.125
3694.125
3816.6875
4291.625
4741.875
5675.75
6635.25
6470.375
5688.375
5402.1875
5584.375
5735.625
5625.125
5204.3125
4771.5
4843.375
5168.3125
5025.25
4606.3125
4460.1875
4585.6875
4974.5
5563.0
5870.1875
5596.4375
5143.5
4943.875
4642.875
3986.25
3480.375
3356.875
3520.0
4039.6875
4733.6875
5223.5
5210.0625
4804.8125
4570.5
4616.5625
4858.25
5526.375
6184.6875
6111.3125
5646.625
5486.75
5213.0
4178.6875
3406.125
3694.625
3745.1875
3349.125
3682.4375
4081.125
3972.375
4422.0625
5189.1875
5190.5625
5069.75
5588.4375
5690.375
4790.1875
4233.875
4485.375
4671.625
4958.3125
5465.8125
5392.0625
4817.5625
4385.75
4206.375
4142.1875
3898.75
3365.8125
2977.5
3010.9375
2999.4375
2799.0
3087.5
3489.5
3239.0625
3279.625
3686.1875
3139.125
2483.5625
3008.875
3855.875
4312.9375
4467.25
4278.875
4065.875
3981.4375
3875.125
4132.125
4657.0625
4641.25
4530.75
5131.4375
5607.4375
5402.6875
5062.1875
4576.4375
4177.625
4366.75
4771.6875
5148.625
5137.75
4287.25
3586.5
3881.375
4616.1875
5038.125
4753.5
4303.5625
4167.5625
3935.0
3925.125
4182.625
3976.6875
3809.0625
3763.25
3192.0625
2956.875
3425.375
3611.0
3292.875
2872.625
2823.375
3274.4375
3839.125
4503.9375
5008.0625
4846.9375
4469.125
4305.6875
4299.75
4508.0
4727.75
4892.0
5144.625
5356.1875
5776.9375
6227.8125
5522.875
4072.0
3770.875
4495.0625
4776.5625
4709.75
5080.1875
5772.75
6211.8125
6039.9375
5525.3125
5045.9375
4620.875
4742.0625
5641.8125
6175.6875
5594.1875
4678.375
4486.0625
5192.1875
5938.9375
6113.375
6121.5
6310.9375
6556.25
6568.625
6032.625
5271.5625
5062.1875
5332.0625
5252.75
4946.625
5282.1875
5693.1875
5252.4375
4813.8125
4949.5
5022.875
5160.0
5548.3125
5609.0
5314.875
5001.25
4463.9375
3573.75
3026.625
3343.875
3707.0
3547.375
3594.625
4043.0
4463.25
5051.0
5775.0
6045.0625
5951.5
6080.5625
6148.625
5556.1875
4968.9375
5192.625
5666.5
5905.0625
6162.8125
6150.5
5573.5
5211.625
5538.0
5830.0625
5820.3125
5712.25
4917.625
3695.25
3415.3125
4056.5625
4936.4375
5874.0
6153.625
5355.8125
4048.25
3151.5625
3590.625
4785.25
5314.5625
5501.6875
6025.875
6552.5
7087.875
7631.875
7772.3125
7451.3125
6819.5625
6164.1875
5715.3125
5390.5625
5343.75
5657.0
5796.375
5289.0625
4545.6875
4655.25
5589.1875
5892.4375
5470.875
5577.9375
5974.5625
5739.8125
5239.5625
5055.9375
4936.125
4502.25
4074.625
4032.6875
3740.25
2929.9375
2700.5625
3312.75
3909.1875
4399.8125
4940.1875
5297.6875
5331.5625
4948.5625
4467.1875
4284.25
4347.5625
4900.375
5826.75
6284.625
6146.6875
5803.5
5697.75
5992.3125
5859.3125
5301.0625
5140.4375
4885.875
4536.0625
4767.4375
5103.3125
5561.1875
6039.875
5586.3125
4889.1875
4567.5625
4069.125
3937.4375
4179.9375
4214.875
4715.1875
5448.25
5723.4375
6034.6875
6213.125
6019.25
6013.4375
6009.0625
5575.9375
4889.9375
4496.0625
4864.375
5700.8125
6779.5625
7858.375
7840.3125
6847.25
6244.6875
6168.4375
6255.8125
6487.1875
6581.6875
6379.875
5913.0625
5402.75
5078.25
4819.5625
4878.4375
5212.625
5090.0
4903.625
5138.0
5123.6875
5015.0625
5240.5625
5324.0625
5473.1875
6275.9375
7475.875
8423.9375
8528.1875
7758.9375
6510.0625
5261.875
4921.3125
5553.25
5880.75
5503.9375
5203.625
5369.75
5819.4375
6328.125
6867.1875
7433.8125
7902.375
7928.1875
7221.5625
6583.3125
6819.8125
7118.25
6987.6875
7008.0
7276.6875
7665.625
7702.0625
7004.0625
6393.375
6084.875
5800.0
6123.875
6400.4375
5716.375
5059.75
4821.5
4503.0625
4320.6875
4291.6875
4348.125
4613.3125
4887.6875
5130.1875
5168.625
4743.375
4170.25
3600.5625
3194.6875
3400.4375
3642.9375
3133.8125
2566.75
2765.5625
3318.625
3640.4375
3698.5
3540.1875
3265.3125
3220.625
3611.4375
4024.125
3926.125
3822.9375
4365.4375
4722.125
4150.375
3310.0625
2780.1875
2671.625
3028.3125
3534.0
3832.375
3984.4375
4463.0
5175.9375
5328.125
5385.1875
6114.875
6480.875
5922.75
5444.0
5559.3125
5932.5
6086.5625
6133.625
6530.875
7067.5625
7527.1875
7700.1875
7072.6875
6099.8125
5587.25
5677.0
6091.0
5966.9375
5365.625
5332.5625
5484.625
5350.1875
5677.375
6502.4375
7233.5625
7533.875
7195.6875
6295.4375
4995.9375
3970.5625
4158.4375
4991.8125
5240.5625
5244.0625
5788.9375
6168.75
5758.0625
5596.25
6107.5625
6280.5
5978.5
5734.375
5592.6875
5578.5625
5709.1875
5979.25
6156.125
5964.875
5949.1875
6142.5
5874.1875
5717.6875
6125.1875
6365.5625
6239.8125
5909.1875
5496.5
5335.875
5179.1875
4838.5625
5021.75
5971.1875
6751.125
6743.9375
6636.0625
6918.0
6996.625
6684.1875
6375.0
6001.25
5453.25
5121.75
5352.375
5703.75
5613.875
5553.5
5920.0
6130.4375
5798.0625
5156.4375
4853.5
5320.5625
5752.0
5382.5625
4734.8125
4386.5625
4422.375
4678.0625
4878.25
5309.5
6124.75
6633.8125
6767.6875
6976.625
6856.5625
6370.0625
6266.9375
6363.0
6181.5625
6041.125
6041.3125
5915.5
5488.1875
4877.9375
4762.6875
5217.375
5606.375
5879.0
5852.1875
5491.625
5556.4375
5530.125
4665.9375
4205.625
4742.125
5341.9375
5704.9375
5910.6875
6093.8125
6438.875
6396.125
5708.3125
5133.875
5118.375
5329.8125
5195.3125
4458.0
3680.6875
3620.8125
4126.1875
4471.75
4433.8125
4303.5
4202.8125
3916.3125
3489.625
3542.0
4077.125
4169.625
3918.5625
4219.0
4750.0625
4730.75
4086.75
3349.75
3389.625
4056.625
4579.625
5215.5
5626.5625
4817.25
3770.9375
3981.125
5108.8125
5907.4375
5541.3125
4528.4375
3788.4375
3187.0625
3065.5
3975.25
4848.9375
5100.1875
5487.0
6005.9375
6228.5
6224.625
6313.75
6634.625
6693.6875
6574.8125
6866.0625
6770.6875
5911.625
5566.0625
6114.0625
7029.5
7766.1875
7524.4375
6781.75
6537.1875
6321.0625
6023.5625
6206.3125
6339.75
6225.9375
6494.8125
6762.9375
6576.3125
6641.0
7189.9375
7594.4375
7588.9375
7115.75
6502.6875
6605.4375
7123.6875
7056.8125
6660.0
6471.75
6545.4375
6864.5625
6934.8125
6795.875
7192.625
7740.25
7758.9375
7539.125
7420.875
7383.1875
7086.8125
6600.625
6552.1875
6440.0625
5705.125
5414.375
6051.75
6836.125
7248.8125
7133.625
6915.375
7037.5625
7053.6875
6768.0625
6440.125
5883.6875
5177.0625
5062.25
5610.125
5780.4375
5340.4375
5155.375
5258.8125
5713.625
6839.75
7325.0625
6839.6875
7021.0
7360.0625
6577.0
5726.8125
5638.6875
5831.4375
6090.5625
6477.4375
7016.0
7639.0
8154.6875
8297.0625
8047.0625
7866.6875
7753.375
7360.6875
6872.0
6185.0
5451.5
5597.0
6236.25
6267.1875
6037.25
6145.0
6399.5625
6793.1875
7279.6875
7122.375
6392.125
6225.4375
6284.0
5841.625
5960.4375
6748.5
7106.3125
7248.6875
7377.5
7232.25
7037.0625
6849.4375
6870.5625
7061.4375
6924.3125
6808.25
6956.4375
6959.125
6721.75
6222.1875
5886.75
6022.875
5983.1875
5760.375
5718.875
5613.8125
5480.625
5395.3125
5445.375
5742.625
5736.5625
5286.75
4850.125
4547.125
4539.375
4846.25
5173.125
5369.75
5677.0625
6457.25
6786.0
5633.5625
4246.875
3969.875
4405.8125
4710.75
4566.3125
4660.5625
5218.375
5399.1875
5436.5
5779.375
6036.625
6437.5
7095.375
7585.3125
8047.5625
8617.25
8920.0625
8724.9375
8441.25
8333.5625
8048.0625
7734.8125
7476.625
6995.9375
6824.9375
6855.4375
6389.375
5831.25
5621.25
6059.9375
6800.6875
6754.3125
6583.6875
6694.25
6240.75
6182.0
6484.625
5754.625
5141.625
5266.8125
5032.125
4798.4375
5176.9375
5791.875
5912.75
5417.125
5307.625
5768.125
6344.6875
7019.0
7257.375
7180.625
7275.375
7056.375
6673.0
6199.625
5303.125
4834.25
5054.0625
5540.25
6412.125
7007.8125
6786.625
6239.0625
5998.1875
6612.5
7414.1875
7457.5625
7269.6875
7216.375
7311.625
7627.0625
7572.8125
7378.5625
7515.125
7207.9375
6534.0
6269.5625
6256.3125
6409.5625
6620.25
6579.9375
6641.125
6791.875
6657.3125
6742.125
7121.625
6999.6875
6647.125
6845.25
7212.8125
7197.0
7001.875
6886.0625
6828.5625
6618.625
6014.0
5390.5625
5720.625
6796.5625
6996.125
6375.25
6510.6875
6998.125
6876.25
6889.4375
7317.8125
7566.4375
7452.875
6990.1875
6531.25
6431.0625
6676.1875
7100.625
7105.0625
6865.9375
7384.625
8227.375
8556.6875
8621.3125
8569.0625
8454.875
8219.5625
7534.9375
6930.375
6870.8125
6765.375
6422.375
6201.8125
6047.8125
5758.0625
5435.125
5296.25
5196.9375
4894.9375
4638.1875
4450.0
3965.6875
3760.9375
4526.3125
5343.4375
5343.875
4981.5
4716.125
5026.4375
5988.6875
6605.6875
6972.25
7775.625
8169.875
7844.0
7453.0625
7086.125
6997.9375
6925.0
6365.8125
6238.4375
6812.3125
7278.125
7608.75
7677.25
7526.75
7792.4375
8059.0
7768.5625
7313.0625
6968.25
6806.75
6799.625
6717.75
6544.75
6478.875
6677.9375
6744.625
6170.0
5422.4375
5005.875
4942.6875
5397.0625
5684.6875
4999.875
4271.4375
4221.625
4288.9375
4623.875
5317.6875
5475.625
5561.875
6691.5
7669.6875
7130.0625
6174.8125
5807.9375
5506.4375
5415.875
6178.75
6972.375
6689.5
6005.4375
6080.9375
6518.75
6336.625
5625.625
5086.0
5172.0625
5952.875
6876.0625
7486.5
8223.25
8981.9375
8961.6875
8603.4375
8438.8125
7971.0
7451.0
7005.4375
5962.125
5028.5625
4898.6875
4705.9375
4429.375
4866.6875
5745.3125
6201.875
5961.25
5558.25
5229.3125
4848.0
5025.125
5839.4375
6459.0
6858.9375
7180.75
7180.25
6923.5625
6340.6875
5651.5
5535.6875
5903.25
6385.625
7070.75
7837.875
8283.5
8197.75
7755.875
7213.625
6505.125
5583.6875
4953.75
5304.125
6209.4375
6399.375
5987.0625
5993.5
6287.1875
6440.375
6655.75
7107.5625
7549.625
7356.9375
6837.25
7194.0625
8048.5
8216.5
7767.5625
6994.1875
6434.6875
6757.875
7037.0625
6681.5625
6563.5625
6231.5625
5239.3125
5009.0625
5765.625
6404.8125
6632.625
6454.3125
6399.625
6749.5625
6612.875
6485.8125
7362.0
8133.6875
7993.375
7108.125
5661.375
5034.375
5924.3125
6949.9375
7226.25
7097.75
7127.75
7289.0
7236.9375
7558.625
8215.5625
8180.3125
8111.1875
8673.6875
8706.875
7978.6875
7477.6875
7561.9375
8027.3125
8318.4375
7900.75
7058.875
6580.3125
6646.875
6813.1875
6935.0625
6966.8125
6705.125
6354.4375
6135.5
5968.0
5890.1875
6269.1875
7277.5625
7645.1875
6424.375
5390.1875
5876.0
6755.0625
6902.8125
5965.3125
4686.5625
4394.5625
4718.6875
4732.8125
4670.6875
4918.625
5448.4375
5858.6875
6129.1875
6658.625
7101.5
7268.1875
7466.125
7725.8125
8206.3125
8427.0
8081.5625
8323.75
9063.5
9260.0625
9201.125
8912.1875
8491.3125
8699.5625
9055.8125
8881.9375
8309.875
7454.6875
6724.1875
6359.0625
6318.375
6717.4375
7190.75
7669.125
8451.8125
8823.75
8307.1875
7601.6875
7191.125
7141.5
7486.25
7830.875
7716.25
7447.375
7498.75
7649.9375
7816.625
8289.6875
8834.5
9122.6875
9082.875
8602.75
8057.9375
7992.125
8058.0
7516.4375
6464.875
5678.75
5468.625
5713.375
6387.625
7080.5
7161.5
6652.75
6111.125
5792.0625
5428.8125
5221.1875
5572.3125
5741.0625
5395.0625
5543.625
6148.25
6452.0
6854.8125
7556.375
7915.5625
7947.0
8154.6875
8484.8125
8596.25
8403.25
8225.4375
8525.0625
8982.0625
8873.5
8399.5
7981.375
7703.625
7692.875
7502.875
7069.625
7134.875
7241.0625
6899.0625
6940.375
7456.1875
7884.6875
8088.25
8004.375
7831.25
7606.6875
7340.0
7632.4375
8494.5625
9191.0
9289.9375
8960.5625
8823.875
9030.4375
9383.0625
9803.5625
9683.125
8918.9375
8125.75
7330.4375
6997.375
7574.0625
8016.3125
7743.0625
7442.625
7596.75
8101.625
8499.875
8508.75
8186.6875
7780.8125
7703.4375
7883.1875
7959.9375
7869.375
7786.3125
8274.625
9163.5
9368.125
9018.75
8964.5625
9107.6875
8963.6875
8640.6875
8862.4375
9388.75
9231.75
8796.1875
8527.5
8135.625
7947.625
7752.1875
7303.625
7284.625
7436.25
7337.25
7239.625
6951.75
6672.125
6514.6875
6019.0
5540.8125
5292.5
5359.125
6441.9375
7667.375
7647.0
7153.3125
7005.5
6757.75
6496.6875
6757.0625
7400.9375
8105.9375
8683.3125
8624.375
7843.5
7031.4375
6591.5625
6669.1875
7171.6875
7600.5
8121.875
8815.875
8843.5625
8244.875
7773.5
7541.3125
7557.3125
7726.1875
7788.1875
7692.875
7326.125
6981.375
7264.25
7980.6875
8563.875
8858.3125
8888.75
8650.0
8251.0
7926.1875
7684.375
7686.25
8157.3125
8218.9375
7603.4375
7764.25
8523.375
8554.8125
8455.875
8738.0
9024.0
9363.3125
9114.125
8183.5
7853.0
8174.875
8801.875
9931.25
10648.9375
10485.3125
10126.3125
9586.9375
8952.0625
8687.625
8694.1875
8861.6875
9339.5625
10137.625
10594.5625
9974.8125
9060.125
8893.3125
9358.8125
10102.625
10366.1875
9785.875
9390.375
9542.3125
9673.625
9715.6875
9920.0
10532.375
10971.625
10670.8125
10573.125
10798.25
10584.625
10635.3125
11063.5
11024.1875
10820.375
10519.125
9918.6875
9667.125
9578.1875
9110.4375
8851.3125
8887.4375
8733.75
8848.9375
9305.125
9201.0625
8699.4375
8740.1875
9260.3125
9561.8125
9327.1875
9128.0
9610.625
10120.25
10021.875
9616.0
8881.25
8212.4375
8398.1875
8928.25
9161.75
9184.25
9026.9375
9084.75
9523.3125
9792.4375
10005.375
10612.1875
11169.5625
11127.1875
10828.0625
10822.9375
10980.75
11073.0
11273.0
11713.0
12262.0
12475.25
12206.1875
11761.25
10925.5625
9923.9375
9719.0625
9982.5625
10223.9375
10828.25
11142.4375
10886.875
11231.75
11884.625
11657.75
10929.625
10297.0625
9594.875
8975.0625
8877.25
9388.125
10190.5625
10690.1875
10444.875
9794.0
9605.6875
9992.0625
10069.25
9559.75
9166.125
8976.125
8578.8125
8015.9375
7050.5625
5878.375
5828.375
6793.3125
7416.75
7866.125
8424.0
8497.8125
8368.625
8209.6875
7743.9375
7947.4375
9141.5625
9672.5625
9121.375
8893.6875
9305.125
9631.0625
9722.1875
9512.625
8921.9375
8507.8125
8623.875
9129.1875
9892.125
10225.8125
9799.25
9689.75
10095.0
9954.5
9463.8125
9259.5
9030.9375
8796.9375
8920.5625
9243.0
9339.75
9066.375
8877.0625
8938.625
8801.1875
8567.4375
8443.0625
8315.6875
8463.8125
8710.9375
8550.1875
8356.125
8605.75
9173.0625
9356.9375
8719.375
8313.625
8811.625
9352.875
9709.375
10092.1875
10247.0625
10247.5
9938.4375
9106.0625
8370.5
8133.25
8139.125
8179.5
8251.6875
8326.125
8229.9375
8231.1875
8612.5625
8640.0625
8046.4375
7974.5
8833.25
9454.4375
9167.5625
8859.3125
9140.625
9280.5625
8773.25
8132.5
7992.25
8187.9375
7971.4375
7483.875
7541.3125
8235.5625
9160.25
9522.75
8906.0
8358.9375
8389.3125
8388.125
8583.5
9095.75
9297.125
9227.625
9277.5625
9611.9375
10130.9375
10466.0625
10795.5625
11246.5625
11113.6875
10403.5
9839.375
9408.8125
9127.6875
9082.6875
8578.5
7932.625
8377.375
9224.0
9394.75
9551.125
9934.5625
10251.375
10833.0
11238.75
11055.9375
11031.8125
10960.125
10199.0625
9800.4375
10256.5
10286.0625
10072.75
10868.9375
11533.8125
10655.25
9539.4375
9610.9375
10472.8125
11232.375
11400.0625
11021.0
10374.8125
9896.25
10015.9375
10367.5625
10515.3125
10689.25
10829.125
10727.9375
10646.6875
10913.4375
11369.5
11310.625
10762.8125
10499.25
10334.4375
9829.4375
9382.6875
9377.0625
9799.875
10309.8125
10555.6875
10459.5625
10062.875
9802.3125
9894.1875
10080.9375
10606.6875
11251.875
11089.1875
10205.625
9340.125
9062.6875
9555.6875
10172.625
10372.375
10346.4375
10353.4375
10295.25
10029.125
9927.125
9793.25
8946.5
8239.1875
8193.6875
7783.5625
7295.875
7586.25
8256.875
8979.5
9651.25
10097.4375
10249.25
10112.5
10223.6875
10678.8125
10804.25
10602.0
10162.3125
9386.4375
9006.25
9236.875
9083.125
8535.125
8675.25
9184.125
8970.25
8447.0625
8259.6875
8315.375
8607.1875
8572.375
8041.6875
8014.9375
8376.9375
8285.25
7839.25
7475.375
7768.75
8646.875
9153.0
9187.125
9329.5
9732.0625
10125.9375
10036.0625
9363.0625
8446.3125
7887.5
8009.8125
8072.625
7679.0625
7393.5625
7504.8125
8190.9375
9010.6875
9190.4375
9435.5625
10352.375
11272.5625
11566.4375
10712.5625
9177.9375
8352.1875
8274.5625
8141.25
7893.375
8012.875
8485.625
8481.6875
8302.375
8897.125
9296.5
9000.9375
9312.1875
9971.0625
9936.25
9915.0
10187.3125
9628.125
8530.5625
8432.25
8991.6875
8902.5625
8647.6875
9033.6875
9438.8125
9330.6875
9119.5625
9115.25
9243.5
9519.4375
9861.5625
10130.9375
10236.25
9746.3125
8973.125
8925.125
9012.125
8568.3125
8666.625
9390.3125
9843.8125
10288.625
10946.9375
11422.75
11569.25
11481.4375
11354.5625
11181.125
10835.6875
10346.1875
9786.25
9267.75
8699.5
8395.625
9077.875
10133.125
10670.1875
10944.125
10806.8125
10488.375
11119.3125
11981.5625
11651.875
10923.125
10827.0
10683.625
9996.875
9514.9375
9667.75
9999.3125
10015.3125
9507.0
8957.6875
9005.5625
9125.875
8838.1875
8822.625
9300.0
9779.9375
10206.75
10495.0
10389.0625
10105.1875
9680.4375
9089.5625
9187.5625
9943.8125
10034.5625
9805.3125
10163.625
10238.5625
9831.875
9763.0625
9641.125
9130.125
9019.4375
9516.5625
9586.1875
8766.4375
8085.25
8170.6875
8771.0625
9506.0
9444.1875
8783.4375
8839.9375
8983.6875
8493.6875
8353.6875
8534.6875
8475.0
8608.1875
9166.1875
9784.4375
9826.1875
9295.125
9108.5625
9513.1875
10080.5625
10433.0625
10176.8125
9700.5625
9832.125
10342.75
10316.5625
9766.5
9585.25
9780.4375
9886.5
10182.4375
10502.8125
10414.875
9963.6875
9033.9375
8239.6875
8256.4375
8569.125
9128.625
9757.1875
9762.0625
9695.25
9566.625
8808.125
8325.875
8348.1875
8355.125
8724.4375
9134.625
8999.9375
8641.125
8322.4375
8313.4375
8667.0625
8903.375
8696.125
8105.25
7998.0
8762.5
8830.6875
7581.4375
6763.1875
7277.25
8121.375
8557.3125
9195.8125
10246.5
10363.625
9360.0625
8961.9375
9380.9375
9417.125
9325.875
10023.4375
11119.6875
11524.625
11000.5625
10386.4375
10250.1875
10256.0625
10251.5
10365.125
10375.125
10479.1875
10808.875
10459.4375
9554.5
9289.625
9330.0
9047.8125
8675.1875
8106.375
7805.375
8264.375
8825.5625
9502.6875
10129.8125
9714.1875
9171.25
9448.625
9551.1875
9536.0
10010.6875
10301.0625
10117.75
9868.6875
9962.0
10325.125
10071.4375
9443.6875
9728.625
10598.9375
10991.6875
10916.25
10859.375
11049.0625
11162.125
11031.8125
10975.0
10751.5625
10217.1875
9775.5625
9194.125
8543.125
8593.9375
9133.3125
9616.6875
10093.75
10605.375
11430.6875
12486.5
12917.0625
12660.75
12229.375
11850.375
12053.1875
12672.625
12627.0
11988.125
11399.8125
10605.1875
9820.875
9829.125
10186.6875
10336.0
11096.3125
12510.3125
13252.25
13095.3125
12524.25
11775.3125
11566.25
11570.6875
10723.625
9879.625
9855.625
9946.0
10010.1875
10023.375
9798.625
9954.25
10562.5
11075.9375
11381.0
11439.6875
11624.8125
12256.625
12639.4375
12267.375
11346.5625
10352.0
10191.5
10931.875
11356.9375
11371.625
11836.875
12107.4375
11514.1875
10854.1875
10269.0
9793.4375
10268.1875
10974.6875
10823.5
10320.6875
9881.875
9883.0
10370.8125
10493.6875
10780.25
11760.3125
12398.3125
12788.3125
13164.5625
12927.875
12747.6875
13016.3125
13042.8125
12608.6875
11713.5625
11023.0625
11194.375
11369.75
10968.9375
10533.375
10438.4375
10468.6875
10203.9375
9938.0625
9792.75
9183.4375
8790.9375
9253.0625
9629.0625
9814.0625
10132.0625
10082.25
9969.6875
10221.6875
10522.375
11013.375
11566.75
11569.5
11251.0625
10870.5
10408.875
10603.1875
11433.4375
11495.75
10616.1875
9981.375
10073.0625
10529.1875
10831.75
11136.9375
11864.9375
12238.8125
11886.75
11754.0625
11735.875
11309.75
11071.875
11357.375
11828.1875
11903.4375
11347.875
10872.6875
10703.8125
10641.8125
11178.4375
11833.25
11674.125
11336.5
11195.4375
10800.8125
10472.3125
10348.625
10214.0625
10404.3125
10628.375
10486.625
10788.75
11565.9375
11856.8125
11875.375
11910.1875
11413.875
10670.375
10517.5
10899.1875
11180.875
11358.375
11762.8125
11727.5
11042.625
10934.1875
11497.875
12092.0625
12731.25
12612.625
11703.875
11462.0625
11554.0
11049.375
10764.0625
11257.25
11950.3125
12075.3125
11455.875
10849.6875
10869.375
11374.0
11653.6875
11047.5
10326.25
10501.0
10923.25
10957.5625
11027.8125
11357.5625
11751.6875
11918.8125
11871.3125
12176.9375
12768.0625
12774.375
12160.5
11499.4375
10992.1875
10863.125
10828.4375
10404.4375
10461.0
11430.8125
12269.8125
12784.3125
13151.1875
12998.4375
12541.375
12022.375
11750.125
12117.5
12328.625
12014.5
11841.8125
11893.5
12433.5
13242.0
13069.8125
12275.5625
11851.0625
11449.875
11183.6875
11512.5625
11932.75
11995.125
11842.25
11584.3125
11075.875
10394.8125
10025.3125
10160.75
10550.5
10912.5
11193.75
11454.125
11424.5625
11256.25
11605.625
11927.3125
11499.4375
11074.75
10921.1875
10457.75
10240.75
10807.9375
11067.6875
10354.75
9886.0
10426.3125
10930.0625
10725.375
10480.0
10468.375
10264.0625
10046.75
10170.25
10224.0
10317.75
11156.0625
12005.75
11995.6875
11929.625
12149.0625
12150.875
12234.75
12690.5
13339.625
13892.25
13809.75
13214.8125
12570.0
11735.0625
11058.8125
11002.125
11018.75
10760.875
10383.6875
9954.375
9771.125
10005.125
10448.625
10814.75
10963.875
11250.3125
11674.9375
11798.0625
11971.1875
12068.9375
11230.4375
10116.8125
9863.5
10272.8125
10453.8125
9944.8125
9989.1875
11384.6875
12265.25
12072.125
12248.25
12536.875
12489.5625
12441.5625
12055.25
11749.6875
12035.6875
12097.1875
11759.5625
11576.875
11572.9375
11721.5625
12135.8125
12688.6875
12925.375
12909.0625
13249.9375
13500.0
13119.875
12781.5
12523.75
11940.4375
11620.8125
11666.5
11291.0
10549.375
10231.1875
10510.4375
11032.0625
11595.75
12086.1875
12656.5625
13400.9375
13597.5
13122.375
12879.25
12797.0
12512.6875
12644.5625
13247.375
13711.0
14237.6875
15122.0
15564.125
14993.5
14138.1875
13478.875
13102.3125
13511.625
14036.5625
13606.5
13128.9375
13458.25
13841.6875
13740.9375
13408.0625
13241.375
13239.5
13065.125
12736.8125
12348.25
12177.4375
12821.0
13845.75
14449.3125
14818.8125
14798.3125
14004.4375
13107.0
12491.25
12041.25
12463.625
13841.75
14781.0
14617.25
13903.875
13091.4375
12355.0
11729.3125
11378.125
11467.25
11505.0
11303.9375
11404.375
11809.0625
12229.6875
12502.4375
12440.125
12318.8125
12227.6875
12153.3125
12607.5
13003.1875
12525.125
12156.0625
12358.1875
12588.3125
13186.0
13911.5
13875.5625
13387.6875
12920.1875
12625.6875
12879.8125
13394.1875
13748.0625
13972.5
13609.5
12879.375
13021.0
13610.0625
13366.4375
12893.8125
13107.375
13610.4375
13832.9375
13351.5
12201.0
11300.5625
10859.8125
10423.25
10813.4375
12337.5625
13347.25
13454.75
13464.625
12897.4375
12202.375
12732.4375
13584.5625
13563.25
13165.3125
12886.5625
12643.625
12118.0625
11669.25
11979.625
12275.9375
12331.125
13184.375
14105.125
14095.125
13882.1875
13975.5625
14301.6875
14539.5
14267.8125
13773.125
13504.8125
13655.375
13928.875
13763.0
13727.25
14294.3125
14760.75
14948.5
14991.0
14822.375
14512.4375
13710.875
12617.125
12274.9375
12912.8125
13643.125
13451.25
12738.3125
12598.1875
12699.3125
12781.8125
13236.3125
13631.0625
13704.8125
13344.9375
12624.6875
12702.25
13464.25
13714.0625
13821.25
14177.6875
14301.8125
14182.1875
14118.625
14090.0
13605.3125
12951.9375
13139.6875
13589.0
13470.875
13439.375
13540.9375
13302.6875
13238.1875
13681.875
13950.125
13636.625
13575.375
14169.0
14436.125
14190.25
14118.375
14052.9375
13805.9375
13802.3125
14082.5625
14154.125
13940.0
14005.375
14446.0625
14943.9375
15336.9375
15135.3125
14495.9375
14293.4375
14252.3125
13949.375
13842.0
14024.875
14394.625
14645.125
14080.6875
13056.1875
12638.8125
13016.25
13745.9375
14346.1875
14275.125
13374.75
12480.6875
12551.25
13259.9375
13739.375
13798.375
13605.5
13499.75
13857.0625
14291.5625
13979.0
13135.0625
12628.5625
12353.0
12067.0625
12064.375
11901.75
11587.625
11942.625
12150.8125
11575.1875
11603.375
12291.4375
12180.0625
11470.9375
11468.6875
12254.125
12827.4375
13178.875
14002.5625
14610.0625
14332.625
13798.5
13308.75
13029.5
13031.6875
12714.25
12557.0625
13356.8125
14268.0
14687.0625
14969.3125
15148.8125
15176.75
15098.125
15134.9375
15350.25
15119.75
14540.3125
14310.25
14186.9375
13957.875
13547.75
12653.5
12162.25
12797.5625
13459.875
13263.375
12627.5625
12329.0
12567.625
12777.5
12690.0625
12437.125
12133.6875
12094.3125
12186.5
12194.0625
12250.4375
12015.8125
11757.8125
12041.125
12392.5
13128.875
14225.0
14181.3125
13726.5625
14094.6875
14104.0
13621.0
13204.125
12430.9375
12148.4375
12830.1875
13389.9375
13812.9375
14257.8125
14052.8125
13486.9375
13543.9375
14364.75
15181.375
15702.6875
16317.0
16572.125
16159.75
15941.625
16005.875
16028.125
16342.125
16400.4375
15587.25
14780.75
14672.6875
15107.3125
16017.0625
16996.8125
17312.625
16933.9375
16440.1875
16120.5
15953.5625
16093.0625
16410.0
16171.1875
15159.1875
14162.6875
13934.125
14377.25
14738.0625
14751.0
14981.1875
15367.1875
15376.375
15441.875
15926.5
16411.625
16797.3125
16934.5625
16611.9375
16410.4375
16368.1875
15776.8125
15013.625
14551.75
14102.75
14263.375
15260.4375
15711.625
15518.5
15597.5
15362.5
14730.875
14503.5
14142.25
13468.5
13292.1875
13515.1875
13903.0
14324.25
14297.375
14068.25
13984.1875
13960.0
14079.0625
14002.125
13527.625
13168.9375
13293.375
14093.1875
14905.75
14717.5625
14377.3125
14704.3125
14715.875
14093.75
13480.1875
13120.125
13151.625
13475.75
13749.3125
13846.4375
13903.4375
14167.375
14503.375
14798.0
15238.75
15542.5
15817.1875
16646.25
17390.5625
17394.8125
17190.8125
17113.0
17210.0
17382.5
17243.625
16972.375
16555.625
15595.3125
14854.5625
15020.9375
15486.5
15777.25
15746.125
15441.375
15240.0625
14979.4375
14743.0625
15107.75
15456.875
15225.125
15161.5625
15515.8125
15867.8125
16006.3125
16037.25
16561.6875
17360.625
17389.0
16954.5625
16865.5
16823.8125
16368.5625
15611.6875
15220.75
15521.0625
15881.9375
16061.6875
16158.75
15910.5
15703.4375
15890.1875
15925.125
15640.875
15398.125
15606.125
16454.75
17346.8125
17887.6875
18351.6875
18574.9375
18391.9375
18024.375
17506.625
17219.3125
17567.5
17950.5625
17915.0625
17905.75
17962.8125
17890.1875
18099.4375
18484.5
18511.625
18469.9375
18424.875
18082.5
17894.1875
17846.9375
17529.6875
17424.8125
17556.25
17359.75
17043.0
16711.25
15991.4375
15031.75
14394.8125
14211.4375
14193.0
14542.75
15313.0
15681.75
15612.25
15595.5
15418.25
15256.875
15106.3125
14666.625
14752.3125
15392.0625
15728.25
16038.1875
16191.1875
15977.4375
16245.625
16714.6875
16705.0
16590.875
16529.125
16647.375
16866.6875
16781.75
16745.4375
16568.5625
15800.625
15572.5
16512.8125
17670.6875
18310.5625
18312.1875
18011.75
17827.875
18022.4375
18766.5
19319.875
18935.5
18202.6875
17678.3125
17441.8125
17634.0625
17729.625
17101.25
16337.5625
16385.125
16836.875
16756.4375
16508.4375
16401.8125
15961.25
15864.625
16615.6875
17136.4375
17146.125
17279.875
17630.9375
18047.1875
18205.125
18176.9375
18414.5
18535.5
18335.6875
18446.9375
18932.0625
19518.75
20043.125
19963.0625
19265.25
18836.5625
18961.125
18967.375
18680.125
18643.875
18709.6875
18229.125
17562.9375
17664.625
18658.25
19712.6875
20097.8125
20114.9375
20279.625
20347.5625
20347.1875
20631.875
20701.75
20258.25
19755.4375
19213.0625
18874.6875
19086.0625
19001.375
18466.1875
18439.6875
18549.125
18368.75
18663.5625
19227.0625
19363.0
19375.0625
19424.1875
19520.0625
20086.875
20668.5
20314.5625
19598.875
19451.125
19490.25
19684.25
20205.125
20142.0
19837.5625
20455.625
21098.0625
20902.1875
20311.5
19541.1875
19180.375
19552.3125
20107.25
20803.1875
21300.0
21234.8125
21510.0
22307.9375
22607.6875
21783.0625
20147.375
19147.125
19321.5625
19282.125
18693.125
18509.6875
18758.3125
18990.0
19031.5
18847.5625
18773.0625
19113.375
19262.0
18518.9375
17736.8125
17857.125
18240.75
18592.875
19213.9375
19682.4375
19882.0625
19821.875
19302.8125
19008.25
19143.9375
18969.375
18636.75
18678.8125
19159.0
19905.9375
20403.75
20451.25
20352.4375
20347.0625
20507.5625
20539.4375
20457.125
20736.4375
21046.0625
21014.375
21006.5625
21015.1875
21053.625
21389.9375
21660.625
21470.0
20718.25
19545.75
18795.3125
18908.0
19198.3125
19152.4375
19129.5
19597.75
20012.4375
19603.375
18879.25
18243.625
17586.25
17677.8125
18435.75
18604.3125
18252.625
17981.0
17933.375
18389.25
19142.375
19962.3125
20726.375
20817.8125
20517.875
20396.125
20116.8125
20056.4375
20416.3125
20165.1875
19446.0
19303.6875
19587.0625
19694.5
19764.0625
20171.375
20534.25
20467.125
20653.8125
21484.0625
22316.625
22526.5625
21972.0625
21267.5625
21038.9375
20755.1875
19840.0
18934.25
18888.6875
19387.4375
19723.9375
20014.375
20171.9375
19911.625
19734.3125
19637.5625
19475.375
19803.8125
20203.125
20318.625
20650.9375
20647.875
20336.6875
20756.9375
21138.625
20550.3125
19961.625
20166.625
20549.3125
20460.5
20531.8125
20899.25
20136.4375
18646.1875
18243.6875
18336.625
18067.375
18228.0
18689.6875
18897.5625
19275.4375
19906.75
20567.5
21141.625
21344.9375
21630.5625
22412.125
22827.8125
22611.5
22421.1875
22440.875
23069.5
24216.25
24750.5
24677.25
24440.1875
23733.8125
23065.75
22899.5
22891.4375
23120.8125
23228.0625
22694.25
22193.25
21940.1875
21344.4375
20790.75
20978.9375
21545.875
21746.5625
21428.1875
20869.125
20489.0
20499.625
20507.5
20400.9375
20690.4375
21310.6875
21720.4375
21732.6875
21549.375
21443.375
21337.0625
21241.8125
21260.8125
21198.3125
21472.875
22239.1875
22639.4375
22869.875
23348.75
23388.125
23074.5
22955.0
23082.5625
23494.3125
23784.875
23725.875
23509.9375
23104.4375
22853.8125
22681.25
22070.75
21557.875
21337.5625
21054.4375
21144.9375
21429.125
21201.0625
20600.5
19781.5
18922.8125
18700.8125
19158.75
19516.8125
19676.5625
20112.0
20231.5
19676.8125
19635.6875
20242.75
20489.4375
20595.125
20938.5
21234.375
21474.1875
21670.125
21787.0625
21894.125
21884.8125
21799.25
22115.0625
23056.0625
23877.1875
24065.5625
24285.0625
24824.0625
25310.625
25583.4375
25545.375
25697.5625
26274.5
26232.5625
25426.8125
24627.1875
23944.3125
24031.9375
25360.75
26596.625
26704.125
26279.8125
26018.125
25890.9375
25705.125
25589.5
25962.5
27073.9375
28356.25
28884.0625
28589.0
28129.625
28155.3125
28707.875
29133.0
29329.1875
29560.0625
29410.3125
28955.8125
28664.0
28232.4375
27684.75
27396.0
27207.6875
27122.4375
27095.8125
26758.25
26266.0625
25898.1875
25709.0625
26032.4375
26697.25
27075.0
27387.75
27527.3125
26702.125
25813.1875
25889.0625
25893.125
25473.125
25242.875
25061.0
25429.75
26545.0
27065.875
26859.5625
27082.8125
27618.9375
27375.9375
26440.6875
26139.9375
26319.0625
25689.375
24750.5
24415.1875
24555.9375
25024.75
25171.0625
24773.875
24862.375
25574.3125
26276.25
26732.6875
26678.8125
26240.5625
25630.25
24715.125
24051.25
24212.6875
24735.9375
25184.5
25611.6875
25819.4375
25489.5625
24848.0
24463.3125
24603.875
24995.25
24970.5625
24347.1875
24005.5625
24637.25
25691.0
26498.5
27004.3125
26892.125
26415.875
26937.125
27955.5625
27884.625
27786.25
28575.6875
29170.8125
29621.4375
30022.25
29956.9375
30314.1875
30961.0625
30993.5
30956.6875
30948.75
30845.375
30932.5625
30468.8125
29458.3125
28886.25
28705.0
28775.9375
28813.9375
28248.8125
27792.3125
27854.8125
27713.3125
27694.25
28164.0625
28226.4375
27829.0625
27741.8125
27743.375
27424.125
26960.875
26654.125
26883.8125
27465.8125
27803.1875
27750.5
27158.125
26590.1875
26955.9375
27093.5
25963.75
24630.125
23634.5625
23354.8125
24500.125
25888.0
25961.625
24961.3125
24036.1875
23916.375
24179.5
24532.3125
25396.6875
26453.0625
27293.9375
28019.5625
28568.0625
29041.8125
29190.9375
28558.75
27554.75
26783.9375
26767.875
27609.875
28502.3125
29014.375
29115.25
28737.75
28258.625
27714.9375
27238.6875
27274.875
27147.4375
26618.5
26575.5
26891.75
27189.875
27599.375
27854.75
27898.9375
27856.75
27701.375
27517.875
27011.8125
26224.4375
25814.0
25567.8125
25211.0625
25291.125
25645.5
25845.375
26289.3125
26834.0
26851.0625
26568.25
26196.0625
25636.375
25421.3125
25706.9375
25801.0
25568.9375
25424.8125
25540.9375
25796.375
25943.4375
26106.4375
26428.625
26557.625
26652.8125
27147.9375
27584.25
27833.25
28760.875
30437.3125
31726.25
31946.625
31802.875
32248.1875
32901.3125
32959.75
32751.3125
32669.875
32554.0625
32574.1875
32737.6875
32959.8125
33579.4375
33990.75
33275.25
32066.0625
31322.9375
31315.875
31730.125
31717.5625
31406.875
31499.125
31551.375
31320.5
31340.0
31807.6875
32555.3125
32982.625
33085.375
33756.75
34721.75
35259.375
35597.625
35692.5
35394.5625
34854.5
34366.4375
34755.9375
35805.0625
36275.875
36296.6875
36391.5625
36329.5
36043.625
35615.875
35432.0625
35527.6875
35066.8125
34313.4375
34086.125
33839.0625
33134.375
32578.625
33052.0625
34454.375
35032.125
34438.9375
34373.75
34722.0625
34718.9375
35086.4375
35839.4375
36811.6875
38224.5625
39057.625
39022.75
39305.5
39974.125
40449.4375
40957.5625
42010.3125
43506.9375
44704.5
45774.4375
47547.9375
49563.6875
50951.25
51580.125
51844.75
52541.4375
53544.0
54019.3125
54103.125
54040.875
53724.375
53184.875
52388.875
52096.9375
52890.75
53535.3125
53259.0
52685.375
51904.1875
50796.0625
49921.8125
49714.125
49706.6875
49250.25
48537.5
47685.4375
46377.875
45067.25
44385.8125
44262.3125
44133.375
43362.1875
42343.8125
41736.1875
40997.125
39930.25
39315.3125
39462.75
40047.9375
40611.5625
40953.6875
40937.9375
40502.625
40303.8125
40376.875
39980.8125
39562.1875
39407.25
39045.0
39069.0625
39571.4375
39578.8125
39196.6875
38791.125
38060.5625
37301.6875
37335.125
37944.0
38008.5625
37719.625
37929.8125
37916.625
37268.4375
36862.875
36905.0625
37399.25
38517.875
39794.4375
40804.25
41471.0625
41994.0625
42707.0
43676.875
44915.5
45902.25
46021.5625
45761.4375
45644.5625
45857.8125
46365.4375
46556.0
46691.8125
46814.6875
45810.25
44441.25
43896.4375
43721.8125
44157.5
44955.625
44914.9375
44257.1875
43436.125
42768.3125
42422.375
41503.4375
40314.1875
39536.6875
38354.3125
37203.5
37008.5
37290.0625
37821.5
38297.0
38434.4375
38342.8125
37392.5625
36174.0
36237.5625
37018.9375
37654.625
38253.0
38469.3125
38552.75
39230.25
39957.75
39883.5625
39469.125
39617.3125
40104.6875
40372.5
40442.1875
40193.25
39915.9375
40259.625
40753.75
40755.0625
40353.375
39813.0625
39662.25
39797.375
39577.125
39342.5625
39152.5
38605.625
38670.4375
39637.375
40086.625
39945.4375
39990.125
39737.625
39037.9375
38607.4375
38588.6875
38651.5
38523.25
38290.9375
38038.0625
37371.3125
36713.4375
36618.5
36145.5
35436.0625
35797.1875
36441.0625
36277.1875
35747.0
35283.0625
35220.8125
35316.4375
35118.625
35489.25
36485.375
37026.125
37192.4375
36851.9375
35753.1875
35203.6875
35856.0625
37123.75
38709.125
39999.25
40561.375
40988.6875
41637.0625
42094.5
41948.4375
41667.75
42314.5
43823.6875
45054.8125
45383.125
45034.4375
44794.9375
45077.9375
45223.4375
44979.3125
45078.125
45675.375
46342.5
47114.9375
48078.8125
48696.125
48584.25
48543.1875
49394.625
50594.9375
51572.8125
52544.9375
53545.5
54549.25
55388.1875
55424.75
54783.375
54315.0
54243.25
54294.6875
54202.9375
53882.625
53481.375
53070.0
52887.5625
53242.75
53742.0
53846.9375
53877.5625
54521.375
55597.0625
56215.375
56487.125
57278.8125
58352.5
59270.0625
60670.6875
62663.5625
64327.9375
65341.0
66134.3125
67133.25
68648.6875
70417.6875
71595.875
72033.8125
72467.5
73169.5
73689.8125
73985.1875
74531.6875
74947.25
74312.875
73210.6875
72716.0625
72276.6875
71193.6875
69803.75
68314.0
66702.125
65080.75
63619.9375
62379.3125
60814.1875
58707.4375
56951.75
55813.375
54814.75
54601.375
55724.625
57015.9375
57810.4375
58865.375
59969.8125
60599.1875
61509.5625
62486.4375
62516.1875
62229.0625
62121.625
61711.0
61397.8125
61415.6875
61125.1875
60472.125
59799.125
59194.0625
58478.25
57408.0
56402.5625
55973.1875
55602.125
54731.8125
53978.1875
53957.625
54050.375
53808.375
53554.0625
52871.5
51696.875
51189.5
51178.125
50551.125
49559.5
48677.0625
47780.8125
46995.125
46668.75
46760.625
46439.5625
45440.1875
44569.5625
43710.1875
42869.5625
43081.375
43359.5
42344.6875
41620.6875
42329.375
43224.4375
43556.0
43981.125
45116.0
46448.625
47440.4375
48632.125
49912.0625
50708.125
51720.3125
53438.6875
55511.0625
57642.625
59289.375
60522.9375
62210.8125
64540.3125
67214.3125
69819.1875
71937.875
73909.75
76195.5
78538.5
80267.3125
80960.75
81175.3125
81717.125
82520.1875
83229.75
83863.4375
84712.25
85828.9375
86629.5625
86529.5625
85653.375
84798.375
84494.8125
84398.625
84599.375
85484.0625
86253.5625
86469.0
87045.75
88431.8125
90038.75
91214.25
92342.5625
94251.625
96542.5625
98648.75
100706.3125
102712.625
105123.6875
108034.5625
110416.5625
112416.75
114961.375
117876.4375
120674.9375
122831.6875
124331.5
125998.125
127287.6875
127027.6875
126010.0625
125108.5
123940.25
122728.8125
121651.625
119945.8125
117819.9375
115942.4375
113711.375
110835.8125
107965.0
105330.5625
102972.1875
100982.1875
99520.625
98913.5625
98779.4375
98745.875
99246.0
100132.5
101083.25
102470.9375
104318.0
106500.3125
108912.25
110835.4375
112114.4375
113528.875
115082.6875
115845.625
115691.4375
115535.375
115641.0625
115561.0625
115234.625
114380.5
112723.625
111017.5625
109637.0
107980.75
106136.8125
104802.875
104261.3125
104616.0
105637.75
106637.1875
107547.0625
108843.875
110343.25
111603.75
112627.6875
113653.25
115330.6875
118064.875
121192.5625
124303.9375
127733.5
131264.375
134457.5
137344.6875
139997.625
142703.0
145358.75
146937.625
147801.375
149459.875
151188.0625
151848.6875
152327.4375
152715.0
152434.375
152122.1875
151565.0
150118.625
148500.8125
146895.5
144767.5
142548.5625
141056.0625
140456.125
140162.375
139619.0
138824.5625
137815.6875
137069.3125
137459.0625
138509.25
138827.9375
138634.4375
139256.25
140356.6875
140784.875
140959.0625
141313.6875
141021.0625
139588.25
137527.125
135726.0
133940.25
131161.1875
128185.25
125830.3125
123400.1875
121576.25
121002.4375
120359.125
119444.3125
119254.375
119871.9375
120649.375
121107.0
121772.6875
122864.4375
123645.375
124464.875
125950.25
127993.5
130895.9375
134431.625
137894.625
141482.25
145616.4375
150429.1875
155628.875
161047.25
167300.5
174023.3125
180260.25
186603.0
193483.125
200431.3125
207522.375
214387.0625
220268.1875
225736.5625
231820.4375
238515.75
245482.8125
253452.8125
263502.0625
274916.5625
286447.3125
298768.625
312501.5
326955.5
342260.3125
358746.75
376080.1875
394378.0625
413195.5625
432183.4375
452180.4375
472492.625
492260.125
512546.1875
532868.5625
552303.4375
571826.5
591242.625
609867.25
628218.875
646445.25
664814.6875
683341.4375
701647.875
720623.1875
740648.875
761600.5625
784812.6875
810798.4375
839008.6875
869646.0
902713.375
938441.1875
977657.25
1020436.0
1066316.625
1114321.0
1163393.0
1213846.125
1265882.9375
1318168.1875
1369387.625
1418839.0
1466473.875
1513506.3125
1560564.125
1606699.0625
1652154.0
1698301.25
1745191.5625
1793018.0
1842988.375
1895107.1875
1948285.125
2001897.75
2055817.25
2109672.4375
2162607.25
2214073.1875
2263743.8125
2310879.5625
2354840.5
2395413.5
2433257.0
2469389.1875
2503889.1875
2537652.5625
2572493.625
2608386.75
2645144.4375
2683648.3125
2723673.0
2764962.3125
2808124.25
2852913.6875
2898603.6875
2945333.375
2994141.375
3045923.0625
3101578.5
3163711.1875
3235311.6875
3318160.5625
3414426.0625
3525551.0625
3649568.1875
3782159.75
3919083.25
4057678.25
4196704.1875
4335680.25
4475545.25
4617891.75
4763706.8125
4914142.0625
5070350.0
5233226.9375
5404897.625
5588866.8125
5788178.3125
6003277.25
6231785.9375
6469847.9375
6711436.9375
6949587.9375
7181226.0625
7406355.6875
7624519.5
7836789.4375
8046380.25
8256015.6875
8467590.0625
8681473.9375
8895800.9375
9108395.125
9318973.3125
9530058.0
9744904.8125
9965499.4375
1.01933919375E7
1.04279965625E7
1.066663675E7
1.09089620625E7
1.11550425625E7
1.140205325E7
1.1646432E7
1.18835528125E7
1.21072956875E7
1.23123696875E7
1.24950561875E7
1.26539063125E7
1.27887278125E7
1.289922475E7
1.29855371875E7
1.3045761875E7
1.307760875E7
1.3084694625E7
1.3073781125E7
1.3049860625E7
1.30168214375E7
1.29766566875E7
1.29285155E7
1.2869557E7
1.2796858625E7
1.270923475E7
1.26053356875E7
1.2483962625E7
1.2347664E7
1.22018536875E7
1.20525035E7
1.19041845E7
1.17584609375E7
1.16163934375E7
1.148036225E7
1.13543861875E7
1.124691975E7
1.1173557375E7
1.115872275E7
1.12342563125E7
1.14346868125E7
1.17896976875E7
1.23082090625E7
1.29654674375E7
1.37069350625E7
1.4457603E7
1.51312661875E7
1.5643926875E7
1.59254841875E7
1.592647375E7
1.56229198125E7
1.50236671875E7
1.4173093625E7
1.31358775E7
1.19775253125E7
1.07556599375E7
9515892.125
8297032.3125
7139217.1875
6075840.1875
5126124.8125
4300677.625
3602848.6875
3030500.0
2583818.1875
2263250.0625
2063606.9375
1977189.0
1995878.9375
2109605.5
2306685.5625
2574042.9375
2901636.5625
3287784.9375
3731994.4375
4225183.375
4751757.0625
5295591.5
5844761.8125
6397273.375
6961890.4375
7550079.375
8167239.375
8813277.8125
9488223.5
1.01928935625E7
1.0925580375E7
1.16765409375E7
1.24234479375E7
1.3138771875E7
1.3805666375E7
1.4422607625E7
1.49929255625E7
1.55193955625E7
1.60109739375E7
1.64811153125E7
1.69394746875E7
1.73985671875E7
1.78776718125E7
1.83871100625E7
1.8921082375E7
1.9467615E7
2.00120598125E7
2.05361940625E7
2.1027497125E7
2.14874038125E7
2.1925198E7
2.23482033125E7
2.27581251875E7
2.31497515625E7
2.3513839E7
2.384482525E7
2.41454005625E7
2.44250283125E7
2.4692894875E7
2.4950920125E7
2.51959985E7
2.542672875E7
2.56447709375E7
2.585097825E7
2.60420553125E7
2.6212836125E7
2.636137875E7
2.64910970625E7
2.66092348125E7
2.6722305375E7
2.68322195E7
2.6936597625E7
2.70317139375E7
2.71151701875E7
2.718468325E7
2.72369523125E7
2.7271826875E7
2.72939543125E7
2.73099711875E7
2.732657675E7
2.7347456875E7
2.73723880625E7
2.74002665625E7
2.743002725E7
2.74617469375E7
2.74975296875E7
2.7537926625E7
2.7580064625E7
2.76207426875E7
2.7659596E7
2.7698109125E7
2.77358384375E7
2.77704495625E7
2.77997888125E7
2.7821469875E7
2.7834388125E7
2.7840382125E7
2.784144025E7
2.78371421875E7
2.78248011875E7
2.78008111875E7
2.7762499625E7
2.77088475625E7
2.7640095625E7
2.7557195875E7
2.74615315E7
2.73552130625E7
2.7241464E7
2.71242405625E7
2.7006063625E7
2.688696875E7
2.6767077E7
2.66472075625E7
2.65266388125E7
2.64036620625E7
2.62774354375E7
2.61483390625E7
2.6017296125E7
2.58844898125E7
2.57494965625E7
2.5612026125E7
2.5471477625E7
2.53266799375E7
2.51758613125E7
2.501782525E7
2.48537276875E7
2.46857355625E7
2.4515434625E7
2.43445864375E7
2.41748278125E7
2.40067408125E7
2.38400744375E7
2.36746615E7
2.3510954125E7
2.33486455E7
2.31871131875E7
2.30283765E7
2.287526E7
2.27277788125E7
2.25846203125E7
2.24446915625E7
2.23067231875E7
2.21703355625E7
2.2036566625E7
2.19068019375E7
2.17817741875E7
2.16615348125E7
2.1546066125E7
2.14342884375E7
2.13236388125E7
2.121247275E7
2.1100276375E7
2.09859108125E7
2.086832725E7
2.07474464375E7
2.06237779375E7
2.04976603125E7
2.036888775E7
2.0238561875E7
2.01091205625E7
1.9981155625E7
1.98541116875E7
1.9728831375E7
1.96062076875E7
1.94861425E7
1.93687043125E7
1.92541964375E7
1.91424978125E7
1.90333264375E7
1.89266093125E7
1.882194425E7
1.87185365625E7
1.86157210625E7
1.851291775E7
1.8410087125E7
1.83070680625E7
1.82023774375E7
1.8095584375E7
1.79876345E7
1.78777336875E7
1.7765316625E7
1.7651661E7
1.75370780625E7
1.74223465E7
1.730966825E7
1.71992979375E7
1.70907455625E7
1.69844535E7
1.687963075E7
1.6775237875E7
1.66709438125E7
1.6565777125E7
1.6459757875E7
1.63539150625E7
1.6247923625E7
1.61416060625E7
1.60360301875E7
1.59323891875E7
1.58321973125E7
1.57362874375E7
1.56442434375E7
1.555581875E7
1.5470496875E7
1.53875701875E7
1.530687025E7
1.5227786875E7
1.5150192625E7
1.50746183125E7
1.5000249875E7
1.492619725E7
1.48525411875E7
1.47793838125E7
1.47072128125E7
1.46357970625E7
1.45638375625E7
1.4490880875E7
1.44166481875E7
1.434084825E7
1.42642449375E7
1.41873275E7
1.4110262125E7
1.403353925E7
1.3957081875E7
1.38813491875E7
1.38075205625E7
1.37352421875E7
1.36639270625E7
1.35947283125E7
1.3528047875E7
1.3462575125E7
1.3397650125E7
1.33331121875E7
1.32686031875E7
1.32042370625E7
1.31396955E7
1.30747151875E7
1.30099190625E7
1.29448070625E7
1.28784345625E7
1.2810907625E7
1.2742216125E7
1.26728439375E7
1.26032456875E7
1.25328248125E7
1.246199475E7
1.23913695E7
1.2320842375E7
1.22507445E7
1.21804935E7
1.211015325E7
1.20412565625E7
1.197292925E7
1.19041539375E7
1.1836504125E7
1.17707378125E7
1.17065095625E7
1.16434693125E7
1.15813759375E7
1.15208306875E7
1.14617295625E7
1.1403449125E7
1.13459746875E7
1.12888393125E7
1.12322401875E7
1.11764595625E7
1.11202413125E7
1.10635606875E7
1.10075385E7
1.0952199625E7
1.08976063125E7
1.08437645E7
1.07903163125E7
1.07377175E7
1.0686506625E7
1.0636141125E7
1.05857318125E7
1.05356073125E7
1.0486325875E7
1.04368773125E7
1.038680575E7
1.0336988125E7
1.0287543625E7
1.023844225E7
1.0189680375E7
1.0140600625E7
1.0091170875E7
1.00419208125E7
9993266.0625
9945582.4375
9898709.8125
9852284.1875
9806410.875
9761638.25
9718176.0
9675414.375
9633309.75
9592190.0
9551399.625
9510537.8125
9469902.3125
9429771.5
9390156.0625
9350314.375
9310168.8125
9270426.5625
9230749.125
9190920.3125
9150993.1875
9110636.0
9070532.9375
9030927.75
8991235.3125
8951878.5
8912673.25
8873420.4375
8835161.6875
8797400.0625
8759346.0
8721714.875
8683940.9375
8645361.8125
8607330.0
8570422.625
8533700.75
8496612.0
8459130.0
8421807.0625
8385527.5
8350133.4375
8315042.1875
8280685.3125
8247411.625
8214829.9375
8182755.125
8150978.1875
8119485.0625
8089163.4375
8060479.125
8032746.0
8005496.3125
7979099.625
7953844.25
7929522.125
7906065.6875
7883346.875
7861113.75
7839876.8125
7819917.75
7800675.75
7782235.6875
7764977.6875
7748983.0
7734480.8125
7721020.5
7707854.6875
7695053.6875
7682888.0625
7671412.0625
7660217.4375
7648626.0
7636437.3125
7623253.4375
7608532.3125
7592223.3125
7574042.9375
7554055.5
7532639.5
7508954.75
7482707.375
7455233.75
7426717.25
7396514.25
7365399.5
7333943.375
7301568.875
7268268.75
7234272.8125
7199570.625
7164813.0
7130241.75
7095386.6875
7060756.6875
7027074.6875
6994145.9375
6961694.9375
6929763.75
6898771.75
6868929.625
6839762.625
6811253.125
6783601.375
6756581.875
6730507.9375
6705524.0
6681067.0
6656937.5
6632739.1875
6608092.4375
6583560.8125
6559163.6875
6534344.0625
6509359.375
6484548.3125
6460172.125
6436500.75
6412727.4375
6388192.5
6363584.9375
6339037.9375
6313586.0625
6286523.25
6257725.6875
6227444.5625
6195455.5625
6161126.625
6125114.125
6088373.0625
6050463.3125
6011347.3125
5972222.5625
5933916.25
5896619.625
5860530.6875
5825670.125
5791380.1875
5757118.25
5723338.25
5690085.125
5656586.4375
5622682.875
5588417.75
5553822.25
5519459.6875
5485282.1875
5450649.0
5415577.0
5380153.375
5343951.625
5306819.1875
5269137.0
5231174.6875
5193058.5625
5154965.0625
5116672.375
5078153.6875
5040084.6875
5002817.5
4966361.3125
4930583.6875
4895196.8125
4860632.25
4827029.4375
4793668.25
4760503.0625
4727486.875
4694471.75
4662125.3125
4630299.4375
4598395.5625
4566719.9375
4535250.125
4503895.8125
4473115.5
4442988.75
4413100.375
4383103.875
4353608.4375
4325198.8125
4297232.6875
4269988.8125
4244046.6875
4218382.9375
4193070.4375
4168735.8125
4144161.5625
4118918.0
4093697.125
4068395.875
4043190.6875
4018394.4375
3993647.9375
3968820.125
3944298.5625
3920799.6875
3898434.125
3875945.875
3852750.25
3830175.0
3809130.25
3788895.25
3768829.875
3748978.8125
3729240.375
3709700.3125
3690823.625
3672769.8125
3655366.8125
3638178.25
3620775.0625
3603296.8125
3585933.875
3568658.25
3551570.625
3534458.0625
3517153.9375
3500247.5
3483855.5
3467265.625
3450478.6875
3433727.0
3416660.9375
3399849.6875
3383981.1875
3367995.0625
3351271.4375
3334554.875
3318027.0
3301908.5625
3286469.9375
3271104.125
3256003.375
3241470.5625
3226254.3125
3210266.6875
3194987.125
3180389.4375
3165933.0
3152326.6875
3139640.1875
3126849.6875
3113567.8125
3100011.375
3086533.8125
3073672.6875
3061375.0
3049111.5
3036766.375
3024386.3125
3011905.5625
2999479.3125
2987723.0
2976938.3125
2966231.8125
2955063.1875
2943955.8125
2932886.4375
2921901.6875
2911390.3125
2900962.375
2890765.5
2881211.8125
2871606.3125
2861852.5625
2852593.0625
2843834.1875
2835336.5
2826959.125
2818790.25
2810806.3125
2802831.75
2794960.5625
2786747.5
2778551.0
2771954.9375
2766215.25
2760044.0
2754577.0
2750082.625
2745830.25
2741835.3125
2737679.6875
2733597.3125
2730250.5
2727300.9375
2725030.875
2723489.6875
2721788.3125
2720328.9375
2719297.5
2717782.375
2716369.3125
2715726.5
2714729.125
2712928.5
2711072.8125
2709318.6875
2707734.1875
2706495.0
2705214.625
2704116.3125
2703592.625
2702628.8125
2700722.6875
2698616.1875
2696136.9375
2693020.0625
2690329.125
2688802.25
2687770.6875
2686410.625
2684898.125
2683758.75
2683145.75
2683224.0
2683776.1875
2683846.6875
2682904.0625
2681596.75
2680871.6875
2681050.375
2682536.5
2685746.875
2689765.0
2693482.125
2696474.3125
2698309.4375
2699180.25
2697978.9375
2690990.625
2674237.1875
2641628.0
2588077.625
2520323.75
2451058.25
2383353.125
2313963.875
2244450.6875
2179139.0625
2118573.9375
2061109.0
2007101.875
1958201.1875
1915558.6875
1878759.5
1845341.0625
1813863.3125
1784629.8125
1756995.375
1730866.4375
1707083.9375
1684838.3125
1663122.375
1641978.25
1621604.875
1602329.4375
1583758.6875
1565447.5625
1548033.625
1531572.0
1515671.25
1500474.25
1485647.3125
1470826.0625
1456095.25
1441479.0625
1427480.8125
1414481.75
1401798.9375
1388850.0
1375952.3125
1363528.625
1351468.0625
1339555.375
1327836.25
1316189.1875
1304570.25
1293181.125
1281617.25
1269464.4375
1257428.875
1246221.1875
1235357.875
1223930.375
1211890.25
1200220.25
1189582.3125
1179195.9375
1167995.25
1156130.375
1144227.4375
1132570.0625
1121543.8125
1111221.5
1101302.8125
1091926.3125
1082856.0
1073567.5625
1064454.5625
1055483.75
1046261.8125
1037598.8125
1029443.75
1020694.625
1011807.3125
1003430.625
995373.4375
987722.8125
979938.9375
971651.6875
963735.75
956242.0
948872.75
942078.5
935176.75
927374.9375
919609.5625
912377.0625
904877.0625
896878.5
888936.125
881423.375
874455.625
868007.5
861616.9375
854816.875
847915.625
841219.875
834272.3125
827058.375
820392.1875
814289.875
807973.9375
801364.5
794630.6875
787769.75
781332.5625
775427.1875
769364.0625
763059.3125
756850.25
751149.6875
746090.9375
740715.9375
734741.125
729020.875
723422.4375
717680.6875
712129.3125
706668.75
701406.375
696331.625
690901.0
685314.0
679878.0
674254.5625
668546.9375
663345.375
658589.4375
653490.625
647975.9375
642498.5625
636943.125
631775.625
627113.625
621683.625
615819.3125
610453.25
604880.125
599615.5
595412.0
591074.125
586462.1875
582289.4375
578072.875
573831.625
570179.9375
566728.125
562859.875
558733.6875
554380.875
549533.875
544765.25
540481.1875
536267.6875
532358.0
528753.5625
524885.4375
521142.3125
517720.3125
514360.25
511147.3125
507512.875
503331.4375
499513.1875
496091.75
492623.75
489107.1875
485631.9375
482184.3125
478654.4375
475580.5625
473187.0
470305.9375
466704.5
463226.6875
459872.6875
456810.625
454404.375
451979.4375
448986.1875
445972.6875
443529.625
441331.8125
438759.0625
435709.4375
432580.0625
429930.8125
427464.8125
424507.6875
421520.9375
418842.875
416265.9375
413829.625
410750.5625
407003.125
404146.9375
401893.25
399016.375
396071.875
393682.3125
391628.3125
389543.1875
387164.3125
384526.5625
381519.0
378291.5625
375406.375
372834.75
370334.25
367785.75
365003.9375
362136.8125
359531.8125
357600.125
356212.6875
354634.3125
353025.1875
351647.6875
350105.9375
348702.5
347318.3125
345228.1875
342872.75
340587.0625
338236.0625
336195.75
334334.9375
332429.0625
330623.1875
328564.75
326286.1875
324072.5625
321553.625
318960.875
316825.1875
314672.75
312300.9375
310393.0
309231.3125
308353.5
306898.8125
304333.0
301398.3125
298982.1875
296791.625
294607.0
292539.4375
290095.9375
287412.0
285382.0
283832.375
282053.9375
280087.125
278221.0
276554.9375
274977.9375
272994.5625
270338.125
267771.125
266125.1875
265015.5625
263629.5625
261677.4375
259443.9375
257644.875
256300.5625
254840.5625
253609.5
252824.9375
251617.1875
249616.8125
247370.875
245530.375
244240.125
242803.25
240817.5625
238911.0625
237703.3125
237207.125
236888.3125
236024.25
234566.625
233137.5
232077.0625
231049.875
229634.25
227900.25
226158.1875
224602.8125
223334.9375
222231.4375
221069.9375
219945.4375
218905.6875
217702.25
216534.0625
215618.0
214271.4375
212194.125
210094.4375
208461.625
207531.75
207211.25
206685.1875
205428.9375
203568.25
201711.8125
200672.25
200201.75
199527.3125
198524.6875
197077.5
195329.6875
193831.375
192548.1875
191190.25
189819.375
188767.375
187993.5625
186898.9375
185828.0
185390.0625
184736.125
183429.8125
182097.8125
180818.9375
179410.4375
177862.375
176589.5
176024.3125
175421.5
174359.3125
173264.5625
171702.1875
169692.9375
168166.4375
167103.375
166224.375
165512.0
164830.75
164465.75
164115.6875
162855.625
161179.0625
159881.3125
158314.5625
156455.0
155391.5
154866.9375
154065.4375
153263.4375
152378.0
151146.6875
150092.8125
149063.4375
147576.5
145770.0
143558.75
141314.25
139711.0
138440.5625
137538.8125
137297.125
136886.0625
135992.4375
135192.4375
134428.625
133673.875
133122.9375
132283.625
130921.375
129714.3125
129064.75
128500.1875
127405.875
125999.875
125139.125
125041.0
125417.5
126112.25
126330.875
125457.8125
124368.3125
123733.75
123272.5625
123050.6875
123184.3125
123268.6875
122875.5
122156.375
121614.3125
121023.0625
120189.125
119538.25
118498.75
116765.5
115568.625
114984.75
114160.1875
113253.0625
112204.6875
110755.875
109325.1875
108133.0625
107267.4375
106815.3125
106192.4375
104999.75
103980.9375
103756.25
103674.25
103145.0625
102728.125
102939.3125
103161.25
102393.6875
101062.875
100495.3125
100342.375
99783.0
99216.75
98251.4375
96683.8125
96012.75
96266.375
96056.5625
95512.375
95234.9375
94934.125
94212.5625
93160.125
92076.0625
91009.5625
90265.0
90126.5625
90119.125
90130.9375
90265.5625
89946.5
89248.3125
88832.0
88760.5625
88787.8125
88351.5625
87298.25
86577.8125
86451.9375
85986.9375
84795.3125
83474.625
82870.625
83105.25
83298.9375
82983.625
82647.1875
82428.75
82049.75
81662.125
81345.25
80826.0625
80070.9375
79362.3125
79183.4375
79390.1875
78862.1875
77623.0
77033.25
77150.5625
76907.4375
76046.3125
75350.5
75427.1875
75496.4375
74937.375
74594.0625
74781.375
75201.875
75882.5625
76178.0625
75779.125
75356.0625
75090.0
75126.5625
75605.625
76022.625
76213.4375
76072.0625
75484.3125
75208.0
75544.75
75846.75
75703.75
75145.625
74757.0
74838.0
74701.625
74322.75
74429.625
74835.3125
74885.75
74647.4375
74605.6875
74530.9375
73767.125
72859.625
72868.0625
73538.4375
73997.9375
74082.75
74196.1875
74479.5
74645.8125
74705.6875
74874.875
75162.125
75637.8125
76106.6875
76190.25
76004.5625
75761.25
75493.25
75255.625
75301.5625
76007.5
76615.0625
75922.375
74682.1875
73895.1875
72877.4375
71556.0
70946.1875
71056.9375
70955.0
70319.9375
69835.25
69664.375
69118.8125
68582.3125
68545.125
67879.375
66412.625
65518.8125
65064.8125
64128.75
63039.8125
62091.0625
61061.625
60105.75
59354.9375
58893.875
58815.3125
58649.4375
58288.5
58352.125
58715.5
58772.5
58419.5625
57743.9375
57179.5
57039.125
56906.875
56865.0
57106.1875
56995.1875
56904.625
57515.375
57683.125
57187.5625
57573.8125
58498.3125
58693.375
58721.25
59142.25
59420.125
59338.0625
59280.75
59456.8125
59468.375
59410.875
59921.125
60120.0625
59275.25
58799.125
59013.125
58828.625
58564.9375
58682.4375
58883.9375
59023.4375
58903.0
58713.5625
58632.875
58602.9375
59283.8125
60138.75
59572.625
58375.375
58008.25
58090.375
58007.125
57455.625
56479.25
55638.0
55073.6875
54779.8125
54664.8125
54318.8125
53856.375
53174.25
51860.75
50795.9375
50850.375
51313.1875
51166.4375
50150.6875
48806.75
47824.875
47263.75
46757.4375
45967.6875
45199.125
45068.8125
45042.0625
44313.0625
43190.125
42121.8125
41407.8125
41274.9375
41436.5625
41615.5
41253.5625
39994.5
39097.9375
39041.875
38535.3125
37779.625
37674.375
37658.875
37405.0
37121.1875
36793.8125
36556.5625
36283.125
35989.75
35984.75
35994.3125
36130.9375
36564.6875
36124.5
34615.125
33637.75
33514.5625
33418.125
33480.75
33703.625
33303.0625
32581.1875
32586.1875
33039.9375
33056.9375
32735.8125
32693.125
32965.9375
32818.875
31909.625
30915.5
30427.6875
30403.75
30327.0
30033.625
30441.5625
31389.3125
31342.625
30526.3125
29981.0625
29489.25
28839.4375
28161.4375
27897.5625
28480.8125
29038.1875
28811.9375
28298.1875
27970.0
27963.875
27937.5
27650.6875
27628.375
27713.625
27451.4375
27136.875
26690.9375
26106.0
25794.75
25526.5
25105.125
24831.625
24932.125
25285.3125
25359.3125
25093.5625
24942.625
24982.875
25132.9375
25266.6875
25535.0625
26132.0
26183.875
25645.625
26093.875
27355.6875
27804.75
27456.875
27294.0625
27422.8125
27359.1875
27184.25
27301.625
27510.8125
27713.0
28014.3125
27864.4375
27177.625
26910.25
27330.125
27525.3125
27041.4375
26475.0
26172.6875
26051.6875
26105.8125
25833.8125
25221.375
25263.0
25698.375
25492.375
25068.625
25189.3125
25586.0
25425.3125
24392.6875
23560.9375
23843.25
24120.0
23112.625
21846.4375
21810.625
22255.9375
22282.25
22734.875
23402.25
23044.3125
22448.125
22801.25
23544.5625
23936.6875
23865.1875
23587.5
23540.875
23531.5
23170.125
22764.8125
22512.4375
22240.375
22187.625
22307.75
21795.0625
20717.5625
20178.5625
20224.5625
19897.6875
19184.6875
18932.9375
19235.125
19323.1875
19018.75
19180.6875
20359.125
21750.125
22167.625
21740.6875
21388.3125
21094.0
20483.0625
19867.375
19543.25
19568.0
19844.5625
19892.0
19715.6875
19949.0
20548.8125
20805.5625
20481.0
20007.875
19754.5625
19723.125
19783.25
19536.0
18883.25
18685.375
19273.125
19839.0625
19904.75
19359.125
18521.875
18479.25
19078.1875
18988.1875
18322.5625
17860.0625
17680.6875
17993.75
18604.1875
18985.8125
19444.6875
19882.6875
19761.6875
19601.5
19550.5
19161.9375
19067.9375
19359.875
19194.9375
19096.9375
19531.0625
19551.0625
19130.1875
19120.625
19550.375
20105.6875
20370.0625
19990.0
19425.0625
18992.375
18327.6875
17639.6875
17525.125
17893.125
18297.875
18522.75
18601.625
18664.1875
18745.0625
18831.375
18993.5625
19298.1875
19573.375
19508.75
19123.375
18595.1875
17972.0625
17476.375
17226.3125
17128.4375
17264.375
17457.1875
17727.5625
18500.8125
18896.5
18054.0625
17247.0625
17162.0625
16964.3125
16671.1875
16558.875
16646.875
17256.625
17812.3125
17606.8125
17168.3125
16784.9375
16295.9375
16031.5625
16107.9375
16093.25
15603.8125
14906.1875
14670.6875
14772.9375
14670.5
14319.25
13559.25
12357.875
11283.4375
10788.125
11206.9375
12369.9375
13225.3125
13604.9375
14251.75
14839.1875
14850.0625
14738.6875
14679.5625
14541.1875
14682.25
15156.8125
15410.375
15167.3125
14755.875
14624.125
14632.125
14330.625
13994.0625
14114.625
14528.8125
15149.4375
16027.6875
16671.9375
16803.375
16759.25
16734.125
16810.3125
17134.8125
17488.5
17440.5
16961.8125
16559.875
16634.5625
16675.125
16022.625
15340.0625
15462.125
15672.9375
15407.5625
15320.5625
15288.75
14780.5
14467.75
14738.4375
15012.6875
15130.75
15232.1875
15112.3125
14681.0625
14491.875
14919.25
15110.1875
14524.375
13946.9375
13624.3125
13178.0
12649.25
12124.9375
12026.8125
12742.0
13847.375
14889.1875
15393.5625
15140.1875
14854.375
14927.5625
15252.6875
15791.0625
16042.25
16030.0625
16168.5
16140.625
16128.9375
16264.5
15859.875
15429.0625
15736.625
16166.4375
16325.75
16208.875
15779.25
15543.625
15697.25
15885.8125
16095.25
16539.0625
17056.625
17044.75
16577.9375
16553.9375
16899.5
16814.125
16255.125
15669.8125
15498.6875
15768.8125
16256.3125
16951.1875
17110.125
16211.25
15434.0
15162.4375
14569.9375
14054.6875
14048.4375
14137.6875
14357.0
14628.625
14597.0
14370.75
14237.1875
14269.3125
14048.8125
13506.6875
13340.6875
13558.8125
13927.1875
14501.9375
14630.3125
14357.625
14557.0
15045.1875
15475.0
15774.25
15940.9375
16308.0625
16131.375
15096.0625
14679.5
14717.0
14210.3125
13933.5625
14084.375
14273.25
14653.0625
14687.375
14253.4375
14145.0
14475.0
14775.5
14777.6875
14958.625
15680.4375
16114.3125
16094.25
16483.125
17086.75
17058.375
16253.4375
15450.375
15510.5625
15978.375
15901.4375
15354.625
14918.8125
14868.125
15104.9375
15450.5
15675.875
15568.125
15324.25
14975.5
14649.0
15150.9375
15936.6875
15611.8125
14827.5625
14558.0
14376.4375
14245.6875
14528.0
14932.8125
14952.875
14591.4375
14335.625
14252.8125
14133.9375
14120.5625
14094.8125
14095.1875
14457.5
14371.1875
13403.75
13072.25
13632.8125
13523.25
12954.0625
12927.625
13103.375
13538.5625
14260.5625
14339.875
13827.8125
13162.375
12426.0
12459.6875
13132.9375
13190.0
12757.5
12502.4375
12413.125
12301.5
11965.9375
11673.5
11854.25
12386.875
12751.75
12576.4375
12433.75
12641.6875
12495.9375
12367.1875
12860.4375
13196.6875
12949.0625
12380.5
12055.375
12513.9375
13197.9375
13841.75
14633.375
14859.75
14471.75
14053.9375
13710.0625
13577.375
13409.5
13497.0
14405.375
14824.8125
14215.3125
13967.3125
14273.625
14718.25
15139.5625
14922.3125
14160.75
13491.75
13251.75
13607.1875
14220.8125
14654.6875
14770.0
14705.125
14869.875
15104.9375
14910.5
14260.3125
13470.625
13221.875
13702.4375
14198.375
14343.25
14321.5625
14418.0
14475.5625
13989.25
13443.875
13418.125
13585.4375
13834.3125
13860.1875
13563.5625
13817.3125
14451.8125
14635.0
14552.875
14365.375
13921.0
13171.1875
12354.75
11994.6875
11865.125
11793.3125
12344.5625
13187.5
13594.0
13512.5
13189.5625
13164.125
13306.75
12958.375
12470.125
12345.5625
12401.5
12347.0
12160.4375
12266.9375
12729.5
13181.375
13535.6875
13614.9375
13615.1875
13767.375
13502.5
13140.75
13164.625
12707.25
11975.0
11843.1875
11808.625
11754.0625
12177.1875
12751.25
12904.75
12581.1875
12428.875
12837.75
13171.125
13131.8125
12912.9375
12380.8125
11846.5
11698.6875
11558.0
11424.25
11724.0625
11975.0625
11700.8125
11568.375
11918.25
12231.125
12312.125
12161.3125
11856.3125
11619.8125
11176.75
10652.5625
10827.75
11500.4375
12036.6875
12531.375
12994.8125
12960.5
12442.4375
12387.125
12786.6875
12384.875
11801.25
12076.5
11919.4375
11317.5
11762.0
12525.8125
12760.125
12984.875
13088.9375
12839.4375
12279.9375
11646.0
11772.0625
12552.125
13108.0
13406.625
13424.3125
13278.3125
13486.4375
13414.625
12832.875
13139.1875
14182.625
14486.25
14327.3125
14300.1875
14073.25
14028.5625
14484.0
14673.1875
14213.5625
13544.0625
13120.0
13095.9375
13351.375
13691.3125
13921.9375
13947.875
13698.0
13185.6875
13012.375
13420.0625
13651.375
13478.125
13118.0
12585.375
12453.3125
12814.4375
12875.375
12606.75
12386.8125
12290.125
12406.5
12521.375
12492.9375
12651.375
12998.0625
13061.9375
12853.0
12924.125
13053.25
12673.875
12270.0625
12059.125
11731.8125
11867.75
12674.25
13495.6875
13911.375
13562.0
12794.25
12533.875
12814.75
13275.125
13584.4375
13375.375
12919.0625
12668.25
12572.5625
12241.0625
11730.5625
11917.9375
12774.0625
13153.125
12842.25
12483.6875
12683.375
13283.875
13029.9375
11805.6875
11053.8125
11173.4375
11510.5
11764.0625
11882.375
11928.875
12276.875
13052.625
13681.5625
13992.5625
14268.6875
14089.8125
13587.375
13571.125
13675.4375
13422.375
13048.1875
12665.4375
12454.75
12316.3125
12080.5
12017.375
12113.5
12507.5625
13224.0625
13542.6875
13390.9375
13093.0625
12885.75
13238.375
13500.5
13064.25
12811.25
12839.5
12472.75
11929.75
11648.0
11528.4375
11308.25
11420.25
11983.4375
11996.8125
11766.3125
12286.6875
12966.75
13325.9375
13241.375
12682.5625
12689.75
12999.4375
12325.6875
11597.5625
11757.0
11920.875
11821.3125
11863.0625
11829.25
11637.8125
11434.8125
10833.25
9885.4375
9454.8125
9665.5625
10203.9375
10985.6875
11363.1875
11121.375
10964.75
11257.8125
12074.1875
13064.25
13666.6875
13985.0
14036.375
13809.25
13496.1875
12982.25
12810.0
13068.9375
12533.375
11679.25
11835.0625
12267.375
12089.6875
11665.625
11640.6875
12350.5625
13278.5
13677.8125
13444.5625
13007.75
12985.375
13330.3125
13597.5625
13853.3125
14100.375
14294.0625
14520.5
14437.75
14117.0625
14026.875
13917.8125
13934.5
14638.9375
15219.4375
14859.9375
14252.875
13837.0
13254.875
12463.75
11858.8125
12012.8125
12736.0625
13210.1875
13604.5625
13862.1875
13104.0
12290.8125
12790.25
13446.8125
13095.0625
12551.375
12482.3125
12244.1875
11389.625
10555.8125
10179.1875
10130.6875
10396.5
10624.375
10514.75
10154.375
9389.0625
8700.5
8746.0
9025.25
9369.125
9990.3125
10264.625
10107.25
10084.875
10027.875
9819.5
10035.5625
10566.75
10417.0
9684.9375
9424.3125
9653.25
10088.5
10866.0
11464.4375
11462.8125
11221.6875
11038.9375
11020.625
10904.625
10334.125
9898.75
10368.6875
11221.875
11522.8125
11554.875
11854.0625
11989.375
11702.5
11020.0
10002.25
9582.875
9993.6875
10319.3125
10711.875
11434.75
11942.625
12179.875
12118.75
11795.9375
11766.375
12084.5625
12352.8125
12099.6875
11255.0
10699.625
10767.0625
10771.3125
10401.3125
9934.0625
9899.375
10240.875
10373.1875
10631.625
11169.9375
11214.5
10946.75
10822.25
10568.4375
10516.9375
10868.3125
10880.125
10518.625
10453.0
10720.25
10899.5625
10643.6875
10105.8125
9909.375
9988.1875
9703.5625
9118.6875
8676.4375
8592.75
8792.75
8857.75
8825.9375
8965.5
8875.25
8447.25
8126.875
8226.6875
8804.3125
9176.0
9166.1875
9752.125
10611.6875
10791.6875
10665.4375
10497.375
10304.25
10309.8125
10360.3125
10694.25
11282.1875
11313.1875
11024.4375
11028.5625
10892.375
10297.5625
9756.5625
9837.125
10177.8125
10190.9375
10129.625
9991.75
9804.9375
10309.375
11126.0625
11473.25
11693.8125
11849.25
11929.375
12395.4375
13097.0625
13558.375
13307.3125
12311.75
11430.625
10874.3125
10341.3125
10184.0
10226.875
10057.8125
10088.8125
10437.0
10729.6875
10742.0
10341.25
9743.6875
9461.375
9763.375
10310.1875
10561.1875
10551.375
10277.5625
9596.125
9144.25
9090.75
8733.0625
8520.25
9290.25
10371.8125
10950.375
11363.375
11848.9375
11946.1875
11652.875
11418.0625
11320.75
11497.0
11887.8125
11907.6875
11599.25
11369.125
11259.125
11328.9375
11253.625
11076.5
11507.9375
11751.5625
11001.1875
10612.4375
11041.9375
11244.125
11260.0
11409.6875
11587.5
11913.0625
12050.9375
11643.0
11060.1875
10637.8125
10509.0625
10476.5625
10077.0625
9834.4375
10306.0
10650.875
10726.75
11234.4375
11518.0625
11336.5625
11434.4375
11121.375
10374.75
10758.75
11623.4375
11500.25
11130.5625
11010.5625
10794.25
10856.875
10893.8125
10126.1875
9298.125
9304.0625
9505.375
9143.3125
8616.5625
8848.75
10067.8125
11289.8125
11556.5625
11041.8125
10207.9375
9451.75
9187.3125
9200.625
9328.125
9678.9375
9751.375
9630.6875
10098.0625
10816.5
11125.6875
10968.9375
10463.6875
10179.25
10249.25
10057.625
9807.0
9952.125
10201.875
10296.5
10093.375
9742.875
9705.1875
9711.375
9599.6875
9809.0
9675.9375
8854.625
8816.1875
9546.3125
9541.875
9347.125
9698.3125
9662.8125
9246.8125
9197.1875
9250.1875
9113.5
8902.625
8822.1875
9185.0625
9639.625
9363.3125
8562.8125
8225.0
8400.3125
8448.6875
8281.3125
7870.3125
7412.8125
7691.75
8443.75
8962.0
9403.625
9337.0
8630.9375
8423.0
8761.3125
9106.0
9660.25
10139.3125
10268.75
10256.4375
10188.3125
10523.8125
11216.5625
11233.25
10499.5
10001.75
10022.0625
9880.25
9361.6875
9262.0625
9656.125
9694.125
9511.25
9669.625
10004.8125
10522.125
11190.625
11416.6875
11207.5
11039.125
10850.0
10724.4375
10890.0
11075.75
11293.75
11517.5625
11309.375
11098.5625
11098.1875
10585.5625
10151.375
10477.25
10473.125
9890.1875
9692.25
9880.375
9979.625
9828.5
9672.25
10086.625
10866.5
11292.3125
11215.875
10557.1875
9595.0625
9397.5
10090.0625
10643.25
10718.3125
10644.5625
10668.0
10870.1875
10864.5
10609.0
10885.0625
11700.3125
12143.5625
11975.1875
11760.5
11823.875
11785.0625
11404.625
11019.5625
10846.75
11042.625
11284.3125
10707.625
9870.25
9798.9375
9975.125
10095.9375
10261.6875
10104.375
10117.3125
10512.5625
10541.1875
10532.4375
10706.125
10414.5625
10268.1875
10809.0
10990.25
10421.9375
9837.25
9675.75
10213.9375
11233.75
11628.5
10973.6875
10032.8125
9487.8125
9672.8125
10432.8125
10854.8125
10396.9375
9627.75
9458.125
10119.25
10881.75
11096.75
10983.125
10995.25
11211.6875
11327.0
11074.0
10606.375
10263.0625
10234.3125
10152.9375
9485.0
8782.5625
8812.375
9138.9375
9463.8125
10149.4375
10786.125
10918.6875
11205.75
11836.3125
12077.6875
12082.375
12210.1875
11884.75
11255.875
11046.9375
10956.125
10695.75
10448.125
10038.125
9585.375
9622.6875
9979.0625
9832.875
9067.3125
8497.6875
8420.25
8575.5625
8935.6875
9115.9375
8897.4375
8959.0
9662.1875
10658.25
11262.25
10840.5
10007.0
9790.5625
9867.375
9920.5
10373.125
10607.25
10016.0625
9583.75
9536.8125
9251.1875
9375.5
9953.75
10091.75
10012.3125
9790.0625
9462.125
9695.375
9953.5
9922.0
10309.8125
10676.625
10454.0625
9865.875
9526.75
10074.0625
10517.75
10099.6875
9683.8125
9295.3125
9336.5
10188.375
10103.875
9219.375
9266.75
9529.1875
9335.8125
9323.4375
9590.125
9589.1875
8847.1875
8457.8125
9038.5
9045.125
8851.625
9653.125
10145.5
9995.6875
9964.4375
9522.125
8743.5625
8181.5625
7869.5
7986.9375
8184.75
8255.875
8814.0
9590.4375
9871.6875
9939.0625
10002.5
9706.875
9326.25
9513.4375
10025.5625
10326.25
10445.1875
10165.8125
9341.6875
8837.75
9075.5625
9296.0
9248.8125
9277.875
9302.625
9363.6875
9648.8125
9936.625
10017.375
9744.25
9237.0
9013.3125
8964.5
8998.625
9596.25
10118.75
9952.75
9993.1875
10178.875
9720.9375
9363.0
9482.25
9283.875
9059.5625
9272.5
9178.0
8832.375
8924.6875
8980.6875
8932.5
9348.1875
9668.8125
9506.125
9197.375
8823.0
8761.25
8923.0
8732.125
8617.625
8668.4375
8429.875
8311.8125
8430.375
8554.6875
8758.25
8722.0625
8659.75
9191.1875
9691.6875
9584.375
9551.9375
9868.375
9875.5625
9499.5
9233.6875
9077.75
8921.625
8732.75
8570.4375
8792.0
8749.6875
7810.5625
7360.6875
7944.4375
8353.25
8439.9375
8347.3125
7971.875
8045.0625
8735.1875
9273.125
9110.4375
8474.9375
8415.1875
9024.75
9173.5
8849.5625
8810.125
9130.0
9600.875
9736.75
9270.875
9077.625
9608.875
9951.0625
9918.8125
10097.1875
10134.4375
9890.25
9987.875
10467.5625
11077.8125
11442.125
11186.4375
10738.9375
10258.625
9512.375
9001.875
9033.0
9381.25
9702.1875
9459.25
8896.0625
8786.75
9145.6875
9475.5
9437.625
9191.4375
8830.8125
8128.75
7583.375
7757.4375
8406.0625
9273.875
9921.1875
9812.1875
9163.25
8703.1875
8948.8125
9301.125
8874.9375
8378.75
8807.1875
9647.25
10085.25
10225.625
10218.375
9704.875
9137.75
9281.4375
9621.5
9873.375
10204.375
9936.75
9098.375
8650.125
8940.375
9458.9375
9377.875
9116.375
9502.5625
9897.25
9965.875
9982.3125
9934.9375
10193.3125
10370.3125
10058.5
10064.25
10142.375
9857.375
9967.0
10210.625
9918.125
9685.1875
10064.125
10391.4375
9919.25
9222.9375
8935.9375
9015.25
9571.0625
10176.375
10554.375
10956.25
11039.1875
11059.3125
11037.875
10363.0625
10052.5
10119.125
9467.625
9155.8125
9413.375
9466.375
9732.375
9873.8125
9961.375
10547.1875
10845.5
10793.0625
10688.25
10717.3125
11320.8125
11108.875
9846.5625
9651.9375
10305.1875
10861.25
11555.3125
11776.5
11433.9375
11101.3125
10732.375
10322.375
9840.4375
9478.75
9497.8125
9584.375
9355.75
8663.5625
8272.5625
8594.3125
8366.3125
7799.6875
8230.9375
9034.5625
9527.375
9783.25
9824.75
10088.4375
10276.5
10047.125
10094.25
10317.25
10330.8125
10612.5625
11080.5625
11040.875
10618.875
10530.0625
10528.0625
10022.9375
9683.1875
10095.3125
10755.3125
11207.9375
11571.5625
12057.1875
11889.125
10623.875
9794.875
9952.3125
9951.125
9827.125
10227.3125
11152.0625
11922.375
11800.125
11325.5
10918.6875
10390.0
10321.875
10536.0
10405.4375
10224.0625
9877.5
9720.875
10328.8125
10600.25
10288.875
10446.4375
10575.0
10030.75
9730.5
10166.5625
10407.75
10069.3125
9922.1875
9895.75
9424.6875
8880.5
8571.4375
8455.9375
8474.25
8557.5625
9047.75
9682.8125
9819.8125
9861.625
9982.375
10068.6875
10505.6875
10836.375
10740.0
10834.0
10900.0625
10860.875
11446.5625
12167.0
12020.4375
11281.625
10722.75
10517.25
10430.625
10408.625
10304.625
9812.25
9406.4375
9651.3125
10108.0625
10395.0
10422.4375
10099.8125
10131.5
10856.25
11455.25
11698.625
11683.0
11164.9375
10542.0
10147.8125
9945.4375
9946.1875
9444.3125
8456.9375
8345.75
9110.5
9680.625
9687.0
9024.0
8121.3125
7740.6875
7811.1875
7943.5625
8187.625
8823.0625
9847.9375
10794.5
11159.6875
10816.25
10404.8125
10608.875
10845.25
10351.5
9441.0625
8792.1875
8766.8125
9077.9375
9503.8125
10327.625
10923.4375
10544.125
9998.75
9968.4375
9997.875
9944.3125
10314.5
11113.9375
11581.75
11548.125
11560.25
11608.9375
11449.5625
11293.8125
11567.0
12256.75
12502.9375
12098.0
11963.9375
12222.5625
12412.125
12364.875
11809.5625
11197.8125
11316.875
11616.875
11394.8125
11320.4375
11901.125
12183.0
11567.1875
10880.875
10547.6875
10450.6875
11054.625
12174.375
12737.1875
12625.8125
12589.125
12644.6875
12295.875
11883.625
11967.9375
12435.3125
13336.9375
14423.5
14833.0625
14831.1875
15171.1875
15551.0625
15790.5625
16205.875
16410.6875
15687.3125
14451.875
13817.5
13578.625
12763.25
11790.9375
11629.1875
11892.125
11755.0625
11643.6875
12140.9375
12671.3125
12924.5
12941.1875
12167.375
10984.5625
10391.625
10366.5625
10724.25
11080.0
11057.3125
11518.75
12669.8125
13309.75
13304.875
13301.9375
13036.25
12379.375
11951.1875
11576.1875
11077.3125
11627.1875
12995.875
13663.5625
14092.8125
14567.0625
14304.6875
14094.75
14330.8125
14302.125
14290.8125
14482.25
14847.0
15346.4375
14903.625
13338.5625
12082.75
11987.375
12677.9375
13052.0
12569.1875
11943.625
11822.9375
12096.8125
12290.8125
12197.3125
11949.3125
11415.875
10655.1875
10069.25
10015.25
10726.875
11359.1875
11113.8125
10755.0625
10485.1875
10020.5
9945.1875
9949.5
9588.8125
9628.8125
9982.0625
9804.125
9146.4375
8563.5625
8479.625
9031.1875
9999.8125
10761.125
10804.9375
10452.9375
10148.875
9964.3125
9822.375
9425.25
9164.875
9760.625
10564.125
10801.625
10765.1875
10662.875
10716.75
11270.5
11889.875
12099.3125
12047.25
11767.5625
11506.625
11719.375
11704.6875
10958.75
10761.0625
11468.0625
11805.3125
11649.0625
11518.0
11202.375
10714.25
10231.1875
9640.5
9203.8125
9598.75
10746.625
11617.5
11826.9375
11615.1875
11079.875
10979.75
11505.75
11697.8125
11753.5625
11900.875
11469.625
11185.3125
11575.375
11549.0
11019.375
10744.75
10650.0
10412.375
10196.875
10436.5625
10751.3125
10483.9375
10336.8125
10773.0625
10934.9375
10676.3125
10536.4375
10621.375
10839.5
10758.0625
10386.75
10297.6875
9810.1875
8551.625
7967.5
8226.0
8480.6875
9028.5
9348.125
9038.0625
9249.0
9526.1875
9113.75
9267.125
9912.25
9934.1875
9734.125
9642.375
9471.25
9326.3125
9266.5
9338.6875
9375.3125
9261.75
9143.5
8879.25
8694.0
9047.9375
9560.9375
9712.6875
9640.5
9738.6875
9841.3125
9619.125
9589.0
9741.4375
9425.625
9106.1875
9011.3125
8903.25
9438.375
10500.5
11155.0
11202.8125
10904.3125
10770.0625
10661.9375
10117.5
9810.5
9880.5625
9671.6875
9347.75
9050.5
8872.1875
9012.5
9252.6875
9663.3125
9920.8125
9696.1875
9802.5
10008.0
9642.125
9494.3125
9459.125
9039.4375
9176.875
9872.75
10061.5
9872.8125
9837.75
9570.75
8871.25
8372.9375
8139.75
8063.6875
8676.5
9170.0
8663.1875
8471.75
8857.125
8632.25
8269.1875
8308.4375
8173.625
7984.8125
8323.3125
8993.3125
9180.5
8904.8125
8906.25
8736.1875
8084.4375
8018.9375
8571.125
9053.75
9631.6875
9992.75
9742.4375
9592.3125
9981.75
10354.9375
10258.25
10099.75
10233.9375
10025.3125
9303.8125
8934.1875
8981.5
8877.9375
8771.0625
8812.9375
8564.5
8042.3125
8037.0
8674.875
9167.125
9381.5625
9645.75
9753.75
9615.9375
9550.5
9906.0
10391.75
9975.0
9046.25
9087.8125
9690.6875
9968.8125
10239.6875
10405.5625
10352.875
10350.9375
10225.5
10107.75
10041.75
9643.4375
9128.3125
8655.625
8325.4375
8466.6875
8535.3125
8414.0
8915.0
9522.375
9513.4375
9713.125
10519.5625
11133.875
11328.375
11619.75
11760.625
11051.1875
9990.9375
9570.9375
9564.625
9217.4375
8910.25
9596.375
10861.0625
11614.625
11762.75
11515.0625
11311.6875
11633.9375
11717.125
11346.25
11405.25
11423.25
10972.8125
10747.125
10385.0
9466.75
8841.625
8954.3125
9465.5
10129.75
10664.0
10581.625
10067.6875
9984.25
10221.3125
10264.25
10617.8125
11246.375
11245.4375
10523.25
9524.125
8822.125
9148.0
10169.25
10531.6875
9976.75
9700.1875
10141.6875
10504.3125
10319.5625
9667.9375
8972.3125
8797.9375
9087.1875
9749.875
10883.375
11710.0
11472.5625
10890.375
11005.25
11345.125
11128.5
10976.1875
10904.3125
10154.4375
9579.9375
9552.75
9143.6875
8862.0625
9226.6875
9482.75
9297.0625
8831.8125
8496.125
8360.125
8141.0625
8341.8125
8964.4375
9439.0
9803.125
9515.1875
8645.875
8378.3125
8574.125
9005.4375
9743.5
9818.125
9394.8125
9423.4375
9646.0625
9968.1875
10413.3125
10524.6875
10460.375
10483.125
10283.125
9974.625
10221.75
10738.0
10609.6875
10218.8125
10175.1875
10212.0
10366.6875
10496.375
10326.8125
10146.6875
9805.8125
9525.1875
9885.75
10278.375
10407.8125
10424.25
10077.5
10009.125
10223.875
9599.5
8652.625
8364.5
8444.125
8526.375
8474.3125
8533.875
9080.0625
9573.6875
9444.0
8969.9375
8546.0625
8464.5
8869.375
9396.0
9847.9375
10544.875
11210.625
11347.8125
11252.125
10873.4375
10010.6875
9407.875
9376.3125
9578.5625
9910.625
10075.875
10100.625
10169.9375
9916.9375
9698.25
10173.25
10727.4375
10576.0
9839.25
9125.75
9154.5
10121.0625
11082.125
11006.9375
10388.25
10091.0
9925.6875
9794.6875
9740.4375
9640.3125
9981.6875
10733.3125
11178.8125
11273.5
11084.5
10817.5
10940.3125
11082.5
10753.0
10325.9375
10372.9375
10474.0
9523.4375
8109.4375
7667.75
7927.8125
8494.25
9261.25
9321.9375
8635.5
7894.4375
7552.1875
8136.25
9047.4375
9335.5625
9361.9375
9342.375
9183.125
9239.5625
9548.4375
10147.625
10978.625
11355.875
11364.0625
11633.5
11716.0
11326.3125
11189.125
11335.8125
11237.625
10986.8125
10805.4375
10836.5625
10971.5625
10761.9375
10455.875
10530.0625
10837.0
11045.6875
10706.875
10205.5625
10321.0625
10431.6875
10429.5625
10885.6875
11024.25
10876.4375
11064.8125
11071.9375
11226.75
11498.875
10882.1875
10256.0
10307.5
10101.8125
9726.3125
9762.5
10077.0625
10308.625
10371.0
10880.5
11879.25
12403.375
12232.0
12156.0
12658.5
12857.6875
11936.6875
10933.125
10499.9375
9835.625
8937.4375
8640.25
9312.3125
10216.3125
10378.8125
10420.1875
10939.0
11055.375
10730.9375
10849.875
11329.4375
11523.3125
11262.0625
10885.875
10656.125
10612.625
10685.5
10746.5625
10934.875
10852.8125
9882.6875
8915.0625
8640.5
8626.4375
9271.9375
10516.25
11246.6875
11555.6875
11915.6875
11820.3125
10990.0
10261.375
10422.9375
10844.8125
11076.5
11515.5
11412.25
10364.0625
9583.9375
9526.1875
9914.9375
10380.625
10149.5
9341.125
8554.3125
7976.875
7920.5625
8102.0
8136.25
8358.3125
8593.75
8768.5
9288.125
9584.375
9282.0
9145.9375
9540.3125
10029.625
10048.875
9798.25
10011.8125
10266.4375
10051.5
10080.375
10289.9375
10157.8125
10287.5
10928.5625
11659.5625
12093.125
11914.25
11805.125
11993.875
11457.875
11021.4375
11852.75
12529.625
12303.0625
11997.5625
11704.6875
11666.625
12213.625
12749.6875
12751.0625
12333.25
12264.375
12801.75
12961.5
12887.9375
13391.5
13508.5625
12817.6875
12335.5
12040.25
11847.4375
12321.0
13082.5
13690.4375
14093.1875
13946.875
13815.8125
14123.0625
13679.125
12768.5
13299.625
14669.9375
14808.25
13737.25
12817.9375
12810.8125
13505.25
14122.4375
14249.6875
14180.6875
14067.4375
13679.3125
13370.125
13535.375
13523.75
13268.4375
13548.5625
13944.4375
14062.75
14582.25
15317.8125
15655.3125
15765.9375
15634.1875
15019.125
14308.1875
14272.875
15049.1875
15903.0625
16180.6875
15623.5625
14480.3125
13695.375
13751.1875
14197.25
14463.1875
14410.75
14654.6875
15381.0
15696.625
15496.375
15467.25
15577.75
15468.375
15190.4375
15272.3125
15745.3125
15719.3125
15245.1875
15153.0625
15309.375
15456.0625
15478.0
14963.4375
14252.375
13854.4375
13700.0
14041.4375
14668.375
14811.125
14934.8125
15327.8125
15004.0625
14525.0625
15114.0625
15649.3125
15303.375
15000.875
14703.25
14046.3125
13606.75
13644.25
14198.625
15198.5625
16013.75
16227.875
15983.0
15801.3125
16016.125
16338.0
16737.875
17321.75
17704.1875
17716.3125
17564.25
17665.3125
17986.9375
17579.5
16608.5
16346.5
16786.125
17334.1875
17559.375
17086.5625
16796.125
17498.75
18302.875
18214.4375
17119.625
15785.0
15374.6875
15921.875
16710.6875
17346.5
17365.9375
16777.8125
16382.5
16434.0625
16451.0625
16170.0
15649.0
15127.5
15136.9375
15910.0
16848.25
17495.875
17941.0625
17850.5
17167.6875
16796.9375
16984.375
17172.75
17119.625
16724.875
16387.5
16459.8125
16117.125
15243.125
14775.3125
14620.0625
14565.375
14787.75
14942.875
15023.5625
15015.5625
14808.4375
15117.0625
15760.875
15786.0
15436.5
15073.5
14729.6875
14473.25
14085.1875
13959.9375
14413.0
14861.875
14951.875
14364.0625
13535.6875
13845.3125
14817.75
15004.5
14517.25
13979.5625
13686.75
13641.75
13894.125
14591.75
15036.6875
15176.4375
15860.25
16314.25
15978.75
15885.0625
15922.0
15380.3125
14638.25
14377.5625
14871.4375
15590.8125
16006.5
16172.375
15933.25
15358.0625
14736.625
14128.4375
13852.625
13668.25
13181.125
13152.375
13963.0
15189.0
16346.5
16625.1875
16249.4375
16137.3125
15962.0625
15645.8125
15807.25
15994.5625
15448.5
14344.8125
13647.4375
13911.3125
14251.9375
14114.25
13980.3125
13622.375
13046.875
13045.5625
13446.5
13889.8125
14284.6875
13979.0625
13474.4375
13953.75
14645.875
14663.8125
14609.75
14559.75
14298.3125
14196.3125
13925.4375
13254.25
12981.8125
12951.8125
12365.0
11819.3125
11992.875
12567.5625
13273.375
13740.9375
13737.125
13700.625
13639.625
13428.375
13507.625
13654.1875
13462.875
13530.375
14139.625
14736.75
15133.9375
15435.6875
15422.6875
15207.3125
15317.5625
15441.3125
15039.875
14793.3125
15297.6875
15953.5625
15964.3125
15177.6875
14327.75
13950.1875
13605.6875
13270.125
13268.8125
13296.5625
13338.1875
13772.9375
14469.8125
14910.0
14956.5
15096.5
15396.9375
15528.9375
15692.5625
15828.9375
15770.25
15846.5
15912.6875
15829.6875
15819.625
15787.625
15898.25
16037.5625
15585.75
14867.1875
14624.0
15021.1875
15621.75
15834.0
15836.4375
15634.875
15048.6875
14921.5625
15335.75
15726.875
16347.9375
16615.0625
16049.125
15509.1875
15214.875
15186.3125
15540.1875
15735.5
15889.125
16192.625
16246.375
16218.8125
16139.1875
15924.3125
16018.0625
16316.75
16500.0
16690.1875
16852.875
16838.9375
16673.75
16569.9375
16528.9375
16285.75
15970.75
15786.1875
15809.5625
16153.1875
16483.4375
16645.375
16834.0
17133.625
18070.9375
19312.875
19519.6875
19058.5
18833.875
18562.5625
18577.3125
19196.3125
19509.5625
19256.1875
19283.9375
19947.9375
20634.9375
20776.5
20502.0
19902.625
19001.9375
18472.25
18634.375
18646.6875
18093.5625
17797.6875
18064.25
18157.9375
17860.0625
17541.5625
17524.0625
18074.375
18885.4375
19585.75
20326.25
20940.0625
21409.0625
21765.6875
21205.875
20085.625
19635.875
19428.4375
19543.6875
20941.9375
22154.0625
21679.125
20855.6875
20712.25
20598.75
20350.125
20481.1875
20882.875
21016.75
20937.4375
20782.3125
20444.4375
20319.25
20310.9375
20008.125
20295.375
21141.4375
21051.9375
20403.875
20384.5625
20732.875
20998.3125
21223.1875
21926.0
23029.1875
23072.875
22028.25
21348.1875
20979.4375
20597.3125
20710.0625
21221.4375
21805.9375
22323.5
22462.125
22041.0
21232.9375
20569.6875
20127.9375
19448.75
19116.5625
20012.4375
21235.125
21456.875
21080.75
20953.5625
20937.9375
21167.875
21779.0
21758.8125
20926.4375
20352.9375
20374.875
20837.0
21416.8125
21828.125
22307.125
22401.0
21795.5
21498.25
21807.5625
22252.875
22571.0625
22199.125
21224.0
20536.8125
20696.5625
21574.5625
22245.75
22320.0
22262.9375
21924.4375
21330.0625
21086.1875
21245.8125
21517.5625
21598.5
21516.5625
21490.75
21589.375
22335.8125
23376.0
23704.5
24170.5625
25062.6875
25305.1875
25539.125
25898.1875
25395.8125
24957.125
25056.3125
24820.75
24619.8125
24643.125
24320.375
23857.75
23524.25
23577.375
24187.75
24408.4375
23773.25
23186.9375
22974.0
23039.1875
23741.4375
24736.1875
25274.5
25318.75
25198.25
25235.0625
25246.375
25061.6875
25428.0
26274.1875
26652.5625
26658.1875
26324.875
25731.125
25928.25
26629.9375
26625.6875
26020.0
25371.875
25161.125
25558.375
26129.75
26662.875
26897.4375
26992.125
27865.3125
29065.1875
29468.5625
29353.25
29401.9375
29982.375
30789.9375
31112.1875
31495.9375
32368.3125
32630.375
32107.4375
31818.875
31768.0625
31442.0
31182.0625
31379.125
31609.625
31631.8125
31758.625
31964.125
32140.75
32251.9375
32075.5625
31892.5
32019.0625
32281.3125
32710.5
33064.5
33249.4375
33842.6875
34226.8125
33894.0625
34207.4375
35204.8125
35697.375
35843.5
35641.25
35226.375
35410.0625
35695.6875
35977.4375
36817.0
37255.4375
37235.9375
37618.5
37900.6875
38161.5
38491.6875
38201.3125
38154.4375
38748.25
38935.6875
38964.1875
39167.875
39181.5625
39363.375
39959.4375
40702.9375
41174.5625
41212.375
41384.25
41779.3125
42100.375
42487.5625
42609.5
42525.3125
42909.5625
43182.0625
42956.8125
43346.625
44459.25
45081.375
45159.625
45481.1875
45728.4375
45437.9375
45309.25
45847.3125
46537.5625
46643.625
46107.6875
45629.625
45456.4375
45436.125
45746.375
46153.5
46370.6875
46429.8125
46251.25
46239.8125
46303.125
45727.5
45175.75
45215.375
45125.0
44565.75
43680.125
43056.5625
43076.5
42974.0625
42620.0625
42633.0
43012.375
43485.375
43601.75
43526.0625
43676.875
43425.1875
42984.8125
43022.9375
42982.5
43068.0625
43344.625
42944.3125
42683.5
43205.8125
43667.8125
44173.9375
44748.6875
44779.9375
44504.9375
44111.125
43605.5
43366.125
43449.6875
43729.625
43984.3125
44101.6875
44597.625
45477.0625
46067.0625
46330.6875
46323.875
46078.375
46299.375
46804.375
46702.1875
46713.125
47394.75
47515.375
46935.25
46858.875
47277.4375
47592.5625
48005.125
48724.8125
49315.4375
49612.8125
50173.4375
51109.625
51994.625
52764.3125
53518.75
54368.125
55121.1875
55350.0
55504.0625
55910.75
55988.375
56151.5
57365.875
59079.375
60052.9375
60211.8125
60330.125
60390.0625
60042.75
59656.375
59266.5
58665.3125
57921.625
56905.0
56100.6875
56025.6875
56265.3125
56543.75
56392.1875
55718.1875
55392.375
54994.75
54125.375
53827.5
54118.5
54805.4375
56086.375
57168.125
57948.875
58781.5625
59439.5625
60523.875
62209.125
63641.5
64842.5
66184.875
67475.0
68427.0625
69295.6875
70386.875
70891.125
70550.875
70319.5
70195.375
70245.125
70921.0
71243.875
70629.1875
69664.25
68527.375
67317.25
66180.1875
65597.5
66003.25
66309.9375
66071.0625
66375.375
67125.5625
67860.6875
68468.25
68268.6875
67946.25
68413.5625
68722.0625
68922.1875
69476.1875
69319.375
68884.875
68934.6875
68260.5625
67255.375
66971.0625
66276.0625
65098.1875
64155.5
62710.4375
61190.375
60457.5625
59611.1875
58513.9375
57952.5625
57826.5
58197.5
59130.25
59876.1875
60317.875
60951.5625
61549.375
62152.0625
63490.75
65323.5
67046.8125
68801.375
70411.8125
71935.8125
73785.75
75294.0
76591.0
78852.0
81299.5625
82925.1875
84320.5
85301.8125
85196.8125
84362.0
83213.3125
81799.9375
80127.6875
78300.6875
76347.0
73717.0625
70254.0625
66935.1875
64269.0
61889.3125
59880.4375
58370.1875
57015.8125
55973.1875
55585.5
55655.5
55859.4375
55658.9375
54959.5
54570.75
54569.0
54810.0
55737.0
56585.3125
56841.3125
57479.25
58071.0625
57771.0
57467.625
57581.3125
57784.5625
58358.9375
59391.1875
60332.125
60551.375
60178.3125
59971.9375
59854.625
59356.875
58858.6875
58617.5625
58132.8125
57285.4375
56527.25
55750.25
54784.4375
54309.6875
54338.875
54059.25
53638.75
53500.5625
53370.9375
53117.25
53069.9375
53706.0625
54579.625
54659.25
54413.375
54506.0625
54117.0
53193.0
52718.625
52500.8125
51626.0
49813.9375
47197.75
44197.6875
41800.1875
40401.75
38964.375
37056.8125
35584.125
34705.5
33958.375
33379.4375
32908.0625
32498.25
32408.4375
32559.0625
32628.1875
32505.8125
32161.0
31621.4375
31321.0
31687.5
32351.375
33063.75
34238.625
35486.6875
36045.3125
36225.875
36413.5625
36553.1875
36834.4375
37311.9375
37790.875
38098.1875
38048.0625
37728.3125
37290.8125
36816.25
36574.1875
36235.1875
35102.4375
33665.875
32953.6875
32941.1875
32675.5625
31597.25
30380.3125
29441.625
28305.875
27586.5625
27904.4375
28158.4375
27837.5625
27413.3125
27040.5625
27101.875
27369.0
27316.875
27426.375
27359.75
26678.5625
26598.25
27293.4375
27784.875
28043.1875
28128.75
28217.0
28639.75
29098.5
29535.25
29783.0
29559.8125
29632.375
30109.875
30250.375
30381.125
30716.75
30999.1875
31457.25
31754.3125
31484.8125
31135.0625
30933.1875
30841.8125
30948.375
31053.625
31264.3125
31986.1875
33008.125
33852.6875
34376.9375
34513.25
34382.25
34660.125
35612.1875
36346.4375
36403.0
36454.75
36829.25
37264.6875
37362.5625
36960.375
36877.9375
37381.6875
37299.125
36701.25
36696.1875
37050.5
37424.375
37896.625
37910.0625
37599.875
37659.1875
37574.5
37056.75
37097.875
37815.25
38214.9375
38212.0
38281.9375
38329.6875
38254.3125
37983.9375
37571.875
37659.25
38080.875
37976.6875
37739.5
37843.375
37831.375
37855.9375
38310.3125
38773.5625
38866.375
38976.25
39535.4375
39979.6875
39733.0625
39543.1875
40135.5625
41136.625
41924.8125
42367.9375
42713.75
42855.25
42743.0
42829.375
43076.625
43627.9375
44699.5
45060.375
44452.4375
44355.875
44893.4375
45569.375
46384.9375
46958.6875
47353.4375
47551.0
47375.0
47988.125
49609.9375
50699.0
51342.6875
52589.375
53866.625
54685.8125
55775.6875
56985.625
57496.375
57660.25
57841.375
57927.375
58479.1875
59527.4375
60378.1875
60817.1875
60788.0
60876.1875
61579.0
62095.375
62390.5
62935.25
63319.875
64013.125
65459.5
66809.5625
67669.8125
68006.375
67948.0625
67980.1875
67771.375
67146.625
66943.9375
67405.75
67724.4375
67309.375
66743.0625
66458.4375
65905.5625
65450.25
65573.8125
65558.8125
65452.25
65387.0625
64610.6875
63542.625
63227.75
63519.1875
63457.4375
62843.375
62729.25
62988.8125
62574.4375
62199.375
62301.4375
62106.625
61669.25
60990.9375
60266.6875
60279.125
60449.25
60085.0625
59486.0
58745.25
58362.6875
58710.5
59160.6875
59370.9375
59480.25
59939.375
60833.5
61091.6875
60671.4375
60692.3125
61034.8125
61499.125
62382.8125
62939.375
62688.8125
62405.375
62536.25
62905.9375
63623.9375
64698.6875
65354.8125
65248.625
65284.0625
65897.5625
66481.875
66592.0
66287.75
66238.9375
66939.6875
67738.1875
68201.5
68668.5625
69234.875
70028.25
71086.0
72203.6875
73455.875
74362.625
74577.3125
75057.9375
75810.625
76041.6875
76574.375
77740.75
78327.3125
78334.25
78458.3125
78430.1875
78195.0625
77912.5625
77071.75
75795.125
75086.875
74899.875
74656.0625
74827.125
75367.375
75227.8125
74461.8125
73658.25
72611.875
71334.1875
70315.6875
69789.9375
69442.375
68703.875
67789.625
67319.375
67009.8125
66374.9375
65453.625
64183.875
62641.0625
61501.375
61053.75
60594.25
59737.6875
59013.6875
58763.25
58837.8125
58773.4375
58169.5625
57504.0
56945.3125
55806.9375
54401.875
53304.9375
52401.625
52225.375
52816.0625
53142.25
53002.125
52476.4375
51739.8125
51791.3125
52496.625
52624.8125
51896.9375
50509.875
49080.875
48520.375
48318.9375
47789.6875
47594.625
47780.5625
47604.625
47192.5
46886.0
46790.1875
47246.75
47963.375
47853.625
46665.125
45501.25
45255.0625
45544.9375
45710.3125
45767.0
45940.6875
46156.6875
46224.6875
46139.5625
45978.5
45993.25
46516.625
46822.75
46131.125
45564.5
45780.625
45781.3125
45537.75
45511.75
45653.0625
46020.75
45984.375
45342.625
44744.125
43797.9375
42758.5
42568.3125
42401.375
41793.0625
41491.125
41516.875
41503.5
41088.5625
40608.125
40620.25
40288.625
39594.5625
39397.0
39100.0625
38848.9375
39147.0
38916.8125
38329.5625
38260.4375
38028.5
37420.8125
36891.6875
36522.6875
36485.6875
36376.8125
35516.6875
34246.75
33353.5625
33090.625
33115.0
32908.1875
32267.5
31528.4375
31304.1875
31631.6875
31642.8125
30711.3125
29709.8125
29772.125
30164.9375
29951.875
29765.9375
29629.6875
28824.4375
27798.375
27276.4375
27499.0625
28379.9375
29267.8125
29763.0
30068.1875
30300.4375
30193.6875
29440.125
28555.1875
28235.625
28159.1875
28030.3125
28123.5
28298.4375
28228.3125
28084.625
28054.3125
28137.3125
28825.9375
30058.1875
30518.375
30177.9375
29948.6875
29482.5
29047.5625
29084.6875
28594.9375
27827.3125
27650.375
27484.125
27226.4375
27099.0
26844.75
26598.0
26394.0625
26356.5625
26516.0
26292.375
26126.5
26767.0
27389.25
27072.9375
26017.6875
25080.375
25253.9375
26754.875
28555.875
29529.875
29759.875
29631.0625
29344.1875
29587.25
29870.6875
29255.75
28835.3125
28894.3125
28386.5625
28041.25
28409.5
28668.5625
28759.5625
29222.3125
30161.0625
30858.4375
31142.625
32042.4375
33050.6875
33059.8125
32867.625
32944.6875
32971.5
33116.25
33407.5
33866.25
34074.25
33498.4375
33020.4375
33241.0625
33427.6875
33259.375
33014.125
33015.1875
33534.9375
34446.8125
35144.25
35139.125
34824.625
34824.5625
35268.1875
35902.75
35875.75
35082.5
34723.125
35160.125
36016.6875
36933.875
37205.875
36943.0625
36759.375
36724.0625
36906.25
37087.6875
37096.3125
37196.125
37460.4375
38116.0625
38637.3125
38057.25
37349.625
37414.0625
37420.9375
37191.0625
37387.25
38400.4375
39680.9375
40007.875
39646.375
39563.5
39644.1875
39784.0
39701.4375
39113.25
38969.625
39668.5
40269.6875
40414.8125
40536.1875
40764.875
40985.0
41402.5625
41806.375
41647.375
41635.5625
42289.5625
42677.375
42760.75
43229.25
43994.1875
44804.75
45084.25
44624.75
44435.125
44806.1875
44894.25
44426.25
44069.75
44474.0
45222.125
45842.1875
46744.1875
47584.625
47634.5625
47352.875
47144.625
46949.3125
47001.25
47185.8125
47256.1875
47456.75
47766.625
47807.375
47768.5625
48183.1875
48794.375
49049.75
49287.8125
49906.75
50723.4375
51586.1875
52276.9375
52867.625
53626.25
53991.1875
53913.8125
54218.125
54520.1875
54340.75
54297.625
54357.0
54156.5625
54036.875
54146.3125
54143.4375
53836.5
53652.5
53870.1875
54222.5
55098.9375
56357.1875
56522.125
55786.6875
55633.8125
56175.375
57060.8125
57909.25
58010.3125
57463.3125
57020.875
57021.25
57055.5625
56871.0625
57102.5
57818.4375
58351.625
58659.0625
58693.5625
58272.3125
57962.1875
58540.125
59838.0625
60637.375
60601.5625
60746.375
61337.0
61969.8125
62278.875
62086.625
62188.0625
62739.25
62922.1875
62779.0625
62302.3125
61911.8125
62498.125
63046.625
63232.375
64220.125
65110.3125
65104.375
64980.875
64812.75
64868.0
65447.8125
65965.375
66242.0625
66261.875
66208.375
66739.75
67823.625
69022.5
69844.5625
70031.0
70349.0625
71104.0
71579.0
71686.3125
71847.875
72218.25
72677.8125
72956.5625
72995.9375
72997.1875
73156.375
73315.75
73368.5625
73776.5
74404.8125
74482.5625
73903.9375
72924.875
72001.625
71394.5625
70707.1875
70449.1875
71217.3125
71962.25
72235.9375
72658.25
73069.1875
73094.25
72513.1875
71566.5625
71404.375
71945.8125
71824.1875
71294.8125
71432.9375
71967.1875
72394.125
72712.9375
72825.9375
72994.0625
73396.9375
73352.25
72918.1875
73344.625
74777.9375
75908.375
76128.375
76281.1875
77028.25
77884.5
78437.8125
78840.9375
79090.3125
79221.875
79354.1875
79477.625
79827.9375
80513.875
81245.75
82055.25
83274.6875
84782.75
85977.5
86812.0
88197.0625
90670.8125
94057.6875
98586.375
104354.5
110765.25
118060.5625
127144.8125
137600.9375
148679.8125
160687.9375
172964.5625
183348.4375
190392.3125
193484.9375
191991.75
185883.6875
176277.6875
164904.8125
153100.625
141755.5625
131637.9375
122999.1875
115950.5
110498.375
106114.75
102798.8125
100519.5625
98342.625
96355.375
95016.1875
93554.625
91970.3125
91048.125
90720.75
90631.5625
90332.8125
89723.75
89366.0
89236.1875
89184.125
89270.8125
88862.5625
88083.5625
87773.6875
87389.0625
86519.75
85931.4375
85760.4375
85910.75
86461.4375
86764.1875
86520.375
86113.5
85654.4375
85347.9375
85290.75
85443.0625
86185.625
87330.8125
88331.0
89098.5
89235.6875
88755.4375
88279.125
87881.1875
87972.0
88713.9375
89130.75
89210.5625
89447.3125
89504.0
89451.6875
89217.375
88427.125
87850.5625
88187.4375
88843.6875
88940.625
88473.3125
88394.75
89192.1875
90399.125
91517.0625
92039.0625
91742.8125
91291.3125
91457.3125
92084.4375
92330.0625
91885.9375
91230.5625
90909.8125
91068.5625
91284.125
91522.375
92137.75
92555.0
92540.875
92515.5625
92215.3125
92222.0625
93033.625
93424.25
93614.625
94640.125
95622.5625
96049.0
96183.25
95963.4375
95886.75
96126.9375
96328.5625
96569.6875
96775.25
96955.375
97231.25
97190.875
96999.8125
97561.875
98742.6875
99352.625
99205.5
99251.8125
99608.25
99900.3125
100173.9375
100042.375
99550.5625
99513.875
99728.875
99756.25
100028.3125
100381.3125
99952.25
98831.0
98030.25
97944.6875
98337.9375
98994.0
99214.75
98759.625
98436.25
98283.875
97985.125
97899.5
97956.4375
97909.9375
97825.0
97689.125
97573.4375
97516.1875
97942.125
99024.375
99567.625
99465.75
99883.6875
100183.125
99871.6875
100403.5
101810.0625
102276.75
101687.4375
101685.5
102447.0625
103127.875
104252.25
105729.5625
106252.0
106256.375
106543.0
106543.3125
106481.8125
106916.375
107303.875
107380.0
107414.8125
107167.0
106296.8125
105171.5
104223.25
103216.1875
102194.25
101691.5
101391.9375
100526.5625
99312.8125
98419.25
97813.375
97243.4375
96834.625
96722.3125
97029.1875
97297.75
96488.0625
95031.75
93898.4375
92785.375
92323.5625
93056.625
93331.25
92790.875
92318.625
91478.1875
90695.75
90453.9375
89483.0
87929.125
87269.25
87393.5
87358.9375
86899.875
86456.75
86344.875
86301.75
86038.0625
85382.0
84757.875
84728.375
84472.9375
83565.625
82875.1875
82060.25
80767.0625
80171.0625
80341.5625
80221.5
79744.25
79306.8125
79126.0
79317.875
79488.625
78997.9375
77931.6875
77133.8125
77010.4375
77338.375
77992.875
78405.375
77894.9375
77036.875
76450.3125
75841.6875
75343.9375
75019.8125
74309.8125
73552.1875
73294.375
73234.3125
73484.9375
73919.75
73711.0
73366.5
73579.75
73550.0
72984.125
72179.25
70979.5
69837.8125
69270.625
69132.625
69301.375
69147.4375
68078.6875
66815.875
66208.25
66106.5
65822.3125
65129.25
64537.75
63981.875
63003.3125
61988.25
61084.875
59981.75
59028.375
58464.375
57944.125
57203.3125
56196.375
55118.6875
54210.375
53600.1875
53248.6875
52871.125
52480.1875
52074.0
51265.875
50323.875
49670.6875
49166.9375
48883.375
48453.375
47504.3125
46854.375
46615.375
46156.5
45694.0625
45195.125
44748.5
44806.5625
44679.0
44153.8125
43772.125
43239.25
42924.5625
42905.0625
42018.25
41137.4375
41497.0625
41751.9375
41027.75
39919.875
38934.3125
38432.5
38266.125
38319.8125
38576.4375
38426.0625
37930.5
37573.3125
37281.1875
37111.3125
36883.0
36705.25
37049.5625
36936.125
35908.5625
35263.875
35108.0
34666.75
33887.375
33016.1875
32611.375
32745.625
32750.6875
32242.5
31295.6875
30595.75
30488.375
30464.4375
30531.5625
30471.75
30060.0
30530.8125
31707.8125
31755.0625
31023.625
30583.5
30050.8125
29603.8125
29805.0
30126.375
30115.4375
29945.875
29650.3125
29501.4375
29882.375
30528.875
31195.25
31705.9375
31643.375
31122.1875
30350.3125
29621.375
29609.75
29991.1875
30561.25
31706.875
32081.875
30821.25
29131.4375
27705.8125
27008.125
26962.6875
26479.75
26066.625
26487.8125
26964.25
27219.875
27429.0
27521.75
27394.9375
26998.4375
26785.625
26478.875
25725.1875
25659.1875
26175.1875
26255.8125
26665.625
27742.375
28604.0625
28957.3125
28894.1875
28615.3125
28475.1875
28856.875
29743.5625
30783.6875
32371.3125
34705.25
37235.5
39775.9375
41882.625
43462.5625
44917.75
45393.875
44541.875
42935.625
40561.5625
38229.1875
36384.9375
34277.75
32132.3125
30085.875
28161.9375
27085.75
26550.4375
26155.75
25936.0
25642.4375
25698.5625
26023.75
26333.625
27043.0625
27114.5625
26238.125
25973.125
25900.3125
25208.5
24692.8125
24464.625
24176.125
23809.9375
23644.875
24008.5625
24271.0625
24264.1875
24786.5
25544.4375
25696.0
25149.9375
24419.125
24113.8125
24241.25
24669.75
25545.8125
26876.0625
28480.6875
30124.0625
32008.625
34034.625
35623.875
37760.25
41159.375
44546.0
47966.375
51922.5625
55234.5
57988.6875
61317.0
65030.3125
68572.8125
71923.75
75827.625
81081.6875
87367.125
94061.0625
100369.375
104903.4375
106845.0
105948.0
101654.125
93878.0625
84079.6875
74365.25
65702.6875
58039.3125
51302.5625
45735.4375
41954.375
39731.8125
37793.4375
35945.4375
34769.875
34056.75
33606.4375
33372.1875
33187.875
33758.125
35502.3125
37136.8125
38058.625
39170.0
40357.0
41338.375
43018.4375
45276.1875
47496.25
49914.125
51772.5625
52392.1875
52602.6875
52692.0
52678.0625
52981.9375
53242.5
53184.625
53038.25
52677.125
51941.75
50694.75
49026.9375
47270.3125
45041.25
41935.625
38591.6875
35875.75
33932.0
32352.75
31096.125
30376.0
29987.625
29938.875
30499.1875
31758.5625
33830.9375
36374.8125
39366.3125
43986.1875
50330.125
56949.6875
63122.8125
68285.75
71464.25
72845.625
72560.6875
69219.6875
62821.0
55680.1875
49150.3125
43586.8125
39583.5
36462.375
33466.1875
31250.6875
29628.375
28090.9375
27397.375
27572.0625
27767.3125
27777.9375
27927.0
28889.5
30525.4375
31785.9375
32921.25
34622.5625
36579.5625
39098.8125
42710.9375
46977.5625
51670.0
56464.0
60517.25
64039.375
67448.8125
69979.0
71617.75
73372.0625
74875.1875
75152.6875
74752.1875
74750.8125
75341.375
76170.125
76698.8125
76483.5
75547.0625
73866.4375
70914.6875
66469.0625
61161.9375
55799.9375
50912.5
46889.1875
43884.8125
41737.25
40138.25
38910.125
38128.125
38047.0
39103.75
41231.9375
43532.375
45961.0
49244.3125
52741.625
55851.125
59416.6875
63214.375
66071.125
68179.8125
69882.4375
70907.625
71860.9375
73253.625
74153.3125
74086.1875
73921.3125
73779.9375
73085.9375
72365.5
72224.625
72294.75
72365.25
72426.125
72113.125
71007.9375
68771.0625
65310.875
60826.625
55933.4375
51609.0625
47847.75
43837.0625
39874.0
36855.9375
34815.875
33220.625
31780.1875
30713.1875
30171.8125
29736.125
28680.9375
26882.8125
25532.0625
25179.8125
24595.875
23535.3125
22688.875
21804.375
21116.625
20978.625
20825.875
20720.5
20901.75
21192.5
21522.25
21284.75
20457.4375
20042.3125
20176.5
20487.25
20634.5
20184.0625
19454.5
18939.3125
18957.5
19776.5625
20641.8125
20821.0
20728.5
20906.8125
21576.25
22271.625
22351.375
22186.5
22151.9375
22176.3125
22373.9375
22590.8125
22812.8125
23142.75
23033.5625
22557.375
22499.125
22543.5
22164.75
22010.4375
22297.25
22418.625
22703.9375
23302.0
23289.4375
23073.75
23345.9375
23153.625
22564.25
22414.6875
22226.0
22054.1875
22091.375
21522.5625
20716.75
20387.25
20010.375
19673.4375
19688.4375
19352.3125
18641.3125
18250.875
17982.25
17533.25
17401.5
18035.4375
19188.875
19693.25
18779.125
17971.0625
18479.5
18803.5625
18293.875
18301.8125
19037.3125
19776.1875
20395.625
21117.3125
21970.125
22305.875
21713.625
20822.6875
20377.8125
20784.5625
21628.75
21942.5625
21832.5625
21855.9375
21981.125
22165.25
22216.1875
22204.0625
22602.625
23163.0
23625.5
24113.6875
24234.125
23945.125
23857.3125
24183.25
24526.0
24277.125
23805.375
24131.375
24837.75
25027.5625
24963.3125
24974.6875
25188.3125
25738.5
26148.6875
26126.5
26057.25
26002.4375
25757.6875
25525.3125
25521.0625
25532.75
25402.0
25264.625
25079.375
24938.0625
25341.5
26284.1875
27275.9375
28093.3125
28633.875
29039.625
29579.0
29939.6875
29792.0
29352.9375
28988.75
29226.375
30350.9375
31786.375
32759.0
33044.25
32960.5
33017.375
33353.6875
33826.4375
34554.3125
35515.75
35979.375
35476.9375
34856.25
35064.3125
35727.375
36244.3125
36960.375
38067.375
38904.5
39262.3125
39586.9375
39806.1875
39851.5625
39998.1875
40025.0
40065.25
40432.0
40426.6875
40355.0
41492.25
43116.5625
43984.125
44370.375
44702.625
45215.0625
46098.875
47130.8125
48088.875
48965.9375
50012.5625
51266.0
52217.4375
52810.5
53426.875
54411.3125
55997.0
57381.5625
58005.5
58951.4375
60495.0625
61779.875
62882.8125
63963.875
64819.875
65629.875
66212.0625
66597.125
67845.125
70044.5
71983.1875
73488.625
75034.0
76397.25
77570.8125
78619.1875
79436.875
80631.1875
82213.3125
83440.25
84592.25
85699.5
86277.6875
87054.5625
88440.5
89809.1875
91245.0
93128.875
95120.25
96820.875
98728.9375
101415.4375
104205.25
106835.5625
109977.25
113084.5625
115876.0
119217.3125
122288.75
123883.6875
124504.75
124256.0
123127.875
122025.1875
120586.625
117982.875
115162.75
112835.3125
110533.25
108570.875
107590.5
107467.875
107923.625
108407.625
108037.9375
106809.5
105825.9375
105601.125
105518.0625
105824.375
107176.1875
108469.1875
109043.25
110176.4375
112498.8125
115614.0
118968.1875
121998.4375
124985.25
128287.8125
131669.5625
134990.8125
138067.6875
141324.9375
145371.9375
149211.9375
151945.375
154388.6875
157071.875
158850.375
158628.875
157486.3125
156477.1875
154665.5
152307.375
150673.0
149381.5
148520.125
148803.3125
149537.0
150053.5625
150251.875
150030.875
150149.1875
151477.6875
153160.5625
153615.3125
153325.9375
153835.75
155079.75
156780.0
159038.9375
161254.0625
163539.5
166398.4375
169713.25
173651.4375
177754.125
181329.5625
184824.5625
188111.125
190535.5
192452.5
194634.5625
197579.0
200813.0625
203389.125
205484.5625
207765.875
210449.8125
213513.6875
216347.3125
217720.625
217359.3125
216841.3125
216665.9375
215124.5625
212220.3125
209316.375
206213.8125
203004.9375
200553.5625
199116.0
198833.125
199237.0625
199619.8125
200148.75
200864.75
201184.0625
200376.125
198230.0625
195082.375
190784.875
185447.1875
180002.6875
175200.8125
171621.625
169280.5
168010.875
168301.6875
169792.375
171792.5625
174528.375
178012.3125
182298.5625
186932.5
190536.8125
192941.25
194182.1875
193652.0625
191920.6875
189940.8125
188732.125
189430.25
191649.0625
194643.5625
198504.375
203429.125
209575.8125
216364.125
223083.125
229677.875
235799.875
241456.25
246549.3125
249874.375
251203.0625
250924.25
248762.0625
245030.8125
239597.625
231909.1875
223167.6875
214352.8125
204854.5625
194712.8125
184370.875
173635.625
163108.9375
154047.8125
146555.75
140177.8125
134960.4375
130606.5
126591.8125
123026.0625
120093.5
117585.3125
115142.125
112580.125
110009.125
107417.125
104832.375
102702.875
101400.0625
100815.5
100309.5625
99340.25
98315.3125
97560.875
96438.0625
95019.0
94533.5
95008.75
95366.4375
95849.4375
96906.0625
98026.375
99813.8125
102717.6875
105314.4375
107422.0625
110266.0
113615.0625
116542.5625
118775.3125
120426.625
121567.9375
122040.4375
121920.625
121356.75
120342.0625
118814.3125
116106.5
111985.875
107463.3125
103022.375
98418.6875
93921.0
90078.6875
86997.5625
84410.375
82363.75
80785.625
79265.125
77950.1875
76730.8125
75480.625
74881.4375
74428.5625
73555.4375
73331.625
73686.0
73629.1875
73026.5625
72239.25
72444.125
73723.6875
74644.5
75112.75
75305.5
75041.6875
74731.9375
73925.6875
72660.625
72061.3125
71707.125
70741.875
69291.5625
68012.625
67966.5625
68864.9375
69488.625
70007.5
70871.3125
71736.0
72615.875
74355.75
77238.5625
80137.875
82576.5625
85171.9375
87923.5
90668.5
93056.5
94538.0625
95479.5625
96049.625
96015.625
95402.5
93749.3125
91202.0625
88279.5625
84493.125
80119.1875
76040.0625
72293.0625
68955.3125
66076.8125
63874.875
62793.9375
62182.75
61430.9375
60863.625
60450.75
59808.1875
58891.0
58509.3125
59228.9375
59756.3125
59178.6875
58292.0
57597.25
57466.6875
58237.1875
59071.875
59326.25
59434.5625
59429.6875
58656.8125
57414.5625
56932.5
56994.0625
56519.875
55970.625
55758.125
55138.1875
54292.75
54081.75
54493.0625
54898.3125
54674.5
53999.8125
53754.3125
54021.375
54303.375
54630.125
54835.9375
54573.0
54369.75
54562.4375
54641.9375
54534.3125
54284.6875
53711.5
53298.4375
53225.75
53066.9375
53241.75
53948.5
54160.125
53612.125
53216.6875
53145.875
52806.6875
52417.9375
52564.0
52766.3125
52616.75
52677.9375
52758.0625
52319.25
52157.4375
52591.8125
52654.25
52328.6875
52190.875
52006.9375
51684.5625
51432.25
51351.5625
51781.0
52321.5
51899.875
50943.6875
50822.625
51407.1875
51528.9375
50951.1875
50522.6875
50797.1875
51243.8125
51357.625
51769.625
52647.1875
52604.6875
51491.0625
51176.3125
52191.3125
53351.0
53826.0
53649.125
53824.375
54690.9375
55038.25
54901.0
55404.625
56492.625
57798.3125
58968.1875
59900.75
61282.4375
62554.5625
62564.875
61938.3125
61573.5625
61828.875
62725.8125
63335.75
63558.9375
64222.4375
64755.5625
64598.5625
64637.25
65216.4375
65634.375
65702.4375
65972.5
66462.125
66562.6875
66429.1875
66638.875
67042.125
67532.1875
68246.125
68659.8125
68253.3125
67331.0625
66538.8125
66260.9375
66196.5625
66018.5
66213.3125
66618.5
66153.875
65222.25
64982.75
65067.5
64833.4375
64438.875
63885.6875
63101.375
62460.75
62445.625
62956.75
63338.9375
63452.5625
63553.0625
63271.0625
62508.0625
62135.0625
62317.4375
62207.3125
61961.625
62531.25
63763.0625
64748.125
64913.875
64491.875
64485.8125
64970.8125
64923.125
64273.5
63678.4375
63592.875
64119.625
64662.5625
65128.75
65913.3125
66556.5
66913.25
67248.9375
67506.375
68007.25
68367.125
68271.6875
69134.125
70990.5625
72496.375
73933.0625
75280.8125
76051.3125
77401.3125
79917.625
82831.0
85963.9375
89193.5625
92145.3125
95172.5625
98656.125
102227.25
105428.875
108181.1875
110899.4375
114269.9375
118065.375
121432.625
124512.625
127515.3125
129509.375
129596.625
127685.875
124409.1875
120323.0625
115100.1875
108979.4375
103022.875
97228.375
91334.6875
86208.8125
82622.625
80091.3125
77543.3125
74897.0
72729.6875
70773.25
68856.4375
67421.625
66348.375
65536.0
65062.875
64471.5
63707.875
63092.1875
62603.5
62241.8125
61695.8125
60878.25
60461.25
60116.375
59277.5
58985.625
59541.5625
59592.25
58717.5625
57880.4375
57848.875
58149.0
58063.9375
58167.5625
58926.375
60041.75
61761.6875
63869.5625
65604.9375
67192.3125
69066.6875
71438.1875
74403.625
77463.9375
80321.25
82974.5625
85383.0
87937.125
90888.1875
94293.875
98312.875
102630.0
106655.75
109960.4375
112911.4375
115779.125
117246.375
117264.25
116915.9375
114828.125
110686.625
106267.5
101349.8125
96231.375
92279.375
88836.125
85704.1875
83681.875
82482.9375
81680.3125
81065.5625
80582.5
80173.0
79866.0
80428.1875
81601.0
82524.875
83688.9375
85162.0625
86805.375
88817.75
90710.875
93181.9375
96485.125
98851.125
100635.5625
102999.8125
105197.0
107353.25
109772.0625
111751.8125
113331.5
114378.6875
114223.4375
113068.8125
111315.1875
108612.125
105192.75
102296.0625
99421.375
95356.0
91595.5
89166.875
87031.3125
85292.8125
84035.75
82705.3125
81638.6875
80794.75
79811.25
78508.125
76912.0625
76058.5
76116.25
76275.75
76692.0625
77112.125
77080.625
76760.375
75971.4375
75414.4375
75547.6875
75056.375
74009.375
73591.5625
73425.1875
72898.375
72209.125
71867.875
71985.0625
71924.5625
71738.25
71958.6875
72091.1875
71937.25
72352.625
73370.3125
74093.1875
74688.875
76006.6875
77432.5
78057.4375
78987.4375
81426.4375
84227.8125
85920.9375
87077.625
88583.8125
90144.125
91719.0
93483.125
95086.875
96631.5625
98073.375
98652.0625
98386.375
97806.1875
96784.5625
94788.375
91545.5
87953.9375
85239.3125
82802.25
79472.3125
75956.6875
73200.625
70511.125
67751.25
65911.5625
64559.5625
63186.875
62948.75
63517.1875
62945.0625
61313.6875
60025.875
59161.125
58197.25
57650.4375
58025.3125
58286.9375
57660.5625
57057.0625
56942.4375
56529.9375
55615.375
54977.75
54862.0
54609.0625
54111.6875
53872.9375
53798.8125
53485.0625
52755.4375
51798.6875
51239.5625
51325.3125
51659.125
51740.6875
51384.1875
50959.625
50533.125
49745.25
48942.625
48411.3125
47648.5
46549.625
45766.125
45828.0625
46263.75
46119.6875
45412.75
44683.25
44025.4375
43331.25
42381.0
41359.0
40923.5625
40857.625
40502.8125
40228.5625
40346.25
40351.9375
40417.125
40831.0
40708.0
39676.0
38400.75
37434.75
37330.875
37753.25
37827.625
37879.75
37755.3125
36908.25
36477.0625
37008.5
37512.875
37464.1875
36975.75
36566.8125
36297.0625
35802.75
35411.8125
34874.8125
34053.3125
33700.5
32963.0
31541.125
31274.625
31857.0625
31659.6875
30920.75
30243.5625
29850.3125
29905.5
30189.9375
30174.0625
29465.875
28902.1875
29308.8125
29754.5625
29762.5
29953.9375
29934.625
29113.125
28197.6875
28001.0
28141.125
27995.25
27661.0
27143.0625
26443.6875
25942.125
25596.8125
25331.375
25251.1875
25211.8125
25502.875
26357.4375
27133.5
27191.5625
26566.6875
25870.4375
25437.8125
25126.4375
25195.0
25511.9375
25428.0625
25265.0
25524.5625
25983.25
26512.1875
27125.625
27472.0625
26956.875
25877.6875
25338.625
25143.75
24401.0
23600.5
23514.625
23813.25
23727.6875
23102.25
22469.75
22087.0625
21968.6875
22320.875
22760.25
22681.9375
22508.3125
22702.75
22628.875
22100.4375
21672.1875
20751.1875
19210.0
18744.6875
19584.9375
20452.6875
21071.625
21218.5625
20565.125
19401.875
18438.4375
18847.5
20325.625
21136.1875
21219.0625
21355.0625
21388.0625
20933.9375
19977.5
19402.3125
19696.625
19990.875
19967.75
19903.0
19832.375
19760.375
19349.875
18769.875
18459.625
18159.625
18038.5
18041.3125
17678.875
17495.1875
17490.8125
17201.625
17268.75
17622.1875
17640.375
17466.4375
17085.8125
16780.8125
16907.5
16746.3125
16053.4375
15705.4375
15904.1875
15960.6875
15730.0625
15499.6875
15108.6875
14782.875
14972.375
15121.875
14800.1875
14384.125
14389.125
15128.875
15790.9375
15576.625
15133.6875
14775.4375
14543.3125
14941.375
15483.25
15737.8125
16020.25
15989.6875
15828.375
16158.875
16132.125
15237.875
14648.6875
14989.125
15609.625
15928.375
15983.3125
16125.5
16295.625
16025.625
15627.25
15812.625
16153.875
15905.625
15348.4375
15263.5
15937.125
16565.5625
16400.3125
16065.6875
15856.6875
14987.5
13604.6875
12709.75
12607.8125
13126.1875
14131.625
14962.625
14709.125
13809.4375
13420.0625
13433.6875
13345.125
13266.625
13176.375
13010.6875
12953.25
13273.0625
13878.625
13965.25
13304.6875
12468.25
11593.125
11269.0
12217.75
13306.5625
13254.4375
12599.6875
12172.6875
12065.125
11928.25
11357.125
10968.1875
11659.75
12419.375
11936.75
10964.9375
10565.9375
11061.0
12292.25
12972.875
12648.875
12320.4375
11783.9375
10950.4375
10933.875
11385.9375
11448.125
11499.1875
11605.4375
11558.9375
11699.25
11933.8125
11678.625
11146.75
10946.0625
10724.8125
10381.0625
10632.25
11036.1875
10883.9375
10682.9375
10559.4375
10108.0625
9521.375
9408.4375
9912.75
10262.875
10411.5
11176.875
12110.375
12471.375
12230.3125
11478.8125
11176.875
11701.0625
11895.25
11536.3125
11051.25
10469.375
10260.625
10488.75
10676.5
10758.6875
10622.375
10163.0625
9477.875
8758.5
8657.0
9326.6875
9745.6875
9468.4375
9327.4375
9711.25
10109.9375
10156.0
9610.875
8712.25
8445.3125
8873.125
9346.1875
9937.25
10425.125
10349.125
9900.875
9182.625
8533.875
8464.4375
8640.3125
8829.25
9146.25
9261.6875
9273.75
9768.1875
10425.1875
10516.125
10357.9375
10406.375
10238.125
9680.4375
8928.375
8404.8125
9056.3125
10258.4375
10294.0
9561.25
9037.3125
8539.6875
8142.25
8019.125
8124.625
8364.5625
8521.9375
8634.5
8508.0625
8359.875
8863.6875
9100.625
8726.9375
9122.5625
9665.875
9266.9375
8863.625
8652.75
8179.875
7928.25
8067.4375
8232.625
8282.125
8362.75
8536.0
8690.25
8945.875
9178.6875
9073.5625
8662.875
7933.25
7483.25
7880.9375
8000.0
7266.1875
6761.8125
6929.6875
7441.625
7838.0625
7829.875
7734.0
7517.625
7050.875
6632.3125
6005.5
5176.0625
4734.375
4711.8125
5268.1875
6248.5
6385.0
5528.6875
5050.3125
5544.1875
6482.4375
7237.8125
7560.125
7572.3125
7452.0
7235.625
7159.3125
7817.9375
8981.3125
9322.1875
8617.25
8059.8125
8077.125
8018.75
7464.1875
6925.4375
6956.375
7040.0625
6996.1875
7484.375
8230.3125
8862.3125
9632.4375
10038.4375
9837.25
9534.25
9119.5625
8807.875
8753.375
8210.5
7241.1875
6833.5625
7232.75
7885.5625
8339.25
8682.0
8775.0625
8428.4375
8439.3125
9068.375
9534.3125
9568.6875
8948.625
7925.5625
7608.5
7807.25
7862.1875
8107.75
8367.0625
8463.25
8633.0625
8325.3125
7760.8125
8124.9375
8947.625
9150.8125
9315.6875
10056.375
10489.5
9836.125
8927.6875
8997.375
9467.1875
9078.0
8783.875
9634.625
10230.5
10019.6875
10009.75
9886.3125
9388.4375
9238.25
9312.0
9089.1875
8607.0
8328.875
8428.0
8401.8125
8286.25
8247.125
7873.5625
7421.75
7165.5
7265.9375
8299.9375
9358.375
9341.25
9009.9375
8890.5625
8915.0
9125.0
9260.8125
9320.4375
9284.9375
9272.75
9658.125
9890.25
9832.5
10170.0
10556.125
10618.875
10717.5625
10965.5625
11233.6875
11544.4375
12184.0625
12458.0625
11408.8125
10267.4375
10113.6875
10452.9375
11219.9375
11799.9375
11718.25
11952.875
12437.5
12514.5
12425.3125
12160.0625
11711.0
11485.125
11824.5
12236.5
11781.3125
11118.5
11144.9375
11789.75
13319.5
14529.8125
14117.5
13502.6875
13304.3125
13244.4375
13947.625
14640.25
14712.5625
14708.1875
14574.9375
14968.6875
15802.9375
15505.4375
14807.4375
15230.375
15965.6875
16033.5625
15812.125
15749.625
15559.0
15296.0
15530.125
15899.5
15916.6875
15945.25
16399.625
17574.0625
19142.875
20303.5625
20943.375
21275.875
21448.75
21621.3125
21915.375
22443.0625
22839.0
22945.375
23128.25
23219.625
23160.3125
23225.375
23686.75
24860.875
25741.375
25796.1875
26432.375
27214.25
26972.4375
26791.75
26934.125
26698.875
26587.0625
26952.0
27491.1875
27878.5
28196.625
28722.875
29076.375
29194.375
29416.25
29582.3125
29766.3125
29755.75
29376.5
29683.1875
30805.25
31605.8125
31761.9375
31461.8125
31187.4375
31503.6875
31948.25
31736.5625
31030.1875
30581.25
30622.1875
31026.3125
31786.6875
32287.4375
32211.3125
32338.1875
32701.75
32735.5
32533.25
32289.75
32031.625
31672.75
31640.375
32455.5625
33123.25
33146.0625
33527.0625
34066.5625
34051.75
33688.5625
33378.125
33649.875
34242.6875
34595.125
35148.0
35736.3125
35963.3125
36317.9375
36538.3125
36314.4375
36302.1875
36619.0
36883.6875
36909.5625
36794.4375
37102.625
37972.0625
38873.125
39606.0625
40048.3125
39774.3125
39182.1875
39431.25
40554.4375
41636.1875
42306.125
42524.5625
42600.5
43029.1875
43392.0
43270.375
42997.5
42649.0625
42374.0625
42646.8125
43266.625
43689.0
44031.5625
44342.8125
43941.125
43136.25
42999.375
42956.25
42517.3125
42330.8125
41818.875
40782.625
40369.875
40508.3125
40747.125
41115.375
41322.625
41385.625
41068.9375
40259.25
39727.875
39277.125
38429.875
37623.125
36768.4375
35951.5
35703.5
35755.125
35761.6875
35457.125
34665.25
33810.625
33009.8125
32386.75
32378.6875
32437.6875
32021.0625
31872.375
32467.4375
32982.8125
32663.875
31942.1875
31382.375
31048.875
31157.5
31517.8125
31646.5
31691.3125
31545.375
31069.5625
30981.9375
31375.8125
31557.625
31406.8125
30907.0625
30163.8125
30049.0625
30706.4375
30954.0625
30495.4375
30259.0
30423.6875
30499.125
30479.3125
30653.375
30928.8125
30770.0
30399.0625
30475.25
30295.3125
29705.9375
29886.8125
30111.3125
29434.625
28991.125
28892.25
28611.0
28692.0
28758.5
28460.0625
28498.875
28532.5625
28032.8125
27557.0
27394.0625
27361.1875
27366.5
27414.375
27555.3125
27744.5625
27855.75
27562.0625
26768.375
26116.1875
25884.125
25425.0
24289.1875
23059.1875
22738.5
23075.6875
23136.3125
23204.625
23376.875
22965.5625
22469.0625
22284.0625
21451.125
19980.9375
19047.8125
18935.375
19082.9375
19068.75
18743.4375
18429.375
18639.9375
18916.3125
18588.25
18078.1875
17578.375
16984.25
16651.25
16159.3125
15530.3125
15627.9375
15531.4375
14679.3125
14285.5
14192.375
14141.4375
14698.9375
14887.6875
14125.375
13376.625
13109.75
13323.5
13513.0625
13148.25
12759.5625
12629.875
12700.75
13227.3125
13743.3125
13766.75
13679.25
13656.625
13447.25
13098.75
13013.8125
13098.6875
12872.1875
12493.5
12031.5
11416.625
11403.3125
12007.5
12169.625
11708.0
11220.625
11228.3125
11628.4375
11547.0625
10774.3125
10150.25
10275.375
10739.5
10613.4375
9962.3125
9494.5625
9125.5625
8723.25
8380.375
8175.5
8734.875
9906.9375
10511.875
10361.5625
9960.5625
9696.5625
9882.6875
10159.125
10256.9375
10514.125
10881.375
11133.375
11085.875
10576.125
9993.5
9603.6875
9475.1875
9797.3125
9865.3125
9313.875
9091.0
9221.375
9278.0
9487.125
9303.0
8796.5625
9028.0
9329.5625
8945.375
8792.6875
9266.9375
9963.6875
10405.6875
10201.625
9628.0
8916.0625
8326.3125
8418.125
8741.8125
8689.6875
8454.375
8430.9375
9379.3125
10874.25
11397.1875
11325.5
11457.5625
11355.0625
10995.0
10304.5
9338.4375
8788.375
8404.6875
8028.5
8058.875
7970.25
7867.1875
8450.375
8931.5625
8499.3125
7716.375
7408.0
7641.75
7842.0625
7792.1875
7570.0625
7164.625
6990.0
7331.25
7919.125
8395.125
8317.5
7710.875
7104.5
6782.0625
6950.8125
7384.5625
7358.1875
6991.625
7021.5625
7429.8125
7595.125
7466.875
7459.6875
7270.375
6889.6875
7316.1875
8032.625
7532.6875
6583.125
6777.1875
7665.9375
7878.125
7437.75
7446.5625
8018.0
8504.4375
8780.375
8649.0
8126.3125
7711.375
7185.875
6562.25
6658.75
7310.4375
7704.5625
7630.75
7301.75
7094.0
7001.25
6899.8125
7048.3125
7206.5625
7032.875
6795.1875
6537.9375
6391.8125
6585.9375
6621.0625
6527.625
7010.3125
7680.0625
7860.625
7897.6875
8090.625
8039.0625
7468.125
6732.8125
6310.6875
6241.875
6402.625
6653.8125
6563.0625
6106.5
6006.25
6163.0
5873.8125
5695.4375
5912.0
5635.25
5358.875
5835.9375
6120.375
5971.9375
5789.25
5229.375
4777.375
4837.0
4624.6875
4158.25
3992.75
4183.125
4851.3125
5729.375
6115.5
5775.875
5159.5
4883.25
4872.5
4809.8125
4703.4375
4316.1875
3816.9375
3986.0
4922.9375
6013.875
6627.0
6770.75
6787.5
6355.875
5599.75
5130.3125
4602.375
4114.75
4408.125
5287.6875
6102.9375
6017.125
5222.5
5369.375
6181.25
6162.5625
5708.8125
5316.875
4836.3125
4369.1875
3727.5625
3314.5625
3698.0625
4286.375
4718.0
5158.875
5410.3125
5129.0625
4147.4375
3025.125
2429.75
2481.875
3385.625
4350.4375
4154.6875
3593.625
3569.25
3716.625
4134.5625
4683.375
4878.4375
4925.75
4678.375
4134.1875
3980.0
4018.25
3853.0625
3802.6875
3816.375
3900.5625
4467.25
5016.25
4629.75
3856.4375
3982.4375
4623.25
4483.6875
3779.0625
3347.625
3208.4375
3321.0625
3656.1875
3935.125
4032.375
3909.3125
3840.0625
4131.75
4217.6875
3553.25
2571.0
1911.1875
1910.0625
2574.1875
3435.9375
3817.0625
3619.875
3485.9375
3397.5625
2767.25
2388.5
3092.9375
3741.625
3593.5
3558.8125
3887.75
3952.0
3823.125
3926.4375
4221.625
4522.8125
4720.0
4721.0
4354.0
3342.0
2303.0
2384.25
2971.75
3033.0
3245.25
3555.8125
3143.0625
2903.25
3436.6875
3978.4375
4500.0625
5111.75
5234.375
4664.375
3867.625
3624.125
3966.0625
3943.5625
3552.4375
3625.375
3785.0625
3389.75
3033.0
2969.25
2725.5
2777.5
3513.375
4170.3125
4504.3125
4684.3125
4512.25
4227.0
4091.5625
4276.375
4918.0
5033.4375
4214.375
3852.6875
4387.9375
4853.875
4816.875
4587.9375
4549.75
4366.75
3721.9375
3449.25
3946.0
4478.6875
4754.0
4892.0
4669.875
4234.625
4350.8125
4795.0
4593.3125
4364.5
4773.1875
4829.125
4558.625
4546.125
4213.8125
3912.375
4032.5625
3704.9375
3372.4375
3926.6875
4593.6875
4650.75
4401.0
4428.5
4779.25
4822.25
4566.625
4565.375
4748.0625
4830.875
4669.3125
4437.9375
4716.8125
5441.5625
6083.8125
6656.0625
6918.9375
6225.3125
4998.5625
4306.1875
4193.4375
4187.0625
4105.3125
3723.75
3390.0
3723.75
4241.5
4473.625
4586.5625
4281.6875
3702.4375
3545.1875
3531.3125
3170.0625
2704.375
2488.8125
2705.25
3344.6875
4100.6875
4319.625
3774.0
3256.125
3143.25
3150.8125
3318.625
3294.3125
3047.9375
3356.875
3822.3125
3969.3125
4391.625
4881.125
5322.4375
5998.625
6074.75
5730.125
6092.3125
6471.5
6266.8125
6183.625
6139.8125
5714.0625
5217.375
5013.5
5184.6875
5576.625
5944.4375
6152.8125
6217.9375
6218.5
6088.0625
5838.9375
5601.3125
5562.3125
6020.9375
6251.75
5230.5625
4179.9375
4437.6875
4828.5625
4335.25
3505.25
2865.0625
2616.75
2792.8125
3174.0
3217.8125
2540.625
1907.25
2049.1875
2501.0625
2898.75
3286.5625
3627.8125
3870.875
3897.5625
4000.875
4158.0625
3772.6875
3464.6875
3583.875
3162.9375
2777.875
3117.8125
3060.4375
2543.8125
2125.75
1486.5625
1191.9375
1791.1875
2665.3125
3503.375
4073.875
3954.75
3591.125
3652.25
3894.4375
3845.125
3733.375
3831.5
3941.875
3915.9375
3601.375
3244.125
3433.0625
3606.5625
3333.0
3585.4375
4267.375
4330.1875
3891.0
3334.0
2751.4375
2535.8125
3110.0
4228.375
4771.8125
4546.9375
4553.875
4665.5625
4590.5625
4726.875
4462.0
3725.75
3474.0625
3405.875
3314.75
3670.0625
3976.125
4103.875
4460.3125
4473.75
3880.25
3401.0
3457.9375
3859.9375
4135.75
3973.5625
3467.3125
2842.375
2357.9375
2112.125
1928.9375
1886.1875
2176.0625
2299.125
1739.125
1224.375
1600.375
2240.3125
2249.875
1852.75
1606.0625
1466.6875
1020.5625
443.0625
433.5
831.4375
1000.125
1119.9375
1333.125
1314.125
1293.75
1512.3125
1459.5
1048.9375
948.625
1195.3125
1383.5
1666.75
1887.3125
1700.4375
1770.875
2267.4375
2362.875
2348.8125
2762.5
3068.875
3385.3125
4161.75
4653.0625
4322.5625
3700.8125
3139.0625
2436.75
1668.8125
1615.625
2570.5625
3373.125
3289.5
3233.5625
3767.6875
4232.125
4047.9375
3298.4375
2716.1875
2973.5
3737.5
4443.125
4839.5
4607.0
4117.9375
4086.9375
4084.125
3497.0625
2672.0625
2006.375
1600.9375
1816.0
2800.375
3483.25
2842.5625
1887.6875
1700.3125
1571.25
1151.375
987.6875
1269.9375
2027.125
2607.125
2100.3125
1058.8125
605.5625
1043.6875
1794.75
1892.3125
1444.9375
1249.0
1225.3125
1274.125
1544.1875
1610.25
1499.75
1892.9375
2645.125
3077.5
3249.8125
3422.9375
3437.5625
3455.625
3547.8125
3383.5625
3440.6875
3901.8125
3784.5
3131.375
2800.0
3015.25
3693.6875
4053.4375
3678.75
3503.6875
3528.375
3124.25
2860.9375
3040.625
3332.0625
3733.8125
4042.0625
4101.75
4229.875
4377.5
4179.6875
3902.6875
3799.1875
3272.0
2491.625
2453.75
2807.3125
3101.5
3727.9375
4038.375
3634.5
3413.875
3451.75
3343.0
3263.4375
3283.625
3390.4375
3416.875
3093.875
2752.6875
2855.5625
3132.0625
2904.8125
2177.5
1560.875
1087.4375
594.5625
505.0625
1106.625
1986.5625
2405.125
2336.0
2452.9375
2835.875
3204.625
3292.1875
2930.9375
3057.375
4170.5625
5019.5
4815.0
3674.6875
2062.625
978.25
582.5625
514.5625
972.3125
1716.125
2298.8125
2539.1875
2312.1875
2009.3125
1977.25
2302.1875
2724.375
2193.9375
1080.375
1085.875
1846.125
2178.9375
2346.0
2576.25
2629.75
2515.1875
2320.5625
2344.625
3103.4375
4286.9375
4591.6875
3965.4375
3588.4375
3177.4375
2452.375
2496.5625
3004.375
2977.8125
2581.0
1795.1875
825.8125
334.0
156.25
270.8125
966.25
1746.625
2170.5625
2401.6875
2470.75
2136.75
1607.75
1436.625
1404.6875
1248.4375
1389.0625
1563.8125
1518.25
1778.875
1921.4375
1573.25
1497.6875
1458.0
1061.4375
1107.9375
1298.875
971.125
1180.75
2311.625
3280.6875
3703.8125
3503.8125
2632.0625
1956.125
1914.4375
1880.8125
1601.3125
1414.0625
1513.125
1613.875
1449.5625
1338.25
1316.3125
1028.1875
714.3125
716.375
1035.9375
1353.25
1010.1875
425.875
768.9375
1720.25
2246.0
2080.125
1453.75
1082.375
1494.625
2313.625
2993.875
3230.125
3006.5625
2609.8125
2176.25
1843.25
1847.8125
1861.4375
1424.875
976.625
943.125
775.125
383.625
307.1875
245.625
149.4375
392.25
295.8125
77.875
986.0625
2150.625
2060.0625
1138.8125
646.75
1127.0
1469.875
699.25
113.3125
484.4375
765.9375
699.9375
620.1875
607.9375
1061.4375
1790.3125
1880.6875
1221.5
764.6875
1127.3125
1575.3125
1109.5625
-72.1875
-935.5625
-905.1875
-487.4375
-214.875
183.75
718.8125
997.3125
1211.0
1811.625
2590.3125
2688.5625
2014.25
1538.625
1332.5625
797.125
224.625
-48.25
-80.5
99.125
323.5
579.6875
743.6875
735.625
1159.5
1785.75
1670.125
1305.625
1272.5625
966.625
351.1875
-104.0625
-483.9375
-803.5625
-1005.8125
-1315.5625
-1495.125
-1032.3125
-157.6875
561.3125
869.4375
792.4375
781.125
982.375
745.625
-9.6875
-566.8125
-618.375
-299.1875
69.0625
178.625
267.25
670.0
1048.4375
865.625
355.4375
254.875
656.8125
967.0625
726.0
37.4375
-524.9375
-462.8125
368.1875
1525.5625
1990.375
1723.5625
1856.5625
2425.3125
2375.8125
1584.875
948.8125
850.0
628.375
-38.1875
-553.875
-523.125
-40.875
449.125
417.375
87.25
103.125
561.875
841.0625
604.625
668.3125
1128.4375
1023.5
917.1875
1426.375
1631.3125
1699.1875
2352.875
2925.0
2930.5
2644.0
2210.5625
1809.0625
1701.8125
1838.4375
2018.6875
2456.875
3116.9375
3284.125
2949.0
2678.5625
2592.25
2613.125
2377.0
1900.375
1821.1875
1928.875
1692.75
1257.1875
1177.625
2123.8125
3432.6875
3701.3125
3086.3125
2520.625
2510.375
2691.3125
2283.0
1866.375
1893.4375
1749.375
1739.1875
1905.6875
1854.0625
2048.4375
2271.5
2401.5
2761.25
2694.625
2455.875
2478.875
2103.6875
1919.5
2233.4375
2369.0
2919.3125
3916.875
4621.625
4905.8125
4362.6875
3406.625
2633.0
1610.0
1121.6875
1600.9375
1640.3125
1231.5
1216.375
1082.4375
316.1875
-408.375
-24.1875
1058.875
1589.0
1718.1875
1714.625
1283.6875
1011.9375
1302.5625
1680.25
1675.375
1188.1875
968.875
1435.5625
1593.625
1014.6875
629.0
1084.5
2018.8125
2793.875
3318.3125
3498.3125
3029.625
2498.5625
2529.875
2527.25
2036.0
1501.1875
1263.375
1199.75
1169.375
1395.5
1942.375
2077.0
1372.25
648.375
621.3125
914.125
1046.75
978.8125
839.25
996.9375
1298.5625
933.0625
404.875
852.75
1465.125
1295.0625
1103.375
1117.0625
789.3125
451.25
597.25
1068.25
1258.0
759.0625
305.625
622.125
999.6875
911.0
991.375
1329.625
1173.125
601.25
397.25
559.0
685.8125
836.5
1085.25
1403.5625
1610.4375
1402.75
1073.0625
968.25
968.4375
1066.5625
930.6875
459.5
427.4375
649.6875
654.6875
1060.875
1215.1875
152.875
-638.8125
-201.125
423.25
1072.5625
2066.25
2854.375
3146.375
2819.125
1907.875
1539.1875
2063.8125
2064.875
1274.0625
746.6875
460.125
202.8125
366.25
695.5625
774.25
639.5625
267.25
-68.3125
89.625
418.625
220.6875
-325.625
-346.5
298.9375
914.0
1008.5
669.4375
711.25
1664.375
2394.8125
2079.6875
1822.6875
2149.5
2245.5
2037.25
1904.125
1713.125
1627.3125
2040.875
2733.1875
3104.125
2876.8125
2575.875
2792.5
2965.75
2441.1875
1649.625
1259.3125
1661.1875
2243.9375
1730.625
941.75
1379.4375
1869.125
1263.1875
564.375
532.125
905.625
1028.8125
551.25
43.25
-18.375
311.4375
734.4375
853.875
942.9375
1137.5
952.25
702.25
889.625
1407.75
1920.9375
1838.1875
1631.0625
2136.0
2337.25
1596.5625
983.125
1039.25
1223.25
695.4375
-205.875
-332.8125
-231.5625
-397.5625
128.0625
1102.0625
1673.875
1858.9375
1910.0
2313.625
2679.5
2323.625
2038.1875
2176.5625
2175.0
1764.0
805.625
431.5
1494.625
2393.1875
2191.6875
1510.6875
834.5
899.625
1373.625
1161.3125
793.1875
859.125
1138.375
1580.1875
1487.0
615.125
198.1875
626.875
1011.5625
877.875
371.25
-135.6875
-468.1875
-768.0625
-716.6875
-172.0625
-83.5625
-315.375
531.1875
1747.4375
1830.4375
1406.0
1241.5
1198.8125
1125.625
759.25
314.5
-19.3125
-421.5
-415.0625
-39.6875
101.0
110.5
-12.3125
115.0625
793.0625
988.4375
786.75
894.4375
605.5
42.3125
-210.0
-303.5625
83.625
459.0
128.5625
33.625
462.875
891.125
1440.9375
1737.8125
1524.0
1521.125
1740.3125
1489.6875
1110.0
1258.3125
1360.9375
1049.1875
840.375
432.6875
-217.4375
-33.0
1024.9375
2005.125
2227.8125
1664.875
1060.4375
697.375
625.3125
1216.3125
1647.625
1225.375
758.1875
513.875
258.125
198.25
444.0
1037.5625
1612.25
1724.8125
1646.5625
1416.0625
705.3125
-305.8125
-1030.0
-1026.8125
-572.8125
-271.3125
-416.5
-999.125
-1363.3125
-885.9375
-94.1875
151.375
-42.375
168.875
595.625
230.875
-477.875
-883.875
-1374.3125
-1572.6875
-1197.875
-717.3125
-144.6875
186.5
271.5
649.1875
830.625
928.8125
1245.0625
774.0625
313.1875
1020.875
1268.875
656.375
543.25
519.0
140.6875
26.6875
60.75
46.75
433.5625
1221.4375
1635.0625
1345.1875
981.25
663.875
-89.4375
-800.25
-772.75
-372.0
-214.6875
-248.4375
97.125
745.8125
822.0625
440.3125
266.3125
-58.6875
-471.3125
-205.5
507.1875
1239.3125
1935.25
2186.0
2042.3125
1857.9375
1375.125
791.4375
865.8125
1560.8125
2239.375
2422.5625
1953.4375
1246.375
920.5625
994.4375
1008.3125
732.0
635.625
1304.25
2025.125
1800.9375
1335.875
1223.625
822.3125
308.5625
95.6875
-40.0625
150.1875
308.6875
-447.4375
-1377.8125
-1101.6875
426.1875
1891.75
2257.625
2043.75
1662.0625
1065.5
943.0
1018.3125
559.3125
401.3125
794.3125
1062.75
1394.0
1577.875
1139.0
803.5625
1005.0
1115.625
983.6875
942.0625
960.8125
1178.3125
1645.6875
1751.6875
1425.1875
1024.6875
573.875
470.0
520.6875
-36.75
-639.5625
-725.8125
-574.3125
-206.9375
137.9375
382.625
543.4375
366.625
686.6875
1615.3125
1764.3125
1462.5625
1357.3125
816.9375
332.3125
405.25
351.8125
283.25
708.3125
1252.5625
1313.25
753.875
-46.4375
-237.5
656.75
1432.75
911.5
15.25
-403.75
-433.6875
97.75
662.1875
666.5625
407.375
-77.9375
-399.9375
-33.5
424.75
650.875
894.5625
1126.375
1443.4375
1666.8125
1370.6875
738.875
242.5625
113.0
196.375
223.8125
102.125
-206.875
-291.75
235.6875
676.75
521.75
427.8125
532.125
227.0625
-115.0625
-31.1875
-306.5
-945.125
-941.875
-495.3125
-6.5625
490.6875
275.5
-340.8125
-215.875
193.3125
134.1875
-85.9375
-234.6875
-341.375
-297.375
-58.375
258.3125
642.5625
892.125
489.6875
-81.6875
-12.875
139.625
103.25
259.4375
284.75
447.4375
1113.9375
1325.1875
943.0625
847.125
706.875
-62.5625
-746.3125
-633.75
-164.6875
162.0
314.5
70.875
-424.4375
-530.5625
-276.625
-283.6875
-667.8125
-628.8125
135.8125
330.25
-639.125
-1574.75
-1730.5625
-1140.5625
-103.6875
499.25
497.5625
544.25
501.9375
276.3125
655.9375
1523.625
1855.3125
1649.125
1315.5625
737.125
90.125
-373.8125
-490.375
-129.0
-7.75
-366.3125
-344.1875
-56.125
-21.6875
-99.4375
-245.75
-88.5
551.125
1035.3125
1206.9375
1305.0625
1412.4375
1552.5625
1531.75
1284.75
641.1875
-389.125
-1064.75
-1245.0
-1133.625
-651.1875
-358.375
-193.4375
323.6875
564.625
590.75
827.1875
715.125
432.6875
400.5
313.0625
262.9375
419.5
590.625
389.5
-257.625
-460.25
103.4375
765.8125
1356.5
1800.125
2082.0
2254.25
1661.1875
685.4375
774.875
1367.6875
876.125
-101.9375
21.4375
841.0625
933.25
387.4375
-69.9375
-392.9375
-536.0625
-437.5
-159.1875
351.5625
998.75
1614.375
1999.375
2036.6875
2019.6875
2094.125
1985.125
1565.4375
1269.125
1676.1875
2240.1875
1870.625
944.5
656.3125
1008.5625
981.6875
572.3125
752.0
1083.9375
1011.5
1442.375
1829.5
1131.3125
601.4375
860.125
1126.6875
1334.1875
1430.25
1422.8125
1444.6875
1245.5625
1139.25
1057.1875
329.375
-473.0
-730.875
-650.0625
-280.1875
-2.9375
-83.3125
-150.4375
-143.1875
-103.375
108.4375
521.5
858.5625
675.1875
480.0
765.3125
719.875
438.5
632.625
723.5
755.75
1238.5
1493.3125
1199.375
477.25
-400.5625
-345.25
402.5625
577.9375
568.125
552.875
-175.75
-872.5
-781.5625
-462.5625
-249.875
-343.0625
-813.5625
-946.9375
-561.9375
-329.1875
-412.0625
-564.0625
-671.1875
-592.0
-372.375
-527.5
-1369.125
-2001.25
-1320.8125
7.6875
573.3125
448.375
532.25
835.8125
920.8125
1175.75
1759.25
1557.875
560.375
135.0625
99.6875
-193.625
-289.5625
-340.8125
-410.5625
-36.6875
43.3125
-410.3125
-374.375
-104.4375
-333.25
-667.9375
-827.5
-729.25
-31.625
799.5625
970.625
1019.8125
1476.375
1340.9375
428.0625
-37.3125
105.0
462.5
992.5
1192.75
946.0625
609.4375
274.5625
89.5
-322.1875
-1118.5
-1398.625
-1216.4375
-1117.25
-662.0625
59.6875
443.3125
120.5625
-949.0
-1545.4375
-1004.9375
-568.5625
-623.8125
-453.375
-15.0625
456.75
513.0
-197.9375
-899.4375
-788.5625
-455.75
-804.75
-1451.6875
-1562.875
-1114.5
-154.6875
1005.8125
1389.0
994.125
488.4375
-9.875
-140.4375
-11.0
-385.4375
-806.0625
-612.25
-120.0625
510.875
931.0
828.125
863.625
1085.1875
753.8125
109.625
-212.75
-198.1875
-105.625
-132.875
-111.4375
226.9375
610.3125
485.9375
-327.8125
-1455.6875
-2262.875
-2243.375
-1488.875
-742.125
-281.875
41.0
-190.5625
-626.5625
-139.8125
833.25
1311.625
1225.4375
584.6875
49.8125
290.25
398.8125
-219.1875
-809.9375
-894.75
-465.875
377.25
1102.9375
1028.125
298.8125
-160.5
-147.1875
-52.875
133.8125
188.125
-84.75
-481.4375
-1098.625
-1650.4375
-1786.875
-1798.1875
-1375.9375
-596.9375
-439.25
-580.75
-722.375
-1528.3125
-2181.4375
-1777.25
-1124.9375
-624.3125
-132.5
-19.0
-293.5625
-572.4375
-675.5625
-735.1875
-1077.4375
-1348.625
-985.625
-564.25
-547.125
-432.25
-179.25
-91.0
-217.4375
-542.625
-485.75
146.0625
486.125
364.5625
116.125
-267.125
-247.125
518.25
1444.5625
1694.3125
717.5625
-440.8125
-130.9375
1094.6875
1745.9375
1629.1875
1308.6875
1143.5
902.1875
471.0625
123.0625
-332.0625
-949.0625
-1243.5
-949.6875
-225.5
283.6875
340.5625
411.4375
300.0625
-158.625
-326.875
0.4375
328.875
-61.25
-854.125
-756.8125
-308.0625
-748.6875
-1314.375
-1288.8125
-878.8125
-124.4375
480.3125
552.75
442.6875
373.125
402.125
655.5
1065.0625
1131.5625
699.6875
385.4375
59.25
-462.0
-196.625
684.625
1152.25
1286.625
1277.9375
1568.5625
2153.0625
1696.375
689.875
541.0625
453.125
78.8125
-30.75
-100.625
394.25
1382.4375
1313.3125
505.5625
417.4375
725.8125
441.375
-263.9375
-237.1875
690.375
1073.8125
660.3125
567.875
477.0625
-194.8125
-555.75
-297.4375
-197.5
-281.1875
124.4375
998.0625
1374.0625
990.0625
965.6875
1563.3125
1789.875
1452.0625
1005.4375
852.3125
1264.625
1770.8125
1963.75
1846.1875
1287.5625
994.875
1340.875
1313.1875
1169.8125
1658.75
2066.1875
2299.625
2187.1875
896.0625
-227.3125
-139.75
-402.25
-1056.5
-914.0625
-779.0625
-1108.0
-913.4375
-156.0625
578.0
1098.3125
1305.4375
1403.3125
1278.5
477.75
-260.375
-402.0625
-848.75
-1390.3125
-1340.25
-1553.25
-1886.3125
-1285.0625
-599.375
-855.75
-1503.25
-1794.8125
-1710.5625
-1699.625
-1711.9375
-1388.25
-902.0625
-329.6875
63.9375
-282.375
-1075.8125
-1826.5
-2060.8125
-1410.375
-852.875
-804.75
-482.1875
-276.0
-382.125
-260.125
-299.5625
-371.4375
-179.75
-321.3125
-349.3125
176.875
398.0
130.0625
-329.125
-922.9375
-1327.375
-1772.3125
-2567.25
-3020.625
-2928.25
-2997.625
-3174.375
-3080.0625
-3047.8125
-2903.5
-2164.625
-1547.375
-1554.1875
-1482.0
-1009.0
-447.1875
-105.4375
-239.8125
-718.9375
-953.75
-582.0625
-210.5625
-264.0
9.0
385.375
-46.8125
-562.5
-636.875
-642.625
-505.125
-578.1875
-780.6875
-616.3125
-1040.0
-2002.8125
-2130.5625
-1907.8125
-2001.4375
-1892.625
-1744.1875
-1911.6875
-2219.4375
-2444.875
-2301.6875
-1869.8125
-1592.75
-1485.25
-1207.375
-766.625
-405.625
-25.8125
224.0
-139.25
-652.8125
-670.9375
-675.125
-1004.3125
-1302.3125
-1566.25
-1797.4375
-1650.6875
-1413.875
-1557.25
-1732.1875
-1668.75
-1277.5
-484.9375
-221.4375
-707.875
-790.25
-758.6875
-1150.625
-1215.3125
-1163.75
-1425.875
-1667.375
-1902.5625
-1719.1875
-844.0
-22.3125
246.9375
-125.375
-555.4375
-444.875
-620.375
-1357.4375
-1785.1875
-1644.0625
-963.5
-208.75
64.75
20.75
-494.875
-1020.125
-636.625
-349.875
-842.125
-934.75
-358.0625
61.9375
-77.125
-326.4375
5.875
448.9375
351.9375
66.5
-362.25
-854.0625
-707.3125
-290.1875
-582.9375
-1315.0
-1768.5
-1687.6875
-1050.0
-625.8125
-939.8125
-893.9375
-178.9375
29.3125
-87.3125
393.375
1259.8125
1907.375
1909.3125
1437.625
1076.1875
813.5
565.0
365.375
-89.25
-609.0625
-579.375
-93.625
231.125
143.3125
-188.875
-344.75
98.625
346.6875
-519.375
-1321.625
-1359.4375
-1418.25
-1174.6875
-868.0625
-1249.0
-1284.25
-981.0625
-1314.9375
-1926.9375
-2755.9375
-3259.25
-2511.0625
-1445.625
-675.0625
-2.5
115.25
-102.5
-196.5
-251.6875
-256.5625
-178.0625
107.0625
223.125
-3.25
263.625
685.25
523.5625
363.3125
424.75
558.4375
404.6875
-343.25
-738.875
-621.75
-361.25
503.875
1023.4375
791.1875
888.875
596.8125
-269.375
-504.0
-249.25
391.0
1015.5625
618.9375
29.0625
139.9375
397.4375
373.4375
182.0
300.4375
497.5625
230.5
69.5
36.875
-298.125
-309.8125
210.25
816.3125
1128.0
815.25
377.375
450.8125
789.0625
815.5625
352.3125
51.8125
245.875
360.4375
292.5
230.25
106.125
-170.25
-706.375
-1086.6875
-1131.125
-1290.0625
-1401.3125
-1442.875
-1603.375
-1557.375
-1711.625
-2280.9375
-2614.6875
-2776.75
-2686.0
-2181.1875
-1936.9375
-1871.3125
-1638.1875
-1435.5625
-1066.1875
-780.1875
-918.1875
-1118.375
-1539.0625
-1950.9375
-1526.25
-887.4375
-889.5
-1163.8125
-1307.125
-1046.375
-483.25
-516.8125
-1096.0625
-1117.4375
-619.625
-288.1875
-169.6875
-335.625
-750.625
-1220.4375
-1799.6875
-1967.1875
-1624.0625
-1796.1875
-2159.0625
-1782.375
-1297.5
-1078.6875
-860.6875
-761.8125
-502.75
-85.5
-86.0625
-409.3125
-834.1875
-1301.3125
-1489.3125
-1322.75
-737.25
267.5625
1081.75
1357.0625
1271.1875
914.875
517.25
271.6875
88.25
-48.875
-286.6875
-665.6875
-675.8125
-416.125
-776.9375
-1534.1875
-1400.1875
-99.6875
1304.875
1914.8125
1899.4375
1887.25
2025.875
1941.875
1336.0
638.25
659.625
1286.8125
1671.3125
1508.125
954.375
140.3125
-728.0625
-1440.25
-1793.6875
-1662.125
-1397.125
-1382.8125
-1317.4375
-1123.3125
-1121.75
-664.8125
273.0625
-17.4375
-1450.0
-2247.5625
-2366.1875
-2228.625
-1761.4375
-1463.25
-1321.6875
-1075.4375
-1007.6875
-1012.25
-755.25
-134.375
109.5
-870.375
-1698.0
-1327.875
-1147.125
-1260.375
-882.0
-767.6875
-1078.5625
-1170.0
-1005.1875
-716.875
-665.125
-1209.6875
-2146.0
-2836.5625
-2876.9375
-2785.375
-2850.625
-2638.875
-2169.4375
-1522.0
-903.5
-868.8125
-1122.625
-1176.5625
-1055.5
-953.375
-1293.25
-1585.9375
-1180.1875
-782.375
-525.0625
-97.1875
-130.875
-687.3125
-1395.0
-2099.4375
-2355.75
-2259.4375
-2030.8125
-1417.5625
-714.75
-198.1875
344.5
677.75
495.875
245.3125
370.375
525.6875
683.0625
1176.8125
1271.5625
682.5625
393.5
558.375
802.875
900.0625
674.75
687.0
744.8125
171.125
-186.6875
-238.0625
-892.1875
-1459.875
-1160.375
-329.0
369.0
217.625
-345.5625
-331.5625
-9.1875
34.3125
-117.8125
-208.625
-67.375
453.0625
1041.6875
630.9375
-800.4375
-1716.6875
-1727.5625
-1561.25
-1222.9375
-687.8125
-416.9375
-778.0
-1336.75
-1164.9375
-664.375
-688.4375
-837.125
-965.75
-1153.9375
-848.0625
-373.0625
-351.5
-329.3125
-98.3125
-150.625
-436.75
-314.8125
71.75
-178.4375
-847.5625
-1075.3125
-1090.3125
-1284.25
-1405.4375
-957.4375
218.125
951.0
600.375
592.9375
1010.0625
585.6875
204.8125
576.625
476.1875
-51.6875
-38.1875
207.75
225.6875
100.5
-320.125
-1174.0625
-1880.75
-2032.625
-2257.6875
-2496.9375
-2010.0625
-1480.875
-1405.9375
-1093.625
-654.0
-341.0625
-109.375
-305.375
-596.3125
-658.5
-665.1875
-355.25
-84.875
-111.1875
114.75
95.75
-276.625
-128.875
147.25
325.4375
705.75
582.9375
29.4375
-188.75
-278.5
-301.125
-108.625
-53.125
-126.3125
-72.875
-183.375
-580.4375
-613.4375
-172.1875
37.6875
106.1875
410.1875
588.5
439.9375
158.0625
111.8125
392.5
443.25
312.875
402.4375
514.0625
798.3125
1210.6875
1348.875
1565.6875
1667.4375
1215.9375
1003.75
1130.25
789.375
249.25
22.75
-202.25
-597.9375
-708.0625
-472.625
-343.75
-168.5625
210.0625
461.1875
655.25
764.875
694.25
717.0625
454.9375
-152.1875
-95.6875
578.5625
867.3125
720.625
833.875
1212.375
949.8125
47.0625
-389.5
-191.8125
137.25
425.0
564.8125
702.875
786.75
576.9375
562.3125
891.875
954.75
774.4375
577.1875
158.5625
-363.8125
-699.875
-736.875
-253.125
615.25
1135.3125
992.625
565.0625
3.6875
-780.5625
-1341.25
-1115.9375
-515.1875
-259.1875
-148.1875
52.75
154.3125
388.625
577.625
289.1875
207.5625
568.5625
721.125
869.3125
1111.375
957.0
542.375
209.9375
155.1875
154.8125
-372.25
-898.3125
-759.25
-475.625
-83.1875
572.4375
789.75
551.0625
261.6875
-323.125
-1002.875
-1294.875
-1189.9375
-630.125
-96.1875
-305.4375
-535.75
-157.0
74.125
41.0
-9.5625
-397.0
-540.375
-30.0625
243.9375
40.6875
-306.625
-672.125
-755.5
-932.5
-1345.1875
-955.125
-26.5
273.25
254.25
21.75
-803.625
-1217.625
-917.25
-1049.875
-1414.875
-1607.3125
-2433.8125
-3537.3125
-4035.0
-4024.1875
-3243.375
-2062.8125
-1704.25
-1720.1875
-1288.625
-951.1875
-883.5625
-636.625
-323.9375
-317.8125
-381.3125
-242.0
-316.875
-417.25
-212.625
-550.3125
-1135.0625
-914.75
-715.1875
-959.5
-760.0
-173.125
159.6875
35.3125
70.125
568.1875
364.5
-397.5
-316.75
-61.0625
-389.875
-467.0625
-114.6875
71.0625
-295.0625
-999.0625
-1262.0
-961.125
-695.8125
-590.875
-133.5
572.625
498.1875
-111.1875
-75.5
29.1875
-569.9375
-1044.375
-859.625
-608.4375
-746.375
-727.8125
-176.0625
263.3125
498.375
562.125
-64.8125
-656.4375
-674.625
-818.75
-716.125
-229.625
-355.1875
-954.1875
-1577.0
-2072.75
-1855.5625
-1436.0
-1560.375
-1316.125
-417.375
28.6875
-1.625
170.4375
401.6875
484.9375
424.0
239.9375
302.875
469.5
95.875
-616.375
-1009.9375
-739.375
-37.5625
346.8125
333.25
146.8125
-399.8125
-773.9375
-490.375
-123.6875
-96.6875
-439.25
-836.5625
-664.9375
126.5625
1099.9375
1485.75
780.3125
-209.9375
-534.25
-110.875
523.9375
680.1875
632.1875
641.5625
125.1875
-601.0
-1005.0625
-1216.375
-1118.6875
-1101.9375
-1298.625
-987.0625
-573.5
-522.0
-423.25
-462.5
-512.125
-366.75
-771.3125
-1427.8125
-1385.0625
-1082.3125
-1025.5625
-858.3125
-394.0625
229.25
533.375
-93.75
-1028.0625
-1158.75
-805.3125
-79.0625
1303.875
1729.0
665.25
67.0
-1.5
-523.75
-1150.3125
-1851.8125
-1958.9375
-683.3125
304.125
-11.125
-310.9375
-123.75
24.625
-52.1875
-328.375
-441.3125
-208.5625
-207.5
-767.9375
-967.625
4.1875
1127.875
1321.75
1077.1875
774.875
498.5
633.8125
522.75
-425.8125
-1277.4375
-1691.3125
-1951.8125
-1531.8125
-661.4375
-45.3125
559.0625
789.375
264.9375
-14.125
172.0625
243.6875
388.8125
502.5625
349.125
271.1875
336.6875
469.9375
377.8125
-420.9375
-1297.75
-1326.8125
-903.6875
-865.5
-1253.5625
-1625.5625
-1818.6875
-1745.25
-1297.6875
-968.5
-1258.625
-1987.0625
-2377.8125
-1498.9375
-181.125
-180.1875
-766.0625
-539.5625
167.125
1032.9375
1550.4375
1030.4375
210.6875
-391.25
-1159.5
-1772.25
-1941.75
-1972.9375
-1895.875
-1350.75
-162.1875
754.625
541.125
145.3125
164.75
-361.625
-1280.875
-1480.0625
-1170.1875
-1043.5
-1062.75
-1125.5625
-1345.0625
-1640.0625
-1564.125
-901.5
-380.75
-566.75
-772.3125
-550.125
-501.125
-880.5625
-1276.4375
-1277.1875
-835.5
-554.625
-682.4375
-482.5
-25.875
-205.3125
-554.0625
-232.1875
26.1875
-544.875
-1300.0
-1487.6875
-1340.375
-1286.8125
-1131.3125
-791.5
-540.125
-64.5625
710.0625
973.0
649.9375
281.4375
-41.4375
-149.0625
-231.125
-699.5625
-923.1875
-540.375
-211.0
-112.9375
-160.5
-371.75
-532.3125
-947.625
-1592.1875
-1411.75
-762.6875
-977.5
-1353.4375
-1082.625
-1215.9375
-1739.0625
-1512.125
-935.9375
-779.625
-946.375
-1309.25
-1491.375
-1139.375
-438.25
500.5625
1297.75
1214.8125
397.9375
-196.0625
-219.25
-248.9375
-524.375
-741.875
-1163.6875
-1902.0
-2299.375
-2162.625
-1656.9375
-939.4375
-593.375
-772.75
-1054.9375
-1198.4375
-903.3125
-268.75
66.125
186.9375
233.875
-735.6875
-2655.625
-3454.75
-2358.5625
-1095.625
-794.6875
-941.6875
-951.8125
-754.8125
-710.6875
-1020.625
-1219.25
-939.875
-471.0
-262.6875
-247.0
-118.875
11.1875
190.875
566.5625
807.375
923.4375
1076.25
1207.6875
1424.3125
1190.0
298.625
-459.875
-1250.75
-1793.125
-900.5
450.5
833.9375
466.375
-135.0625
-237.375
-92.8125
-664.5
-1063.5625
-787.6875
-1025.125
-1685.0
-1727.5
-1207.0
-1163.4375
-1864.375
-1943.6875
-1063.0
-442.6875
-269.5625
-141.8125
173.3125
696.8125
612.5625
-38.625
-425.4375
-849.1875
-1265.625
-1190.5625
-1074.125
-852.5625
-280.75
-194.5625
-825.4375
-1308.25
-1212.4375
-941.9375
-920.1875
-937.0625
-763.5
-498.125
130.5
1172.625
1762.375
1410.875
747.6875
456.8125
453.0625
271.875
-58.5625
-106.4375
-45.375
-354.875
-651.0
-506.125
-456.5625
-667.875
-709.5625
-963.4375
-1627.9375
-1883.6875
-1654.1875
-1480.3125
-1221.0625
-797.125
-355.4375
-50.8125
-290.5
-715.625
-789.0625
-858.0
-529.1875
408.0
672.8125
320.6875
301.0625
377.75
744.3125
1374.875
1564.875
1859.6875
2043.75
1026.375
-30.875
-168.125
-421.3125
-818.5625
-515.3125
388.625
1175.25
1218.5
846.875
844.1875
921.125
647.5625
744.8125
1541.3125
1973.125
1531.4375
1060.1875
1056.6875
1280.4375
1326.875
754.625
-42.625
-156.4375
369.5625
1025.0625
1498.1875
1323.9375
542.4375
63.125
181.25
-144.0625
-1216.5
-1634.9375
-1004.6875
-523.5
-426.25
-345.125
-462.8125
-492.25
-120.625
260.0
454.75
427.5
169.125
-2.625
-142.4375
-496.0625
-860.6875
-1205.125
-1425.0625
-969.3125
62.875
950.3125
1316.1875
1186.5625
884.4375
701.5625
676.625
788.1875
829.5625
722.4375
482.1875
-130.625
-637.5625
-564.25
-644.5625
-748.375
-229.3125
-15.375
-343.875
-300.6875
-234.3125
-613.375
-997.625
-1135.375
-973.0625
-573.125
-158.6875
29.0625
-59.0
56.1875
277.9375
-138.375
-857.0625
-1238.0625
-1302.0
-1029.875
-757.1875
-823.8125
-937.125
-924.625
-636.8125
-120.3125
251.6875
641.25
809.8125
363.6875
304.9375
880.0
996.125
864.5
1057.625
1260.125
1513.625
1681.9375
1183.1875
270.0
-502.4375
-933.25
-680.75
175.875
953.875
1358.1875
1382.8125
1327.8125
1772.9375
1810.6875
443.5
-571.75
-158.9375
93.75
-55.9375
186.0
435.0
680.1875
962.625
906.3125
1033.375
1630.4375
2056.6875
1776.0625
774.375
-98.1875
-348.0625
-548.75
-538.0625
154.625
1063.9375
1856.5
2275.8125
1883.0625
1246.5
1147.625
997.375
318.8125
-11.5625
179.3125
183.875
183.0625
49.25
-538.4375
-570.5
192.25
885.9375
1207.875
945.5
645.9375
814.25
472.1875
-207.6875
-288.6875
-124.6875
264.125
557.0625
70.875
-269.5
188.0625
969.0625
1525.1875
1291.0
845.5
676.5
150.875
-185.4375
141.6875
367.9375
567.5625
945.0625
1081.5625
716.3125
-171.25
-1033.6875
-1537.6875
-1530.3125
-597.75
318.5625
423.0625
387.1875
3.875
-590.75
-392.5
-180.0
-653.5
-1039.0625
-1155.8125
-1195.5625
-1136.0625
-952.0
-505.625
-60.9375
5.6875
-356.4375
-953.9375
-1107.375
-587.5625
-15.125
456.25
1015.8125
1391.0
1395.9375
1315.4375
1334.75
1347.5
1397.4375
1331.5625
776.0625
128.125
-117.375
-113.75
119.125
138.0625
-705.625
-1504.5625
-1351.9375
-1155.0625
-1470.125
-1528.75
-1117.5625
-820.6875
-846.75
-829.125
-422.125
-66.4375
-417.875
-932.25
-850.4375
-631.0
-692.625
-656.4375
-377.1875
-152.375
-96.625
-21.125
31.25
-49.8125
37.3125
198.5625
262.375
797.1875
1474.375
1348.875
968.5625
954.0
894.125
862.5
1104.5
1142.625
669.6875
46.1875
-149.0
386.0625
1028.9375
839.25
314.5625
293.25
105.9375
-414.875
-511.125
-690.625
-1207.5625
-1189.3125
-855.75
-689.75
-158.3125
735.625
1176.75
827.5
126.1875
-258.625
-77.3125
-26.0625
-716.5625
-1235.625
-1090.3125
-1085.5625
-749.3125
205.0625
455.5625
44.1875
-267.5625
-281.8125
268.125
326.375
-339.875
-96.75
494.4375
590.3125
1088.5625
1446.1875
1158.0
835.125
350.0625
72.5625
260.0
254.4375
209.625
153.75
-147.4375
-107.6875
262.5
407.6875
311.375
280.375
653.0625
1173.875
1371.8125
1138.625
443.5625
-72.5
41.8125
67.625
-137.5
-219.375
-318.25
-234.4375
-71.5625
-180.1875
274.0
1587.5625
2356.5625
1896.0625
1055.4375
641.875
700.1875
744.0625
517.1875
499.4375
884.75
1064.0
1051.0625
1616.6875
2433.5625
2310.1875
1498.75
1289.0
1670.8125
1953.4375
2022.0625
1601.5
949.9375
917.4375
916.75
210.4375
-281.25
56.8125
395.375
-174.375
-1052.125
-812.25
250.75
956.125
1275.625
1456.3125
1723.5625
1996.3125
1637.0
1105.6875
1012.75
872.5
848.125
1213.875
1345.8125
943.1875
304.0625
9.1875
232.875
731.125
1604.4375
2062.4375
1265.625
367.8125
83.8125
-41.75
164.125
439.8125
263.9375
-150.125
-701.375
-1090.5625
-1015.5
-880.0
-922.8125
-1042.125
-956.9375
-605.5625
-666.5
-1076.375
-1135.0625
-1179.625
-1373.1875
-1224.375
-633.1875
617.5625
2085.25
2292.75
1345.625
658.625
187.1875
-622.1875
-1264.5625
-1642.375
-2298.625
-2792.5
-2394.5625
-1623.0625
-1134.6875
-582.0625
106.375
442.0625
622.375
669.625
71.125
-573.875
-843.125
-1377.125
-1445.25
-349.9375
426.6875
175.9375
-129.75
-85.25
-105.875
-607.4375
-1318.8125
-1864.5
-2315.0
-2150.0
-1411.8125
-1206.0
-1360.9375
-1371.1875
-1418.5625
-1108.25
-650.0625
-640.9375
-820.0
-1259.375
-1549.4375
-905.9375
-238.625
-170.0
-19.875
130.0
-181.625
-793.9375
-1054.625
-677.9375
-321.375
-145.0625
-61.4375
-501.8125
-773.125
-497.625
-881.375
-1812.125
-2225.8125
-2035.0625
-1406.75
-975.25
-1221.0
-1355.375
-859.0
-77.5
463.75
354.0625
-6.5
-172.0
-340.875
-205.875
318.0625
268.1875
-219.1875
91.25
902.75
1161.875
1023.5
696.9375
87.75
-253.5625
-232.125
-345.625
-562.5625
-946.3125
-1309.0625
-805.5
-32.5625
-443.1875
-1314.4375
-1016.5
-46.6875
192.1875
-103.875
-60.875
191.5
186.125
103.6875
347.4375
621.1875
417.5625
123.1875
-131.0
-802.375
-1300.9375
-1352.875
-1530.4375
-1129.4375
-188.3125
-291.5625
-1039.3125
-1252.3125
-1220.5625
-1104.1875
-1115.375
-1337.5625
-933.75
-508.5
-1080.4375
-1241.1875
-432.0
-313.875
-871.75
-890.875
-533.375
-275.75
-252.5625
-296.125
262.0625
1042.5625
1005.6875
584.5625
453.75
303.0
-93.6875
-724.625
-1295.6875
-1385.5625
-1286.4375
-1221.5625
-843.4375
-269.0
-62.5625
-500.875
-1194.125
-1373.5
-936.5
-448.8125
-77.125
534.75
1217.375
1031.25
-218.875
-1640.125
-2619.0
-3019.75
-3059.5
-3006.75
-2407.375
-1384.875
-1109.375
-1596.0
-1813.8125
-1393.3125
-749.25
-533.375
-711.5
-745.25
-653.875
-525.0
-407.625
-613.3125
-906.25
-882.9375
-467.3125
296.25
486.75
-427.8125
-1172.875
-1239.8125
-1352.625
-1361.3125
-1460.6875
-2157.5
-2399.1875
-1586.8125
-692.625
-309.1875
-434.375
-656.1875
-605.9375
-849.4375
-1239.1875
-883.75
-274.75
-25.25
94.625
39.9375
-32.4375
249.8125
903.25
1536.4375
1169.4375
-72.75
-657.5625
-255.3125
511.375
1132.375
1048.0625
883.4375
1308.9375
1359.625
662.1875
-214.1875
-1204.3125
-1730.5
-1099.0
-118.125
87.25
-149.6875
127.3125
637.4375
619.1875
464.6875
643.9375
873.5
866.5625
418.6875
-221.4375
-566.125
-853.0625
-1069.1875
-814.4375
-659.4375
-946.375
-1073.375
-1133.75
-1432.3125
-1405.3125
-754.3125
58.0625
454.9375
207.375
-228.3125
-374.0625
-284.5625
20.4375
192.0
-417.5
-1308.875
-1686.0
-1873.1875
-2028.625
-1731.1875
-948.25
-127.25
-148.125
-978.5625
-1004.375
1.8125
368.3125
-254.375
-794.875
-560.125
364.5
1164.6875
1250.125
771.0
25.375
-441.5
-359.1875
-269.1875
-415.75
-678.375
-1046.375
-1032.75
-408.875
93.5625
151.6875
89.0625
-279.1875
-991.625
-1250.3125
-1004.5625
-1076.8125
-1116.6875
-363.3125
427.6875
469.6875
391.6875
619.5
443.5625
-146.375
79.4375
963.75
980.375
370.0
239.0
139.25
-398.0
-814.625
-839.375
-671.0625
-249.0
762.125
2170.125
2994.5
2666.3125
1870.1875
1562.4375
1512.625
930.5
142.5625
-258.3125
-488.8125
-412.5625
233.1875
834.125
973.375
879.875
555.3125
53.8125
-108.6875
88.8125
-9.0
-419.5625
-619.4375
-533.3125
-297.625
-125.1875
-104.125
-72.4375
-169.625
-111.9375
398.4375
409.4375
-69.0625
-40.3125
-161.25
-722.375
-792.5625
-746.6875
-1034.875
-1120.6875
-1106.6875
-1227.9375
-1110.5625
-622.125
152.375
1316.625
2473.0625
2771.0625
2482.0
2439.875
2365.625
2033.5625
1709.625
1163.75
538.875
134.5
-417.0
-1024.25
-1255.5
-1219.625
-1135.5625
-1132.3125
-1118.6875
-732.3125
-45.75
256.8125
-122.25
-441.4375
-168.1875
66.25
-143.0
-281.0625
-168.5
-312.125
-761.4375
-993.8125
-1114.0625
-1449.75
-1701.125
-1701.0
-1301.125
-528.3125
-361.875
-993.0
-1315.3125
-790.375
226.75
740.4375
365.1875
142.6875
389.5
639.875
1007.8125
1256.4375
1108.375
855.0625
676.3125
660.5625
548.0
188.5
247.5625
860.9375
1180.0
742.5
246.125
392.5625
482.3125
40.8125
-402.6875
-887.5
-1151.25
-723.875
-300.5625
-257.9375
-535.5
-1185.8125
-1562.4375
-1436.6875
-1080.0
-648.8125
-902.6875
-1618.5625
-1521.0625
-830.0625
-413.0
-311.3125
-352.1875
-418.1875
-414.5
-228.6875
13.4375
74.625
215.5
553.0625
666.9375
278.625
-220.25
-151.4375
-87.5
-940.0
-1895.6875
-2085.6875
-1542.4375
-395.5
594.6875
1000.5
1098.5625
718.3125
32.5
-666.0
-1452.3125
-1837.0
-1844.625
-2114.125
-2364.5
-2134.0
-1493.0
-850.4375
-745.0
-1073.4375
-1275.6875
-1122.625
-903.0
-826.5625
-507.4375
-81.875
-70.4375
-163.5625
-263.375
-341.8125
147.8125
815.25
1033.3125
719.0625
-354.1875
-1500.5
-1865.625
-1894.9375
-1823.625
-1592.0
-1583.0625
-1837.1875
-2268.75
-2654.5
-2503.3125
-2000.6875
-1491.375
-836.3125
-132.5625
457.875
882.5
774.1875
105.8125
-445.125
-600.6875
-837.75
-1333.25
-1701.5625
-1711.625
-1422.75
-1065.875
-932.0
-983.4375
-1245.875
-1839.6875
-1924.1875
-984.125
-282.625
-338.3125
-293.4375
-185.5
-76.4375
171.0
-160.625
-679.4375
-549.75
-421.8125
-254.3125
377.1875
755.625
813.6875
852.625
789.375
744.875
255.75
-744.75
-1317.1875
-1236.125
-610.1875
95.3125
-240.8125
-1337.125
-1963.125
-1810.0625
-1213.125
-697.4375
-374.125
-187.4375
-572.6875
-1312.9375
-1597.5
-1279.0625
-883.375
-1030.625
-1279.0
-899.1875
-694.9375
-1105.5
-1255.375
-1106.9375
-962.875
-622.125
-361.0625
-336.75
-322.9375
-383.1875
-314.9375
-215.4375
-791.5625
-1438.8125
-1312.1875
-1292.125
-1555.6875
-1194.75
-606.75
-338.5
-309.625
-633.875
-955.9375
-1237.1875
-1865.6875
-2047.125
-1354.5
-644.6875
-209.875
-10.25
-316.8125
-988.625
-1531.9375
-1514.625
-755.3125
364.1875
978.625
708.75
26.5
-509.1875
-198.375
963.3125
1484.5
977.6875
389.4375
-166.1875
-329.5
3.625
4.875
150.6875
663.5
584.0
401.8125
452.0625
-150.3125
-1053.9375
-1425.625
-1415.8125
-1404.4375
-1402.25
-1044.5625
-383.25
-30.125
-53.6875
42.4375
311.0625
267.375
-165.4375
-714.5
-1320.875
-1601.8125
-1356.8125
-1189.0
-1385.1875
-1728.8125
-2102.75
-2568.5
-2892.125
-2434.5
-1741.4375
-1443.4375
-643.625
-23.4375
-651.6875
-883.4375
-344.6875
-293.75
-503.5625
-758.4375
-701.875
186.4375
1058.375
1376.25
1001.9375
29.1875
-260.3125
179.5
335.125
366.8125
323.25
-14.5
-462.125
-651.5
-155.0625
217.0625
-541.25
-1699.4375
-2328.6875
-2381.375
-2319.1875
-2293.5625
-1949.1875
-1963.25
-2610.8125
-2720.9375
-2461.125
-2071.125
-736.9375
448.9375
279.3125
-222.5625
-333.625
-389.8125
-617.4375
-954.5
-1078.1875
-920.0625
-891.25
-1047.125
-857.5
-569.625
-1005.1875
-1401.9375
-799.0625
-247.75
-690.25
-1689.25
-2641.4375
-3093.5
-2748.4375
-1681.9375
-776.5625
-759.5625
-728.5
-251.375
-225.3125
-477.1875
-523.375
-626.75
-734.75
-947.6875
-1359.6875
-1383.625
-703.3125
298.875
800.5625
380.875
-353.375
-855.125
-1057.375
-1204.6875
-1767.8125
-2212.9375
-1779.25
-1197.8125
-947.375
-368.8125
411.8125
613.875
173.75
-428.125
-592.1875
81.6875
1155.5
1419.125
302.8125
-816.0625
-391.75
521.125
309.8125
-375.75
-726.3125
-940.0625
-789.3125
-162.75
588.125
1056.4375
785.75
281.0
272.0
279.3125
-6.5
-308.9375
-812.0
-1801.9375
-2884.0
-3105.125
-2509.875
-1982.5625
-1218.4375
-96.125
434.4375
442.5
417.5
433.125
623.625
557.125
248.625
424.875
862.25
1192.375
1410.25
1124.4375
248.625
-852.625
-1679.875
-1829.375
-1582.1875
-1482.6875
-1785.6875
-2158.0
-2057.3125
-1865.0625
-1804.875
-1475.625
-1401.9375
-1656.0625
-1329.1875
-758.875
-676.875
-989.0
-1462.875
-1486.3125
-753.9375
-116.1875
-154.1875
-402.1875
-545.5
-900.6875
-1247.0625
-1131.0
-1086.5
-1028.4375
-265.5
36.3125
-832.125
-1178.625
-454.5625
27.875
-261.875
-824.5
-1156.375
-1403.8125
-1808.75
-1914.25
-1559.0
-1041.8125
-392.4375
-0.0625
-308.5
-874.125
-1027.75
-744.5
-497.875
-325.25
16.25
129.375
33.5
238.0
320.0625
61.0625
-200.4375
-577.6875
-819.3125
-868.9375
-1071.0625
-841.9375
-197.6875
150.4375
314.0625
9.5625
-534.625
-322.125
-108.1875
-410.4375
-596.5
-990.25
-1188.625
-774.9375
-824.25
-929.875
-435.625
-175.5
160.9375
675.9375
495.125
413.0
1023.5
1304.5
956.4375
406.6875
-183.1875
-492.25
17.375
980.625
922.75
-170.0625
-771.4375
-942.625
-1241.0625
-953.3125
-287.0
-241.1875
-537.0
-372.25
287.3125
821.0625
691.1875
-171.25
-1346.3125
-1760.5
-1025.625
-265.125
-116.1875
-444.875
-1040.6875
-845.75
71.625
46.3125
-619.8125
-800.625
-871.5
-949.3125
-1265.75
-2045.6875
-1924.9375
-769.1875
-241.8125
-480.1875
-728.1875
-826.8125
-767.5
-653.0
-500.75
-564.5625
-963.5625
-902.125
-365.5625
-297.0625
-687.5
-936.4375
-741.75
-380.625
-303.5
-187.9375
-26.875
-299.25
-531.0
-407.3125
-312.6875
-242.0625
-250.9375
-425.0
-486.9375
-507.3125
-996.125
-2034.75
-2649.6875
-2220.625
-1724.3125
-1857.4375
-2253.25
-2455.125
-1944.4375
-1125.25
-947.8125
-872.6875
-344.5
-270.375
-970.3125
-1311.5
-637.25
82.9375
42.875
-200.0
-337.625
-569.3125
-718.125
-780.4375
-924.125
-1067.5625
-1040.0625
-881.1875
-874.25
-671.4375
7.4375
213.9375
-216.125
-350.9375
-220.3125
-116.8125
-51.8125
-310.5625
-759.625
-1049.875
-1220.375
-1407.125
-1530.6875
-1246.0625
-709.3125
-465.625
-388.875
-150.8125
148.875
-89.1875
-1139.4375
-1662.0
-945.125
-476.0625
-880.5625
-1244.875
-949.3125
-207.25
-54.8125
-349.5
121.9375
421.875
-493.8125
-1316.0625
-1533.0625
-1813.0625
-1872.125
-1562.375
-1278.6875
-910.9375
-527.6875
-520.4375
-563.5
-473.25
-783.625
-1143.875
-1054.5625
-1109.8125
-1087.0625
-498.125
-263.4375
-597.9375
-851.6875
-1171.3125
-1477.5625
-1301.5625
-710.0625
-263.75
-553.1875
-1138.1875
-1326.875
-1429.0
-1314.3125
-540.3125
369.875
1035.6875
1404.75
1336.8125
1325.3125
1680.5
1738.8125
1226.3125
839.875
969.6875
1105.4375
680.0
-168.25
-579.6875
-313.5
-494.9375
-1119.875
-856.9375
-171.0
74.9375
436.25
710.5
522.625
419.9375
258.3125
-194.8125
-487.0
-556.375
-672.25
-907.125
-1085.125
-1230.375
-1548.6875
-1498.1875
-860.4375
-693.875
-1396.375
-1959.625
-1433.75
-356.75
-189.4375
-609.5625
-284.4375
140.375
-117.5625
-230.625
-43.3125
-116.4375
-104.4375
227.5625
516.9375
775.6875
779.9375
198.625
-387.4375
-914.8125
-1601.0625
-1531.625
-995.875
-1057.5
-1015.0625
-735.125
-883.5625
-1041.625
-1186.375
-1204.0
-652.0625
-400.8125
-731.8125
-1023.8125
-1351.0625
-1309.6875
-595.1875
122.75
447.4375
160.625
-470.75
-680.0
-682.5
-1049.1875
-1589.1875
-1873.8125
-1914.5625
-2040.5625
-2091.125
-1940.625
-1935.6875
-1890.4375
-1469.375
-675.8125
191.875
435.3125
224.5
7.75
-602.1875
-1147.875
-1045.5625
-784.0
-575.9375
-710.9375
-1192.4375
-1136.75
-546.125
62.125
340.4375
-75.625
-506.125
-584.8125
-831.375
-786.75
-466.8125
-832.0
-1474.1875
-1428.125
-782.625
15.5
904.4375
1470.875
964.6875
149.0
11.125
-361.25
-1219.25
-1554.4375
-1354.375
-947.25
-581.375
-591.0
-676.1875
-593.25
-353.75
38.5625
40.1875
-589.9375
-1063.375
-699.0
19.5
245.0625
180.4375
113.25
-322.9375
-889.1875
-1222.6875
-1427.4375
-1522.0625
-1772.625
-2108.8125
-2070.875
-1813.9375
-1482.4375
-1335.875
-1590.0625
-1446.625
-1030.125
-1308.75
-1729.4375
-1843.9375
-2025.0625
-1943.8125
-1683.9375
-1748.75
-1627.875
-1006.0
-552.25
-442.0625
-111.625
399.8125
590.5625
485.5
159.0625
-426.5
-928.625
-1214.3125
-1550.1875
-1933.6875
-1930.625
-1399.375
-966.0625
-651.375
115.5625
614.6875
304.3125
81.5
278.6875
646.0625
891.3125
620.5625
425.0625
434.875
-251.9375
-946.5625
-840.0
-714.875
-465.0
329.5625
689.125
282.0
27.9375
142.0
66.8125
-128.4375
-65.5625
84.125
401.25
839.75
563.0
-111.0625
-212.6875
-173.1875
-198.625
-51.125
-286.875
-637.75
-365.9375
68.4375
194.6875
-44.3125
-631.625
-961.6875
-756.875
-750.5
-1261.0625
-1360.9375
-545.9375
26.5625
-338.25
-828.125
-1181.125
-1570.25
-1502.625
-982.6875
-929.8125
-1899.4375
-2844.875
-2256.3125
-1010.0
-956.3125
-1676.4375
-2061.875
-2107.5625
-1864.8125
-1404.875
-1010.1875
-705.3125
-649.8125
-1047.0625
-1527.875
-1778.9375
-1814.5625
-1276.0625
-283.6875
210.25
267.6875
450.0
451.125
472.9375
852.375
917.5
489.625
-53.5
-503.625
-429.875
-150.125
-510.75
-1022.875
-784.6875
-494.125
-1189.125
-1832.0
-1273.9375
-792.375
-1005.0
-754.9375
-356.875
-631.75
-1052.6875
-962.9375
-8.25
1189.0
1302.125
367.4375
-614.0
-889.25
-436.8125
-205.8125
-606.5
-1260.3125
-1884.375
-1757.75
-784.5625
-72.875
-54.4375
-340.75
-405.375
-102.9375
-247.6875
-886.25
-1034.9375
-908.5
-991.1875
-815.8125
-545.875
-744.25
-1138.1875
-1507.4375
-1973.0625
-2210.0
-2002.8125
-1610.875
-1128.25
-756.5625
-695.125
-398.625
248.125
308.375
-260.1875
-395.625
-89.125
-226.0
-647.9375
-842.5625
-1194.875
-1724.875
-2123.375
-2605.4375
-2608.5
-1776.375
-1254.125
-1111.0625
-616.25
-184.5625
320.125
1123.125
1284.6875
807.625
391.6875
52.8125
-55.4375
212.5625
865.5625
1549.125
1109.5625
-111.1875
-481.875
-279.3125
-361.375
-555.875
-884.875
-965.8125
-453.0625
-113.375
-28.5625
178.625
45.6875
-347.875
-493.0
-421.1875
-155.1875
3.6875
-380.5625
-1046.8125
-1477.5
-1290.9375
-713.6875
-628.3125
-1018.3125
-1052.4375
-677.1875
-371.4375
-323.0
-341.9375
-200.1875
-201.25
-638.75
-1028.375
-953.625
-664.6875
-275.0625
302.5625
773.625
1065.375
1520.8125
1998.1875
2210.3125
2082.5
1287.5625
39.1875
-857.5625
-1309.75
-1649.5625
-2009.3125
-2329.625
-2409.4375
-2445.1875
-2535.875
-2343.6875
-2032.625
-1588.125
-902.0625
-927.8125
-1574.6875
-1477.25
-962.6875
-860.75
-593.5
136.9375
709.5
649.875
171.3125
-209.3125
-336.5
-118.25
204.125
-16.5
-390.3125
-425.75
-611.75
-714.875
-416.1875
-128.8125
415.375
964.0625
638.9375
24.6875
-230.625
-68.5625
766.5
1155.125
172.8125
-552.25
-218.25
-339.9375
-1247.75
-1660.25
-1325.625
-867.8125
-262.5625
450.5
812.3125
847.1875
508.0625
-196.625
-479.8125
-265.5625
-233.4375
-214.5625
117.75
448.5
547.3125
650.375
731.625
143.6875
-799.875
-954.375
-547.0625
-316.5625
-296.25
-488.25
-572.1875
-422.5625
-448.0
-453.25
-437.875
-934.0
-1665.25
-1999.4375
-1711.625
-1000.6875
-489.5625
-568.125
-1054.25
-1652.875
-2414.6875
-3115.0625
-2986.625
-2422.875
-2148.3125
-1488.25
-718.9375
-657.25
-357.875
332.75
614.0
980.3125
1396.125
1094.1875
491.875
215.5
246.125
636.25
1397.125
1986.75
2037.5
1853.5
1439.0
723.4375
93.875
-298.625
-286.4375
-52.9375
-206.375
-441.25
-780.9375
-1650.4375
-2213.5625
-2197.75
-1912.6875
-1101.3125
-437.75
-330.125
-348.9375
-460.125
-37.6875
536.5625
-64.8125
-680.8125
-220.9375
362.0625
653.5
577.3125
281.0625
122.5625
-355.375
-871.1875
-682.875
-169.125
112.0
-284.9375
-1069.0
-1198.5
-668.4375
168.25
822.0
244.1875
-928.4375
-1245.125
-1003.4375
-783.0
-385.5625
166.0625
324.4375
-195.125
-749.8125
-1110.1875
-1698.5
-1857.25
-1230.9375
-919.6875
-1101.6875
-1168.4375
-1409.875
-1633.9375
-1052.625
-318.875
-423.6875
-923.4375
-1288.3125
-1403.6875
-981.8125
-590.4375
-942.875
-1243.375
-868.8125
-485.8125
-361.0
-225.75
-154.3125
-41.125
244.6875
364.0625
397.875
527.75
217.4375
-237.75
136.5
944.875
1467.75
1603.625
1138.75
482.75
97.6875
-386.4375
-724.5
-643.375
-735.75
-817.6875
-457.75
-227.125
-369.5
-299.0
287.8125
780.9375
513.375
5.0
-139.4375
-193.4375
-83.125
287.875
555.75
942.5
1350.25
1144.5
774.5
527.625
-132.4375
-739.0
-839.0
-1088.625
-1640.125
-1905.5625
-1467.0
-719.5
-584.375
-747.5
-367.4375
216.4375
752.4375
1162.75
1020.375
757.0625
573.5
37.4375
-141.125
398.6875
842.3125
1049.75
902.75
68.1875
-771.625
-984.0
-676.625
-120.0625
388.4375
814.25
841.3125
193.9375
-151.625
117.875
7.0
-440.5625
-908.125
-1354.6875
-1147.3125
-876.5625
-1324.5
-1471.1875
-1197.6875
-1138.75
-916.375
-800.4375
-996.1875
-1050.5
-1264.9375
-1505.75
-1455.0
-1403.875
-990.8125
-482.6875
-702.0
-1053.1875
-950.4375
-523.0625
-134.0
-183.9375
23.0625
737.875
1055.0
873.25
82.625
-923.9375
-807.1875
-375.0625
-706.8125
-774.0
-436.875
-173.6875
154.875
191.5
294.5
926.25
963.5625
331.5
276.125
174.0625
-711.3125
-821.75
55.9375
33.0625
-596.75
-594.125
-452.3125
-490.0
-830.4375
-1486.875
-1380.125
-667.0
-456.125
-390.3125
-301.5
-793.6875
-1537.0625
-1523.125
-613.0625
127.0
467.75
886.5
638.75
-153.8125
-273.6875
-187.375
-504.5625
-763.5625
-769.625
-441.0625
81.25
549.6875
852.0
612.3125
211.75
127.0
-243.25
-808.875
-1102.4375
-1270.125
-884.3125
-14.75
467.25
681.1875
635.75
-171.25
-1023.625
-1003.3125
-440.5
11.75
257.375
513.3125
506.875
-192.625
-794.1875
-528.375
-425.9375
-1101.1875
-1453.625
-1018.375
-374.875
100.25
249.0625
236.1875
229.6875
-11.8125
-426.4375
-509.875
6.3125
622.8125
675.8125
545.4375
575.625
222.3125
-290.0625
-256.5625
29.875
-9.625
-328.3125
-482.0
-564.25
-967.125
-1118.8125
-560.6875
294.4375
1226.3125
1569.9375
942.5625
687.8125
1176.875
1257.4375
1242.5
1649.875
1467.25
447.5625
-468.1875
-771.5
-458.8125
-191.5625
-557.8125
-666.125
31.5
657.5625
1035.4375
1488.9375
1703.875
1507.6875
969.4375
479.4375
461.0625
353.3125
-222.0625
-621.25
-597.5
-602.4375
-651.625
-108.6875
682.3125
455.6875
-485.1875
-1185.3125
-1575.5625
-1240.875
-424.375
-145.4375
-229.4375
-406.125
-539.0625
-185.8125
17.6875
-200.875
-33.1875
415.625
591.1875
287.75
-276.8125
-455.1875
-304.5625
-102.3125
61.5
-280.9375
-684.125
-509.3125
-284.875
-69.5625
278.0
389.3125
454.3125
396.75
-6.625
48.8125
738.125
998.0
422.6875
-332.4375
-654.875
-602.5625
-622.5
-903.25
-1122.5
-979.0625
-627.1875
-167.6875
242.5625
157.9375
-108.875
50.6875
476.3125
1066.6875
1431.375
835.25
-32.625
-443.8125
-929.6875
-1020.1875
-214.0625
199.9375
-127.5625
-348.9375
-544.3125
-493.4375
70.25
121.75
-481.5
-767.6875
-640.3125
-326.0
-84.125
-217.0625
-114.25
550.6875
917.6875
722.5
611.1875
800.0625
1115.625
1374.5
1205.625
699.875
496.1875
518.5625
376.5625
206.3125
-51.0625
-385.3125
-505.25
-401.0625
-52.5625
144.625
-26.4375
268.25
772.0625
696.6875
691.5
826.25
754.3125
744.4375
300.1875
-349.0
-218.0
31.125
-82.125
125.875
574.6875
725.5625
567.5625
428.375
323.5
34.9375
-146.0625
21.1875
383.5
751.3125
1014.25
1566.25
2207.3125
2158.4375
1956.8125
1705.6875
690.625
-108.1875
-319.1875
-1214.875
-2334.0
-2352.4375
-1588.75
-847.0625
-235.625
196.8125
287.3125
158.6875
-446.6875
-1610.625
-2111.25
-1628.3125
-1191.9375
-737.0625
32.5625
670.9375
1058.5625
1408.9375
1884.4375
1987.25
1288.75
633.625
496.375
492.25
445.0625
136.0625
-337.6875
-757.5
-887.8125
-359.625
-147.625
-646.5
-515.3125
-344.3125
-997.625
-1226.9375
-954.875
-748.75
-273.125
80.1875
-107.25
-730.4375
-1539.375
-1840.6875
-1550.875
-1132.8125
-786.0625
-762.125
-914.5625
-909.6875
-733.625
-364.5625
-208.0
-537.8125
-755.375
-583.875
-254.8125
227.9375
690.3125
631.875
-4.5625
-535.9375
-500.375
-206.5625
-134.375
-458.8125
-656.125
-207.5
116.0625
-389.0625
-873.0625
-737.4375
-790.0
-1172.4375
-885.75
-208.125
-13.25
216.875
573.1875
442.0
120.0625
-231.9375
-538.125
-372.5
-18.375
258.75
257.75
-269.4375
-484.9375
-123.4375
139.875
494.0
812.0625
745.125
781.6875
862.8125
632.8125
160.5625
-244.3125
-41.125
123.375
-509.8125
-771.8125
-164.0625
518.5
1316.9375
1963.625
1903.6875
1645.5625
1392.9375
991.6875
996.625
1477.3125
1660.75
1247.3125
591.5625
74.3125
-166.0625
-259.375
-397.5625
-486.3125
-311.6875
-194.375
-388.5
-224.875
301.9375
222.5
-61.0625
235.6875
468.5625
271.875
-169.375
-754.875
-849.5
-408.3125
-129.8125
-188.1875
-466.6875
-391.875
261.5625
576.0625
453.4375
334.0625
-11.125
-342.6875
-495.3125
-680.375
-737.8125
-768.0625
-624.625
-191.25
-184.125
-309.6875
159.6875
579.0
437.5625
13.4375
-237.625
-35.25
146.375
18.125
-110.75
-245.3125
-306.5
37.0
636.375
734.5
-84.1875
-779.0625
-311.3125
554.3125
871.4375
933.875
1072.25
1074.5625
1066.625
1295.4375
1439.0625
1397.25
1145.9375
441.25
125.625
695.25
1129.4375
1295.375
1587.4375
1761.0625
1801.5
1526.4375
1416.625
2282.6875
2946.4375
2549.4375
1892.625
1227.5
796.75
870.0625
1139.375
1360.6875
839.0
-242.875
-622.5
-692.125
-1012.0
-909.5625
-447.1875
24.9375
422.625
548.1875
508.125
360.9375
412.625
696.5
191.9375
-719.6875
-508.9375
401.3125
859.5625
885.8125
1002.75
1563.625
2214.125
2313.875
1886.3125
1347.625
957.6875
628.75
364.125
622.6875
1351.125
1723.8125
1372.25
731.9375
354.6875
439.1875
709.9375
684.875
293.1875
-48.3125
-8.0625
394.5
802.625
974.0625
1327.1875
2049.3125
2540.9375
2471.0
1953.9375
1283.4375
959.8125
983.6875
1005.1875
956.0
753.125
563.0625
923.4375
1854.5625
2606.0625
2513.0
2007.4375
1861.8125
1748.5
1250.0
663.375
61.875
-363.9375
-224.25
113.4375
226.1875
324.375
591.3125
1041.75
1536.8125
1590.25
1164.25
1085.1875
1388.9375
1103.5625
634.375
824.75
685.625
-20.125
131.5625
914.0
1065.125
744.25
596.1875
651.75
717.0
909.125
1112.875
582.3125
-345.5625
-509.3125
-71.25
424.0
781.125
814.375
1161.4375
1860.25
1851.4375
1420.75
1477.1875
1832.375
1731.125
706.1875
-375.375
-567.9375
-387.4375
-33.1875
582.6875
746.5
273.875
-420.875
-897.0
-817.1875
-276.9375
676.625
1230.4375
634.3125
520.8125
1377.4375
1296.25
729.3125
951.875
1106.0
819.875
600.625
725.1875
1217.625
1424.8125
1332.25
1319.9375
804.3125
461.625
1383.3125
2001.75
1371.625
898.75
684.1875
249.375
357.375
924.125
1412.625
1640.6875
825.8125
-256.5625
89.5
801.0
804.0
1017.0625
1338.75
1382.3125
1336.6875
678.75
-196.3125
-250.75
133.3125
457.5
779.1875
1047.6875
1379.375
1562.75
1153.0
560.875
526.1875
905.875
896.8125
288.3125
-265.5
-326.6875
-120.6875
-17.1875
-182.375
-425.3125
-335.8125
27.8125
259.375
623.0
1331.3125
1753.1875
1903.9375
2126.875
1862.1875
1181.625
864.0
990.5
1199.4375
968.8125
713.75
1469.375
2244.5
1954.0625
1642.6875
1527.4375
1017.875
675.9375
640.125
494.9375
338.4375
238.125
433.6875
973.125
1088.3125
769.8125
776.3125
810.9375
568.875
807.1875
1501.125
1782.75
1716.75
1701.9375
1437.0
811.75
276.25
-217.875
-878.625
-901.625
-47.5625
562.5
618.625
251.375
-465.1875
-436.0625
270.8125
589.25
859.5625
767.625
-12.9375
-190.1875
-124.25
-682.5625
-772.125
-25.1875
888.6875
1282.375
789.0625
559.6875
1238.875
1858.5625
1971.0625
1546.625
795.125
247.9375
-265.625
-730.9375
-469.875
595.625
1706.0625
2224.0
2247.1875
1792.6875
1197.0625
1348.25
1398.8125
677.5625
737.875
1478.3125
1717.5625
1900.125
1840.125
1302.6875
1085.375
1114.8125
1210.9375
1392.8125
1108.75
395.9375
-228.3125
-451.1875
-225.9375
119.625
473.0625
792.5625
1083.0
1556.75
1820.75
1700.5
1487.25
846.25
183.5
593.125
1700.25
2202.4375
1579.3125
873.625
1167.0
1554.6875
1301.5625
1184.5625
1261.4375
1175.25
1119.25
1020.0
1088.1875
1693.0
2213.3125
2118.6875
1727.1875
1321.6875
1169.6875
1096.8125
266.125
-710.375
-438.9375
545.3125
1352.625
1648.8125
788.625
-252.8125
-158.25
176.375
277.5
614.5
929.5
1197.25
1381.5
1435.3125
1871.9375
2308.4375
1987.0625
1253.3125
997.1875
1569.125
2066.4375
2128.1875
2622.75
2917.125
2128.9375
1301.0625
1155.375
1408.0625
1693.0625
1862.25
2139.125
2151.1875
1939.0625
2393.3125
2684.75
2022.375
1800.6875
2511.5625
3109.3125
3000.9375
2357.625
1865.25
1686.4375
1236.4375
357.875
-265.875
198.9375
1199.5
1726.9375
2211.5625
2529.6875
1985.8125
1375.5625
1223.25
1472.0
2089.8125
2007.5
1271.8125
1050.1875
987.4375
1000.0
1383.75
1477.75
1433.875
1152.5
125.875
-288.6875
408.1875
987.875
1356.4375
1448.3125
1066.6875
1083.1875
1377.6875
1136.125
769.375
620.3125
511.6875
792.375
1410.6875
1505.375
1291.5
1672.1875
1989.6875
1700.4375
1819.4375
2384.1875
2675.375
2869.1875
2945.8125
2872.5
2771.5625
2304.0
1848.75
1731.1875
1430.5
1368.0
1778.1875
1819.0625
1735.25
1991.3125
2049.8125
1879.5
1813.0
1890.0625
2246.5625
2675.0625
2731.3125
2492.3125
2252.125
2158.5
2272.25
2340.375
2058.875
1783.5625
2024.4375
2583.1875
2997.25
2903.4375
2067.125
1083.8125
902.375
1290.25
1333.0625
930.0
567.0625
754.0
1770.5625
2680.125
2361.125
1700.1875
1720.625
1728.6875
1473.9375
1468.5625
1475.625
1235.5625
1165.1875
1641.875
2175.5
2152.625
2015.875
1857.6875
1462.625
1770.8125
2450.8125
2055.8125
1335.875
1218.5
1249.0625
1552.9375
2176.625
2534.0625
2379.875
2035.25
2307.0625
3044.6875
3169.0
2962.5625
3309.625
3866.75
3822.1875
3229.5
2830.375
2605.75
2403.5
2856.5
3391.875
3008.3125
2362.25
1797.8125
1037.8125
542.25
396.875
298.75
331.25
521.0625
586.0
188.3125
-191.75
117.75
586.25
724.125
686.8125
526.4375
443.125
344.25
183.8125
346.75
413.25
209.75
385.1875
826.875
1349.1875
1800.125
1846.5625
2137.25
2672.625
2758.3125
2993.625
3268.75
2684.4375
1722.25
985.1875
826.875
1531.0
2441.4375
2999.25
2830.9375
1766.75
1057.0
1330.0625
1401.4375
886.25
601.5
683.75
587.5625
640.25
1443.625
2168.9375
2369.5625
2652.25
2476.8125
1777.5625
1627.3125
1701.0625
1730.0
2177.375
2234.1875
1578.25
1199.9375
1178.375
1052.5
1027.0
1322.25
1496.25
1204.875
1118.8125
1633.6875
1965.3125
1732.1875
1421.1875
1285.1875
1124.75
885.5
925.25
1306.875
1714.5625
2302.0
3047.9375
3210.0
2756.0
2554.4375
2769.3125
3039.375
3563.9375
4142.6875
3936.25
3272.9375
3083.0625
3035.5625
2589.3125
2211.875
2269.4375
2367.625
2283.5625
2190.5
2084.5625
2242.125
2762.0
2586.625
1457.875
653.8125
709.5
1261.0
1844.3125
2200.8125
2719.625
3292.0625
3513.0
3749.25
3780.8125
3308.75
3056.25
3131.3125
3037.5625
2625.1875
2066.9375
2067.5625
2803.375
3475.125
3632.4375
3426.375
2933.9375
1883.625
729.1875
641.4375
1211.875
1335.25
1121.1875
794.4375
567.0625
423.1875
90.1875
341.625
1113.5
1270.125
1088.5
883.25
756.5
1265.0625
1807.75
2040.625
2409.0
2792.6875
3361.8125
3599.875
2904.8125
2431.75
2404.4375
2331.0
2523.75
2439.625
2303.8125
2922.5625
3411.125
3545.4375
3656.25
3509.0625
3850.875
4671.375
5083.0
5203.8125
4724.0
3600.4375
2874.1875
2667.3125
2599.0625
2501.375
2321.0
2401.4375
2487.625
2306.4375
2271.5625
2150.9375
1802.875
1551.5
1173.3125
995.5625
1454.25
1774.1875
1702.8125
1869.75
2136.5
2085.9375
1942.8125
1932.3125
1836.6875
1556.9375
1325.3125
1185.625
1172.875
1691.625
2687.375
3302.6875
3102.3125
2693.4375
2791.1875
3243.6875
3406.8125
3348.6875
3505.75
3457.0
2798.875
2115.25
2003.5
2376.1875
2553.3125
2245.5
2201.4375
2521.0625
2790.75
3552.75
4473.75
4460.125
3872.0
3280.25
2886.5
2836.25
2529.9375
2151.5625
2314.875
2265.8125
1912.5
1894.1875
1830.125
1668.25
1763.0
1995.125
2173.8125
1914.875
1501.25
1687.75
1978.6875
2039.9375
2574.375
3361.6875
3565.8125
3167.5
2646.5
2459.75
2884.625
3775.875
4438.3125
4283.25
3621.4375
3150.3125
3038.125
2926.875
2711.1875
2777.6875
3145.0625
3479.0
3649.3125
3452.9375
2939.875
2460.875
2163.8125
2407.9375
3216.125
3887.9375
4273.375
4563.1875
4614.75
4420.0625
4095.4375
3828.25
3611.25
3379.5
3577.1875
3949.5625
3833.6875
3750.875
3836.6875
3544.75
3097.6875
2608.1875
2263.1875
2435.25
2538.4375
2535.6875
2932.625
2980.625
2462.125
2439.875
3190.25
3981.5625
4159.125
4122.9375
4744.5
5376.625
4860.375
3913.625
3883.0625
4482.5
4632.25
4280.375
4098.9375
4300.0
4362.0625
3855.25
3539.125
4011.875
4210.75
3751.75
3698.8125
4055.8125
4107.1875
3939.0
3918.4375
4126.25
4283.25
4179.375
3897.1875
3407.4375
2740.0
2127.625
2089.625
2780.5625
2993.5
2390.0625
2353.875
2760.375
2736.6875
2777.5
2968.0
2999.9375
2992.75
2796.8125
2703.0
2978.5625
2836.6875
2047.75
1655.8125
2312.125
3182.8125
3294.25
2994.375
2748.625
2577.25
2575.8125
2445.5
2383.5
2864.6875
3212.9375
3299.8125
3499.9375
3392.9375
3554.5
4401.75
4790.125
4648.6875
4411.875
3919.9375
4001.125
4874.4375
5230.8125
4693.625
3910.75
3144.6875
2382.6875
1939.8125
1924.8125
1719.875
1624.6875
2480.3125
3338.5625
3448.6875
3477.5
3295.75
2949.1875
2990.5625
2782.5625
2503.125
3275.5625
4242.5625
4173.4375
3642.5
3380.75
3430.5625
3844.0625
4470.1875
4733.4375
4653.5625
4877.4375
5021.5625
4521.5
4149.1875
3987.625
3368.75
3007.1875
3330.8125
3646.1875
3991.0625
4468.5
4812.9375
5165.5625
5144.125
4321.3125
3349.5
2711.875
2389.6875
2492.4375
2891.1875
3354.3125
3574.625
3352.75
3389.5
3759.625
3289.6875
2598.6875
3182.0
3840.0625
3467.5625
3493.25
4383.4375
5271.75
5947.5625
5753.5
4531.625
3645.875
3395.5
3397.9375
3901.125
4296.5
4350.0
4788.875
5170.9375
5341.625
5657.875
5041.3125
3746.8125
3542.25
4031.0625
4330.3125
4672.9375
4911.3125
5240.5
5839.3125
6147.0
6250.5
6222.6875
5927.75
5753.1875
5281.75
4547.125
4864.9375
5783.1875
6014.625
5818.5625
5433.3125
4740.8125
3901.4375
3186.125
3159.4375
3568.0
3621.9375
3557.5
3364.9375
2742.375
2580.8125
3412.9375
4427.25
4938.75
5074.125
5256.6875
5555.4375
5928.875
6429.875
6762.375
6970.3125
7464.375
7780.875
7351.1875
6700.8125
6692.1875
7345.375
7746.6875
7532.4375
7311.125
7210.125
7342.1875
8208.0
9102.125
9242.125
9199.6875
9006.375
8392.625
8131.8125
8268.375
8177.5625
8150.0625
8234.3125
8239.8125
8748.6875
9665.375
10025.9375
9741.9375
9548.25
9622.1875
9430.0625
9259.0
9905.5
10659.0
10699.375
10595.6875
10552.6875
10358.0
10267.0
10353.0625
10419.25
10180.8125
9717.875
9414.1875
9014.3125
8585.5625
8581.875
8435.125
7931.25
7515.375
6913.0
6252.6875
6173.375
6546.0625
6937.375
7171.0625
7296.25
7322.9375
7282.5625
7367.1875
7226.9375
6801.75
6856.4375
7152.375
7019.9375
6638.125
6237.0625
6242.6875
6614.0
6351.875
5563.5
5236.125
5548.0
6264.6875
6948.0625
6974.25
6351.4375
5949.125
6209.1875
6374.6875
6244.5
6306.0625
6218.9375
6136.625
6638.5625
7092.5625
7239.75
7586.8125
7842.875
7430.5
6372.125
5456.9375
5372.375
5751.875
6221.875
6744.5
6866.3125
6249.75
5326.125
4940.625
5155.4375
5434.0625
6010.8125
6808.8125
7023.125
6766.25
6527.0
6404.1875
6272.75
5999.875
6282.3125
7233.75
7606.25
7073.0625
6123.0625
5356.0625
5335.5625
5130.1875
4333.4375
4263.0
4782.4375
5130.1875
5678.0625
6175.6875
6302.5625
6394.375
6342.875
6272.5
6684.8125
7217.1875
7165.125
6875.125
7089.1875
7439.9375
7424.375
7303.5625
7025.125
6714.6875
6799.5
6871.375
6948.5
7503.25
7969.4375
8206.25
8596.3125
8496.9375
7589.6875
6481.1875
5768.6875
5934.5
6488.75
6613.6875
6793.625
7263.5625
7490.375
7706.3125
8047.25
8327.125
8967.0
9936.1875
10549.25
10328.125
9254.25
8306.0625
8488.0
9331.8125
9687.0
9306.0625
9336.4375
10134.5625
10099.8125
9131.75
8763.5
8836.5
8881.0
9170.0
9357.5625
9424.4375
9452.6875
9026.4375
8762.0625
9355.4375
9880.5625
9364.75
8477.0625
8341.125
8730.5
8999.75
9224.4375
9429.1875
9611.0
9748.9375
9720.0
9880.25
10155.3125
10157.9375
9957.5
9219.0
8411.8125
8496.9375
8662.375
8845.1875
9836.6875
10342.8125
9886.125
9698.5625
9795.5
9961.5
9934.625
9126.3125
8740.0625
9773.9375
10666.0625
10488.5625
10250.1875
10320.0625
10396.6875
10571.375
10573.875
10475.4375
10941.5625
11297.5
11114.0
11472.75
11961.75
11773.4375
11794.25
11959.125
11719.4375
11844.3125
12385.5625
12453.0
11868.75
11243.375
10996.8125
10735.375
10540.375
10902.4375
11101.875
10678.875
10250.6875
10022.4375
10105.9375
10525.9375
10815.25
10998.25
11225.6875
11160.9375
10904.0
11087.875
11655.1875
11519.375
10505.625
10082.125
10625.625
11032.9375
11295.375
11926.375
12423.125
12488.9375
12519.4375
12654.4375
12911.6875
13196.375
13072.875
12536.6875
12059.1875
12220.6875
13441.0
14826.1875
15363.375
15639.4375
15847.0625
15805.1875
16185.3125
16561.6875
16450.5
16486.0
16132.625
15299.125
15095.0
15044.5625
14710.5625
14584.875
14277.1875
13860.8125
13981.3125
14510.0
15063.4375
15138.1875
14854.4375
14963.875
15350.125
15810.625
16361.25
16303.3125
15510.5625
14990.6875
15372.9375
16070.1875
16234.125
16013.0
15677.0
15105.6875
14790.125
15012.75
15272.75
15465.75
15914.375
16504.0
16741.25
16806.375
17041.25
16805.25
16278.625
16368.9375
16552.5625
16566.9375
16824.25
17013.1875
17352.875
18090.0625
18802.875
19309.25
19106.9375
18482.125
18459.625
18548.1875
18571.3125
19119.6875
19609.9375
19920.75
20504.6875
21089.6875
21726.0
22680.4375
23583.8125
23608.9375
22879.6875
22757.3125
23118.0
23237.5
24055.5
25619.25
26943.125
27580.125
27178.75
26742.25
27253.0
27944.6875
28707.1875
29474.6875
29869.8125
30899.75
32314.25
32598.0625
32405.3125
33215.9375
34982.8125
36791.75
38551.1875
40715.125
42680.8125
44215.125
46043.6875
47858.4375
49084.8125
49710.625
49669.0
48939.25
47463.9375
45710.8125
43953.4375
41724.5
39857.4375
38757.25
37273.75
36028.375
35540.625
34493.8125
33109.625
32284.5625
31686.5625
31090.75
30646.0
30489.4375
30401.875
30209.0
30048.6875
29450.8125
28544.625
28131.3125
28016.625
28310.75
29038.4375
29353.8125
29519.8125
29633.5
29233.0625
29144.3125
29444.0625
29446.0625
29424.5
29210.625
28811.0
28852.5625
29121.1875
29625.875
30263.25
29910.1875
28860.0
28422.875
28400.375
28602.0
29655.375
30733.3125
30577.8125
29838.5625
29323.125
29002.875
29075.3125
29261.25
29399.0
29984.5625
30328.125
30068.0625
30587.75
31837.1875
32301.5
31984.125
31803.4375
31839.875
31896.375
32320.75
33057.875
33356.375
33213.75
33290.3125
33974.4375
35186.75
36186.8125
36710.1875
37247.4375
37497.6875
37203.625
37086.1875
37463.375
37997.3125
38346.8125
38408.625
38367.875
38467.75
38986.5625
39766.75
40429.0625
41277.8125
42052.625
41923.1875
41500.125
41446.5
41320.5625
41430.9375
42215.5625
42997.25
43664.6875
44853.0625
46057.125
46413.375
46396.3125
46388.0625
46007.4375
45855.75
46434.875
46866.875
47093.25
47701.125
48111.875
48140.8125
48468.0
48973.0625
49312.625
49590.6875
49814.375
50164.5625
50713.5
51048.8125
51188.75
51551.6875
52286.6875
53292.125
54074.375
54351.625
54445.875
54427.0
54509.8125
55024.875
55465.375
55865.125
56630.5625
56874.0
56616.375
57049.125
57642.0625
57803.375
58308.5
58984.625
59329.0625
59792.125
60398.0
60931.5
61478.5
61737.4375
61923.25
62812.4375
64019.75
65021.0625
66375.1875
67867.1875
68703.6875
69560.625
71158.875
72737.1875
73683.5
74297.6875
75013.4375
76091.875
77209.0
77921.0
78801.125
80368.0625
82031.25
83527.5625
85138.6875
86635.1875
88020.3125
89719.8125
91575.75
93227.8125
94715.8125
96265.9375
97944.6875
99536.75
101263.6875
103731.625
106589.4375
108852.375
110412.4375
111952.0
113850.5
116154.4375
118997.125
121847.375
124148.375
126840.125
130118.0
132785.5
135699.5625
139949.1875
143775.8125
146289.4375
149121.4375
153276.125
158425.6875
163736.1875
168510.8125
172999.875
177803.5625
183296.5
189671.75
196515.875
203302.3125
210040.75
216917.6875
224287.875
232245.9375
240072.8125
247617.125
255984.375
265689.6875
275814.5625
285705.0
296174.375
308012.25
320787.0
334242.75
348521.0
363505.8125
379782.25
397526.0
415959.0
435817.75
457726.9375
480540.5625
504030.75
528016.875
551847.3125
576526.75
601893.8125
626353.875
650226.125
673007.3125
692573.25
708310.625
719565.125
725164.3125
725262.625
720058.5
709482.0625
694048.1875
674360.875
651668.625
627722.125
602982.375
577122.1875
550860.75
525123.8125
499832.5
475356.1875
452484.5
430777.125
410187.0625
391519.875
374030.1875
357195.1875
342249.5625
328821.0625
315316.3125
302095.9375
289972.6875
278983.0
269242.3125
259997.4375
250621.875
242103.875
234501.8125
226813.875
219413.1875
212753.3125
206552.1875
200712.6875
194668.25
188352.6875
182964.25
178517.6875
173852.0
169138.0625
165049.0625
160895.9375
156289.3125
152256.25
148909.25
145475.375
142145.0625
138911.9375
135678.4375
133292.4375
131574.9375
129452.4375
126978.375
124600.25
122301.875
119962.125
117638.0625
115354.3125
112919.0625
110626.9375
108749.5625
107104.625
106065.625
105359.125
104030.875
102457.625
100880.75
98877.0
96827.25
95003.75
93522.1875
92362.0
90849.5625
89083.5625
87462.3125
85936.4375
84855.8125
83916.5625
82740.375
81964.875
81486.625
80918.8125
80352.8125
79378.375
78061.3125
76868.4375
75529.8125
73929.375
72465.0
71490.5625
71026.625
70861.9375
70669.5625
69822.25
68615.9375
67990.375
67350.75
66503.625
66557.5
66768.5625
65999.375
65104.375
64563.5
63852.0625
62976.5625
62247.9375
61725.75
61415.6875
61280.5
60818.375
59757.125
58750.1875
57971.1875
57125.375
56488.5625
55606.9375
54023.25
53067.3125
53360.125
53764.75
53839.0625
53519.8125
52486.5625
51416.875
50963.8125
50894.6875
51032.0625
50805.5
49945.75
49357.8125
48998.375
48427.75
48394.375
48481.9375
47737.3125
46986.375
46600.1875
45959.1875
45250.9375
44789.5625
44601.875
44657.9375
44695.0
44485.8125
43790.5625
43117.5
43527.0625
44176.4375
43589.0
42615.5625
42268.375
41931.5625
41563.0
41724.75
41905.0
41515.5625
40791.875
40037.9375
39537.125
39247.625
38819.4375
38706.375
39047.25
38905.3125
38456.5
38397.125
38205.125
37694.625
37251.5625
36944.25
37057.875
37331.1875
37112.8125
36782.375
36458.625
35837.1875
35684.4375
36008.5625
35626.25
34826.5625
34474.25
34446.1875
34753.3125
34985.375
34313.75
33450.6875
33467.75
33965.0
34151.0625
33937.25
33747.4375
33509.9375
32830.5625
32388.25
32527.125
32187.0
31378.5625
31148.875
31296.375
31081.3125
30591.9375
30121.3125
29555.125
29108.9375
29217.125
29296.5625
28966.0625
29087.6875
29585.625
29473.875
28891.0
28507.125
28654.125
29378.125
30190.5
30380.375
29676.1875
28744.3125
28562.3125
28789.25
28312.9375
27295.3125
26799.4375
26890.875
26786.75
26350.3125
25959.75
25924.25
26511.4375
27047.5625
26463.9375
25410.25
25200.6875
25544.875
25482.125
25155.8125
25066.75
24863.25
24665.875
25130.5625
25284.5
24441.0
24006.375
24250.25
24337.1875
24651.875
25074.4375
24925.3125
24688.5625
24801.5
25106.5
25430.5
25446.4375
25116.625
24510.5625
23647.1875
23052.3125
22788.5625
22434.625
22292.75
22333.75
22190.3125
22274.0
22350.0625
22001.625
22084.1875
22374.25
21807.6875
21226.75
21309.875
21246.0625
21092.8125
21266.0
21234.1875
20631.875
19660.125
18969.3125
19397.5
20566.25
21159.25
21028.1875
20894.375
20523.25
19526.1875
18805.25
19047.0625
19482.25
19616.5625
19863.5625
19922.8125
19178.875
18306.625
18164.125
18329.6875
18302.3125
18512.9375
18953.3125
18616.5625
17674.8125
17492.0625
17786.75
17729.5
17904.3125
18314.75
18505.25
18463.25
17693.5
16964.5
17322.75
17513.5
17329.375
17671.0625
17938.6875
18354.4375
18911.875
18374.375
17608.6875
17595.75
17710.125
17901.25
17783.0
17102.4375
16682.4375
16563.875
16598.625
16866.1875
17006.25
17088.375
17124.625
17024.5625
17109.25
17258.5
17208.0625
16734.6875
16030.25
16023.0625
16453.625
16610.0625
16644.25
16311.8125
16118.8125
16522.0
16285.875
15657.75
15508.3125
15053.4375
14672.25
15036.9375
15371.9375
15481.6875
15458.5625
15253.6875
15225.5625
15494.8125
15925.75
15762.8125
14684.6875
14016.75
14042.125
13993.25
14275.5
14802.625
15049.25
15276.6875
15057.875
14118.125
13479.1875
13640.75
14076.75
14276.25
14418.75
14865.6875
15023.75
14641.125
14534.25
14550.1875
14225.3125
14080.9375
13903.5
13207.125
12709.8125
12843.4375
13007.3125
12485.0
11555.25
11617.125
12650.6875
13184.5625
13365.625
13862.375
14143.8125
13963.1875
13456.1875
12761.8125
12209.375
11831.875
11598.1875
11451.6875
11632.0
12579.75
13165.3125
12614.4375
12334.1875
12399.25
11930.5
11596.1875
11512.5
11449.9375
11760.875
11966.375
12123.5
12660.5
12705.5625
12343.0625
12440.0625
12281.125
11551.5
11483.375
12342.8125
12657.0625
11628.625
10676.375
11051.4375
11860.125
12085.25
11892.375
11680.1875
11746.1875
12089.375
12310.4375
12156.0
11719.25
11231.4375
10705.8125
10177.8125
10155.5
10804.5625
11659.0
12242.5625
12186.4375
12001.25
12306.4375
12209.375
11581.5625
11540.3125
11705.3125
11716.25
12017.625
12000.3125
11706.875
11845.25
11769.0
11126.5625
10632.0625
10792.3125
11234.25
11050.75
10673.125
10785.5
10529.5625
9909.75
9615.4375
9444.5
9610.625
10007.875
10277.0625
10850.4375
11012.25
9984.4375
8906.625
8622.625
8806.875
9009.4375
9221.8125
9458.125
9059.6875
8565.75
9229.1875
10006.375
9903.4375
9791.125
9980.5625
10357.6875
10923.0625
11023.75
10297.1875
9498.75
9465.4375
9750.875
9807.0625
10136.6875
10404.75
10183.6875
10316.25
10485.0
10093.4375
10046.75
10404.4375
10526.75
10488.6875
10321.8125
9999.125
9440.125
9148.0625
10125.4375
11300.5
11171.1875
10887.9375
11203.5625
11130.8125
10818.5625
10721.6875
10450.3125
10481.0
11045.0625
11082.125
10903.1875
11606.6875
12386.4375
12695.0
13707.375
15670.3125
17776.3125
20002.5625
22562.625
25459.9375
29440.1875
35484.0
43285.6875
51173.1875
57217.9375
60664.625
61834.1875
60310.25
55748.8125
49354.625
42199.625
35307.875
30193.5625
26606.125
23459.3125
20701.625
18175.1875
15999.5
14687.8125
13960.5625
13400.0625
12756.0
12021.8125
11541.5
11012.6875
10199.9375
9748.625
9967.0625
10288.625
10147.25
10068.25
10535.0
10773.875
10709.375
10785.4375
10757.875
11037.625
11481.875
11239.125
11011.4375
11097.5
10846.4375
10615.8125
10647.125
11001.6875
11650.375
11661.625
11136.625
11043.4375
11139.125
10765.3125
9758.125
8703.1875
8394.5
8556.6875
8769.5
9136.0
9469.4375
9630.5625
9716.25
9725.0
9623.625
9410.375
9227.1875
9169.6875
9281.4375
9611.4375
9926.3125
10049.8125
9831.4375
9201.4375
8955.25
9610.9375
10372.25
10606.8125
10662.0
10906.9375
10818.5625
9979.0
9147.9375
8740.3125
8591.8125
8771.25
8546.0
7743.3125
7633.125
8072.8125
8134.75
8064.9375
7826.5625
7350.75
7320.125
7641.125
7653.3125
7513.625
7584.5
7571.0
7356.875
7487.4375
7979.6875
8228.4375
8061.1875
7623.8125
7211.9375
7099.8125
7051.0
7009.125
7223.4375
7467.25
7693.8125
8072.25
8062.3125
7460.3125
6884.3125
6558.375
6704.75
7584.5
8452.1875
8806.9375
9007.5625
8922.375
8354.5625
7613.1875
7086.5
6965.0
6736.1875
6228.0
6026.9375
5890.4375
5636.25
5530.25
5253.375
5360.9375
6111.875
6138.9375
5776.625
6257.625
6875.1875
6951.9375
6741.4375
6700.9375
7029.375
7046.0625
6732.0
6766.75
7008.375
7311.4375
7212.3125
6327.25
5866.75
6122.875
6059.75
5977.8125
6222.5625
6346.75
6340.4375
6178.3125
5907.5625
5754.1875
5587.0
5457.0
5365.9375
5069.375
4989.3125
5571.75
6247.3125
6327.25
6059.6875
5957.5625
5884.5
5686.0625
5525.9375
5418.0625
5505.0625
5702.6875
5685.1875
6012.75
6767.75
6690.625
5749.875
5087.9375
4989.375
5366.625
6006.75
6515.3125
6822.125
6660.875
6148.875
6098.3125
6330.5
6353.875
6417.875
6181.4375
5395.0625
4919.0625
5094.125
5350.625
5406.625
5442.375
5685.25
6219.125
6772.5
6814.1875
6533.625
6451.6875
5940.625
4775.6875
4007.25
3649.3125
3314.8125
3475.6875
3823.4375
3798.4375
3825.25
4214.375
4647.8125
4662.875
4353.875
4192.75
4113.3125
4294.3125
5054.5
5486.5625
5016.5
4577.3125
4670.4375
4853.5625
5028.3125
5156.8125
4708.125
3994.25
4055.625
4591.5625
4759.25
4657.875
4492.125
4492.4375
4737.3125
4735.5
4581.5625
4742.5
5109.625
5245.3125
4630.375
3680.25
3465.5625
3874.875
4414.6875
5155.0
5775.75
5812.75
5469.4375
5213.1875
4847.4375
3998.875
3347.3125
3567.9375
4301.6875
4901.3125
4835.6875
4408.5
4381.4375
4461.625
4226.0
4151.375
4682.0
5100.8125
4378.1875
3929.0625
5246.4375
6374.5
6542.75
7133.375
7095.125
5930.3125
5345.0
5405.125
5574.875
5706.625
5133.9375
4326.6875
4194.0625
4478.0625
4625.25
4330.1875
4018.625
4151.0
4124.125
3761.375
3485.3125
3096.9375
2588.9375
2431.5625
2863.3125
3567.375
3861.75
3855.625
3929.0625
3589.25
2983.25
2887.5625
3062.1875
3153.3125
3155.625
2819.8125
2323.0
2097.125
2180.375
2347.125
2302.25
2280.1875
2649.0625
3146.5625
3633.0
4165.875
4788.6875
5572.0
5741.625
4848.5625
3835.9375
3107.9375
2543.5625
2379.8125
2528.5625
3084.0625
3928.375
4126.3125
3480.1875
2550.5
1905.8125
2081.4375
2672.625
2782.9375
2533.8125
2804.375
3541.375
3629.8125
3288.6875
3363.6875
3164.8125
2784.75
3071.0
3418.9375
3529.875
3337.25
2585.5625
2273.0
2467.25
2373.0
2501.6875
2651.9375
2396.375
2458.4375
2647.3125
2693.8125
2999.3125
3005.25
2505.1875
2274.8125
2222.6875
1897.3125
1761.25
2037.1875
2139.5
2186.0
2584.0625
2935.25
3333.625
4004.25
4229.5625
3858.875
3703.125
4323.0625
5044.1875
4630.75
3635.6875
3149.5625
2742.875
2390.3125
2569.1875
3035.6875
3528.8125
3830.375
4057.0
4363.4375
4195.0625
3508.375
2807.3125
2424.9375
2575.9375
3003.5625
3591.3125
3964.0625
3563.9375
3302.8125
3343.8125
2805.4375
2518.4375
2785.6875
3056.0625
3624.6875
3782.75
3236.3125
2971.375
3024.5
3462.0625
3835.9375
3155.625
2519.375
2673.8125
2669.5625
2489.0
2456.875
2500.0625
2421.75
2035.625
1982.5625
2404.125
2567.375
2563.5625
2776.125
3387.125
4282.5625
4677.9375
4430.4375
4159.6875
4034.0625
3832.6875
3418.8125
3091.8125
3173.0625
3558.0
3908.5625
3596.9375
2721.875
2372.0
2782.75
3225.1875
3171.6875
2756.125
2594.6875
2838.8125
3187.25
3300.8125
3074.8125
2846.25
2120.4375
770.6875
564.6875
1571.8125
2201.8125
2625.0625
2870.875
2458.25
2376.125
3016.5625
3279.4375
2767.25
2528.1875
3207.1875
3626.375
3049.6875
2386.625
2127.375
2210.9375
2549.5
2720.375
2682.1875
2735.1875
2829.125
2782.9375
2972.375
3756.8125
4115.1875
3530.1875
3307.5
3788.3125
4334.125
4628.125
4076.8125
3310.875
3561.25
4022.5
3643.5
2825.125
2227.375
1793.875
1094.25
716.6875
1231.4375
1796.875
1943.375
1826.4375
1727.375
2400.5625
3422.5
3689.0
3478.5
3416.6875
3608.9375
3791.5
3770.0
3946.375
3983.75
3252.1875
2570.0
2646.5
3134.4375
3419.0
3156.6875
3092.1875
3516.1875
3444.6875
3081.5
3088.8125
3024.5625
2820.4375
2567.125
2344.0625
2885.0
3782.625
3859.8125
3444.0625
3222.75
3129.75
3211.9375
3708.0625
4467.0
4693.1875
4128.0
3589.125
3055.3125
2091.5625
1445.125
1382.0625
1418.6875
1598.625
1751.0625
1679.25
1490.75
1103.4375
1014.4375
1610.8125
2222.125
2462.375
2467.25
2487.25
2636.3125
2340.3125
1776.375
1958.0
2431.875
2229.3125
1770.875
1754.25
1957.9375
2068.8125
2610.9375
3559.875
3690.25
2688.8125
1343.25
394.75
449.1875
1139.125
1672.3125
2157.8125
2743.8125
3247.625
3343.0625
2739.9375
2119.0
2055.3125
1935.1875
1588.4375
1690.75
2276.375
2521.0625
2298.75
2450.4375
2769.9375
2506.1875
2027.625
1375.4375
379.375
29.0625
713.25
1703.25
2576.8125
2852.8125
2114.625
1176.5
1140.1875
1678.5625
2003.1875
2261.4375
2485.5625
2482.625
2784.375
3437.4375
3519.4375
2648.4375
1665.4375
1730.4375
2511.25
2649.5
2236.8125
2171.875
2214.0625
1805.625
1475.5
2026.875
2715.5625
2485.4375
2130.9375
2249.25
2041.0
1584.9375
1653.375
2199.1875
2849.75
3394.8125
3729.25
3901.8125
4000.375
3815.5
3167.875
2656.3125
2616.0
2471.875
2364.9375
2834.25
3288.625
2902.625
1980.0625
1669.125
2085.875
2089.375
1847.125
2195.9375
2395.1875
2060.25
1964.9375
2042.9375
2012.9375
2210.5625
2491.125
2619.0
2919.6875
3170.8125
2828.375
2329.375
2176.5625
2183.4375
2209.75
1999.875
1536.125
1337.5625
1453.8125
1920.5625
2533.875
2304.3125
1706.5625
1636.0
1190.25
591.3125
1082.5
2139.125
2985.3125
3168.75
2365.0625
1563.3125
1468.8125
1610.3125
1473.5
733.8125
201.5
686.125
1135.625
1170.1875
1467.5
1398.0625
779.125
709.6875
1231.0
1727.5
2171.0625
2345.875
2028.3125
1846.4375
2262.8125
2715.5
2744.0
2586.75
2569.8125
2488.625
1597.75
197.25
-437.625
-514.1875
-575.0625
54.625
1031.75
1446.25
1639.5625
1816.125
1810.875
1805.9375
1923.5625
2273.25
2556.9375
2481.6875
2586.125
2810.25
2473.4375
1753.125
1123.1875
786.125
470.875
-171.25
-289.375
565.0
1173.75
1152.0625
1266.375
1689.0
2162.0625
2125.0
1147.625
76.0625
8.375
669.125
1258.4375
1720.625
2089.4375
2121.9375
1982.8125
1802.9375
1648.875
1986.9375
2387.125
2032.1875
1621.6875
1808.3125
2115.25
2347.875
2442.9375
2347.5625
2402.1875
2455.0
2380.875
2667.6875
2858.1875
2240.125
1732.375
1952.5
1902.25
1421.0625
1526.9375
2331.75
2969.0
2631.3125
1640.25
1269.625
1482.1875
1322.9375
969.5625
604.8125
105.5625
-30.3125
59.3125
-115.5625
-173.5625
139.9375
700.5
1404.125
2004.125
2407.625
2478.1875
2082.4375
1477.5
837.875
364.9375
194.8125
122.0625
567.4375
1700.75
2359.4375
2267.25
2341.125
2496.9375
2233.6875
1826.625
1600.3125
1529.625
1430.5
1152.3125
1045.25
1640.9375
2637.6875
3379.75
3787.5
3627.1875
2815.375
2437.4375
2716.875
2313.125
1397.875
1227.0625
1234.5625
614.125
134.9375
234.8125
521.9375
860.1875
930.9375
700.5625
942.5625
1521.625
1681.0
1738.125
1989.0
2251.4375
2662.8125
2918.25
2686.6875
2377.125
2013.6875
1485.5625
1121.375
794.25
509.125
819.5
1503.75
1898.875
1858.1875
1214.625
286.5
382.0625
1527.375
1948.75
1380.5625
1221.1875
1423.3125
1239.25
1247.5625
1798.125
2167.1875
2179.5625
2140.625
1834.3125
1378.375
1406.5625
1610.8125
1274.0625
832.875
1065.625
1876.0625
2642.0625
2920.9375
2763.25
2554.0
2663.0
2946.25
2739.9375
1973.125
1145.375
350.75
-264.625
-377.8125
-60.0625
447.375
908.4375
1460.8125
2378.3125
3108.4375
3105.5
2611.5
2143.9375
2234.1875
2678.9375
2704.75
1975.25
773.6875
416.4375
1394.75
1931.6875
1716.0625
2167.875
2793.0
2671.4375
2243.75
2036.3125
2067.8125
1799.3125
1300.0
1352.0625
1800.5625
2189.4375
2255.125
1821.75
1386.0
937.0625
461.6875
764.875
1311.625
1335.8125
1385.375
1439.875
1297.0
1037.6875
520.6875
274.8125
572.5625
987.375
1426.25
1846.875
2238.75
1992.8125
857.9375
684.5
1638.25
1785.6875
1549.125
1445.6875
860.4375
664.625
923.25
655.75
204.25
32.8125
384.1875
983.0
929.1875
797.375
1175.1875
1255.375
1106.125
1148.6875
1192.25
1358.75
1561.8125
1784.3125
2395.0625
3070.5625
3373.0625
3299.375
2865.6875
2407.25
2180.3125
2067.75
1970.3125
1496.0
491.375
-355.0625
-456.375
380.8125
1883.625
2905.6875
2751.0
2159.1875
2077.5
2520.0
2736.6875
2474.25
2363.375
2457.6875
2231.5
1777.4375
1465.0
1463.8125
1499.6875
1121.0625
844.4375
1219.125
1729.3125
1962.1875
1745.75
1391.0625
1915.125
2790.6875
2849.375
2880.125
3151.9375
2536.4375
1492.6875
1235.125
1675.125
2295.1875
2630.625
2249.875
1397.8125
684.0625
438.3125
811.625
1555.0625
1949.3125
1720.5
1223.875
678.875
163.3125
-11.125
394.3125
963.8125
1103.0625
960.8125
660.75
-45.4375
-589.25
-379.5
131.1875
548.625
905.6875
1245.25
1406.3125
1201.25
1239.8125
1697.0
1585.625
1262.1875
1724.9375
2212.9375
1986.9375
1378.8125
889.5625
1128.0625
1920.9375
2562.4375
3057.6875
3260.125
2982.5625
2749.875
2525.375
2050.875
1969.375
2342.625
2415.0625
2314.375
2588.3125
3024.4375
3090.4375
2567.6875
1807.75
1542.5
1973.3125
2304.25
1900.375
1762.0625
2901.25
3960.0
3786.625
3506.75
3391.375
2591.0
1737.4375
1733.875
2270.6875
2518.625
1888.4375
830.25
278.875
358.9375
494.75
260.125
-11.125
21.125
282.1875
1147.1875
2432.125
3261.375
3773.5
4004.375
3519.0
2621.125
1469.875
623.0
927.1875
1496.875
1700.625
2038.4375
1925.625
1228.625
877.8125
774.375
671.9375
810.25
1013.0625
1073.5
937.875
837.1875
1124.75
1383.4375
1436.0625
1877.0
2330.75
2205.0625
2055.9375
1757.1875
1011.8125
1098.9375
1745.8125
1047.5
122.5625
681.625
1310.4375
1242.875
1402.6875
1662.5
1746.375
1849.4375
1975.8125
2150.5
1798.625
587.8125
-229.5625
366.125
1916.3125
3426.125
4020.5
3612.4375
3009.875
2774.4375
2600.0625
2136.4375
1812.9375
1911.6875
1790.875
1332.6875
1432.3125
2190.125
2723.25
2816.6875
2675.0625
2014.4375
1174.0625
997.4375
1253.75
1629.25
2229.125
2408.5
2131.4375
2129.9375
1927.9375
1293.25
1084.9375
1344.375
1840.75
2544.25
2789.125
2534.9375
2459.0625
2280.1875
1564.5625
980.5625
1017.1875
1088.3125
1173.9375
1981.0
2779.25
2615.875
2249.25
2054.875
1772.875
1853.0
2034.5625
1894.25
2151.375
2893.1875
3475.25
3750.5625
3666.6875
3280.25
2879.25
2727.5625
2819.375
2729.4375
2508.6875
2369.6875
1844.0
1164.375
901.5625
703.0
649.75
956.6875
1071.75
977.1875
872.0
564.8125
237.6875
114.25
296.375
834.375
1423.4375
1945.375
2279.25
2040.8125
1478.375
1046.5625
699.5
572.5
1052.5
1843.9375
1902.625
1226.875
1108.8125
1473.25
1354.625
1277.125
1581.5
1450.375
746.25
25.125
-92.1875
543.6875
921.3125
390.1875
-260.4375
-122.75
856.25
1925.625
2635.3125
3286.3125
3614.0
3292.1875
2865.1875
2550.5625
2354.0625
2442.0
2448.9375
2281.875
2203.0625
2169.6875
2351.0
2554.1875
2304.0625
1886.8125
1581.4375
1602.0
1763.75
932.1875
-183.6875
205.6875
1125.0
1452.6875
1847.1875
2139.4375
2173.5625
2325.6875
2077.625
1641.4375
1985.625
2692.875
2848.9375
2395.9375
1736.5
1294.625
1311.375
1703.5625
2056.5
2062.375
1791.5625
1361.4375
961.375
653.25
215.4375
-110.5625
11.5
269.125
467.5625
708.4375
1044.0
1627.9375
2047.375
1601.9375
894.25
913.8125
1318.5
1554.4375
1762.8125
2014.25
2379.0625
2829.9375
2862.4375
2517.5625
2339.4375
2140.9375
1725.375
1656.1875
2013.25
1984.875
1504.25
1521.9375
2070.4375
2400.25
2575.3125
2825.5
3081.875
3244.5625
2919.8125
2450.8125
2456.9375
2393.25
2372.8125
3004.3125
3222.8125
2294.5
1274.6875
1166.9375
1762.0625
2078.875
1974.625
1877.5
1524.0
1438.125
2326.25
3074.5
2840.375
2222.25
1865.6875
1914.4375
1973.0625
2059.3125
2258.5625
1886.9375
1488.5625
1915.25
2210.0
2049.9375
1780.875
1083.1875
708.8125
1158.875
1585.375
1897.9375
1995.125
1604.875
1495.25
1720.625
1800.9375
1890.0
1649.8125
1252.6875
1378.625
1321.1875
938.75
957.875
765.8125
468.625
1030.4375
1574.4375
1471.1875
1333.875
987.4375
862.4375
1749.875
2385.5
1898.5625
1413.9375
1260.3125
1013.0
1241.9375
2222.8125
3146.3125
3515.0
3502.8125
3492.125
3780.75
3901.5625
3380.3125
2785.8125
2360.25
1878.125
1857.0
2341.6875
2634.4375
2805.75
3239.0625
3584.875
3066.875
2000.75
1930.9375
2859.875
3308.8125
3123.875
2992.6875
3178.5625
3503.5625
3470.875
3157.25
2822.75
2511.4375
2696.125
3101.0625
2859.6875
2171.375
1728.75
1973.625
2360.4375
1999.8125
1617.5
1497.4375
921.0625
777.0625
1309.0
1360.3125
1316.6875
1746.5
2264.0625
2504.375
2064.6875
1513.0
1491.125
1313.6875
1273.1875
2238.625
3015.25
2424.375
1650.625
1864.0625
2386.0
2752.4375
3218.125
3361.6875
3231.4375
3422.75
3832.4375
4244.9375
4106.6875
3416.4375
3265.1875
3141.3125
2571.0625
2712.125
3021.75
2941.875
3336.875
3538.0
3254.875
3351.0
3506.0625
3531.0625
3552.5625
3834.6875
5042.3125
5875.875
5133.0
4310.4375
4084.3125
3927.625
4136.9375
4596.9375
4821.75
4913.875
5326.375
6144.625
6414.75
5833.125
5614.6875
6177.3125
6974.1875
7889.8125
8682.0
8866.4375
8524.0625
8054.0
7617.5
7357.9375
7457.1875
7771.375
7985.5625
7878.5625
7633.9375
7849.375
8309.6875
8256.5625
8044.0625
8068.3125
7739.375
7100.4375
7018.0
7791.0
8964.8125
9725.3125
9468.625
8593.75
8060.0
8152.375
8459.8125
8464.5
8136.875
8301.25
9088.75
9514.5
9733.5625
10214.5625
10246.375
10140.6875
10894.0
11988.4375
12613.8125
12687.5625
12546.4375
12815.5
13510.8125
14153.1875
14635.0625
14992.1875
15347.5
15828.0625
16070.5625
15738.8125
15348.5625
15612.6875
16358.875
17063.9375
17668.0625
18397.625
19459.8125
20628.9375
21689.9375
22818.625
23670.5
24380.0625
25800.375
27077.3125
27419.0625
27947.875
28597.9375
28675.5625
29303.0625
30998.125
32739.875
34251.125
35861.75
37429.3125
39109.25
41156.25
43112.375
45261.8125
48071.3125
50456.4375
52461.375
55044.5625
57081.25
58204.3125
59471.125
60556.3125
61360.0
62324.5
63222.6875
63994.4375
64437.3125
64853.0
65841.5
66446.875
66098.1875
65533.3125
65479.5625
66772.875
68882.4375
70438.9375
71616.0625
72929.375
74972.6875
78316.5
81858.6875
84599.0
87036.375
89709.625
92378.875
94435.625
96219.0
98280.625
100340.875
102549.3125
104592.0625
105713.375
106347.375
106375.9375
105677.1875
105297.5625
105185.125
105379.1875
106553.625
107868.0625
108816.6875
109892.5
111214.5
113092.6875
115461.5625
118060.9375
121276.625
125261.5
129868.3125
134585.3125
139225.9375
144513.875
150033.5625
155291.9375
161005.1875
166208.4375
169353.6875
170383.375
169247.3125
166632.8125
163496.9375
159378.0625
154361.5
149164.4375
143876.8125
138983.0
134769.6875
130931.25
127666.0625
124974.625
122487.5
120379.0625
118940.375
118256.1875
118228.875
118490.8125
119174.625
120798.8125
123070.5625
125315.375
127097.5
127928.5
128202.5625
128852.75
129182.375
128115.875
126313.0625
124534.25
122574.375
120367.625
118015.0625
115409.8125
112506.6875
109348.375
106055.3125
102922.4375
99978.0625
96976.875
94469.25
93174.0
92277.6875
90905.5625
89688.5
88995.0
88392.8125
87840.0
87240.9375
86453.3125
86071.6875
86358.3125
86673.3125
86765.25
86612.0625
85775.25
84561.25
83823.75
83302.8125
82079.0625
79846.25
77015.9375
74185.5625
71370.0
68226.8125
64941.875
62013.75
59667.375
57716.625
55518.125
52646.0
49872.3125
48044.125
46674.3125
45759.625
45822.0625
45309.5625
43197.1875
41155.75
39801.1875
38440.25
37166.5625
36211.3125
36075.9375
36355.4375
35621.9375
34519.5625
33975.0625
33105.25
31840.1875
30730.75
29801.1875
29047.8125
28319.625
27960.25
27843.1875
27032.125
26119.625
25756.1875
25351.75
24880.875
24103.8125
22805.875
21672.4375
20797.625
20459.5625
20823.1875
20607.1875
19762.625
19287.5
18811.25
18257.5625
18055.75
17879.3125
17661.0
17467.8125
17194.6875
17267.3125
17618.5625
17483.375
17118.6875
17133.5625
16953.1875
16303.25
15912.0625
15705.4375
15260.125
15091.75
15363.5625
15474.875
15364.0625
15277.125
14822.25
13825.4375
13228.375
13371.1875
13158.9375
12357.3125
11783.875
11487.3125
11478.25
12222.75
13157.0
13162.5625
12464.5625
11934.375
11365.125
10479.875
9834.4375
9484.25
9245.4375
9525.5
10129.1875
10333.9375
10061.375
9502.625
8977.625
9192.8125
10099.875
10625.75
10728.5625
11248.125
11581.25
10902.75
9859.375
9235.5
9554.5625
10488.3125
10712.3125
10343.5625
9897.9375
8891.75
8220.1875
8462.9375
8319.375
7784.8125
7610.6875
7736.625
8006.125
7580.9375
6595.875
6620.5625
7268.375
7452.875
7531.8125
7512.9375
7447.375
7725.0
7777.0
7446.5
7381.25
7614.8125
7903.5625
8031.4375
7778.8125
7282.9375
6759.5625
6540.8125
6761.4375
6705.75
6100.625
5596.25
5228.5625
4864.1875
4869.9375
4944.8125
4718.8125
4637.1875
4781.125
4880.25
4945.1875
4907.75
4985.375
5435.9375
5768.6875
5568.8125
5091.4375
4876.5625
5089.5625
5040.5625
4536.375
4297.0625
4300.875
4338.75
4658.5625
5069.875
5583.125
6052.625
5699.0625
5044.625
4976.4375
4789.75
3973.6875
3246.0
3500.25
4492.3125
4647.4375
3752.3125
3152.75
2959.6875
2921.9375
3326.0625
3918.0625
4608.6875
5107.4375
4730.5
4153.375
4227.75
4430.125
4158.3125
3511.4375
3068.375
2952.5
2576.75
2073.9375
1911.0
2082.4375
2731.6875
3255.75
2685.625
1848.125
1875.0
2250.125
2512.9375
2947.5625
3268.25
3228.0625
3193.4375
2975.6875
2566.0625
2779.8125
3347.25
3446.5625
3354.625
3474.5625
3966.125
4639.3125
4927.8125
5053.375
5181.125
5206.0
5695.375
6023.6875
5288.0625
4472.1875
3851.625
3211.9375
3602.6875
4527.875
4465.3125
3944.1875
3899.0
3985.9375
3772.5625
3471.75
3383.4375
3324.9375
3044.375
2541.25
1945.8125
1635.1875
1772.375
1957.8125
1873.6875
1796.6875
2185.375
2890.75
3365.625
3309.3125
2884.6875
2813.8125
3244.1875
3492.8125
3680.6875
4038.8125
4236.25
4397.9375
4159.5625
3419.125
3525.5625
4348.1875
4498.5625
4086.25
3525.3125
3128.875
3378.1875
3640.25
3398.5
3091.625
2757.9375
2313.625
1980.875
2070.1875
2705.5
3065.125
2633.625
2133.1875
1654.8125
1186.0
1715.0625
2896.0625
3459.4375
3596.8125
3457.8125
2747.625
2256.875
2264.6875
2013.75
1708.1875
2055.0
2847.1875
3310.6875
3248.625
3176.75
3066.8125
2819.875
2916.75
2819.3125
2202.9375
2247.9375
2615.625
2096.3125
1391.0
969.1875
587.1875
985.6875
2090.25
2754.3125
2878.0625
2612.25
1733.25
1056.1875
1466.9375
2143.25
2102.625
1871.6875
2322.8125
3302.3125
3747.25
3210.6875
2786.6875
2992.625
2804.8125
2222.875
2324.5
2903.4375
3094.9375
2858.875
2418.1875
1870.5
1542.3125
1633.75
1888.125
2100.75
2246.0625
2288.5625
2404.8125
2640.4375
2814.4375
3149.125
3533.9375
3220.8125
2349.5625
1626.25
1099.0
837.5
974.375
1292.3125
1836.3125
2486.6875
2752.8125
2650.375
2375.8125
2209.1875
2540.0
2955.0625
3260.4375
3817.0
3815.375
2899.6875
2248.4375
1898.25
1255.4375
846.4375
1024.75
1663.9375
2593.875
3406.375
3755.0
3337.0625
2628.0
2740.625
3131.5625
2701.0625
2133.9375
1949.5
1712.5625
1826.625
2667.375
3448.0625
3479.25
2882.0625
2222.375
1967.1875
1798.75
1301.9375
990.6875
1181.1875
1426.5625
1759.5625
2412.625
3122.0625
3687.125
3806.8125
3310.25
3000.3125
3374.0
3572.6875
3110.875
2642.875
2441.25
2293.5
2351.0625
2530.125
2599.8125
2846.25
3435.1875
4342.3125
5322.1875
5554.8125
5077.375
4848.875
4883.625
4773.875
4622.6875
4341.875
3734.4375
3235.125
3403.3125
3691.625
3448.75
3388.625
3682.1875
3322.1875
2437.75
1990.6875
2095.3125
2031.9375
1446.0
1272.8125
2006.9375
2778.9375
3350.875
3989.4375
4351.625
4146.4375
3545.1875
3179.8125
3268.1875
3113.5625
2510.625
1812.375
1136.125
713.8125
715.0625
1028.4375
1440.375
1676.375
1553.9375
1155.3125
1134.9375
1719.3125
2001.0625
1832.9375
1797.375
1784.6875
1747.3125
1614.75
1216.625
900.0
737.375
662.3125
668.75
615.8125
838.5625
1294.6875
1741.0625
2238.625
2026.4375
1566.75
2246.3125
2924.25
2720.0625
2395.4375
1875.125
1647.9375
2119.5
2367.125
2505.75
2914.875
3167.125
2969.3125
2046.125
1041.1875
876.125
1487.0625
2874.25
4279.4375
4590.125
4330.5
4043.3125
3835.6875
3977.125
3833.1875
3209.0625
2835.375
2761.875
2783.125
2668.375
2370.375
2389.3125
2406.625
2069.5625
2284.5
3049.0
3223.4375
2825.25
2532.0625
2400.375
2481.25
3039.1875
3867.8125
4355.0625
4379.0625
4386.3125
4170.125
3429.9375
3180.0
3401.125
2530.75
1294.75
1137.3125
1165.125
978.625
1056.875
1143.375
1417.0625
1720.5625
1528.6875
1430.6875
1524.4375
1382.9375
1440.5
1911.5
2507.25
2767.75
2529.0625
2565.25
2995.1875
3125.8125
2883.3125
2194.8125
1539.75
1930.3125
2711.3125
2886.125
2745.6875
2434.75
2096.6875
1911.8125
1389.6875
944.5
1351.4375
1656.6875
1331.625
1393.1875
1707.75
1588.5625
1780.75
2665.0625
3472.4375
3842.375
3552.6875
2319.625
959.25
547.3125
997.8125
1978.8125
3246.125
3755.9375
2957.9375
1856.0
1287.375
1093.0625
853.625
351.9375
-69.9375
-49.25
219.625
511.25
804.1875
1200.0
1483.25
1169.5625
865.6875
1446.875
2399.375
3145.25
3480.375
2835.6875
1530.5
750.5625
795.8125
1109.0
1229.1875
1072.3125
1012.5
1470.0625
2028.1875
2052.8125
1847.75
1684.9375
1294.625
776.5625
438.0
434.625
367.3125
-248.9375
-691.0625
-768.6875
-1033.625
-381.9375
1228.4375
1740.5625
1130.75
598.4375
251.375
66.0625
-82.125
-303.375
-551.625
-706.625
-165.3125
815.8125
1307.6875
1428.125
1378.75
1100.0625
736.1875
301.875
103.25
143.0
139.6875
422.5
716.375
503.0
132.5625
-230.875
-356.4375
100.875
666.75
867.875
709.0
459.625
391.0625
318.5625
145.4375
-190.0625
-832.8125
-1259.375
-992.25
-270.6875
341.25
486.375
442.125
212.5625
-92.9375
334.9375
774.25
208.25
-256.625
-63.5625
243.5
746.0
1352.375
1858.3125
2115.625
1898.75
1635.9375
1519.0625
1330.625
1232.8125
1083.9375
977.125
1468.3125
2089.25
2000.0
1385.375
858.25
517.9375
267.5
303.125
337.625
-195.6875
-858.9375
-976.75
-627.6875
-185.5625
69.5
194.6875
438.625
832.5
1032.5625
800.8125
829.125
1490.625
1841.6875
1511.75
1034.6875
781.5
961.4375
1120.5
765.25
281.5
80.4375
359.5
724.5
354.0625
-400.1875
-843.9375
-911.75
-445.25
331.75
992.125
1168.25
437.4375
-286.1875
-50.375
326.625
513.375
952.5
1217.1875
850.125
75.1875
-407.75
-243.375
42.5
294.5625
691.5
1148.75
1766.8125
1866.625
832.9375
-28.9375
148.125
615.3125
976.625
1214.0
1431.125
1923.75
2411.5
2478.75
2191.375
2029.6875
2497.4375
3164.9375
3422.625
3384.3125
2928.8125
2305.0
2431.3125
2987.375
3017.8125
2600.0625
2018.6875
1170.625
336.6875
373.0
1378.4375
2119.5625
1966.9375
1622.0
1732.3125
2301.625
2562.125
1868.5625
813.375
194.5625
311.9375
874.4375
991.75
854.1875
1095.125
824.5625
-146.625
-511.125
-172.6875
250.8125
870.6875
1287.5625
785.3125
37.875
48.0625
396.625
460.25
324.875
149.4375
299.0
674.5625
724.25
694.0
260.9375
-1012.8125
-1488.0625
-601.375
-48.625
26.875
415.1875
884.125
1244.125
1323.75
1037.625
829.375
786.0625
751.0
923.25
1494.875
2264.5625
2670.9375
2670.625
2843.0625
3044.1875
2873.9375
2859.6875
3260.5
3574.1875
3769.375
3907.5625
3598.625
2833.625
1956.125
1283.875
898.5625
420.4375
88.125
478.0
944.125
993.8125
1053.0625
1076.25
1040.625
1179.375
1437.5625
1782.3125
1715.375
1055.125
753.875
890.25
892.0625
1029.75
1157.5
940.875
859.5625
943.25
847.9375
817.0
821.1875
479.625
110.125
76.375
51.6875
163.3125
964.25
1977.4375
2274.8125
1849.5
1305.0
1024.375
1000.25
1010.6875
885.25
1004.125
1807.0
2652.25
2766.125
2263.9375
1420.6875
669.25
407.0625
522.0
826.0625
927.875
706.875
461.75
124.5625
157.375
645.25
667.0
968.8125
1887.4375
1734.6875
881.25
507.125
215.125
112.375
199.3125
264.5625
452.125
57.8125
-643.0625
-622.0625
-258.0
435.1875
1261.1875
1173.25
908.5625
1336.375
1564.25
1261.1875
1014.9375
998.4375
1019.6875
1098.8125
1346.75
1452.0
1252.9375
1132.5
1270.75
1118.125
315.1875
84.625
1016.4375
1485.625
1306.3125
1483.3125
1326.625
655.4375
159.625
-38.875
448.625
1255.3125
1435.3125
1131.375
707.125
560.625
819.5625
827.0
570.0625
306.75
-142.0625
-612.625
-862.8125
-607.5
-12.625
121.5
-171.25
-612.0
-915.625
-356.8125
172.875
-228.5
-42.9375
1010.75
1261.875
833.8125
853.4375
1028.125
595.9375
-329.625
-965.8125
-567.375
516.875
858.0
233.8125
-208.0
-310.625
-419.5625
-324.875
-14.9375
295.5625
172.6875
-250.25
21.875
517.9375
309.875
339.25
849.0625
926.5
845.1875
828.4375
536.125
402.1875
734.5
1147.8125
1324.25
1205.1875
1182.8125
1564.0
1763.5
1404.75
1035.75
905.0625
928.875
1409.625
2148.1875
2328.625
1965.9375
1800.5
1886.75
1774.75
1609.6875
1641.8125
1542.5
1172.0
669.4375
-64.75
-879.25
-1168.625
-515.0625
567.75
942.125
495.3125
154.3125
260.1875
505.125
781.1875
991.1875
590.1875
-189.125
-24.0
702.8125
819.5
1236.75
1954.0625
1749.9375
1478.5
1460.0625
877.4375
570.125
776.0625
613.75
402.5625
536.5
841.875
1286.875
1683.1875
1634.75
1208.3125
1276.4375
1706.1875
1339.1875
843.9375
1116.25
1349.75
1345.5
1471.6875
1682.5625
1786.125
1518.5625
1598.9375
2173.6875
2094.5625
2030.5625
2481.8125
2102.625
1277.3125
790.3125
145.0625
-365.375
-691.25
-1097.4375
-1032.4375
-645.4375
-312.875
176.9375
702.5
1164.125
1406.5
1095.625
526.125
264.3125
485.375
759.6875
729.875
836.4375
1081.375
951.0
730.75
857.6875
1298.125
1489.6875
661.0625
-553.5
-835.4375
-298.375
185.375
167.25
-91.25
-10.375
271.625
445.125
585.0625
554.125
556.875
846.5
853.875
488.375
247.0
35.625
-69.4375
297.0625
807.8125
1054.1875
1179.6875
1134.5
482.0
-352.625
-248.5625
329.875
185.375
-26.0
188.6875
-1.8125
-93.5625
411.125
230.0
-627.8125
-988.1875
-1132.0625
-1225.0
-728.25
-99.3125
254.875
833.625
1689.3125
2242.6875
2178.5625
1650.875
927.4375
272.8125
-26.4375
-104.9375
-257.0
-261.8125
-87.4375
-88.4375
-145.5
0.25
193.125
27.9375
-621.4375
-969.875
-435.8125
96.625
-265.6875
-1141.6875
-1675.375
-1479.5625
-729.3125
186.3125
614.75
204.25
-208.375
132.0625
920.5625
1576.4375
1555.625
1146.625
1140.1875
1121.8125
796.25
739.0
680.5
406.4375
430.375
617.875
584.0
515.625
856.6875
1583.625
2144.1875
2436.4375
2506.3125
2283.6875
2045.5
1603.3125
1114.4375
1213.75
972.8125
166.875
125.0625
238.5625
-211.75
-267.0
68.5625
554.875
1356.0625
1666.6875
1042.9375
83.625
-443.6875
-245.75
-42.6875
-131.5625
-5.375
82.3125
196.125
915.625
1409.625
1076.1875
912.875
1148.3125
1315.9375
1616.375
1475.9375
465.75
21.125
520.5
805.0625
936.25
989.8125
622.0
501.375
644.4375
466.125
410.25
610.125
540.625
263.375
246.4375
606.25
859.75
821.25
894.3125
1007.4375
966.875
992.0
1015.0625
889.5625
905.0
1145.8125
1072.8125
682.3125
814.5
1398.0625
1736.1875
1885.6875
1881.75
1671.375
1353.25
800.9375
308.6875
162.8125
401.625
1050.1875
1011.25
40.875
-210.0
164.75
188.1875
308.6875
583.125
1024.1875
1566.3125
1116.75
235.0625
452.9375
1072.375
1183.9375
1431.125
1925.25
1752.625
964.6875
598.875
735.0
941.8125
1147.6875
948.1875
623.5625
1098.6875
1955.9375
2268.75
1912.3125
1227.8125
682.1875
197.5
-307.625
-226.125
377.125
581.8125
-6.375
-878.75
-1278.6875
-1034.25
-528.75
-420.75
-1137.75
-2028.75
-2550.3125
-2940.9375
-2696.0625
-1553.25
-726.125
-878.5625
-1219.9375
-935.8125
-162.25
661.0
1514.75
1994.9375
1815.0625
1691.0
1683.5625
1296.3125
732.0
56.75
-492.6875
-543.9375
-568.25
-689.625
-701.9375
-695.25
-281.0625
290.0
330.8125
207.8125
57.125
32.9375
526.5
600.4375
279.25
855.0625
1413.125
752.8125
-186.25
-410.75
1.125
284.0625
198.0625
265.8125
108.8125
-420.3125
-611.75
-887.3125
-1269.75
-792.0625
-101.875
-34.5
116.5625
745.75
1403.375
1685.5
1516.9375
1053.3125
615.3125
726.4375
1258.75
1347.5
793.6875
240.5
495.9375
1426.4375
1547.375
627.8125
280.0
821.0
1161.625
961.75
697.375
716.75
802.0
836.6875
1071.125
1233.25
1006.125
625.1875
121.25
-450.9375
-778.5625
-923.125
-866.9375
-316.5
452.0625
765.125
447.4375
61.25
128.625
209.1875
-269.1875
-891.875
-1173.375
-1255.875
-1358.1875
-1488.125
-1286.8125
-652.25
-140.375
381.3125
1318.3125
1783.5625
1095.5
95.5
-324.4375
-438.75
-703.0
-441.375
420.8125
551.75
187.0
252.875
73.3125
-171.75
186.4375
355.4375
407.75
1070.0625
1654.1875
1422.8125
626.375
-1.1875
-102.875
-70.625
29.125
237.625
128.25
-86.1875
58.125
237.375
268.75
650.625
1263.1875
1134.6875
587.25
857.3125
1461.6875
1612.125
1750.375
1800.875
1616.1875
1744.5625
1933.5625
1548.4375
955.5625
804.3125
830.9375
549.8125
348.8125
373.0625
192.6875
239.0625
885.375
1335.4375
1151.625
966.9375
1150.875
1146.3125
631.5
-58.6875
-645.5
-586.125
202.1875
713.625
724.1875
603.25
330.5
289.875
262.75
-327.6875
-779.875
-640.25
-326.25
-278.6875
-885.0
-1515.75
-1366.625
-703.5
197.5625
831.9375
828.0625
954.0625
1463.375
1898.125
2122.25
2013.4375
1948.25
2152.0
1940.6875
1329.6875
840.8125
422.6875
142.5625
93.5
114.0
48.9375
-266.375
-622.125
-749.9375
-745.0
-454.125
22.8125
87.75
52.4375
680.5
1567.4375
1813.0
1499.5
1518.125
2027.5625
2187.375
1959.6875
1994.75
2086.0
2040.6875
1963.6875
1582.375
1295.625
1390.0625
1160.25
737.125
426.4375
-52.9375
-113.625
353.875
692.5
1038.1875
992.875
349.0625
321.25
839.5
846.0625
515.1875
226.0
124.1875
287.125
369.625
361.25
421.0
380.3125
482.0
917.875
1037.1875
567.9375
244.375
239.6875
-126.125
-835.6875
-1168.0625
-771.9375
-126.6875
180.8125
755.0625
1691.1875
1447.5625
306.625
24.8125
363.75
654.625
977.3125
1193.875
1495.0625
1694.125
1479.1875
1480.5625
1591.6875
1521.4375
1904.5625
2380.0
2441.4375
2535.0
2513.625
2393.0625
2639.75
2896.625
2920.0
2857.375
2552.6875
2005.25
1492.125
1402.1875
1423.1875
641.1875
-209.75
124.8125
944.1875
1652.4375
2484.625
2883.25
2728.375
2635.5
2424.0625
1663.0625
594.6875
8.8125
341.3125
858.5625
905.0625
1007.6875
1646.0625
2238.625
2162.5625
1957.1875
2266.5
2740.875
2979.0625
2855.875
2734.1875
3498.75
4727.125
5361.1875
5622.875
5718.75
5431.8125
4720.875
3643.375
2910.25
2584.0625
2017.8125
1843.9375
2167.8125
2232.1875
2434.1875
2650.1875
2441.6875
2328.6875
2085.375
1698.6875
1770.9375
1622.625
1047.875
957.0625
1211.375
1264.5
1192.125
992.25
645.1875
698.875
1350.1875
1765.125
1941.1875
2530.4375
2916.0
2924.125
3034.6875
2706.0625
2232.8125
2323.1875
2230.0
1978.0625
2266.75
2412.875
1979.4375
1611.0625
1453.9375
1215.625
1082.375
1149.75
1022.375
513.6875
-196.625
-339.75
639.625
1533.6875
1779.75
2364.625
2528.1875
1597.4375
1118.3125
1846.5
3227.8125
4032.375
3543.6875
3386.75
3959.6875
3772.4375
3506.3125
3903.5625
4038.4375
3364.4375
1978.375
1222.875
1652.6875
1614.0
1157.4375
1089.9375
701.8125
263.375
-99.875
-693.375
-373.0
728.5625
1524.5625
2203.9375
2469.5
2296.125
2361.8125
2152.75
1539.8125
1184.5625
996.4375
746.625
322.875
107.3125
540.5
605.6875
-40.75
-187.8125
251.3125
714.75
1003.75
1003.3125
1383.4375
2076.875
1961.875
1503.75
1456.375
1200.1875
767.875
776.1875
843.5
331.875
-245.875
63.5
747.5625
1057.4375
1563.0
2134.5625
2084.6875
1756.875
1426.875
1457.5
2010.4375
1946.5
1302.8125
1289.4375
1380.125
846.6875
304.0625
182.125
288.0
395.0625
616.5
944.0625
912.0
439.0
-240.1875
-750.0
-657.8125
-380.75
-58.5
732.0625
1137.4375
658.5
227.0
119.75
332.625
856.0625
1011.75
1038.9375
1547.3125
1829.3125
1621.5
1702.6875
1862.3125
1380.125
905.4375
1281.375
1865.6875
1866.1875
1370.5
861.25
1072.5
1845.4375
2083.9375
1773.75
1389.375
781.875
268.9375
205.625
156.75
-228.125
-717.3125
-839.4375
-735.625
-827.875
-539.625
261.0
490.0625
286.5
445.125
541.0
536.4375
846.0
992.25
967.0
1111.8125
902.5625
486.8125
467.75
371.875
247.1875
738.6875
1413.875
2057.3125
2936.0625
3367.8125
2980.625
2564.5
2670.9375
2967.1875
2720.9375
1936.125
1331.9375
831.25
261.4375
335.875
816.75
669.125
290.25
369.875
499.125
721.6875
1259.4375
1235.1875
544.0
291.75
495.9375
590.875
657.625
612.0
488.4375
560.6875
480.5
217.5625
457.0
1253.9375
2017.0625
2294.9375
2114.4375
2052.1875
2262.4375
2075.6875
1573.125
1659.0625
2008.4375
1705.75
1181.0
1014.3125
1159.8125
1722.375
2198.0
2096.3125
1948.5
1810.375
1789.3125
2573.3125
3423.4375
3479.375
3329.6875
3236.5625
3077.5625
2862.0625
2422.8125
1979.3125
1575.1875
942.6875
425.5
345.0625
653.375
1246.75
1974.25
2757.375
3252.1875
3425.125
3577.625
3205.8125
2483.0625
2402.8125
2710.875
3097.5625
3453.375
3175.0
2809.3125
2763.5625
2281.75
1602.6875
1283.5625
1279.9375
1508.5
1598.5
1774.6875
2258.6875
2245.5625
1968.5
2268.4375
2654.75
2639.125
2496.0625
2436.5625
2310.8125
1979.75
1782.8125
1952.1875
2482.0
3187.125
3207.75
2517.6875
2195.4375
2165.0
1830.9375
1512.0625
1623.9375
2077.25
2362.375
2281.5
2146.0
1885.875
1378.75
970.25
932.875
1090.875
1140.0625
1234.5625
1232.0
592.9375
-106.5625
-263.125
-112.875
619.0625
1861.125
2973.1875
3664.125
3362.875
2441.625
2205.375
2408.3125
2348.0625
2145.1875
1907.4375
1881.625
1924.9375
1709.375
1869.75
2596.25
2954.5625
2605.6875
2177.0
2039.4375
1956.5625
1894.8125
1852.5
1645.0
1647.9375
1883.0625
1800.625
1682.75
1677.0625
1439.5
1253.125
1137.0
985.0625
1320.1875
1839.0625
1510.5
568.375
257.875
668.8125
874.4375
951.9375
1177.625
1177.75
1366.0625
1826.25
1636.75
1120.0
1172.4375
1639.5625
2055.625
1955.125
1250.3125
640.5
684.875
1135.375
1254.25
814.5625
471.5625
541.0625
582.5625
545.25
864.8125
1291.4375
1264.25
1150.1875
1247.1875
1153.8125
949.125
826.3125
771.375
1044.3125
1442.4375
1647.125
1661.9375
1144.25
440.875
667.5
1735.375
2275.25
1558.5625
816.4375
1158.0625
1492.4375
1175.875
975.875
981.375
1122.5
1221.1875
870.0
807.3125
1248.25
1172.6875
735.4375
574.1875
494.6875
473.75
742.875
1228.25
1524.0
1402.25
1111.875
701.5625
209.75
19.125
185.9375
736.8125
1741.625
2534.8125
2489.1875
2036.1875
1994.8125
2206.625
1680.9375
532.875
-89.3125
96.875
837.5
1852.6875
2283.3125
1885.375
1473.9375
1151.625
527.1875
146.25
494.3125
927.5625
1034.875
1396.875
2130.8125
2504.5625
2288.6875
1915.25
1677.875
1509.625
1203.25
966.3125
1021.125
1017.375
1225.4375
1999.875
2293.0
1902.5625
1793.375
1498.375
782.9375
590.0625
762.875
1139.5
2092.5625
2817.875
2787.75
2372.625
1384.5
123.0
-419.125
-471.625
-867.0625
-1193.0625
-689.0
186.8125
612.0
338.0625
-407.9375
-705.625
-215.8125
88.375
94.1875
296.8125
205.4375
-100.25
-7.3125
-18.0625
-454.8125
-630.5
-285.5
124.0
353.3125
530.0
772.9375
1248.3125
1919.9375
2313.5625
2420.375
2649.5625
2710.9375
2099.875
1114.875
563.1875
556.0
222.0
-582.4375
-992.25
-938.75
-768.8125
-265.875
331.9375
397.25
71.5
-151.6875
-92.125
478.0625
1483.0
2003.375
1656.0625
1245.6875
990.8125
468.875
138.6875
463.0625
842.375
997.0
1366.3125
1591.75
1044.0
229.9375
-227.75
-242.375
90.125
246.25
248.25
602.5625
885.0625
902.4375
896.125
571.5625
290.0
352.5625
338.375
495.8125
476.8125
-264.0
-618.5
-346.5625
-387.25
-556.1875
-547.5
-457.0625
-345.375
-313.8125
85.75
1041.375
1858.625
1826.6875
968.0625
591.8125
1165.1875
1261.6875
897.25
892.6875
487.375
-259.875
-319.25
-27.625
-327.25
-1102.5
-1231.8125
-600.9375
-206.5
207.1875
1044.9375
1648.875
1878.125
1667.5625
849.9375
-178.375
-1237.6875
-1753.8125
-1250.1875
-810.5
-869.5
-506.8125
179.25
484.8125
686.3125
1334.4375
1957.4375
1920.4375
1728.9375
1733.8125
1761.1875
2130.875
2476.5
2122.25
1675.1875
1415.1875
877.5
306.75
-152.5625
-736.4375
-1077.9375
-866.3125
-430.0
-55.9375
82.5625
-143.25
-294.4375
-79.375
-156.6875
-815.9375
-1516.5625
-1902.4375
-1671.9375
-877.875
-345.125
-416.4375
-686.9375
-904.9375
-1004.375
-1018.1875
-1082.625
-1125.875
-866.8125
-333.6875
264.9375
1016.75
1399.0
792.9375
230.3125
219.6875
-264.875
-801.6875
-515.9375
-84.3125
39.875
73.0
311.125
638.1875
151.625
-726.0625
-680.75
-338.375
-509.25
-545.5625
-51.0
609.0625
837.625
647.1875
732.1875
1119.75
1386.375
1194.8125
326.75
-381.5625
-185.0
181.125
229.25
308.8125
408.75
338.75
280.0
461.75
636.3125
568.1875
663.8125
1122.125
1631.5625
2016.8125
2012.5
1472.375
826.5625
266.8125
-408.125
-787.0
-279.6875
580.25
956.3125
916.4375
631.25
338.0
587.8125
969.5625
984.5625
1315.5
2002.8125
2172.1875
1665.375
1048.4375
985.75
1314.125
1329.25
1340.9375
1523.3125
1083.25
276.25
-30.75
-167.125
-640.6875
-1022.75
-756.75
-10.0
773.6875
1429.375
1699.25
1355.125
646.5625
66.9375
-43.625
-97.75
-609.4375
-893.3125
-486.25
-164.9375
-217.9375
-250.75
-182.5
-73.5
76.5625
365.9375
697.0625
736.3125
683.8125
910.8125
1283.0
1637.375
1960.1875
2287.3125
2579.3125
2636.1875
2486.625
2111.75
1425.125
983.9375
1182.25
1621.0625
1944.4375
1965.125
1789.625
2005.6875
2665.8125
3239.4375
3771.625
4539.3125
5282.6875
5923.625
6707.9375
7605.3125
9064.8125
11790.0
15511.125
20165.625
26187.875
32917.25
39488.625
45589.0625
50360.8125
52708.0625
52029.5625
48363.3125
42455.5625
35493.375
28810.4375
23061.3125
18382.0625
15215.0
13000.3125
10623.9375
8460.1875
6917.9375
5751.6875
5195.5
5049.3125
4741.6875
4343.75
4068.8125
3749.6875
3011.125
2267.5625
2236.0
2281.375
1862.125
1447.375
1274.25
1704.5625
2538.5625
2722.6875
2461.25
2335.0625
2118.375
2202.9375
2783.375
2998.625
2706.8125
2745.5625
3323.375
3919.875
4316.375
4427.3125
4390.6875
4890.5625
5613.5625
5739.375
5910.3125
6607.3125
7197.8125
7429.625
7675.5625
8557.0625
10070.75
11767.0625
13925.25
16721.0625
20682.875
26993.0625
35409.875
45751.5
58433.3125
71830.0
84267.4375
95025.4375
102265.6875
104520.75
101140.3125
92027.0625
79438.5
66037.5625
52988.375
41719.0625
33354.6875
27423.3125
22954.5
19140.75
15673.75
13129.375
11677.6875
10404.8125
9132.8125
8469.625
8083.875
7615.3125
7219.625
6655.5625
5988.25
5323.9375
4470.375
3940.875
3833.125
3531.0625
3080.125
2776.125
2874.6875
3167.5625
3174.5625
3552.6875
4284.6875
4314.5625
4237.1875
4532.8125
4387.0625
3910.0625
3510.375
3307.375
3551.25
3830.625
3839.5
3955.5625
4271.125
4362.625
3738.875
2836.5625
2744.375
3484.625
4334.5
5145.0625
6238.3125
7826.875
10069.8125
13091.0625
16497.1875
20459.875
25975.6875
32425.0
38642.5
44664.0625
49417.6875
51623.375
51538.75
48895.3125
43640.625
37143.25
30556.75
24732.6875
20062.6875
16208.9375
13122.625
10722.125
8899.8125
7785.125
6889.6875
5894.6875
5194.75
4756.1875
4226.4375
3537.25
2890.75
2615.125
2927.125
3695.875
4030.25
3361.8125
2849.75
3383.875
4067.75
4299.0
4457.0625
4320.6875
3423.8125
2601.5625
2802.8125
3302.1875
3262.8125
2969.5625
2720.3125
2622.375
2403.125
1487.8125
261.8125
-592.9375
-839.0
-165.1875
872.6875
1291.75
1201.75
946.75
869.875
1343.75
1748.3125
1538.75
1060.125
699.125
781.125
1005.5625
850.375
832.875
1131.5625
1321.9375
1577.5625
1691.5625
1660.0
2146.4375
2460.3125
1986.375
1516.0
1022.25
253.875
-395.0625
-1043.5
-1513.25
-1582.6875
-1625.6875
-1103.9375
317.25
1399.0
1461.0
1264.9375
1437.125
1635.5
1676.875
1876.75
1595.0
584.5
8.25
-249.0625
-719.1875
-597.0
17.5
324.3125
171.5
-324.875
-580.125
-656.3125
-992.0
-916.9375
-515.8125
-384.0
-176.0
-246.0625
-784.0625
-1034.8125
-1007.0625
-831.25
-660.875
-813.1875
-824.875
-759.125
-776.3125
-420.125
-373.1875
-632.4375
-221.1875
16.5
4.8125
871.25
1267.0
7.0
-1309.625
-1438.5
-720.375
316.6875
1152.0625
1373.3125
1394.625
1602.375
1437.375
1003.5
827.125
464.125
345.1875
1030.3125
1237.9375
685.5625
498.125
755.5625
1053.9375
1034.0
808.9375
[truncated: 31,512 more chars]
