# Supplementary material for: The effect of hepatopancreas homogenate of the Red king crab on HA-based filler
Source: PeerJ. 2020 Feb 12;8:e8579. doi: 10.7717/peerj.8579 (PMC7023832; doi:10.7717/peerj.8579)
Supplement: Supplemental Information 3 — Raw data from NMR spectra of filler HA experiment. To plot the spectra use the multiplicator from Table S1. Spectral Region: LEFT = 9.001772643541111 ppm. RIGHT = 0.5040992680383022 ppm. [file peerj-08-8579-s003.zip › mm191003_N32.txt]

# File created = Tuesday, October 8, 2019 4:49:02 PM GMT+03:00
# Data set = mm191003  32  1  D:\Bruker\TOPSPIN  Admin
# Spectral Region:
# LEFT = 9.001772643541111 ppm. RIGHT = 0.5040992680383022 ppm.
#
# SIZE = 46446 ( = number of points)
#
# In the following ordering is from the 'left' to the 'right' limits!
# Lines beginning with '#' must be considered as comment lines.
#
-1233.5
-2449.0
-3081.0
-1782.5
966.5
1081.0
-918.5
-1197.0
-235.0
616.5
840.0
-700.5
-1712.5
-206.5
1026.0
668.0
-690.5
-3070.5
-4443.5
-3916.0
-3271.0
-2965.5
-2967.0
-3115.5
-2865.0
-2814.5
-2787.5
-2609.5
-3189.5
-3191.5
-2054.5
-2718.5
-5038.0
-4917.5
-1873.0
740.0
2157.0
3706.5
4808.0
4218.0
1262.0
-2907.0
-4949.5
-4658.5
-4062.0
-2906.0
-1989.0
-2193.0
-2113.5
-1972.0
-2318.0
-2975.5
-4767.5
-6400.5
-5573.5
-2900.5
-696.5
-383.0
-620.5
121.0
798.5
590.0
-314.0
-1388.0
-2301.5
-3514.0
-3704.0
-2260.5
-1592.5
-2033.0
-2900.0
-3789.5
-2753.0
-929.0
-736.5
-1294.5
-1975.5
-2467.0
-2700.5
-3209.5
-2432.0
-405.5
970.5
1623.5
1132.5
418.0
995.0
1493.0
2184.5
3416.0
3299.0
2557.5
1922.0
1040.5
368.5
-910.0
-1232.0
927.0
1697.0
-134.0
-2101.0
-3701.5
-3823.0
-2039.5
-297.0
-212.0
-1930.0
-2986.5
-2559.5
-2799.0
-2686.5
-1780.0
-2307.0
-3063.5
-2900.0
-2857.5
-2752.5
-3161.0
-4123.5
-4225.5
-4003.5
-3951.5
-3075.5
-1174.0
274.5
-471.0
-2039.5
-2920.5
-4444.5
-5237.5
-3796.0
-2752.0
-2494.5
-2371.5
-3637.5
-4638.5
-3864.5
-2522.0
-891.5
14.0
-952.0
-2550.5
-3483.5
-3060.5
-2223.5
-3269.0
-5433.0
-6214.0
-5089.5
-2845.0
-642.5
567.5
-277.0
-3210.0
-5339.5
-5187.5
-4910.0
-5558.5
-5573.5
-3616.5
-1358.5
-1589.0
-3297.5
-3838.0
-3171.5
-2735.5
-3188.5
-3494.0
-3734.0
-5307.0
-6490.0
-5737.5
-4365.5
-2750.5
-1768.5
-1815.5
-1326.5
-1773.5
-4064.0
-5240.0
-5012.0
-4585.5
-3017.0
-573.5
773.5
661.0
930.0
1579.5
1113.5
1324.5
2716.0
2693.5
2516.5
3968.5
5619.5
7103.0
7584.5
5268.5
1382.5
-1466.0
-2574.5
-2569.0
-1766.5
-934.0
-1083.5
-1512.0
-2303.0
-3844.5
-3948.0
-2995.5
-2957.0
-1794.0
1082.5
2968.5
2750.5
919.5
-1080.0
-1824.5
-728.5
1400.0
1805.0
965.0
1749.5
2601.5
2326.0
2526.0
2331.5
897.0
-592.5
-1606.5
-2322.0
-2320.0
-867.0
29.5
-1206.0
-1256.5
560.0
1808.0
3501.0
4942.5
4038.5
2249.0
409.5
-939.5
-952.0
-957.5
-854.5
-279.0
-555.0
-896.0
-894.5
-1266.0
-305.0
2159.5
3059.5
1326.5
-1105.5
-3162.0
-5456.5
-7015.5
-6816.0
-6401.0
-5644.0
-3434.0
-1311.0
32.0
440.5
-717.5
-1073.0
-443.5
-2293.0
-4395.0
-3104.5
-1236.0
-453.5
557.0
728.0
292.0
775.0
626.5
-714.0
-939.0
503.0
1388.0
584.5
704.0
2757.0
2929.5
801.0
295.5
1528.0
2287.0
2338.5
2413.0
2999.5
3480.0
3308.0
2687.5
1182.5
-874.5
-2528.5
-3927.5
-4194.5
-1436.0
3158.0
5001.0
2945.0
1730.0
2493.5
1630.0
48.5
-77.5
122.0
416.5
276.5
-942.5
-1571.0
-1497.5
-1118.0
473.5
1171.0
-754.0
-2296.5
-1416.0
270.0
894.0
-431.5
-2845.0
-3925.5
-3742.5
-4618.5
-5879.5
-5634.5
-4546.0
-3124.0
-1572.0
-779.5
-260.5
-94.0
-1231.5
-2281.5
-1815.5
-528.5
-70.5
-1851.5
-4077.5
-3831.0
-2368.5
-1418.0
-230.0
317.0
-721.5
-1789.5
-2679.5
-3904.0
-4192.5
-3778.5
-3357.5
-1537.0
746.0
1255.0
1065.5
989.5
295.0
-306.5
-191.5
-110.5
-955.5
-2048.5
-1823.0
-1623.0
-2756.5
-2746.5
-1191.5
-498.5
-1284.5
-3551.0
-5659.5
-4972.0
-3495.0
-3796.0
-3417.0
-1121.0
282.5
307.5
826.5
729.5
-1065.5
-2403.5
-3247.5
-5020.5
-6128.0
-6276.5
-7125.0
-7865.0
-7179.0
-4664.0
-1296.0
-268.0
-1357.5
-885.0
674.0
1180.0
1559.0
2265.0
2499.5
2238.5
1593.0
866.0
127.0
-1338.0
-2739.0
-1983.5
267.5
1047.0
-54.0
-990.5
-1383.0
-2119.5
-2903.0
-2759.0
-1276.0
274.0
528.5
1114.5
3070.5
3897.5
2685.5
1349.0
1464.5
3395.0
4909.5
4102.0
3068.5
2826.5
1612.5
-464.0
-1810.0
-1900.5
-1751.5
-1847.5
-810.0
637.0
370.5
-596.0
-861.5
-333.0
421.0
-484.5
-2438.5
-2955.0
-2080.5
-397.5
406.0
-1517.0
-3375.5
-3155.5
-2936.0
-3270.0
-3527.0
-3184.0
-1480.0
323.5
1014.0
1356.0
1698.0
1575.0
837.0
713.5
1938.5
2120.0
32.0
-1725.5
-1715.0
-1805.5
-3511.0
-5002.0
-4544.0
-3771.0
-3174.0
-1850.5
-1395.0
-1830.5
-1576.0
-1955.0
-2822.5
-2094.5
-1176.0
-1222.5
-763.0
-487.5
-1204.5
-1325.0
-1464.5
-3043.0
-4112.5
-3505.0
-2723.0
-2418.0
-1969.0
-647.0
295.0
-1135.0
-2611.5
-1739.5
-986.0
-1791.5
-3130.0
-4562.5
-5306.0
-5304.5
-5106.0
-4479.0
-4390.0
-6185.5
-9178.0
-10693.0
-8806.0
-5978.0
-4836.0
-3902.0
-2815.0
-2984.5
-3830.5
-4417.5
-4897.0
-6064.0
-7372.0
-6632.5
-4625.0
-3580.0
-2997.0
-2658.0
-2885.5
-2805.0
-2261.5
-1583.0
-1092.0
-679.0
652.5
1675.0
250.5
-1848.0
-1741.0
-213.5
-214.0
-2525.5
-4571.0
-3982.5
-2111.5
-2519.5
-5684.5
-8615.5
-9723.5
-8588.5
-5584.0
-3392.0
-2312.0
-819.0
148.5
1091.0
1984.5
320.5
-1930.5
-2468.5
-2881.0
-2182.5
58.5
1342.0
2124.0
3350.0
3599.0
2295.0
1016.0
1344.5
1272.0
-475.0
-849.5
-760.0
-2619.5
-2731.0
-607.0
-478.0
-1573.5
-1509.0
-393.0
1452.0
2410.5
1442.0
14.5
-1051.0
-1711.5
-1606.5
-1068.5
-623.5
-521.5
-859.5
-1286.5
-1344.5
-761.0
-24.5
-399.0
-2052.0
-3880.0
-4781.5
-3769.0
-1250.0
778.0
1560.0
1763.5
1895.0
2560.5
3583.0
3671.5
2501.5
532.0
-1865.5
-3294.0
-3009.5
-2956.5
-3929.5
-3643.0
-1944.5
-1466.0
-2611.5
-4297.0
-5839.5
-5859.5
-4527.5
-3121.5
-1192.0
42.0
-1073.0
-1644.5
219.0
2362.5
3962.0
4924.5
4675.0
3826.5
1784.0
-1721.5
-3633.5
-3185.5
-3355.5
-4566.5
-5390.0
-5847.0
-4938.0
-1662.5
1301.5
1171.5
-934.5
-2637.5
-2924.0
-2288.0
-2334.0
-3545.0
-4157.5
-3379.5
-3225.0
-4375.5
-4204.5
-2071.0
-625.0
-467.5
-297.5
-225.5
-393.0
-411.0
-649.5
-1053.0
-728.0
75.5
-60.5
-1093.0
-1587.5
-1694.5
-2362.0
-3019.0
-3013.5
-2595.0
-2041.0
-1579.5
-1199.0
-749.0
-276.5
174.0
453.0
689.0
1213.0
1478.0
800.0
-338.0
-956.0
-1175.5
-2323.0
-4462.0
-5566.5
-4409.0
-2217.0
-1193.0
-1767.5
-2099.0
-1528.5
-1242.5
-1455.0
-1979.5
-2913.0
-3141.5
-1972.0
-851.0
-1148.0
-2433.0
-3118.5
-2122.5
-773.5
-1027.0
-1739.5
-1309.5
-1227.5
-2338.5
-3422.5
-4439.0
-5182.5
-4394.0
-2656.0
-1439.0
-666.5
193.0
1189.0
2775.0
4535.5
3793.0
345.5
-1567.5
-838.0
-601.0
-1051.0
-342.5
566.5
58.5
-903.5
-1320.5
-2411.5
-3676.0
-2457.0
176.5
394.5
-1898.0
-3389.0
-3859.5
-5800.5
-6785.0
-4207.5
-2469.5
-3097.0
-3348.5
-3888.5
-3133.5
226.5
2070.5
2956.5
4794.0
4151.0
1873.0
1358.5
1889.5
2678.5
2686.5
1008.5
-587.0
-764.0
287.5
1250.0
682.5
-158.0
361.0
993.0
-503.5
-3108.5
-2793.5
254.5
1761.5
1036.5
90.5
-538.5
-1637.5
-2842.0
-1900.5
228.5
766.0
955.5
892.0
-943.5
-1823.5
-346.0
548.5
-365.0
-1156.5
-511.0
-449.0
-2256.5
-3755.0
-4064.0
-3223.5
-916.0
1116.0
2037.5
1982.0
547.5
-142.5
1043.5
1995.0
2053.0
1661.5
1260.0
1231.5
928.5
719.0
1082.0
1411.0
1571.5
512.0
-1216.5
-694.5
642.0
161.5
-476.5
-611.5
-1232.5
-1515.0
-878.0
-179.0
-212.5
-781.5
-1325.5
-1159.0
846.0
2988.0
2093.5
-28.0
-650.0
-1005.5
-1586.0
-2043.0
-3109.5
-4449.5
-5534.5
-5815.5
-4924.5
-4626.5
-5494.0
-6226.5
-6782.5
-6231.5
-4087.0
-2579.5
-1911.5
-947.5
-620.0
-1491.5
-3116.5
-4277.5
-3907.5
-3271.0
-2940.0
-2414.0
-2612.0
-2581.5
-1031.5
285.5
939.0
1693.0
2037.5
2637.0
3722.0
3551.0
1614.0
-620.5
-2028.0
-3862.0
-6944.0
-8369.0
-6721.5
-4295.5
-1943.0
106.5
972.5
1410.5
1601.0
1013.0
536.0
202.5
-238.5
98.0
772.0
762.0
-370.5
-2496.5
-3564.0
-3514.0
-4717.0
-5357.5
-3825.5
-3049.0
-3212.5
-3024.0
-3833.5
-5248.5
-6402.0
-7751.5
-7705.5
-5168.0
-2319.0
-1550.0
-2482.5
-3006.5
-2904.5
-3050.0
-3508.0
-4804.0
-6138.0
-6198.5
-6486.0
-7461.0
-6894.0
-4159.0
-1612.0
-1651.5
-2888.5
-3255.5
-3084.0
-1627.5
-70.0
-1111.0
-1787.5
-456.5
-176.0
-195.5
661.5
981.5
1196.5
1297.0
298.5
-1089.5
-1710.0
-1606.0
-1665.5
-564.0
2411.0
3079.5
861.5
378.5
1508.0
2147.5
2822.0
2761.0
1378.0
-245.5
-1718.0
-1994.0
-442.0
441.5
-220.0
-167.0
-356.5
-2539.0
-4438.5
-5013.5
-4854.5
-4150.0
-4981.5
-5876.5
-3072.5
389.0
1223.5
1248.0
1543.5
1591.5
-175.5
-3599.0
-5231.5
-4801.0
-4276.0
-3790.0
-3655.5
-3098.0
-1884.0
-1848.0
-2056.5
-899.5
534.0
893.5
-207.5
-1627.5
-3028.5
-4864.5
-4654.5
-2031.0
-820.5
-1713.5
-2653.0
-2822.0
-2142.5
-1117.0
-465.0
-177.5
526.5
1211.0
233.0
-1292.5
-1362.5
-455.5
821.5
1444.0
569.5
-74.5
218.5
267.5
118.0
577.0
1589.0
1717.0
224.5
-1753.0
-3528.0
-4659.0
-4648.0
-3694.5
-2195.5
-1550.5
-2063.5
-2281.0
-2735.5
-3297.5
-2498.0
-1771.5
-1805.0
-1123.5
266.5
1793.0
2557.5
2041.0
1177.0
-136.0
-1664.5
-1116.0
1902.0
4052.0
2778.0
469.0
-298.5
-1101.0
-2302.5
-2037.0
-544.5
685.0
690.0
-105.0
-546.0
-272.0
1007.0
2159.0
1871.0
1560.5
1378.0
666.5
546.5
145.5
-821.0
-414.0
543.0
803.0
852.0
923.5
1439.5
2143.5
2729.5
3279.5
2919.5
2836.0
4698.5
6551.5
6595.5
5010.5
2988.5
2176.0
1431.5
-657.5
-2307.5
-2945.5
-3828.5
-4175.0
-2631.0
-477.0
419.5
951.5
1367.5
-497.5
-3324.0
-3822.5
-2999.0
-2863.0
-3078.5
-3233.0
-3218.0
-3021.5
-3073.0
-3059.0
-1653.5
1348.5
3666.5
3197.5
992.0
-494.0
-281.0
983.5
1998.0
1949.0
971.0
-616.0
-2021.0
-1738.5
-20.5
1045.5
1336.5
2076.5
2404.0
1302.0
174.5
235.5
479.5
35.0
-70.5
945.0
1525.5
316.5
-995.0
-1002.5
-836.0
-844.0
-1221.0
-2799.5
-3819.5
-4140.0
-6172.5
-7246.5
-5025.5
-2745.0
-1063.0
516.0
503.5
371.0
557.5
-842.5
-1875.0
-982.0
-823.5
-2504.0
-4039.5
-4891.0
-6318.0
-7362.0
-6508.5
-4437.5
-1473.0
917.0
1299.5
2086.0
2841.0
1514.5
1112.0
1369.5
-209.0
-256.0
1440.0
1084.0
13.0
-312.0
-1453.5
-2581.5
-1805.0
127.0
1280.5
1330.5
1307.0
1516.5
1408.5
591.0
-889.5
-2840.5
-4674.5
-5666.5
-6048.0
-5362.5
-2659.5
-87.0
82.0
-1500.0
-4325.5
-6745.0
-6183.5
-4366.5
-4128.5
-3979.0
-2043.5
92.0
800.5
1028.0
1949.5
3484.0
4180.5
3096.5
2720.0
3992.0
3860.5
2499.5
1945.5
2260.0
3584.5
3784.0
2104.0
2376.5
3833.0
3589.0
3692.5
4677.0
4835.0
3963.0
2184.5
82.0
-1945.0
-2540.0
-634.0
238.5
-1249.0
-1902.0
-2079.5
-2411.0
-1523.5
-903.5
-1375.5
-1725.0
-1715.5
-550.5
1870.5
3289.5
2678.5
1559.5
544.0
-1302.5
-2762.5
-2345.0
-1779.0
-1423.5
-107.5
624.5
165.5
-170.5
-563.0
-987.0
-772.5
-464.0
-1107.5
-3091.5
-5453.0
-6502.0
-5820.5
-4833.5
-4279.5
-2609.5
-90.5
535.5
-888.5
-3448.5
-6338.5
-6734.5
-5079.0
-4677.5
-4338.0
-2518.0
-1718.5
-3387.5
-5148.0
-3495.0
303.0
969.5
-1124.0
-1513.0
-698.0
-1105.5
-2083.5
-2176.5
-848.0
1076.0
1708.5
246.5
-1779.0
-1840.5
208.0
1879.5
2246.0
2162.5
1236.0
-273.5
-227.0
891.5
215.5
-1534.5
-1734.5
-1363.5
-2121.5
-2996.5
-3086.5
-2694.0
-2423.5
-3011.0
-3818.5
-3677.0
-3516.5
-4494.0
-5293.5
-4405.0
-3091.5
-2834.0
-2385.5
-1329.0
-1390.0
-2503.0
-3794.0
-5220.5
-6041.5
-6491.5
-7072.0
-6611.0
-5240.5
-3967.5
-3136.5
-3458.5
-3665.5
-2456.5
-1604.5
-1354.0
-1061.5
-1413.5
-980.5
298.0
-83.5
-1429.5
-2167.5
-2046.5
-1026.5
-1146.5
-2860.5
-3877.0
-4101.5
-3511.5
-2114.5
-1918.5
-1877.5
-373.5
508.0
512.5
626.5
-471.0
-2438.0
-3362.0
-3125.5
-2485.5
-2410.5
-3662.0
-5258.5
-5822.0
-6014.0
-6313.5
-5128.5
-2615.5
-836.0
-68.5
-449.5
-2190.5
-3739.5
-4693.0
-5882.0
-6343.5
-4379.0
-818.5
384.5
-1377.0
-1709.5
-1075.5
-3078.5
-5330.5
-4875.0
-2765.5
-925.0
-1185.0
-2440.5
-2406.5
-2714.0
-4151.0
-4372.5
-3200.5
-2328.5
-2279.5
-1892.5
44.5
2332.0
3299.0
3259.0
2692.0
1657.5
947.0
929.5
49.0
-2624.5
-4454.0
-3330.0
-1454.0
-905.0
-1085.5
-2022.5
-4258.0
-5918.5
-5525.0
-5487.0
-6934.5
-7440.0
-6886.5
-5992.5
-3740.5
-1939.5
-2249.5
-2621.5
-2712.0
-3652.5
-4444.5
-3589.5
-1072.5
695.5
31.5
-1517.5
-3528.0
-5962.5
-6271.5
-4173.5
-2225.5
-1487.5
-1201.0
-394.5
348.0
219.5
-105.0
-348.0
194.5
1355.0
522.5
-712.0
611.5
1108.0
-713.5
-1713.5
-1819.0
-1628.0
-828.0
-466.0
-436.5
-378.5
-627.0
-912.0
-1942.5
-3521.0
-3739.5
-2820.0
-1904.0
-1103.0
-379.0
564.5
1076.5
379.5
-273.5
-70.0
486.5
1451.5
2288.0
1890.5
1171.5
1568.5
1857.5
808.0
-396.5
-1143.5
-1439.5
-635.5
667.5
1700.5
2554.0
2889.5
2762.0
2382.0
1753.0
1007.0
-699.0
-2799.0
-3135.0
-2465.0
-2686.5
-3436.0
-3520.5
-2889.5
-2933.0
-3230.5
-1944.5
-676.5
-1475.0
-2838.0
-2569.5
-905.5
-729.5
-2482.0
-3266.0
-3695.5
-5231.0
-6033.0
-5794.5
-5324.0
-4454.0
-3862.0
-3935.0
-4173.5
-3405.5
-1329.5
-559.0
-1667.5
-1941.0
-1833.5
-3327.0
-4706.5
-3933.5
-2793.5
-2939.0
-2694.5
-1711.0
-1336.5
-1027.0
-923.0
-1912.0
-3326.5
-4568.0
-5387.0
-6209.0
-6998.0
-6200.5
-4801.0
-4146.0
-3087.0
-2597.5
-2898.5
-1608.0
-27.5
-849.0
-3166.5
-4622.5
-4616.0
-3941.0
-2388.0
-605.0
331.0
1839.5
3124.5
2247.5
694.0
-1000.0
-2122.5
-1650.5
-2201.0
-3560.5
-2802.0
-644.0
1227.0
1883.5
2332.5
3244.0
2005.0
85.0
-125.5
-840.0
-906.5
-336.0
-2059.5
-2585.5
-494.5
975.5
2159.5
1977.5
-301.5
-1493.5
-1523.5
-1549.0
-1469.5
-2200.0
-2688.0
-1501.5
-478.0
-1134.0
-1033.5
2058.0
4706.0
4560.5
4979.0
5686.0
3683.5
1103.0
-438.5
-2665.5
-4648.5
-4433.0
-3185.5
-1864.0
-316.5
99.5
360.0
2468.0
3351.0
2013.5
1665.0
1748.5
1866.0
3038.0
3606.0
3710.0
3506.0
1529.5
-373.5
-1133.0
-1438.0
-394.0
902.5
1201.0
1548.5
1848.0
1572.0
394.0
-1708.5
-3203.5
-3545.5
-3978.0
-5424.0
-6862.0
-6319.0
-5506.5
-7347.0
-9701.0
-9029.5
-5774.5
-3489.5
-3812.0
-3380.5
-378.0
1911.5
1924.5
1421.0
1282.5
879.0
-18.0
-412.5
-451.0
-1937.0
-4521.5
-5625.5
-4759.5
-4054.0
-3979.5
-2855.0
-867.5
569.0
528.0
-1523.5
-3118.5
-2096.5
-1460.0
-2872.0
-3915.5
-3813.5
-2924.0
-1437.5
-564.0
-97.5
727.0
218.5
-2265.5
-4141.0
-3989.5
-3561.0
-4420.5
-5104.0
-3754.5
-2189.0
-1868.5
-365.5
2173.0
2788.5
2112.5
1290.5
-30.5
-843.0
-1616.0
-3189.5
-2979.0
-341.5
1082.0
32.0
-668.5
254.0
787.0
463.0
881.5
1042.0
-1328.0
-4738.5
-5276.0
-2485.5
447.0
2561.0
4709.0
5370.0
3924.5
2651.5
2693.5
3773.0
5086.5
4572.0
2665.5
2625.5
2802.5
-625.5
-3953.5
-3241.0
-2080.5
-2773.5
-4020.0
-5140.0
-4326.5
-1859.0
-561.0
199.0
964.0
431.5
41.5
88.5
-1653.0
-4169.0
-5130.5
-4887.5
-4388.5
-3920.5
-3561.0
-3171.0
-3151.0
-3648.0
-3902.5
-3923.0
-3361.5
-1558.5
-355.0
-688.0
-1443.0
-2821.0
-3716.0
-3311.0
-3552.0
-3665.5
-2676.0
-1951.0
-984.0
-727.5
-2103.0
-2508.5
-1996.0
-1456.5
-456.0
-433.5
-359.0
636.5
451.5
937.0
2674.5
1701.0
-1067.5
-2051.5
-1265.5
53.0
702.5
-142.5
-1187.5
-404.5
733.0
-372.0
-1746.0
-1234.0
138.0
1043.0
0.0
-1309.0
-315.0
-467.5
-3540.0
-6261.5
-7397.5
-6457.0
-3688.0
-1043.0
889.0
1387.5
337.0
-964.5
-2037.0
-2133.0
-1861.5
-2051.5
-1066.5
468.0
1222.5
1868.0
1708.5
958.0
169.5
-1011.5
-1098.0
-598.0
-444.5
595.0
422.5
-1487.5
-1647.0
-405.5
-31.0
-1289.5
-3169.0
-3453.5
-3878.0
-6181.5
-7441.5
-6397.5
-4602.5
-4524.5
-7188.0
-8652.0
-7239.0
-5626.5
-3018.5
628.5
1718.0
789.0
686.5
1119.0
1895.5
3172.5
3116.0
2119.5
2471.0
2875.5
2135.5
1559.0
818.0
-536.0
-2392.0
-4478.0
-4205.5
-1485.5
262.5
327.5
-493.0
-1513.0
-1895.5
-2290.0
-2584.5
-2203.0
-1656.0
-352.5
1485.5
1826.0
-113.5
-2568.5
-2502.5
-818.0
-1052.5
-2115.0
-2304.0
-2986.5
-4446.5
-6373.0
-7679.0
-6815.0
-4889.0
-2325.5
946.5
2258.0
1772.5
2160.0
2491.5
1895.0
1193.0
-234.0
-1218.0
89.0
1397.0
1624.5
2406.0
2029.5
-152.0
-756.5
814.5
2588.5
3218.5
1995.0
641.5
1068.0
2098.5
2053.5
1430.0
925.0
-1428.0
-5084.5
-5232.0
-3361.0
-3575.0
-2509.5
699.0
1589.0
38.5
-1952.5
-3268.5
-3067.5
-2027.0
-795.5
-881.0
-3446.5
-5745.5
-5941.0
-5316.0
-4648.0
-4316.5
-4175.0
-3578.5
-2652.5
-1835.5
-1323.5
-544.0
-95.0
-1445.0
-2324.5
-1043.0
-793.0
-2210.0
-2591.0
-2362.5
-2756.0
-2774.0
-2644.5
-3389.5
-3656.5
-3114.0
-3449.0
-3961.5
-3834.0
-3650.5
-3099.0
-3012.5
-2909.5
-693.5
1106.5
446.0
-797.0
-2325.5
-3205.0
-2936.0
-3868.5
-4965.0
-4185.0
-2934.5
-1911.0
-496.0
1391.0
2286.0
816.5
-1381.0
-2987.5
-3428.5
-2372.0
-2849.5
-4326.0
-3135.5
-2636.5
-4030.0
-2387.5
135.0
-954.5
-3136.5
-3668.0
-2919.0
-1670.5
-1121.0
-1667.0
-1790.5
-1247.0
-2076.5
-3421.0
-2356.0
83.5
1729.0
2568.0
2639.0
2331.0
1975.0
1436.0
1214.5
919.0
257.0
184.5
444.0
-134.0
-1612.5
-1984.5
-74.5
933.5
-203.5
-336.0
529.0
915.0
783.0
-1020.5
-2895.5
-2177.0
-602.5
428.0
879.0
-134.5
-958.5
384.5
2641.0
3804.0
2782.5
602.5
-685.0
-1463.5
-2484.0
-2847.0
-2824.5
-2883.5
-1618.0
490.0
1057.0
1068.5
1846.5
1412.0
325.5
507.0
104.5
-1233.5
-1879.5
-2477.5
-2625.0
-1739.5
-1479.5
-1905.0
-1790.5
-475.5
1813.5
3270.5
3872.5
4310.0
2906.5
546.5
-213.5
84.0
662.0
993.0
336.0
-219.5
439.5
2256.0
3674.0
3179.5
2774.0
3211.5
2324.5
1147.5
509.5
-567.5
-382.5
278.0
-1555.0
-3825.0
-4535.5
-5228.5
-5527.5
-4103.5
-2065.0
-559.5
769.0
1583.0
1280.5
973.0
923.5
169.5
-230.5
563.5
1410.0
1556.0
1096.5
1175.0
2024.5
1916.0
1707.5
2359.0
932.5
-2238.5
-3006.0
-1176.5
673.5
1624.5
2511.5
3323.0
2270.5
353.0
313.0
1438.5
2966.5
5273.5
7443.5
9322.5
9391.0
5841.5
2241.5
887.0
-582.5
-1642.5
-1095.5
-459.5
-56.0
279.5
229.0
-39.5
-577.0
-449.5
1047.0
2123.0
1541.0
247.5
-498.5
-377.0
-594.5
-1885.0
-2587.5
-1763.5
-1193.0
-1374.5
-822.0
-264.0
-399.0
63.0
144.5
-306.0
1033.5
2397.0
2106.0
2776.5
4208.0
3860.5
1309.5
-2104.0
-3685.0
-2955.5
-1935.0
-1799.0
-3282.0
-4504.5
-3393.0
-2841.0
-3460.0
-2653.5
-2124.5
-3139.0
-4244.5
-5372.5
-5215.0
-2608.5
-134.5
557.5
999.0
1865.5
2115.5
2113.5
2865.0
2889.5
961.5
-1457.0
-2996.5
-3097.5
-1705.0
-84.5
678.0
1014.5
1586.5
2004.5
2169.5
2480.0
1415.5
-1494.5
-2839.5
-1679.0
-1267.5
-2237.0
-2230.0
-1074.5
-677.0
-875.5
-113.5
813.0
843.5
740.5
279.5
-1069.5
-2304.0
-2640.5
-1796.0
-112.5
95.5
-1891.0
-2281.5
302.5
1865.5
1976.0
3210.5
3566.0
1888.5
599.5
-124.5
-293.0
583.5
1022.5
1073.5
1310.0
852.0
610.0
704.5
-1024.5
-3430.0
-3425.0
-2342.5
-3354.0
-4653.0
-2997.0
-701.0
-400.5
-16.0
769.0
-756.0
-3614.5
-4631.0
-5115.5
-7485.0
-8905.0
-7359.5
-5858.0
-4804.0
-2875.5
-1960.5
-1308.5
950.0
1454.0
-604.5
-441.5
2383.0
3774.5
3092.5
2753.0
3055.0
2618.0
1736.0
871.0
-622.5
-1451.5
-137.0
1490.5
1466.0
-173.0
-2200.0
-2834.0
-2902.0
-4448.5
-5772.0
-4797.5
-2522.5
-230.5
906.5
34.5
-1420.5
-1177.0
827.5
1721.5
-206.0
-2324.0
-2812.0
-3640.0
-5279.5
-5901.0
-5992.5
-7303.0
-8480.5
-6622.5
-2743.5
-1318.0
-3070.5
-3999.5
-3629.5
-4560.0
-4880.0
-3456.5
-3381.0
-3665.0
-2278.0
-1160.0
-500.0
-548.5
-2350.0
-2579.5
190.0
2083.5
1100.5
-1093.0
-2543.0
-3831.5
-5738.5
-6339.0
-5339.0
-4224.0
-3840.0
-5066.5
-5340.5
-2684.5
-1213.0
-2140.0
-2273.5
-1447.0
-1058.5
-1526.0
-1752.5
-879.0
-412.0
-72.0
1527.5
3191.5
3546.5
1752.0
-1076.0
-2256.0
-2372.5
-2268.0
-1257.0
-234.5
617.5
1231.5
996.5
1379.5
2618.5
2982.5
1776.0
-343.5
-1285.0
-864.0
-1077.0
-1817.5
-2590.0
-3140.0
-2512.5
-1159.5
447.0
1461.0
567.5
-323.5
-342.0
-1677.5
-2785.0
-1011.5
848.5
-181.0
-1752.0
-1881.5
-1926.5
-1710.0
-1535.0
-2824.0
-2770.5
-546.5
277.0
655.0
2379.5
3423.0
3512.5
3815.5
3894.0
2579.0
802.5
956.0
1429.5
442.0
-49.0
-419.0
-738.0
660.0
1356.0
577.5
553.5
473.0
111.0
-201.5
-1394.5
-1776.5
-452.5
746.0
1552.0
1942.0
1393.0
714.5
231.5
-670.0
-1878.0
-3314.0
-5374.0
-6856.0
-6008.0
-3838.0
-2181.0
-997.5
675.5
2922.5
3592.5
2531.5
3085.5
3919.5
2012.0
755.0
1424.5
713.5
-177.5
870.0
1931.5
1349.0
-1008.5
-3441.5
-3248.0
-1833.5
-2221.0
-2894.5
-1760.5
-211.0
295.5
-158.5
-1130.5
-2338.5
-3676.5
-4406.5
-4111.5
-3016.5
-725.0
1581.0
2037.5
1616.5
722.5
-945.5
-1058.5
283.5
-126.5
-1557.5
-1447.0
-787.5
-1055.0
-1593.5
-2588.0
-4240.5
-4108.5
-1485.5
973.0
2308.0
3064.5
3057.0
1901.0
-519.5
-2513.0
-2791.5
-2667.5
-2122.5
-1053.5
-1288.5
-1972.0
-1583.5
-1264.0
-999.5
-217.5
38.5
-146.5
-255.5
-1650.0
-4312.0
-5520.0
-4599.5
-3583.0
-3219.0
-2737.5
-1886.0
-2207.0
-4291.5
-4799.0
-2840.0
-1566.5
-1203.0
-1908.5
-3856.5
-3101.0
-424.0
-536.0
-1950.0
-2722.5
-3828.0
-4674.5
-5045.5
-5044.5
-4476.0
-3802.5
-2346.5
-766.5
-1015.5
-1720.5
-1359.0
-640.5
616.5
2253.5
2690.5
1806.0
812.5
-166.0
-1419.0
-2174.5
-1616.5
-298.0
-432.5
-2460.5
-2873.5
-780.0
1011.0
2425.5
3059.0
1179.5
-1511.5
-3720.5
-4976.0
-3909.5
-2749.5
-2887.5
-2340.5
-2373.5
-3791.5
-4419.0
-4696.5
-4599.0
-2331.0
378.0
1421.5
2437.0
4337.0
4955.0
3721.0
3071.0
3530.5
3210.0
2564.5
3385.5
4482.5
4168.5
3199.0
1202.5
-2260.0
-4206.0
-3776.5
-3061.5
-1946.0
-1389.0
-2466.5
-2786.0
-2531.5
-3297.0
-3707.5
-3730.0
-3342.0
-1919.0
-1195.5
-192.5
2297.0
2350.5
-250.0
-1158.0
-536.0
-893.5
-2073.0
-2383.5
-1538.5
-1095.0
-839.0
-339.0
-1570.5
-3551.0
-3994.5
-4424.0
-4198.5
-1244.0
1342.5
1731.5
2396.5
2979.0
1489.0
-954.0
-2084.5
-1465.5
-412.0
406.5
1239.0
2319.5
4452.5
6307.5
5248.0
3453.5
3646.0
3865.5
3220.5
2440.0
769.5
-1252.0
-2564.0
-3435.0
-3485.0
-2628.5
-2160.5
-2766.5
-3279.5
-2222.5
-582.5
57.5
657.5
1590.5
1394.5
391.5
-136.5
-476.0
-1511.0
-3541.5
-5530.0
-5778.0
-4529.5
-3372.0
-2682.5
-2315.0
-2217.0
-2118.5
-2663.0
-3740.0
-3130.0
-765.0
857.5
1088.5
245.5
-1723.0
-3217.0
-2986.5
-2709.5
-3738.5
-4647.0
-4174.0
-3243.0
-3066.5
-3625.0
-3740.0
-2605.5
-1269.5
-119.5
1672.0
2518.5
1005.5
-982.0
-2298.0
-2641.5
-1036.0
579.5
-173.0
-1172.5
-758.0
-1089.5
-2269.5
-1658.5
189.5
1186.5
1607.5
1019.5
-526.5
-92.0
1794.0
2286.0
3255.5
5557.5
5987.5
4157.0
1711.5
-127.0
356.0
1581.5
479.5
-1419.0
-1758.0
-495.5
2462.0
5717.5
7080.0
6787.0
5821.0
5181.0
5409.5
4995.5
3928.0
3463.5
2301.0
904.5
1319.5
1577.0
672.0
894.0
2020.0
2876.5
3929.5
4737.0
4141.5
2595.0
2049.5
2612.5
2766.0
3152.5
3743.5
3455.5
3699.0
3410.5
819.0
-368.0
836.5
1062.5
191.0
-758.0
-1051.5
-644.5
-845.0
192.0
2684.5
2588.5
989.0
820.5
1011.0
1003.0
336.5
-512.0
229.0
687.0
-393.0
-1102.5
-1194.5
-938.5
-741.5
-1125.0
-1126.0
-1601.0
-3452.5
-4394.5
-3143.5
-814.5
325.5
-1021.0
-2835.5
-3318.0
-2436.0
-889.5
-362.5
-120.5
920.5
540.0
-1156.5
-1813.5
-1217.5
-180.5
-317.5
-1472.0
-1767.0
-2608.5
-4546.0
-5315.0
-5387.5
-5472.5
-5174.5
-5624.0
-6022.5
-4615.5
-2837.0
-2242.5
-2442.5
-2946.5
-3311.5
-3377.5
-3985.0
-5309.5
-5772.5
-4964.0
-4383.0
-4177.5
-3217.0
-1210.0
794.0
1292.5
1025.5
1536.5
1642.0
787.0
314.0
-61.5
-237.5
756.5
1573.0
1568.0
1990.0
1908.0
480.0
-434.0
-326.0
-340.0
-276.0
-181.0
-860.0
-1124.0
759.5
3125.0
3409.5
3231.0
4477.5
4993.5
4175.0
3809.0
3174.5
1973.0
1227.0
469.0
432.0
1189.0
54.0
-2124.5
-2436.5
-1827.5
-1270.5
494.5
3170.0
4299.0
2218.0
-1078.0
-2070.5
-1264.5
-1471.0
-1987.0
-1111.5
-539.5
-1572.0
-2953.5
-4038.0
-4493.5
-4094.5
-3616.0
-2827.5
-1903.0
-2036.5
-2430.5
-2900.0
-4257.0
-4789.5
-3570.5
-1433.0
863.0
1254.0
519.5
1849.5
3124.5
2038.5
1332.5
1698.5
1539.5
1180.5
766.0
173.0
-12.0
-86.5
-483.0
-779.0
-531.5
21.5
-164.5
-1157.5
-1059.0
722.0
2189.0
2793.5
3999.5
5155.0
4813.0
4015.0
2627.5
-582.5
-2490.0
-454.0
2401.0
3439.0
2885.5
1466.0
932.5
1287.0
858.5
136.0
-413.5
-538.5
783.0
1884.5
1415.0
947.0
228.5
-1534.5
-3371.5
-5060.0
-6034.5
-5428.5
-4192.0
-3023.5
-1509.0
226.0
1863.0
3761.5
6178.0
8212.5
9324.0
10800.0
13945.5
18924.0
25838.0
35424.5
48687.5
66665.0
89731.0
114211.5
132374.5
137997.5
129033.0
109490.0
88210.5
69367.0
52523.0
39821.5
31394.5
24221.5
18356.0
14670.0
12677.5
11820.5
10758.0
8884.5
6564.5
4387.0
3891.5
4564.0
4879.0
6013.0
6849.5
4403.5
1344.0
661.0
-107.5
-1137.0
221.0
1812.5
467.5
-2363.5
-3965.0
-2680.5
829.5
3053.5
2806.0
1799.5
259.0
-1164.0
-882.0
76.5
40.5
-932.0
-1995.0
-1669.5
99.0
1623.5
3318.0
5544.5
5526.5
2789.5
614.0
583.5
1702.5
1935.0
253.5
-1554.5
-2031.5
-1219.0
458.0
1613.5
2899.0
5130.0
5253.0
3391.0
2495.0
1133.5
-973.0
-1533.5
-598.5
1523.0
2560.5
-474.5
-4072.0
-4147.5
-2822.0
-2461.0
-2612.0
-2855.0
-2797.0
-1554.0
-39.0
134.0
42.5
222.0
-559.5
-1322.0
-658.5
1139.0
2356.5
1418.5
984.0
1736.0
-280.0
-2290.5
-676.0
351.0
225.0
1870.0
4052.0
4897.5
3150.5
551.5
676.5
2027.0
2828.0
3179.0
1720.0
631.5
2072.0
3029.5
2339.5
1732.0
2267.0
3646.5
3938.5
2900.5
1570.5
287.5
-118.5
-1222.5
-3710.5
-3660.0
-1619.5
-1540.0
-2375.5
-3073.5
-4601.0
-6331.5
-7743.0
-8566.0
-8539.5
-7869.0
-6445.0
-5373.0
-5604.0
-5703.5
-4748.0
-3330.0
-2583.0
-3033.0
-2968.5
-1720.5
-1412.5
-2877.0
-4538.0
-4691.5
-3898.0
-3558.5
-2451.0
-467.0
653.0
1994.0
3000.5
1740.0
967.5
1472.5
1133.5
1563.5
2749.5
2426.5
2013.5
2705.5
2776.0
827.0
-1448.5
-492.0
2898.5
5141.5
5917.5
5927.0
5346.0
3922.0
1330.0
14.0
447.0
-361.5
-1326.0
-801.5
-889.5
-1732.5
-2019.0
-2291.0
-2669.0
-1472.5
1535.5
3263.0
3505.0
4824.5
5079.0
3076.0
1789.5
1011.5
308.5
1025.5
1974.5
1736.0
-213.5
-2552.0
-2545.5
-2306.5
-4214.5
-5137.0
-4294.0
-4474.0
-5214.0
-4064.5
-1750.5
-826.5
-666.0
-573.5
-2376.5
-4296.0
-3810.5
-2846.5
-2373.0
-2157.0
-2835.0
-3462.0
-3416.5
-3388.5
-3996.5
-5661.0
-7025.5
-6710.5
-5700.0
-5392.5
-5836.0
-5185.5
-3229.0
-2828.0
-3233.0
-1557.0
160.0
-19.5
204.0
1171.5
553.0
-890.0
-1413.0
-1932.0
-1960.0
-1386.0
-2983.0
-4428.5
-2115.0
338.5
805.5
724.5
-219.0
-198.5
1681.0
2125.0
665.0
-470.0
-353.0
76.0
-1118.0
-2767.5
-2481.5
-1254.0
-654.0
-1448.0
-3283.0
-4007.0
-3622.0
-3426.5
-2655.5
-1683.0
-1907.5
-1787.5
430.5
2600.0
2222.0
1272.0
2697.5
5001.0
5219.0
4235.5
4277.5
4378.0
3615.5
3143.5
2885.0
3465.0
5116.5
4041.0
819.5
598.5
2138.0
2799.5
3463.0
2794.5
388.0
-1022.5
-603.5
385.5
386.0
-890.0
-2535.0
-3934.5
-3259.5
48.0
2837.0
3535.5
3269.0
2637.5
1307.5
-875.5
-1575.0
434.5
1663.0
1006.0
690.5
351.0
-39.0
618.0
1214.5
773.5
-341.0
-1235.5
-967.5
-111.5
929.0
2321.5
3032.5
3300.0
3935.5
3864.5
2835.5
694.5
-2445.5
-3343.5
-1874.5
-1682.0
-1777.0
-974.5
-1448.5
-1967.5
-1063.5
-749.0
-1313.5
-1277.0
-23.0
1141.5
428.5
68.0
1592.5
1585.0
-77.0
-611.0
-961.5
-1582.5
-1049.5
-93.0
63.0
-309.0
-225.5
821.5
1705.0
1259.0
690.5
1545.5
2303.5
1146.5
-480.5
-1083.5
-610.5
662.5
553.5
-1445.0
-1569.0
745.5
1773.0
1273.5
1639.0
1894.0
652.5
910.0
3707.0
4303.0
1509.5
-209.0
857.5
2646.5
2842.0
1005.5
-920.0
-2388.5
-4419.5
-5445.5
-3599.0
-673.5
1067.5
2471.5
4537.5
5950.0
5927.5
4872.0
3010.0
987.0
-827.0
-1810.5
-1125.0
-901.5
-2490.0
-3035.5
-2324.5
-2872.0
-3486.0
-2661.0
-1826.5
-1171.0
-10.5
268.5
-1037.0
-2406.0
-2691.0
-1580.5
294.5
1275.5
1753.0
3075.5
3525.0
1738.0
-365.0
-1760.0
-3007.0
-3525.5
-3399.0
-3532.0
-2779.0
-769.5
491.0
709.5
41.0
-1943.0
-3362.5
-3690.0
-3939.0
-2315.0
574.5
1131.0
135.5
-131.5
-481.0
-1154.0
-225.5
2116.0
2626.0
963.0
156.0
1539.5
4343.5
5273.0
2624.5
699.0
449.0
-861.0
-1144.5
-90.5
388.5
1606.0
2418.0
2240.0
3301.0
3350.5
1255.0
448.0
1237.0
1198.5
-516.5
-1773.0
-1410.0
-2407.5
-3616.0
-1404.0
413.0
-910.0
-2081.0
-2462.0
-2550.0
-1576.0
-743.5
-474.0
180.0
455.5
-370.5
-1659.0
-2791.0
-3444.5
-3688.0
-3535.5
-2332.5
-382.0
620.5
-60.0
-1506.0
-2394.5
-2634.5
-3461.5
-4519.0
-4335.0
-3868.0
-5043.0
-7292.0
-7794.5
-5604.0
-3504.0
-2534.5
-1647.0
-1909.0
-2067.5
664.0
3802.0
4302.0
2805.0
1178.0
1410.0
2497.0
1946.0
1007.0
1603.5
3151.0
3989.5
2675.0
303.5
-923.5
-1509.5
-2568.5
-3305.0
-3877.0
-5810.5
-7597.0
-6652.5
-4197.0
-1515.5
1190.0
1900.0
1029.0
1490.0
3713.5
6000.0
5699.0
2842.0
975.0
215.0
-1080.5
-1357.0
-76.0
692.5
-364.0
-1473.0
-454.0
343.5
-142.5
1251.0
2718.5
1403.0
1098.5
2897.0
2794.5
820.5
-679.5
-2065.5
-3351.0
-3229.0
-1674.0
503.0
2067.5
1965.0
1259.0
980.0
964.0
1938.0
3200.0
2659.5
1171.5
1136.5
2819.5
4067.5
3295.5
1580.0
167.5
100.0
1411.0
1332.5
657.5
2461.5
3947.5
3327.5
2568.5
879.0
-669.5
164.5
538.0
-926.0
-1591.0
-685.5
696.0
1813.5
2152.0
666.0
-1907.0
-1635.5
1373.5
2049.5
-62.0
-1574.5
-1625.0
-931.0
-422.5
-723.5
-1810.0
-3529.5
-4030.0
-2140.0
-392.5
154.0
905.0
1161.5
329.0
-666.5
-1177.0
-754.0
-1067.5
-3071.0
-3522.5
-2266.0
-2453.5
-3476.0
-4330.5
-4700.0
-2644.5
527.5
1588.0
915.5
24.0
-1346.5
-2850.5
-2032.0
645.5
1063.0
-232.5
-454.5
-1008.0
-1713.0
-903.5
-75.5
400.5
1426.5
1545.0
-413.5
-2596.5
-3221.5
-3943.0
-5347.5
-4940.0
-2812.0
-280.0
2026.0
2361.0
1542.5
1179.5
778.0
1081.0
959.5
-966.0
-1287.5
413.5
935.0
738.0
500.5
-414.5
-739.5
62.0
476.5
432.0
649.0
-249.5
-1409.5
-85.0
1094.5
457.5
1096.0
2076.0
1972.0
1557.5
-559.5
-2316.5
-1337.5
-824.5
-1190.5
-1080.5
-1892.0
-2519.0
-1488.0
-1180.0
-3086.0
-3844.0
-1150.5
696.0
241.5
1897.0
4257.5
2955.5
-501.5
-2062.0
-43.5
2580.5
3055.5
2893.0
2162.5
798.0
506.0
25.0
-1113.0
-1295.0
-1174.5
-1814.0
-3341.5
-3933.5
-1779.5
500.0
1406.0
2434.0
3157.0
3656.5
4210.0
3742.0
2972.0
2820.0
3319.0
4007.5
3532.0
2521.5
1685.5
606.5
1341.5
3639.5
3949.5
2829.5
2086.0
1221.0
1199.0
2785.5
4245.5
4365.5
3387.0
2011.5
1258.0
1271.5
1399.0
1763.5
2136.0
1818.5
1423.5
891.5
-493.0
-1147.5
140.0
2190.5
3540.0
2784.5
146.0
-2097.0
-3187.0
-3787.0
-3851.5
-3503.5
-2984.0
-1924.5
-832.5
-997.0
-1773.5
-1067.5
1384.0
3681.5
4055.5
3465.0
4244.0
5296.0
4287.0
2289.5
862.5
-68.0
-468.0
97.5
1499.0
1909.5
635.0
208.0
1273.5
1843.5
1605.0
939.5
-9.5
-143.5
994.5
1953.0
2031.0
2657.0
2926.0
589.0
-1475.0
-579.5
224.0
-607.5
-900.0
-407.0
-1519.5
-4250.0
-4735.0
-2564.5
-1702.5
-2450.0
-2798.0
-2629.5
-2107.0
-1303.0
138.0
1820.5
2442.0
2583.0
1891.5
-694.0
-2746.0
-2810.0
-2173.0
-1041.5
397.0
854.0
-276.0
-629.5
1492.5
2081.5
-214.0
-1094.0
-835.0
-1311.0
-715.5
956.0
2279.5
2854.0
2857.5
3277.5
3884.5
4148.0
4329.5
3531.0
1904.0
952.5
607.5
-1.5
-1293.0
-2333.5
-1989.0
-1476.5
-2173.5
-3362.5
-3676.0
-3080.5
-2423.0
-1144.5
378.0
439.0
174.0
309.0
-412.0
-1266.5
-1675.0
-1588.5
-1029.5
-2089.0
-4831.5
-6940.5
-6714.0
-2883.5
1608.5
3174.0
3289.0
2424.5
838.5
938.0
1762.0
2394.5
3354.0
3064.5
2026.0
1571.0
1179.5
1441.5
2004.0
1849.0
1489.5
783.5
-33.5
-379.5
-380.0
336.0
535.0
-944.5
-2079.5
-1367.5
496.0
1635.0
707.0
-1008.0
-2533.0
-3460.0
-2651.5
-1101.0
241.5
1632.0
2150.5
2321.5
2844.0
3170.0
4154.5
4306.0
1719.0
124.5
1478.0
2345.0
1624.5
1296.5
1418.5
333.5
-1239.5
-1328.0
-950.0
-1513.5
-2184.5
-2040.0
-1029.5
-111.5
658.5
1797.0
1253.0
-1009.5
-1967.0
-1856.5
-1699.5
-774.0
807.0
2775.5
3565.0
1991.0
664.5
1202.0
2418.5
3373.0
3317.5
2637.0
2075.0
1305.0
710.0
816.5
1056.5
350.0
-897.5
-545.5
433.5
228.5
874.5
1873.5
880.0
-687.5
-2206.5
-3453.0
-3109.5
-2802.0
-2819.5
-899.5
1920.0
3142.0
2260.5
670.0
-335.0
-1118.0
-1152.0
-496.5
-1255.0
-2246.5
-1369.5
-351.0
-371.5
-327.5
763.0
2366.5
2613.5
2313.0
3876.0
5302.0
3700.5
1211.0
361.0
295.0
705.5
790.0
-2479.5
-7146.5
-8264.5
-7252.5
-6146.5
-3293.0
-41.5
1458.5
2193.5
2369.5
878.5
-1473.5
-1297.0
2181.5
3795.0
1040.0
-1751.5
-2042.5
-1430.0
-1142.0
-1651.0
-2694.5
-3346.0
-3860.0
-4108.0
-2520.5
-380.0
-621.0
-1745.5
-1237.5
87.5
1518.0
2930.5
3743.0
3538.0
1769.0
342.0
1416.5
2003.0
192.0
-1037.0
-757.5
-166.0
718.0
901.5
-973.0
-3634.0
-4705.0
-4280.0
-4103.0
-4458.5
-4573.0
-3722.5
-1526.5
1018.0
2863.0
4565.5
6522.5
7317.5
5935.0
4237.0
3544.0
2581.0
1944.5
2529.0
1994.0
329.5
308.0
1108.5
1289.5
2611.5
4718.0
4560.0
2552.0
1097.0
462.0
119.0
-1204.5
-3259.5
-2202.0
1664.0
3706.0
3678.5
3091.0
2120.5
1872.5
2430.0
3290.0
3831.0
2800.5
1722.0
1987.0
1832.0
777.0
-554.5
-1742.0
-1814.5
-1145.5
-534.0
-150.0
-153.0
-10.0
556.0
1558.5
1994.0
-141.0
-2819.5
-2534.5
233.0
3275.5
3448.0
662.0
-799.5
-1325.0
-2620.0
-2434.0
-1763.0
-2044.0
-1805.5
-1772.5
-2524.0
-3563.5
-4227.0
-2861.5
-1175.0
-1323.0
-2189.5
-3680.5
-4210.5
-2120.5
-535.0
-367.0
414.5
1665.5
2475.5
1804.5
979.5
1418.5
231.5
-1751.0
-1414.0
-1100.5
-752.5
1675.5
3643.0
3774.0
2764.0
1422.5
1257.0
1645.5
2096.5
2872.5
2982.5
2979.5
1923.5
-1379.5
-3159.0
-2410.5
-1304.0
380.0
1158.5
1460.0
3320.0
2956.0
6.0
-1170.0
-1821.0
-2793.0
-2474.0
-2257.5
-1683.5
305.0
1286.0
895.5
653.5
-368.5
-2768.5
-4143.0
-2010.0
2275.5
5051.0
5347.0
4858.0
4749.0
5555.5
6664.0
5589.5
2556.0
1270.5
2366.0
4238.0
6411.0
6877.5
5276.5
4146.0
2871.5
700.5
-564.0
-948.5
-665.5
715.0
2674.5
5407.5
7804.5
8011.0
7085.5
6213.0
5787.0
6371.0
6402.5
4619.0
2881.0
2706.5
3249.5
3749.5
4895.5
6418.0
6660.5
6223.0
7401.5
9922.5
11665.0
12354.0
12683.5
12083.5
11053.0
11146.5
11549.0
11043.5
10498.0
11672.0
14548.0
15205.5
12673.0
11903.0
13080.0
13486.5
15157.5
17458.5
17657.5
17843.0
19136.0
20076.5
20808.5
21065.0
20310.5
20579.5
23755.5
27481.5
28729.0
28804.5
29422.5
30269.0
31983.0
35031.0
39086.5
43471.5
46690.0
49085.0
52040.0
55962.5
61345.0
66753.5
70950.5
75964.0
81741.5
86255.0
90147.5
94810.0
100565.5
106757.5
112823.0
119132.5
124888.5
129622.0
134355.5
138121.0
139527.5
139177.5
138072.5
137080.0
135392.5
131296.0
126114.0
121990.5
118423.5
114468.0
110199.5
105070.0
98005.0
89810.5
82917.5
78310.0
74908.5
71794.5
69206.5
67009.5
64041.5
59535.0
54029.0
49816.5
48228.0
46706.0
44000.5
41754.0
39027.5
35568.0
33630.5
32753.0
32647.0
34297.5
35531.0
34900.5
33466.0
31110.0
28501.0
27310.5
27317.5
28026.5
29088.5
29157.0
28383.0
28020.5
27695.5
27815.0
29506.5
31199.0
31775.0
32117.0
32362.0
33151.0
34520.5
35297.0
36401.0
37405.5
36872.0
37494.0
40274.0
43211.0
46897.5
50830.5
53453.5
55572.5
56783.0
57263.5
59413.0
62531.0
65190.5
68927.5
73644.0
77697.5
82211.5
88474.0
95239.0
101841.5
108938.5
116339.5
122945.5
127499.0
130538.5
134144.5
138595.5
143456.5
148046.0
150472.5
151115.5
150122.5
145505.5
139785.5
135707.5
130605.5
123647.0
116007.5
107716.5
100168.0
93718.0
87775.0
82657.5
76792.0
69935.0
64365.5
59725.0
55228.5
51393.0
47686.5
43971.0
40249.5
36630.0
34570.5
33588.5
32051.5
30548.0
28742.5
25710.5
23792.0
24549.5
25244.5
24404.5
24323.0
24734.0
22993.0
20999.5
20662.5
19127.5
16828.0
16901.0
17797.0
17349.5
15644.0
13868.0
14392.0
15471.0
13772.0
11650.5
10112.0
7339.0
5656.5
6325.5
7610.5
9210.5
10077.5
10212.0
11288.0
11639.0
9834.5
7376.5
4966.0
3466.5
4124.5
6299.5
7875.0
7081.0
5353.0
4789.0
4079.0
3204.5
4143.0
5664.0
6255.0
6241.5
5267.0
4394.5
5192.0
5799.0
4656.5
3865.5
4860.5
6164.0
6816.0
7314.0
7438.0
7035.5
6807.5
6754.0
7177.0
8297.5
7977.0
6235.0
6611.5
8587.5
8697.0
7012.0
4827.5
3209.5
3746.0
5090.5
4492.0
2647.0
1751.5
2079.5
2623.5
3096.0
3608.5
3092.5
1573.5
1264.0
2253.0
2307.0
1425.5
1498.5
2035.0
855.0
-574.5
1075.0
4495.0
6690.5
7517.0
7252.0
6486.0
6067.0
5197.0
4169.0
3742.0
2233.0
102.0
-185.0
200.5
153.5
1072.0
1690.5
97.0
-1666.0
-1134.0
1055.5
2461.0
1878.5
816.5
801.5
1657.5
2985.0
4068.0
4154.0
3404.0
1995.0
198.5
-1095.5
-757.0
1447.0
3390.5
3823.0
4421.0
4990.0
4550.5
4906.5
6699.0
9183.0
11395.5
10665.0
8213.0
8139.0
8756.5
8048.0
7948.5
7481.0
5173.5
2982.0
2328.5
3595.0
5650.5
5825.0
4211.0
2715.5
2346.0
3523.0
4717.5
4213.5
2453.0
485.0
-14.0
1407.5
2568.0
2285.0
810.0
-239.5
1129.0
2458.0
1557.5
822.5
846.0
1578.0
3495.5
3787.5
2233.5
1177.0
361.0
1275.0
4069.0
4884.5
3358.0
544.0
-2253.0
-1379.5
1207.5
1831.5
3085.0
4671.5
3592.0
1986.5
1476.5
1628.0
2823.5
2853.0
249.0
-1775.0
-1458.5
-750.5
-966.5
-1501.0
-893.5
1174.0
2510.0
2021.0
2012.0
3394.0
4078.0
3951.0
4605.5
5552.5
6144.0
6712.5
6601.5
6097.0
6390.0
6312.0
5042.0
3710.0
2356.0
1751.0
3029.5
3866.5
3011.0
2562.0
2318.0
1094.0
712.5
2694.5
5285.0
5964.5
4910.5
3741.5
2495.5
738.5
-1121.0
-1718.0
268.0
2372.0
1750.5
1476.5
3509.0
4436.5
3725.0
3157.5
2316.0
2030.5
2511.0
1858.5
1471.5
2453.5
2697.5
2899.5
3607.0
2929.0
2282.0
2419.5
1579.5
1528.0
3115.5
3604.5
2498.5
939.5
473.0
2466.5
4657.5
5129.5
5677.0
6288.5
4976.5
2939.5
2228.5
1654.0
638.0
1257.0
3528.0
5532.5
6455.0
6129.0
4994.0
3308.5
1751.5
1699.5
1614.0
568.0
562.5
797.5
1473.0
3640.0
2664.0
-1429.0
-1982.5
618.5
2635.0
4388.5
6434.5
8037.5
7953.5
6705.5
6141.5
5375.5
3572.5
2338.0
2698.5
3815.0
4011.5
3716.5
3493.5
1717.0
515.0
2607.0
4495.0
3699.5
1994.5
1036.5
1227.5
1067.0
138.5
7.0
528.0
1434.5
2606.0
3639.0
5657.5
7567.5
7117.0
5384.5
3461.5
2352.5
3136.5
3931.5
4486.0
6559.0
8003.5
6236.0
3276.0
2700.5
4340.5
5210.5
5507.5
6254.5
5293.0
2950.0
1528.0
-221.0
-2553.0
-3114.0
-2072.5
-958.5
-495.0
-588.5
596.5
3033.5
3799.0
3144.5
3461.0
4450.0
5133.5
4972.0
3797.5
3435.5
5069.5
7225.5
8055.0
6621.0
3867.5
2457.0
4100.0
7628.5
9720.5
9058.0
8031.5
8165.0
8307.5
8150.5
9228.5
11057.5
10457.0
7845.0
6575.0
5673.0
3660.0
2561.0
2589.5
3262.5
5565.5
7850.5
8268.5
7907.0
7161.5
6067.5
5827.0
5783.0
4968.5
4858.5
5571.5
5774.5
6006.0
5978.5
4731.5
3927.5
4875.5
6552.0
7248.5
6577.0
6460.0
6570.5
5312.0
4983.5
5359.5
4206.0
4469.5
5869.0
4483.0
2446.0
2033.5
2425.5
3474.0
3213.0
1643.5
1892.5
3115.5
4011.0
5431.5
5955.5
5930.0
7835.0
9690.5
9478.0
9480.0
9986.5
8705.0
5991.0
3826.5
3152.5
3325.0
3293.5
4669.5
8830.0
12450.5
12636.5
11225.5
11082.5
12225.5
11898.5
10034.0
10187.5
12075.5
12863.0
13074.0
13440.0
13457.0
13154.5
12136.0
10976.5
10680.5
9816.0
7621.5
6237.0
7103.5
9039.5
10024.0
9544.5
8943.0
9460.0
11145.5
13174.5
14130.0
13309.0
12502.0
13767.0
15375.0
15048.5
14647.5
15164.0
14557.0
13807.0
14566.5
15313.0
16602.0
19341.0
20526.5
19378.5
18333.0
17932.5
17887.0
18264.5
19269.0
20732.0
20818.0
19595.0
19879.0
22194.5
25210.0
27990.0
29719.0
30101.5
29122.0
28019.5
28368.0
29284.5
29998.5
30522.0
30384.5
31554.5
35640.0
39821.0
41458.0
41929.0
43413.0
44463.5
44036.5
45308.0
47602.0
47857.5
49344.5
53585.0
57396.0
61130.5
65781.0
70831.0
76217.5
80354.5
83135.5
86745.0
91666.5
97868.0
105089.5
112338.0
119971.5
128655.0
138366.5
149341.0
161432.5
174132.0
188228.0
204591.5
222054.0
240733.5
261959.0
283883.0
306002.5
328713.5
347572.0
361997.5
375737.5
387316.5
395722.5
401163.5
401373.5
397438.5
388847.5
373055.0
354799.0
336915.5
316645.0
296523.5
279568.0
263071.0
244963.0
226445.0
208838.0
192142.0
177598.5
166527.0
156288.0
145047.0
134787.0
126691.0
121018.5
117296.5
113259.5
108229.0
103974.5
101055.0
97371.0
91942.0
87148.5
84229.5
82176.5
80677.5
79438.0
78353.0
77149.5
75158.0
74026.5
74127.5
72855.5
71313.0
71873.0
72677.0
72297.5
71847.5
71723.5
71673.5
72422.5
74085.0
74587.0
74031.0
75570.0
78456.5
79826.0
81390.5
85429.5
90296.5
93841.5
96427.5
99454.0
103183.5
107775.0
113456.5
119091.5
124719.0
131851.5
139976.5
147936.0
155930.0
164974.0
176408.5
189521.0
203317.0
219763.0
238462.5
256270.5
274567.5
295957.5
318653.0
340467.5
361796.5
383235.5
402429.0
416085.5
425605.0
433276.0
436540.0
433623.0
426340.5
415529.0
401272.0
384540.5
366048.0
345938.5
324345.0
302015.5
280092.5
259863.5
242111.0
226036.0
211663.0
200096.0
190229.0
181166.5
173158.5
165099.0
157860.0
152521.5
146289.0
138986.0
133393.0
129403.0
127096.5
126965.5
127532.5
128965.5
131598.0
133296.5
133243.5
132911.5
133962.5
136445.0
138926.5
141526.5
144507.0
146609.5
147761.5
147547.5
146140.0
146704.0
148648.5
149211.5
150696.5
153674.0
155871.0
158782.5
162339.0
164514.0
167531.5
172343.5
175895.5
178285.5
182491.0
188074.5
193019.5
199272.0
208680.0
218992.0
229342.5
240838.5
253848.5
269841.0
289529.5
312162.0
336971.0
362084.0
388315.5
417921.0
449166.5
482268.5
518082.0
551485.5
580656.0
608807.0
635374.0
659185.5
679596.5
693507.5
700794.5
703737.0
700951.5
691848.0
679981.5
665677.0
646349.0
624938.5
605067.5
584134.5
559705.0
532908.0
506645.0
484157.5
464408.0
445136.0
427360.0
409819.5
390916.5
373128.5
357160.5
342344.0
329833.0
318997.5
308499.5
298406.0
288460.0
279236.5
272102.5
266612.5
261243.0
255774.0
251235.5
247825.0
244471.5
240412.5
236471.5
234735.0
234931.5
234090.5
232283.5
231625.0
231943.0
233920.0
237978.0
240572.5
240598.5
240847.5
241359.5
241939.0
244784.5
249297.0
253111.5
256607.0
260952.5
265504.0
269159.0
272593.0
277433.0
284380.5
293773.5
304506.5
314213.0
323759.5
335681.0
349846.0
365514.0
382553.0
401241.0
422468.0
445219.5
468302.0
493629.5
521963.0
550871.0
579163.0
607642.0
635977.5
662475.5
685630.5
704049.5
717033.0
724870.0
727281.0
724355.5
716187.5
700800.0
678701.0
653991.0
627539.5
597394.0
563863.0
529234.0
494578.0
459464.0
425704.0
395244.5
366143.5
338292.5
313729.5
291148.5
270043.5
251450.5
234019.5
218057.0
205930.5
196352.5
185684.0
174167.0
164871.0
156760.5
147606.0
139135.0
131596.5
124343.0
119196.0
114914.5
109841.0
105894.5
102488.5
98228.0
95241.5
94650.5
94516.0
92454.0
88491.5
85171.0
83397.0
81284.0
77980.0
75549.5
74824.0
72970.5
70030.5
68721.0
66988.5
63430.0
61249.0
60356.5
58430.0
56345.5
55759.0
56916.5
58097.5
57256.5
55732.5
55751.5
56173.5
55405.5
54316.0
53445.0
52487.0
51968.0
51096.0
49519.0
49728.5
51109.0
51149.5
51016.5
50662.0
49495.5
49769.5
50605.0
50421.5
50823.5
50529.5
48068.0
46384.5
46745.5
46520.5
43885.0
40769.0
40120.5
41245.5
41705.5
41084.0
40758.0
41650.0
42173.5
41882.0
42999.0
44772.5
45375.0
45188.0
43893.5
42552.5
42743.5
43165.5
43662.5
44097.5
43203.0
43099.5
44479.0
45162.0
45943.5
46553.5
45294.0
44142.0
44497.5
45444.5
46032.0
45171.5
44519.5
45776.0
46227.5
44971.5
44109.0
42852.5
40435.5
39421.5
41702.0
45250.0
46363.5
45428.5
45477.0
45374.5
43850.0
43821.0
45054.5
44015.0
41972.5
42434.5
44330.5
44403.5
42715.0
41808.0
42521.5
44391.0
47133.0
48936.0
48167.0
46553.5
46362.0
47220.0
47994.0
48460.5
48507.0
48540.5
48902.5
47830.5
45197.0
44525.5
46591.5
49111.0
50724.5
50221.0
49140.5
50849.0
53857.0
54634.5
53067.5
52349.5
55318.0
58696.0
58601.0
58279.0
60080.5
61522.0
62127.5
63656.0
66026.5
67719.5
69049.0
70005.0
68547.0
67240.5
69232.5
71451.5
73148.0
75361.0
76271.5
77224.5
79625.5
83323.5
89149.5
93913.5
95964.5
97044.5
95574.0
93778.0
94700.0
95511.5
96911.0
99074.5
99018.5
99846.0
102995.5
105088.0
105423.5
104523.5
104220.5
104594.5
103523.5
103890.5
106017.0
105394.0
103300.5
101589.5
98498.0
94463.0
91271.5
89954.5
89204.5
87484.5
87015.5
88213.0
88578.5
88246.0
88064.5
87767.5
87082.0
85881.5
84181.0
81842.0
80140.0
80101.0
80089.0
79492.0
79370.0
80673.5
82670.5
82016.0
79893.0
80604.5
82018.5
81939.5
81840.5
80991.0
79857.5
79762.5
79607.5
80117.5
82463.5
84954.5
85673.0
85341.5
86530.0
88425.0
88018.0
86311.5
85221.5
84511.0
84316.5
85065.5
86692.5
88423.5
89545.5
90160.0
90078.5
90084.5
91602.0
93944.5
95519.5
96049.0
97712.0
101911.0
106119.5
109843.5
114054.0
116251.0
117121.5
119151.0
120334.5
120691.0
122260.5
124562.5
127409.0
129885.0
131119.5
132734.5
135298.5
138790.5
142795.0
144697.0
144943.0
146712.0
149519.0
151788.5
154048.0
156321.5
157556.0
157392.5
157017.5
157721.0
158994.0
159888.5
160130.5
159537.5
159289.5
160492.5
161771.5
162893.0
165090.0
167835.0
170667.0
172479.5
172548.5
174401.0
178513.5
181576.0
184590.0
186964.5
187294.0
189888.0
194357.0
197250.5
201750.5
208120.5
212949.0
217769.0
223874.0
230016.5
236432.5
243657.0
250751.5
257273.5
265333.5
275054.0
283406.5
290681.0
297923.5
305164.5
315124.0
326354.0
334865.5
344022.5
356611.0
370149.0
384581.0
400840.5
418747.5
439040.5
460962.0
483383.5
507731.0
534938.0
564234.0
595129.5
626090.5
655726.0
686187.0
717880.0
746598.0
771616.5
795883.0
819368.5
840091.5
856749.0
870023.5
881540.0
889925.5
894181.5
896842.5
898667.0
898357.0
896110.5
892359.0
887207.0
881554.5
876408.5
871229.5
864690.5
857716.5
852594.5
850369.0
850792.0
851992.0
853200.5
857721.5
868236.0
883902.0
903481.0
925858.5
950617.0
978245.0
1006740.0
1034788.0
1065701.0
1099404.5
1130578.5
1157865.0
1182674.5
1204558.0
1223245.5
1237436.5
1245436.5
1247926.0
1245441.5
1238445.5
1227522.5
1211748.5
1191647.5
1168428.0
1142356.5
1115596.0
1089552.5
1063092.0
1035639.5
1007840.0
981518.0
956409.5
930537.0
906231.5
884854.5
863779.5
843752.5
826035.5
809500.5
794329.0
780780.0
769413.5
760002.0
751074.0
744942.0
742401.0
739520.5
736276.0
734962.5
736480.5
741479.0
748294.5
757667.0
772591.5
790520.5
809512.0
831315.0
854732.0
878429.5
901815.0
923487.5
945068.0
966559.5
984143.5
998372.5
1011512.0
1022073.0
1029875.5
1035892.5
1039213.5
1040558.0
1040463.0
1036784.0
1029980.0
1021520.0
1010872.0
1000556.0
991919.5
981146.0
968627.5
957452.5
946399.0
935878.5
928418.5
923433.0
919582.0
917061.0
917837.0
923375.5
932416.5
945223.5
963047.5
984721.0
1010370.5
1039807.5
1069969.0
1100067.0
1130709.0
1160294.0
1187217.5
1211493.0
1233698.5
1251638.0
1261736.0
1264775.5
1262840.5
1256058.5
1244255.5
1225494.0
1200076.0
1171859.0
1140485.0
1104773.0
1066947.5
1027547.0
987129.0
946408.0
904653.0
863844.5
824654.5
786163.5
751451.5
719619.5
686458.0
654202.5
624647.0
596658.0
571671.5
549139.0
526876.5
504828.0
482719.0
461058.0
441078.0
422902.0
406541.0
391263.5
377076.5
364260.5
350411.5
335844.0
323986.5
314324.0
305100.5
295484.5
284236.5
273310.5
264361.5
255150.5
245657.5
236903.5
227741.0
219407.0
212601.5
204681.5
197264.0
193356.0
189550.5
183597.0
178049.5
172933.5
167804.5
164168.0
160538.5
155449.0
151013.5
148095.5
145204.5
141675.5
138374.0
136086.0
133964.0
131154.0
128070.0
125294.0
123310.0
121440.5
118307.0
114403.0
111326.5
109976.5
109294.5
107108.0
104207.5
102251.0
99959.0
97341.5
96192.0
95488.5
93057.5
89655.0
87981.5
87954.5
87173.0
85970.0
85447.0
84791.5
83351.0
80435.5
77085.0
76247.5
77215.5
77338.0
76317.5
74523.0
72802.5
71901.0
70749.0
68640.0
66739.0
66224.5
66103.0
65069.5
64201.0
64202.0
64399.0
64483.5
63841.0
62268.5
59890.0
57604.0
58050.0
60516.0
62080.5
62441.0
60589.0
57884.0
58164.5
58961.5
57528.5
55603.5
53612.5
52720.5
52955.0
51766.5
50000.0
48348.5
46452.5
45466.0
44468.0
44643.5
47522.0
48853.5
47871.5
47296.5
46716.0
46929.0
47392.0
46077.0
44735.5
43702.5
42305.5
41934.0
42152.5
42454.5
42483.0
41454.0
41029.5
40442.5
37479.5
35603.5
37800.5
40692.0
39963.5
36431.0
34586.0
34825.5
34002.5
32224.0
30955.0
30020.0
29577.5
30598.0
32558.0
32986.0
31771.0
30446.5
28378.0
26590.5
26888.5
27642.0
27888.5
27817.0
27594.5
28556.0
29781.0
30240.5
30816.5
30067.5
28328.5
28095.0
28270.5
28637.0
29996.0
30347.0
29094.0
26718.0
23832.0
22719.5
23518.0
24862.0
25620.0
24168.5
22716.5
23519.0
23908.5
24044.5
25613.5
26147.5
25805.5
27004.5
28453.0
28338.5
26455.0
23779.5
21806.5
20354.5
19993.0
21831.0
23581.0
23771.5
24019.5
24792.5
25859.5
26745.5
26235.0
24983.5
24444.0
24727.5
25328.5
25590.5
25756.5
26146.0
26448.5
27061.5
26375.5
22932.5
20905.0
22156.5
22827.0
22685.0
22728.0
20896.5
18560.0
18675.5
20032.5
20919.0
21585.0
21986.5
21653.0
21046.5
20374.0
18547.5
16941.5
18420.0
20636.5
20339.0
20038.5
21622.0
22763.5
22246.0
21453.0
21808.5
22585.0
22217.0
21244.5
19736.5
16929.5
15025.0
15434.0
16371.0
16975.0
16847.5
16320.5
17371.5
18790.5
18401.5
17885.5
18067.0
17936.5
17876.0
17923.5
17612.5
16583.5
14731.5
14326.0
16508.0
18387.0
18417.0
17716.5
17321.0
18089.0
18792.0
17528.0
16304.0
17223.0
18492.0
18191.0
16480.5
15144.5
15911.5
17606.5
18801.0
20269.0
21749.5
22278.0
21946.0
21210.5
21107.0
21111.0
19743.5
18487.5
18436.0
18419.5
18249.0
18081.0
18445.0
18772.0
16701.0
14177.0
14047.0
14653.0
15882.5
17438.0
16892.0
15766.0
15103.5
13782.0
13278.0
13142.0
12500.0
13717.0
15944.5
16448.0
15561.0
14310.5
13542.0
13348.5
12987.0
13095.5
13863.5
13309.0
10768.0
9376.0
11102.5
12786.5
12486.0
11837.0
11673.0
13275.5
16627.5
18430.5
17671.0
15294.5
12428.5
11132.0
10853.0
11059.5
12911.0
13797.0
11972.5
10296.5
10209.5
10741.0
10176.0
8633.0
8918.0
10133.0
9801.0
9936.0
10981.5
10842.0
11099.5
12974.0
13310.5
10835.0
8870.5
9025.0
9728.0
11054.0
13159.0
13927.0
13039.5
12205.5
11660.0
10524.0
8914.0
8363.0
9599.5
11523.0
13348.5
15244.0
17594.0
19927.5
20073.0
17364.5
13962.0
10952.5
8728.5
9228.0
11872.0
13130.0
13258.0
14310.5
14407.0
13427.5
13899.5
13614.0
11276.5
10691.5
11794.0
11767.5
11420.5
11481.5
10887.5
9406.5
8152.5
8553.0
10205.0
11514.5
11956.5
11834.5
11484.5
10656.5
9960.5
10750.5
11204.0
10117.5
10668.0
13346.0
15764.0
17350.0
16942.5
15346.5
15574.0
15940.5
15185.0
15781.0
15565.0
12672.5
11987.0
14748.0
16823.0
17331.5
17055.5
15805.5
14001.5
11972.0
10694.5
10811.5
10765.5
10711.0
11529.5
10834.5
8022.5
5797.0
5008.0
5520.5
7204.5
8617.5
9184.5
9438.5
9391.5
8685.5
6781.0
4940.0
5613.5
7561.5
7942.0
7941.0
9713.0
12239.5
14018.0
14541.5
12785.0
9445.0
7788.0
8058.5
7264.0
5589.0
5173.5
5845.5
7138.0
8460.0
8274.0
7028.0
5888.0
4525.0
3531.0
3360.0
3260.0
3961.0
5034.5
4033.0
2861.0
5274.0
8906.0
9583.5
9194.0
11286.0
13659.0
12844.0
10371.5
8192.5
6157.0
5484.5
6243.5
6476.0
6571.0
7171.5
7471.5
8696.0
11461.0
12905.5
12129.5
11495.5
11176.0
10221.5
9360.0
7563.5
4053.5
2213.5
3416.0
5050.0
5640.0
4801.0
3708.0
4443.0
5845.5
6261.0
5863.5
4628.0
3512.0
3350.5
3687.5
4034.5
3117.0
1621.0
1742.0
2566.5
4382.0
8363.0
10979.5
10168.0
8352.0
7261.5
6706.0
5131.0
3269.0
3719.0
4805.0
4862.0
5140.0
4551.5
3019.5
2749.5
3254.0
3770.0
4792.5
6199.0
7904.5
9086.0
8827.0
7891.5
7047.0
6358.5
6005.0
6142.0
6418.5
6283.0
6303.5
7228.0
8164.5
7907.5
6509.5
4957.0
4002.5
3726.0
3712.0
2958.5
2335.0
4097.5
6652.5
7557.0
7853.5
7596.0
5903.5
3918.5
2502.0
2038.0
2979.5
4500.0
5185.0
5044.5
6032.0
7940.5
7877.0
6436.0
5613.0
5008.0
5287.0
6127.0
5462.5
4323.0
3788.0
3374.0
4313.0
6067.5
5559.0
2936.5
1533.5
3097.0
6011.5
7382.5
5962.5
3406.5
2620.5
3965.0
5117.0
4723.0
3231.0
1779.0
1364.0
1405.5
338.5
-1488.5
-1415.0
1609.5
5069.0
6871.5
7263.5
6552.5
5638.0
6341.5
8186.0
8759.0
7506.5
5155.0
2400.5
1855.5
4342.0
5625.5
4385.5
4003.5
4683.0
4619.5
3759.0
2807.5
2987.5
3679.5
3388.0
3337.5
3844.5
3830.5
4044.5
4057.0
2851.5
2137.0
2975.0
4128.5
4780.5
4935.5
4486.0
3538.0
2797.5
2748.5
3037.5
3314.0
4225.5
5998.0
6559.0
5255.5
4643.5
4970.5
5175.0
5906.5
5578.5
3301.5
1829.0
1662.5
1768.5
2340.0
3005.5
4059.5
5211.0
4431.0
2158.5
1129.0
2164.5
3157.0
3272.0
4721.5
6066.5
4271.5
2616.0
3050.0
2301.5
541.5
-350.0
-830.0
-574.5
257.5
70.0
-1053.5
-1891.0
-1995.0
-1257.0
205.5
1764.5
2838.5
2918.0
2159.0
2182.0
3440.5
4293.5
4027.5
3114.5
2081.0
673.5
-1384.5
-1888.5
-853.0
-1626.5
-2602.0
-1677.5
-1312.5
-581.5
1940.0
3626.5
4113.0
4057.5
3323.5
3538.0
4707.0
5117.5
4542.5
3722.5
3836.0
4924.5
5606.0
5162.0
3926.0
3054.0
3056.5
3333.5
3274.5
2067.0
638.0
208.5
-381.0
103.5
3079.0
5473.0
6232.0
6407.0
5378.5
3341.5
609.0
-976.0
914.0
3163.0
3459.5
3710.0
3320.5
1730.0
290.0
-575.0
261.0
2856.0
5053.0
5651.0
5116.5
4969.5
4750.0
3188.0
2883.0
4573.0
5133.0
4883.0
5276.5
5907.5
7245.5
8395.0
7475.5
5730.0
5223.0
5245.0
4558.5
4155.0
4679.5
5457.0
6679.0
7426.0
6734.0
6224.5
5641.5
3900.0
2919.0
3136.5
3307.5
3616.5
4310.5
5227.5
4876.0
2415.5
563.0
537.5
851.5
1078.5
614.0
-746.0
-1947.5
-1995.5
-13.0
1841.5
899.0
-318.5
497.5
2274.0
3656.0
2832.0
822.0
453.0
259.0
-339.0
1246.5
3215.0
1807.5
-1819.5
-4137.5
-4175.5
-3016.0
-1078.5
1083.0
2421.5
3301.5
3891.5
3392.5
2227.5
1549.0
2059.5
3206.5
3109.0
1014.0
-1663.0
-2689.5
-2110.0
-2743.0
-3750.5
-1762.0
945.5
1358.0
1217.0
1129.0
689.5
1342.0
2910.0
4389.0
6010.5
7150.0
7141.0
6363.5
5238.5
4877.5
5657.5
6039.0
5744.5
5429.5
4655.0
3977.5
4061.5
3925.0
3061.5
1418.5
-748.5
-2409.0
-3161.5
-1888.0
1363.0
2575.5
1403.0
1866.0
2828.5
2039.0
2372.5
4957.0
6618.5
5546.5
3300.5
2280.0
2829.0
3410.0
3667.5
4614.5
5192.5
3819.0
2107.0
949.5
-338.0
35.5
1771.5
2035.0
1940.0
2837.0
3576.0
3796.0
3184.0
2552.5
3171.5
3863.5
3802.5
2744.5
812.5
106.5
651.0
701.5
-8.0
-1401.0
-2147.0
-2329.0
-3736.5
-3899.5
-1710.0
-595.0
-506.0
-209.5
-531.0
-1217.5
-1785.0
-1505.5
-904.5
-1665.0
-1517.0
717.0
1654.5
1006.5
751.5
1384.0
3082.0
3990.5
2521.5
619.0
-23.5
207.5
720.0
1499.5
2595.0
3509.5
3669.5
2530.0
1107.0
2048.0
4543.0
5740.0
6493.0
7836.0
8172.0
7010.5
5559.5
4837.0
4921.0
5643.5
7320.5
8865.0
8473.5
6918.0
5898.0
5214.5
4062.0
2515.5
1132.5
120.5
-676.5
-1226.5
-1684.0
-2503.5
-3110.0
-3115.0
-4075.0
-5354.0
-3955.0
-1445.5
-496.0
931.0
3260.0
4167.0
3668.0
2968.5
3780.0
5769.5
5385.5
3219.5
1707.5
-624.0
-2630.0
-2316.5
-2165.0
-2250.0
-940.5
284.0
1402.5
3113.5
4137.0
4328.5
3469.5
1146.5
80.5
1776.5
3167.5
2678.5
2320.0
2354.0
1623.5
1010.5
615.5
-201.0
440.0
2143.0
1921.0
1423.5
2676.0
3376.5
3134.5
3219.5
3156.0
3202.5
2859.0
974.0
-20.0
2088.5
5112.5
6154.0
5227.5
4868.0
6037.0
6354.5
4654.5
3026.5
3581.5
5501.5
6024.0
5022.0
4408.0
4120.5
4212.5
5529.0
7466.0
9732.5
12009.5
12447.5
9941.0
5470.5
1735.0
643.5
1570.0
3923.0
6153.5
5246.0
2118.0
-113.0
-1397.5
-2563.5
-3139.5
-2532.5
-1515.5
-900.0
372.0
1379.0
191.0
-701.5
-154.0
-471.5
-1105.5
-1168.0
-516.0
1871.0
3648.0
3309.5
3496.5
3512.0
1941.0
1709.5
3416.0
4179.0
3623.0
3418.0
3445.0
2572.0
1459.0
1106.0
1711.5
3509.5
4621.5
3267.5
1711.0
1587.0
1491.0
1002.0
1400.0
3139.5
3856.5
1873.0
159.5
1191.0
3332.0
4079.0
3198.0
3493.0
5231.0
5291.0
4576.5
4498.0
3951.5
4276.5
4455.5
2190.5
970.5
2128.0
3066.5
3909.0
4561.0
5222.5
6621.0
6235.0
3929.0
2768.5
2799.5
3008.0
2579.5
369.0
-2168.5
-2599.0
-1246.5
-87.5
444.0
1190.5
2300.0
3704.5
4028.0
2349.0
1660.0
2143.5
920.5
-203.0
-582.5
-1789.0
-1844.5
-1265.0
-1228.5
-127.0
-335.5
-2095.0
-1025.5
1839.5
3561.5
3380.0
1270.0
-100.5
-390.5
-1173.0
-694.0
595.0
1540.0
3540.0
4856.0
4496.0
4043.0
2363.0
157.5
-91.5
609.5
1264.0
1649.5
1276.5
1420.0
2817.0
4403.5
5035.5
4179.0
2838.0
2008.5
1473.5
1494.0
2345.0
3665.5
4755.5
4856.5
4739.0
4962.5
4285.5
3481.5
4310.5
4793.5
3268.0
2483.5
3771.0
4615.0
4399.0
4154.0
3377.0
2713.0
3073.0
3450.0
4179.0
5387.5
5570.5
5964.0
7176.0
6048.0
2672.5
470.5
-252.0
-780.0
-434.0
1684.5
4621.0
6539.5
6100.5
3820.5
3157.0
5772.5
8083.0
7897.0
6503.5
3972.0
1293.5
786.5
1780.0
2880.5
4084.5
4330.5
2864.5
1897.0
3104.0
3921.0
2775.0
1987.5
1636.5
1097.0
1915.0
1868.0
-394.0
-804.5
182.0
-461.0
-902.0
-247.5
947.5
2889.5
4174.0
5200.0
6178.0
4247.0
1219.0
583.0
549.5
1050.5
3683.0
6158.5
6827.0
5898.5
3528.0
1474.0
552.0
-336.0
-1421.5
-2411.5
-2303.5
-1007.0
-940.0
-1748.5
-929.0
534.0
1224.5
1012.5
-367.5
-1342.5
-1493.0
-2495.5
-2586.5
211.0
3049.0
3204.5
2267.0
2796.5
3920.5
3709.5
3359.0
4473.0
6616.0
8423.5
8635.0
8208.5
8192.5
7358.5
5789.0
4569.5
4196.5
5479.5
7304.0
8342.0
9020.5
8586.0
7272.0
7084.5
8359.0
9757.5
9282.5
7936.0
8063.0
7334.5
5588.5
5557.0
4449.5
1574.5
348.5
69.5
218.0
1293.0
2101.5
2761.0
2643.0
2111.0
3134.5
3324.5
1741.0
1019.0
363.0
-299.0
502.5
1408.0
1946.5
2521.5
2433.5
1562.5
190.0
-697.0
-934.5
-1481.5
-1739.5
-1796.5
-1711.5
-5.5
1541.0
1108.5
415.5
-797.5
-2761.0
-2871.0
-1024.0
668.0
1434.0
1700.5
2005.0
1623.5
339.5
-151.0
-144.5
-1360.5
-2331.5
-1262.5
490.0
1687.0
2191.5
1617.0
590.0
-136.0
-316.5
1062.0
3352.0
4584.0
5186.5
5955.5
6128.0
4867.5
2132.5
-438.0
-1417.0
-1493.5
-1312.5
-618.5
937.0
2167.5
1147.5
-569.5
-1798.5
-4132.0
-4809.5
-2126.5
-1037.0
-1457.5
798.0
3786.0
5037.0
5230.0
4499.0
3466.5
2391.0
762.0
-194.0
-363.0
-1164.0
-737.5
2608.0
5036.5
3972.5
2852.5
2924.0
1681.0
285.0
498.0
283.0
-884.5
-1616.5
-1604.5
-326.0
1177.5
944.0
329.0
495.5
456.5
209.0
-756.0
-2021.5
-1516.5
-1510.5
-4100.0
-5292.5
-3361.5
-1190.0
-426.0
-747.5
-28.5
1997.0
2156.5
1391.5
2487.5
2843.5
1013.0
-248.0
231.0
2111.0
3796.0
2979.0
1303.5
1003.5
685.5
508.0
1230.5
655.5
-496.5
202.0
1007.0
998.0
1308.0
1186.5
1292.0
3122.0
4913.5
4902.5
4082.5
3900.5
4046.5
3534.5
2678.5
1765.0
975.5
901.5
812.5
796.0
2036.0
3451.5
3386.0
1424.5
-566.0
186.0
1565.5
897.0
112.5
-12.5
325.5
849.0
-326.5
-1676.5
-1314.0
-604.0
583.0
1430.5
1258.5
2043.0
2590.5
3159.5
6482.0
8875.0
7576.5
5737.5
4838.5
4783.0
4422.0
2214.5
173.0
562.5
3138.5
5990.5
6384.0
4356.0
2081.0
1183.5
2074.5
2302.5
674.5
-187.5
-8.5
-594.0
-1187.5
-845.0
-770.5
-1375.0
-822.0
1065.5
2326.5
2529.5
1471.0
-400.0
-484.5
891.0
1441.0
1929.0
3256.0
4271.0
3463.0
1581.5
1740.0
3404.5
3317.0
1845.0
-32.5
-2134.5
-2617.0
-1832.0
-2008.5
-2382.5
-1677.0
-1243.0
-1631.5
-876.0
1303.5
2757.0
3012.0
2296.5
17.0
-1883.0
-846.0
1323.0
1618.5
508.5
-458.5
-1121.5
-875.0
523.5
1292.5
914.5
938.0
1849.5
2915.5
2794.0
800.0
-955.5
-269.0
1764.5
2482.5
1034.0
-747.0
-1417.5
-1437.0
-593.0
1038.5
1357.5
-39.5
-881.5
-382.5
17.5
-194.0
-158.0
-9.5
-259.0
-138.5
396.0
319.5
-151.5
-203.5
446.5
1259.0
1092.5
682.0
1186.0
1298.0
1261.0
3126.5
5618.0
6554.5
6445.5
6281.5
5681.5
3307.0
254.0
38.5
2209.5
3318.5
2842.5
2107.5
2179.5
3066.0
3443.5
3256.5
3170.5
2443.0
1075.0
431.0
642.5
154.0
-1648.0
-3115.5
-2805.0
-1486.0
-1391.5
-2602.0
-1665.5
1660.0
3723.5
4558.5
5111.5
4431.0
3753.5
3299.0
1841.0
555.5
-253.5
-1064.0
-1688.5
-3217.5
-5077.0
-5441.5
-5082.0
-4832.5
-3732.0
-811.5
2957.0
5398.5
5860.0
4084.0
1470.5
1732.0
3258.5
2082.5
107.5
-907.0
-1765.0
-2332.0
-3380.0
-4137.0
-2548.5
-228.5
1211.0
2010.0
1755.0
1823.0
3729.0
5618.5
6024.0
5348.0
3313.5
420.5
-1593.0
-2691.0
-3105.0
-1804.5
-146.5
-870.0
-3261.5
-4357.5
-2523.5
781.5
2534.5
2281.5
780.5
-1815.0
-3158.5
-2350.5
-2325.5
-2629.0
-732.0
1500.0
2567.5
4051.0
5927.5
6849.0
6203.5
4613.5
3312.0
1115.5
-2123.0
-2709.0
-1352.0
-2041.5
-3944.5
-5539.0
-6231.5
-4701.0
-2418.5
-184.0
2325.0
2728.5
1559.0
350.0
-2558.0
-4914.0
-4109.5
-2565.5
-1388.0
-826.5
-516.0
2255.0
5515.5
5209.0
2976.5
1247.5
136.0
-573.5
-1638.0
-2679.5
-2840.0
-2804.0
-2048.5
385.0
1859.0
145.5
-1753.5
-1048.5
372.0
360.0
-685.0
-1590.5
-2013.0
-2468.5
-2366.0
-1144.0
-333.0
-252.5
-5.0
-624.0
-2197.0
-2984.5
-2622.5
-1599.0
-630.0
-570.0
-1151.0
-2145.5
-3213.0
-2777.5
-1034.0
306.5
1310.5
1799.0
1279.5
739.0
-102.5
-638.0
1115.0
2168.0
274.5
-1153.0
-1472.5
-1288.5
66.5
-118.0
-1327.0
-150.0
649.0
-373.0
383.0
2472.0
2576.0
836.0
160.5
1258.0
2007.0
2203.5
2111.5
826.0
188.5
2342.5
5991.0
8031.0
7036.5
5412.5
4767.5
4478.5
4673.5
3256.5
-231.0
-2118.5
-3224.0
-4731.5
-4684.5
-5233.5
-6503.0
-5075.0
-2589.5
-558.5
1947.5
3861.0
4642.5
3555.5
55.0
-2835.5
-3381.5
-3381.0
-3787.5
-3947.0
-3473.5
-2914.5
-2520.5
-1722.0
-824.5
-574.0
-322.5
677.5
1266.0
930.5
1402.0
2343.5
2040.0
1601.0
2297.0
4025.0
5596.5
5051.5
4041.0
4321.0
3487.5
1966.5
1485.5
859.0
1513.0
3785.5
3610.5
1058.5
-537.0
-964.5
-1286.5
-1462.0
-1150.0
-1160.5
-2252.5
-3141.0
-3053.0
-2571.5
-1747.5
-1050.5
-855.5
-526.0
-195.0
-201.5
297.0
1946.5
3754.0
4151.0
3742.5
3982.5
3233.0
268.5
-1585.5
-506.0
846.0
1350.0
1684.5
1854.5
3368.0
6339.5
7357.0
6319.0
6697.0
8272.5
7953.5
5750.5
4857.0
6125.5
6855.5
6457.0
6669.0
7050.5
7032.5
7560.0
7931.0
7601.5
8234.5
8938.0
7167.0
4902.0
4193.0
3053.5
2489.5
5335.0
9094.5
10671.5
10121.5
7753.0
5494.5
5148.5
4133.0
944.0
-895.5
-242.0
-1033.0
-3963.0
-5053.0
-3444.5
-1300.5
651.5
1566.5
1125.5
1218.0
1901.0
1472.5
662.0
743.0
1535.0
3042.5
4367.5
3994.0
3229.0
3988.0
5156.5
5498.5
5225.0
3843.0
1759.5
1307.0
3023.0
5053.5
6024.5
5273.0
3329.5
2098.5
1385.5
-145.5
-1077.0
-663.5
-610.5
-642.0
507.0
2097.0
3092.0
3733.0
4957.5
6517.0
7177.0
6880.0
6058.0
5523.5
5873.5
5067.5
2839.5
2539.5
3835.5
3810.5
2411.5
-207.0
-3557.0
-4851.5
-3541.0
-1523.5
1445.0
4669.5
4601.5
1833.5
197.5
-305.0
-420.5
683.0
1796.5
1565.5
709.5
74.5
-678.0
-2213.5
-3406.5
-3660.0
-4116.0
-3465.5
-756.5
1525.0
1864.5
352.5
-1557.5
-2232.0
-2986.5
-4113.5
-4339.5
-3852.0
-1952.5
285.0
701.5
1050.5
1271.0
-163.0
-915.5
-356.5
89.0
706.5
1442.0
1745.5
400.5
-2964.0
-5726.0
-6217.0
-5128.0
-3976.0
-3699.5
-2881.0
-1348.5
-288.0
1059.0
1832.0
911.5
33.0
-388.5
-968.0
-1559.5
-1915.0
-1404.5
-1182.0
-2193.0
-2664.0
-1960.0
-530.0
555.0
-654.5
-2591.0
-2623.5
-1196.5
1088.0
2863.5
2039.0
-288.5
-1305.0
-537.5
-90.5
-1015.5
-1924.5
-1858.0
-641.0
989.0
1169.5
411.5
1053.5
3136.5
4399.0
3853.5
3888.5
5687.5
7141.5
7576.5
6930.5
5470.5
5646.5
6674.5
5868.5
4095.0
1984.0
51.5
-14.0
899.5
1462.0
1122.0
-588.0
-1608.5
-1244.0
-1301.0
-388.0
2150.0
3226.0
2602.0
2090.0
1210.5
228.0
443.0
1310.5
2561.0
4517.0
5429.0
4410.5
3122.5
2044.0
1344.5
2223.0
3321.0
2838.5
2669.5
3742.5
3973.5
3236.5
2498.0
1491.0
1379.0
2825.0
3794.5
3649.5
3210.5
2362.0
1250.0
144.0
-503.5
-225.0
-15.5
-126.5
206.0
400.0
-62.5
-1266.0
-2133.5
-534.5
1170.5
-718.5
-3603.5
-4209.5
-3431.5
-2352.0
-1030.5
986.0
3386.0
3885.0
1914.5
193.5
621.5
1944.0
2224.0
1661.0
924.5
115.0
685.5
2105.5
1190.0
-558.5
287.5
1620.5
1221.0
587.5
730.5
2102.0
3483.5
1481.0
-2711.5
-4028.0
-1579.5
1724.0
3320.5
3011.0
3426.5
5645.5
6582.0
4278.0
1356.0
185.0
-606.0
-1809.0
-2397.0
-3211.5
-4713.0
-5072.5
-3410.0
-127.5
3256.5
4689.5
4296.5
3245.0
2189.0
1602.5
1319.0
1409.0
1670.0
2092.0
4113.0
6104.0
5102.5
3212.0
2633.0
2997.5
4727.5
6346.0
6227.0
6312.0
6831.0
5533.5
3358.0
2736.0
2959.0
2926.0
3592.5
4217.0
3841.5
4450.0
5651.0
4832.0
3058.5
2412.5
3024.5
4860.5
7948.0
11540.5
13678.5
13244.5
11551.5
9972.0
8963.5
8484.0
8485.5
9312.5
9810.5
9058.5
8252.5
7563.5
7008.5
6813.0
5638.5
4274.0
4180.5
4326.5
4809.5
5183.5
4261.5
4125.5
4894.5
4201.0
3510.0
4076.5
4297.0
3750.0
2500.0
1315.0
1580.5
1247.5
-668.5
-217.0
2254.5
2385.0
1700.0
2306.5
2282.0
2218.0
3127.5
4172.0
5734.0
6464.5
5192.0
4210.5
3737.5
2961.0
3406.5
4559.5
4508.0
3611.5
3078.0
3383.5
4065.0
4072.5
2919.5
1397.5
192.5
-682.0
224.0
2846.5
3693.5
2781.5
2700.0
2462.5
1504.5
1196.5
1314.0
640.5
-1547.5
-3539.0
-2916.5
-842.0
623.0
1175.5
1473.0
2929.5
5153.5
6383.0
6445.0
5487.5
4084.5
3996.0
5300.0
5714.0
4172.0
2586.0
2209.5
2098.5
1855.0
1469.5
1223.0
1454.0
1410.5
1502.0
1317.0
-548.5
-1278.0
94.5
699.5
1654.0
3341.5
3948.5
4402.0
4175.0
3437.0
4351.0
5165.5
4256.5
2148.0
-126.5
54.5
1674.5
2752.5
5037.0
6921.5
6635.5
6387.0
5976.0
5605.5
7062.0
8600.0
8061.0
5867.5
4198.0
4222.5
4441.5
5093.5
6562.5
6438.5
4984.5
4092.0
3709.5
3844.0
3795.5
3038.0
2193.5
1198.5
1132.0
2614.5
3114.5
1667.5
553.0
1030.5
1389.0
-219.0
-2117.0
-2181.0
-1821.5
-2249.5
-2170.5
-1410.5
-1526.0
-2068.0
-1337.5
-107.5
846.5
2175.0
2807.0
2295.0
1805.5
810.0
-97.5
888.0
1766.0
313.5
-1353.5
-997.0
806.0
2872.5
4664.5
6296.5
7977.0
8616.5
8012.0
8201.5
8558.5
6867.0
4598.5
3292.0
2398.5
1594.0
0.0
-1540.0
-730.0
1194.5
1963.5
1372.0
292.0
620.5
2250.0
3194.0
3736.5
4359.5
4338.5
3611.0
2430.0
1813.5
1961.5
1284.0
636.0
1756.5
3082.5
3337.5
3225.5
2807.0
2221.5
2224.0
2546.0
2236.0
1644.0
2044.5
2530.5
1198.0
-291.0
567.5
2236.0
2396.5
1559.0
1084.0
894.0
-64.0
-1543.0
-2143.0
-1207.5
1105.5
2890.5
2625.0
2451.0
3237.5
3490.5
3937.5
4293.0
3452.5
2349.5
264.0
-1579.5
472.5
3657.0
4378.0
4286.5
3625.5
2233.5
2070.5
3587.0
6048.5
7713.5
7047.5
6046.5
6104.5
4917.0
2454.5
1732.0
2231.0
2238.5
3466.0
5203.5
4951.5
4303.0
3903.5
3598.0
5081.5
5837.0
4162.0
3852.5
5594.5
7166.5
6977.0
4457.0
2820.5
3670.0
4653.0
5164.0
5348.0
5979.5
7546.5
7874.0
7565.5
8026.0
7239.0
5876.5
5845.0
5922.0
4521.0
1474.0
-412.5
791.0
2225.0
2395.0
2156.5
1746.5
2628.0
4927.0
6721.5
8134.0
10012.5
11631.5
12609.5
13658.0
13138.5
9158.5
5504.0
4744.0
4369.5
4632.5
5211.0
4229.5
4266.0
4619.0
1976.5
-697.0
-1645.5
-2097.0
-993.0
381.0
287.5
532.0
1329.0
1496.5
1414.0
583.5
-1103.0
-792.0
2117.5
4316.5
5598.0
7218.5
7457.5
6936.5
7372.0
7421.0
7342.5
7903.5
7620.5
6463.5
5788.0
6559.5
7969.0
7538.5
5761.0
4984.5
5030.5
4789.5
4689.0
6201.0
7482.5
5204.5
2567.0
2932.5
3513.5
3442.0
3446.5
2633.5
1964.5
1405.5
168.0
137.0
889.5
154.0
-580.5
518.0
1927.0
2438.0
2970.0
3405.0
2796.5
1788.0
1517.5
2618.0
3826.5
2908.5
1496.5
1612.5
1907.0
2359.5
2924.5
2442.0
2168.5
2461.0
2690.0
3765.0
5309.0
6193.0
5165.5
2790.0
3472.0
6262.5
5716.0
3472.5
2159.5
659.0
477.5
1789.0
1871.5
1200.5
948.5
196.5
-882.0
-721.5
1041.5
3101.5
4404.0
4763.0
4297.0
3634.0
3617.0
4543.5
5221.0
4631.5
4208.5
4787.0
5983.5
7521.5
6998.5
4873.5
5383.0
6850.0
6269.0
4999.0
2393.5
123.5
1746.5
3551.0
3700.0
5278.5
6362.5
6229.5
7916.5
9822.5
9388.5
6928.5
3755.5
2078.0
2009.5
2600.5
4236.0
5535.0
5768.5
5886.0
4792.0
3319.0
3285.0
2846.5
2747.5
5006.5
6645.5
6645.5
6682.0
5736.5
5141.0
6829.0
7368.0
5205.0
3382.0
2844.5
2940.0
3873.5
5062.5
5039.0
3166.0
1100.5
728.0
988.0
39.0
-2309.5
-4917.5
-5498.5
-3585.0
-1905.5
-2170.5
-3061.0
-2375.0
-185.0
1234.5
2086.0
3650.5
4084.5
2624.0
1146.0
742.5
2007.0
3426.5
2201.0
-408.5
-1679.5
-1244.0
184.0
522.5
-933.5
-1686.5
-1457.5
-1989.0
-2385.0
-1945.5
-2272.0
-3141.0
-2592.0
-1278.5
-626.0
141.5
596.5
-604.5
-1938.5
-2080.5
-1726.5
-1036.5
-591.0
-687.0
273.5
1738.0
1782.5
2708.5
6151.5
8137.0
7212.0
6455.0
5876.5
4476.5
3466.0
2904.0
2782.5
2896.5
1773.0
455.5
-257.0
-1617.5
-1483.0
1414.0
3220.0
2224.5
869.0
925.0
1972.5
2620.5
1809.0
-503.5
-2636.5
-3247.0
-3099.0
-2367.5
-1772.5
-2396.5
-1857.0
-47.0
370.5
1680.0
4467.0
4464.5
1778.0
-725.5
-1549.0
388.0
3617.5
5734.0
6122.0
5186.0
4083.0
2879.0
1317.5
840.5
1251.5
1085.5
918.0
1065.5
847.5
925.0
1793.0
2153.5
1695.0
1588.5
1311.0
719.0
1065.0
482.0
-1768.5
-1574.5
1356.0
3078.0
3508.0
3947.0
3035.5
705.0
-389.0
566.5
1856.0
2696.0
2699.0
2174.0
3035.0
3764.5
1487.5
-987.5
-600.5
939.5
2100.0
3787.0
6847.0
9306.5
8258.5
5321.0
4404.0
5365.5
5616.5
5182.0
5446.5
5707.5
5744.0
6179.5
5021.5
2132.0
1015.5
2399.0
4614.5
6020.5
5828.0
6014.5
6868.0
5844.5
3327.0
1728.5
2383.5
3617.0
2558.0
2057.0
4855.0
6432.0
4818.0
3224.5
2764.0
2721.0
2039.5
630.5
-123.5
-414.0
-566.0
561.5
2770.0
3951.5
2657.5
615.0
-363.0
-1383.5
-2020.5
-1088.5
49.0
858.5
1025.5
387.5
1088.0
2378.0
2062.5
2235.0
3619.0
3371.0
1452.5
1222.5
3827.0
5874.5
5869.0
6638.5
8070.0
8205.0
8231.5
8733.5
8979.0
9278.5
9260.0
8850.5
9195.0
9742.5
9255.0
8777.5
9019.0
8724.5
8567.0
9953.0
11540.0
13137.0
15548.5
16824.0
16929.0
18080.5
19317.0
19715.0
20166.0
19652.0
17253.0
14517.0
13365.0
14058.0
14658.5
14078.5
13991.0
14509.0
13754.0
12778.5
13421.0
14262.5
13881.5
12427.5
9849.0
7178.0
6120.5
6598.5
7346.0
7603.0
7536.5
6937.5
5714.0
5562.5
6557.0
7035.5
7707.5
7949.5
5852.5
3549.0
2519.5
1683.5
1526.0
1508.5
478.5
-551.5
-828.0
-9.5
1405.0
1832.0
2333.5
4411.0
6066.5
5541.5
4334.5
4380.0
4986.5
5116.0
6061.5
7915.0
8765.5
8605.5
8710.0
9519.0
10475.5
10782.0
11017.0
11430.5
10549.0
9297.0
11094.5
15381.0
17923.0
17973.0
17038.5
14288.5
11057.0
10522.5
10771.5
9163.5
7680.0
8088.5
9342.0
9700.0
8822.0
7597.5
6211.5
5141.0
4755.5
3744.5
2253.0
1692.0
1682.5
1699.0
2337.0
4247.0
5938.0
4634.5
2088.0
1553.0
1275.0
150.5
308.0
1599.5
2831.5
4131.5
4903.0
4268.0
3122.5
3161.0
4116.0
4683.0
5209.0
5909.5
5994.5
6062.5
6708.5
6619.5
5432.0
4849.5
5162.5
4962.0
4431.5
4431.5
4324.5
3695.5
3090.0
2398.0
1099.5
3.5
69.5
410.5
1122.0
2804.0
2956.5
1877.5
2827.0
3012.5
456.5
-469.0
519.0
1377.5
3496.5
5278.0
4394.5
3391.5
3785.0
3789.0
3259.5
4047.5
6028.5
6921.0
6570.0
6634.0
6819.5
6049.5
5104.5
5650.5
6846.0
5986.5
4655.5
5868.5
6570.0
4767.0
4022.5
3630.0
767.5
-1015.0
271.5
1191.0
1463.5
2225.0
1940.0
1175.5
952.5
470.0
1555.0
4043.5
3111.0
-481.0
-1588.5
-150.0
2016.5
4766.5
7016.0
7332.0
5627.5
4321.0
6157.5
9414.5
11213.5
12450.5
14710.5
17593.0
19281.0
19092.0
19165.5
19814.0
19079.0
18032.0
17997.0
17467.0
15616.5
13624.0
13628.0
15548.5
15829.5
13352.5
10787.0
9652.0
9516.0
9316.0
8861.5
8829.0
8507.5
7520.0
7016.5
6907.0
6963.5
8101.5
10088.5
11988.0
13286.5
12795.5
10430.0
8729.5
8628.5
9147.0
11150.0
13158.0
11777.5
9393.5
8694.5
8403.5
9297.5
10906.0
10496.5
8952.0
7442.5
6156.0
5844.5
5450.5
4886.0
5486.5
7230.5
9404.5
9956.5
8973.0
8768.0
7366.0
4141.5
2621.5
2617.0
2916.0
3981.5
5297.0
6598.5
6776.0
6169.0
7658.5
9903.0
10590.0
10785.5
9963.0
7957.5
6891.5
6858.5
6490.0
5975.0
7661.5
12378.0
17026.0
19725.5
20953.5
20400.0
18511.0
16480.5
14995.5
14350.5
13596.5
12446.5
12321.5
13578.5
14920.5
15069.5
14666.5
15251.5
15747.5
15009.0
15415.5
18095.0
20492.5
21745.5
23021.5
23466.0
22508.0
21356.5
20178.5
19338.5
18999.0
17710.5
16472.5
16633.5
15751.5
12912.0
10399.0
9463.5
9301.5
8377.0
7288.0
7755.0
8632.0
7927.5
5745.5
3696.0
3389.5
4825.0
6888.5
7889.0
7220.0
7082.0
7806.5
7088.5
5257.0
3914.0
4007.5
6020.5
8326.5
9582.5
10232.0
10024.0
8827.5
7770.0
7560.5
7574.5
7588.5
8078.5
8346.5
8361.0
8277.0
6643.0
5024.5
4958.5
4766.5
6670.5
10704.0
11389.0
10047.5
9460.0
7128.0
4009.5
2074.5
1326.0
2990.0
5542.5
6267.0
5516.0
4881.5
5615.0
6243.5
5675.0
6614.5
8558.5
8439.0
7798.0
8447.0
8680.0
8415.5
9610.5
10308.0
7428.5
4222.5
4211.5
5506.0
6656.0
7048.0
5984.0
5541.0
6739.0
7401.0
6052.5
4018.5
3496.0
3414.0
2278.0
2194.0
3824.5
5702.0
7068.5
6218.0
3442.5
2366.5
4079.0
5592.5
4729.0
3451.0
3219.0
2159.5
948.5
1566.0
3010.0
4346.5
3950.5
1391.5
1028.0
3323.0
3868.5
3135.0
3460.0
4058.0
4397.5
4800.0
5123.0
4625.5
3117.0
2767.5
4403.5
4771.0
3129.5
3415.5
6052.5
7004.0
5772.5
5000.0
4675.0
3972.5
3662.5
3292.5
2129.5
1935.5
3278.5
3825.5
2879.5
1355.5
-237.5
9.0
2750.5
5031.0
5532.0
5181.5
3654.5
2104.5
2565.0
2823.5
1128.0
784.5
2407.0
2817.5
2608.5
2444.0
759.0
-50.5
1458.0
1860.5
635.5
3.0
288.0
655.5
121.5
-232.5
1023.5
2060.5
1814.0
1451.5
1379.0
1829.5
2596.5
2717.5
1495.0
-634.0
-1241.5
103.5
609.0
153.5
306.5
652.5
926.5
1349.0
1812.5
2226.0
2301.5
2092.0
1660.5
1199.0
1303.0
1391.0
700.5
-279.5
-719.5
448.5
3152.0
5354.5
5375.0
3803.0
3280.5
4563.5
4922.0
3796.0
3647.0
4942.5
6496.0
7679.0
7491.5
5389.5
3892.0
5393.0
7071.5
6021.0
4801.0
5743.0
7323.0
8326.0
9752.5
11202.5
10095.5
8494.0
11253.5
15618.0
17078.5
17921.5
19551.0
20018.5
18966.0
16681.5
14253.0
14181.0
16449.0
17473.5
15276.5
12654.5
11950.0
11829.0
11740.5
12673.0
14523.5
16391.0
17369.5
17195.5
16049.0
14265.5
12820.0
12382.5
13251.0
14766.0
14898.5
13701.5
12511.0
11331.0
10466.0
9322.0
8007.0
9156.5
11566.5
11997.5
10555.5
7767.0
6199.5
7986.0
9072.0
8111.0
8222.5
8305.5
7532.0
7889.0
8391.5
7481.0
6540.5
6997.0
7238.5
5126.0
2809.5
3221.5
5594.5
8356.0
10029.5
10009.5
10178.5
11530.5
14301.5
18902.0
22002.0
20508.0
16901.5
14283.0
13198.5
12664.5
11486.5
11216.0
13033.0
14448.5
15197.5
16866.0
17436.0
16071.0
14873.0
13754.0
12900.5
13409.5
12939.5
10337.5
8765.5
8570.5
6473.5
2591.0
964.5
3624.0
7802.5
9726.5
8806.0
6615.5
4424.5
3315.0
4162.0
5972.5
6975.5
7567.0
8428.5
8471.0
7958.5
8226.5
8410.0
7446.5
6072.0
5415.0
5358.5
4144.5
2034.0
1825.5
3262.5
4852.0
6590.0
5935.0
2250.5
8.0
7.0
508.5
2450.5
4174.5
4187.0
5629.0
7959.0
7412.0
5068.0
3384.5
2779.0
3665.5
5004.5
4807.0
3394.0
2574.5
3357.0
4874.5
4866.5
2839.5
1344.5
1574.5
1526.0
1019.0
1834.5
2930.5
3188.0
3833.0
4516.0
4546.5
5043.5
5997.5
6807.5
7976.5
9978.0
12267.0
12885.0
11061.0
8698.5
7482.0
7742.5
7492.5
4826.0
2864.5
3389.5
3794.0
4809.5
7027.0
8207.5
8956.5
9030.5
8094.5
9442.0
11915.5
11818.5
10349.0
9151.5
9161.5
11038.0
12902.0
13327.5
12172.0
11060.0
13152.5
16700.5
17670.0
16133.0
12793.0
8895.5
7100.0
7393.0
8621.0
10466.5
11986.0
12634.5
12752.5
12704.0
12271.5
11166.5
10661.5
11597.0
12338.0
12049.5
12164.5
13153.5
13407.0
12429.5
11249.0
9427.5
6866.5
5281.0
4644.0
4295.5
5184.5
7051.5
8708.0
9925.0
10023.5
8606.0
7710.0
9218.0
11263.0
11370.0
10892.0
11676.5
12485.0
12533.5
13616.0
15788.5
15926.5
13871.5
13127.0
13795.5
13536.5
12758.0
13107.0
15626.0
19522.0
22063.0
22609.5
22276.5
21375.0
21136.5
22427.5
23535.5
23220.0
22376.5
21400.5
19504.0
17187.5
15753.5
14863.5
14556.0
16196.5
18475.0
18131.5
15952.5
15465.0
16149.0
15891.5
15480.5
14759.0
13796.0
14774.5
16729.5
18441.0
20170.0
19853.5
19340.0
21379.5
21533.0
18884.0
17578.0
17355.5
17635.0
18485.5
18663.0
19131.0
20075.5
20766.5
22455.0
24137.0
23432.5
20695.0
17365.0
14774.5
13806.0
13838.5
13414.0
12647.5
13028.0
14227.0
15043.5
15086.0
14691.5
15556.5
16540.5
15112.0
13596.0
12585.0
10398.0
9272.5
8803.0
8163.0
10317.0
12771.5
12465.0
12133.5
12098.5
11727.5
12451.0
14070.0
15450.0
15270.5
14654.5
16043.5
17073.5
16216.0
15860.0
15479.0
14073.0
12982.0
12860.0
13397.5
12892.0
11173.5
11092.0
12445.0
13651.5
15710.0
16995.0
15647.5
14864.0
15406.0
14374.5
13132.0
13293.0
12882.5
12126.5
12402.5
13370.5
14369.5
14028.0
12737.0
11659.5
9779.5
8866.5
10750.0
12632.5
13335.5
12786.5
11167.5
11727.5
14063.5
15274.0
16012.5
16782.0
17815.5
18469.5
17369.5
16965.0
17196.0
15803.0
15637.0
16758.5
16733.0
17301.5
18097.0
17197.5
14636.0
11586.0
11569.5
13657.5
13499.5
12967.0
13422.5
13090.5
13133.5
13352.0
13275.0
14766.5
16343.0
16008.5
14719.0
13013.0
11833.5
12051.5
12469.5
12420.5
11851.5
10516.0
10072.0
11186.5
10996.5
9601.5
10104.0
10851.0
9529.5
7581.5
4909.0
2071.5
2022.0
3857.0
4668.0
3903.5
2405.0
1709.0
2214.0
3286.0
4831.0
6090.5
6588.0
6563.5
5592.0
3805.0
2260.5
2481.0
4464.0
4885.5
2538.5
575.5
1031.5
2889.0
3732.0
3752.0
5736.5
8094.5
7791.0
6351.5
5052.5
4170.5
4530.5
4505.0
3078.5
2046.0
2090.5
2182.0
1520.5
1239.5
2648.0
4098.5
4687.5
5323.5
4783.0
2940.0
2084.0
2290.5
2848.5
4018.0
5360.0
6475.5
6972.5
7010.0
7827.5
8541.5
8136.0
8167.0
8238.5
7287.0
6416.5
5395.5
4845.0
5973.5
6167.5
4812.5
3482.0
1137.0
-441.5
467.5
924.5
860.0
1163.5
704.5
1639.0
4591.5
6206.5
5727.5
5045.5
5721.0
6361.5
5287.0
5164.5
6020.0
4978.0
3894.0
3680.5
3097.0
3223.5
3288.0
2903.5
3282.0
2861.5
1985.5
2045.5
1798.5
2685.0
5041.0
5147.5
3652.0
3355.5
3441.5
3509.5
4470.0
5733.5
6349.5
6496.0
6288.0
6141.5
7588.0
9182.0
7291.5
3709.5
2999.0
4841.0
5495.5
3431.0
1573.0
2156.5
3278.5
4093.0
4649.0
3657.0
2435.0
2816.5
3822.5
4201.0
3471.5
3021.0
3958.5
4206.5
3534.0
3248.5
2604.0
3245.0
6218.5
7402.0
5864.0
4990.0
4721.0
3829.5
3391.0
3107.5
1662.0
44.5
-852.0
-1541.0
-1229.5
225.5
667.0
-169.0
-21.5
2071.5
4352.0
5061.0
5298.5
5677.0
4916.0
4301.5
4666.0
3542.0
1441.5
1011.0
1709.0
2213.5
2184.0
1419.5
805.0
1576.5
2971.0
2681.5
862.0
728.5
3173.5
5434.5
5564.0
4623.0
4571.0
5004.0
4323.0
3276.0
3615.5
5147.0
5968.5
4869.5
3033.5
1580.0
-267.0
-2725.0
-4385.5
-3768.5
-1476.5
-83.5
-200.0
-466.5
-783.5
-1046.5
-647.0
294.5
2197.5
4833.0
5923.0
5225.0
5389.0
6500.0
6510.0
6086.0
6028.5
4820.5
2579.5
1473.5
2407.0
3503.5
2761.0
2479.0
4205.0
4441.0
2496.5
374.5
-1825.0
-2527.0
-1804.0
-2087.0
-2416.5
-2427.0
-2369.0
-325.0
2087.0
2746.0
2816.5
2652.0
3286.5
4854.0
5250.5
5053.5
4509.0
2983.5
2106.0
1731.0
1822.5
2778.0
1514.5
-1465.5
-2512.5
-2307.5
-1473.0
-102.0
-25.0
-457.5
61.0
885.0
1102.0
223.0
-284.5
542.0
796.0
861.5
2781.0
4795.0
4575.5
3776.0
4820.0
6605.0
7005.0
6874.5
7457.0
7235.0
5006.0
2841.0
2432.5
2340.0
1973.0
1830.5
1292.0
1646.0
3085.0
2556.0
1561.5
2718.5
3214.5
2336.5
2293.0
3228.5
5499.5
8478.5
9669.5
8595.0
6731.0
6042.5
6937.0
7360.0
6867.0
6420.5
5723.5
5474.5
6583.0
7486.5
6835.5
5618.5
5318.5
6288.5
7564.0
7677.0
6427.5
4779.5
3337.5
3068.5
4881.5
7560.5
9394.5
9872.0
9421.0
8791.5
7455.5
5505.0
4281.0
2682.5
1086.0
2294.5
3639.5
2046.0
736.0
1976.0
4862.0
7790.5
8895.5
9202.5
9279.5
7030.0
4888.0
6049.0
7156.0
6237.0
6733.0
9937.0
13160.5
14381.0
14860.5
17125.0
20420.0
21996.0
22770.5
24675.0
25615.0
24477.0
23912.0
24048.5
22735.0
20681.5
19611.5
19314.5
18561.0
17094.5
15892.5
14497.0
12203.5
11316.0
12889.0
14124.5
13438.0
12093.0
11468.5
11167.0
10282.5
10369.0
11721.5
11280.5
9777.0
9535.5
8156.5
4946.5
2297.0
732.0
1334.0
3736.0
4533.0
3704.0
2700.0
1382.0
1496.5
3380.0
4594.0
5017.5
5385.5
5483.0
5610.5
5549.5
5507.0
6438.5
7493.5
7696.0
7605.5
7317.5
7122.5
8390.0
11117.5
13762.5
15137.5
14819.5
14120.0
14646.0
15175.0
14621.5
14009.5
13468.5
13366.5
14303.0
14395.0
12646.0
11025.5
11594.0
14015.5
15710.0
16934.0
20134.5
23853.0
26120.5
26645.5
25701.0
27579.5
33295.5
35517.5
31481.0
26033.5
22432.5
20388.5
18632.5
17308.0
15944.0
12959.5
10541.0
10351.5
10003.0
8991.0
7977.0
7469.0
8743.5
10598.5
11473.0
10502.5
6833.0
4305.0
6161.0
8991.5
9509.0
7638.0
5996.5
7010.5
8063.0
8032.5
9159.0
9493.0
7729.5
6286.0
5259.0
4053.5
3495.5
3967.0
5028.5
4896.5
2976.0
1340.5
1155.5
2154.0
3924.0
4900.5
3683.0
2139.5
3287.0
5610.5
5457.5
3125.0
907.5
401.5
2130.0
4186.5
4805.5
4091.0
2803.5
2445.5
2904.5
3282.5
4538.0
5273.0
3801.0
2819.0
2853.5
2133.5
2398.5
4142.0
4891.0
4293.0
3453.5
2925.5
2980.5
3421.5
3654.5
3017.5
2120.0
2780.0
4876.5
6107.5
5356.0
4136.0
4492.0
6023.5
6519.5
5570.0
4865.5
5150.0
5544.0
5694.5
5974.5
6322.0
7014.5
8127.5
8374.5
7706.0
7225.0
6273.0
5146.5
5521.5
6223.0
6657.0
8786.0
10769.5
9957.0
9055.5
9378.5
8467.0
6958.0
6141.5
4118.5
1497.0
1580.0
3461.5
3631.5
2240.0
1394.5
1235.0
1683.0
3197.0
4305.0
2967.5
242.0
-807.5
183.0
986.5
1858.5
4090.0
5524.0
4728.0
3760.5
4136.0
5782.0
7166.0
6647.0
5759.5
5754.0
5234.0
4476.5
4972.0
6995.0
9307.0
9204.0
7147.5
6945.0
8597.0
8703.5
6202.5
3966.0
4720.5
5867.5
4682.5
3717.0
4759.5
7050.5
8966.0
7589.0
4340.5
3096.0
2115.0
-298.0
-1829.5
-1314.5
1500.5
5260.0
6272.5
4725.0
4649.5
6683.0
7522.0
5817.0
3791.5
2636.0
1520.5
934.0
2041.0
3846.0
3695.5
1459.0
286.5
841.0
1479.0
2400.0
2839.0
1957.5
1574.5
1041.5
-1055.5
-1524.5
1341.0
4301.0
5114.0
4828.5
4948.5
5467.5
5723.0
5420.5
3937.5
1733.0
1138.5
2419.0
3198.5
2892.0
2594.5
2281.5
1895.5
1814.0
1594.5
1280.5
1408.5
1796.5
2643.0
3796.5
4413.0
4465.0
3320.5
1374.5
1275.0
1954.5
630.5
-880.0
-1189.5
-1408.5
-923.0
824.5
3142.5
4954.5
5041.5
4238.0
3298.0
1870.5
2800.0
6920.0
8551.0
5979.5
3960.5
3861.5
3952.5
4371.5
4770.0
3643.5
1356.5
-235.0
-577.0
-883.0
-1622.0
-1892.0
-1911.0
-2335.5
-2263.5
-1315.0
-325.5
669.0
1581.0
1379.0
-5.5
-889.5
-191.5
540.0
-80.0
-667.0
110.5
1795.5
3069.5
2488.0
1020.5
587.5
79.5
-946.0
-817.0
-419.5
-555.0
41.0
472.0
-8.5
170.0
1298.5
2979.5
4244.0
3446.0
2982.0
5794.0
8806.0
8664.0
6406.5
4080.5
2476.5
760.0
-500.5
1141.5
3911.0
4072.0
2190.5
51.5
-1008.5
-172.5
520.0
205.0
297.0
-200.0
-1452.0
-1330.5
-843.5
-2177.0
-4212.0
-4917.0
-3916.0
-1600.0
1182.5
2561.0
2358.5
3131.0
4617.5
4208.5
2678.5
956.0
-1125.5
-808.0
2070.0
2734.5
453.5
-790.5
712.0
2941.0
3081.5
1546.5
832.0
650.5
517.5
2050.5
4346.5
5263.0
4907.5
2989.5
295.0
92.5
1472.5
454.0
-1357.5
-164.5
2150.0
2145.0
1033.5
1294.5
2283.5
2602.5
2434.0
2257.0
2092.0
1195.5
-943.0
-2559.0
-2384.5
-1430.5
-130.5
570.0
198.5
1676.5
4480.0
4269.0
2362.5
1614.0
1081.0
1058.0
1646.5
1975.0
3343.0
4955.0
5018.0
4949.5
4491.5
2970.0
2710.0
3449.0
3701.5
4651.0
5535.0
5021.5
4975.5
5606.0
4924.0
3253.5
1547.5
-256.0
-1474.0
-1724.5
-1463.5
-717.5
154.0
661.0
1097.5
1326.5
860.0
-256.5
-1377.0
-1645.0
-1462.0
-1186.5
-232.5
-71.5
-1109.0
-240.0
2655.0
4954.0
5613.0
3912.0
1453.0
1292.0
2135.5
1823.5
1637.0
1972.0
863.5
-1143.5
-924.0
711.0
958.5
1305.0
2291.0
2088.0
2344.0
4076.5
5620.0
6428.5
5584.5
3078.0
1067.5
803.5
1644.5
971.5
-1154.5
-1327.0
-1245.0
-3018.5
-3538.0
-2955.5
-2919.5
-2034.5
-500.5
1043.5
2171.5
1963.5
1405.0
707.0
-311.5
-371.5
430.5
1685.5
1788.5
-773.5
-2809.5
-3402.0
-4261.5
-3660.5
-3132.0
-4231.0
-3266.0
-1314.0
-671.0
805.5
1779.5
1004.0
738.0
794.5
574.5
538.0
484.0
711.5
883.0
538.5
-284.5
-2025.0
-3247.5
-2720.5
-2516.0
-3678.0
-4643.5
-4405.0
-3608.0
-3388.0
-3664.5
-3847.5
-3516.5
-2022.5
-275.0
279.5
391.5
531.5
-409.0
-1757.5
-1522.5
-599.5
-1279.0
-2928.0
-4052.5
-4153.5
-2090.5
1377.5
3101.0
2328.5
985.5
361.5
117.0
297.0
1458.0
1730.5
339.5
136.0
933.0
782.0
745.5
535.5
-564.5
-736.0
249.5
1238.5
2069.0
2686.0
2998.0
2481.0
1397.0
1065.0
962.0
327.5
244.5
920.5
1139.0
563.0
95.5
70.0
292.5
1125.5
1658.0
1195.5
1531.5
2420.5
1704.0
-320.5
-2777.0
-4931.0
-5796.0
-5416.5
-4371.5
-4331.5
-5120.5
-3703.0
-1715.5
-1451.0
445.0
3087.0
2438.0
885.0
98.5
-1695.5
-2695.5
-1756.0
-1551.0
-1898.5
-662.5
548.5
508.0
1108.0
1596.0
426.5
-444.0
-578.0
-770.5
184.5
1460.5
1768.0
2287.5
2508.5
1431.5
290.5
-733.0
-1985.0
-1654.0
1034.0
3381.0
3495.0
2503.0
874.0
-1337.0
-2640.5
-2591.0
-1645.5
-353.5
117.0
-214.5
-1429.0
-3654.5
-4248.5
-2408.5
-229.5
2087.0
3639.0
3249.5
2816.5
2759.0
2046.5
2097.5
3448.0
4054.5
3008.0
1949.0
1635.5
640.0
-628.5
-1013.5
-1375.0
-942.0
586.5
-4.5
-2839.5
-4543.0
-4384.5
-3452.0
-2252.5
-1068.5
-414.0
-400.0
122.5
1603.5
2945.0
3065.5
1252.5
-976.5
-1221.5
-629.5
-867.0
-1636.5
-2991.5
-3758.5
-2941.5
-2194.0
-1638.5
-468.0
433.0
1350.5
2105.0
1336.5
529.0
729.5
804.5
1730.0
3294.0
2725.0
602.0
-1403.5
-3617.0
-4514.5
-2642.5
-168.0
647.0
394.5
956.5
2056.0
1807.5
1090.0
1747.5
3056.0
4107.5
4750.5
4555.0
3098.5
728.5
-541.0
-243.0
-678.5
-1751.0
-1846.5
-1338.0
-936.0
-1001.0
-632.5
582.5
-23.5
-1996.5
-1446.5
845.0
1679.0
471.5
-1271.5
-1774.0
-1526.0
-1107.5
291.5
1370.5
520.5
-1717.0
-3703.0
-3743.0
-2609.0
-1715.0
-1476.5
-3205.0
-4922.0
-3643.0
-2222.5
-2404.0
-2569.0
-3378.0
-4596.0
-5069.0
-5450.5
-5369.5
-4200.0
-2469.0
-674.0
402.0
242.0
-847.5
-1764.0
-1723.5
-1378.0
-1159.0
-1106.5
-461.5
1771.0
2645.5
396.0
-1235.0
-980.5
122.5
2091.5
3121.0
2795.5
2354.5
2254.0
3734.5
5213.0
4254.0
1928.0
-1418.5
-3318.0
-821.0
1467.5
888.0
736.0
798.5
90.5
-311.5
-430.0
348.5
2545.5
4417.5
3819.0
1752.5
1819.0
3237.5
2096.0
-590.0
-1446.5
-485.5
-85.0
-735.0
-635.0
-265.0
182.5
2608.5
4593.0
4028.0
3707.5
3818.0
2621.5
115.5
-2680.5
-3444.5
-2818.0
-2784.0
-1914.0
-672.0
-286.5
445.0
550.5
-548.0
-1562.0
-2540.0
-3129.0
-3766.0
-5017.0
-5300.0
-4519.5
-2653.0
209.5
1468.0
2127.5
4466.5
6231.5
6256.0
4987.0
3026.5
2502.5
3089.0
3375.0
3394.0
2704.5
2552.0
3460.5
3974.5
4966.5
5374.0
3638.0
3230.5
4283.0
3613.5
2475.0
1468.0
-503.0
-1904.0
-1617.0
-173.5
1501.0
2367.5
2254.0
1077.5
-874.5
-2129.5
-1950.5
-1062.0
-663.0
-989.0
-706.5
853.5
2149.0
1582.5
201.5
-332.0
-607.0
-666.0
-128.0
-277.5
198.5
3081.0
5321.5
4906.0
3607.0
2507.5
1901.5
2255.5
3211.5
2676.0
-148.0
-2074.0
-1905.5
-986.5
1114.5
2587.0
2213.0
2757.5
3477.5
3019.0
2935.5
2370.0
1271.0
699.0
62.5
585.5
1225.5
-780.5
-2741.5
-2939.5
-3659.5
-4950.5
-5345.5
-3780.0
-810.5
886.0
437.0
-363.5
5.0
862.5
1286.0
2394.0
3410.5
2120.5
-545.5
-2758.5
-2904.5
-1084.0
-56.0
716.0
1847.0
387.5
-2155.5
-2917.5
-3651.5
-4878.5
-5098.5
-4477.0
-4227.5
-3790.5
-1773.5
-629.0
-1329.5
-862.5
-615.0
-1624.0
-2107.5
-4198.5
-6060.0
-3857.5
-2126.0
-2820.5
-2391.0
-1136.0
-208.5
136.5
-298.5
-512.5
-507.0
-169.5
373.5
-194.0
-773.0
-569.0
-580.0
-233.5
269.0
451.0
1269.0
2335.5
2989.5
3085.0
2638.5
2417.5
1628.5
50.0
-1168.0
-3415.0
-5465.0
-3816.5
-1570.5
-1472.5
-493.0
798.5
156.0
274.0
2336.0
3179.5
1700.0
489.0
612.0
-375.0
-2171.0
-1549.5
-239.0
-318.5
579.5
890.0
-1066.0
-553.0
2964.5
5281.0
5296.0
2732.5
-159.0
40.0
748.5
-410.5
-1275.5
-676.0
1286.0
2818.5
1299.5
-1523.0
-2658.5
-2958.0
-3536.0
-2967.0
-1172.5
-571.0
-1164.0
-1556.0
-2629.5
-3739.0
-2781.5
-434.5
1206.0
605.5
-1341.0
-2188.5
-1951.5
-1185.0
-408.0
-1265.5
-2303.5
-1402.5
-306.5
-213.5
139.5
1620.0
3558.5
5268.5
6777.5
6401.0
3829.5
2329.5
2112.0
1694.5
2102.5
3162.5
4041.0
3759.0
1507.5
418.5
2129.0
3752.5
4085.5
3393.0
2242.0
1471.5
742.0
1004.0
2239.0
1949.0
741.5
638.0
1705.5
3070.5
2832.0
1304.0
512.0
-173.0
-1632.0
-3458.0
-4757.0
-4569.5
-3651.5
-2185.5
-109.0
624.0
355.0
263.0
-438.5
-427.5
860.5
1359.5
1135.5
908.0
1118.5
2201.5
2023.0
63.0
-513.5
1061.5
2672.5
3234.5
3657.0
4902.5
5550.5
4313.0
2415.0
608.5
-552.0
263.5
1603.0
1423.0
1219.5
1351.0
310.0
-502.5
-485.0
-1200.0
-1415.0
-476.0
-112.0
645.0
2897.5
4576.0
4096.5
2184.5
657.0
514.0
1553.5
3572.0
5628.5
6350.5
5112.5
2438.0
1071.0
2080.5
2746.5
2454.5
2148.0
1259.0
646.5
725.5
205.0
-72.5
741.5
956.5
-363.0
-1020.5
1279.0
4206.0
4675.0
4067.5
3322.5
1658.0
341.5
-16.0
-128.0
333.0
1112.5
848.0
-848.0
-2074.0
-1526.0
-1584.0
-3033.0
-2781.0
-612.5
1030.0
1820.5
2576.0
3617.5
4379.5
4394.0
4574.5
4896.0
3942.0
2399.5
2687.0
4632.0
5298.0
3696.5
1792.5
1152.5
1482.0
1172.0
161.5
267.5
867.0
1097.0
1778.5
1125.0
-1164.5
-1856.0
-853.5
361.5
228.0
-2778.0
-5077.0
-4689.0
-5464.0
-6797.0
-5752.0
-3484.0
-988.0
1041.0
1818.5
1808.5
912.0
-349.0
-1467.5
-2962.0
-3673.0
-3034.0
-2378.5
-2623.5
-3980.0
-4389.5
-2447.0
-235.5
1654.5
3036.0
2511.0
1521.5
989.5
94.0
-98.5
662.5
1473.0
1825.0
1104.0
466.0
529.0
46.0
-189.5
714.5
2015.0
2950.0
2234.0
857.0
1707.0
3623.5
3417.0
963.0
-1816.0
-3852.0
-5365.5
-5184.0
-1603.0
2783.0
4013.0
3466.5
4828.0
7080.5
6739.5
4186.5
2214.5
1563.0
1383.5
1169.5
1088.5
1169.5
1465.5
2421.5
2967.0
1878.0
-9.0
-2102.0
-2978.5
-879.5
1481.5
1747.5
2040.5
3566.0
5565.0
6009.5
3363.0
1023.0
1478.0
1799.0
452.0
-1579.5
-3224.0
-3227.5
-2135.0
-780.5
621.0
766.5
476.0
1472.5
2257.5
2139.5
2277.0
1982.0
222.0
-2142.0
-2935.5
-1467.0
-185.0
-396.0
-553.5
-29.5
553.5
604.0
245.5
734.5
1546.0
1384.0
1888.5
3322.0
3306.5
2831.5
3568.0
3511.5
1859.0
344.5
-202.5
462.0
1991.5
3582.5
5489.5
6711.0
5278.5
3173.5
3361.5
4179.5
3782.0
4045.5
5681.0
6312.5
4436.5
889.5
-2100.5
-2386.5
-529.0
973.5
1230.0
827.0
458.0
658.5
753.5
549.0
1570.0
2988.0
2483.0
1624.5
2707.5
3469.5
1057.0
-2510.5
-3813.0
-4008.0
-4702.0
-3266.0
387.5
2363.5
2184.5
1359.0
339.5
323.5
873.5
325.0
-292.0
-287.0
-1230.5
-2795.0
-2890.5
-2119.0
-2922.0
-4864.0
-6036.0
-6287.0
-5303.0
-3087.5
-947.0
1218.5
3213.0
3761.5
3609.0
3251.5
2122.5
1129.0
1060.0
2120.0
3628.5
3452.5
2273.5
2318.0
2387.0
1163.0
-692.5
-2577.0
-3231.5
-2126.5
-1141.0
-1448.0
-1274.0
1284.0
4554.5
5784.0
5312.5
3929.5
1776.5
846.5
1293.0
271.0
-1623.0
-1471.0
-287.5
-46.5
453.5
1968.0
3561.0
5325.5
6370.0
4824.0
2635.5
2304.0
2013.5
809.5
164.5
-426.5
-975.0
130.5
2064.0
3341.5
3743.0
2804.0
1291.5
121.0
-1007.0
-692.0
1305.0
2207.0
1919.5
1421.0
-102.0
-1031.5
-409.5
-745.5
-1159.5
1382.0
4563.0
4278.0
1875.0
1196.0
1615.0
495.5
-696.0
395.5
1981.0
933.5
-1836.5
-2151.0
225.5
1925.5
3045.0
3918.0
3219.5
3527.0
5552.0
5318.5
3946.5
4682.0
5729.5
5582.5
4334.5
1607.5
-917.5
-1376.5
-193.0
1532.5
2381.5
1594.0
48.5
-1355.0
-2274.5
-2191.5
-802.0
984.5
1471.5
211.0
-1398.5
-1227.5
1137.0
2561.5
1082.5
-848.5
-1698.0
-1588.0
362.0
2450.0
2201.5
1492.0
1902.5
1743.0
104.0
-2013.5
-3297.5
-3819.0
-4164.0
-3298.5
-1126.0
1462.0
4773.0
6624.5
5285.5
4526.0
5537.5
5413.0
4739.5
4822.5
5407.5
6398.0
5961.5
3756.5
2036.0
863.5
-79.5
-482.5
-657.5
687.0
3247.5
4256.5
4267.0
4787.5
4741.5
3764.5
2953.0
2799.5
2631.5
2515.0
3376.0
3970.0
3767.5
4861.5
6168.0
5525.0
4442.5
3730.0
3174.5
4028.5
5333.0
4882.0
4301.5
5504.0
5951.5
4465.5
4130.0
5040.5
4733.0
4030.5
4268.5
5371.0
7053.5
7944.0
7514.5
6823.0
6746.0
7734.0
8627.0
8447.5
8643.0
10280.5
13772.5
19116.0
24344.0
28231.5
31499.5
34650.0
37045.5
37413.0
36512.0
35718.5
33746.5
30174.5
26179.0
21637.0
17034.5
13566.0
11432.0
10323.0
9904.0
10954.0
13696.0
15729.5
15369.5
13828.0
13102.5
13388.0
13651.0
14113.5
13792.5
10814.5
7668.0
6936.5
6939.0
6534.5
6083.5
5837.0
6332.0
7690.5
9768.5
11659.0
11980.5
10783.0
9108.5
8327.0
8048.0
6120.0
4045.5
4132.5
4596.5
5174.5
7356.5
9753.0
10799.5
10113.0
8036.0
6726.5
6982.5
6915.5
6560.0
7915.5
10211.0
10926.5
9818.5
8495.5
8690.0
10184.0
10846.5
10750.0
10472.0
9112.5
8245.0
8554.0
8609.5
10504.0
14331.0
16085.0
15754.5
15473.0
16319.0
19298.5
23114.0
26693.5
30645.0
33429.5
33471.5
32085.0
31201.5
30456.5
27662.5
23160.5
19000.0
14974.5
11561.5
10735.0
11602.0
11800.5
11403.0
11696.0
12416.0
12028.0
9760.0
7169.0
6619.0
6898.5
5236.0
3293.5
3906.5
5839.0
6204.0
4735.5
4239.0
5696.5
7222.5
8618.5
9470.0
8861.5
8387.0
7908.0
6479.5
5613.0
5012.5
4295.5
4197.0
3667.0
3585.5
4799.0
5327.5
5657.5
5820.5
4015.5
2267.5
1992.0
1553.5
1068.0
1074.5
1468.0
2175.5
2352.5
2138.5
1915.5
1289.5
1164.0
1333.5
353.5
-214.0
428.5
664.0
1741.0
3502.5
2602.0
585.5
-418.0
-1916.5
-2149.5
-758.0
-690.5
137.0
2285.0
2843.5
3431.0
3087.0
-653.5
-3030.0
-2492.0
-2950.5
-3947.5
-4037.5
-3023.5
-403.5
1663.5
2069.0
2582.0
2477.5
803.5
-285.0
-293.5
-1529.0
-3890.0
-4588.0
-3148.0
-1701.5
-1398.0
-2060.5
-3029.0
-3158.5
-2343.0
-1640.0
-1260.0
-940.5
-609.0
230.0
1052.5
762.0
-214.0
-1700.5
-3381.0
-3486.0
-2292.0
-1457.5
-1050.0
-709.0
563.5
3060.5
5048.5
5774.5
5023.5
3244.5
2672.0
3207.5
3349.5
2752.5
571.5
-1547.5
-905.0
1135.5
3019.5
4768.5
5721.5
5741.0
5283.5
4890.5
3928.0
1707.5
859.0
2079.5
2630.5
3382.0
5299.0
6094.5
5257.5
3645.0
2514.5
2939.5
3564.5
4036.5
5349.5
6308.5
5426.5
2500.5
-288.5
469.5
2769.5
2448.5
1592.0
2493.0
2444.5
1202.0
1955.0
4482.0
5776.0
4627.5
2826.0
2858.5
4015.0
4238.0
3882.5
3086.5
1979.5
2438.0
3463.5
2286.5
414.5
657.0
2110.0
2701.5
3199.0
4653.5
5111.5
3749.5
2888.5
3446.0
3993.0
3943.5
4457.0
5153.0
4038.0
2432.5
2057.0
1630.0
1228.5
428.5
-1324.0
-841.0
1511.5
2744.0
4043.0
4507.5
2741.5
1681.0
1969.0
2851.5
4233.5
3865.0
2239.0
2288.5
3812.0
5439.0
6005.0
4779.0
2815.5
1306.0
1144.0
2996.5
5712.0
6924.0
5933.5
4402.5
2756.5
85.5
-1850.5
-1227.0
778.0
2621.5
3374.5
3563.0
4813.0
5843.0
4446.0
2615.0
2857.5
3659.5
4406.5
7053.5
9427.0
8714.0
7963.0
8273.0
7245.0
6445.0
6903.0
6595.0
6374.5
7164.0
6957.0
5839.5
5685.0
5298.0
3084.0
1194.0
1196.5
1987.5
3217.0
3996.5
3430.0
2875.5
2336.0
1240.0
430.0
-494.5
-992.5
-568.0
-1608.5
-3233.0
-2546.0
-740.0
1290.5
3385.0
3562.0
2436.5
2154.0
2349.5
2266.5
1756.0
1069.5
1485.0
3167.5
4330.5
4157.5
4011.0
5077.0
6240.5
5608.5
3174.0
402.0
-958.0
-83.5
607.5
-1016.0
-1934.0
-760.5
-1009.5
-2079.5
-1170.5
-343.0
-745.5
-1251.0
-2422.5
-3510.0
-3811.0
-4472.5
-4556.5
-3476.0
-2519.0
-1558.0
-371.0
1326.5
3188.5
2914.0
1760.0
2142.0
2033.5
1130.5
509.5
-405.0
214.5
1433.0
-163.5
-2042.5
-2259.0
-2074.5
-873.0
-149.5
-728.0
-9.0
1496.5
2438.5
3168.0
3464.0
3481.0
3115.0
4148.5
7370.0
7555.0
4860.5
4350.0
4044.5
3436.0
3560.0
895.5
-1517.5
-24.5
951.5
1040.0
1290.0
-540.0
-2120.5
-2283.0
-2921.5
-2043.0
117.0
549.5
742.5
2189.5
2597.5
560.5
-2148.5
-2863.0
-1674.0
-1241.0
-2191.0
-2864.0
-3216.5
-3882.0
-3866.5
-2597.5
-1050.0
-633.0
-1527.0
-1665.0
-394.0
475.5
827.5
868.0
116.0
424.5
2741.5
4702.5
4886.0
4314.5
4146.5
4523.5
5420.5
6379.5
6146.5
5159.5
4213.0
2574.5
1099.5
847.5
1540.5
3165.0
3718.0
2778.0
3560.5
4884.0
4696.5
5621.5
7159.5
7111.5
7217.0
7858.0
7327.5
5529.0
2961.5
182.0
-2002.5
-2149.5
968.5
4670.0
5128.0
3613.0
2693.5
1925.5
1770.0
2848.0
2993.0
1832.0
1441.0
2019.0
2897.0
3552.5
3101.5
1874.0
1309.5
2376.5
3952.0
3950.0
3098.5
2792.0
2509.0
2639.0
3439.5
3816.0
3980.0
3942.0
2376.5
-139.5
-1223.0
-530.5
168.0
180.5
-526.0
-1885.5
-2491.5
-2006.5
-1087.0
320.5
647.5
-766.0
-1996.5
-2418.5
-1786.0
-723.5
-870.0
-725.5
213.0
359.0
1390.5
3399.5
3551.0
2422.0
1954.0
1893.5
1726.0
3003.0
6422.5
8361.5
7197.0
5255.5
2206.5
-1886.5
-3845.0
-2646.5
-85.5
1497.5
1394.0
681.5
135.5
712.0
1999.0
2932.0
4778.0
6227.5
4737.0
2793.0
2207.0
1630.0
1162.5
1701.5
3221.5
4366.0
3825.0
2065.0
500.5
660.0
1433.0
821.0
603.0
1401.0
1732.5
1894.5
1066.5
-430.0
-620.5
-421.0
-216.5
-77.0
-404.5
-78.0
-1563.5
-5090.0
-5365.5
-3731.5
-3137.0
-2175.0
-2518.5
-3531.5
-2015.0
3.5
803.5
690.5
-607.0
-2381.5
-3673.0
-2691.5
-272.0
-239.0
-1005.0
-575.5
-1002.0
-722.0
1074.5
1727.5
1865.5
1380.5
-1189.5
-3038.5
-2399.0
-1058.5
527.0
2191.5
3048.0
3727.5
4433.5
4238.0
3952.0
4206.0
3344.5
950.5
-1029.5
-970.5
664.0
2219.5
3360.5
3883.0
2925.0
1761.5
1390.0
566.0
-417.5
-450.0
-258.5
-694.5
-1470.0
-2128.5
-2523.5
-1778.5
-232.5
-195.5
-411.0
1275.0
1943.5
356.0
-746.5
-584.5
198.5
972.5
1570.0
2547.5
3609.0
4501.0
4109.5
1601.0
228.5
1306.0
1821.5
1090.0
-52.0
-342.0
1857.5
4597.0
5075.0
3222.5
381.5
-1634.5
-2748.0
-3639.5
-3914.0
-4316.0
-4963.5
-4163.5
-1871.5
-0.5
398.0
983.0
2277.0
1927.0
886.5
1103.5
860.0
-46.0
-486.0
-93.5
1612.5
2817.5
3320.5
4874.5
4746.5
2112.0
780.5
1022.5
1636.0
2638.5
2861.0
2447.5
2557.0
2001.5
-490.5
-2725.0
-2805.5
-3237.0
-4245.0
-2735.5
-452.0
1021.0
3740.5
5265.0
3091.5
362.0
-1087.0
-2076.5
-2712.0
-2522.0
-1001.0
1385.0
3340.5
3418.0
1876.0
1976.5
3834.5
3615.5
2052.5
1933.5
2388.5
2845.0
3296.0
2675.0
1456.5
567.0
377.0
1407.5
2201.0
1301.5
147.0
-532.5
-1279.0
-1326.0
-952.0
-1745.5
-3206.0
-3198.5
-1042.0
1060.0
1402.0
1668.0
2401.5
2154.0
1743.5
1726.0
1403.5
1382.5
1060.0
-191.0
-669.5
-217.0
54.0
-57.5
-476.5
113.5
1737.5
1784.0
510.5
927.0
2814.0
2907.0
1164.5
797.5
649.0
-1334.5
-1369.0
758.5
650.5
189.0
1991.0
3484.0
3371.0
2263.5
1499.0
2854.5
4801.5
4731.0
2904.5
1202.5
1327.5
2700.5
3127.5
2162.5
1094.0
1358.0
2667.0
2794.5
1388.0
322.0
-7.0
-650.5
-1508.5
-1637.5
-1220.5
-858.5
-693.0
-1134.0
-2023.0
-2643.0
-2515.5
-1541.5
-932.0
-693.5
-69.5
-1070.5
-2815.0
-2771.0
-3366.5
-3727.5
-1894.0
-1844.5
-1707.0
1367.0
2206.0
2137.5
4527.5
4842.0
3416.0
3074.0
2130.5
1587.0
2117.5
2286.0
2692.0
2578.5
1500.0
709.0
-550.0
-1788.5
-1146.0
534.5
2340.5
4631.0
6346.0
6466.0
6584.5
6680.5
4200.0
1464.0
1431.0
1058.0
-32.0
115.5
-325.5
-668.5
377.0
801.5
1185.5
1763.0
924.5
567.5
1526.0
1782.5
1334.5
700.0
453.0
1997.5
4104.0
4083.0
2473.0
1711.0
2100.5
1937.0
67.0
-2003.0
-1826.0
-576.0
-13.5
1044.0
1551.5
384.0
-77.5
-476.0
-1371.0
260.0
2638.0
2366.0
909.5
-271.0
-190.5
1978.5
4168.5
4429.5
3403.5
2939.5
3078.0
2261.0
1752.0
2526.0
2325.5
1155.0
445.0
522.5
1647.5
1711.0
-142.0
-581.5
786.5
1093.5
-768.0
-3978.5
-6319.5
-6783.0
-6388.5
-5285.0
-3988.0
-3685.5
-3616.5
-2180.0
706.0
2715.0
2047.5
934.0
1263.5
1571.5
1228.5
565.0
-404.5
-387.5
1043.0
2430.5
3552.5
4936.0
5714.0
5008.5
3952.5
4161.5
4581.0
3953.0
3554.0
3269.0
2446.5
2493.0
2076.0
-122.0
-1277.5
-1190.0
-807.0
1092.5
2373.0
1901.0
1921.5
1774.0
1753.0
2487.0
1517.0
642.5
1691.0
1429.0
484.5
570.0
74.5
-535.0
-1059.5
-2019.0
-2258.5
-2460.0
-2714.0
-2171.5
-2724.5
-3745.5
-2422.5
258.0
2658.0
4009.0
2958.0
329.0
-1706.5
-2724.0
-2712.0
-1372.5
-228.5
-913.0
-1988.0
-2025.0
-1524.0
-490.0
325.5
9.5
-77.5
586.5
1101.0
1202.5
855.5
794.5
1094.5
1336.0
2642.5
3629.5
2469.0
2031.0
2983.0
2950.5
2490.5
1612.5
39.5
-513.0
-373.5
293.0
1992.5
2081.0
797.0
1924.5
4001.5
3672.0
2223.5
1710.5
2139.5
2782.0
2924.0
2855.5
3044.0
3004.5
2716.0
2172.5
565.0
-1108.5
-1134.0
-1154.5
-2806.5
-3846.5
-2998.0
-2055.5
-1168.0
329.5
842.5
-24.0
-765.0
-1342.0
-1854.5
-1808.5
-1324.5
145.5
1921.0
1516.0
-269.0
-777.0
-673.0
-1921.0
-3995.0
-4824.5
-4424.5
-4140.5
-3620.0
-3717.5
-5266.5
-5231.0
-3793.0
-4057.5
-3546.5
-1196.5
-1115.5
-2869.0
-3233.5
-2992.0
-3948.5
-5980.5
-7685.5
-7490.0
-5028.5
-2088.5
-1557.0
-3652.0
-5212.5
-4119.5
-2335.5
-2876.0
-3991.5
-2514.5
-732.5
-249.0
1076.5
2039.0
1414.5
1406.0
2019.5
2670.0
3648.5
3222.0
1799.0
1918.5
2067.0
318.0
-814.5
-217.0
-807.0
-2622.0
-2331.0
-80.5
1214.0
517.5
-1129.5
-2213.5
-2924.5
-3835.0
-3282.0
-1170.5
-5.5
-87.0
-547.5
-1593.5
-2307.0
-1762.5
-958.5
152.0
2334.5
3653.5
3352.0
3048.0
1053.0
-2835.0
-4053.5
-3056.5
-3279.5
-3670.5
-3686.5
-3719.5
-3128.0
-2945.5
-2471.0
48.0
2448.5
2685.0
1785.0
1620.5
2576.5
2689.5
1871.5
2176.5
3343.5
4335.0
4796.0
4822.5
5146.5
4761.0
3074.5
2106.5
2621.5
3991.5
5184.5
5197.0
5290.5
5577.0
4402.5
3009.5
2739.5
3140.5
4098.5
4352.0
3108.5
1802.0
958.0
148.0
-277.5
-186.0
-698.0
-2115.5
-2308.5
-1135.0
-852.5
-851.0
-720.0
-1991.5
-3304.5
-3511.0
-3540.0
-2497.0
-891.0
-1148.0
-2078.0
-1596.5
-761.5
-588.5
-189.5
1235.5
2900.0
3170.5
2386.0
2368.5
2133.0
813.5
1694.5
4388.0
4197.5
2588.5
2490.0
2116.5
1949.0
2650.0
2162.5
1899.5
3247.0
4117.5
3456.0
1657.0
770.0
1473.5
330.5
-2285.5
-3154.0
-3364.0
-3470.5
-2981.5
-2945.0
-2808.0
-2837.5
-3390.0
-2650.5
-1806.5
-1765.5
-828.5
-864.0
-2644.0
-3566.0
-3854.0
-3518.0
-1844.5
-1215.0
-2395.0
-3062.5
-2263.0
-989.0
0.5
940.5
1410.5
1388.0
1921.5
1786.0
513.0
434.5
1230.0
1745.0
2317.0
1970.0
1316.5
2366.5
4421.5
5843.0
5887.0
5178.5
4475.5
3204.0
2166.5
1726.0
579.0
-94.5
-136.0
-1019.0
-1562.5
-2358.0
-4124.5
-3765.5
-1374.5
182.0
954.0
2384.5
4690.5
5388.0
4201.0
4454.5
4197.5
1285.5
-26.0
117.5
-1452.5
-2294.5
-1221.5
-651.5
-798.0
-556.0
-41.5
95.0
-65.0
-182.0
314.5
2311.5
4060.0
3949.5
4497.0
5786.0
4693.0
2157.0
828.0
761.0
648.0
-436.5
-1501.5
-1522.0
-1477.0
-1943.5
-2077.5
-1364.5
-632.5
-67.5
1748.0
3553.0
2442.0
-203.5
-1330.0
-221.0
2186.5
3255.0
1520.0
-769.0
-1321.0
-382.0
668.5
703.5
-452.0
-1766.0
-1963.5
-1274.0
-859.5
-1077.0
-1483.0
-1106.5
264.0
1382.0
1531.5
694.0
-692.5
-1328.5
-1355.5
-1659.0
-1721.0
-1827.0
-2455.5
-2132.0
-562.0
-249.0
-2427.0
-4408.5
-3285.5
430.0
4235.5
5665.0
5066.5
5385.0
6171.5
5354.0
4216.5
3014.0
1255.5
1232.0
2886.0
3421.0
2507.5
1255.5
230.0
-257.5
-189.0
298.0
845.5
1415.5
2661.5
4195.5
4317.0
3300.0
3613.5
4821.5
4154.5
2181.5
1201.0
1580.5
2328.0
2021.5
857.0
52.5
-665.0
-1046.5
-506.0
21.0
148.0
348.5
1323.0
2903.5
2800.0
883.5
-401.5
-919.0
-1120.5
-161.0
1496.5
1990.0
1021.0
585.0
394.5
-1452.5
-2886.5
-2503.5
-1970.0
-585.5
1883.5
3800.5
5082.5
5075.5
3656.5
2475.5
1564.0
507.0
-360.0
-339.0
1642.5
3781.5
3032.5
141.5
-1997.0
-1972.0
-1000.0
-683.5
-596.5
-341.5
-408.5
-1042.0
-1918.0
-1878.5
-1610.5
-3068.0
-4851.5
-4743.0
-3391.0
-2395.0
-2535.0
-3164.5
-3249.5
-2342.5
-548.0
669.5
493.5
-187.5
-878.5
-455.0
1477.0
2366.5
1110.0
-544.0
-1457.0
-1539.5
-750.5
688.5
1508.5
1003.0
458.0
537.0
1079.5
2220.5
3133.5
3095.0
2095.0
574.5
-522.5
-1350.0
-1197.0
974.0
2803.5
3144.0
2774.0
892.5
-450.5
307.0
12.0
-1306.0
-1638.5
-2088.5
-2572.0
-2106.0
-881.5
721.0
1408.5
1360.0
1844.0
668.5
-3015.0
-4474.0
-1998.5
17.0
-420.0
-1748.5
-2542.0
-1172.0
872.0
841.0
1262.0
3117.5
3154.0
1728.0
-128.0
-2161.0
-1826.5
-13.0
378.5
43.0
-411.5
-1256.0
-1968.5
-2184.0
-1786.5
-1900.0
-3095.0
-3738.5
-3222.0
-2088.5
-738.0
-184.0
-754.0
-1359.0
-846.5
1047.0
3791.0
5727.0
4954.0
2994.5
2256.0
1864.5
1804.0
1704.0
-260.0
-1355.0
-95.5
663.0
1211.5
1460.0
1007.5
2006.0
1936.0
-770.5
-1798.5
-1029.5
-885.0
-1759.5
-3539.5
-3096.5
997.0
4946.0
5703.0
3195.5
870.0
1502.5
2218.0
1518.5
1334.0
1901.5
3158.0
4657.5
5486.0
5722.5
4891.0
3598.0
2679.5
823.0
-1083.0
-1452.0
-1765.5
-2230.0
-1736.5
-347.0
1635.5
2640.0
1681.0
120.5
-1820.5
-3733.0
-3265.5
-1127.0
-204.0
45.0
1163.0
2442.5
3258.0
3387.5
2238.5
840.0
932.5
1717.5
1348.5
730.0
1584.0
2469.5
2083.0
2120.0
2719.0
2704.5
3059.0
3283.0
1571.5
-398.5
-801.0
-925.5
-1526.5
-1799.5
-1485.0
-1002.0
-611.5
-47.0
531.0
33.0
-1363.5
-1919.5
-1539.5
-1511.0
-1487.5
-1004.0
-1697.0
-3919.0
-4898.5
-4025.5
-3620.0
-2937.5
-1128.0
-1662.5
-4423.5
-4888.5
-3371.0
-2314.5
-1051.5
324.5
395.5
-520.5
-1021.0
-1243.0
-2042.0
-2277.5
-1513.0
-1043.5
-597.0
-394.0
-697.5
-283.5
-422.0
-827.0
935.5
1806.0
45.0
-1521.5
-3082.5
-3517.5
-957.5
1206.0
1455.0
1313.0
873.0
759.0
654.0
-204.5
-1057.5
-2078.5
-2758.5
-2692.5
-3582.0
-4325.0
-2974.0
-1435.0
-1392.5
-2514.5
-3876.0
-4130.0
-3206.0
-2340.5
-2002.0
-1101.5
843.0
2146.0
2558.5
3613.5
4384.0
3492.5
2024.5
1179.5
685.5
-281.0
-1085.0
-562.5
166.5
191.0
382.0
364.0
-194.5
29.5
715.0
37.5
-1810.5
-3161.0
-3163.5
-1910.5
-564.5
-734.5
-1415.5
56.5
2629.5
2938.5
1578.5
1101.5
795.0
-194.0
-360.5
281.0
891.0
2129.0
3264.5
2916.0
1664.0
407.5
-168.5
-266.5
-1188.5
-2319.0
-2197.0
-892.0
595.0
549.5
-478.0
-97.5
668.5
640.5
646.5
-452.5
-2467.0
-3114.0
-2533.0
-1662.0
-1159.5
-710.5
1327.5
3417.0
3802.5
3718.5
2808.0
2150.0
3565.5
3801.0
2415.5
2164.0
1224.5
-179.5
116.5
356.0
547.0
1107.0
694.0
1288.0
3060.5
3887.0
5347.0
6072.0
2298.5
-2546.0
-3513.5
-2026.5
-1503.5
-1546.5
320.0
2636.0
2198.0
484.0
-132.5
-479.0
-662.5
454.5
1867.0
1955.5
1663.0
2663.5
4510.0
5703.0
6144.0
7257.5
8220.0
6148.5
3304.0
3567.5
3772.5
1296.5
-626.5
-550.5
617.0
2023.5
2671.5
3821.5
5709.5
5562.5
3639.0
2373.5
2145.5
2354.5
1858.0
660.0
662.0
1798.0
2597.5
2908.5
2319.5
893.5
509.5
1320.5
923.0
-1204.0
-2840.5
-2911.5
-2653.5
-2359.5
-493.5
2196.0
2672.5
1357.0
1149.5
1831.5
2054.5
2447.5
3211.0
3570.5
3233.5
2151.0
1126.5
1609.0
2968.0
3245.0
2697.5
2429.0
1853.5
1018.0
1182.0
2100.5
2175.5
639.0
-965.5
-641.0
289.5
-431.5
-2336.0
-4735.0
-6684.0
-5848.0
-2859.0
-495.5
1218.5
2154.5
910.0
-653.5
-523.5
-570.0
-1376.0
-946.0
974.0
2714.5
1960.5
-448.5
284.0
3491.0
4076.0
3428.5
4206.5
3974.5
2081.0
383.0
-374.0
379.0
1274.5
-657.0
-4229.5
-4898.0
-2363.5
-520.5
-395.5
-464.5
-379.0
-144.5
-832.5
-3106.0
-4651.5
-5081.5
-5990.0
-5982.5
-4562.5
-3770.0
-3544.5
-2910.0
-2908.0
-4474.0
-5238.5
-2762.0
306.5
1146.0
722.5
-881.5
-3251.0
-4405.5
-5030.0
-5714.5
-5873.5
-6815.0
-7366.5
-5222.5
-3140.5
-2873.0
-2254.5
-1364.5
-787.5
-191.5
-1085.5
-2507.5
-1586.0
505.5
2228.0
2887.0
553.5
-1714.0
315.0
2155.0
-452.0
-4103.5
-6458.5
-8129.0
-8498.5
-8221.0
-8672.5
-7959.0
-4740.0
-1808.0
-648.5
253.5
915.5
805.5
77.5
-1824.0
-4008.0
-4542.5
-3235.0
-883.0
1205.0
2296.0
2243.5
144.5
-2012.0
-1231.5
-404.0
-2058.5
-3108.5
-2748.5
-3267.5
-3521.0
-1490.0
647.5
991.5
2124.5
4748.0
5686.5
4753.5
3647.5
2395.0
1588.0
1373.5
1243.0
1785.5
2542.0
2634.0
1909.0
-10.5
-1557.0
-1289.0
-890.0
-1025.5
-1026.0
-801.5
518.5
2033.0
1812.0
1472.5
2183.0
1973.0
809.5
900.5
2422.5
3585.5
4058.5
4484.5
3955.5
2789.5
2806.5
3064.5
2403.0
1194.0
-855.5
-1798.5
-473.5
-583.5
-1944.0
-1023.0
42.5
-534.5
-717.5
-892.5
-1457.5
-1067.5
-329.0
-323.0
-1601.5
-3948.5
-4758.5
-3378.0
-2727.0
-3149.0
-2635.5
-1315.0
0.0
765.5
31.0
-1529.0
-2457.0
-3028.0
-3512.5
-2999.0
-1135.5
226.5
-1542.5
-4924.5
-6172.0
-6206.0
-6691.0
-5780.0
-3306.5
-1097.5
-124.5
-901.5
-2293.0
-2970.0
-3085.5
-2297.0
-1229.0
-1473.0
-2134.5
-1696.5
-779.0
-999.5
-2375.5
-3029.5
-2629.5
-1698.0
-213.5
-668.0
-3731.0
-5591.0
-5831.0
-5695.0
-3492.5
-709.5
-182.0
-179.5
370.5
-390.0
-2283.0
-3206.0
-2981.0
-3285.5
-4639.0
-6131.5
-7016.0
-7025.5
-6670.5
-6296.0
-4968.5
-2231.0
917.0
2928.0
3086.5
2380.0
1047.0
-1412.0
-2955.5
-2477.5
-2242.0
-2421.0
-1588.5
-1008.0
-1180.0
-260.5
1859.0
3748.5
4637.5
4144.5
2694.5
1229.0
407.5
1274.0
3045.0
2612.0
330.0
-631.5
-572.5
-1120.0
-1848.0
-2309.5
-2094.0
-1246.0
-1308.0
-2008.5
-910.0
1544.0
2162.0
644.5
-125.0
404.5
662.5
1427.0
3127.5
3335.5
1969.0
1861.0
3716.5
5937.5
6277.5
3755.5
1435.5
2169.0
3723.5
4102.0
4563.5
5018.0
4386.0
3299.5
2600.5
2944.0
4424.0
5342.0
4561.5
2988.5
1989.5
2692.5
4222.5
3673.0
1236.0
-102.0
-992.5
-3102.5
-3734.5
-1781.0
-415.5
-311.0
-684.0
-2292.0
-3555.0
-2950.5
-1995.0
-1129.0
-559.0
-1100.5
-1563.5
-1553.0
-1024.0
1233.5
2951.5
2262.0
2293.0
3767.0
4583.0
5220.5
5663.5
4540.5
2494.5
1437.5
2034.0
2528.5
1559.5
796.0
1244.0
1266.0
-319.0
-2346.0
-2394.0
-825.0
-841.5
-2659.5
-4282.0
-5286.0
-4608.0
-2044.5
-454.5
-124.0
1168.0
2090.0
922.5
-238.0
110.0
649.5
378.0
-303.5
-798.5
-849.0
67.0
2091.0
3530.5
3251.0
2090.5
-253.0
-3412.5
-4202.5
-2147.0
-182.5
238.0
-681.0
-1455.5
-1014.0
-1163.0
-2103.5
-1713.0
-864.5
-770.5
175.5
2785.5
5454.5
5779.0
4019.0
3356.5
3796.0
3050.0
2592.0
4027.5
5336.5
5169.0
4603.5
4122.5
2757.0
774.0
-242.5
-755.5
-1728.0
-1969.5
-1369.5
-1127.5
-772.0
-338.0
-1296.5
-3415.0
-4957.0
-4971.0
-3888.5
-2670.0
-1479.0
-631.0
-1193.0
-2240.5
-2064.0
-1510.0
-1118.0
-338.5
-517.0
-1801.5
-2224.0
-1426.0
610.5
3075.5
3083.0
789.5
-717.5
-142.0
1494.0
1490.0
-43.0
862.5
3390.0
3373.5
2113.5
2449.0
3201.5
3147.0
4122.0
7020.0
8548.5
6570.0
3100.0
231.5
466.5
4938.5
8893.5
8555.0
5843.5
2862.5
991.5
932.0
1177.5
2009.5
4565.0
5604.0
3192.5
1531.0
1933.5
211.5
-3549.5
-5625.0
-5690.5
-4418.5
-2129.5
-260.0
1187.5
2731.0
3543.5
3625.5
3609.5
3528.5
2886.5
1478.5
383.5
-259.5
-973.0
-193.5
1782.0
1817.0
-35.5
-883.5
594.5
2896.5
3240.5
1674.5
846.5
1413.0
2005.5
1618.5
644.0
355.5
11.5
-1705.0
-2604.0
-1318.5
-409.5
-46.5
1873.0
4070.5
4502.0
3146.0
1176.0
963.5
1960.5
1323.5
176.0
-573.0
-2841.5
-4962.0
-4475.0
-3016.0
-2424.5
-2552.5
-2381.5
-1605.5
-955.0
-517.5
-485.0
-800.5
-411.5
-38.0
-252.0
134.5
537.0
635.0
1505.5
1771.5
-420.5
-4214.5
-6527.5
-5149.0
-3107.5
-4154.5
-5912.5
-5371.0
-4118.0
-3607.5
-2417.5
-131.0
1267.5
1455.5
1962.0
2249.5
1322.0
231.5
-315.0
-774.0
-1253.5
-1514.5
-1639.0
-1999.5
-2594.5
-3005.0
-3076.5
-3023.0
-2688.0
-1667.0
-806.5
-989.5
-904.5
222.0
961.0
361.5
-1024.5
-1435.0
-169.0
501.0
-186.0
-719.5
-1908.0
-4342.0
-6024.5
-5496.5
-2483.0
1326.0
2646.0
1328.5
374.0
1574.0
3739.5
4032.5
1903.0
-13.5
208.5
2200.0
4174.5
4412.0
3318.5
2059.0
651.5
-528.0
-679.0
-58.0
588.5
778.0
366.5
-136.5
-219.0
-611.0
-1972.5
-3129.0
-3510.5
-4530.0
-6321.5
-7177.0
-6273.0
-4864.5
-5044.0
-5937.0
-4733.0
-2564.0
-1856.5
-1657.5
-1230.5
-1062.0
-762.0
128.0
2391.0
5533.5
6423.5
4201.5
1309.0
-645.5
-799.5
505.5
305.5
-2197.0
-3544.0
-2477.0
-1652.0
-1930.5
-1293.0
984.0
2548.5
1504.0
20.5
10.0
-551.0
-2234.0
-3338.0
-4205.0
-4839.5
-4008.5
-2985.5
-3630.0
-4371.0
-3288.0
-2402.5
-2803.5
-2122.0
-1345.5
-2000.5
-1487.0
-412.5
-854.5
-1156.5
-1619.5
-3242.5
-4556.0
-4351.5
-1695.0
872.0
116.0
-571.0
892.5
1765.0
1380.5
90.0
-365.0
1159.5
910.0
-1118.5
-989.0
484.0
2373.5
3995.5
2268.0
-962.0
-2336.5
-3353.0
-3178.0
-63.5
1693.5
135.0
-788.5
-875.5
-1639.0
-733.5
1649.0
2714.5
2654.5
2562.0
2826.0
3052.0
2750.0
2907.5
2675.5
1458.5
1969.5
2926.5
1415.0
-282.0
-950.0
-1519.0
-1248.5
-150.0
844.5
127.0
-2855.0
-4870.0
-4689.5
-4826.0
-5159.0
-4124.5
-2463.0
-1245.0
-593.0
-729.0
-1386.5
-1634.5
-1864.0
-2147.0
-969.5
681.0
618.0
-708.5
-1921.5
-1646.5
-158.5
709.0
1359.0
2385.5
3133.5
3133.5
1685.0
675.5
1145.0
-438.5
-3356.5
-3590.5
-1703.5
96.5
-9.0
-1182.5
-505.0
-8.5
-1490.0
-2440.0
-2956.0
-3850.5
-4059.5
-2713.0
444.5
2689.0
2720.5
3234.0
3570.0
2308.5
1350.0
1447.5
2273.5
2690.5
1626.5
460.0
-798.0
-2337.5
-1918.5
-122.5
558.0
-592.0
-3522.5
-6031.0
-5402.0
-2798.5
-1634.5
-3224.5
-5095.5
-4746.0
-3510.0
-3029.5
-2519.5
-1654.0
-1198.5
-1005.5
-907.0
-1846.5
-3180.5
-2805.0
-1743.0
-2139.0
-2708.0
-2611.0
-3774.5
-5818.5
-6232.0
-5692.5
-5835.5
-4911.5
-2124.5
-168.0
90.0
125.0
-292.0
-1854.5
-3260.0
-3453.0
-2877.0
-864.0
2927.5
5197.0
3971.0
2198.0
2174.5
2974.0
2998.0
1697.0
414.0
611.0
1645.5
2019.5
1627.5
1958.5
3414.0
3964.5
2387.0
356.5
147.5
1612.5
2930.0
3448.5
3117.5
2140.5
2274.0
3630.0
3534.0
1955.5
1775.0
3180.5
4099.5
4630.5
5454.0
5676.5
5092.5
3280.0
294.0
-618.0
689.0
552.0
-250.5
47.5
12.0
-714.5
-1142.0
279.0
3221.0
4209.5
3878.5
4796.5
4634.0
3225.0
3239.0
3369.0
2641.0
2184.5
1726.0
1640.0
2354.0
2460.5
1784.0
1164.0
220.5
-844.5
-1254.5
-1580.0
-2074.0
-2029.0
-1459.0
-232.5
1237.5
701.0
-1564.5
-2317.0
-1819.5
-2369.5
-3012.5
-3293.5
-4276.5
-4227.0
-3258.5
-4076.0
-4155.0
-1711.0
-517.0
-301.0
866.5
1132.5
1072.5
1618.5
1315.0
505.5
-430.0
-693.5
958.0
2325.0
2696.5
3956.5
5039.5
4823.5
3682.0
1440.0
-1372.5
-2930.5
-1068.5
2087.5
2075.0
1474.0
3100.5
3502.0
3279.5
4741.5
4965.0
3592.5
2945.0
2240.5
623.0
-1151.5
-1696.5
-551.0
-351.5
-2381.0
-3233.5
-1144.5
1413.5
3042.5
4152.5
4383.5
3827.5
3505.0
3705.5
3433.5
1809.0
240.0
-121.5
-797.5
-1779.0
-2202.5
-3007.0
-3316.5
-2654.0
-2282.0
-781.0
800.0
-929.5
-2968.5
-2408.5
-1321.0
217.5
1848.0
1287.0
-600.5
-2452.5
-3881.0
-3761.0
-3228.0
-3211.0
-1732.5
295.0
371.5
117.0
1027.5
1882.0
2395.0
2486.0
1190.5
-929.5
-2011.0
-1523.0
-710.5
-761.0
-1932.5
-3359.0
-3025.5
-1021.0
407.0
1532.5
2681.5
2067.5
620.5
65.0
41.5
998.0
1957.0
568.0
-1537.5
-1551.5
-250.0
-269.0
-2436.0
-3899.5
-2596.5
-1014.0
-589.0
387.0
1878.0
2965.5
4036.5
4968.0
5906.5
6657.5
4988.5
1752.0
931.0
2207.5
2896.0
3060.5
4092.0
6373.0
7306.0
4881.5
1903.0
155.0
-683.0
543.5
2380.5
2637.0
2548.5
2165.0
572.0
-1172.0
-1609.5
-372.5
307.5
-919.5
-1802.5
-1729.5
-1409.5
-629.0
-388.0
75.5
2230.5
3572.5
3001.5
3187.5
4214.5
3380.5
779.0
-666.0
-728.5
-1430.0
-1929.5
-847.0
343.5
625.5
1228.5
2685.0
3826.0
4526.0
5071.5
4655.5
4615.0
5811.5
5420.5
3694.0
3260.5
3297.5
3234.0
3589.0
4063.0
4906.5
5269.0
4458.5
3800.0
3492.0
3146.5
3077.0
3210.5
2930.0
1186.0
-415.5
475.5
1567.5
2125.5
3903.0
3649.5
72.0
-2611.0
-3298.0
-2544.5
-545.0
410.5
401.0
1054.0
1105.5
-13.5
-1249.0
-2008.5
-1593.0
-468.5
270.0
628.0
460.0
-254.5
-1002.0
-849.0
1054.0
2285.0
282.0
-2567.0
-4060.5
-4616.5
-4615.5
-4679.0
-3742.0
-1465.5
-593.5
-266.0
1234.5
2038.0
2403.5
1944.0
-697.5
-2346.5
-2392.5
-2516.5
-752.0
1793.0
2572.5
2636.0
2031.0
1318.0
1306.0
-87.5
-2616.0
-3748.0
-2881.5
-1182.0
-718.0
-845.0
347.5
1081.5
399.5
143.0
50.5
-1450.5
-3817.5
-4906.0
-4577.5
-4136.0
-2633.0
-679.0
-966.0
-1732.0
-902.0
-635.0
-1550.0
-2353.0
-3522.0
-5593.0
-7561.0
-8049.5
-6706.5
-4589.5
-3241.5
-3022.0
-3022.0
-2789.5
-2069.5
-1055.0
-1334.5
-2351.0
-1825.0
-760.0
-686.5
-808.0
-404.0
886.0
2508.5
3636.0
4826.0
5236.0
3428.0
742.0
-1020.0
-1058.0
530.5
2433.5
4100.5
4776.0
3306.0
1831.5
2270.0
2498.5
1531.0
701.5
195.5
-89.5
4.5
537.5
1886.0
3318.0
3805.5
4029.0
4491.5
5143.0
6704.0
8603.5
8671.5
6419.0
3478.5
1521.5
1802.0
4147.0
5819.5
5346.5
4144.5
2213.5
19.0
-28.5
647.0
113.0
20.0
-90.0
-317.0
1801.5
4247.5
4109.0
3134.5
2878.5
3582.0
5293.0
6600.0
6615.0
6204.5
6234.5
6972.5
8618.0
10008.0
9158.0
7631.0
7087.5
5109.5
2683.5
2612.0
2287.0
833.0
266.5
-125.0
-305.5
-292.5
-1435.5
-2603.0
-3084.5
-3436.0
-2865.5
-1099.5
1189.0
2189.5
906.5
-374.5
-1353.0
-3070.0
-3138.5
-1167.5
390.5
774.0
-303.0
-1642.0
-1150.5
28.5
291.5
374.5
1221.5
2644.0
3463.5
3620.5
3982.0
3421.0
1476.0
322.0
293.5
126.5
315.0
873.0
655.5
51.5
145.5
1145.5
2173.5
1748.5
410.5
57.0
204.5
-500.5
-1319.0
-1249.0
-1440.5
-3040.0
-4341.5
-4135.0
-3837.5
-3829.0
-4109.0
-5136.0
-5217.0
-3572.5
-1727.0
-60.5
1444.0
2641.5
4019.5
5412.0
5651.5
4131.5
2893.0
3083.0
2327.5
1526.0
2865.5
3688.0
3358.0
3605.0
4164.0
5627.0
6211.0
3891.5
2255.0
1880.5
289.5
-649.5
-525.5
-838.5
-371.0
1045.0
2027.0
2491.5
2931.5
2775.0
1430.5
791.0
1717.5
2166.5
2251.5
2513.0
1517.5
158.0
302.0
998.0
185.5
-1756.5
-2194.5
-1389.0
-1361.0
-898.0
175.5
35.0
321.0
2601.0
4463.5
4463.5
4510.5
5803.5
6960.5
6957.5
6352.5
5836.5
5887.0
5773.5
3709.5
708.5
337.5
2230.5
2928.0
3548.0
5431.5
4524.0
1241.5
704.5
2196.0
3003.5
2640.5
1244.0
857.5
1041.0
-39.0
-364.0
-477.0
-2243.0
-3115.5
-2636.0
-2200.0
-900.5
1262.5
3660.5
5223.5
4448.5
2424.5
678.0
-888.5
-2275.5
-2929.0
-2212.5
-242.0
2606.5
5109.5
5445.0
5053.5
4793.0
2690.5
776.5
595.5
-295.0
-549.0
896.5
1166.5
898.0
2454.5
4536.0
4615.0
2976.0
2061.0
1744.5
1143.0
1679.5
2645.5
2222.0
1278.0
776.0
575.0
303.0
431.0
2017.5
3850.5
3992.5
2734.5
1785.5
2050.0
1733.5
355.5
276.0
846.0
1017.0
2030.0
2638.0
2101.0
2255.5
3562.0
5683.0
7115.0
5936.5
3688.5
2721.0
2850.5
2799.0
2004.0
1233.0
1528.5
2923.5
3440.0
1902.5
879.0
978.0
827.5
2344.5
4686.5
4815.5
4064.0
3070.0
2660.5
5306.5
7840.5
7228.0
5842.5
4473.5
3047.0
2462.0
2086.0
1394.0
447.5
-59.0
266.5
-564.0
-2859.5
-4191.5
-3789.5
-2264.5
-985.0
-755.5
540.0
3181.0
3899.0
2458.0
1547.5
1951.5
3608.5
6282.5
8359.0
9245.0
9320.0
7972.5
6263.5
5857.5
5207.5
3120.0
951.0
-535.0
-1508.0
-1903.5
-1667.5
-1568.0
-1926.5
-1742.5
-2046.0
-3823.5
-4512.5
-3948.5
-3812.5
-2650.5
-752.5
9.5
72.0
-114.5
524.5
2458.0
3616.5
3690.5
3498.0
2915.5
2431.5
1984.5
1969.5
2800.5
2886.5
2528.5
2575.5
1776.5
1123.0
1732.0
2687.0
4353.0
5606.0
4203.0
1551.0
286.5
794.5
1189.5
586.5
1065.5
2389.0
2515.5
2500.5
2327.0
1537.5
2661.0
4576.0
4538.5
4797.0
5555.0
4235.5
2462.5
1729.0
1135.0
1145.0
1713.0
2307.5
2750.5
1672.0
64.5
472.0
1658.0
2040.5
2063.0
1646.5
1121.5
855.5
885.0
1625.5
1673.0
268.5
-291.5
299.0
30.0
-1169.5
-1989.5
-1776.5
-914.5
-9.0
363.5
100.5
649.5
1509.5
93.0
-1818.5
-1311.0
425.5
2708.0
4874.5
3834.5
-118.5
-2990.5
-3506.5
-3383.5
-3076.5
-1760.5
-367.5
-133.5
-210.0
473.0
2014.0
2857.0
1601.5
807.5
1848.5
1699.5
483.0
322.0
229.5
119.5
800.0
1456.0
1584.0
984.0
347.5
260.0
-757.5
-1579.0
-236.0
624.0
507.5
1510.5
1519.5
-70.5
-669.5
-557.0
-254.5
-225.0
-2247.0
-4198.0
-3187.5
-1066.0
225.0
654.0
309.0
-344.0
-1141.5
-1211.5
168.0
1061.0
965.5
1368.0
1067.0
-588.5
-2042.0
-3512.5
-4908.0
-5253.5
-5426.5
-5049.5
-2962.0
-880.0
165.0
775.0
735.0
1131.5
2223.5
1579.5
188.0
875.5
2334.0
3471.5
5241.0
6505.5
5717.5
3413.5
1509.0
1310.5
1077.5
-679.5
-2220.0
-2424.5
-1465.0
-67.5
-306.0
-1354.0
-860.5
-686.0
-1525.0
-950.0
198.0
473.0
658.0
842.5
1906.5
4123.5
4817.5
3604.5
2649.5
2396.0
2861.5
3722.5
3663.5
2992.0
2973.0
3389.5
3156.0
2017.5
1263.0
2008.5
3013.5
2358.5
1118.5
1845.0
3196.5
2447.5
1250.0
1581.5
2007.0
1561.0
1659.5
4157.0
7388.5
7678.0
6464.0
6025.5
4575.5
2978.0
2431.0
627.0
-1362.5
-1264.5
-123.0
1601.5
3708.5
5167.5
5204.5
4344.0
5560.0
8065.5
7356.5
5285.0
5149.5
4707.0
3131.5
1963.5
1332.0
1002.0
774.5
1146.5
2221.0
2282.5
787.5
-763.5
-1307.5
-1503.0
-1727.0
-679.0
395.5
-645.0
-1288.5
-283.0
99.0
3.0
353.0
1195.0
1973.5
917.5
-690.0
-429.5
-226.5
-2004.5
-4368.5
-5184.0
-4285.0
-3117.5
-1634.0
-870.5
-2727.0
-4339.0
-4351.0
-5257.0
-5342.0
-3589.5
-2404.0
-870.0
1097.0
1361.5
1238.0
2205.5
3334.5
3765.0
3059.5
2033.0
2278.0
3564.0
3968.0
2661.5
1043.5
272.5
44.5
-145.5
-469.0
-450.0
20.5
69.5
-253.5
158.5
2200.0
4387.5
3440.5
645.5
-784.5
-2307.0
-3820.0
-3281.5
-2456.0
-1359.5
766.0
401.0
-2583.0
-4524.5
-5178.5
-4878.5
-2876.0
-437.5
1350.5
2937.0
3129.5
1093.5
-51.5
561.0
-424.0
-2043.5
-1802.0
-1019.5
646.5
2743.0
2937.0
3450.0
3907.0
434.0
-3245.0
-2727.5
-236.5
1727.0
1938.0
1958.0
4112.0
4992.0
3045.0
1807.0
604.0
-1632.5
-1886.5
82.0
2045.5
3085.5
3160.0
3076.5
2764.5
1728.0
1441.0
2166.0
1825.0
690.0
847.0
1260.0
293.5
595.0
3511.0
5087.5
4036.5
2911.5
1596.5
-302.0
-922.0
-176.0
393.0
608.0
975.0
1178.0
814.5
24.5
-1001.5
-1533.0
-854.0
830.5
3199.0
4716.5
4244.5
4010.0
4789.0
5082.5
5397.5
5352.5
4463.0
4589.5
4896.5
3508.5
1620.5
665.0
715.0
318.0
-348.0
1206.5
2894.0
2472.5
3178.0
4862.0
4864.0
4339.0
3361.0
1262.5
164.0
1047.5
2021.5
1783.0
1662.0
2101.5
1749.5
1626.0
2348.5
2517.0
2451.5
1607.0
-806.0
-2749.5
-3244.0
-2394.5
-642.0
394.5
548.5
-930.0
-4113.0
-5275.0
-4036.0
-1957.0
2064.5
4982.0
4213.5
3635.0
4025.5
3386.0
3464.0
5151.0
6761.5
7194.0
5807.5
3417.5
2571.0
3407.5
3586.0
3218.0
3284.5
2671.5
1600.5
1086.5
522.5
-426.5
-2115.5
-3896.5
-3605.5
-1770.5
111.5
2121.0
3010.0
1978.5
710.5
893.5
2660.0
4223.5
3998.0
2232.0
312.0
56.5
454.5
-582.0
-617.0
1848.5
3228.5
1937.0
116.5
-755.0
-766.5
-746.0
-1828.0
-4479.0
-7097.0
-7885.0
-7632.0
-7240.0
-6147.5
-4227.5
-1863.5
377.5
2023.5
2956.5
2974.0
2432.5
1887.5
1480.0
1348.5
1200.5
919.5
14.5
-2096.5
-2789.0
-533.5
1235.5
1018.0
684.0
984.5
1293.0
151.5
-1943.0
-2603.0
-2187.0
-1629.0
-594.5
-254.5
-1214.5
-2497.5
-3777.0
-4584.0
-4176.0
-2719.0
-1249.5
-1079.0
-2297.0
-3408.0
-3168.0
-1661.5
56.0
484.0
-209.0
66.0
699.5
202.0
1122.5
3269.0
2726.0
1055.0
1341.5
2521.5
3082.0
2038.0
114.5
-794.5
-168.0
2357.5
4339.5
3285.5
2199.0
1791.5
1045.0
2326.5
4025.0
4626.5
6249.5
6290.0
4303.5
4476.0
5019.0
2879.0
-641.5
-3255.0
-3185.5
-1873.0
-1253.5
-274.0
635.0
449.0
428.0
1257.0
1866.5
880.0
-598.0
-330.5
883.5
2146.0
3337.0
2461.5
-175.5
-1237.0
301.5
2516.0
3663.0
4104.5
4139.0
3300.0
3234.0
4365.0
4315.0
3519.0
2915.0
1114.5
-454.5
-105.5
-92.5
-1036.0
-1306.0
-1225.0
-968.0
-563.5
-1001.5
-763.0
1547.5
3743.5
4698.0
4957.5
4347.0
3407.5
2978.5
3609.5
4588.0
3930.5
2931.0
3343.0
3123.5
2428.5
2936.0
3389.0
3578.0
4057.0
4338.0
5224.0
6883.0
7675.5
5917.5
1836.5
-508.0
1626.0
5293.5
7588.0
8879.5
9054.5
6514.5
2372.5
170.5
-594.0
-2121.0
-2777.0
-1924.5
-908.0
636.5
2220.0
2616.5
1853.0
586.0
262.5
552.0
-253.5
-1015.0
-961.5
-1234.5
-752.5
1404.5
3233.5
3183.5
1622.5
44.0
401.5
2292.0
3033.0
2710.0
3072.5
3018.5
2197.0
1655.0
0.0
-2102.5
-1887.0
-670.0
82.5
1303.5
2322.5
2276.5
1422.0
606.5
1091.5
1708.0
1346.0
2267.5
4108.5
3609.0
1431.0
-295.0
-1346.0
-427.0
2641.0
4981.0
6078.0
6880.0
5651.0
2716.5
1355.5
1857.5
2574.5
3079.5
3672.0
4593.0
5076.5
4989.5
5112.0
4182.0
2314.5
2411.0
3624.0
3536.0
3149.0
2068.0
-1149.5
-3280.0
-1376.5
1497.0
2188.5
2382.0
3758.0
4448.5
2635.5
-235.0
-1310.5
-469.0
-374.5
-1215.5
-431.5
1412.5
1923.0
1773.5
1442.0
11.5
-388.0
1547.0
2274.5
37.5
-2616.5
-3482.0
-2609.5
-2078.5
-2688.5
-2676.0
-2525.0
-3255.5
-2809.0
-1150.0
-296.5
413.0
1620.0
1929.0
674.0
-808.0
-576.5
932.0
1490.0
1072.0
852.5
274.5
-532.5
171.0
1745.0
2572.5
3557.0
3865.5
1824.5
1004.5
3497.5
5134.5
4194.0
3206.5
2947.0
1718.5
-209.0
742.0
3492.0
2585.0
-133.5
-418.5
-162.0
-324.0
-25.0
756.0
3131.0
5292.0
5085.5
4843.5
4439.5
2911.5
3159.0
4185.0
2913.5
1573.0
1629.5
1096.0
165.0
178.5
470.0
539.5
1226.0
2097.0
1349.0
-553.5
-1169.0
-505.5
-652.0
-1807.5
-2526.5
-1660.5
891.0
2775.5
2117.5
1329.5
1767.5
1106.0
-190.0
440.5
2165.0
2809.0
2090.5
904.0
-229.0
-1111.0
-399.0
2661.0
5537.5
5242.5
2494.0
510.5
347.0
512.5
434.5
394.0
783.0
2282.5
3481.5
2788.5
1809.0
1693.5
1790.5
1965.5
1971.0
2308.5
3898.5
5749.5
7272.0
8152.0
6057.5
1961.5
797.0
2567.5
3580.0
4080.0
5042.0
5238.0
4771.5
4127.0
3692.5
4517.5
5137.0
4718.5
5116.0
4908.5
3283.5
3081.5
3393.0
3117.5
4083.0
4161.5
2171.5
1593.5
2230.5
1684.0
1063.0
1793.0
3072.5
3483.5
3163.0
3034.0
2719.0
1805.0
679.5
293.0
1425.5
2132.5
1096.5
839.5
1682.0
1203.5
-103.5
-737.5
-1109.5
-2022.5
-3113.0
-2823.0
-909.5
373.0
-540.0
-1955.0
-1567.5
-512.5
-323.0
95.0
431.0
433.0
1851.5
2928.5
1908.0
1264.0
1272.0
952.5
766.0
-246.5
-1400.0
-1551.5
-2218.5
-2429.0
-1149.0
-258.0
305.5
399.5
-185.0
691.5
1866.5
1912.5
2904.0
3528.0
1972.5
446.0
13.5
119.0
-14.0
-611.5
-138.5
1227.0
2222.0
3115.5
3728.0
4033.5
3442.5
1535.5
1590.5
3761.0
3692.5
1663.5
-202.5
-1391.0
-118.0
3193.0
5743.0
6107.5
4690.5
3923.0
4276.0
3738.5
3432.0
4514.5
4725.5
3457.0
3275.5
5309.5
6499.5
4595.0
2235.0
1502.0
1693.0
2201.5
2202.5
1729.5
1438.5
800.5
164.5
425.5
1121.0
1208.0
438.5
115.5
469.0
1103.5
3321.5
5423.5
4872.5
3606.0
2449.0
1501.0
2109.5
2561.5
2816.0
4508.0
5577.0
5888.0
6193.5
5122.0
4568.0
4771.5
2712.0
379.5
67.5
-512.5
-1818.5
-1624.5
-213.0
46.5
-565.5
-711.0
-1073.5
-1202.5
-808.5
-898.5
-227.0
886.5
1028.0
1845.5
2400.0
1524.5
1884.5
2769.5
2468.5
2123.0
1347.5
343.0
100.0
219.5
1092.5
2027.0
2580.5
3869.0
4219.0
3504.0
4077.0
4455.5
4061.5
4110.0
3102.0
2267.5
3702.5
4546.0
3665.0
3585.0
4901.0
6457.5
6890.5
5671.5
4060.0
3313.5
3383.5
2705.5
381.5
-935.0
-48.0
-345.5
-2440.5
-3544.0
-3308.5
-1943.5
198.5
1058.0
1030.5
1790.0
2848.5
3615.0
2847.5
776.0
983.5
2559.5
1714.0
209.5
-56.5
230.5
2270.5
5617.5
7215.0
6145.5
4280.5
3891.0
4416.5
4757.0
6363.0
7516.5
5642.0
4498.0
5643.5
5337.0
3980.5
3249.5
2254.5
2074.5
2559.0
1427.0
175.0
783.0
2076.5
3486.5
5105.5
6166.0
6434.0
6447.5
6517.0
5934.5
4622.0
3879.0
3251.5
1893.5
1032.5
414.0
-501.0
-42.0
1258.5
1722.5
1826.5
1244.5
-112.5
-241.0
1575.5
4203.0
5373.5
3607.5
1568.0
1571.5
2068.5
2401.5
2476.0
1095.5
-380.0
178.0
2397.0
4960.5
5934.5
4679.5
3720.5
4405.5
4967.0
3929.5
2077.5
1303.0
1485.5
1503.0
2061.0
2583.0
1643.5
823.0
927.0
1069.5
1841.5
2942.5
3844.5
5031.0
4824.0
3379.0
4453.0
7305.0
8199.5
7726.5
6996.0
4838.0
2746.5
3004.0
3595.0
2585.5
1359.0
650.5
337.5
492.5
491.5
917.5
2446.0
3524.5
3390.0
3177.5
3944.5
5430.0
6012.0
5210.5
3405.0
266.5
-2616.5
-3343.5
-2709.0
-1487.0
174.5
1920.5
3642.5
4829.5
5709.5
6049.5
4168.5
1904.0
1949.0
1738.5
-179.5
-1029.0
-644.5
-743.0
-602.0
437.5
1392.5
1287.0
-141.0
-1198.0
-16.5
1854.5
3012.0
4397.0
5047.5
3968.0
2671.0
1648.0
750.0
489.5
994.5
2322.5
3400.5
3462.5
3884.5
4452.5
3665.0
1966.5
888.5
1734.5
3453.0
3946.5
4056.0
4739.0
5428.0
6105.0
5797.5
3593.0
1155.5
755.5
1985.0
1807.0
233.5
293.0
1485.0
2748.5
4293.5
3717.0
1026.0
-153.0
879.0
2491.5
3288.5
2705.0
705.5
-2515.5
-3846.5
-1620.5
-61.5
-541.0
-153.0
714.5
633.0
-140.0
-1446.0
-3016.5
-4793.0
-5989.5
-4663.0
-1101.5
1879.0
2807.5
3062.5
3773.0
4115.0
3932.0
3224.0
1056.5
-907.0
-395.5
649.0
157.5
100.5
2104.5
3708.5
2767.5
1015.5
-159.0
-973.0
-137.0
1969.0
2354.0
1468.5
1835.5
2745.5
2788.5
2544.5
2598.0
2535.5
1402.0
-916.0
-2694.5
-2410.0
-567.5
950.5
717.0
-607.5
-1661.5
-1891.0
-1420.0
-1812.0
-2602.0
-384.0
2926.5
3118.0
2724.0
3654.0
3377.5
2449.5
2771.5
3601.5
3727.5
2655.5
950.0
-309.5
-173.0
1002.5
1167.5
1041.0
2607.5
4082.5
4458.0
4272.5
3079.5
3130.5
4788.5
4094.5
2062.0
1998.5
2318.0
1908.5
2480.5
4103.0
4803.5
4415.0
4808.5
4882.0
2700.5
948.5
1278.0
1229.0
392.5
686.5
2710.5
4690.0
4300.0
3759.5
6530.5
9215.0
7934.0
5220.5
3341.5
1862.5
380.5
-1727.5
-2819.5
-1393.0
-526.5
-791.5
919.5
3060.5
3094.0
2709.0
2537.0
949.0
-1275.0
-1301.5
534.5
1142.0
281.0
-420.5
-213.5
1194.5
2420.0
2719.0
2653.5
882.5
-1648.0
-2150.0
-1491.5
-196.5
1180.0
1003.0
1860.5
4043.5
4140.0
4372.0
5804.5
5543.0
5660.5
7139.0
7443.5
8104.5
9386.0
8875.0
8321.5
8828.0
9012.0
9554.5
8913.0
5366.0
3118.5
3874.0
4583.5
5096.0
4683.5
1765.0
-942.5
-1555.0
-738.0
748.0
1216.0
1534.5
3322.0
4953.5
6224.5
6712.5
4332.0
1403.0
1111.0
3042.5
5454.0
6149.5
5583.5
5537.5
5342.5
5594.0
6248.0
4390.0
1190.0
4.0
625.0
2295.0
4335.0
4997.0
3985.0
2983.0
3270.0
3921.0
3407.5
2246.5
1849.0
2518.5
4088.5
6790.0
9922.5
11040.5
9158.5
6535.5
4801.5
2693.0
-317.0
-2045.5
-1912.0
-2082.0
-2688.5
-2202.5
-564.0
2267.0
6374.5
9767.0
9520.0
5997.0
3247.5
2774.5
2790.0
2695.0
1991.5
857.0
817.5
1178.5
1290.0
1034.5
-761.5
-1304.5
1815.5
4632.5
5129.5
4969.5
4429.0
4052.5
4128.0
4249.5
4698.5
4604.5
3257.5
1672.0
979.0
2582.5
6021.0
7491.5
5907.0
5050.0
6125.5
6455.0
5880.5
5450.5
4950.5
5713.5
7036.5
6047.5
4112.0
2735.5
1383.0
1351.0
2114.5
2486.5
3362.5
3488.0
2906.0
3642.5
3429.5
804.5
-1393.5
-2095.5
-2021.0
-772.5
1978.5
4806.0
5929.5
5617.0
4650.5
3570.0
3222.0
2974.0
2576.5
2756.5
2461.0
1823.5
2220.5
2795.0
3867.5
6317.0
7276.0
5224.0
3299.0
3059.5
2591.0
1419.0
461.0
-339.0
11.5
1783.5
2192.5
1101.5
921.5
599.5
-637.0
-220.5
1446.0
964.0
-832.0
-900.5
-490.0
-1363.5
-2167.0
-2018.5
-289.0
2642.5
3826.5
3648.0
4831.0
6122.5
5908.5
4696.5
3415.0
3331.0
4247.0
5727.5
7310.5
6308.5
3547.5
2689.5
2238.0
1130.0
1635.5
2048.0
1198.5
2278.5
4228.0
3289.0
1309.5
1254.0
2248.0
3439.5
4398.5
3967.5
2891.0
2229.5
1672.0
2009.5
2961.5
2411.0
1512.0
2682.5
4355.5
4400.0
3875.0
4040.5
4262.5
4328.0
5296.5
7522.0
10066.5
11740.0
12299.5
12602.5
12524.5
11065.0
9630.5
10445.5
12324.0
13353.0
13898.5
13421.5
11267.0
9464.0
8930.5
9100.5
10120.0
10047.5
8564.5
9335.5
11241.0
10504.5
8898.5
8844.5
9890.5
10531.0
9524.5
8962.5
10158.5
10601.0
10717.5
12186.5
13365.5
13550.0
13001.0
11575.5
10457.5
10255.0
10325.5
9894.0
9089.0
9729.0
11356.5
11342.5
9812.5
8201.5
8181.0
10551.0
12035.0
11125.0
10546.0
10162.0
8693.0
7959.0
9642.5
12446.5
12961.5
10970.0
9434.0
7613.0
4861.0
4727.0
6986.0
7734.0
6951.0
6981.5
7904.5
8683.5
9984.5
11539.5
11210.5
10303.5
10795.5
10931.5
10352.5
10135.0
10347.0
10888.0
9327.0
5899.0
5769.5
8373.0
9445.0
9797.0
10901.5
12289.5
13467.5
13598.5
12433.5
10461.5
8831.5
7776.5
5567.0
2830.5
1705.0
1891.5
2193.0
1357.0
623.5
2455.5
4211.5
4327.5
5297.0
5389.0
3294.0
2039.0
2191.5
2938.0
3893.0
4146.0
4435.0
5158.5
5778.0
6362.0
5474.5
2778.5
1152.5
1711.5
2669.5
3051.5
3564.5
4463.5
4822.0
4329.5
4025.5
5035.0
6101.5
4860.5
2522.0
557.0
-2079.5
-3254.5
-961.0
1774.5
3580.0
5391.5
6438.5
6580.5
6369.0
5684.0
4670.0
3499.5
2476.0
1937.0
1730.5
2049.0
3391.0
4886.5
4731.0
3291.0
2213.5
1698.5
2318.5
3537.0
3060.0
2410.0
3416.0
4414.0
5798.0
7800.5
8767.0
9311.5
8796.5
6453.5
5269.0
5670.5
5404.0
4683.0
4716.0
6303.0
8289.5
8423.0
8062.0
8886.5
8688.0
6794.5
5665.0
5222.0
3926.0
2787.0
2109.5
1475.5
2612.5
4134.5
2567.5
-392.0
-1616.5
-162.5
3535.5
6830.5
8733.0
10091.0
10339.5
10389.5
10445.5
8838.0
7384.5
7305.5
6558.5
5623.5
5807.5
6354.5
6837.0
7756.0
9073.5
9151.5
7656.5
7324.5
8701.5
9061.5
7655.5
6885.0
8358.0
9941.5
9420.5
8344.5
8376.0
8526.5
7448.0
5930.5
5704.0
5949.0
5871.0
7139.0
8552.5
7545.5
6112.5
5934.5
5112.0
3654.5
3277.5
3129.0
2506.5
3106.5
5211.0
7598.0
9486.5
9594.5
8121.5
6617.5
5680.5
6393.5
7670.0
6842.0
5865.5
6488.0
7369.5
8406.5
7773.0
4856.5
3626.5
4433.5
5430.5
7117.5
8582.0
9440.0
10180.0
9726.5
8651.5
7996.5
7722.5
8175.5
8582.0
8493.0
8363.5
8212.5
8883.5
9116.0
6915.0
4741.5
3978.5
3220.0
2879.0
2555.5
1624.0
1304.0
1476.5
1900.5
3237.5
5060.0
6733.5
7355.5
6495.5
5179.5
3871.0
3147.0
4118.0
6271.0
8189.5
8976.5
9234.5
9366.0
7292.5
4202.5
4777.0
7752.5
8876.0
8277.0
7360.0
6999.0
6909.5
5051.5
2177.5
1056.0
2028.5
4035.0
5510.5
5418.5
4463.0
3405.0
2841.5
2742.0
2800.5
3778.0
4107.0
2543.0
2791.0
5130.5
6016.0
6505.5
7615.5
8415.5
9355.5
9551.5
9821.5
11360.5
10392.0
7449.0
7240.0
7769.5
6837.5
6307.0
5859.5
5013.0
4664.0
5408.0
7439.0
8858.0
8537.5
7774.5
6773.5
6461.0
7868.0
8677.5
7971.5
7637.5
7684.5
7328.0
7014.0
7096.0
7786.0
9157.5
9591.0
7576.0
5221.5
4533.5
4270.5
4572.0
6183.0
7668.0
8749.0
9030.0
7658.0
6655.0
6753.0
6812.0
7421.0
7570.0
6206.0
5784.5
7099.5
7840.5
7055.0
6648.5
7867.5
8036.0
5923.0
4253.0
3239.0
2331.5
3371.5
5626.0
7170.0
8049.5
7700.0
6125.0
5078.5
5090.0
5415.5
5994.0
7285.5
9084.5
10463.0
10685.5
9686.5
8216.5
6951.0
5790.5
4935.5
4474.5
3768.0
3276.0
4134.0
5384.5
5030.5
3910.5
3978.0
4213.5
4224.5
6024.0
8741.5
10142.5
10311.0
9533.5
8497.5
7885.5
7139.0
6949.5
7620.0
7126.0
5054.0
3547.0
4230.5
5966.0
6149.0
4644.5
3310.5
3257.0
4027.5
3634.0
1614.0
155.0
629.0
2044.0
2037.0
431.5
-250.0
353.0
1663.5
3470.0
3874.0
3779.5
4945.0
4749.5
3121.5
2507.0
2100.5
2015.5
3000.0
4102.5
5712.0
7614.0
8631.5
9257.0
9384.5
8723.0
8064.0
7325.0
6796.5
7300.0
7529.0
6283.5
5450.0
6432.5
7144.0
6176.0
5025.5
4530.0
4407.0
4631.5
5119.0
6238.5
7896.5
8707.5
8058.5
6880.0
6493.0
7131.0
7569.5
7191.5
7124.0
8548.0
10197.0
9647.5
8153.0
8695.0
10546.5
11731.5
11710.0
10406.0
8871.5
8000.0
7490.5
7772.0
8831.5
9057.5
7873.0
6576.0
6116.0
6009.0
5724.0
5609.0
5657.5
5384.5
5340.5
6226.0
6746.5
5774.0
5212.0
6456.5
7706.5
7427.0
6121.0
4802.5
3530.0
1695.5
297.0
727.5
2382.0
4050.5
4403.5
3554.5
3626.0
3911.5
3112.0
3971.0
6941.0
8354.5
7375.0
6495.0
7092.0
7859.0
8083.0
9441.0
11377.5
11351.0
9910.5
9083.5
9577.5
10566.5
10080.0
8215.0
7007.5
6838.0
7079.0
7137.5
6825.0
7316.0
8133.0
7180.0
5679.0
5565.0
5811.5
6056.5
6543.0
6844.5
7740.5
8287.5
7072.5
6753.0
7862.0
8199.5
9575.5
12238.5
13088.5
12608.0
11816.0
9954.5
7689.0
6261.0
6804.5
8469.5
9049.0
9832.5
11330.0
10787.5
8733.5
7220.0
6443.0
6848.5
7805.0
8141.0
7820.5
7259.5
8453.5
11696.0
13672.0
13618.5
12948.5
11423.5
9609.5
8495.5
7815.5
7647.0
8348.5
10236.0
12673.5
13446.0
12438.5
11469.5
10365.0
9237.0
9268.0
8923.5
6822.5
5287.0
6041.0
7978.0
9606.5
9874.0
9060.0
8914.5
9681.0
9461.5
7463.0
5565.0
5575.0
6504.5
6869.5
7305.0
8688.0
10575.5
11458.0
10543.0
9415.5
8033.0
4405.5
1584.0
3160.5
6081.0
8030.5
9851.0
10318.5
9103.0
7755.5
7153.0
8124.0
9629.0
10213.5
10742.0
11344.0
12569.0
14701.0
14314.5
11815.0
11396.5
11987.0
12824.0
15828.0
18402.0
17973.0
16356.0
15752.0
16884.5
18366.0
19839.0
23470.0
28042.5
30515.0
31200.5
30829.0
29898.0
29992.5
30927.5
31235.5
30971.0
30724.0
30254.5
28875.0
25556.0
20915.0
18511.5
18810.5
17943.0
16504.5
17163.0
17816.5
17282.0
16257.0
14491.5
14333.0
16301.5
17212.0
17975.0
19683.5
19616.5
18200.0
17930.5
19466.5
22672.5
25512.0
26438.5
26974.0
28138.5
30231.5
33346.5
35666.5
36597.0
37606.0
39041.0
41254.5
43970.0
44816.0
43556.5
41708.0
39123.0
36475.0
34572.0
32491.0
30504.0
29005.0
27550.5
26575.5
25561.0
24772.0
25690.5
26709.0
27215.5
28557.0
28951.5
28780.5
30953.5
34453.0
37900.5
40375.5
40496.5
40179.0
40513.0
40363.0
40639.5
41518.0
42612.5
44563.5
46972.5
50227.0
53419.5
54105.5
54561.5
57026.5
60161.0
64587.5
69743.5
73457.5
77981.5
85453.0
93874.5
101809.0
109716.5
117175.5
123676.0
131530.0
143137.5
158369.5
177550.0
200425.5
225687.0
254410.0
288068.0
328860.0
381038.5
446061.5
525283.0
624320.0
748174.0
898653.5
1073593.0
1264935.5
1457977.5
1631638.0
1767996.5
1861597.0
1917171.0
1947375.5
1964845.0
1969104.0
1949223.5
1893427.5
1794246.0
1653857.0
1484093.5
1302342.5
1126764.5
969226.0
834692.0
725382.5
640656.5
576845.5
529502.5
495243.5
472110.0
458652.0
453381.5
455155.5
464755.0
484449.0
515160.0
558253.0
617413.5
695468.0
794812.0
919246.0
1070176.0
1242960.0
1426786.0
1605453.5
1759482.0
1873033.5
1942661.0
1977616.5
1991038.0
1990152.0
1972572.0
1929982.0
1851947.5
1730833.5
1569678.5
1382454.0
1188418.0
1005855.0
844572.5
707288.5
594747.0
504400.5
432553.0
376351.0
331894.5
296576.5
268295.0
243909.5
222915.5
205108.0
188790.0
174686.5
163292.0
153209.0
144738.0
137569.5
129464.5
121279.0
115535.0
111102.0
106453.0
101925.0
96286.0
89823.0
85484.0
83280.5
81866.0
79940.5
75361.0
70056.5
66995.5
64705.5
62318.0
60296.0
58079.0
56375.5
55697.5
54539.0
51992.5
50213.5
51185.0
51385.5
47543.5
42535.5
39200.0
38127.5
38923.5
39305.5
38970.0
39490.0
40281.0
40035.0
38694.5
37545.5
37094.5
36638.0
36781.5
36960.0
36050.0
35700.0
36280.0
36835.5
36547.5
33865.5
30828.0
29400.5
28191.0
28555.5
30216.0
30279.0
29957.5
29657.0
28952.5
29267.5
29507.0
29316.5
28566.0
25719.5
23839.0
24426.0
24354.0
23780.5
23560.0
23939.5
25194.5
25144.5
24694.5
25709.0
26237.0
26731.0
27343.0
26271.0
25797.0
26706.5
26521.5
25401.0
24443.0
24545.0
25121.5
24041.5
23099.5
24323.0
24989.5
23854.0
22809.5
22369.0
21920.5
21622.5
21785.5
22248.5
22902.5
22892.5
21325.5
19802.5
19613.5
19978.0
21161.0
22660.0
22353.0
20693.0
19593.5
19425.0
19609.5
19355.5
18541.5
17553.0
16592.0
15928.5
15060.5
14066.5
15120.5
17655.0
17875.0
16162.0
15808.5
16788.0
17978.5
18397.0
16504.5
14292.5
14370.0
15038.0
15481.5
16533.5
17248.5
17109.5
15504.0
12744.5
12173.0
13764.5
14456.0
14753.5
15404.5
15176.5
13916.0
12503.0
12060.0
12338.0
12601.0
13831.5
15352.0
15701.0
16096.5
15905.0
13626.0
11778.0
11536.0
11339.0
12353.5
14919.0
16429.5
17313.5
18575.5
17523.5
14334.0
12717.0
12766.5
12803.0
12899.0
13106.0
13587.5
14396.5
14544.0
13519.0
12334.5
12469.0
13261.0
13278.0
13491.5
13759.0
13072.5
13195.5
13815.5
13458.0
13917.0
14489.5
13603.0
13787.5
14676.5
13386.5
11485.5
10874.0
9933.0
8069.5
7779.5
10031.0
12517.5
14282.5
15517.0
15192.0
14068.0
13955.0
14871.0
16168.0
16879.5
16729.5
16443.0
16262.0
16494.0
16200.5
14301.0
13422.5
15096.0
16409.5
15274.0
12877.0
11842.0
12235.5
12428.5
14363.5
17674.5
17463.0
14796.5
13633.0
13413.0
13892.5
14976.0
15340.5
15744.5
16303.0
15643.5
14287.0
13948.5
15417.0
16689.5
15484.5
13512.5
12882.0
12985.5
12161.0
9134.5
6434.0
7630.5
10856.0
13042.5
13762.0
13139.0
12028.0
10152.0
7398.0
6701.5
8063.0
8948.5
9870.5
10583.5
11123.5
13367.5
14813.0
13878.5
14038.0
14924.0
14162.5
12605.0
10492.5
8605.0
8585.5
9270.0
9578.5
10248.5
11583.0
13274.0
14299.0
14131.0
13513.5
12261.5
10005.0
8259.0
8307.5
9067.5
9206.5
9120.5
9152.0
9243.0
10232.0
11942.0
12633.5
11710.0
10409.5
10328.0
11611.5
13097.5
13955.5
13894.5
13265.0
12348.0
11273.0
10909.5
10572.5
9395.0
9089.5
9535.0
10318.5
12617.5
13379.5
11473.0
11386.0
12688.5
12797.5
12771.0
12799.5
13360.5
14316.0
13827.5
13095.5
12417.0
10531.0
9959.0
11177.0
11099.0
9835.0
9778.5
11316.5
11851.5
10342.5
9132.5
8317.5
7740.5
8986.5
10366.0
10848.5
11662.0
11794.0
11598.5
11870.5
11359.5
10922.5
10637.0
9673.0
9585.5
8776.5
5522.5
3713.5
5498.5
9111.0
12143.0
12410.5
11633.0
12804.5
14963.0
15922.5
14934.0
13567.5
13298.0
12402.5
11336.0
12256.0
12997.0
12380.5
11609.0
10144.5
9541.5
11531.5
14228.5
16193.5
16353.0
14717.5
13779.0
13501.5
12989.5
12867.5
12308.5
12417.0
14461.0
15313.0
14797.0
15967.5
17904.0
18729.5
18697.5
18410.0
17564.5
15124.0
12426.5
11246.0
9901.0
8012.0
7774.0
8972.5
10089.0
10825.5
10975.0
10429.0
10709.0
13279.0
15843.5
15924.5
16149.0
18695.5
20597.5
19758.0
18539.0
19145.0
20194.5
19486.5
17205.0
14821.5
13248.0
12578.0
12583.5
12945.5
13326.5
14091.5
15344.5
16128.5
16331.0
16417.0
17058.5
18801.5
19126.0
16457.5
13897.5
12644.0
11940.0
12715.0
13710.5
12994.5
11536.0
10896.5
11796.0
12440.0
11204.0
11004.5
12994.0
14052.5
13213.0
11158.5
9139.5
10014.0
13214.5
14684.5
14116.0
14256.0
14537.5
12928.5
11344.5
11952.5
12848.0
12538.0
12229.5
12790.5
13758.0
13936.0
13379.0
13671.5
14232.0
13370.0
11885.0
10923.5
10709.0
11160.5
10881.5
10151.5
11226.5
12824.5
12865.0
12614.5
12499.5
12820.0
15108.5
16940.5
15133.5
12562.5
13345.5
15809.0
15372.0
12372.5
10438.5
9219.5
8507.5
10833.5
13665.5
12849.5
10495.0
9578.5
9670.5
9661.5
8839.5
7396.0
6358.5
6347.0
6928.5
7094.0
7154.0
8485.5
10551.0
11412.5
11134.0
11111.0
11089.0
10390.0
9475.5
8629.5
8975.0
11772.0
14708.5
14727.5
12903.0
12713.0
14824.5
15929.0
15002.5
13967.5
11659.0
8494.5
8378.5
9837.5
9742.0
9676.0
10435.5
11297.0
11897.0
11437.0
10829.0
10523.0
9484.5
9726.5
12148.0
12969.0
11173.5
9302.0
7776.0
6532.5
6451.5
7067.0
8573.5
11954.0
14356.5
12634.5
9895.5
10105.0
11816.5
12714.0
13245.5
13515.0
12510.5
10850.5
10036.0
9840.0
9397.5
8872.5
8663.5
9035.5
9741.5
9676.0
9072.0
10151.5
13062.5
14522.5
13082.5
11341.5
10943.0
11270.5
12604.5
14282.0
14092.5
12993.0
12941.5
12773.5
12730.0
14344.0
15582.5
15394.0
15908.0
16818.0
16801.0
16757.0
17311.0
18052.0
18550.5
18856.0
19019.0
18170.5
16861.5
16665.5
16700.5
15868.0
14615.5
13415.0
12706.0
12250.0
12534.5
14657.5
16370.0
15456.5
13092.0
10661.5
10260.5
12326.0
13269.0
12734.5
13254.5
14029.0
14172.5
13944.5
12759.0
11418.0
10696.0
9561.0
8620.5
9602.5
11510.0
12505.5
12952.5
13024.0
12288.5
12543.5
14344.5
14808.5
13853.0
14444.0
16358.0
17585.0
18013.5
17784.0
16857.5
15733.0
14332.5
13393.0
14544.0
16351.0
16287.0
15467.5
15503.5
15343.5
14003.0
12139.5
10473.0
9152.0
9346.5
11774.5
13712.0
13554.5
13667.0
14193.5
13363.0
12822.5
13954.5
14925.0
15185.5
15586.0
15290.5
14084.5
12913.5
11588.5
11348.0
13293.5
14268.0
13593.5
14687.0
16645.0
16939.0
16620.5
17019.5
18135.0
18528.5
17685.0
17992.5
19137.0
18929.5
18860.0
19475.0
19448.0
19830.0
20144.5
18334.5
16213.5
16548.0
18543.5
19446.5
17893.0
16373.5
18238.0
21819.0
23430.0
23148.5
21814.0
19369.0
18070.5
19338.0
20333.0
19113.0
17746.5
17634.5
17526.5
17232.5
17376.0
17282.5
17717.5
19723.0
21054.5
20535.5
20088.5
20176.0
19665.0
18143.5
16006.5
14294.5
14266.5
15778.0
16607.5
16045.0
15694.0
15074.0
14017.0
14533.5
15391.0
15185.5
16010.0
17374.0
17425.0
17939.0
20191.5
22281.5
22914.0
23278.5
24080.5
24113.0
23468.0
23835.0
25247.5
25315.5
21925.0
17354.0
15958.0
16790.0
15906.0
13715.0
13025.5
14050.0
15588.0
17202.0
18572.5
19315.0
18754.5
16510.0
15036.5
16329.5
18087.0
18671.5
18656.5
18008.5
17545.0
17691.5
17701.0
18085.0
18405.5
17514.5
17023.0
18162.0
19007.0
18793.0
19617.0
21254.5
21637.0
21283.0
19516.0
16077.0
14910.5
15091.0
13569.5
13596.5
14956.5
14156.5
12625.0
11357.5
10832.5
12415.5
14579.5
15641.0
14962.0
13913.5
15199.0
16551.0
15725.5
15117.5
16053.5
18415.0
20143.5
19745.0
19879.5
19643.5
17551.5
17047.0
16989.5
15881.0
17370.0
20125.0
20938.0
20930.0
20279.5
18795.0
17798.0
17490.5
16599.0
14469.5
12881.0
13579.0
15845.5
17775.5
17976.0
17389.5
16931.5
15963.5
15719.0
16632.5
17183.0
17565.5
17185.5
15800.0
15025.0
13686.5
11782.0
12341.0
14784.5
16619.5
16513.5
14560.5
13814.0
15552.0
17089.5
17516.0
18588.5
21020.5
23022.0
22753.0
20916.5
18931.0
17947.0
18645.0
19071.5
17430.5
14957.0
12838.0
11760.5
12172.0
12416.0
12389.0
14345.5
16873.5
17487.5
16863.5
15280.0
13890.5
14539.0
15205.0
15181.5
16151.0
16903.0
17308.0
17596.0
16255.5
15785.0
17429.5
17753.0
17189.0
17515.0
17626.0
17218.0
16021.0
14424.0
14406.5
15861.0
17237.0
18160.5
19323.5
20307.5
18991.0
16441.0
15818.5
15923.0
14540.0
13181.5
13350.5
13733.0
13549.5
14147.5
14992.5
14819.5
15072.0
15847.0
16262.0
17054.5
17164.0
16442.0
17122.0
18800.5
20517.5
21727.0
20814.0
19151.5
18939.5
18843.5
17830.5
17368.5
18348.0
19090.5
18259.0
17357.5
16978.5
15823.5
14177.0
13925.5
16562.0
20254.5
20829.5
18454.5
17120.5
17889.0
18478.0
18261.0
18904.5
19691.5
18959.0
17913.5
16834.0
15527.5
15119.5
14028.5
12635.0
14499.5
17182.5
17386.0
17385.0
17902.0
18195.5
19001.5
19975.5
21055.0
21905.5
21547.5
21740.5
22694.5
21652.5
19806.0
19748.0
20750.0
21647.0
21053.5
18879.5
18210.5
19331.0
19481.0
18401.0
16676.0
15009.5
14799.5
15143.0
15058.5
15395.5
15587.0
15026.0
15239.5
17246.5
18985.0
17531.0
14993.0
15466.0
16935.0
16543.5
16150.0
16531.5
16670.0
16834.5
16806.0
16268.0
16556.5
18650.5
20729.5
20402.0
18625.0
17066.0
15684.0
15841.5
17507.5
17625.0
16852.5
17219.5
17192.5
17024.5
18137.5
19005.5
18861.5
18293.5
17981.0
18798.5
19117.5
17783.0
16507.5
15774.0
16672.0
19927.0
21596.0
20304.0
19312.5
20111.0
22605.0
24218.0
22083.0
19312.0
19094.0
19770.5
19630.5
18550.5
17672.0
18024.5
19306.5
20990.0
21101.0
18864.0
17230.5
17419.5
18278.5
18382.0
16613.5
15460.0
16533.5
17786.0
19538.5
21236.0
20324.0
18638.0
18349.0
18881.0
19529.0
18914.5
17087.5
15033.5
12802.0
11863.0
12241.0
12408.5
13355.0
14723.0
15401.0
16848.0
18303.5
18236.5
17721.5
16728.0
15700.5
16892.0
19434.0
20262.5
18898.5
17666.5
18025.0
18521.0
18514.5
19406.0
21053.0
22504.5
22780.5
20797.5
18866.0
19015.0
18580.0
17568.0
18824.5
20490.0
20498.0
20232.5
19699.0
18601.5
18352.0
19095.5
19338.0
18281.0
16833.0
15882.0
15084.5
14702.5
15152.5
15407.0
14980.5
14762.5
15285.5
16514.5
18583.0
20709.5
20932.5
19554.0
18972.0
19412.5
19976.0
20021.0
18460.5
16406.0
15713.0
15843.0
16225.0
15875.0
14039.0
13486.0
14998.0
15472.0
15976.5
18736.5
20204.5
18828.5
18708.0
20008.5
19532.0
18437.5
18257.5
17769.5
17671.0
19208.5
21097.0
21856.0
21294.5
20303.0
19908.5
19833.5
19403.0
19327.0
21030.5
23743.0
24750.0
23217.5
20493.0
18509.0
18984.5
21092.0
22214.5
21319.0
19513.0
18492.5
18371.0
18976.0
21148.5
23079.0
22443.5
20888.5
19508.0
17586.5
16459.5
17278.0
18643.0
19046.5
18477.5
17442.0
16515.0
16429.5
16593.0
16444.0
17404.5
19260.5
19938.0
19551.0
19737.0
21468.5
23832.0
24688.0
23200.0
20382.5
19133.5
20594.5
21345.0
20230.0
19093.5
17992.5
18267.5
20384.5
21642.0
22177.5
23139.5
23740.0
23405.5
21356.5
18646.0
17309.0
17012.5
17503.5
17729.5
16371.0
15567.0
16118.0
16077.0
15807.0
16929.5
18828.5
19052.5
18349.0
19201.0
19045.5
16889.0
16377.5
17229.0
18578.5
20707.0
20476.5
18072.0
17013.5
17229.5
17888.0
18741.0
19474.5
20507.5
20860.0
19340.5
16701.0
14931.0
15656.5
17826.0
19600.5
20273.0
19948.0
20643.0
22316.0
22634.5
22515.0
22036.0
20144.0
19270.5
19628.0
19930.0
21358.5
22317.0
21513.5
21300.5
21569.0
21204.0
20723.5
19922.5
19394.0
20023.5
20707.5
20381.5
19616.5
19648.5
20404.0
20587.0
19934.5
19272.0
19515.5
20212.5
19505.0
18117.5
18083.5
18146.0
17381.0
17320.5
17791.5
17751.5
17729.5
18301.5
18861.5
18191.5
17295.5
18832.5
21163.0
20958.5
20152.5
20595.0
20310.0
19454.5
18911.5
17501.5
16337.0
16823.5
17671.5
19248.5
22782.5
25947.5
25597.0
22884.5
21606.0
21567.5
20591.0
20380.0
20899.0
19814.0
19679.0
21212.5
20772.0
19479.5
18652.0
16459.5
15014.0
16087.5
17288.0
17338.0
16682.0
17107.0
19044.0
19085.0
17765.0
18847.5
19989.5
18212.0
16402.0
17437.5
20304.0
22194.0
22238.5
21929.5
20889.0
18095.5
16061.0
16598.5
17180.0
16551.5
16968.5
18682.0
20102.0
21290.0
21661.5
20549.5
19335.0
18047.0
16487.0
17109.0
20566.5
23628.0
23352.0
20685.0
19032.5
19457.5
20514.5
20853.0
20178.0
19803.0
19948.5
20110.5
21676.0
23200.5
22557.0
22775.0
24356.5
24069.5
22280.0
20633.5
20758.0
23294.5
24682.5
23424.5
21921.0
20526.5
19006.0
17970.0
17491.5
17922.5
19131.5
20251.0
20436.0
19826.0
19929.5
20710.5
21757.0
24086.0
25918.5
25617.0
25569.5
26092.0
25522.5
24530.0
23406.0
22386.5
23049.0
24371.5
23967.5
22533.0
20930.5
18742.5
17995.5
19463.5
19929.5
19235.5
19081.5
18323.5
17724.5
18534.5
19407.5
20503.5
21419.5
21041.5
20872.0
20519.5
19437.0
20144.0
21800.0
22210.5
22652.0
23055.0
22383.0
22550.0
24131.0
23530.5
20191.0
18762.0
19323.5
18773.5
18814.5
19483.5
19020.5
19544.5
20591.0
21119.5
23169.5
24631.0
23852.5
23153.5
22344.5
21721.5
22132.5
22170.5
22222.0
22301.5
21826.0
22094.5
22279.0
21856.5
21676.0
20467.5
19410.0
19828.5
19493.0
19549.5
21463.5
22244.5
21175.0
20283.0
20120.5
20129.0
19767.0
19156.0
18297.5
17609.0
18169.0
19094.0
19294.5
19425.0
19174.5
17986.5
16868.0
16364.5
15584.5
14650.0
15181.0
16633.5
17752.5
19073.5
19171.5
17686.0
17674.0
18155.0
17333.0
17784.5
19512.0
20357.0
20578.0
20732.5
21155.0
21258.0
19983.5
18986.5
19925.5
21321.0
21540.0
21277.5
21484.5
21804.0
22966.5
25312.5
26431.5
25976.5
25823.5
25835.5
25387.5
24363.0
23454.0
23603.5
23495.5
22704.0
22403.0
22138.5
22106.0
22362.0
22065.5
22645.5
24115.0
24510.5
24484.0
24928.0
25626.0
25665.0
23314.0
20462.0
20763.0
23367.5
25591.5
26244.0
25313.5
24687.0
25227.0
24443.5
22365.5
22649.0
24564.5
24801.5
24243.0
23768.0
23040.0
23149.5
22887.0
21171.0
20571.5
22042.5
23744.0
23866.0
22595.0
21889.0
21176.5
19843.5
19623.0
19502.0
19021.5
20742.0
23725.0
24909.0
24090.0
23381.0
23503.5
22446.5
20989.0
21151.5
21499.5
22733.5
25783.0
27992.5
29120.5
28969.5
26849.5
26174.0
27003.0
26214.5
25388.0
26022.0
27025.0
27760.5
27412.5
26418.5
26443.0
27529.0
28266.0
28005.5
28048.0
29195.5
30498.0
31677.0
32895.0
33889.0
34113.5
32812.0
30611.5
28319.0
25988.0
24737.5
24532.5
24122.0
24562.5
26529.0
28302.5
29361.0
30868.0
32734.0
33770.5
34062.5
34042.5
33372.0
32727.0
32554.0
32113.0
31753.0
31961.0
32189.0
31806.0
30441.5
29025.0
28656.5
28998.5
29702.0
30309.5
30262.5
29824.0
29397.0
29811.5
31125.0
31672.5
30899.5
29721.0
29079.0
28799.5
27642.0
26957.0
27966.0
27960.5
27130.0
28015.0
28863.5
28435.5
27983.0
27073.0
25205.0
23029.0
21813.5
22660.5
23934.0
23416.0
21626.0
20293.5
20423.5
21162.5
20889.5
20002.0
20109.5
21741.0
23753.0
24822.0
25306.0
25658.0
25672.5
26069.0
27047.5
28118.0
29548.0
30308.0
29019.0
27147.5
26280.0
25667.0
24734.0
23981.0
23299.0
22680.5
22862.0
22675.5
21232.5
21764.5
24919.0
26345.5
25702.0
25655.0
26171.0
26889.0
27082.0
26515.0
27531.0
29756.0
30133.0
28187.5
25038.5
22756.0
23001.5
24441.5
25087.0
23655.5
20939.5
20232.0
21596.0
22484.0
23161.5
24647.5
26452.5
27182.0
26409.0
26253.0
27341.5
28134.0
28572.0
28285.0
26834.5
25541.5
24628.5
23557.0
22942.0
22912.0
22547.0
21619.0
21118.5
20887.5
20360.5
20985.5
22585.0
23559.0
24427.0
24734.5
23922.0
23271.0
22221.0
20634.0
20565.5
22524.5
24817.0
24449.5
21871.0
21701.5
23776.0
24938.5
25506.5
25714.0
25302.5
24412.5
23355.0
24751.0
27630.5
26846.0
23452.5
21406.5
20359.5
20018.5
20619.0
21199.0
22327.0
24047.0
24014.5
22200.5
21410.0
22023.5
22283.0
22334.0
23002.0
23550.5
23946.5
25408.0
27113.5
27242.5
26802.0
26692.5
25335.0
23197.0
22665.0
24290.5
27053.5
29060.0
29461.5
29495.5
29971.0
30369.0
28528.0
24034.0
20979.5
20161.5
19646.0
21647.5
25078.0
26260.5
27425.5
29288.0
29150.0
27285.5
24634.0
23222.0
25078.5
27552.5
28463.5
28422.5
27358.0
26155.0
25699.0
25216.5
24699.5
24150.5
23412.5
23913.5
25567.5
25988.5
25614.5
26375.5
27023.5
26945.5
27530.5
27814.5
26897.5
25601.5
24164.5
23412.5
22997.0
21607.5
20845.0
20867.5
20203.5
21106.0
23899.5
25030.5
24709.5
25332.5
26272.0
26416.0
26236.0
25755.0
25361.0
26751.5
28693.5
28405.0
27434.5
27954.5
28704.5
28444.5
27829.0
27704.5
26657.0
24073.0
23389.0
24820.5
24833.0
23678.5
22330.0
21140.5
21682.5
22533.0
22319.5
22519.0
22620.5
22129.5
22402.5
22905.5
22113.0
20643.0
21045.0
23874.0
26705.0
28020.0
27284.5
24953.0
23109.5
22236.0
22543.0
24215.5
24891.5
24652.0
25465.5
26284.0
26801.5
27611.0
28085.5
27909.5
26219.5
23809.5
23265.5
24204.5
24882.0
24184.0
22495.5
22199.0
22608.0
22156.5
22234.0
22124.5
21448.5
22038.5
22581.0
21962.5
20795.0
19113.0
18867.5
20413.0
21846.0
23612.0
24611.5
23371.0
22857.5
24531.5
26125.5
26301.5
26158.0
27571.0
29379.0
29468.0
29625.0
31285.0
32278.5
30449.5
26473.5
23648.0
23253.5
22774.0
20988.5
19469.5
20133.0
22717.5
24035.5
23409.0
23690.5
25124.0
26579.0
28418.0
29918.0
30391.5
30813.5
30973.5
29608.5
27823.5
27887.0
28959.0
29103.0
29276.5
30107.5
30111.0
28954.5
27656.0
27159.5
26958.5
25796.0
25508.5
27578.5
28806.5
27866.0
27049.0
26692.0
26144.0
25372.0
24663.5
25159.5
26062.5
25424.5
24057.0
23008.0
22014.5
21466.5
21877.0
23432.0
25490.0
27150.5
28736.5
29271.0
27927.5
27146.0
26829.5
24696.5
22836.0
23399.5
25387.5
27494.5
28346.0
28546.5
29134.0
28847.0
28684.0
29425.5
29134.0
29765.0
32308.0
33301.0
33745.0
34863.5
33582.5
30653.5
28631.5
27605.5
28022.0
28863.0
28505.0
27900.0
27674.0
27314.5
26705.0
25907.5
25167.5
24294.5
23420.5
23743.5
25375.5
26845.5
27101.0
26493.5
25582.5
24693.0
24986.0
25953.0
25375.5
24079.0
23329.0
22307.5
21845.5
22665.5
23909.5
25114.0
25118.0
24269.5
24649.5
25508.5
25749.5
25736.5
24876.0
23660.5
23146.5
22467.5
21210.5
20206.5
20275.5
21801.0
24010.5
26186.0
28388.0
29388.0
27912.5
25752.0
24288.5
22104.5
20642.5
22401.0
24486.0
24839.0
25520.0
26887.0
28799.0
31131.5
31820.5
30432.5
28058.5
26124.5
26558.0
28290.0
29521.5
30785.0
31689.0
31965.0
32482.5
33346.0
34730.0
35795.5
34990.5
33164.5
32241.0
32655.0
33278.0
33860.5
35124.0
35341.5
33885.5
33395.0
33834.0
34353.5
36003.5
37590.0
37741.0
37348.5
36881.0
35552.5
32598.5
29769.0
28933.5
28656.0
28719.5
29860.5
29996.5
28588.5
27545.5
27209.0
26643.5
26129.0
27117.0
28488.5
28284.5
28162.0
28742.0
28692.0
28799.0
29330.0
29792.0
30018.5
29208.5
27708.5
25796.5
24391.5
25718.5
27587.0
27337.5
26644.0
26243.0
27155.0
30113.0
32214.0
32675.5
32741.0
32830.0
33725.0
34277.5
34252.0
34088.5
31225.0
27683.5
27058.0
26545.5
26157.5
27815.0
28341.5
27132.0
26644.0
27176.0
28311.0
29026.0
29593.0
31544.5
33449.0
33658.0
33423.5
33582.0
32799.5
30818.0
30164.5
31368.0
31991.5
31908.5
32579.5
34046.0
34737.0
33152.5
30989.0
29014.0
25422.0
23466.0
26458.5
30226.0
31727.0
32432.0
32720.0
32032.5
30936.0
31019.0
32222.5
32416.0
31458.5
30188.5
28406.0
27117.0
27656.0
29918.0
31942.5
31511.5
30420.0
30802.5
30073.5
27225.0
25452.0
26199.0
27713.0
28020.5
27355.5
27088.0
26992.0
27050.0
28532.5
30758.5
31695.5
31451.5
31102.5
30478.5
29699.5
29415.5
29488.0
30212.0
31420.5
31606.0
31374.0
32167.0
33274.0
34392.5
35352.5
35156.0
34143.0
33177.5
33066.0
33851.0
33575.5
32388.5
32937.5
34929.5
35830.0
34842.5
33534.0
33191.5
33343.5
34225.0
35652.5
36029.0
35924.5
35980.0
36030.0
36937.5
36634.5
33825.0
31667.5
30218.0
28818.5
29500.5
30739.5
31092.0
31825.5
32567.5
33365.0
33445.0
31422.5
30219.0
31021.5
31187.0
31038.5
31639.0
32447.0
32865.5
31965.5
30630.5
30222.5
30141.0
30824.0
32731.5
34604.0
36141.0
37442.5
37901.5
37251.0
35513.0
33543.5
32639.0
33002.5
33916.0
34414.0
33989.5
32891.0
31772.5
31888.0
33200.5
33013.5
31143.5
31808.5
35282.5
36566.0
34899.0
33457.5
32661.0
32220.0
32346.5
32221.5
32327.0
32916.5
32656.0
32277.0
32495.0
31772.5
30222.5
29284.0
29400.0
30394.5
31092.5
31295.5
32583.5
33856.5
32965.0
31927.0
32498.5
32983.0
33420.0
34770.0
35534.0
35144.5
34230.0
32682.5
31142.5
29774.5
28251.5
27660.0
28364.5
29809.0
31134.5
31048.5
31380.0
34124.5
36575.0
37306.0
37506.0
36362.0
34610.5
34831.0
35999.0
36170.5
36233.5
36205.5
34814.5
34053.5
35379.5
35319.0
33495.5
33585.5
34363.5
33999.0
34497.5
35498.5
36137.0
37535.0
38454.5
38107.0
38062.5
37639.5
35675.0
34096.0
34856.0
36827.5
37428.5
36061.0
34981.0
35936.5
36770.5
35133.5
33510.0
33605.5
33059.0
32543.0
33572.0
33792.5
33408.5
34200.5
35082.0
36305.0
37376.5
36223.0
34886.5
34344.0
32231.0
29950.0
29647.5
30801.0
32931.0
33954.0
32278.0
30400.5
30519.5
32102.5
33545.5
33695.5
33786.0
35105.5
36240.0
36252.0
35894.5
35320.0
35344.5
37237.5
39070.0
38770.0
38052.0
37882.5
37696.5
37726.0
36486.5
34026.0
33134.5
32840.0
31800.0
31714.0
32815.5
34839.5
36095.0
34565.5
33995.5
35961.5
36324.5
35404.5
35161.0
34838.0
34844.0
34515.0
33027.0
32377.5
33564.0
35469.0
36368.5
36136.5
36690.0
37826.5
38748.0
39356.5
37762.0
35580.5
36469.5
38070.0
38071.0
37830.5
37343.5
37746.5
40125.5
41460.5
40897.5
40380.5
38922.5
36822.5
36608.0
36890.5
36641.0
38120.5
39946.5
39411.5
37688.0
35833.5
34646.5
35472.0
36368.0
34829.0
31853.5
29783.0
30078.0
32489.5
35239.0
36295.0
35481.0
35708.5
38439.5
40260.0
38531.5
36061.0
36677.0
39297.5
40284.5
39125.5
37478.0
36784.0
36850.0
35340.0
33512.0
34861.5
36914.0
37051.5
36911.5
36027.0
34906.5
36340.0
38299.0
38383.5
38731.5
39852.5
40118.0
39962.0
39920.5
39332.5
38604.0
38202.5
36964.0
34952.0
34770.0
36526.0
36211.0
33560.0
33175.5
34280.0
33017.5
31804.5
32585.0
33125.5
34147.5
36399.5
37749.5
38036.5
38406.5
38969.0
38781.0
37155.0
35624.0
34952.5
34605.0
35137.5
35406.5
34763.5
35613.5
37779.5
39547.0
40900.0
40863.0
39809.0
39691.0
39485.0
38511.5
39061.5
41568.0
43736.5
44200.5
44051.0
45085.5
46354.0
45420.0
43332.5
42454.5
42239.0
41666.0
40666.5
39764.5
39674.0
39024.5
38130.0
39718.5
41425.5
40901.5
40907.5
41338.5
41348.0
42066.5
41493.5
39943.5
40575.0
41877.0
41726.0
40581.5
39484.0
39608.0
39219.0
36852.5
35340.0
35580.5
36012.5
37185.5
38970.5
40405.5
42127.0
43288.0
42404.0
41055.0
40079.5
39109.0
40065.0
41988.0
41887.0
41701.5
42555.0
43049.0
43900.5
43700.5
41228.0
38892.5
37457.0
37579.5
38950.0
38762.0
38973.5
41279.0
42021.5
40546.0
38388.0
36438.5
36046.5
36051.0
36389.0
38873.0
41861.0
44087.5
45600.5
44937.5
43178.0
42988.0
43927.5
44015.5
43091.0
42695.0
42748.5
41726.5
39881.5
39043.0
40349.0
42041.0
42130.0
41880.0
41360.0
39735.0
39176.5
39684.5
38955.0
37745.0
37647.0
38943.0
40741.0
41379.5
41024.0
40404.0
38781.0
36670.5
36389.0
37955.5
38712.0
38433.0
38741.5
39384.0
40523.0
41391.5
40080.5
39359.5
40659.5
40334.5
39008.5
38674.0
37889.0
37616.0
38337.0
37948.5
37520.0
38512.0
39503.5
39322.0
37679.5
35687.0
35808.5
37947.0
39604.5
40697.0
42535.0
43879.0
43521.5
42654.0
41728.5
40149.0
38727.0
38763.0
39923.0
40885.0
41277.5
40865.0
39275.5
38427.0
40191.5
42507.0
42620.5
40923.0
39218.5
37931.0
36555.0
35675.0
36062.0
36698.0
36618.5
37478.5
40628.5
43555.5
44215.5
43623.0
41650.0
38974.0
38465.0
39371.0
39167.5
37857.0
36323.0
35901.0
36920.5
38351.0
39498.0
39153.5
38749.0
40547.0
41347.5
40258.5
40394.5
39659.0
37246.5
36948.5
38412.5
40198.0
42195.0
42264.0
41036.5
41189.0
41372.5
40032.5
38887.5
39257.0
40225.0
40825.5
41783.0
43210.5
43106.0
41622.5
41439.0
42108.5
41277.0
39167.5
37117.5
36729.5
38863.0
40737.0
40466.5
41093.5
44192.5
46782.5
47245.0
47140.5
46538.0
44691.0
43915.5
45128.0
45820.0
45785.5
45386.5
43171.0
39941.5
37697.5
37831.5
40502.5
42581.5
42304.5
41508.0
41053.5
41231.0
42018.0
42352.0
42482.5
42743.0
42689.5
42229.0
41282.0
41297.5
43387.5
45703.0
47262.0
48530.0
49254.0
49337.0
48536.0
47232.0
46321.5
45260.5
44379.5
44386.0
44232.0
44572.5
45348.0
43410.5
40719.0
41619.0
43118.5
42579.0
42344.0
41856.0
40974.5
42386.5
44656.5
45680.0
45878.5
45089.5
44613.5
44583.0
43190.5
42605.0
44043.0
45560.5
46919.0
46585.0
45064.5
46681.5
49531.5
49666.0
48695.5
47516.0
45858.5
45290.5
46381.5
47675.5
47504.5
46895.5
47823.0
49281.0
50243.5
50723.0
49663.5
47141.5
44988.5
44656.5
45216.0
44928.0
45166.5
46156.5
45162.0
43672.5
44091.0
44588.0
44936.5
45934.5
45479.0
43314.0
42333.0
43275.5
44585.5
46281.0
48668.5
50231.5
50267.5
49172.5
46983.0
44654.5
43118.0
42019.5
40954.0
40022.5
40028.5
41243.5
42724.0
43962.5
44405.0
44164.5
44897.5
45940.5
45627.5
45375.0
45735.5
45674.0
46587.0
48544.0
49014.0
48768.0
48990.0
47587.5
45658.5
45698.5
45447.0
44017.5
43360.0
42935.5
42319.5
41705.0
40473.0
39324.5
38379.5
37686.0
38529.5
39751.5
40101.5
40438.0
40815.0
41741.5
43420.5
44622.5
45543.0
46140.0
45678.0
45106.5
45662.5
47934.5
50314.0
49832.5
47239.0
44976.0
43359.0
42279.0
41616.5
41394.0
41608.0
42000.0
43465.0
45624.5
46432.0
46378.5
46768.5
46826.0
45643.0
43852.0
42690.5
42031.5
41928.0
42951.0
43072.0
41676.0
41841.0
43820.5
45230.0
45755.5
46901.5
49301.0
50390.5
48680.0
46958.5
46391.5
45949.5
45491.5
44478.0
43693.5
44454.5
45721.0
47164.0
48616.5
48504.0
47632.5
47742.5
48528.0
49523.5
49994.0
49009.5
47306.0
45891.0
45106.5
45623.5
47113.5
48040.5
48392.5
48866.5
49077.5
49482.0
50293.5
49702.5
47991.0
47667.5
48781.5
49937.0
50260.5
48957.5
46978.0
46605.5
48255.0
50223.0
50659.0
49146.0
47317.0
46971.5
47438.0
46934.5
45606.5
44543.0
43968.0
43906.5
44579.5
46149.0
47698.5
47573.0
46575.0
46461.0
46209.0
45250.0
45105.0
45781.5
46362.0
46502.0
45430.0
43700.5
43670.5
45718.5
48032.5
50092.5
51710.0
51192.5
49028.0
47723.0
47025.5
46533.0
47610.0
48903.5
49156.0
50145.5
51198.0
51058.0
52288.5
55107.5
56164.5
55193.0
54067.0
52664.5
50214.5
47488.0
46227.0
47037.5
49127.5
51569.0
53117.0
53004.0
52379.0
52661.5
54074.0
56269.0
57953.5
57061.5
54084.5
52526.0
53248.5
53810.5
53644.5
52893.5
51292.0
50648.0
50954.5
50517.5
51013.0
52464.0
52319.5
51860.5
51837.5
50452.0
49282.0
49987.0
50601.5
50038.5
49593.0
50428.0
52333.5
54032.0
54380.0
53677.5
53147.0
52490.0
51226.5
51053.5
52294.0
53300.0
54093.0
55017.0
55508.0
54996.0
53112.0
51422.5
51799.0
53160.5
53812.0
53809.5
54110.0
54796.0
54531.5
53577.0
54200.5
56328.5
57054.5
55703.5
55599.5
57868.5
59813.5
61021.5
61605.0
60269.0
59280.0
60040.5
59851.5
59232.0
60235.5
61165.5
60854.0
61103.5
62359.5
62155.0
60048.5
58181.0
56411.5
54853.5
55078.5
55712.5
55499.0
54900.0
53781.0
53146.5
52792.5
51710.5
51615.0
51603.5
49941.5
49788.0
51757.5
52691.0
52397.5
52018.5
52415.0
53865.5
54490.0
53760.5
53861.0
55500.0
57043.0
57631.0
58095.5
58400.0
57768.5
57322.0
58018.0
59199.5
61368.0
64538.5
66386.5
66393.0
65686.0
64091.5
62476.0
61965.5
61670.0
61559.0
61594.0
61077.0
61065.0
60910.5
59642.0
59434.0
59570.0
58418.5
57995.0
58165.5
58050.5
58215.0
57607.0
57505.0
59352.5
60278.0
59406.0
58782.5
59643.5
61480.5
61971.0
61626.5
62498.0
63057.5
62667.0
62573.5
62683.0
62740.0
62461.5
62200.5
61840.5
60150.5
58686.0
58428.0
57668.5
57181.5
57651.0
57942.5
58139.0
58314.5
58688.5
59143.0
59107.0
59307.0
58983.0
58238.5
59461.0
60416.0
58547.5
56445.5
55609.0
55117.0
54064.5
53097.0
53956.5
55067.0
55023.5
55325.5
54781.0
52302.5
50296.0
50334.0
51582.5
52191.0
52738.5
54745.0
55593.0
54195.0
53353.5
52929.5
51709.5
50565.5
50096.0
50222.0
50455.5
50711.5
51100.0
51146.5
51141.5
51213.5
51214.0
51653.5
51946.0
51639.0
50524.0
48105.0
47222.0
49440.0
50864.0
50513.5
50919.0
51861.0
52468.5
51974.0
49195.0
46641.5
47737.5
50223.5
50417.5
49346.5
49310.0
50334.5
51357.5
51984.0
52986.5
53546.0
52882.5
54141.0
57400.0
58309.5
57129.5
55716.0
53380.5
51066.0
50582.5
52437.0
53960.0
51677.0
48788.0
48586.5
48167.0
47557.5
48491.5
48735.0
47856.0
47597.5
47922.0
47947.0
47666.0
48123.5
48874.5
48757.0
48575.0
48738.0
49494.0
51508.5
53113.5
52870.5
51854.5
51436.5
51631.5
51436.0
51923.5
53696.0
53732.0
52381.5
52129.5
51677.0
51713.5
53254.0
53605.5
53468.0
54346.5
54135.0
53261.5
53084.0
52773.0
52521.0
52332.5
52237.5
53412.5
54781.5
55268.0
56375.0
57734.5
57669.0
56930.5
56493.0
56333.5
56554.0
56640.5
56880.0
58071.5
58047.5
56283.5
56913.5
59701.5
60590.5
60535.5
61237.5
61342.0
60446.0
58903.5
58121.0
59026.0
59300.0
58900.0
59109.5
57834.5
56221.0
57337.0
59763.0
62027.5
63045.0
62255.5
62434.0
63498.5
63256.0
63272.5
64592.5
66489.5
67738.0
67048.0
66128.5
65418.5
63455.0
62530.0
63740.0
64970.5
64751.5
62178.5
59814.0
59607.5
58576.0
57534.5
58601.0
59051.5
58756.5
59243.5
59602.5
59987.5
60693.0
61936.0
63500.5
63147.5
62029.0
63482.0
66224.0
67597.5
67265.5
66332.5
66375.5
67097.5
67171.0
66617.0
65810.5
65233.5
65653.5
66512.0
66278.0
64683.5
62604.5
60886.0
60089.5
59344.5
57784.5
56798.5
56965.0
57390.0
57837.5
58020.5
58953.5
60551.5
59174.5
55603.0
53879.0
52839.0
51466.5
51643.5
53041.0
54460.5
55490.0
56265.0
56885.0
56405.5
55320.5
54419.0
52682.5
50710.0
50125.0
51664.0
54592.5
55136.0
52808.0
52296.0
53695.5
53947.5
53572.5
53050.5
51936.0
51254.0
51362.0
51618.0
51825.0
52137.0
53202.5
55193.0
56912.0
57270.5
55954.0
53753.0
52914.0
53934.0
54694.5
54620.0
54529.0
54573.5
54872.5
54978.5
54990.0
55517.0
55144.5
53819.5
53452.5
53305.5
52916.0
53836.5
55840.0
57851.5
59269.0
59355.0
57934.5
56195.0
56384.5
57804.5
57230.5
55515.5
55093.5
55506.0
56274.0
56480.0
55367.0
54805.0
55150.0
55192.5
55863.0
57175.0
57738.5
57589.0
56592.0
55455.0
56616.0
58625.0
58479.5
58332.0
58538.5
55949.5
53480.5
54294.0
55561.0
56589.0
57986.5
59179.5
61452.0
63116.5
61829.5
60241.5
59226.0
57740.5
56636.5
55668.0
55306.5
55633.0
54306.5
52677.0
53158.0
53729.5
52722.5
51243.0
51781.5
54963.5
56852.5
55609.0
54445.5
54841.0
55180.5
54582.5
54591.5
55782.0
55837.5
55821.5
57831.0
58218.5
56194.5
55422.0
55119.5
54431.0
54205.0
53198.5
52873.0
54411.5
54335.5
52140.0
50491.5
50491.5
52682.5
55542.0
56839.0
57645.5
59488.5
62008.0
63910.0
63882.0
62204.5
60140.5
58737.0
58610.0
59143.5
59904.5
60853.5
60546.0
59005.5
58648.5
59696.5
60780.0
61611.5
61370.5
60481.5
61435.0
62826.0
61663.5
59788.5
58214.0
55573.0
54105.5
55623.5
58620.0
61846.5
63696.0
63020.5
60195.5
56685.5
55777.0
57523.5
58869.5
60607.0
63343.5
64943.0
65119.0
64426.0
64001.0
64245.0
63478.5
62858.5
63276.5
62265.5
60915.5
62265.0
65724.0
68106.0
67014.0
64739.5
63371.0
60711.0
57538.0
56258.5
55871.0
55881.0
56256.0
56508.0
57077.5
57521.0
57339.5
56791.0
56134.5
56089.0
56057.0
55250.0
54554.0
54098.5
54276.0
56207.5
58962.0
60849.5
61329.5
61292.0
61587.5
61206.0
60248.5
60030.0
59943.5
59789.5
60126.0
60106.0
59602.0
59648.5
60515.5
61665.5
62408.0
62252.0
60864.5
59141.5
59072.5
60275.0
60327.5
59255.0
58753.5
58408.0
57792.5
58593.5
60381.0
60858.5
60493.0
60704.0
61832.0
63146.5
62504.0
60934.5
61444.5
61863.5
59753.0
58197.5
59516.0
61239.5
61078.0
61005.0
62703.5
64232.0
65192.0
66528.5
66806.5
65633.0
64604.0
63923.0
62123.0
59213.0
58378.5
60401.5
61739.0
61255.5
60268.0
59265.5
58870.5
59220.0
60198.0
61663.0
62246.5
60832.5
57767.5
55186.0
54850.0
55530.5
57061.0
60257.5
62681.5
62953.0
62749.5
63263.0
64662.0
65896.5
65948.5
64647.5
62321.5
61510.5
63395.0
65540.5
66594.0
66012.5
64152.5
63994.0
66317.0
68644.0
68876.5
66800.0
64624.0
64117.0
64962.5
66112.5
66101.5
64939.0
63766.0
63509.5
65362.0
67446.5
67438.5
67249.0
66952.5
65690.5
66015.5
67235.0
66912.0
66597.0
67272.0
68226.0
69166.5
69754.0
70088.5
69541.0
68164.0
68253.0
69397.0
69476.5
69313.0
69246.0
68851.5
69455.0
70399.5
70060.5
70141.5
71888.5
73818.5
74898.5
75453.0
76960.5
79653.0
81056.0
81173.5
82339.0
83297.5
82048.5
80118.5
79873.5
82065.5
85427.5
87884.5
89059.5
90611.5
93866.0
97572.5
100090.0
102554.0
105914.0
108365.5
109566.0
112835.5
119054.0
124446.0
128511.0
134033.0
139889.0
144670.5
149708.0
155925.0
164232.0
173407.5
181672.0
191563.5
204157.0
218278.0
234947.5
253407.0
273359.0
297074.5
324425.0
355800.0
391618.5
430072.5
473538.0
524183.5
578625.5
636102.0
697824.0
760459.5
819421.5
872545.0
918111.0
952427.5
971942.5
975446.0
962635.0
935410.5
897274.0
849881.0
795849.5
739852.0
685090.5
633848.0
588553.5
550443.0
518941.0
493949.5
477537.5
469745.0
468352.0
473629.5
485575.5
502754.5
526197.0
556753.0
593442.0
636068.0
684267.5
736785.5
792382.0
849508.5
905567.0
956592.5
999058.5
1030670.5
1048970.5
1051894.5
1038527.5
1010360.5
971802.0
925719.0
873402.0
819770.0
770014.5
725099.5
685858.5
654050.0
629743.0
613136.0
605144.5
605924.0
615625.5
634100.0
662097.0
702045.0
753301.0
814603.5
888714.0
973248.5
1060336.0
1148055.0
1234523.5
1312409.5
1379011.5
1434833.5
1476392.5
1501444.0
1511983.0
1509941.5
1494079.0
1461017.0
1410436.5
1345143.5
1266898.5
1179115.0
1087817.0
996758.0
908651.5
827674.0
756265.5
694249.0
640918.0
595903.5
559006.0
529316.0
506491.0
491298.5
482102.5
476253.5
474478.5
478466.0
488184.0
502096.0
517990.0
537134.0
563037.0
595654.0
634767.5
682342.0
738685.5
804761.5
881727.0
966106.5
1053994.0
1142382.0
1224900.5
1296823.0
1357675.5
1405923.5
1440402.5
1462084.0
1470666.0
1465075.5
1444116.5
1406126.5
1352208.0
1285098.5
1205236.0
1114146.5
1017354.5
920412.5
827493.0
742459.5
666112.0
596708.5
534098.5
478685.5
430948.5
392319.0
361320.5
334730.0
311534.0
290557.0
271643.5
256127.0
242197.5
228620.0
217077.5
207306.0
198305.0
189415.5
180317.0
173135.5
167982.5
162444.5
156816.5
151719.5
146731.5
142050.0
138121.0
136702.0
137558.5
137025.0
134130.5
130794.5
128620.0
127625.5
126030.5
124259.5
123084.0
120866.0
118963.5
118085.0
115467.0
112897.0
112216.5
110712.0
109491.5
110427.0
110048.5
107129.0
105507.5
106329.5
106174.0
103992.5
101944.0
100169.5
99232.5
100419.5
100943.5
99701.5
99640.5
100196.5
99820.5
99300.5
97648.0
94501.5
92188.5
91847.0
92788.0
93176.0
91967.5
91047.0
91487.5
92119.0
92526.5
92436.0
91813.0
91948.0
93460.0
95333.0
95243.5
92769.0
91518.0
91964.5
90902.0
90141.5
91694.5
92276.5
91070.0
89649.5
87649.0
86283.0
87105.0
89027.5
91016.0
92147.5
91617.5
90928.5
91266.5
91241.0
89853.5
87627.0
85377.0
84294.5
84607.5
84820.0
84604.5
85221.5
86886.5
88604.0
89623.0
89714.5
88125.5
85283.5
84342.0
85243.5
84421.5
82486.0
81362.5
80962.5
81981.5
82742.5
82318.5
83875.5
85622.0
84696.5
84382.5
84420.0
82122.0
79612.5
78140.5
78348.0
81367.0
83792.0
83472.0
82631.5
81376.5
80341.0
81721.5
83099.5
82171.0
81428.5
81834.5
82172.0
82617.0
82949.0
82591.0
81805.0
81211.0
81479.0
81494.0
80724.0
81109.0
81351.5
79793.5
79528.5
80582.0
79937.0
79044.5
79539.5
79827.0
79203.0
78659.0
78327.5
77538.0
77816.5
80262.0
81908.0
81412.5
80932.0
81418.0
82359.0
82764.5
82804.5
82861.0
81531.5
80759.0
82495.5
82467.5
80072.5
79341.0
79740.5
79708.5
79372.0
79334.0
80002.0
79027.0
77038.5
77441.0
78387.0
79083.5
80449.5
79306.0
77007.5
77089.0
76928.5
75888.5
75414.0
74277.5
73564.5
74245.5
74606.0
74694.0
74928.5
74716.0
74099.5
73630.0
74001.5
74689.0
75343.5
76654.5
76808.5
74841.0
73796.5
74938.0
77025.0
78546.0
77934.5
76812.0
77578.5
79255.0
80628.0
81511.5
82178.5
82391.5
80153.5
76628.0
75352.5
75463.0
75213.0
75184.5
75766.0
76324.5
74554.5
71439.5
71316.0
72496.5
72458.5
73270.5
73944.5
74212.0
76156.0
76612.5
74672.0
74709.0
76352.5
77160.0
77548.5
77190.5
75658.5
74498.0
75108.0
76762.0
77505.0
76776.0
75957.5
75966.5
75727.0
75032.0
75887.5
78083.0
79211.0
78951.0
78462.0
78678.5
79247.5
79152.0
78736.0
77481.0
75647.5
76733.0
79780.5
79626.0
76313.5
73605.5
73425.5
74671.5
75097.5
74959.0
75551.5
76952.5
78771.5
80034.0
80664.0
81022.0
81097.0
82289.0
83768.0
82703.5
80520.5
79495.5
78662.5
77274.0
76270.0
75849.5
74040.5
71311.5
70861.0
71653.5
72325.5
73929.5
74096.0
72278.5
71126.5
69876.0
69037.0
70805.0
73406.0
74483.0
74630.5
75984.0
77260.5
75219.0
73189.5
74662.0
76828.0
78456.0
78868.5
77316.0
76777.0
77202.5
77736.0
80680.5
83014.5
81613.5
80164.5
80140.0
80284.5
81004.5
81402.5
80665.0
79578.0
77535.5
74460.0
72671.5
72224.0
71650.5
72869.0
75657.0
75719.5
73926.0
74196.5
75937.5
76939.0
76395.5
75297.0
74525.5
72876.5
71821.5
73881.5
76935.5
78801.0
79135.5
78168.5
78042.5
78313.0
76936.0
75914.0
76121.0
75620.5
75337.5
76256.5
76128.5
74795.0
75157.5
76421.0
75776.0
74749.0
74504.0
73789.5
73352.5
72853.5
71131.5
69301.5
67513.5
66906.0
69141.0
71380.5
71768.0
71390.5
70092.0
69121.0
69763.5
70082.0
68978.0
68580.5
71174.0
74797.0
76541.5
78357.0
81145.5
82758.5
83390.5
83021.0
81934.5
81818.5
81119.0
79661.5
79795.0
79948.0
79184.5
79048.5
78884.0
78712.0
79671.0
81344.5
83112.0
83983.0
83420.5
83153.0
84168.0
84720.5
84271.5
84648.0
85142.5
84296.5
84024.0
84383.0
84231.0
84915.5
84922.5
83247.0
82557.5
81632.5
79717.0
79335.0
78991.5
78183.0
79331.0
81471.5
83205.0
84012.0
84182.5
85598.5
86171.0
83827.5
82277.5
82440.0
81529.0
80367.5
80759.5
81856.0
82565.0
82924.5
82401.0
81107.5
81436.0
82956.0
82855.0
82075.0
81563.5
80595.0
80183.0
79600.0
77538.5
76093.0
76920.0
79435.5
81824.0
82592.0
82824.5
83381.0
83607.0
83678.0
84126.0
84883.0
84485.5
82547.0
81479.5
81030.0
80337.5
81408.5
82198.5
80407.0
79277.5
79599.5
79918.5
80492.0
80814.5
81585.5
82653.5
81529.5
80016.0
80708.0
82056.0
83254.0
83915.0
83095.5
81836.0
80802.5
79797.0
79658.0
80707.5
81753.0
81394.0
80259.0
80272.0
80512.0
79037.0
77944.0
79409.0
80442.0
78984.0
78832.5
81698.0
84090.0
85485.0
87551.5
87907.5
85208.0
83160.5
83391.0
83422.5
83100.0
83224.0
82219.0
81047.0
81297.0
80678.0
79282.0
78872.0
78494.0
79438.0
82000.5
82663.0
82492.5
83995.0
84956.5
84312.5
83696.0
83501.5
82774.5
82269.0
84355.0
87309.0
87848.5
87606.5
88166.5
88167.5
86872.5
85023.5
84157.0
83693.5
82730.0
83145.5
84314.0
84535.5
84605.0
83749.0
82443.5
82375.0
82571.0
83978.0
86336.0
86107.5
84211.5
82998.5
83152.5
85115.5
86167.0
85343.0
84618.0
83349.5
82732.5
84608.5
86028.5
84875.0
83171.5
83875.5
86037.5
85882.5
85010.5
85967.0
86028.5
84787.5
84052.5
83293.5
82551.0
81977.5
81597.5
82405.5
83808.5
83996.0
82763.0
81918.5
82390.5
83665.0
86169.0
87612.0
85415.5
84226.0
86268.5
87227.5
87368.0
87941.0
86663.5
84356.5
82906.5
82312.0
82787.0
83835.0
85062.0
86922.0
89169.0
90943.0
90834.5
88623.0
86486.0
85158.0
83489.0
82769.0
84178.5
84970.5
84362.0
84887.0
85736.5
85398.0
84630.0
83264.5
82426.0
82793.0
82358.0
82198.0
82814.0
81704.0
80687.5
81399.5
81898.0
82318.5
82576.5
82555.0
84237.0
86660.5
87399.5
86590.5
85278.0
84632.0
84570.0
83932.0
83182.5
83254.5
83942.5
84658.5
84912.0
84281.0
82999.5
82670.0
83934.5
85023.0
84822.0
84147.5
84446.0
86409.5
89087.5
91058.0
90859.5
88821.5
88326.5
89752.0
89885.5
89173.5
90085.5
91651.0
91268.0
89357.5
88830.0
89980.5
91398.5
92880.5
93529.5
93415.5
93671.0
93426.0
92863.5
93279.5
94334.0
95723.5
96420.0
95219.0
93539.0
93230.5
93887.5
93503.0
92438.0
92852.0
92684.5
90509.5
89573.0
90240.5
90990.5
91800.5
91900.5
92111.5
92849.5
92366.5
91560.0
91508.0
91932.5
93312.0
94026.0
93312.0
93417.5
94213.5
94734.0
95116.5
94086.0
92250.0
92374.5
93456.5
93086.5
92949.0
94230.0
94777.0
94810.0
95400.0
95238.5
95155.5
95655.0
94359.0
92745.0
93820.0
95550.0
95350.5
94789.5
95936.0
96695.5
94880.0
93003.5
92024.5
89685.5
87458.0
88407.5
91771.5
94343.0
94666.0
94975.0
96659.0
98136.0
98930.0
99298.5
99195.5
99170.5
98864.5
98279.5
98061.5
97269.0
95684.0
94167.0
92884.0
92849.5
94166.5
95247.0
96235.0
96929.5
95936.0
94697.5
94318.5
92954.5
91072.5
90600.0
91143.0
92469.5
93925.5
93325.5
91068.5
89834.0
90764.0
92314.5
92023.0
90720.0
90851.0
92044.5
93287.0
93417.0
91724.5
91073.0
92362.5
92740.0
92612.0
93330.0
93756.5
93784.0
93984.0
94651.0
95898.5
96605.0
96457.5
95401.5
92230.0
88980.0
89103.5
90768.0
91312.0
92034.0
92560.0
91006.5
89529.0
89826.5
90232.5
91164.5
93181.0
93476.5
91573.0
90506.5
90877.5
91288.5
91964.5
91986.5
89082.5
85907.0
86317.5
87892.0
88477.0
89506.5
90008.5
88918.5
87464.0
86492.0
87310.5
89873.5
91436.0
90968.5
89796.5
89341.5
90056.0
90783.5
90794.0
91472.5
94021.0
95875.0
93651.5
90460.5
90804.5
92712.0
94181.5
95358.5
94848.0
93877.0
93966.0
92952.0
91142.0
90223.0
89408.5
89380.0
90734.0
91784.0
92467.0
93556.5
94622.5
95228.5
94946.5
94193.5
94042.5
93941.0
92974.0
91684.5
90990.0
91339.0
92122.5
92326.5
92186.5
91665.5
89713.5
87416.5
86973.0
87720.5
88173.0
88579.0
88752.5
88205.5
87907.5
88730.5
90267.5
91597.0
92022.5
91492.5
90484.5
90343.0
91551.0
91889.5
91158.0
91930.5
93381.0
93878.0
94191.5
94307.5
95242.0
97424.0
97710.0
96221.0
95229.0
94108.0
94610.0
97826.0
99521.5
99167.5
100421.0
101756.0
99503.5
95989.5
95110.0
95436.0
95569.0
96622.5
97439.0
98394.0
100611.0
100504.5
97879.5
96729.5
96881.5
97400.5
97901.5
97510.0
97777.5
98444.5
98115.0
98583.0
99482.0
99282.0
99706.0
101152.0
102138.5
102612.5
103228.0
104498.0
106333.0
107440.5
106626.0
105121.0
104314.5
103280.5
103294.5
105544.0
106131.0
104554.5
104469.5
105002.5
104889.5
105293.0
105745.0
105803.5
105524.5
104024.0
101104.0
98771.0
98860.5
99650.0
100416.5
102516.0
103416.5
102773.5
103814.0
104333.5
103101.0
102807.0
102514.5
101823.0
101637.5
101047.5
101427.0
103211.0
104008.0
103619.5
102920.5
103019.5
104444.5
104878.0
103231.5
101201.0
100101.5
99945.5
99659.5
99331.5
100032.5
100526.5
99414.5
98470.0
99698.5
101567.0
102332.5
103012.5
102683.5
100829.5
101301.5
103038.0
101865.5
100457.0
100066.5
97913.0
95909.0
95781.0
95778.0
96166.5
96673.0
95162.0
93176.0
93947.0
95985.5
96363.5
96334.5
97461.5
98757.0
99611.0
99714.5
99198.5
99012.0
98715.0
98082.0
97957.0
97940.0
97987.0
98722.5
99090.0
97887.5
96019.0
95659.0
97108.0
98430.5
99598.5
101669.5
103177.0
103287.0
103003.0
101699.0
99691.5
99535.0
100102.5
98773.0
97917.0
99137.5
99899.5
100480.0
102138.0
102413.5
100585.5
99299.5
99778.0
101111.5
101857.0
101426.5
100756.5
100992.0
101896.5
102037.0
101355.5
101206.0
101395.0
101280.5
101030.5
100545.0
100284.0
99796.0
98035.5
97445.0
99304.0
100605.5
100861.0
100622.5
98211.5
95176.0
93924.5
93420.0
93441.0
93973.5
94102.0
95022.0
96783.0
97451.5
96718.5
94781.0
93373.0
94543.5
95764.0
95472.5
96110.5
97759.5
99498.5
101387.5
102469.5
103671.0
106241.0
108081.0
107548.5
105746.5
104953.5
105981.0
106765.0
106415.5
105992.0
105871.0
107065.0
108818.0
108048.0
106006.5
106034.5
107522.5
108781.5
109063.5
108097.0
106374.0
103984.5
102323.0
103443.0
105143.0
105234.0
105577.5
105887.0
104850.0
104864.0
106776.0
108284.5
108249.5
107283.0
106997.0
107402.0
107288.5
108152.0
110367.0
111629.0
111767.0
110728.5
108808.0
108124.0
107208.0
105001.5
105128.5
107842.5
110541.5
112499.5
112492.0
110768.5
109236.0
107935.0
107293.5
108021.5
109283.0
110022.0
108715.0
106495.5
107261.0
109137.0
108571.0
109316.0
112347.5
112041.5
109036.0
107934.0
107985.0
107727.5
108194.5
110484.5
114090.0
116258.0
116459.0
116475.5
116115.5
115765.5
115639.5
115165.0
115745.0
115494.0
112707.0
110964.0
109214.5
106446.0
107025.0
108955.0
110319.0
113681.0
114990.5
112190.0
109091.0
106074.0
104828.0
106787.5
108548.0
109075.0
109199.5
109097.0
109167.0
108819.5
108840.5
109430.0
109497.0
110574.5
111671.0
110834.0
110781.5
111854.5
113050.5
115829.0
117923.5
116823.5
114615.0
113068.0
112103.0
111350.5
111458.5
113032.0
113784.0
111665.0
107941.5
105246.0
104992.0
106314.5
108378.5
110338.0
110874.5
111439.0
112396.0
111767.0
111516.0
112466.0
111845.5
110572.5
109799.0
108887.0
109414.0
110981.5
111591.5
111547.5
110489.5
108743.0
108386.5
108683.5
108165.5
108298.0
110289.0
112769.5
113816.0
113667.0
114156.5
115190.0
115149.0
114201.0
112948.0
111150.0
110515.0
112575.5
114484.5
113462.0
111591.5
111863.0
113875.0
115101.5
114035.5
111604.0
109941.0
110419.5
112997.0
116108.0
117468.5
116942.5
116378.0
115589.5
113687.0
112435.0
112965.0
113741.5
113351.0
111992.0
111057.5
111078.5
111680.0
113194.0
114789.5
115536.0
115886.5
114306.5
110595.0
108108.5
107268.5
107197.5
108340.0
108576.0
107231.0
106899.5
107182.0
106529.0
106188.0
106951.0
107148.5
105600.0
103750.5
103025.5
103881.0
107047.0
110189.0
109963.5
108256.5
107531.5
107491.5
108494.5
109051.5
107271.0
105937.0
106238.0
105430.5
104399.5
105154.5
105776.0
105408.0
105460.0
106292.0
107783.5
108585.5
107205.0
105694.0
106094.0
107753.5
110495.0
112921.5
112391.0
110721.0
111850.0
115180.0
117444.5
117645.5
116727.5
115413.5
114220.0
113322.0
112425.0
111845.5
112008.5
112632.0
113195.0
113110.5
112625.5
112284.0
111759.0
111447.0
111697.0
111848.0
112274.5
113343.0
115253.0
118500.5
121038.5
121441.0
121515.0
122036.5
123383.0
125244.5
124847.0
122386.0
120356.5
119158.0
118894.5
118170.5
116067.0
115444.5
116128.5
115199.5
113816.5
113779.0
114564.0
115116.5
114730.5
113973.0
113196.5
112636.0
112964.5
113025.0
112909.5
114106.5
114605.5
113721.0
114388.0
116862.0
119202.5
120172.5
120014.0
120257.5
120336.0
119621.5
120233.5
122034.5
122718.0
122453.5
122637.0
123161.5
122784.5
121782.0
121107.5
119846.0
118994.0
121104.0
124149.5
124842.5
124000.0
123820.5
124312.5
123895.5
123080.5
123618.0
124717.5
125529.5
125991.5
125146.0
123941.0
123690.0
123530.5
123504.5
123811.0
123553.0
122756.0
121727.0
121133.0
121458.0
121377.5
120728.0
120536.5
120066.5
119311.0
119201.0
119064.5
118910.0
119382.5
119467.5
119156.5
119544.0
119382.0
117706.5
116337.5
115794.5
114760.5
114308.0
116147.0
118590.0
119947.0
121500.5
123185.0
123362.5
123094.5
123534.5
123375.0
121934.0
120183.0
119733.5
120832.0
122021.5
123459.0
124797.5
124170.0
123408.5
124350.5
125283.0
126096.5
127034.0
127427.5
127809.5
127330.5
125816.5
124910.0
123590.5
121322.5
120327.0
121592.0
123994.5
125370.0
125750.5
127337.5
129208.0
129383.5
128381.0
127180.0
126728.5
127362.0
128915.5
130779.0
130680.0
128938.5
128520.0
129087.5
129120.0
128216.0
126392.5
125617.0
126467.0
127242.5
128537.0
131012.5
133044.5
133719.5
133247.5
132159.5
131519.0
131134.0
129197.5
126990.5
128412.0
132331.5
135115.0
136696.5
136950.5
136121.0
135655.5
133996.5
131120.0
129488.5
128170.0
127342.5
129076.5
131114.0
130789.0
129354.0
128886.0
129555.5
130241.0
131187.0
132981.0
134616.0
135549.0
135738.0
135287.5
134969.0
134024.0
132390.0
133015.5
135654.5
136292.0
134570.5
132741.5
131614.5
132207.0
134075.5
135026.0
136029.0
137568.5
136695.0
133886.0
132002.0
131805.5
133340.0
134437.5
133666.0
133714.5
134864.5
135413.5
136013.5
136213.5
135484.0
135201.5
135485.5
135651.5
135811.0
136415.0
137031.0
135981.5
133335.0
131369.0
131908.0
134755.0
136921.5
136588.5
135702.0
135470.5
135483.0
135992.0
137498.5
139412.0
139402.0
137686.0
138218.5
141135.5
142891.5
142843.5
142514.5
142504.0
142519.0
142614.5
142214.0
139815.5
137350.0
137922.0
139649.5
140060.0
139698.0
138976.5
137902.5
136478.0
134959.0
134379.0
134999.5
135875.5
136328.0
137580.0
140548.0
142995.5
143929.0
144348.0
143628.5
142713.5
142065.5
139481.5
137926.0
140942.5
144197.0
144822.5
145707.5
147459.0
147785.0
145892.5
142829.5
140157.0
139038.5
138930.0
139066.5
140652.0
142479.0
141322.0
139310.0
139488.5
140306.5
140351.0
139275.0
138370.0
140235.0
142991.0
144172.5
145172.5
146141.5
146746.5
147438.5
147752.5
148589.5
149595.0
149019.0
148829.5
150020.0
150102.5
148564.5
146534.0
145622.5
146774.0
147353.0
145012.5
141012.0
138064.0
138395.5
140684.0
141476.0
140919.5
141149.5
142723.5
144924.0
145572.0
144126.5
144170.5
146814.0
148045.5
147183.5
147886.5
150070.5
151164.0
150826.5
149155.0
147292.5
146669.5
146144.5
146283.0
148447.5
150385.0
151757.5
153888.5
155374.5
156628.5
158684.0
160222.5
161256.0
161290.5
159607.0
158394.0
157720.5
156011.5
154917.5
155880.0
158067.0
160070.0
160800.5
161125.5
161865.5
161297.5
158906.0
158097.0
160857.0
163328.5
162311.0
160844.0
161854.0
163719.0
164757.5
165922.0
167887.5
169107.5
168796.0
168170.5
167560.5
166182.5
164097.5
163521.5
165795.5
167518.5
167622.5
169705.0
173187.5
176864.0
181970.0
186689.5
191980.0
199904.0
204524.0
201412.5
193507.0
185107.5
179912.0
176662.5
171451.0
166174.5
163788.0
163207.0
162813.5
162238.5
161713.0
160448.5
158361.0
157523.0
157833.5
158069.5
158020.0
155659.5
151601.5
150486.5
152235.0
153209.5
153375.5
154184.5
155303.0
155829.0
155901.5
157187.0
160093.5
161647.5
160360.5
158671.0
157857.5
157475.5
158044.5
159592.0
161789.5
164351.0
165760.0
165602.5
165575.0
166742.0
168544.5
170166.5
172027.5
174337.5
175783.5
175631.0
174306.5
173484.0
174485.0
174802.5
172822.0
171084.5
170145.0
168861.0
167864.0
167773.0
168955.5
170652.5
171099.5
171232.0
172235.0
171822.0
168737.5
166034.5
165652.0
164909.0
162124.5
159252.0
157999.0
158663.5
159926.5
160548.5
161883.0
163726.5
164072.0
163633.0
163752.5
165224.0
167951.5
169452.0
170439.5
174311.0
178145.0
177093.5
173776.0
172783.5
173358.0
173843.0
174606.5
175385.0
177474.5
182088.0
185552.5
185891.0
185546.0
184904.0
183768.0
183204.0
183173.5
183765.0
185260.0
187070.5
188209.5
188731.0
189817.0
189713.0
186750.0
184588.5
185092.0
186135.5
187182.0
188269.5
189402.5
189868.5
188469.5
187660.5
188926.5
190098.0
191194.0
192604.5
193423.0
193493.5
192176.5
190552.5
189895.5
188287.5
185811.0
184497.0
184442.5
185569.0
186485.5
185558.5
184756.5
185149.0
184486.0
182723.5
182191.5
182632.0
182280.5
181875.5
182547.0
183047.5
182536.0
182508.0
184311.5
186569.5
187143.5
186564.5
186359.0
186663.5
186800.5
185659.5
183150.0
180587.5
178218.5
175463.0
173009.5
171850.0
170966.0
169455.0
169096.0
169892.5
169507.5
168276.0
166862.0
165592.0
165710.5
164776.5
161731.5
161064.5
162849.0
164199.0
166583.5
169725.0
170705.5
170293.0
171112.5
173002.5
173557.0
171745.5
168709.0
166333.5
166366.5
167842.5
168616.0
169068.5
169087.0
168224.0
168396.5
169279.5
168676.0
167440.0
166831.5
166848.5
167482.5
167640.5
167293.0
168236.5
170123.0
172110.0
174967.5
177935.5
180813.0
184865.0
188119.5
188952.5
189357.5
190647.5
193525.5
196908.0
198141.0
199469.5
202680.0
204550.5
205122.0
205602.5
204809.0
204272.5
205281.5
207288.5
210145.5
211749.5
211661.5
211777.0
210926.5
209026.0
207986.0
206338.0
203639.5
202813.0
203348.5
202585.0
202490.0
204837.0
206075.5
205336.5
205007.0
203961.0
203390.5
206419.0
209711.0
210487.5
210946.0
212285.5
214810.5
217136.0
217580.5
219279.0
223063.0
223979.0
221798.0
220672.5
220185.5
217906.5
214748.5
212396.0
211722.0
212893.5
213159.0
211151.5
210047.0
210184.5
209979.5
210992.0
212058.0
210991.0
210302.5
211280.0
212418.5
212844.0
212317.0
212212.0
211989.5
209055.0
206016.0
205655.0
204718.0
201965.0
199974.5
198301.5
195483.5
194355.0
197617.5
202162.0
204508.0
205315.5
205227.0
204657.5
204869.0
205926.0
207832.5
209984.5
211758.5
214884.0
218411.0
219733.5
220588.0
220930.0
218764.0
216837.0
216665.0
216672.0
217262.5
217741.5
217032.5
216816.5
217958.0
220194.0
222218.0
221545.5
219765.5
219309.5
218246.0
217102.0
218340.0
220377.5
222820.0
226440.0
228704.0
228883.5
228483.5
227950.0
228006.5
228127.0
227842.0
228021.5
227776.5
228325.5
230710.5
230340.5
227175.0
225159.5
222881.5
220642.5
220248.0
219289.5
216889.5
213818.0
211379.0
210814.5
209942.0
209616.5
211438.0
211196.0
209297.0
208742.5
208212.0
209708.5
212817.0
213041.0
212738.5
213450.5
212836.0
212126.5
210952.0
208889.5
209030.0
210814.5
212296.0
213482.0
213413.0
213338.0
215040.0
215919.5
215388.0
217148.5
220974.5
223816.0
225826.5
226629.5
225692.5
225861.0
226828.5
226597.0
227922.0
231069.0
233241.5
235748.0
239768.0
243751.0
247089.0
250458.5
253958.5
256567.5
259552.0
264376.5
267929.5
269941.0
274219.0
279347.5
281878.0
282074.5
281728.5
281996.5
282174.0
281419.0
279083.0
274286.5
269545.5
267107.5
265076.5
262348.5
258286.5
252919.5
249672.5
249504.5
249643.0
249055.5
248390.0
247541.0
245276.0
242441.5
241417.0
240536.5
237721.0
233903.0
229315.0
225909.5
225455.5
224318.0
221020.5
218863.0
217952.0
216260.5
215144.5
217359.5
221910.0
225369.5
227442.5
229386.0
231165.0
233896.5
238246.5
242496.0
246266.0
250372.5
253788.5
255432.5
255903.5
255672.5
255310.0
256688.0
259069.0
258769.5
256621.5
256396.0
257360.0
257855.5
258145.0
256965.0
254253.0
252453.0
252240.0
253080.5
254993.5
258333.0
263830.5
270830.0
277971.0
285982.0
296128.5
307820.5
320350.0
335877.5
354793.5
371477.0
384922.0
400240.5
415820.5
429158.5
443269.0
458666.5
476419.5
497341.0
517263.5
536983.0
557691.5
572979.0
581057.5
583510.5
578150.0
565474.0
547241.5
524693.0
501528.5
480162.0
460443.0
441474.5
423879.5
409424.0
396528.0
384786.5
375961.5
368333.5
362656.0
359152.5
353241.5
348330.0
348696.0
349313.0
350582.0
356006.5
361903.5
366399.5
370643.5
374437.0
377713.5
379573.5
380730.0
383570.5
387082.5
388699.5
387526.0
384275.5
380457.0
376530.5
372048.0
366246.5
359727.5
355420.5
353170.0
349882.5
346137.0
343612.5
340808.0
336595.0
333541.0
334756.0
338352.5
340562.0
341799.5
343455.0
346084.5
350635.5
355754.5
360752.0
368010.5
377677.5
389160.5
403621.0
419100.5
432015.0
442368.5
452809.0
465522.5
480553.0
497819.0
517709.5
538148.0
557367.0
576011.5
593507.5
608624.5
619733.0
624289.0
621900.5
612496.5
596028.5
575413.5
552789.5
530073.5
510445.0
492848.0
476301.5
463954.0
456025.0
450370.5
445822.0
441685.0
439520.0
439494.5
439384.5
439705.5
440204.5
439374.5
439754.5
442650.5
444870.0
444987.0
444721.0
445371.0
445522.5
443348.0
441594.5
443056.0
443523.0
439800.0
436377.5
436196.5
436595.0
435981.5
435856.5
438627.0
443999.5
448630.0
451890.0
454367.0
454993.0
456122.0
459789.0
463324.5
465978.5
467810.0
466895.0
464858.0
464374.5
464834.5
467042.5
472916.0
479655.0
483685.5
487389.0
492818.5
497395.0
501537.5
506963.5
511132.0
513029.0
514168.5
514605.0
513637.5
510621.0
507897.0
508952.5
511648.0
513153.0
515229.5
518742.5
522720.0
527800.5
534699.0
541932.0
548422.5
555223.5
561982.0
568446.0
576863.5
586642.0
596366.5
606975.0
615906.0
621721.5
628086.5
634228.0
637374.5
639809.0
643342.0
647833.0
653122.0
658393.0
664415.5
671432.0
677932.5
684846.5
691916.5
696824.0
701226.5
706583.5
712138.0
718761.0
725124.5
731112.0
741224.0
754732.0
768724.0
785084.5
803678.5
823390.0
844625.0
866703.0
891274.0
919036.5
948588.5
982059.0
1019259.5
1059245.0
1105993.0
1159371.0
1217287.5
1281740.5
1352376.0
1428075.5
1508526.0
1592131.0
1679158.5
1768138.5
1856251.0
1944975.0
2035148.0
2126665.0
2221952.5
2322921.0
2431196.0
2547761.5
2673512.5
2811453.0
2961056.5
3119141.0
3286563.5
3464673.5
3653441.5
3853023.5
4061325.0
4276335.0
4498937.0
4729305.5
4965494.0
5206350.5
5451618.5
5699894.0
5949896.0
6201300.0
6453348.5
6705583.5
6957719.0
7209594.0
7462357.5
7715891.0
7969048.5
8222431.5
8475918.5
8729006.0
8983078.0
9238647.5
9494874.0
9750819.5
1.0005593E7
1.0261437E7
1.052283E7
1.07914815E7
1.106968E7
1.13632735E7
1.16739495E7
1.1999364E7
1.23397625E7
1.26927035E7
1.30535885E7
1.34223455E7
1.3795178E7
1.41635345E7
1.45237035E7
1.48737405E7
1.5211328E7
1.5535504E7
1.58456705E7
1.6144273E7
1.64322795E7
1.6708205E7
1.69772725E7
1.72450005E7
1.7512237E7
1.77825805E7
1.80573865E7
1.8334176E7
1.8613344E7
1.88943925E7
1.9176357E7
1.946063E7
1.97450955E7
2.0026462E7
2.0306295E7
2.0586644E7
2.0868277E7
2.11548275E7
2.1450477E7
2.1757787E7
2.2082107E7
2.24299155E7
2.28050035E7
2.3212435E7
2.36611465E7
2.4162874E7
2.4727441E7
2.5359124E7
2.60634215E7
2.68459645E7
2.77043635E7
2.86330835E7
2.9626805E7
3.06819415E7
3.18022205E7
3.2994777E7
3.42692995E7
3.5638859E7
3.710973E7
3.8673613E7
4.0304046E7
4.1968309E7
4.364844E7
4.53373775E7
4.70344965E7
4.87487875E7
5.0487356E7
5.2257147E7
5.4066242E7
5.5906987E7
5.77625635E7
5.9621073E7
6.1475772E7
6.33309175E7
6.5199075E7
6.7092363E7
6.9021017E7
7.0989345E7
7.29944785E7
7.5027909E7
7.70802615E7
7.91468285E7
8.12206285E7
8.3292977E7
8.5356402E7
8.7388862E7
8.9354451E7
9.1217983E7
9.2943737E7
9.4500055E7
9.5868106E7
9.70383405E7
9.80085035E7
9.8781839E7
9.9361739E7
9.9754922E7
9.99769185E7
1.00046513E8
9.99831455E7
9.98112785E7
9.95486865E7
9.9196302E7
9.8749135E7
9.82000125E7
9.7540167E7
9.6767164E7
9.58830375E7
9.48928705E7
9.3803173E7
9.2616834E7
9.1338009E7
8.9973206E7
8.8533674E7
8.70463985E7
8.5562236E7
8.4174534E7
8.3030399E7
8.2322834E7
8.22855125E7
8.3169659E7
8.5204688E7
8.8551442E7
9.32376535E7
9.9107098E7
1.05778171E8
1.12633345E8
1.18891806E8
1.237304895E8
1.264681885E8
1.267489765E8
1.24557826E8
1.20135096E8
1.13855935E8
1.0611844E8
9.7383765E7
8.8141839E7
7.87360255E7
6.9447449E7
6.0626551E7
5.2543597E7
4.5331996E7
3.908761E7
3.38657865E7
2.9676621E7
2.65108055E7
2.4332461E7
2.30848735E7
2.26903235E7
2.305697E7
2.40967035E7
2.57153305E7
2.782639E7
3.03748545E7
3.33217845E7
3.66288735E7
4.0254961E7
4.41656285E7
4.83491785E7
5.2809681E7
5.75530415E7
6.25704695E7
6.7825855E7
7.3271516E7
7.88628215E7
8.4559924E7
9.0328388E7
9.61283425E7
1.019104205E8
1.07625675E8
1.132318925E8
1.186946E8
1.239827405E8
1.290707485E8
1.339458495E8
1.386103615E8
1.430892895E8
1.47424283E8
1.51648887E8
1.55780491E8
1.598240085E8
1.637745735E8
1.676231E8
1.71359501E8
1.749799355E8
1.78488869E8
1.818883145E8
1.85174699E8
1.88340462E8
1.91377696E8
1.942879155E8
1.9707576E8
1.9973541E8
2.022581645E8
2.046443255E8
2.06898933E8
2.090258405E8
2.11030813E8
2.12921677E8
2.147062575E8
2.16393985E8
2.179901875E8
2.19495092E8
2.209136405E8
2.222501625E8
2.23502039E8
2.246687385E8
2.25751363E8
2.267484195E8
2.27660915E8
2.284935765E8
2.29252408E8
2.299422365E8
2.305664235E8
2.311291885E8
2.316322215E8
2.320742455E8
2.324565955E8
2.327818495E8
2.330521345E8
2.332714305E8
2.33443831E8
2.33570437E8
2.336483155E8
2.33672983E8
2.336426835E8
2.335580605E8
2.334204145E8
2.33231975E8
2.329959415E8
2.32716519E8
2.323973605E8
2.320398665E8
2.316459345E8
2.31219239E8
2.30760235E8
2.30265826E8
2.2973504E8
2.291673945E8
2.28559981E8
2.279116065E8
2.2722224E8
2.26490676E8
2.257172835E8
2.24902896E8
2.240487735E8
2.231602005E8
2.22243766E8
2.21304531E8
2.20347049E8
2.193751495E8
2.183913785E8
2.17395422E8
2.16384748E8
2.153579815E8
2.143144865E8
2.13254793E8
2.12182245E8
2.1110065E8
2.10013532E8
2.089236905E8
2.078316145E8
2.067388795E8
2.056482435E8
2.0455804E8
2.034638575E8
2.023630095E8
2.012533055E8
2.00132757E8
1.989993215E8
1.978508415E8
1.966898065E8
1.95520755E8
1.94344139E8
1.931632655E8
1.91984773E8
1.908094645E8
1.896378705E8
1.88472772E8
1.87311491E8
1.861508635E8
1.84990769E8
1.838299225E8
1.82668076E8
1.81504643E8
1.80337763E8
1.79169519E8
1.780032665E8
1.76840731E8
1.756837775E8
1.745332345E8
1.733915535E8
1.722639845E8
1.71152506E8
1.700544935E8
1.6896621E8
1.678846365E8
1.66807608E8
1.65732645E8
1.64658281E8
1.635863975E8
1.62519862E8
1.61459369E8
1.604057245E8
1.59361776E8
1.58328551E8
1.57304931E8
1.562918355E8
1.5529023E8
1.54298897E8
1.53316997E8
1.523444725E8
1.513812415E8
1.50426177E8
1.494775475E8
1.48536556E8
1.476050075E8
1.466804165E8
1.457596555E8
1.448434575E8
1.439336065E8
1.430298245E8
1.421329725E8
1.412459795E8
1.403679665E8
1.394959065E8
1.38631041E8
1.377753205E8
1.36927098E8
1.360836605E8
1.352447035E8
1.344120025E8
1.33584808E8
1.327614245E8
1.31943423E8
1.311309105E8
1.303227655E8
1.29521627E8
1.287290395E8
1.27942809E8
1.27161055E8
1.263831755E8
1.2560933E8
1.248397065E8
1.24074654E8
1.233148605E8
1.22559988E8
1.21810921E8
1.21070635E8
1.20340134E8
1.19619263E8
1.189091425E8
1.182092625E8
1.175164565E8
1.168285585E8
1.161453695E8
1.1546606E8
1.14789963E8
1.1411824E8
1.1345161E8
1.12789193E8
1.12129745E8
1.114743555E8
1.108264955E8
1.10185585E8
1.095490225E8
1.08919843E8
1.083004995E8
1.07688446E8
1.070825685E8
1.064836615E8
1.058914915E8
1.05304692E8
1.047226075E8
1.0414623E8
1.03574601E8
1.030074865E8
1.024480495E8
1.018947705E8
1.013436075E8
1.00795337E8
1.002508905E8
9.97106415E7
9.9175618E7
9.864383E7
9.81134615E7
9.75857265E7
9.7061751E7
9.65406165E7
9.60215495E7
9.55073295E7
9.49992145E7
9.4494198E7
9.3993352E7
9.34998365E7
9.3012787E7
9.25316125E7
9.205613E7
9.15854775E7
9.1119896E7
9.06586125E7
9.0201194E7
8.974782E7
8.9296965E7
8.884854E7
8.8402613E7
8.7957754E7
8.7515258E7
8.70764105E7
8.664003E7
8.6206687E7
8.5777866E7
8.5352942E7
8.4929648E7
8.45068305E7
8.40861865E7
8.3668581E7
8.32530375E7
8.28404945E7
8.2431893E7
8.20256315E7
8.1620512E7
8.12170365E7
8.08155855E7
8.0416741E7
8.00225725E7
7.96344885E7
7.92523475E7
7.88766235E7
7.85068975E7
7.81416315E7
7.77806545E7
7.74231205E7
7.70680495E7
7.6716338E7
7.63677605E7
7.60228155E7
7.5683632E7
7.53480145E7
7.50120705E7
7.46758695E7
7.43413815E7
7.40108905E7
7.36848615E7
7.33613035E7
7.30406855E7
7.27243835E7
7.2411116E7
7.2100865E7
7.1794212E7
7.1489812E7
7.1188651E7
7.08928825E7
7.0601516E7
7.03134755E7
7.0029117E7
6.9748528E7
6.94721075E7
6.91999035E7
6.8931295E7
6.86656705E7
6.8402112E7
6.81412135E7
6.78842415E7
6.7630624E7
6.73803735E7
6.7133263E7
6.6887756E7
6.66459745E7
6.64109095E7
6.6181024E7
6.5954463E7
6.57311725E7
6.55112905E7
6.52953635E7
6.50834415E7
6.48755705E7
6.4672231E7
6.44732565E7
6.4278462E7
6.4086958E7
6.389746E7
6.3710936E7
6.35295435E7
6.33541545E7
6.31834725E7
6.3015422E7
6.2850152E7
6.2689451E7
6.253419E7
6.23817315E7
6.2227447E7
6.20724315E7
6.1918837E7
6.17604315E7
6.15930105E7
6.1420856E7
6.1246183E7
6.10656495E7
6.08748495E7
6.0674231E7
6.0468997E7
6.02587075E7
6.00391445E7
5.98116965E7
5.95787205E7
5.9340955E7
5.9100124E7
5.8855539E7
5.86053965E7
5.83512595E7
5.8095112E7
5.783585E7
5.7572741E7
5.73078145E7
5.704082E7
5.67695275E7
5.64951125E7
5.62194955E7
5.5944164E7
5.5670772E7
5.5397591E7
5.51239355E7
5.48524775E7
5.4583222E7
5.4315206E7
5.404843E7
5.3783032E7
5.3520787E7
5.326114E7
5.3002337E7
5.27461985E7
5.2493008E7
5.2241198E7
5.19909725E7
5.1742873E7
5.14988025E7
5.1259144E7
5.10211375E7
5.07843755E7
5.05486225E7
5.03134175E7
5.00808415E7
4.98495135E7
4.961813E7
4.9390514E7
4.91656795E7
4.89401435E7
4.87160235E7
4.8492757E7
4.82673885E7
4.80429545E7
4.78215645E7
4.75995815E7
4.7374685E7
4.71471945E7
4.6916438E7
4.6680374E7
4.64366895E7
4.61844695E7
4.59237115E7
4.56535745E7
4.5373896E7
4.508536E7
4.4787752E7
4.4481169E7
4.41669835E7
4.3847823E7
4.35263985E7
4.32028195E7
4.28770215E7
4.25513895E7
4.22280525E7
4.190841E7
4.1592823E7
4.12802935E7
4.09717555E7
4.06681025E7
4.03676785E7
4.00700675E7
3.9776111E7
3.94861995E7
3.9201101E7
3.8920643E7
3.86434915E7
3.83694495E7
3.81005285E7
3.783737E7
3.7576537E7
3.73176325E7
3.706445E7
3.6816344E7
3.65714675E7
3.63304275E7
3.6091717E7
3.58550545E7
3.5621967E7
3.53924355E7
3.5167946E7
3.4947281E7
3.47259385E7
3.4505917E7
3.4290422E7
3.4077226E7
3.3865855E7
3.36567835E7
3.3448674E7
3.3242768E7
3.3039483E7
3.28367005E7
3.2635879E7
3.2439592E7
3.2247215E7
3.20583925E7
3.1873452E7
3.1692132E7
3.15144005E7
3.13388875E7
3.1164977E7
3.09946495E7
3.0827524E7
3.0663173E7
3.0504799E7
3.0352211E7
3.020286E7
3.0057495E7
2.9915128E7
2.97740765E7
2.96372625E7
2.9506534E7
2.9379209E7
2.92520465E7
2.9124035E7
2.8996259E7
2.8867989E7
2.87361965E7
2.8599961E7
2.8459108E7
2.83116055E7
2.8156981E7
2.79982535E7
2.78383895E7
2.76771185E7
2.75136155E7
2.7349491E7
2.71862145E7
2.7024807E7
2.68673805E7
2.6714268E7
2.6564714E7
2.64196295E7
2.62787505E7
2.61407905E7
2.6006228E7
2.5875714E7
2.57501135E7
2.56299265E7
2.5512137E7
2.53938545E7
2.5275673E7
2.51587375E7
2.5044495E7
2.49334015E7
2.48230335E7
2.47132625E7
2.46061225E7
2.4500537E7
2.43957115E7
2.42927905E7
2.4191233E7
2.40905135E7
2.39910885E7
2.38928745E7
2.3796322E7
2.37020405E7
2.36099755E7
2.35195065E7
2.34298095E7
2.3342449E7
2.32593785E7
2.3178328E7
2.30972735E7
2.301864E7
2.2944792E7
2.28753535E7
2.280901E7
2.27447545E7
2.26821555E7
2.26219015E7
2.25660125E7
2.2514919E7
2.24673035E7
2.2424813E7
2.23893515E7
2.23592145E7
2.2333771E7
2.23132815E7
2.22963715E7
2.22824675E7
2.22689635E7
2.2251976E7
2.22328875E7
2.22140975E7
2.2195728E7
2.2179109E7
2.21646355E7
2.2152358E7
2.2143657E7
2.21373745E7
2.2131779E7
2.21259955E7
2.2117213E7
2.2103862E7
2.208605E7
2.206372E7
2.20397755E7
2.20176E7
2.19968545E7
2.19769465E7
2.19596365E7
2.19463885E7
2.1936173E7
2.19280495E7
2.19223725E7
2.19175015E7
2.1912033E7
2.1907652E7
2.19061005E7
2.190878E7
2.191556E7
2.19236255E7
2.193197E7
2.1940942E7
2.1950131E7
2.1960313E7
2.19716645E7
2.1984067E7
2.19992465E7
2.20173385E7
2.20356085E7
2.20520035E7
2.2068585E7
2.208811E7
2.21076425E7
2.21231725E7
2.2129293E7
2.21098135E7
2.20462755E7
2.1927604E7
2.17447185E7
2.1489839E7
2.1156041E7
2.0743547E7
2.0278304E7
1.97991215E7
1.93148815E7
1.87985565E7
1.82403635E7
1.7687435E7
1.71911795E7
1.67390785E7
1.62957145E7
1.5874158E7
1.5511637E7
1.52135795E7
1.4957904E7
1.472659E7
1.4512868E7
1.43131755E7
1.41259035E7
1.39518035E7
1.37904125E7
1.36391715E7
1.3495391E7
1.3358193E7
1.32269855E7
1.3097886E7
1.29677665E7
1.28378885E7
1.2708793E7
1.2579895E7
1.2452917E7
1.23297055E7
1.2210937E7
1.20965785E7
1.19856415E7
1.1877104E7
1.1769E7
1.1658684E7
1.154572E7
1.14306465E7
1.1313547E7
1.1195689E7
1.10789325E7
1.09647775E7
1.08548085E7
1.07502235E7
1.0650622E7
1.05536785E7
1.04587735E7
1.03685505E7
1.02832925E7
1.02006025E7
1.012041E7
1.0043824E7
9971301.0
9901635.5
9831087.0
9758389.0
9685469.5
9612619.5
9539411.0
9465116.5
9388918.5
9311990.5
9233878.5
9153309.5
9072408.0
8991824.0
8909552.5
8825357.5
8740231.0
8655456.5
8570743.5
8484217.5
8395854.0
8305205.5
8212184.0
8120264.5
8030452.5
7941315.0
7854277.5
7769600.0
7685916.0
7603407.0
7522009.0
7442400.0
7365794.0
7291021.5
7217048.5
7144542.0
7074019.0
7005656.5
6939066.0
6873534.0
6809395.0
6747139.5
6685617.0
6623443.0
6561447.0
6500988.0
6441483.5
6382009.5
6323247.5
6266901.0
6213503.5
6161669.5
6110222.0
6058757.5
6007679.0
5957968.5
5908495.5
5858460.5
5809832.5
5762360.0
5714608.5
5666988.5
5618862.5
5571078.5
5525686.5
5481273.0
5437717.0
5396434.0
5355565.5
5313823.0
5271140.0
5227262.5
5183741.0
5141298.0
5099808.0
5059046.0
5016841.5
4973786.0
4932172.5
4891318.5
4852202.5
4814655.0
4775661.0
4737668.0
4702495.0
4666776.0
4630806.0
4594914.0
4557073.0
4519391.5
4483581.0
4448937.5
4415352.5
4380741.0
4344865.5
4310809.0
4278053.0
4244734.0
4211367.0
4177577.0
4142495.0
4106592.5
4070945.5
4036714.0
4004711.5
3975128.5
3946558.5
3916564.0
3885320.0
3855861.0
3828935.0
3800957.0
3770147.5
3739639.5
3711425.0
3685005.5
3660714.0
3637743.0
3614361.0
3590316.5
3565957.0
3542124.0
3518946.5
3495958.5
3473971.5
3452202.5
3429356.5
3406953.0
3385983.0
3366770.0
3348529.0
3327478.5
3304065.0
3282383.5
3262053.0
3242774.0
3225406.0
3206713.0
3185622.0
3165607.5
3147291.0
3129305.0
3112159.0
3095705.0
3079079.0
3063546.5
3049738.5
3035749.0
3021540.5
3008980.0
2997485.0
2984431.5
2968396.0
2950590.0
2931830.5
2911467.5
2891930.0
2875315.5
2859750.5
2846343.0
2837045.0
2830439.0
2828413.5
2833073.0
2842359.0
2856740.5
2877176.5
2901238.0
2927403.0
2953853.5
2976207.0
2990612.5
2995902.5
2992542.5
2979534.5
2956012.0
2924444.0
2886784.5
2843425.5
2796594.5
2748288.5
2698845.0
2649561.0
2602034.5
2556594.0
2514001.0
2475533.5
2440958.0
2409961.0
2382930.0
2358447.0
2334496.0
2310505.5
2287300.5
2266774.0
2248265.5
2229347.5
2210578.0
2192055.0
2172938.0
2155068.0
2138427.0
2121392.5
2104720.0
2088325.5
2071854.0
2055920.0
2040251.0
2026152.0
2013928.5
2000182.0
1985383.5
1973729.5
1964920.0
1956505.0
1948718.0
1941524.5
1934308.5
1928420.5
1923845.5
1919005.0
1914983.0
1911894.5
1907311.5
1900602.0
1891628.5
1880977.5
1870476.5
1860024.5
1851521.5
1847730.0
1845955.5
1844839.5
1846850.0
1852381.0
1862378.0
1878333.5
1899722.0
1926938.0
1959244.0
1992777.0
2024448.5
2052405.5
2073865.0
2086239.0
2089083.0
2081861.5
2063454.0
2036385.0
2003923.0
1965806.5
1922243.0
1875405.0
1828441.0
1784000.5
1741589.5
1701373.5
1664664.0
1630641.5
1600492.5
1575360.0
1552355.5
1530156.0
1508918.5
1488584.0
1470491.5
1454034.5
1438922.0
1427027.0
1415833.5
1401947.5
1387607.0
1374865.5
1361880.0
1347985.5
1335356.5
1324050.0
1312120.0
1300618.5
1290481.0
1279831.0
1268538.5
1257448.0
1246188.0
1235034.0
1223433.5
1209787.5
1195420.5
1183635.5
1174473.5
1165529.5
1156955.0
1149406.0
1140848.5
1130667.0
1120726.5
1111351.0
1101069.5
1089767.0
1079455.0
1070230.0
1059591.0
1047543.0
1036607.0
1028297.0
1021801.5
1014549.5
1006343.0
998835.5
991063.5
982700.0
975257.0
967612.0
958415.0
949593.0
943196.5
938718.5
934017.5
927168.0
919280.5
913945.0
910437.0
905483.0
901285.5
898830.0
894531.0
889114.0
883712.5
877038.0
871116.5
866237.0
861148.0
857940.5
856443.5
854816.5
852337.0
848493.5
845904.5
845671.5
844960.5
843170.0
840179.5
837099.0
836531.0
835774.5
833501.5
833108.5
832950.0
831501.0
832157.0
833974.5
833203.0
830247.0
826855.0
823430.5
819908.5
816220.0
812938.5
810814.5
809413.5
807981.5
807246.5
809390.0
815973.5
825819.5
837974.5
854109.0
873884.5
896059.5
921589.5
948068.5
971498.5
990847.5
1004361.0
1011690.5
1014005.5
1009562.5
998017.5
980377.0
957463.5
932729.5
906090.0
875724.0
846204.0
819626.5
792417.0
764841.5
740204.0
719770.5
702657.0
687767.0
674526.0
661865.5
650085.5
640243.0
631550.0
623589.0
616039.5
608865.5
604534.5
602629.5
599615.0
596149.0
594148.0
591610.5
587555.0
585197.5
585419.0
585307.0
585211.0
586210.5
586954.5
589547.5
595352.5
601321.5
607904.0
616626.0
625133.0
632791.0
642007.0
654075.0
667813.0
682518.0
699507.5
718349.0
738374.5
761410.5
787829.0
817280.5
850277.0
886854.5
929022.5
978344.0
1032647.0
1089656.0
1147402.0
1203887.5
1258939.0
1312455.0
1363619.5
1411447.0
1454687.0
1493640.5
1530190.5
1564439.5
1593833.5
1617804.0
1639041.5
1658335.5
1674984.5
1688822.0
1698386.0
1703591.5
1704593.5
1698563.0
1686393.5
1672315.0
1655988.0
1635703.0
1612739.5
1589112.5
1565696.5
1542080.5
1517769.5
1492778.5
1468263.0
1445789.5
1424933.0
1406484.0
1392018.5
1378148.5
1362142.0
1345812.5
1329436.5
1313007.5
1296883.0
1278253.0
1256169.5
1233399.0
1210370.5
1184948.5
1156786.5
1128170.5
1100172.5
1070912.0
1040226.5
1011128.0
984997.5
960107.0
935442.0
913195.0
895650.0
881676.5
869210.0
858543.5
851228.5
847654.0
847175.0
850647.0
859710.0
873573.0
891718.0
915615.5
944138.0
976367.5
1014796.5
1056426.0
1093574.0
1124871.0
1150916.5
1169232.5
1181422.0
1191462.0
1198446.0
1200146.0
1198804.0
1199468.0
1204886.5
1215051.5
1230196.5
1250374.5
1274409.0
1300220.0
1325528.0
1349870.0
1372915.5
1392168.0
1405810.5
1413393.5
1414805.5
1411391.5
1404359.5
1393381.0
1378879.5
1363509.5
1349263.5
1334591.0
1318852.5
1304360.0
1290616.0
1276074.0
1262273.5
1249316.0
1235514.5
1221169.0
1206446.5
1189487.0
1169208.5
1147162.0
1124569.5
1100327.0
1073125.0
1042173.0
1008526.5
974964.0
941555.5
907446.5
873126.0
837402.0
801453.0
768930.0
738278.0
707374.5
678539.5
651933.5
625597.0
600655.0
578916.0
559278.5
539346.0
518518.5
498263.5
479715.0
462278.0
445848.5
430972.5
415618.5
399420.5
386544.5
376791.5
366135.0
354413.5
341788.0
329192.0
319956.5
312110.5
301942.0
291103.5
281430.5
273878.0
269040.5
264029.5
257308.5
251083.5
245768.5
239460.5
231355.0
223232.0
217185.0
212118.0
206497.5
201379.0
197443.0
193663.0
188666.5
182469.0
177619.5
175107.0
172756.5
170012.0
167190.5
164071.0
162442.5
161657.0
158021.0
152943.5
149345.5
145538.5
141276.5
138263.5
135659.5
133859.5
134638.5
135802.0
134594.5
132635.0
131072.5
128446.0
125906.5
125579.5
126278.0
126531.0
125979.0
124741.5
124337.5
124481.5
122525.5
118282.0
114357.5
112770.0
112739.0
112482.0
111748.5
109689.0
106322.5
104385.5
103808.0
103296.5
104034.5
104551.0
103166.5
101983.5
101360.0
100429.0
99648.5
98637.5
98357.0
99648.5
99580.5
97221.5
95275.0
94070.5
92855.0
92235.0
90974.5
88191.0
86985.5
88278.0
88521.0
87370.0
86842.0
86152.5
85256.5
84988.5
84189.0
83207.0
82968.5
82122.5
81110.5
81378.5
81914.5
82442.0
83556.5
84233.5
83666.5
81660.0
79084.5
78633.5
80129.5
80479.5
79959.0
80318.0
81048.5
82252.5
83796.0
83943.5
83622.0
84313.5
83825.5
81849.5
80705.5
79270.5
77080.5
77038.0
78488.5
78786.5
78446.5
78095.5
77523.5
76792.0
75477.0
74009.5
72988.0
72026.5
71408.0
70771.0
69493.0
69158.0
69910.5
69621.5
68652.5
68218.0
67566.5
66497.0
65643.0
65181.0
65347.5
65214.0
63628.5
62292.5
62464.0
62569.5
62615.0
63763.0
65247.5
66650.0
68065.5
68656.5
68540.0
68688.0
68957.0
68415.0
67311.0
67409.0
68762.5
69505.0
69331.0
68566.0
67202.5
66587.0
66817.5
66242.5
65958.5
66997.0
66658.5
65096.0
65405.5
65611.0
63935.5
63982.0
65858.0
66336.0
66069.0
66344.5
66908.5
68240.0
70594.0
72564.5
72072.5
70407.0
70382.5
70075.5
67879.0
65947.5
64454.0
63110.0
62631.5
62612.0
63035.0
62789.5
61344.5
61099.5
61518.0
61155.0
61523.0
61700.0
60697.0
60570.5
61068.0
60900.0
61021.5
61354.0
60286.5
58604.0
58430.5
58427.5
56933.0
55587.0
55007.5
55101.0
56054.0
55748.5
53832.0
51880.5
50166.5
50875.5
54273.5
56156.5
56198.5
56548.0
56212.5
55343.0
55860.5
57120.0
57469.5
57240.5
56396.0
54144.5
52517.0
53016.5
53725.5
54215.0
54628.0
53608.5
52145.0
52071.0
53278.0
54899.5
55816.0
55422.0
53304.5
50071.0
48440.0
49267.5
51270.0
53449.5
53900.0
52746.0
52420.0
52682.0
52957.5
53759.5
53611.0
52183.5
51823.5
53053.5
54089.5
54208.0
54256.0
54623.0
54649.5
53835.0
53131.5
53652.0
54486.5
55375.0
56987.5
56829.5
54303.5
53558.5
54915.0
55580.5
55536.5
54760.0
53300.0
52745.0
53218.0
53793.5
54194.0
54409.5
54833.5
55415.5
55394.0
54765.0
54314.0
54266.5
54257.0
54071.0
53346.0
52480.5
52677.0
53254.0
53072.5
52671.5
51835.0
50634.0
50579.0
51365.0
51826.0
52104.5
52464.0
53004.5
53932.0
55906.5
59052.0
61199.0
60853.5
59560.5
58882.0
58777.5
58456.0
56647.5
53245.0
51578.5
54360.0
57761.5
57983.0
57867.0
58775.5
58501.5
57752.0
57265.0
56370.5
56299.5
57269.0
57818.0
57833.5
58233.0
59504.5
60226.0
59805.0
61029.0
63713.0
64520.0
64663.0
66175.5
67247.0
67346.0
67532.0
67243.5
65990.5
65001.5
65994.5
67801.5
67234.5
65130.0
64483.5
65060.0
65280.0
63831.5
61372.5
61230.0
63155.0
64086.0
63904.5
62744.0
61210.0
61344.0
62094.5
62433.5
63537.0
64407.0
64144.5
63586.5
63287.0
64287.5
66079.0
66637.5
66186.0
65867.5
66032.5
66168.0
65253.5
64280.0
64349.0
63863.0
62133.0
60603.0
59370.5
57551.0
56371.0
56984.5
57379.5
56623.0
55931.0
54977.0
54755.0
56220.0
56334.0
54990.5
54837.5
54549.5
53847.5
54492.5
55104.5
54695.5
54554.0
54954.0
54694.0
52460.5
49313.5
47676.0
47023.0
45605.0
43950.0
43247.0
43729.0
45290.0
47095.0
47480.0
46720.0
46949.0
47638.5
46945.0
45734.0
45048.0
44827.0
45463.5
46415.5
47119.0
48414.0
49660.0
49661.0
50029.5
51693.5
52575.0
52532.0
53299.5
53290.5
50811.5
48794.5
49226.5
49396.5
47841.5
46270.0
45035.5
43986.5
44073.0
44142.5
43075.5
42556.5
42879.0
43747.5
45790.0
46553.5
45151.5
44686.5
44162.5
41967.5
41393.0
43029.5
44202.5
44053.0
42403.0
40654.0
40758.0
41599.5
42410.5
43956.5
44992.0
44945.0
45315.5
44876.0
42119.5
40838.5
43770.5
47264.0
48442.5
48074.5
46895.0
46090.5
46235.5
45899.0
45077.0
45188.0
45851.0
45562.0
44539.0
44070.0
43444.0
42137.5
41622.5
41883.5
43311.5
46809.5
49140.0
48862.0
47997.0
45383.0
42412.5
43075.5
44610.5
44586.0
45389.0
45801.5
44203.5
43470.5
44431.0
44431.5
43170.0
42896.0
43311.0
42251.0
40880.5
41047.5
40828.5
39072.0
38314.0
39799.5
41385.0
41787.0
42026.0
42236.0
41655.0
41270.0
42717.5
45248.5
46573.0
46706.5
46982.0
46485.5
45167.0
45313.0
46405.5
45893.0
43665.0
41664.5
41588.0
42645.0
43428.5
44745.5
46109.0
46419.5
47549.5
48998.5
47942.5
46562.0
47895.0
49962.5
50428.5
49730.5
49038.0
49009.0
49946.0
51929.5
53210.5
51604.0
48873.5
47814.5
47942.0
48548.0
49538.0
50499.0
52018.5
53040.0
51602.5
49405.0
48384.0
48130.0
48366.5
48767.0
49325.5
49767.0
49179.0
49082.0
49888.0
48911.0
47398.0
48139.0
48972.5
47793.0
46283.0
45924.0
45776.5
45253.0
45658.0
46832.0
47270.0
47316.0
47846.5
48722.0
48847.0
47939.0
48021.5
48612.5
47339.0
45837.0
44842.0
42878.5
42190.0
43992.0
45977.5
47858.5
49645.5
50190.5
50500.0
51361.0
50834.0
48706.5
47689.5
48517.5
50413.0
53025.0
53893.0
52281.0
51643.5
52679.5
53858.5
55209.5
55452.5
53602.5
51052.5
49319.5
49422.0
50477.0
50778.5
50795.5
51346.5
52149.0
52171.0
51159.0
51468.0
53274.0
53461.5
52298.0
51966.5
52053.0
51242.0
49162.5
47489.5
48222.5
49977.0
49806.5
48089.0
48319.0
50286.5
49716.5
47517.5
47075.5
46771.0
46216.5
46933.0
47151.5
46263.0
45106.0
43904.5
44397.5
45661.0
44981.5
43950.5
43939.0
44141.0
45018.5
46187.5
46895.0
47139.5
46498.0
46111.5
46149.0
44545.5
43075.5
44330.5
46282.0
47230.0
47406.0
46631.0
45633.5
45007.5
44142.5
43810.5
45432.0
47535.0
47973.0
48106.0
49361.0
50840.5
52899.5
54749.5
53983.5
52688.0
53007.0
52766.0
52272.5
52945.0
52778.0
51858.0
52705.0
54484.5
55153.5
55089.5
54610.0
53969.5
55167.0
57362.5
57049.5
55040.5
54106.0
54630.0
55807.5
55310.5
53496.5
53756.0
54596.5
54113.0
54107.5
53600.0
52426.5
52728.0
52899.0
52273.0
52101.5
51210.0
50371.5
51104.5
51882.0
52220.0
52176.5
51108.5
50277.0
50024.0
49029.5
47827.0
46840.0
45782.5
46685.5
50242.5
53000.0
53064.5
51818.5
50471.0
50176.0
51010.5
51311.0
51093.5
50951.0
49971.5
48507.0
47621.5
47046.5
46532.5
46286.0
46758.0
47889.5
48563.0
48910.5
49773.0
50136.5
49486.5
49158.0
49849.5
51078.5
51689.0
50926.0
49888.0
49435.0
48870.5
47934.5
46811.5
45996.5
46640.5
48359.5
49386.0
49098.5
48501.0
48878.0
49324.5
48102.5
46040.0
44449.5
44360.5
46698.5
48972.5
48746.5
47490.0
47149.0
48358.0
48487.5
45200.5
42460.0
41593.0
39355.0
37756.0
38042.5
38076.0
39130.5
40632.5
40453.5
40311.0
41244.0
43234.5
45661.0
46125.5
44664.0
42173.0
38862.5
37301.0
38752.5
40956.5
41374.5
40489.5
41684.5
44009.0
44284.0
44729.5
46180.0
47098.0
48482.5
48185.0
45382.5
44780.5
45716.5
45136.5
44355.5
42755.0
40230.0
39720.5
40655.5
41341.5
42053.5
42260.5
41887.0
41171.0
39768.5
38878.0
39268.0
39938.0
40685.5
41827.5
43033.5
43232.5
41850.0
40809.5
40970.5
40184.0
38427.0
37524.0
37920.0
39379.5
40335.5
39850.0
39449.0
39269.0
38889.0
39416.5
40733.5
41795.5
41517.0
39752.5
38866.5
39265.0
38877.5
38378.0
38889.5
39285.0
38943.5
38879.5
39511.5
38946.5
37402.5
37721.0
38141.5
36980.5
37431.5
38486.0
37551.0
37993.0
41140.5
43385.5
42562.0
39214.0
35771.5
34677.5
36592.5
40348.0
43091.5
43799.0
43877.0
43241.5
41963.5
41192.5
40509.5
39845.0
39894.0
40241.5
40902.5
41848.0
41986.5
40920.0
39079.0
37522.5
37469.5
38395.5
39130.0
39656.5
40351.5
41386.0
42172.5
41881.5
41108.0
40366.5
38988.0
37612.0
37704.5
38529.5
38260.5
36697.0
35318.0
35390.5
35854.5
34967.0
34091.0
34882.0
36129.0
37966.0
40462.0
39944.5
36519.5
34573.5
34384.5
35315.5
37350.5
37642.5
36221.5
34928.5
32759.5
31413.5
32617.5
33986.5
35059.5
35589.5
34012.0
31729.0
29768.5
28375.5
28770.0
29967.0
31669.0
34102.0
34537.0
32996.5
31928.0
31532.0
32373.0
33837.0
34341.5
35666.0
37580.5
36742.5
34833.5
36433.5
40918.0
43550.5
43113.0
43018.5
44368.0
45376.5
45432.5
44242.5
43017.5
44124.5
45913.0
46294.0
46992.0
47803.0
46739.0
45300.0
45149.0
45431.0
46214.5
47993.5
49516.5
50392.5
51883.5
53237.0
52279.0
49897.0
48250.5
46593.0
44442.5
43809.0
44651.0
44732.5
43873.0
43241.5
42952.0
42163.5
40442.5
38894.5
38534.5
39375.0
41676.0
44263.0
44673.0
43133.0
41849.5
41766.0
42411.5
43048.0
43255.0
42564.5
41756.5
42309.0
42521.5
41424.5
41883.5
43421.5
44063.5
45349.5
46284.5
45003.5
43927.0
44621.0
46348.5
47839.0
48203.5
48630.5
48251.5
45750.0
44250.5
43914.5
42614.0
42976.0
45088.5
45538.0
44919.5
45071.0
45804.0
45779.5
44897.0
45384.0
46747.0
47286.5
48210.0
48359.0
46270.0
44666.5
44399.0
44403.0
44913.0
44989.0
44029.5
43169.0
43144.0
43860.5
44646.5
45671.5
47229.0
47933.0
47655.0
47457.0
46950.0
45900.0
43851.5
40507.5
38789.5
40364.0
42177.0
42620.0
42835.0
42000.5
39932.5
39489.0
40732.0
40644.0
39086.0
37923.0
38220.0
40050.0
41274.5
40203.0
38650.5
38450.5
39268.5
40358.5
41146.0
41273.5
40894.5
40652.5
40875.0
41158.5
41434.0
41527.0
40934.0
39974.0
38347.0
35982.0
35143.5
35789.5
35379.0
35242.0
36998.5
38199.0
38355.0
39089.0
39314.5
38524.0
38372.0
38810.5
38825.0
38521.5
38162.5
37736.5
37556.0
38090.0
38498.0
37781.5
37555.5
38143.0
36868.5
34921.5
35040.0
34825.5
32823.5
31388.5
30996.5
31347.0
32307.0
32253.0
31841.0
32262.0
31319.0
29895.5
31411.0
33738.0
34457.0
35209.0
35729.0
35516.5
36214.0
37207.5
37485.0
37942.0
38136.5
37099.5
35911.5
35763.0
35261.5
33078.0
31692.0
32719.0
33662.0
33576.5
33776.0
34330.5
34932.5
35484.0
36407.0
38153.5
39228.5
38283.5
36595.0
35968.5
36010.0
35443.0
34993.0
34976.0
34327.0
34191.5
35025.0
34841.0
33772.0
33088.5
33153.5
33766.0
34099.5
34559.0
34748.5
33303.5
32102.0
32103.0
32305.0
34073.5
36394.0
36393.0
35058.0
33975.0
33649.0
34069.5
33980.0
33396.5
33256.0
33611.5
33729.0
32535.0
31645.0
33413.0
36409.0
38288.0
37986.5
36278.5
36169.5
38101.0
39548.5
39837.5
39853.5
40027.0
40362.5
41103.0
41952.5
41660.5
40822.5
40778.0
40947.5
40805.5
39803.0
37971.5
36882.0
36196.0
35551.0
35765.5
34942.5
32793.5
32511.0
34666.0
37511.0
39079.5
38049.5
35941.5
34889.5
35051.5
35409.5
35373.0
35562.0
35871.0
36012.0
36605.0
36730.5
36310.0
37374.5
39196.0
39468.0
38379.5
38027.0
39257.0
39349.0
37046.5
35666.5
36579.5
37871.5
38318.0
38329.0
39198.0
39530.0
37515.5
36239.5
36690.5
35770.5
34816.0
35761.0
36519.0
36953.0
37254.0
34863.5
30954.5
30120.0
32097.5
33294.5
33933.5
35779.0
37806.5
39174.0
40243.5
40092.5
37968.5
35146.5
33766.5
34203.0
34599.5
34527.0
34411.0
33064.5
31512.5
32031.5
33936.5
36366.0
38563.5
39550.0
40338.0
40497.0
38752.0
36951.5
36404.0
36742.0
37474.5
37861.5
38536.0
39375.5
39511.5
39760.0
39166.5
37933.5
39116.0
41466.5
42934.0
43574.0
42155.5
40924.0
42238.0
43627.0
44964.5
46135.5
44340.5
40943.5
38724.0
37828.5
37897.0
38794.0
40719.0
42076.5
41275.0
40188.0
39994.0
40871.0
43081.0
44280.5
44146.5
45252.0
47011.0
47139.5
45406.5
43958.5
44229.0
44562.5
44573.0
45320.5
45717.5
44609.0
42033.0
39648.5
39318.0
40114.0
41647.0
43899.5
45146.0
45731.0
45491.0
43236.0
41340.0
40475.5
39033.5
37906.0
37100.5
36311.5
36952.0
39054.0
41473.0
42493.5
41978.0
42765.0
44710.0
44821.5
43309.5
42078.5
41607.5
41587.0
41759.0
41214.0
39056.5
36896.0
35999.0
34953.5
34271.0
35631.0
37769.0
39316.5
40762.5
41740.0
40678.5
38378.5
37586.0
38522.0
40380.5
42623.5
42996.5
41837.0
41687.5
41767.5
41414.0
41213.5
40364.0
39251.0
38475.5
37800.0
37395.5
36182.0
34736.0
35064.0
35316.0
34961.5
36375.0
38116.5
38448.0
38201.5
37917.0
38836.5
39942.0
38401.0
36416.0
36052.0
34929.5
33347.5
33568.5
34872.5
35269.0
34714.5
35526.0
37367.5
37836.5
38515.0
39618.5
38788.0
37594.0
36648.0
35952.0
37696.5
38948.5
37946.5
37675.5
36219.5
33919.5
34526.5
35078.5
34704.5
35563.5
35363.5
34926.0
35907.0
35957.0
35997.5
37346.0
38350.0
39105.5
40327.0
41610.5
41710.0
40178.5
38865.0
38220.5
38084.5
39126.5
39165.0
37395.5
36518.5
36562.0
36445.5
36655.0
37238.0
38477.0
39786.5
38800.5
35398.5
32819.5
32859.5
33747.5
34600.5
35801.0
35479.0
33455.5
32455.5
32570.5
32841.0
33452.0
33639.5
33508.0
33680.0
32951.0
31458.0
31196.5
32680.5
35715.5
39635.5
41657.0
40164.0
37359.0
35768.0
35613.0
35524.0
34694.0
34349.5
34510.5
33634.0
32896.5
33027.0
31759.5
29384.0
28850.5
31517.0
35224.5
35479.5
32988.5
32802.0
33968.5
33846.0
34701.5
36747.0
38154.0
39354.0
40015.5
40423.0
41599.5
41532.0
40062.0
39649.0
39481.0
38830.5
38842.0
38856.0
38481.0
38003.0
37038.0
35955.0
34834.5
33978.5
33876.5
33465.5
33710.5
35873.5
37532.0
38046.0
38630.5
39246.5
40851.5
42327.0
41501.0
40106.0
39383.5
39424.0
40840.5
41240.0
39344.0
37925.0
37933.5
37982.0
37419.5
36548.0
36185.5
37023.0
38708.5
39176.0
38162.5
39025.0
42069.5
43747.0
43246.0
42379.0
42039.5
41082.0
38484.5
35942.5
34720.5
34177.5
34509.5
35982.5
37906.5
39063.0
38861.0
39109.5
41435.5
44687.5
46572.0
46099.5
45109.0
45221.0
45595.0
45744.0
45159.5
44128.5
44875.0
46521.0
46989.0
46768.0
45128.0
42608.0
41794.0
41332.5
40255.0
40879.5
42224.0
41903.0
41281.5
42669.5
45988.5
48834.5
49143.5
47778.5
46910.5
47366.0
47961.0
46951.5
45778.5
47215.0
48808.0
47970.5
48608.0
52272.0
55240.5
57047.5
58410.0
58204.0
58246.5
61179.5
65712.5
67911.5
66037.5
64088.5
65705.5
68135.0
68784.0
69610.5
71938.5
74716.0
78135.0
83262.0
88782.0
93460.0
98067.5
102332.5
107200.5
114964.5
123575.5
131320.0
141100.5
153476.0
166993.0
182740.0
201205.5
222078.0
246851.0
276597.0
311461.0
352700.0
402059.0
460404.5
526405.5
595702.0
662574.0
721102.0
767049.0
800837.0
824350.0
838534.5
845485.0
844629.5
833401.0
812940.0
782886.5
741303.0
691757.0
638484.5
584039.0
532418.0
485901.5
446194.0
415794.5
394182.5
379410.5
370495.5
367595.0
371583.0
381539.0
396301.5
416497.5
443425.5
477968.0
518107.0
562985.5
617456.0
684011.0
761050.5
849865.5
951540.5
1062146.0
1174298.0
1280851.0
1376700.5
1456124.0
1514385.5
1552038.5
1572988.0
1579836.0
1568978.0
1534544.5
1477781.0
1402155.0
1308891.0
1202547.5
1088866.5
973624.0
865008.5
767793.5
682424.0
610129.5
551992.5
506398.0
469963.5
440833.5
418834.0
403586.5
395748.5
394683.0
397239.5
402977.5
413280.5
428541.5
449962.5
478524.5
514182.0
556930.0
607133.0
663364.5
718980.5
768426.0
811671.5
846169.0
869050.0
882713.5
888755.0
887586.5
878746.0
858539.5
826436.5
784211.0
730451.0
666375.5
598260.5
532041.0
469733.5
411270.5
359604.0
317145.5
281811.0
252452.5
228287.0
207242.5
190312.5
178555.0
170004.0
162975.5
156799.0
151501.0
146576.5
140814.0
135284.5
130955.0
126170.0
120570.5
116145.0
114208.5
112709.5
108353.0
103020.0
100473.0
98586.5
94518.0
90068.0
86817.0
84200.5
81456.0
78082.0
75242.0
73978.0
72608.5
70608.0
69224.5
67756.0
66321.0
66403.5
66813.0
66343.5
65664.5
64701.0
63289.0
61907.0
61452.0
62184.5
61816.0
59435.0
57573.5
57171.5
57222.0
57392.5
57422.5
56230.0
53204.5
50950.0
51545.5
52380.5
52200.0
52102.0
51452.0
50528.0
49608.0
48139.0
47258.0
46451.5
45165.0
45688.5
48428.0
52571.5
56573.5
57621.5
57256.5
57445.5
56158.5
53698.0
51460.5
49631.5
49576.5
50391.0
49749.5
47906.5
46255.5
45904.0
45642.0
43939.5
42815.0
42814.0
42252.5
42040.5
42589.5
42827.5
42983.0
42528.5
40793.5
39688.5
40626.0
41486.5
40688.0
40315.5
41144.5
41386.5
41054.0
40547.5
40206.0
41569.0
43134.0
42793.5
42724.0
43250.5
41778.0
39268.5
38070.0
37995.5
37999.5
37393.5
36365.0
35303.5
33962.0
33374.5
34660.0
36323.5
36974.0
36632.5
35262.5
33895.5
33609.5
34031.0
34734.5
34688.0
33418.5
32677.0
32893.0
33231.0
34376.5
36284.5
38287.0
40781.0
42704.0
41952.0
39357.0
38015.5
38775.0
39579.0
38740.0
36451.0
34526.5
34102.5
33857.0
33366.0
33315.0
32848.5
32754.5
34844.0
37732.5
39005.0
37808.0
36033.0
36192.0
36536.0
35536.5
35000.5
34314.5
33023.0
33406.0
34445.5
33973.0
33390.5
33612.0
33912.0
34804.0
35378.5
33151.0
30279.0
30418.0
32023.5
33110.5
33503.5
33087.5
33509.0
34033.0
32945.0
33101.0
33982.5
32681.0
32215.0
33720.0
34789.5
35540.5
35930.0
36284.5
36711.5
35708.5
34746.0
34376.5
32769.0
32082.0
33306.5
34118.0
34973.0
36230.0
36934.0
37350.5
36738.0
34639.0
32782.0
32177.5
32173.5
32453.0
33548.5
34502.5
33769.5
33074.0
33882.0
33994.5
32911.0
32758.5
33819.0
35113.5
35821.0
35580.0
35384.0
35084.5
33651.5
33296.0
35418.5
37042.5
36935.0
36525.5
36296.0
36468.5
36503.0
36534.0
37934.5
38642.5
36727.5
34779.0
34093.0
34302.5
35883.0
36907.0
34918.0
31842.0
31197.0
31624.5
29989.0
29062.0
31247.0
33454.5
34896.5
35583.0
34011.0
32905.0
33901.0
34717.0
35232.0
35369.5
34973.0
35165.5
35266.5
35822.5
37094.0
36243.5
35551.0
38707.5
41333.0
40360.0
39459.0
40244.5
41082.0
41312.0
40990.5
40604.5
40927.0
41283.0
40771.0
40434.0
40700.5
40092.0
38592.5
37439.0
36296.5
34807.5
34441.5
35771.5
37159.0
37807.5
37963.0
37428.5
36765.5
36226.5
35810.0
37053.5
39301.5
40211.5
40317.0
39838.5
38678.5
38800.5
39886.0
40257.5
39746.5
38535.5
39035.5
41977.0
43352.5
42894.0
43392.5
43653.5
42629.5
41713.0
41124.0
39921.0
38402.5
39222.5
42861.5
44770.5
42543.0
39190.5
37302.5
36717.0
36901.5
37543.5
37094.0
34698.5
32648.5
31991.5
31155.5
30840.0
32192.5
33953.5
35133.0
35190.0
34065.5
33229.0
33727.0
35379.0
37064.0
37406.0
36832.0
36151.5
34724.5
32486.0
30881.0
31369.0
32794.5
32225.0
30575.0
31202.0
33622.0
35628.0
36685.0
36408.5
35040.0
34135.5
34229.0
33836.5
32630.5
33265.0
35828.0
36332.0
34996.0
35916.0
39464.5
43584.0
46059.5
45423.0
44571.0
45809.5
46843.0
47703.0
49496.0
50224.0
50573.5
52317.5
53769.0
54741.5
56320.0
58043.5
60530.0
63947.5
67220.5
70880.0
75390.0
79746.0
83790.5
89868.5
99300.5
107848.5
112614.0
117149.0
122875.5
129145.0
137971.5
148651.5
160157.0
174955.5
192146.0
208547.0
222606.0
232073.5
236628.5
237407.5
233001.0
223943.5
213081.0
200443.0
186439.5
173641.5
162225.5
151312.0
142083.0
135024.5
129439.5
126028.5
125363.0
126306.0
127804.0
129957.0
133348.0
137132.5
139566.5
141756.0
145845.0
151345.5
158092.5
166321.5
173804.0
180550.5
190121.5
201629.0
210398.5
216011.5
219547.0
219022.5
214697.5
209172.0
201936.0
192330.0
182149.5
172510.5
163536.5
154659.0
144913.0
135567.5
128661.5
123661.0
119506.0
116615.5
114285.0
110980.0
108317.5
108145.5
108327.0
107826.0
107956.5
107559.0
106298.0
106217.0
106725.5
106997.0
108640.0
111866.0
115717.5
119499.0
121954.5
123587.0
126440.5
130882.5
136201.0
141204.0
145169.5
149842.0
156285.0
163933.0
173189.0
182584.5
190905.0
201393.0
214876.5
229950.0
248936.0
270981.0
291146.5
308540.5
324108.0
337911.5
349706.0
357924.0
363452.5
369268.5
375140.5
380443.5
386968.5
395324.0
402816.5
406245.5
406021.0
403393.5
396528.5
384902.0
370572.5
354393.5
337611.0
322743.0
310108.5
298011.0
286778.5
279140.5
275846.5
275718.0
278835.0
284468.5
291393.0
301118.5
314008.0
327320.0
339783.5
351182.5
359771.5
364579.5
366826.0
368211.0
369819.5
371876.5
374091.0
376407.5
378389.0
378426.0
374918.5
367129.0
354987.5
339603.5
322765.5
304889.5
285369.0
265499.5
247712.0
231314.0
214375.0
198838.0
187169.5
178065.5
169888.0
162426.5
155281.5
148839.0
143587.0
139236.0
136948.0
136990.5
136829.0
137054.0
139945.0
142071.0
140738.0
140266.0
142752.5
144649.0
145666.5
149542.0
156004.0
160771.0
162423.0
162978.5
164672.0
168417.5
172318.5
175173.0
178905.5
182841.5
185377.0
188638.5
193770.5
201298.5
212409.5
225198.0
239395.0
256349.5
272851.5
287328.0
301111.5
311668.0
317208.0
319467.0
318392.5
312171.0
301283.5
289691.0
279519.5
268605.0
257268.0
247477.5
237902.0
229339.5
224616.5
222121.5
219370.5
216450.0
213442.0
210413.0
207359.5
204762.5
205307.5
209173.5
212296.0
215319.0
223438.0
235941.0
248799.0
262928.5
279827.0
296818.0
311043.0
321185.0
325746.5
324458.5
318792.0
309066.0
294959.5
278258.0
260991.5
243178.0
224663.5
206780.0
190990.5
177805.5
167945.0
161019.0
154453.0
148493.5
145077.0
142202.5
138821.0
135942.0
131699.5
126366.5
122584.0
119209.0
115516.0
112960.5
111580.5
111402.5
112149.5
113046.0
114103.0
114109.5
112618.5
111278.5
109323.0
105710.0
102899.0
101963.5
101074.0
100431.5
101217.0
102181.0
102233.0
101427.5
100012.5
100067.5
101680.5
101717.5
101254.5
102030.5
101254.5
99352.0
98640.5
97660.0
96850.0
97783.5
98649.0
98647.5
98810.0
99202.5
99921.0
100987.0
101479.5
100872.0
99942.0
99432.0
99848.0
102142.0
104742.5
104835.0
103780.0
103265.5
102068.5
100126.5
98042.5
96516.0
96055.0
94508.0
91871.5
90619.5
89823.5
89536.0
90773.5
90600.0
88992.5
89321.0
91273.0
93624.5
95947.0
97384.0
98090.0
97989.0
97226.0
96588.0
95604.5
94713.0
94510.5
94081.0
93716.5
92355.0
88402.0
85321.0
85331.5
85290.5
83487.5
81057.0
80337.0
82203.0
82688.0
79740.5
77191.0
76592.5
76166.0
75878.5
75853.5
75513.5
75419.5
75571.0
75131.0
75094.0
76316.5
76771.5
75321.5
73849.0
73389.5
73162.0
72999.0
73352.5
73629.0
72452.5
70372.5
70055.5
72328.0
75123.5
76723.5
77195.5
77021.0
76882.5
78100.0
80602.0
82369.0
82400.0
81458.0
80640.0
80038.5
78069.0
74831.5
73071.5
73131.5
73801.0
75848.5
78658.0
79735.5
78840.5
77012.0
74608.5
72221.0
70341.0
69559.0
70642.5
71644.0
70024.5
68189.5
68895.0
69584.0
68236.0
67160.5
67785.0
68088.0
67256.5
68400.0
71399.5
70964.0
67788.0
67242.0
68190.0
67992.5
67809.5
66831.5
64142.5
62383.0
63000.5
64575.5
65583.5
64907.0
62547.0
60879.0
61732.0
63617.0
64926.0
65449.0
64639.5
63204.0
62421.0
61945.5
62119.0
63556.5
65030.0
65508.0
65331.0
66168.5
69332.5
72203.0
71506.0
69557.5
70400.0
72302.5
71605.0
70334.0
71016.0
71027.0
69482.5
68709.0
68333.5
67634.0
68058.0
69820.5
70789.0
69018.0
66365.0
66590.5
69237.0
71244.5
71721.0
71284.0
70815.0
70870.0
71373.5
72322.5
73321.0
73780.0
73988.0
74394.5
74809.5
75013.0
75470.5
75915.0
74888.0
72998.0
71943.5
71582.0
72531.5
74861.0
76069.0
76450.0
77543.0
77744.5
77117.0
77321.5
78375.5
80811.5
83643.5
84828.5
85790.0
87421.0
88725.5
90014.5
90354.0
89598.0
89986.0
90790.0
91388.5
93498.5
95064.0
93661.5
91056.0
88638.5
87490.0
89526.0
93116.0
94002.0
92085.5
91702.0
94146.0
96828.5
99602.0
102863.0
104255.5
103570.5
103090.0
103201.5
103380.5
104047.0
105295.5
105840.0
104710.0
103076.0
102589.5
103420.5
104354.5
104758.0
106314.5
109258.0
110577.5
109951.0
110381.5
112719.0
115032.0
115799.5
115666.5
115468.5
115110.5
115548.5
116785.5
117163.5
117235.0
118050.5
118605.0
117768.5
115565.0
114354.5
116321.0
119536.5
121013.5
120629.5
121030.5
123816.0
126699.0
128476.5
129886.0
130267.0
131487.0
134895.5
136883.0
136915.5
136877.0
135666.0
133428.0
130786.0
127847.5
126477.0
126471.0
126915.0
128098.5
127845.0
125820.0
124977.5
125804.5
127612.0
129194.0
128863.0
128344.0
129410.5
130865.5
132271.0
133370.0
133374.5
133038.0
133173.5
133846.5
135077.0
136379.0
137762.0
138785.5
137579.5
135636.0
136225.5
136520.5
133617.5
131698.0
132853.0
134112.0
134859.5
135733.0
136486.0
137230.0
137241.5
136811.0
138066.5
141500.0
145520.0
148176.0
149130.0
149350.0
149116.5
149497.0
150648.0
150387.0
149538.5
149739.0
149305.5
148091.5
147270.0
147215.0
148843.5
150528.0
149844.5
148476.5
148862.5
151090.0
153855.5
157020.5
161837.5
166218.5
167680.5
168466.0
169250.5
168294.5
166982.5
167108.0
168692.0
170809.5
171985.0
172846.5
174598.5
176958.5
180473.5
184848.0
188642.0
192583.0
196949.5
200603.5
204222.5
207677.5
208901.0
208426.0
208668.5
209862.0
210965.0
212105.0
214258.0
217917.0
222262.5
225825.0
228625.5
232021.5
236219.5
240769.5
245890.5
251582.0
258233.5
266481.0
275465.5
284968.5
295553.5
306171.0
317485.5
331394.0
346338.5
361334.5
377746.5
394238.5
408767.0
422481.5
437575.5
453965.5
470104.0
487060.5
506232.0
526735.0
551269.0
582784.0
617423.5
652118.5
687739.0
723947.5
760327.5
795612.5
827333.0
856252.0
883602.0
907826.0
929161.5
950144.5
970569.5
989183.5
1007866.5
1026945.5
1044271.5
1061744.5
1081165.0
1100364.5
1119241.5
1138629.0
1157474.5
1173716.0
1184017.0
1188804.0
1190847.5
1189417.0
1185352.5
1178649.0
1166192.0
1151864.5
1139666.5
1126383.5
1113138.0
1102613.5
1092757.0
1085118.5
1082520.0
1083273.0
1086409.0
1092433.5
1100823.5
1111885.0
1126587.5
1144184.5
1163644.5
1185304.5
1208362.0
1231741.0
1256318.5
1281621.5
1305686.0
1326517.0
1341523.0
1351371.5
1358642.5
1363589.0
1367516.0
1371216.0
1373668.5
1376654.5
1379870.0
1380887.5
1382640.5
1385788.5
1385993.5
1384334.5
1383470.5
1381856.5
1379697.5
1377271.5
1371636.0
1362814.0
1353027.0
1341540.0
1328453.0
1315205.5
1300801.0
1285214.0
1269319.0
1251888.0
1233682.5
1216152.5
1197908.5
1179510.5
1162308.0
1144342.5
1124541.0
1104003.0
1083964.0
1065556.0
1048350.5
1032069.5
1018121.5
1006642.5
997164.0
990068.5
984647.5
980079.0
976537.0
973525.5
971203.0
971676.0
975579.5
981836.0
991496.5
1005479.5
1021752.0
1039786.0
1061798.5
1089090.5
1121283.0
1157451.5
1198574.5
1247334.5
1303231.5
1362894.0
1423920.0
1484571.5
1542848.5
1596874.0
1646993.0
1695590.5
1742139.5
1785109.0
1826083.5
1865384.0
1902523.5
1939465.5
1975963.5
2009801.5
2040599.5
2066522.0
2084377.0
2093613.0
2094144.5
2084740.0
2067078.5
2045427.5
2021851.5
1998479.0
1979531.5
1965373.5
1953784.0
1945936.0
1942027.5
1938568.5
1933794.5
1929185.5
1926411.0
1925649.5
1927658.0
1934190.5
1944093.5
1955805.5
1971401.5
1991530.0
2014462.5
2040847.0
2071609.0
2105337.0
2140565.5
2176243.5
2210636.5
2242504.0
2271004.5
2292338.5
2301580.0
2297991.0
2283113.0
2258336.5
2227381.5
2194971.5
2162563.5
2128745.5
2094135.5
2061405.5
2030389.0
2001232.5
1975646.5
1950047.5
1921337.5
1892802.0
1865824.0
1839583.5
1813890.5
1787359.0
1761397.0
1737682.0
1714797.5
1694144.5
1675524.0
1654662.5
1632055.5
1609073.5
1584205.5
1559685.0
1537846.0
1517384.0
1498671.5
1483227.5
1471608.5
1465026.0
1463846.0
1467003.5
1473587.5
1481078.5
1486026.0
1488935.0
1492816.5
1497784.0
1502006.5
1504620.0
1505058.0
1501052.0
1489297.0
1469913.5
1446047.5
1418529.0
1387871.5
1358116.0
1333145.0
1313375.0
1297720.5
1285504.5
1275250.5
1265456.5
1256905.5
1248263.5
1234401.0
1213045.5
1184599.5
1149443.5
1110213.5
1069549.0
1029405.0
992616.5
958422.0
925155.0
896875.0
877215.0
864977.0
859565.0
860600.0
865224.0
871730.0
879944.5
889101.0
900520.5
916371.5
935534.0
956626.5
979921.5
1005312.0
1033113.0
1063284.5
1094035.0
1123504.0
1150688.0
1175526.5
1197747.5
1216287.0
1230281.5
1237948.0
1238740.5
1234980.5
1226877.0
1214413.5
1200265.0
1184108.5
1164188.5
1141315.0
1117326.5
1096273.0
1080105.0
1064957.5
1049602.0
1036499.5
1024519.5
1011042.5
996601.0
983446.5
972507.0
963991.5
959525.0
959301.0
960169.0
959917.0
958903.5
956780.5
951388.5
942240.0
932592.5
925346.0
919864.5
914563.0
909772.5
907422.5
908381.0
911452.0
916152.0
924060.5
936604.0
953787.5
975246.5
1000278.0
1027089.0
1053417.5
1076173.0
1092112.0
1100895.0
1103451.5
1099131.5
1087085.0
1067115.5
1040251.0
1008084.0
971902.0
934776.0
898668.5
863054.0
830206.5
802573.0
780698.0
766003.0
755713.5
744751.5
731900.0
715260.5
694707.5
675467.5
659953.0
646623.0
634632.0
624215.0
615633.0
606840.0
596604.5
586567.5
575508.5
561679.5
547359.0
534311.0
522422.0
511971.5
503223.5
495840.5
489972.5
487478.0
488419.5
490197.0
493125.0
499038.0
507720.0
518289.0
528969.5
539418.0
550641.0
560352.5
567362.0
573878.0
580189.5
586235.5
592186.0
595590.5
594451.5
588649.5
578832.5
566329.5
552588.5
541020.0
535234.5
533958.0
534808.5
539362.5
549877.0
564850.5
579743.0
592587.5
605932.5
621313.0
637299.5
653019.5
669707.0
688590.0
707529.5
724159.5
740772.0
758176.5
773339.5
786992.5
800779.0
812477.5
821637.0
829648.0
836804.5
843730.5
849751.5
854132.0
858120.0
861308.5
863283.5
865860.5
869420.0
873104.5
875734.0
876264.5
875413.0
872698.0
868224.5
865703.0
865203.0
863849.0
863074.0
864268.0
866793.5
871221.5
876824.0
882329.0
888535.0
895935.0
905098.0
917816.0
933377.5
947360.0
956125.5
959104.5
956673.0
949310.0
937156.5
919428.5
897275.0
873545.5
848572.5
821595.0
793903.5
767283.0
742175.0
718424.0
697011.0
679022.5
663551.5
649515.0
637753.0
630190.5
626865.5
624396.0
621467.5
620878.0
622801.0
625850.0
631425.5
640287.5
652777.0
669906.5
690553.0
714731.0
744213.0
777188.0
811067.5
846878.5
886461.0
928917.0
970699.5
1010742.0
1052255.0
1095209.5
1133968.5
1164971.5
1190978.0
1216180.0
1240260.5
1261951.5
1283611.5
1306653.0
1332010.5
1362937.5
1397949.5
1433151.5
1470846.5
1512529.0
1555803.5
1601311.5
1648406.5
1692195.0
1730293.0
1763155.0
1791260.0
1813658.5
1826598.0
1828742.0
1822952.0
1809715.5
1788818.5
1763573.5
1736503.0
1709030.0
1683845.0
1661759.5
1642511.5
1626788.0
1613245.0
1600493.0
1589860.5
1581327.5
1573255.5
1565194.5
1556325.0
1545998.5
1534802.5
1521666.0
1505323.5
1487603.5
1469937.5
1451347.0
1431677.0
1411431.0
1390267.5
1368157.5
1344698.5
1319327.5
1293170.5
1266674.0
1239773.5
1215248.5
1193632.0
1170532.5
1145954.0
1124638.0
1106184.5
1087874.0
1071315.5
1057291.0
1044213.0
1033016.5
1024969.5
1019912.5
1017534.5
1015487.5
1013418.5
1015595.0
1022488.0
1031552.5
1044304.0
1061774.5
1082683.0
1106993.5
1134083.0
1164725.0
1202734.5
1249029.5
1301992.0
1361105.5
1423989.5
1487641.5
1552609.5
1618598.0
1681993.5
1741690.5
1798706.5
1851671.5
1899763.5
1944359.5
1986599.5
2027343.0
2065659.0
2099567.0
2130049.0
2158032.5
2182027.0
2201794.5
2218446.5
2234067.5
2251572.5
2271014.5
2291182.0
2313614.0
2339779.0
2368869.0
2398811.0
2426080.5
2447503.0
2462107.0
2469391.0
2469508.0
2465055.5
2459191.0
2453804.0
2449857.0
2448417.0
2452268.5
2462664.5
2476133.5
2490023.5
2504562.0
2518453.5
2529915.0
2537700.0
2539091.5
2532118.0
2517929.5
2497944.0
2470148.5
2433228.0
2391047.5
2345845.5
2297089.5
2247894.5
2200248.5
2153384.5
2109073.0
2068913.0
2033729.5
2003500.5
1975688.5
1950782.5
1929987.5
1910755.5
1892443.0
1873585.0
1850034.0
1822195.0
1792730.5
1763207.0
1734387.5
1704581.0
1673101.0
1640856.0
1608757.0
1579313.5
1552795.5
1528359.5
1507384.0
1488093.0
1468840.5
1451968.0
1437162.5
1422633.5
1407986.0
1392616.0
1377288.5
1362465.5
1348684.0
1338767.5
1332336.0
1325551.5
1316992.0
1307403.0
1297766.5
1288894.5
1280388.0
1269981.0
1257869.0
1249561.5
1246466.5
1244675.5
1245484.0
1250304.0
1256586.5
1265223.5
1276222.0
1287356.0
1299774.0
1312688.0
1324225.0
1336864.0
1351675.5
1366084.0
1378146.5
1388131.5
1396024.0
1398256.5
1392402.5
1380722.0
1365080.0
1345937.0
1323212.0
1296683.0
1268615.0
1240854.5
1213920.0
1189750.5
1168388.0
1148682.5
1131307.0
1116030.5
1102783.0
1092127.5
1082945.0
1075033.5
1068634.5
1062310.0
1056032.5
1051323.5
1048508.0
1046836.5
1046285.5
1047696.0
1050699.5
1055255.5
1063142.0
1074035.5
1086536.0
1101846.5
1120445.5
1140285.5
1159804.5
1178527.5
1195149.5
1207512.5
1214645.0
1215433.0
1207790.0
1192339.0
1170446.5
1141303.5
1106280.0
1068264.5
1028079.5
987285.5
948359.5
912408.0
880013.5
850749.5
823067.5
796617.5
772764.5
753292.5
738586.5
726221.5
713421.0
700703.5
689379.0
678623.5
668643.5
661421.0
658513.5
660371.0
664198.5
667074.0
670543.5
675878.5
683023.5
693122.0
705293.5
718471.5
733664.5
751365.0
771722.0
792548.5
812560.5
836517.5
864766.5
891013.5
913322.0
932346.0
948323.5
960499.5
964421.5
959079.5
947298.0
928893.0
905867.5
882198.5
857965.0
832268.5
804769.0
776572.5
749905.5
724910.5
703185.0
686711.5
673495.0
662609.0
654345.0
648078.5
645313.5
645619.0
646185.0
648181.5
653508.0
660702.5
668191.0
676783.5
688513.5
702983.0
717838.0
732199.0
745587.5
757475.5
768257.5
777882.5
785981.0
792863.0
799549.0
806377.5
812158.0
817803.0
824851.0
830004.5
832118.0
835887.0
840950.0
843075.5
844137.0
847697.0
853578.0
861122.0
871167.5
885684.5
904436.0
924273.0
945637.0
970789.5
998231.5
1028189.5
1062352.5
1097810.0
1132729.0
1168677.5
1204883.0
1239429.5
1271007.5
1298383.5
1321000.5
1335945.5
1339838.0
1335853.0
1330143.5
1324641.0
1319095.0
1314834.5
1313867.0
1317133.5
1324962.5
1338052.0
1356468.5
1378209.0
1400679.0
1423604.0
1448014.5
1473141.5
1496681.0
1516607.0
1532872.0
1547525.5
1561218.0
1573193.0
1584412.5
1595394.0
1605519.5
1616261.0
1629623.5
1645776.0
1663892.0
1683113.5
1704048.5
1727870.5
1753825.0
1781029.0
1809600.5
1838636.5
1867246.5
1896087.0
1924935.5
1950600.5
1968992.5
1979084.0
1982438.0
1978476.5
1964610.5
1941094.5
1911705.5
1880064.5
1846634.5
1810484.5
1773149.5
1736587.5
1701492.5
1670312.0
1643934.0
1620213.0
1600967.0
1589182.5
1582771.5
1579459.5
1578874.0
1580519.0
1585118.0
1593005.0
1602808.0
1612849.0
1621322.0
1628761.0
1638058.5
1649792.0
1662983.0
1677874.0
1694507.0
1712876.5
1733023.0
1752445.5
1769154.5
1786121.5
1804994.0
1821877.5
1835012.0
1846364.0
1856202.5
1864297.5
1871164.5
1876843.5
1881364.0
1884467.5
1887146.0
1890682.5
1893616.5
1896889.5
1903564.5
1911058.0
1917060.5
1925019.5
1936067.5
1947985.0
1960134.5
1972460.5
1985105.5
1999714.0
2018763.0
2042681.0
2068706.0
2097013.5
2131486.0
2171404.0
2215349.0
2267542.0
2328134.0
2390342.5
2448826.5
2499320.0
2538226.0
2565593.5
2582975.0
2592714.5
2596568.5
2593871.0
2584869.5
2569334.5
2545478.5
2514785.0
2480363.5
2445229.5
2412724.0
2383298.5
2358493.5
2342528.0
2335400.0
2335304.0
2341783.5
2353794.5
2372041.0
2397365.5
2429070.0
2467806.5
2514107.5
2567987.5
2629423.0
2697127.5
2769900.0
2844836.0
2919016.0
2994767.0
3074071.5
3156242.0
3242609.0
3332768.0
3423428.5
3512645.0
3599781.0
3685449.0
3769240.0
3847076.0
3915426.5
3974254.5
4022585.5
4054618.0
4065096.5
4053995.0
4020254.0
3960877.5
3877943.5
3777160.0
3662904.0
3537952.0
3407195.5
3278732.5
3157259.5
3044931.0
2945958.0
2859917.5
2783033.5
2715546.5
2656940.0
2604572.5
2558034.5
2518335.5
2486015.5
2460245.5
2441941.5
2433244.0
2431977.5
2437230.5
2450835.0
2470214.5
2495249.0
2529997.5
2573656.5
2625289.5
2687823.0
2762929.5
2848502.5
2937267.0
3022115.5
3100081.5
3166848.0
3219493.0
3259516.5
3286807.5
3301183.0
3304219.5
3295091.5
3272750.0
3238327.0
3193218.0
3138800.5
3077895.5
3015955.5
2957196.0
2902102.5
2852565.0
2810327.5
2773062.0
2740514.5
2715465.0
2698949.0
2692085.5
2696470.0
2713442.0
2745835.5
2796000.0
2867089.0
2965690.5
3095349.5
3253306.0
3431961.5
3611721.5
3758289.5
3839108.0
3844210.5
3789314.5
3699683.5
3595872.5
3492744.5
3399848.0
3318804.0
3245579.0
3176596.0
3111582.0
3051643.5
2996596.0
2946092.5
2902399.5
2868492.0
2844146.5
2827408.5
2817001.0
2811070.0
2807662.0
2806009.5
2804368.5
2798443.5
2784489.0
2763357.0
2737468.0
2705742.5
2667445.0
2625251.5
2581269.5
2536698.0
2493376.5
2453552.0
2420073.5
2395146.0
2381354.5
2381739.0
2395379.5
2419816.5
2454096.0
2494089.0
2533565.0
2568622.0
2596830.5
2616413.5
2625112.0
2620984.0
2606027.5
2583373.5
2553640.0
2518250.0
2480845.5
2444188.5
2410051.5
2381388.5
2362055.5
2356439.5
2369133.5
2402262.0
2455137.0
2525600.5
2609184.0
2699946.5
2791658.5
2878827.0
2958840.5
3029494.0
3087833.0
3134146.5
3170666.0
3198575.0
3218527.5
3230844.0
3236445.0
3236673.0
3233523.5
3231831.0
3236515.0
3249651.0
3272613.0
3307868.5
3357487.5
3419231.5
3488645.5
3563235.5
3638450.0
3709485.5
3776135.5
3837286.0
3891289.0
3939628.0
3982677.0
4019143.5
4046085.0
4058935.0
4056421.0
4040194.0
4013023.5
3977311.0
3931431.5
3874122.5
3806692.5
3728761.0
3641486.0
3549376.0
3456776.5
3366583.0
3279482.0
3195604.0
3114542.5
3034277.0
2954788.0
2877059.5
2800029.0
2722201.0
2643154.5
2565543.0
2491494.0
2419108.5
2349374.0
2285183.5
2225727.0
2170675.0
2120575.5
2075600.5
2036568.0
2002857.0
1974395.5
1951141.0
1931499.5
1916796.5
1907230.5
1899883.5
1895681.0
1895716.5
1899812.5
1911780.0
1934347.5
1966357.0
2006518.5
2053521.0
2106713.5
2167227.0
2235713.5
2308996.5
2383815.5
2462531.0
2544677.0
2623926.0
2699332.5
2770373.5
2829878.5
2874057.0
2902688.0
2913681.5
2907149.0
2884868.5
2848746.5
2803026.0
2750470.5
2690020.0
2622403.5
2552558.5
2484321.5
2418374.5
2357487.5
2306419.0
2264882.0
2229029.0
2199357.5
2178154.0
2162382.5
2147997.0
2134733.0
2122171.5
2109518.5
2096701.0
2082176.5
2066033.5
2050470.0
2034546.0
2016038.0
1996089.0
1978042.0
1963401.5
1950475.5
1937605.5
1924126.0
1909418.0
1894077.0
1876924.0
1854454.5
1826728.0
1795019.5
1758010.0
1717559.0
1678087.0
1639091.0
1598094.5
1555969.0
1513388.0
1470483.0
1429687.5
1391907.5
1356383.5
1323849.0
1293155.5
1262872.5
1235470.0
1212441.0
1191769.5
1171115.5
1150369.5
1131513.0
1114041.0
1096320.0
1079912.0
1064910.0
1050483.0
1038913.5
1030484.5
1023896.0
1019927.0
1018542.0
1019982.0
1025204.5
1033529.5
1045224.0
1060112.5
1076275.5
1095215.0
1118299.0
1141647.5
1162773.0
1182808.0
1201978.0
1219396.0
1232949.5
1241676.0
1248072.0
1250985.0
1246674.5
1237310.0
1223826.0
1203201.0
1177969.0
1151201.5
1121105.0
1087273.5
1050600.0
1012987.0
977452.5
942435.0
905338.0
868098.5
832625.0
798551.5
765290.5
733532.5
705305.5
680285.0
655410.0
630416.5
608327.5
589167.0
570026.5
551403.5
534450.0
517742.5
502843.5
491030.0
479090.5
466731.0
456040.0
446855.5
439129.5
431923.5
423938.0
415688.5
407052.5
398492.5
391503.0
385867.0
381225.0
377148.5
372963.5
369324.0
366072.0
362252.0
357880.5
353187.0
349198.5
346861.5
345928.5
346240.0
346213.0
343673.5
340431.5
339251.0
338619.5
336922.0
335980.5
336086.5
335386.0
333737.0
331045.0
327862.0
326413.0
325964.0
325087.0
324693.5
324243.5
323600.0
323051.0
320869.5
318603.0
318237.5
317080.5
314875.5
312904.5
309194.0
304526.5
300854.5
296075.0
290362.0
286776.0
284562.5
281875.5
278881.5
275353.5
272096.0
269470.5
264668.5
258535.5
255543.5
255430.5
255473.0
254590.0
253103.0
252453.0
251432.0
248837.0
246922.5
245195.5
242957.5
242807.0
243481.0
243136.5
243904.5
245900.0
247296.5
247420.0
247135.5
247557.0
246713.0
243999.5
242148.0
240482.5
238014.0
236453.5
235339.0
234447.5
234514.0
233906.0
232114.0
230730.5
230242.5
229967.0
229162.5
228862.0
230376.5
231629.0
230595.0
229575.5
230694.0
231566.5
229899.0
227598.0
227041.5
228501.5
231458.5
234937.0
238720.0
243853.5
251320.0
262147.5
276715.5
294967.0
318447.0
347989.5
380093.5
406639.0
418545.5
413118.5
395038.0
368973.0
338009.0
307890.5
284630.5
268005.0
253938.5
242177.0
234599.5
230310.5
227578.0
224942.5
221431.5
218632.5
217852.5
217492.5
215774.0
212350.0
208985.5
208156.5
208784.5
208448.5
207879.5
207158.5
203934.5
199179.0
196787.5
196978.5
197421.0
198199.5
199694.5
200865.5
202074.0
203168.5
203060.5
204790.5
210486.0
216081.5
221217.0
230631.0
243973.5
258914.5
276609.0
297491.5
320327.5
343893.0
367323.0
390007.0
410600.0
429257.0
446125.5
458007.5
465203.0
471359.5
476837.5
485473.0
504842.5
538769.5
591985.5
669657.0
770086.5
877493.5
953342.0
960878.5
903082.0
808258.5
699787.0
595515.0
506707.0
436300.0
384207.5
345662.0
316301.0
297513.5
286929.5
278772.0
272417.5
269043.0
268638.5
271564.0
278212.5
289208.0
303951.5
320726.5
338971.5
357514.5
374963.0
391463.0
406120.0
417509.0
424590.0
425356.5
419850.5
409987.0
396339.0
381817.0
372101.5
369553.0
373546.0
384696.0
403248.5
424248.0
439103.0
441796.0
429823.5
404490.5
372155.5
338876.0
308533.0
285000.0
267569.5
252753.5
241308.0
234048.0
229475.0
227862.5
229558.5
234168.5
242497.5
256065.5
277735.0
310549.0
355889.5
416564.0
495792.5
586499.5
664145.5
698791.5
678669.5
617673.0
540810.0
466799.5
402502.5
349774.0
310247.0
282954.0
265625.5
255603.5
249274.5
246698.5
248981.5
252900.5
257070.0
262767.0
269558.0
279429.0
294611.0
313136.0
335570.0
364452.5
398104.0
435025.0
474688.5
513417.0
548997.5
581889.5
610361.5
632756.0
648371.5
654913.0
652404.5
643252.5
628625.5
612180.0
600140.5
597306.0
607586.5
631006.5
661988.0
691468.0
705226.5
692578.5
657338.5
608445.0
552926.5
499504.5
453397.0
415042.5
386064.0
366598.0
353705.5
345880.0
343572.5
346399.5
352595.0
363209.0
382869.0
413273.0
453403.5
503203.5
558093.5
606579.0
638960.0
654777.0
659732.0
657454.5
649268.0
638157.5
625558.5
610041.0
591023.0
568856.5
546215.0
528682.0
519192.5
518566.0
529718.5
553289.0
583011.5
606665.5
611122.0
592037.5
555594.5
509183.0
458841.0
411864.5
373082.5
342480.0
318493.0
299704.0
284463.5
271931.5
262386.5
254824.0
247381.5
240923.5
236917.0
234134.5
231925.5
230738.5
229116.0
226091.5
222880.0
220297.0
218771.5
218745.5
218947.5
218215.5
217735.5
218132.5
218778.0
220516.5
223487.0
226274.0
229091.0
231727.0
233060.0
234420.0
236690.0
238703.0
240037.0
240586.5
241156.0
242864.5
244476.5
244895.0
244202.5
242757.0
241893.5
240962.5
239129.0
238987.5
240266.0
239925.5
238964.0
239008.0
238909.0
237747.5
236247.5
235560.5
235311.0
235168.0
235615.5
235541.0
235415.0
237725.5
241740.0
245293.0
247040.0
245848.0
242034.5
235875.0
227974.5
219838.5
211220.5
203395.0
198450.0
193931.0
188830.5
186006.0
185476.5
185104.5
183809.5
182001.0
181217.5
182053.0
183567.5
183609.5
181664.0
180436.5
180056.0
179071.0
179050.0
180056.5
181159.0
183069.5
184854.5
186279.5
188522.0
191344.0
194658.5
197450.0
199008.5
201192.5
204471.5
209172.5
215741.5
221528.0
225452.0
227461.0
226710.0
226965.0
230638.0
234445.0
237916.5
242908.5
249586.5
257126.0
262927.0
266179.0
269053.5
272126.5
275522.5
280068.5
285584.0
292125.0
299839.0
308549.5
318672.5
329860.5
341164.5
353204.5
367007.5
382227.5
399411.5
420841.5
446500.5
473500.0
499880.0
525546.0
550839.5
574805.0
595365.5
611523.5
623065.5
629730.0
631499.5
629052.5
625055.5
620817.0
614136.5
605094.0
595717.5
586266.0
578077.0
572032.5
566530.5
561390.5
557647.0
555984.5
557336.0
562230.0
570963.0
583159.5
598073.5
615234.5
632486.5
648318.0
663528.5
676947.5
687509.0
697472.5
707407.0
714691.0
717975.0
718576.5
717345.5
713369.0
707584.5
703334.0
702975.5
707003.0
714621.5
726247.5
743887.0
766998.5
794462.0
827583.5
866058.5
907954.5
952244.5
997792.5
1044041.0
1090924.0
1137361.0
1181987.5
1223687.0
1262442.0
1299140.0
1333057.0
1362452.5
1387003.0
1407878.5
1425692.5
1438891.5
1447286.5
1454349.0
1461740.5
1468042.5
1473095.5
1477269.5
1481260.5
1487704.0
1497057.5
1506758.5
1516358.5
1526486.5
1536087.0
1544914.5
1553840.0
1563595.0
1575013.5
1587425.5
1598573.5
1606454.5
1609730.0
1609105.5
1606887.5
1604496.0
1603142.5
1603164.0
1602161.0
1598030.0
1591146.0
1582127.5
1570373.0
1556248.5
1542934.5
1532562.0
1524771.0
1521832.5
1526875.5
1539550.5
1559434.5
1585105.0
1610535.0
1629070.5
1635896.5
1629662.0
1616485.5
1604220.0
1595197.0
1590212.5
1589588.0
1590175.0
1589785.5
1588501.5
1585670.5
1582947.0
1582729.5
1584112.5
1588633.5
1599871.0
1617102.5
1640465.5
1672142.5
1710257.0
1753501.0
1803444.0
1859184.5
1919682.0
1985059.5
2052883.0
2121040.5
2190189.0
2260688.5
2332179.5
2404400.5
2475784.0
2544168.0
2609907.0
2674127.0
2733705.5
2782852.0
2817119.0
2833538.5
2832871.0
2819850.0
2797548.5
2767296.0
2732663.0
2697779.0
2663802.5
2629265.5
2593869.5
2559522.5
2525967.5
2491160.5
2456366.0
2424785.5
2397404.5
2372588.5
2347697.0
2321824.5
2296380.5
2272643.0
2250582.0
2229667.5
2210857.5
2196456.5
2187225.5
2183211.5
2183897.5
2184379.0
2179421.5
2169572.5
2156835.0
2142057.0
2127035.5
2112383.0
2098002.0
2085306.5
2074577.5
2065277.5
2059286.0
2061629.5
2079209.5
2114493.0
2161542.5
2210207.0
2248006.0
2264016.5
2257470.5
2234347.5
2200220.0
2162777.0
2130007.0
2104861.5
2087575.0
2078372.5
2077925.0
2087033.0
2103426.0
2122309.0
2139380.0
2149291.0
2148024.0
2140190.5
2136566.5
2143763.5
2161308.5
2187193.0
2221025.0
2261642.5
2306491.0
2354513.0
2405973.0
2460025.5
2515717.0
2573628.0
2630381.5
2670523.5
2675731.5
2646106.5
2598485.5
2548466.0
2506869.5
2479602.5
2465924.5
2465110.5
2476216.5
2495290.5
2520174.5
2547724.5
2573181.0
2594880.0
2608303.0
2607806.0
2594748.5
2571135.0
2537727.5
2497034.5
2447186.0
2384240.5
2310895.0
2235134.0
2162140.0
2087464.5
2002097.5
1902838.5
1793114.5
1680968.0
1575097.0
1479345.0
1395400.0
1324256.0
1264312.5
1214364.5
1172753.0
1136309.5
1104888.0
1079016.5
1056548.5
1036972.5
1020819.0
1006431.5
992968.0
980879.5
969767.0
959931.0
951884.0
945490.0
941278.5
938066.5
934639.0
934088.0
937542.0
941809.5
947382.0
958317.0
976890.5
1002246.0
1032060.0
1065954.0
1103826.0
1143675.0
1183986.0
1223078.5
1260149.0
1296597.5
1332066.0
1365632.5
1398508.0
1432536.5
1468937.5
1504308.0
1531538.0
1544791.0
1538489.0
1511724.0
1472540.5
1430320.0
1390451.5
1354090.0
1320663.5
1290174.0
1259669.5
1226874.0
1193154.0
1156566.0
1116479.5
1077091.0
1038800.5
1000779.5
964440.0
930036.0
898752.0
871602.0
848074.0
828154.0
810938.5
796579.0
785452.0
774846.0
764073.5
753731.0
741842.0
728376.5
713846.5
697043.5
679651.0
664553.0
652709.5
644986.0
642065.5
643922.5
650240.5
660451.0
674956.0
694796.5
718347.0
742233.0
766186.5
791205.5
815605.5
837828.0
857327.5
873114.5
885816.5
897239.5
908822.0
923166.0
943970.5
971761.0
999756.5
1018332.0
1022600.0
1013082.5
994607.5
972645.0
950283.0
932062.5
920240.5
910831.0
902598.0
896949.0
892172.5
888917.0
890907.0
898631.5
909912.5
925573.5
948717.0
976989.5
1005649.5
1034902.5
1064360.0
1092373.5
1120548.0
1149536.0
1178116.0
1204782.0
1228407.5
1250526.5
1270654.5
1285561.5
1294694.5
1297672.5
1295158.0
1290183.5
1281736.5
1267726.5
1249856.0
1229470.5
1206714.0
1181510.0
1153447.0
1123320.0
1092172.0
1060173.5
1028241.0
998310.5
970548.0
943711.0
919787.0
901134.5
886277.0
874282.0
864129.5
853222.5
842769.5
835208.0
830347.0
828617.0
829194.0
828218.0
824449.5
821238.0
820396.0
819737.5
818904.0
819061.0
819131.5
819685.5
821255.0
821314.5
820811.0
823195.0
828608.5
835357.5
841865.5
848786.5
857794.0
867912.5
878536.5
889792.0
900642.5
912017.5
925585.0
941347.0
959468.5
980892.0
1007252.0
1039246.0
1076035.0
1116537.5
1158244.0
1199152.5
1238872.0
1275806.5
1309492.0
1339923.0
1365072.0
1385449.0
1403315.0
1420217.0
1438191.0
1456378.5
1474882.0
1499149.0
1531198.5
1569394.0
1613972.0
1661880.0
1707825.0
1750859.0
1791314.5
1827027.0
1855003.5
1873766.5
1884248.5
1887294.0
1882565.0
1872978.0
1863972.5
1856912.0
1852038.5
1853014.5
1861549.5
1876756.0
1897598.5
1921128.5
1946154.5
1971412.0
1990123.0
1999043.5
1999720.0
1990045.5
1970497.0
1945846.5
1917980.0
1889089.0
1862080.5
1837529.0
1817386.5
1804706.5
1800903.5
1806023.5
1819299.0
1841747.0
1874897.5
1916766.5
1964490.5
2016303.0
2068887.0
2118590.5
2164370.5
2205479.5
2239000.0
2263323.0
2279174.5
2286148.0
2284982.5
2278943.5
2269760.5
2259543.0
2251808.5
2246375.0
2241873.0
2240454.5
2243779.5
2250617.0
2259698.5
2269643.0
2277856.0
2283000.0
2286390.0
2289292.5
2291954.0
2296018.0
2304530.0
2319044.5
2339007.0
2364093.5
2395608.0
2436252.0
2487844.5
2548126.0
2614218.5
2687147.0
2766261.0
2846455.0
2924119.0
2998046.0
3067327.0
3130415.0
3183889.0
3226574.5
3261313.0
3289662.5
3312111.5
3330690.0
3347505.0
3364714.5
3383686.0
3403475.5
3422313.5
3438546.5
3450783.5
3458338.5
3461507.0
3461031.0
3455370.0
3440871.5
3414482.5
3371572.0
3304998.0
3210964.5
3093178.5
2960037.5
2819302.5
2677701.5
2542325.5
2417187.0
2302154.5
2195245.0
2092625.5
1992694.0
1898587.0
1811539.5
1730318.5
1655809.0
1588228.0
1527086.0
1473287.0
1424994.5
1380629.0
1343769.0
1315397.0
1291587.5
1270527.0
1252036.0
1236232.0
1224179.5
1216228.0
1214012.5
1218109.5
1224541.5
1232285.0
1243170.0
1255126.0
1267700.5
1283623.0
1303791.5
1329276.5
1360400.5
1395695.5
1435833.0
1480696.5
1526902.5
1572702.0
1618764.0
1664783.5
1709201.0
1751009.0
1789720.5
1824400.0
1854176.0
1878353.0
1897342.0
1913246.0
1927909.0
1944183.0
1965426.5
1991158.5
2020610.0
2055129.0
2091917.0
2122953.5
2139143.5
2135000.5
2112482.5
2078405.5
2040064.5
2002010.5
1965493.0
1932870.5
1905461.5
1880601.0
1858820.0
1843263.5
1832651.0
1824458.5
1819194.5
1818332.5
1820792.0
1824113.5
1829284.5
1837941.5
1848897.5
1862184.0
1878236.5
1896268.0
1917380.5
1941267.5
1963853.5
1983335.0
2001792.5
2020015.0
2036003.0
2048820.0
2059148.5
2066261.0
2069222.0
2066391.0
2051394.0
2019139.5
1974005.5
1923391.0
1870832.5
1820254.0
1776263.5
1739707.5
1709309.5
1683448.5
1661600.5
1645001.5
1630208.0
1612091.5
1593321.0
1576285.5
1557722.5
1536269.5
1511856.0
1485916.5
1461830.5
1438522.0
1415386.0
1394801.5
1374369.0
1352614.0
1333444.5
1318933.0
1308208.5
1299040.0
1290577.0
1284547.0
1279122.0
1271544.5
1263756.0
1257118.5
1251107.5
1245353.5
1238429.0
1229676.5
1219758.0
1210605.0
1204550.5
1200340.5
1196876.5
1196054.0
1196920.0
1198035.0
1200988.5
1205916.5
1211910.0
1218068.0
1222733.5
1226792.5
1232373.0
1239394.0
1247065.0
1255390.0
1265789.5
1278244.0
1289495.5
1297480.0
1298341.0
1284483.5
1255424.5
1217577.0
1175412.5
1133155.0
1094948.0
1062832.0
1037507.5
1016689.5
998639.0
984260.5
972299.0
961901.5
954201.5
948337.5
943843.5
941219.0
939748.5
938957.5
937600.5
934479.0
931460.5
930501.0
929847.5
925717.0
917335.0
907513.5
898602.0
891644.0
885806.0
879131.0
871339.5
862335.0
853721.0
847596.0
840565.5
831558.0
824178.0
817596.5
811781.0
807594.0
801815.5
795241.0
788727.5
779200.0
768159.5
756390.5
742266.5
727180.0
710208.5
691626.0
675292.0
660811.5
646646.5
632240.5
616935.5
602673.5
589960.0
578544.5
569592.0
560684.0
549980.0
539212.5
528704.0
517650.5
505246.0
493067.5
484131.0
476471.0
468180.0
461428.5
456266.5
451280.5
445802.5
439296.5
432072.5
424284.5
416622.5
409295.0
401207.0
393365.5
385934.0
377345.5
368381.0
358933.5
348692.5
339728.0
332402.0
326085.0
319844.5
312515.5
305884.5
300691.5
295746.0
291849.0
288698.5
285176.0
280820.0
275218.5
271632.0
272241.0
273543.0
273788.5
272962.5
269771.0
266129.0
264393.0
262818.5
260046.0
257317.5
254596.0
250234.5
245122.0
242325.0
242589.5
243132.0
240873.0
236982.5
235261.5
236248.5
237909.5
238840.5
239126.0
240338.0
242669.5
245411.0
248986.0
252467.0
255315.0
258802.0
262629.5
266604.0
271124.5
275378.5
279828.5
284758.0
288622.0
290594.5
289634.5
285560.5
281188.5
278152.0
275205.5
271267.0
266012.0
259359.0
252351.5
246629.5
241829.0
237098.5
233732.5
231332.0
227452.5
222685.0
218951.5
216201.0
214036.0
212786.5
212639.0
212877.0
212941.0
212924.0
211862.0
209217.5
206890.0
206266.0
206668.5
207742.5
209753.5
211595.5
212289.5
213087.0
214188.0
214266.0
213913.0
213601.0
213315.5
214001.5
213834.5
210857.5
207643.5
205013.5
200296.5
194383.0
190339.5
187198.0
182816.0
178353.5
174071.5
168590.0
163556.5
159723.5
155628.5
152766.5
151180.5
148257.0
145129.0
143551.5
142952.5
142537.0
140971.5
139083.0
138435.0
137170.5
135747.0
137135.5
139376.0
138988.5
136617.0
134824.5
134930.5
136476.5
139047.0
141877.0
142725.5
142015.5
142828.0
144925.5
146404.5
148016.0
150608.5
153542.5
156249.0
157955.0
158853.0
161026.0
164441.5
166719.5
168283.0
170614.0
172299.0
172880.0
174656.0
177759.5
179264.0
178207.5
177228.5
177523.5
176858.5
174830.0
173380.0
172616.5
172432.0
172861.0
171811.5
168752.0
165383.5
162317.5
160338.0
159041.0
156831.0
154987.5
152799.0
147699.5
143401.5
142296.5
140641.0
138429.5
137342.0
136021.5
133892.5
130284.0
126006.0
123643.0
121522.0
117859.5
114051.0
110307.0
108002.5
108222.0
108471.5
108012.0
107340.0
105833.0
103763.5
100810.5
98160.0
97876.5
97299.5
95296.0
94510.5
93498.5
91087.5
90127.0
90894.5
91638.0
92478.5
93826.5
94002.5
91386.0
88844.0
88986.0
88877.0
86838.5
84526.0
82418.0
81189.5
81084.5
80397.5
78809.0
77636.0
77398.5
76732.5
74839.5
74011.0
74474.0
73955.0
74095.5
76308.5
78234.0
78450.5
76702.5
74856.0
75915.5
78227.5
79556.0
80513.0
80652.0
80466.5
80461.0
79142.0
78407.0
80039.5
81126.0
81173.0
82258.0
83584.0
83918.0
84385.5
86460.5
88653.5
88542.5
87883.0
88890.0
90101.5
90707.0
90998.0
89944.0
87459.5
84616.0
82014.5
80644.0
80923.0
81115.5
80511.5
80517.0
79972.0
77249.5
75232.0
75306.0
75190.5
75317.5
76246.0
76369.5
76389.0
76803.5
76602.5
77138.5
79200.5
80609.0
79977.0
78511.0
78240.5
78689.5
77887.0
76847.0
77129.0
77537.5
77324.5
76538.5
74766.5
73317.5
73333.5
72685.5
69896.0
67237.5
66752.5
67306.0
67071.0
66106.5
65328.0
64535.0
62996.5
61209.0
60585.5
61470.0
62249.0
61743.5
61473.0
62589.5
63839.0
64791.0
64988.0
62580.5
59691.5
59962.0
60627.5
58999.0
58331.5
59644.0
60744.5
61574.0
61448.5
59847.0
59420.5
60904.5
62314.0
63239.5
64000.5
64443.5
63944.0
61912.5
59694.5
59087.0
60310.5
61731.5
60830.5
59202.5
60038.5
60565.5
59060.0
59266.0
61127.5
61958.0
62255.0
62359.0
62153.5
61628.0
59980.0
59395.0
62123.5
64669.5
64738.5
65156.0
65944.5
65389.5
65912.0
68353.0
69965.0
70531.0
70588.0
69114.5
66668.5
65040.5
65577.5
67448.0
68420.5
69562.0
72158.0
74596.0
77273.5
80893.5
84178.5
87167.5
89615.0
91220.0
93293.5
96621.0
102201.5
109056.5
114069.0
118811.5
125998.5
134540.0
143689.0
152604.5
160793.5
169137.5
175839.0
180035.0
183712.0
186213.5
187361.0
189657.5
193207.0
195992.5
197574.5
201101.5
209649.0
220704.5
232248.0
248669.5
273435.0
304428.0
338629.0
375699.0
416585.5
459899.5
501933.0
539915.0
572324.5
598136.5
617538.5
629957.5
633513.5
629299.5
618925.0
600183.5
574166.0
545669.0
514440.0
480125.0
446205.5
413297.5
381263.5
351299.5
322926.5
297465.5
276381.0
257828.5
242315.5
231124.5
221440.5
212124.0
204916.5
198881.5
192876.5
188746.0
186607.0
184146.5
181640.0
180411.0
179740.0
179262.5
179664.5
181574.5
184540.5
186891.0
189586.5
194428.5
199012.0
202269.0
207258.5
214849.0
223655.0
233182.5
243354.5
253800.5
263848.0
273357.5
281740.5
287991.0
293762.5
300860.0
308702.0
317501.0
328012.0
340533.0
355167.5
370780.0
388071.0
409697.5
435747.0
465610.5
499632.0
537744.5
580561.0
627844.0
678267.0
731639.5
786577.0
841114.5
895671.5
949538.5
1000279.0
1048982.5
1098691.5
1148452.5
1195312.0
1238796.0
1278751.0
1314495.0
1345611.5
1369515.0
1384942.0
1394417.5
1398298.5
1396477.0
1390562.0
1377916.0
1355833.5
1326095.0
1288517.5
1242373.0
1190855.5
1137980.5
1087079.5
1039651.5
995596.0
956628.0
924053.5
897440.5
877945.0
866211.5
860248.0
857790.0
857220.0
858195.0
860820.0
863567.5
865164.5
865917.0
865849.0
863491.0
856907.0
847762.0
839304.0
828723.0
813164.5
796380.0
779534.0
761384.5
744605.5
728461.5
710058.5
692106.0
677251.5
665497.0
655950.0
646481.0
638197.0
632747.5
628807.5
627781.5
629647.0
630643.0
631518.5
633773.0
636085.0
639148.5
644056.0
651932.5
663124.5
675177.0
690290.5
714618.0
748477.0
788717.5
834273.5
885266.0
941062.0
1000134.5
1062042.0
1126169.0
1189940.5
1250576.5
1305958.0
1355963.5
1401356.0
1442247.5
1480616.5
1514961.0
1538902.5
1552257.0
1557801.0
1554469.0
1543667.5
1527555.0
1505845.5
1480038.5
1452686.5
1427398.0
1407307.0
1390507.0
1374525.0
1359991.0
1347694.0
1336876.0
1325379.5
1312953.0
1300769.5
1287621.5
1273540.5
1260332.0
1247846.5
1236133.5
1225587.5
1216225.5
1208751.5
1202174.0
1195197.0
1188040.0
1179167.5
1167331.0
1153921.0
1139312.0
1122890.0
1105115.0
1085767.0
1063912.5
1040472.5
1016416.5
990240.0
961578.5
932141.0
902361.0
872747.0
843691.5
814016.0
785024.5
758896.5
733894.5
709016.5
686396.0
665653.5
644050.5
622400.0
603905.5
588528.0
574339.0
561121.5
549238.0
538861.5
530149.0
523876.0
521569.5
521217.0
518969.5
516729.0
518383.0
523756.5
532090.0
543510.0
558213.0
577153.5
600072.0
625546.5
652465.0
678181.0
699373.0
715085.0
726460.0
735095.5
740745.5
741661.5
738789.5
734273.5
727120.5
715817.0
700845.0
683511.0
665280.0
646965.5
629726.0
614557.5
600121.5
586987.5
578218.5
574231.0
575052.5
579800.5
585090.5
592307.5
604136.0
617077.0
628481.0
638564.5
646197.5
651208.5
653776.0
652857.0
648518.5
642071.5
634478.5
624699.0
611058.5
594414.0
576349.0
556931.5
535562.5
512582.0
490197.5
469677.5
449495.0
428158.5
406776.0
388268.5
372465.0
356552.5
341686.5
329856.5
319307.0
308604.5
297773.0
287709.0
279477.0
271953.5
263953.0
255270.5
246766.5
240264.0
234086.0
227348.0
222918.0
218583.5
211770.5
205541.0
199985.5
193855.5
187991.0
181548.0
175731.0
172060.5
167765.5
161874.0
156705.5
153583.0
151629.0
149336.0
147254.0
144789.5
140277.5
137147.0
137276.5
136001.0
132233.5
129015.0
126370.5
123524.0
120607.5
117534.0
115470.0
114537.0
112328.0
109298.0
108183.0
108198.0
107594.5
106215.5
103419.0
99919.5
97670.0
97220.5
98226.0
99336.0
99798.5
100350.0
100485.0
99860.5
99236.5
98968.5
99121.5
98050.0
96097.5
96069.0
95215.5
92414.0
92826.0
94986.0
94920.0
94127.5
92303.0
89842.0
89167.0
89095.0
89594.5
91021.5
90982.5
90371.5
90903.0
91389.0
92077.0
93819.5
95407.5
95361.5
94199.0
93200.0
92185.5
92040.0
92996.0
91873.5
89772.5
90418.0
91268.5
90030.0
88607.0
88133.0
89851.5
93319.0
94671.5
92729.0
90628.0
90882.5
91889.0
91010.0
89324.5
88068.0
86580.5
85732.0
85414.5
84083.0
82695.0
82542.0
83501.0
84959.5
85437.0
84794.0
84600.5
85014.0
85042.0
84236.0
82600.0
80496.5
79472.5
80853.0
82442.0
81964.5
81499.5
82367.5
82770.5
82380.5
82258.0
82562.0
82470.0
81315.5
80079.5
79885.5
81024.5
82996.5
82915.0
79757.5
77401.5
77388.0
77280.0
76242.5
75203.5
75247.5
76246.5
76138.5
74673.5
74043.5
75134.0
77091.5
78405.5
77678.0
75290.5
73093.5
71965.0
70957.0
69313.5
68209.0
68921.0
70090.5
69784.0
69923.0
72918.5
75215.5
73047.0
69670.5
68536.0
68040.5
66571.5
64486.5
62601.0
61810.5
61444.5
60218.5
58907.5
58195.5
57293.5
56820.0
57440.0
56997.5
54457.0
52362.5
52139.0
52285.5
51630.0
50424.0
49904.5
51536.0
54110.5
54914.0
55019.0
56056.5
55547.0
53520.5
53081.5
52562.0
49898.5
47541.0
46732.5
46689.5
46711.5
46658.5
48218.0
50973.0
52488.0
53787.0
54939.0
53687.0
51853.5
51741.0
52065.5
51822.0
51117.5
50567.5
50751.0
50768.5
49684.0
47726.5
46376.5
47468.5
49988.5
51290.5
50849.5
49573.0
48585.5
48323.5
48132.0
47949.5
47168.5
44554.0
41608.0
40052.0
39067.5
38951.0
40284.5
40983.5
40139.0
39368.5
39265.0
39320.5
38826.5
37298.0
36303.5
37048.0
37397.5
36035.0
34359.0
32945.5
32218.5
33033.0
33804.0
32556.0
29935.5
27843.0
27858.5
28976.5
28938.0
29372.0
31437.5
31311.0
28264.5
26273.5
26581.0
28135.5
30024.5
31340.5
32097.0
31856.5
30059.5
27546.5
25193.5
24739.5
26688.0
27535.0
26796.0
27327.0
27431.0
25823.5
25782.5
27563.5
28308.0
27473.0
26187.0
25693.5
25918.5
25105.5
23729.0
24795.0
28348.5
30931.5
31042.0
30477.5
30225.5
29422.0
28362.0
28045.5
28225.0
29544.5
32442.5
34077.0
33554.0
33554.0
33624.5
32072.0
29815.0
27085.0
24884.5
25125.0
25748.5
24958.0
24804.5
25328.5
24836.0
24532.5
25598.5
26663.0
26949.0
26985.5
26811.0
26795.0
27565.5
28677.0
29382.5
29226.0
28506.5
28034.0
26953.5
25077.0
25077.0
27368.0
28990.5
29369.0
30945.0
33536.0
33562.0
30806.5
28278.0
26142.0
24656.0
25331.5
26647.5
27238.5
27400.5
27113.0
27567.5
28775.5
29289.0
29715.0
30357.5
30610.5
30623.5
30676.0
31385.0
31877.5
31152.5
30782.5
30356.0
28532.5
27255.5
27468.0
27765.0
27430.5
27920.0
30518.0
32175.0
31164.0
29768.0
27315.5
24534.0
24976.0
27218.0
29014.0
29579.5
28225.0
27837.0
28750.5
28209.0
27689.0
27559.5
26720.0
26768.5
26943.5
25883.0
24464.5
23475.0
24633.5
26910.0
26634.0
25121.5
25451.5
27073.0
28287.0
28655.0
29359.0
30038.0
28859.5
27581.5
28417.0
29800.5
30415.5
30746.5
30897.5
31102.5
32583.5
35294.5
36449.5
34437.5
31265.5
29587.5
30316.0
32380.0
34248.0
35103.5
34048.5
31808.5
30884.0
31242.5
30800.5
29701.5
29690.5
30576.5
31326.0
32966.0
35051.5
35077.5
34738.5
36254.0
36782.5
35134.0
33825.0
33053.5
31405.0
29562.5
29133.0
29646.0
29272.0
27561.0
25059.0
22615.5
21314.0
20912.0
21007.0
22236.0
23641.0
23560.0
23517.0
25568.5
28276.0
30225.0
32158.5
34293.0
36833.5
38739.5
37818.5
36406.5
36290.5
34911.5
34390.5
36864.0
38665.5
39909.5
41944.5
42584.0
42450.5
42675.5
43098.5
44262.0
44697.5
44411.0
45141.0
45848.0
46305.5
46231.0
44362.5
42736.0
42095.5
41161.5
41077.0
41019.5
38809.0
36226.0
36294.0
38727.5
40185.0
39734.0
38957.0
37204.5
35759.5
37522.0
40138.5
40680.0
39667.5
38525.5
38979.0
40155.5
40028.5
39388.5
38571.5
37298.0
36471.0
36432.5
37141.0
37145.0
35270.0
34140.0
35003.0
35401.0
34440.0
33391.0
32804.5
31606.5
29786.5
28988.5
28590.0
27850.0
27836.0
28032.0
28450.5
28970.5
27673.0
27098.5
29909.5
32373.5
32918.5
33754.5
34719.0
35085.0
34965.5
34138.0
32348.5
30685.0
31522.5
33711.0
33794.0
32416.5
31498.0
31206.0
31173.5
30023.5
28045.0
26839.5
26171.5
26510.0
27535.0
26856.0
25586.5
26450.5
28953.5
31263.0
32252.0
32359.5
32385.0
32258.0
32634.5
33636.0
34095.5
33884.0
33942.5
34867.0
34833.5
32348.0
30584.0
30802.5
30813.0
31932.5
34186.5
34790.5
34562.0
34350.0
34529.0
36827.5
38857.0
38409.5
37973.5
37934.5
37283.0
36962.5
36632.5
35769.0
35296.5
35202.5
34582.0
32998.0
30941.5
29730.5
30046.5
31108.0
32066.0
32430.0
31219.5
29131.5
29147.5
31390.0
32960.5
33259.0
33637.5
34080.5
33341.0
31220.0
28886.5
26851.5
25712.5
26299.5
27285.5
27693.0
28400.5
29187.5
29773.5
30180.5
29512.5
28661.0
29727.0
31827.5
31746.0
28781.0
26281.0
26237.0
27035.0
27213.5
26359.5
25943.0
27810.0
29850.5
30758.5
31727.0
30865.5
28461.0
28409.0
29471.5
28970.0
28278.0
28015.5
27425.5
27208.5
28333.0
29459.0
28128.0
25455.0
24346.0
24798.0
26219.0
28125.0
28638.0
27744.5
27581.0
28363.5
28169.0
26996.0
27101.0
27444.0
25729.5
24548.0
24997.5
24130.0
22985.5
23194.0
22607.0
21523.5
21459.0
21564.5
21620.5
21029.5
19070.0
17685.5
17261.0
16234.0
16345.0
18690.5
19683.0
17834.5
16544.5
17822.5
20191.5
21618.5
21432.5
21013.5
21218.5
20954.5
20610.0
20711.5
19752.5
18237.5
17340.5
16736.0
18023.5
20931.0
21874.5
21455.0
21715.0
21306.5
20103.5
18879.0
16753.5
13841.0
12034.0
13121.5
15509.0
15485.5
14022.0
13723.5
12653.5
10399.5
10186.5
11836.0
12803.5
12818.5
12500.0
12472.0
13497.5
14531.0
13842.0
12272.5
11550.0
11148.5
10270.0
9789.5
9714.0
9072.5
8574.0
8603.5
8331.5
8878.5
10854.0
12137.0
12127.0
11583.5
10420.5
9186.0
8561.5
9021.5
10483.5
11238.0
10861.0
10367.5
10051.0
10605.0
11333.5
10892.5
10279.0
8921.5
5769.5
3544.5
4250.0
6355.0
6945.0
5879.5
6849.0
9207.0
9380.5
9450.0
10890.5
11548.0
10980.0
9087.0
7800.0
10006.5
12958.5
13909.0
14546.5
15192.5
14456.5
12346.5
10561.5
10287.5
10385.5
10422.5
11174.0
12297.0
13516.0
14514.0
14988.0
15648.0
16625.5
17989.0
19606.5
19783.0
18448.0
17641.0
17799.5
17365.0
15322.5
13108.5
12021.0
11257.0
11193.0
12158.5
12222.5
11458.5
11903.5
13185.5
13100.5
10782.0
8180.5
7480.5
7946.5
7812.0
6684.0
5459.0
5845.5
7976.5
9314.0
8778.5
7924.5
7103.5
7109.5
9729.0
11734.5
10144.0
8925.5
9560.5
10160.0
12473.0
15570.0
16152.5
15780.5
16086.5
16231.0
15471.5
13443.0
12138.5
12854.5
13623.5
13657.5
12949.0
11647.0
11459.5
11963.5
11781.5
11716.0
11662.0
11029.5
10206.0
8785.5
7147.0
7088.5
8580.5
9397.0
8689.5
8322.5
9144.5
9815.5
10077.0
9962.5
8603.0
6968.5
6611.5
6530.5
5798.5
5439.5
5678.0
5686.5
5202.5
4605.0
5338.5
7411.5
8065.0
7535.5
8269.5
9015.0
8217.5
6692.5
6159.0
8646.5
12146.0
13049.5
12568.0
11529.5
9639.5
9894.5
12347.5
13282.5
12263.5
11103.0
10424.5
9640.5
8471.5
7604.5
7023.0
6450.0
5583.0
4365.0
5067.0
7705.0
8963.5
9692.0
11817.0
13284.5
12808.0
10789.5
8385.5
7428.5
6768.0
4881.0
4135.0
5771.5
7135.5
6459.0
4419.0
2293.5
2499.5
5868.5
8806.5
9704.5
9912.0
8548.0
7021.0
7592.5
7489.5
6483.5
6768.0
6587.5
5966.0
6482.0
7719.5
9753.5
10723.5
9306.5
7955.0
6483.0
4124.0
3231.5
3821.0
4131.0
3518.0
2199.0
1848.5
2995.0
4430.0
5441.0
5335.5
4830.5
5859.5
7418.0
6865.0
5137.0
5762.5
8690.0
10806.5
11460.0
10849.0
8508.5
6293.0
5986.5
6621.0
6831.0
6394.5
6015.0
6441.5
7971.0
9822.5
10249.5
9675.5
9554.0
8665.0
6324.0
4409.5
3846.0
3993.0
5402.5
8878.5
11484.0
10947.0
10276.0
10222.5
9263.0
9164.0
9813.5
9980.0
10263.5
9923.5
10470.5
13206.0
14905.0
15090.5
14295.0
12075.0
11370.0
11426.5
9532.5
8605.5
9740.5
11526.0
13578.5
13973.5
12776.5
11372.5
10261.5
11342.5
12816.5
11455.0
9600.5
9187.0
10132.5
12299.5
12861.5
11472.0
11518.5
13223.5
14484.0
14341.5
13655.5
13898.5
14175.0
13226.0
12075.0
11587.5
11373.0
10582.0
9248.5
8784.5
8873.5
7918.5
6911.5
6845.5
6389.0
5346.5
3893.5
1680.0
1313.0
4017.0
6102.5
6424.5
6847.0
7183.5
7282.0
7321.0
7566.0
8820.0
9066.5
7491.0
7145.0
7256.5
5330.5
2719.0
538.0
-369.5
996.5
3123.5
5468.5
8443.5
9927.5
9088.5
7941.5
7498.0
7322.5
6851.0
5769.5
4882.0
5364.5
5953.0
4395.5
2555.0
3527.0
5428.5
5817.0
5626.0
4841.0
3410.5
3112.0
3542.0
3901.5
5323.0
7286.0
8832.0
9238.0
6769.0
3502.5
2697.0
2812.5
3494.0
6224.5
9036.5
10541.5
11401.5
11147.5
9567.0
7732.0
6610.0
5716.0
4951.0
5616.0
5835.0
3561.5
1952.5
2681.0
4085.0
5613.5
6408.0
6453.0
6784.5
6917.5
6943.5
6575.0
5102.5
4560.5
5059.5
3728.0
1275.0
833.0
2456.5
3300.5
2561.5
2780.0
4708.0
5902.5
4440.5
1468.5
-85.5
-35.0
78.5
389.0
758.5
1511.5
2726.5
2168.0
889.0
1432.5
2098.0
2121.5
1838.5
364.0
-425.5
646.5
1479.0
1581.5
1731.0
1878.0
1807.5
2191.5
4245.0
6262.0
5683.0
3991.0
2970.0
1672.0
-10.5
-431.5
445.0
924.0
2166.5
5902.5
9336.5
10910.0
11937.5
11121.5
8988.0
8923.5
10160.5
10296.5
9298.5
7633.5
6251.0
5822.5
5841.5
6275.0
7449.0
9129.0
10551.0
11046.0
10967.5
10958.0
10945.5
10415.5
9206.0
8428.0
8301.0
6408.0
2481.0
277.0
1271.0
2562.5
2480.5
2791.0
4203.0
4640.5
3533.0
2277.0
1207.5
1237.0
3930.0
7761.5
9951.0
10463.5
10655.0
10231.5
7753.5
4241.5
2393.5
2193.0
2592.0
3643.5
3961.5
2443.0
913.5
1090.0
2298.5
3242.5
4147.5
5776.0
7317.5
7591.5
6649.5
5467.0
4990.0
4870.5
4654.0
4735.0
5172.5
6045.5
6741.0
6201.0
5422.5
5055.5
4507.0
4341.0
4154.5
3306.5
2632.0
2264.0
3169.0
5421.5
5926.5
5022.0
5060.0
4794.0
4335.5
4913.0
5154.0
4797.0
3942.5
1665.5
-8.0
723.5
1052.0
-793.5
-1855.0
-93.5
2147.5
2248.5
700.5
-504.0
-153.0
1788.0
4176.5
5697.0
6750.0
7883.0
7753.0
5792.0
2902.0
-243.0
-2438.0
-3165.5
-2854.5
-992.5
1829.0
3601.0
3253.0
1422.0
716.0
1796.0
2804.0
3891.5
4017.5
1336.0
-1296.5
-1400.0
0.0
1069.0
339.5
357.5
3399.5
5693.0
4707.0
2414.0
1298.0
1781.5
2082.5
2789.0
3962.0
2560.5
729.0
524.5
-1048.0
-2394.0
-2082.0
-2414.0
-2193.0
-2215.0
-4001.0
-3580.5
-121.5
3119.5
3957.5
1621.5
-423.5
481.5
1971.0
2729.0
2776.5
2319.0
1434.5
-1210.5
-3320.5
-2357.0
-1938.0
-3262.0
-3571.5
-3017.0
-1559.0
1266.0
2838.5
1627.0
-57.5
-13.5
914.5
1334.5
1156.0
341.5
-223.0
-261.0
-1391.5
-2216.5
-790.5
-2.5
-1147.0
-1183.0
698.5
2238.5
2411.5
2597.5
3389.5
3941.0
4631.5
4417.0
1753.0
201.0
1767.0
2520.0
1839.5
2073.0
1736.0
-745.0
-3560.0
-4212.5
-2072.5
1172.0
3833.5
5562.0
6131.0
5374.5
3925.5
3142.5
3240.5
2703.0
1683.0
1259.5
482.5
-59.0
1172.0
2096.0
1716.5
1980.5
2412.0
2459.5
3158.5
3352.0
3016.5
3972.0
4121.5
1812.5
375.5
1273.0
2726.0
4201.0
5127.0
4475.5
2599.5
672.5
522.5
2270.0
2503.0
-62.5
-2307.0
-2602.5
-2779.0
-4139.0
-4913.5
-2766.0
991.5
2790.0
1692.0
371.5
1226.5
2783.5
2955.5
2786.5
2953.5
2951.5
3303.0
3602.0
3455.0
3710.5
4208.5
5724.0
9247.0
12364.5
13467.5
13384.0
12050.5
10453.0
9990.0
9154.5
6620.5
4023.5
3056.0
2779.5
2091.0
1933.0
2195.0
1979.5
1995.0
1580.5
-65.0
-1309.0
-2251.5
-3299.5
-2292.5
-18.5
134.0
-1286.5
-1465.0
-585.5
-122.0
733.5
1937.5
1900.5
2414.5
4422.0
4444.5
2536.5
1730.0
1455.0
780.5
377.0
610.0
2020.5
3798.0
3725.5
1924.5
1212.0
3065.5
5293.0
5934.0
6066.5
5943.0
4449.0
2652.0
2345.5
3123.5
3538.0
3440.5
3768.0
4864.5
6255.0
7157.5
7141.0
6381.5
4973.0
3496.0
2702.5
2395.5
2875.0
4442.5
6538.0
9202.5
11153.0
10616.5
9526.0
9745.0
9787.0
8709.0
7115.0
5422.5
4432.0
5096.0
5995.0
5250.0
4945.0
5808.5
4634.0
2534.5
1428.0
-1157.0
-3596.5
-2909.5
-1860.5
-2163.0
-2577.5
-2493.5
-1946.0
-2136.5
-3141.0
-4122.5
-5507.5
-6048.5
-5271.5
-5410.0
-5723.0
-4356.0
-2316.0
-930.0
-593.0
-203.5
696.5
179.5
-1126.0
-1315.5
-1719.5
-2291.5
-1240.5
362.5
1396.0
2421.5
3169.0
3604.0
4462.0
5177.0
4639.5
3494.0
4203.5
7744.5
10288.0
8121.5
4164.0
2271.5
1637.0
1705.5
3212.0
4923.0
5217.5
3780.0
2164.5
2249.0
2345.0
680.0
364.0
3141.5
5408.0
5426.0
5064.5
4466.5
3695.5
4312.5
5549.0
6440.0
7760.5
8807.5
9179.5
9223.5
7871.5
5842.5
4591.5
3586.5
2993.0
2384.0
852.5
76.0
448.5
357.0
168.0
261.5
-228.5
-601.0
837.0
2765.5
2299.0
1084.5
1504.0
1537.0
819.0
455.5
-685.5
-1321.5
-270.5
670.5
2154.0
4404.5
5481.0
6372.0
7680.5
8214.5
8229.5
6833.5
3783.5
1676.5
627.0
-334.0
-43.5
1018.0
1645.5
2107.0
2164.0
2381.5
3415.5
3739.0
3358.5
3528.5
3293.5
2504.0
2453.5
2977.0
3645.0
4861.5
6795.0
8276.5
7940.5
7211.0
8086.0
9851.5
10773.0
9122.0
5382.5
3028.0
2844.0
3045.0
3639.0
4269.5
3737.5
2683.0
2623.5
3655.0
4011.5
3028.0
2544.5
3469.0
4656.5
4919.5
4415.0
4053.0
3630.0
3126.5
3294.5
3958.0
5069.5
5746.0
4783.5
4027.0
3864.0
2374.5
1098.5
1289.5
1308.5
591.5
57.5
1078.5
2332.0
1381.5
637.0
949.0
-472.5
-1105.0
1081.0
2014.5
593.0
-709.0
-1305.0
-774.0
1872.0
4982.5
5261.0
3347.5
2186.5
1491.0
1303.5
3240.0
5433.0
5099.0
2812.5
1122.5
1419.5
2297.5
2765.5
3399.0
3628.5
3647.0
4271.5
4259.0
3390.5
3121.5
3444.0
3747.5
4249.5
5296.0
6108.5
5349.5
3537.5
2636.5
3489.0
4792.5
4498.5
2851.0
1519.5
455.5
-763.5
-1301.0
-832.5
-269.0
60.5
1000.0
2188.0
2274.0
1762.5
1856.0
2499.5
2903.0
1949.0
-319.0
-2041.5
-2020.0
-1136.5
-874.0
-1369.5
-1446.5
-185.5
1411.5
1075.5
-341.5
-421.5
-845.5
-2174.5
-1392.0
566.5
1854.0
3679.0
4854.5
3717.0
1427.0
-670.5
-1431.5
-851.5
596.5
3411.0
5839.0
5424.5
2682.0
-636.5
-2625.0
-2600.0
-1128.5
1291.0
2405.5
1605.5
1477.5
1306.0
498.5
1613.0
2867.5
2207.5
2372.5
3086.5
2166.5
1078.5
614.0
119.5
192.5
615.5
622.0
518.0
358.0
425.0
1417.5
2315.5
2127.0
2150.0
2744.0
2582.5
2308.5
2644.0
1787.5
88.0
-112.0
-204.0
-1441.0
-1486.5
-465.5
-441.5
-1442.0
-3100.0
-3954.0
-3107.5
-2450.5
-1713.5
-203.0
-95.0
-759.5
-294.0
434.0
1048.5
1761.0
2856.5
4146.5
3844.5
2799.0
2492.5
1610.5
1454.5
2633.5
1817.5
-222.0
-1384.0
-3046.0
-3845.0
-1840.5
707.0
2354.5
3880.5
5089.5
4777.5
2076.0
-1225.0
-1771.5
-451.5
-141.0
648.5
2705.5
3256.5
2869.5
3296.5
3284.5
2708.5
1967.0
1269.5
2651.0
5428.0
6050.5
3997.5
1559.5
374.0
25.5
-114.0
145.0
282.5
515.5
740.5
-759.5
-2635.0
-2798.5
-1973.0
-700.5
-596.0
-1872.0
-1688.5
-1552.0
-2914.5
-2558.5
-1078.0
-939.0
-1422.5
-1615.5
-728.5
-141.0
-1823.0
-2776.0
-785.0
1400.0
1906.0
1832.0
2699.0
3966.5
4462.5
4789.5
4524.5
2635.5
138.0
-2110.0
-3362.5
-2789.5
-1268.0
805.0
3114.0
3642.0
2939.0
3357.5
3515.0
2080.5
1415.0
2143.0
2579.0
2563.0
2122.5
1849.0
2510.0
1884.5
-495.0
-1519.0
-987.5
-39.0
2235.5
5236.0
5978.0
2934.0
-1051.0
-2909.0
-3637.5
-3862.0
-3383.0
-3266.5
-2338.5
-631.0
-1103.0
-2924.0
-3881.5
-4022.5
-2809.5
-500.5
1365.0
1998.0
1595.0
1614.0
2249.0
2203.5
1933.5
1608.5
655.0
874.5
3046.5
4600.5
4578.0
4371.5
4002.0
3125.5
2061.0
659.5
-241.0
-358.5
-731.0
-115.0
1319.0
1065.5
758.0
1976.5
3497.0
5527.5
6487.5
4883.0
2957.5
1041.5
-1194.5
-2052.0
-1497.0
-375.0
459.0
450.0
701.5
1643.0
2374.0
1506.0
-788.0
-1956.5
-2897.5
-4885.5
-4088.0
-720.0
691.5
-110.0
-2010.5
-4031.0
-4194.5
-3084.5
-3390.5
-5532.0
-6524.0
-5083.5
-3210.0
-1201.5
156.0
-825.5
-2591.5
-4249.0
-4573.5
-2022.5
-1513.0
-5493.0
-9166.0
-11084.0
-11641.0
-10228.5
-8286.0
-6728.5
-6133.5
-6097.0
-4809.5
-3779.5
-4660.5
-5930.5
-6177.0
-4846.0
-3110.5
-1668.5
566.0
2046.5
1669.0
1176.0
873.0
634.0
59.0
-1391.5
-1872.0
-882.5
-289.0
-1097.0
-3000.0
-3964.0
-3507.5
-3431.0
-3539.5
-3626.5
-3998.5
-3824.5
-3988.0
-4961.5
-5472.5
-5566.5
-5081.0
-3966.0
-3327.0
-3319.5
-3998.0
-5043.0
-5132.0
-3840.0
-1769.5
-1012.0
-2530.5
-3550.0
-3245.0
-3104.0
-2355.0
-1031.5
-39.5
1306.0
2038.0
755.5
-999.0
-1758.5
-1975.5
-2502.0
-3975.5
-5582.0
-5050.5
-2127.0
842.5
1985.5
1131.0
-56.5
-581.0
-2048.5
-3899.5
-4113.5
-3999.0
-3444.5
-1339.0
-329.0
-765.0
-786.5
-1410.5
-2625.0
-4052.0
-6021.0
-5936.5
-3781.5
-3794.5
-5945.5
-6470.5
-4909.0
-3932.0
-3910.0
-3063.0
-1926.0
-726.0
1606.0
3237.5
3290.5
2930.5
1253.5
-647.5
-686.0
-597.0
-760.0
111.0
578.5
-167.0
-655.0
-248.0
-171.5
-1069.0
-1124.5
429.0
2016.0
2587.0
1595.5
301.5
663.5
1120.5
836.0
1293.5
1563.5
1500.0
2375.5
2849.5
2519.0
2671.0
2692.0
1934.5
725.0
-864.0
-2107.5
-2047.0
-1624.5
-2284.5
-2935.0
-2696.5
-2709.0
-1805.5
1146.0
3260.5
3146.5
2447.0
1835.0
1024.5
-227.5
-819.0
712.0
3213.0
4770.0
4497.0
2921.0
2063.5
1889.0
1323.0
1191.0
1313.0
734.0
-749.0
-2529.0
-2443.5
-1386.0
-2098.5
-2558.0
-1967.5
-2891.0
-4288.0
-4883.0
-5754.5
-6709.5
-7373.0
-6893.0
-3829.0
-62.0
1000.5
-55.5
-150.5
844.0
1273.5
819.0
-450.0
-805.0
719.0
737.0
-693.5
-119.5
304.5
-1693.0
-4045.0
-5399.5
-5313.0
-4701.5
-4992.0
-5051.5
-4191.5
-3553.5
-4171.5
-5358.5
-4603.5
-2903.0
-3209.5
-4310.0
-5123.5
-5676.5
-4519.0
-2376.5
-831.5
-335.0
-887.5
-901.0
-623.0
-1109.0
-708.5
-233.5
-1072.5
-1254.5
-541.0
-80.5
-829.5
-3344.5
-5024.5
-4926.0
-4748.5
-3578.5
-1849.0
-1769.5
-2931.5
-3968.5
-3033.5
-621.5
-827.5
-3667.5
-4860.5
-2831.0
-864.0
-2750.0
-5577.0
-5284.0
-4266.0
-3524.5
-2702.5
-4065.5
-4927.5
-2878.5
-1992.0
-2485.5
-1985.0
-2163.5
-3792.0
-5962.5
-7480.0
-6986.0
-5222.5
-2919.5
-1291.5
-2565.0
-4248.0
-3580.5
-2928.5
-2784.5
-2226.0
-2550.5
-2474.0
-484.0
533.5
-1531.0
-4452.0
-5239.5
-4657.0
-5483.0
-6650.5
-5778.0
-3895.0
-1893.5
452.0
2181.0
3094.0
3270.0
1700.0
-1285.0
-4633.5
-7218.0
-7051.0
-5386.5
-5228.5
-4483.5
-1298.5
744.0
436.5
380.5
661.0
-45.5
-1598.0
-3279.0
-4453.0
-4756.5
-4179.5
-2976.5
-1683.0
-1235.0
-1846.5
-1689.5
-708.0
-1615.5
-3425.5
-3527.5
-2687.0
-1021.0
817.5
18.0
-2145.0
-2643.5
-2107.0
-2246.5
-3904.5
-6276.5
-7900.5
-8654.0
-7881.5
-5681.0
-4102.0
-3245.0
-2031.0
-764.0
-252.0
-566.0
-379.0
-277.5
-2400.0
-4730.5
-4784.5
-3947.0
-3363.5
-3126.5
-3057.0
-2565.0
-2249.0
-2688.5
-3375.5
-4011.5
-5135.5
-6593.5
-6213.5
-4449.0
-3854.0
-2365.0
451.5
858.0
50.0
-107.5
-1077.0
-2312.0
-3466.0
-4292.5
-3448.0
-2089.0
-909.5
-14.0
-608.0
-1186.0
-1069.5
-1898.0
-3174.5
-4355.0
-4788.5
-3769.5
-2881.5
-2478.0
-3002.0
-6095.5
-9408.0
-9775.0
-7324.0
-4777.0
-5241.5
-6526.0
-6023.5
-6091.0
-5882.0
-3982.5
-3207.5
-3048.0
-2403.0
-2423.0
-1445.5
83.0
-317.0
-648.5
222.0
399.0
-267.0
-1453.5
-2987.5
-3997.5
-4472.0
-4142.5
-2577.5
-1580.5
-2051.0
-2433.5
-3102.5
-4364.5
-3506.0
-470.5
1424.0
592.5
-2355.5
-4662.0
-3807.0
-1627.0
-653.0
-33.5
1820.0
4138.5
5031.5
4939.5
4840.0
3882.0
2229.5
404.0
-1217.5
-1190.5
-848.0
-1890.0
-2189.0
-1159.5
-115.0
698.5
764.0
635.5
1021.5
1333.0
1039.5
-847.5
-2683.5
-1807.5
-590.5
-225.0
918.5
1744.0
2464.5
3095.0
1504.5
184.5
968.0
504.5
-1748.0
-3360.5
-3749.0
-4245.5
-5035.0
-4269.0
-3557.5
-4809.5
-4529.0
-3020.0
-4236.0
-6113.5
-6331.5
-5995.5
-5003.0
-3838.0
-3582.0
-3513.0
-2825.5
-1870.0
-1249.0
-577.0
-236.0
-1637.5
-3223.0
-2928.5
-1519.0
509.5
2503.5
3398.0
3378.5
2439.0
2052.5
3527.5
3933.5
2281.0
774.5
-1219.5
-3573.0
-3901.0
-2552.5
-1518.5
-2016.0
-3498.0
-3788.5
-3068.5
-3295.0
-3957.0
-3695.5
-3022.0
-2936.5
-2997.5
-2023.5
-644.0
-768.0
-1934.5
-1790.5
-413.0
706.0
2067.5
2911.0
1000.5
-1551.0
-1612.0
-367.0
25.5
-1596.5
-4218.0
-4998.0
-4469.0
-3788.5
-1785.0
-456.5
-1429.5
-2072.0
-1687.5
-887.0
357.5
671.5
230.5
-199.0
-850.0
-233.0
596.5
-921.5
-1828.0
-28.5
1763.5
2215.0
1047.0
-826.0
-673.0
-92.0
-2493.5
-5742.5
-6754.0
-6909.5
-7989.0
-8523.0
-7434.5
-7023.0
-8300.0
-8719.0
-6936.0
-4504.0
-3151.0
-2220.5
-405.0
137.5
-1788.5
-2923.5
-2776.0
-3337.0
-3541.0
-2152.5
904.0
4033.0
4311.0
3290.0
2936.0
1174.5
-602.5
-417.0
-1040.0
-3172.5
-5114.5
-5862.0
-4438.0
-1962.5
204.5
1617.0
799.5
-1476.0
-3521.5
-5361.0
-5126.5
-2142.0
-108.5
-1210.0
-3262.0
-3618.5
-2779.5
-1967.5
-1241.0
-2265.0
-4766.5
-5892.5
-6278.0
-6080.0
-4505.0
-4520.0
-5703.0
-4973.5
-4051.0
-4209.0
-4356.5
-4481.0
-4764.0
-5487.0
-6195.5
-6219.5
-5510.0
-3658.0
-2682.0
-3780.5
-3905.5
-3197.5
-3000.5
-971.0
2452.0
4747.0
5161.0
3953.5
3121.5
2337.5
-247.5
-2170.5
-2178.0
-2274.0
-2317.0
-2229.5
-3042.5
-4311.5
-5396.5
-6664.5
-8191.5
-8162.5
-5405.5
-2203.0
-822.0
-1089.5
-1342.0
-95.0
1586.5
2262.5
2212.5
1537.0
485.5
-849.5
-2188.0
-1889.0
-661.5
28.0
1543.5
2988.0
2397.0
1617.0
1414.0
246.0
-1189.5
-1615.0
-1789.5
-2267.5
-2366.5
-2280.0
-2648.0
-3210.5
-4144.5
-5148.5
-4679.0
-2460.0
73.0
813.5
-178.0
475.5
2690.0
2705.0
841.0
-706.5
-1915.0
-2483.0
-2438.5
-2767.0
-3367.5
-3753.0
-3925.0
-3316.0
-1372.0
924.0
2326.0
2339.5
706.5
-834.5
-382.5
146.0
-1041.0
-2610.0
-3087.0
-2419.5
-2415.0
-4015.0
-5457.0
-6429.0
-7570.0
-8333.5
-8721.5
-7856.5
-5451.5
-3678.5
-2719.0
-1893.5
-2165.5
-2630.5
-1510.0
430.5
684.5
-1817.5
-4835.0
-6209.5
-6321.0
-6310.0
-6908.0
-7616.5
-7683.0
-7009.0
-5498.0
-4343.5
-3861.0
-2662.5
-2066.0
-2827.0
-3266.5
-3919.0
-4439.5
-3549.0
-2870.0
-2620.0
-1793.5
-929.0
-139.0
-347.5
-1795.5
-2767.0
-3640.0
-4760.0
-5558.5
-7482.0
-9768.5
-9608.5
-7793.0
-6797.0
-7552.5
-8986.5
-8576.0
-6044.0
-4054.0
-3691.5
-3422.0
-2554.0
-2126.5
-2756.0
-3898.5
-4794.5
-5233.5
-5015.5
-4031.5
-3835.5
-4987.5
-5099.0
-3926.5
-2956.0
-1955.5
-1953.5
-3397.0
-4342.0
-4658.5
-4153.0
-2355.5
-1066.0
-54.5
1649.0
2333.0
1573.5
271.5
-155.5
1757.0
3706.5
3447.0
1893.0
-460.0
-2375.0
-3316.0
-4918.0
-5609.5
-3981.0
-2795.0
-2867.0
-3117.0
-3554.5
-3616.0
-3315.0
-3226.5
-3357.0
-4312.0
-5459.5
-5350.5
-5035.5
-5289.0
-4903.5
-4240.0
-4410.0
-4587.5
-4147.5
-3820.0
-3506.5
-2460.5
-876.5
691.0
2213.5
4564.0
7884.0
9355.0
7311.5
4498.5
2772.5
1592.5
1193.5
1433.0
1799.0
1973.5
1241.5
815.0
1082.0
-611.0
-2912.0
-2671.0
-1624.0
-872.0
-145.0
-1011.0
-2137.0
-1603.0
-1149.0
-1349.5
-1697.0
-3093.0
-5076.5
-5836.0
-4705.5
-3159.5
-2548.0
-1573.0
-93.0
-283.5
-1772.0
-2311.5
-1335.0
-277.0
-416.5
-833.0
-1434.0
-3591.5
-5878.0
-6476.0
-5911.0
-4508.5
-2580.0
-848.5
-165.0
-1285.5
-3036.0
-4185.0
-4788.5
-4741.5
-5417.5
-7380.5
-8237.5
-8066.5
-9356.0
-11925.5
-12864.0
-10349.5
-7047.0
-5770.0
-5637.5
-6381.5
-7094.5
-5836.5
-4740.5
-4993.0
-4671.0
-4421.5
-4288.5
-3422.0
-3318.0
-3384.5
-2795.5
-3677.5
-5216.5
-5082.0
-4926.5
-5795.5
-5535.5
-4793.5
-6414.5
-8391.5
-7394.5
-5344.0
-4464.5
-4079.0
-4020.5
-4177.5
-4262.5
-4831.5
-5900.0
-6810.5
-6934.5
-6718.0
-7294.0
-7650.5
-6587.5
-5542.0
-5979.0
-7436.5
-8231.5
-7802.0
-7063.5
-5724.5
-4639.5
-5655.0
-6434.5
-5602.0
-5931.5
-6994.5
-6532.0
-5097.5
-3456.0
-1501.5
981.5
3028.0
3323.0
3094.0
2984.5
2522.5
2667.5
1809.0
-616.0
-658.5
136.0
-1887.0
-3351.0
-2830.0
-2781.5
-3013.0
-3751.5
-4449.0
-3139.0
-2085.0
-2843.5
-3133.5
-3101.5
-3190.0
-2114.5
-1198.0
-1353.0
-648.5
897.5
1723.0
2313.0
3563.0
4686.0
4432.0
2738.0
779.5
-350.5
-157.0
1492.5
3356.5
3806.0
3164.0
2005.5
438.5
-584.0
-1653.0
-3746.5
-5128.0
-5407.5
-5869.5
-5767.5
-4857.5
-3770.0
-2658.0
-2634.5
-3324.5
-3459.0
-3995.0
-4557.5
-3922.0
-3155.5
-2825.5
-3084.5
-4430.0
-5965.5
-7365.5
-8620.5
-8335.5
-6294.5
-3945.5
-2706.5
-2806.5
-2681.5
-1652.0
-814.5
-427.0
-414.5
-1271.0
-2669.0
-3446.5
-3200.0
-3271.5
-4910.5
-6729.0
-6615.0
-5053.0
-3745.5
-2479.0
-367.5
1509.5
1479.5
-194.5
-1370.0
-924.0
-791.5
-2083.5
-3079.5
-3250.5
-2779.5
-1664.0
-1907.5
-3281.5
-3231.0
-3297.0
-4240.0
-2882.5
-530.0
-589.5
-1170.5
-231.5
1284.5
2137.0
739.5
-1735.0
-1408.5
1200.5
2865.0
3030.0
1576.0
-978.5
-2180.5
-1264.0
-179.0
-910.5
-2582.5
-2106.0
424.5
1733.5
693.5
-1026.5
-1987.5
-2644.5
-3423.5
-3641.0
-3819.0
-4202.0
-3383.5
-1082.0
1208.5
881.0
-1796.0
-2536.5
-1639.0
-1889.0
-1595.5
-1351.0
-2628.5
-2820.5
-2254.0
-2142.0
-1538.5
-2369.5
-4137.5
-3129.5
-1197.5
-1695.5
-3095.0
-3725.0
-4679.5
-5302.5
-3303.5
-919.5
-1313.0
-2588.5
-3109.5
-3225.5
-2725.5
-2082.0
-1075.0
222.5
369.5
130.0
443.0
922.0
1360.5
-118.0
-3393.5
-5046.0
-5188.5
-5566.5
-5068.0
-3476.5
-2687.0
-3171.5
-3982.0
-5345.5
-6593.5
-5868.5
-5268.0
-6947.0
-8043.5
-7134.0
-5870.0
-4971.0
-4502.0
-4094.5
-3547.5
-2587.0
-1451.5
-2506.5
-4796.5
-4705.5
-3674.5
-3555.0
-2985.0
-2069.5
-1490.0
-1310.5
-1426.0
-1415.5
-1328.5
-366.0
1278.0
1733.0
1313.5
225.5
-1267.0
-1229.0
-1080.0
-1342.0
275.5
446.5
-2429.0
-2861.5
-876.0
-839.0
-1779.0
-2097.5
-2919.0
-3234.5
-1680.5
-936.5
-2989.5
-5921.0
-8182.5
-9115.5
-8946.5
-9464.0
-9438.5
-6737.0
-3819.5
-2875.0
-3002.5
-3723.5
-4903.5
-5481.5
-4553.5
-3188.0
-2779.0
-2349.5
-1403.5
-728.0
514.0
2464.0
3070.0
1676.5
77.5
-749.5
-1707.5
-2138.0
-948.0
90.5
245.5
254.0
-841.5
-2919.5
-4960.0
-6222.0
-5076.5
-2739.0
-1802.0
-1273.5
-486.0
-802.0
-2721.5
-5723.0
-7860.5
-7915.0
-7292.0
-6808.5
-5706.0
-3533.5
-1349.0
-522.5
-227.0
49.0
-425.5
-518.5
-501.0
-2145.5
-3535.5
-3422.0
-3736.0
-4476.0
-4540.0
-3716.5
-2677.0
-3385.0
-5278.0
-5736.0
-4827.0
-3556.0
-3155.0
-4849.5
-6662.5
-7353.5
-8056.0
-7634.0
-5894.5
-4862.0
-4128.0
-2906.0
-1796.0
-1270.5
-1854.0
-3304.0
-5261.5
-6706.0
-5618.5
-4208.5
-5419.0
-6106.0
-4244.5
-2332.5
-1759.5
-3062.5
-5499.5
-6226.5
-4975.5
-4065.5
-3632.5
-2302.0
-995.0
-1035.5
-737.0
423.0
-245.5
-3081.0
-5244.0
-5009.5
-3488.5
-2858.5
-3580.0
-4618.0
-4039.5
-843.5
1626.0
1078.5
417.5
991.0
1629.5
1971.5
1874.5
2149.0
2342.0
787.5
-706.5
-958.0
-1655.5
-2134.0
-1765.0
-1787.5
-1665.5
-1158.0
-1664.0
-2462.5
-1889.0
-1292.0
-2009.0
-1937.5
-733.5
-1602.5
-4751.5
-7213.5
-7881.5
-6861.0
-3536.5
599.0
1354.0
-903.5
-889.5
1348.5
1904.0
1230.0
999.5
1039.0
1245.0
1906.0
3771.0
6641.5
9759.0
12764.0
13361.5
10966.5
8801.0
6961.0
4031.5
1823.5
937.0
370.5
455.5
925.5
484.0
-1313.0
-3473.5
-4626.0
-4539.0
-3990.0
-4402.0
-6368.5
-8080.0
-8205.5
-7132.0
-4891.5
-2604.0
-1820.0
-1733.5
-2088.5
-3468.0
-4127.5
-3588.5
-3425.0
-2683.0
-982.0
-420.5
-510.0
81.5
417.5
96.0
-578.5
-1288.5
-1591.5
-1912.0
-1690.0
-443.5
-36.0
-138.0
1158.0
2302.5
1751.5
511.0
-213.0
221.5
481.5
-1007.5
-2550.0
-2752.5
-3141.0
-4406.0
-5537.5
-5965.5
-5480.0
-4156.5
-3063.5
-3058.5
-3435.5
-3451.0
-3994.5
-5712.5
-7017.5
-7037.5
-7266.0
-7152.5
-5343.5
-4497.5
-5830.0
-6459.5
-5898.5
-5303.0
-4758.5
-4722.0
-4358.5
-3299.0
-3177.0
-2878.5
-1100.0
-320.0
-1328.0
-2202.5
-2428.5
-2126.0
-1191.0
232.5
2220.0
4019.0
4320.0
4056.0
4584.5
4357.5
3251.5
3701.5
4410.0
3524.0
2473.5
218.0
-3760.5
-5825.0
-5699.5
-5264.0
-3953.0
-2065.0
-103.0
1674.0
2743.5
4516.5
6432.0
6574.0
6160.0
4289.5
-49.0
-3000.0
-3323.5
-2583.0
-1260.0
-1517.5
-3313.5
-4138.0
-4344.0
-3936.5
-2298.5
-450.5
906.0
652.5
-349.5
-94.0
-1348.0
-4135.0
-3566.5
-1538.0
-1896.5
-2439.0
-2408.0
-2929.5
-2252.5
433.5
3167.5
4119.5
3184.0
1702.5
551.5
-497.0
-1279.0
-1478.5
-1669.0
-1935.0
-1106.0
1107.5
3296.0
3762.5
2349.0
1224.0
1602.5
1550.5
-85.5
-1778.0
-2124.0
-1523.5
-1085.5
-461.5
983.0
2228.5
2758.5
2815.0
2212.5
1649.0
1835.0
2531.0
3152.0
3039.5
3432.0
5190.0
5569.0
3635.5
1903.0
845.5
-351.5
-1328.5
-1891.5
-2770.5
-4670.0
-6082.5
-4846.0
-2151.0
-580.0
-1023.5
-2795.5
-4059.5
-4275.5
-4150.5
-2778.5
-309.0
1192.5
1644.5
1124.5
-1060.5
-2843.5
-2622.5
-1932.5
-1281.5
-742.0
-1666.5
-3223.0
-3225.0
-2098.0
-1996.0
-3585.0
-5113.0
-5146.5
-4352.5
-3313.0
-2149.5
-1428.5
-1209.5
-1830.0
-3683.0
-5086.0
-4440.5
-2896.0
-1795.0
-663.5
315.5
-413.5
-2634.0
-4367.5
-4866.0
-4617.0
-3879.5
-2574.0
-1557.0
-2369.0
-4018.5
-4132.0
-3158.0
-2722.5
-2869.5
-3006.5
-3368.0
-4291.5
-4629.0
-4434.0
-5056.5
-4654.0
-2803.0
-2847.0
-3931.5
-3443.0
-1919.5
841.0
3899.5
4700.0
3858.0
2475.5
623.5
-467.0
-624.0
-1025.5
-1937.0
-2633.5
-2103.0
-618.5
-429.0
-2744.0
-5160.0
-5548.0
-5441.0
-5715.0
-5801.0
-6770.0
-8047.5
-7468.0
-5877.0
-4941.0
-4236.5
-3520.0
-4150.5
-5595.5
-5177.0
-4787.0
-6878.5
-7443.5
-5419.5
-4356.5
-4369.0
-5812.0
-8032.5
-7000.0
-4109.0
-3458.0
-4509.0
-5290.5
-4320.5
-2750.0
-3159.5
-3697.0
-2590.0
-1722.0
-1249.0
-1138.0
-3401.0
-6973.5
-8372.5
-7704.0
-6729.0
-4637.0
-1751.0
-491.0
-681.5
-771.0
-959.0
-2192.5
-3544.0
-2606.0
-609.5
-51.5
111.5
-972.5
-3772.5
-4392.5
-3912.0
-5573.5
-6875.5
-6545.5
-5075.0
-1885.0
837.5
1553.5
2023.5
3123.0
3573.5
1822.0
-918.5
-2220.5
-2428.5
-2717.5
-3695.0
-4999.0
-5011.5
-4319.0
-4129.0
-3696.0
-3315.0
-3374.5
-3207.0
-2621.5
-1305.0
-325.0
-1248.5
-2621.0
-2249.0
-226.0
1380.5
1234.0
425.5
-409.0
-1001.5
-625.5
-449.0
-748.5
-235.5
599.0
1096.5
630.5
150.5
2861.0
5740.0
3497.5
-323.0
-1859.0
-2976.0
-4015.0
-5075.5
-7656.0
-9555.5
-8184.0
-6098.5
-5611.0
-4819.0
-3491.5
-3570.0
-4384.5
-4823.0
-4209.0
-1917.0
-367.0
-476.0
-91.5
-768.5
-3130.0
-3259.5
-1387.0
-1328.5
-3336.0
-4795.5
-4494.5
-4167.5
-4578.0
-4459.0
-4466.5
-4907.5
-4740.0
-4709.0
-4485.5
-3382.0
-3142.5
-3465.5
-2770.0
-1641.5
-471.0
24.5
-1053.5
-2566.0
-4203.5
-6297.5
-7080.0
-5836.0
-4169.0
-3089.5
-2720.0
-2951.5
-3177.0
-3511.5
-5011.5
-6730.0
-6483.5
-4974.0
-4061.5
-3634.0
-2807.5
-1038.5
553.5
93.5
-1462.5
-2228.5
-2606.0
-3879.0
-6021.0
-7360.5
-7666.0
-8168.5
-8156.5
-7471.0
-6648.5
-4822.5
-3263.5
-2864.0
-2578.5
-3881.0
-5574.5
-4730.5
-4106.5
-4672.0
-4202.0
-4123.5
-4500.0
-3654.0
-3220.0
-4837.5
-7062.5
-7250.5
-6279.5
-6558.5
-6007.5
-4334.5
-4650.5
-5765.5
-6405.0
-6928.5
-6357.5
-6877.0
-9503.5
-10590.5
-9730.5
-8907.5
-8425.5
-7918.0
-6625.5
-5505.0
-5302.5
-4377.5
-3350.5
-3697.0
-4088.5
-3369.5
-2573.5
-3878.5
-6554.5
-7311.0
-6813.0
-6433.5
-4663.5
-2830.5
-2328.0
-1473.0
-1436.0
-3233.0
-4051.5
-4154.0
-5788.0
-6952.0
-5972.5
-4940.0
-5342.0
-6486.0
-6748.5
-5608.5
-4936.0
-5405.0
-5942.0
-6649.0
-7267.0
-7226.5
-6260.0
-3572.5
-1095.5
-960.5
-1471.0
-2112.5
-2328.5
-294.5
1138.0
26.5
-1104.0
-2366.5
-3879.5
-4041.0
-4104.5
-4745.0
-4708.0
-4500.0
-5303.5
-6565.5
-6159.0
-4087.5
-3225.5
-3779.0
-4267.0
-5271.0
-5698.0
-3824.5
-2447.5
-3632.5
-4074.0
-2470.0
-1851.5
-2823.5
-4373.0
-6536.5
-7804.5
-6911.5
-4292.5
-1346.0
-1254.5
-3771.5
-4680.0
-3507.5
-1910.0
-935.5
-2002.5
-3333.0
-2730.5
-1644.5
-947.0
-354.0
-73.5
-373.0
-1805.5
-3656.5
-4784.0
-4399.5
-1292.0
1958.5
1015.5
-2889.0
-6061.5
-6867.5
-5440.0
-2973.5
267.0
3177.5
3278.0
1440.5
-166.0
-1549.0
-2179.0
-1639.5
-851.0
458.0
2079.5
1406.5
-1512.5
-2968.5
-2878.0
-3826.5
-4848.0
-5151.0
-5696.0
-5170.5
-3369.0
-2193.0
-1756.5
-1543.5
-653.0
1286.5
2044.5
1293.0
581.5
-237.5
138.0
1791.0
922.5
-1759.5
-2265.0
-1368.5
-588.5
132.0
-645.0
-2648.0
-3724.5
-4307.5
-5584.0
-6484.5
-5648.5
-3874.0
-2961.0
-3188.0
-4032.5
-5080.5
-5675.0
-6256.0
-7149.0
-7161.5
-6594.5
-6632.5
-6339.0
-4239.0
-994.5
520.5
-364.5
-1069.0
-1854.5
-4105.0
-6011.5
-7053.0
-7703.5
-7309.5
-7142.0
-7787.5
-7553.5
-5858.5
-3211.0
-1438.0
-2396.0
-4764.5
-6266.5
-6410.0
-6200.0
-6295.0
-6064.5
-5874.5
-5758.5
-4708.5
-3572.5
-2025.0
104.5
-519.0
-3034.0
-4298.0
-5724.0
-6232.5
-4119.0
-2821.0
-2901.0
-2705.0
-3179.5
-3080.0
-1635.0
-1526.0
-2756.5
-4003.0
-5545.0
-5987.0
-5470.0
-6920.0
-8748.0
-8046.5
-7214.5
-7475.0
-7171.5
-7423.5
-8519.0
-8071.5
-6458.0
-5721.0
-5238.0
-3526.0
-1648.0
-1589.5
-3262.5
-5227.0
-5610.0
-4304.0
-4387.5
-6608.5
-8313.0
-8425.0
-7239.0
-5958.5
-5310.0
-3961.0
-2857.5
-3181.5
-3402.5
-4057.5
-5290.0
-5565.5
-5571.0
-4759.5
-2454.0
-769.5
-666.0
-2159.5
-3756.5
-3744.5
-4752.0
-6441.0
-4717.5
-1527.5
-471.0
-1385.0
-3199.0
-4450.0
-5046.5
-5584.5
-5524.0
-5586.5
-6519.5
-7872.0
-8653.0
-7848.5
-7466.0
-8623.0
-8322.0
-6855.5
-6992.5
-7652.0
-6799.0
-5391.0
-6491.0
-9932.0
-11874.5
-12139.0
-11988.5
-9992.0
-7641.0
-7756.5
-8689.0
-8051.0
-7026.5
-7240.5
-6571.5
-3737.5
-2113.0
-2749.5
-3622.5
-4829.5
-6027.0
-6443.0
-6761.0
-6445.0
-5310.0
-4411.5
-3420.0
-2226.0
-1866.5
-2456.0
-3074.0
-3214.5
-3581.0
-4577.0
-5014.0
-3920.5
-2965.0
-4372.5
-6078.5
-5765.5
-5932.5
-6362.0
-4424.5
-3115.0
-3790.5
-3432.0
-2826.5
-2907.5
-2528.5
-2473.0
-2174.0
-1077.0
-1491.0
-3368.5
-4875.0
-5889.5
-6289.5
-5713.5
-4104.5
-2113.0
-1074.0
-1112.0
-2056.0
-3637.5
-4641.0
-5532.0
-6121.0
-4088.0
-1731.0
-3011.0
-5714.0
-6161.5
-4305.0
-2609.5
-2894.5
-2966.5
-1713.0
-2112.5
-3330.0
-2512.0
-1646.5
-2499.5
-3926.0
-4778.5
-4247.0
-3620.5
-4702.0
-6376.5
-7281.5
-7300.5
-6965.0
-6674.5
-4939.5
-2696.5
-3195.0
-4166.0
-3070.0
-2584.5
-2818.5
-2833.5
-4629.5
-6639.5
-6276.0
-5558.0
-5460.0
-4245.5
-2679.5
-3454.5
-5948.0
-6717.5
-5759.0
-5378.0
-5149.5
-4218.5
-2781.5
-1124.5
-411.5
-203.5
656.0
504.0
-1525.5
-3926.0
-5200.5
-4503.0
-3763.0
-4992.0
-6135.0
-5780.0
-4972.5
-4002.0
-3139.5
-2556.0
-2663.5
-5019.5
-8113.5
-7669.0
-4114.5
-2191.0
-2936.5
-3315.5
-2489.0
-1287.5
765.0
2422.0
1367.5
-1288.5
-3247.0
-4385.5
-5246.5
-5752.5
-5795.5
-5649.5
-5889.5
-6794.5
-7070.5
-4952.5
-1920.0
-1214.5
-2734.5
-3831.0
-3454.0
-2466.5
-1131.0
81.0
-995.0
-3390.5
-3775.5
-3755.0
-4863.5
-4628.5
-3889.5
-4341.5
-4229.5
-3691.0
-4021.5
-4242.5
-3423.0
-2149.0
-1915.0
-2851.5
-4116.5
-6112.0
-7760.5
-7614.5
-7630.5
-8286.0
-7328.5
-5534.0
-4946.5
-5075.5
-5348.0
-5753.0
-5010.5
-3609.0
-4639.0
-7522.5
-8399.5
-6653.5
-4487.5
-3833.0
-4354.5
-3625.0
-2270.5
-2907.5
-4877.0
-7052.0
-9448.5
-10930.5
-10376.5
-8182.0
-6900.0
-7745.5
-7095.5
-3910.5
-2479.5
-3249.0
-3115.5
-1977.5
-1485.5
-2832.0
-4892.0
-4195.5
-1930.5
-2971.5
-5731.0
-5669.0
-3859.5
-2197.5
-644.5
-253.0
-744.5
-1195.5
-2527.5
-4074.5
-4740.0
-5795.5
-7040.5
-7103.0
-7271.5
-8582.5
-9027.0
-7486.5
-5562.5
-4253.0
-3744.0
-4568.0
-5716.5
-5603.0
-4357.0
-2539.0
-551.0
748.5
577.0
-419.5
-716.5
-1118.0
-2806.0
-3877.5
-3795.0
-4598.5
-6394.0
-7800.5
-7820.5
-6689.5
-5917.5
-5995.5
-6441.0
-6505.0
-5832.5
-5960.0
-6759.0
-6155.5
-5380.5
-5935.5
-6330.5
-6085.0
-6502.0
-8231.0
-10048.5
-10780.5
-12004.0
-13731.0
-12297.0
-7952.0
-5759.5
-7016.5
-8289.0
-8030.5
-7058.5
-5738.5
-5118.0
-5696.5
-6009.0
-5997.0
-6510.5
-7186.0
-7738.0
-7690.0
-7206.5
-7050.0
-6097.0
-4586.0
-4871.5
-6066.5
-6361.5
-7263.5
-9604.0
-10813.5
-9145.0
-6946.5
-7386.0
-10002.5
-11630.0
-10936.5
-9877.0
-9688.0
-9307.5
-8002.5
-5953.5
-4915.0
-6486.5
-8427.0
-8493.0
-6807.5
-4192.0
-3968.5
-6802.5
-8021.5
-7124.0
-7105.0
-7767.0
-8181.0
-8173.5
-8499.0
-10306.5
-11780.5
-10658.0
-7990.0
-6000.0
-5328.5
-5471.5
-6783.5
-8326.5
-7725.5
-6755.0
-7977.5
-9147.5
-8329.0
-7005.5
-7134.0
-8010.0
-6619.5
-3633.5
-2958.0
-5033.0
-7799.0
-9566.5
-9193.5
-7603.0
-6273.5
-4876.0
-3575.0
-3268.5
-2670.5
-1888.5
-3791.5
-6238.0
-6120.0
-6747.0
-8213.0
-7448.0
-6705.5
-6628.0
-6134.0
-7094.0
-8186.0
-7364.5
-5681.0
-3796.0
-3253.5
-4143.0
-4825.0
-6789.0
-9496.5
-9817.5
-8745.0
-8587.5
-9443.0
-9837.5
-8458.5
-6380.0
-4412.0
-2401.0
-1621.5
-2435.0
-3398.0
-3848.5
-4554.0
-5618.5
-6381.5
-7662.0
-8428.5
-6681.0
-5889.5
-7276.5
-6899.0
-6029.0
-5999.5
-4096.0
-2380.0
-3785.0
-6482.5
-8353.0
-8760.5
-9011.0
-10701.0
-12201.5
-11228.0
-8989.0
-8328.0
-8846.5
-8692.0
-8594.5
-8533.0
-7630.5
-6848.0
-6967.5
-9082.0
-12077.5
-11727.5
-9495.0
-9707.0
-10593.0
-9162.5
-6341.0
-4721.5
-3858.0
-1417.5
-216.5
-2118.5
-2937.5
-2585.5
-3449.5
-3845.0
-3511.5
-3657.0
-3753.5
-3465.0
-3829.5
-5675.5
-6266.5
-3939.0
-2626.5
-3303.5
-3373.5
-3385.0
-4256.0
-6409.5
-9405.0
-10423.0
-9177.0
-7149.5
-4750.5
-3711.5
-4334.0
-5133.0
-6077.0
-6716.5
-7470.0
-9989.5
-12492.5
-12325.0
-10582.5
-9493.0
-9420.5
-9497.5
-8704.0
-6985.0
-6129.5
-6801.0
-7406.5
-8472.0
-10372.5
-10369.5
-8699.0
-7620.0
-6956.5
-7537.0
-9507.0
-10415.0
-10029.5
-9012.5
-7390.0
-7231.0
-8955.0
-9549.0
-8627.0
-8722.0
-9260.5
-8035.5
-6621.5
-6746.0
-6823.0
-6438.0
-6559.5
-6946.5
-7453.5
-7696.5
-7418.0
-7394.5
-7659.5
-8334.5
-9620.5
-10119.5
-9512.0
-8676.5
-7808.5
-8048.5
-9492.0
-9961.5
-9750.5
-10747.5
-11805.5
-11020.5
-9067.0
-7730.0
-7682.0
-8270.5
-8737.0
-8872.5
-8040.5
-6247.5
-5468.5
-5949.5
-5949.5
-6182.5
-7083.5
-7049.0
-6845.5
-7084.0
-6584.5
-6522.0
-7298.0
-6997.0
-6308.0
-6635.0
-7441.0
-8603.5
-10273.5
-11333.5
-10283.5
-8126.0
-7282.5
-6667.5
-4633.5
-3387.0
-4443.0
-6205.5
-6729.0
-5873.5
-5536.0
-6241.5
-6928.0
-7362.5
-6373.0
-4419.5
-4852.5
-6738.5
-6867.5
-5821.5
-4249.5
-2362.0
-2071.5
-3753.5
-6015.5
-7873.0
-9153.5
-10374.5
-10824.5
-9455.0
-8182.5
-9039.5
-10398.0
-10257.0
-9603.5
-9980.5
-10910.0
-11133.0
-10491.0
-9896.5
-9469.0
-8150.5
-6696.5
-7099.5
-8650.0
-9397.0
-8990.5
-8297.0
-8676.5
-9741.5
-9941.0
-9762.0
-9662.5
-9311.5
-9020.5
-7418.5
-4539.5
-3815.0
-4779.5
-4580.0
-4153.5
-4269.0
-4362.5
-4706.0
-4775.0
-4883.5
-5922.5
-6408.0
-5635.0
-5273.5
-5998.5
-6535.0
-6005.5
-6156.0
-7977.0
-8773.5
-7698.5
-7429.5
-8548.5
-9044.5
-8312.0
-8035.0
-8656.5
-8869.5
-9180.0
-9443.5
-7960.5
-6319.0
-6117.5
-5971.5
-5692.5
-5630.5
-5532.5
-5870.5
-7246.5
-9576.5
-10842.5
-10559.0
-11399.5
-12334.5
-11598.5
-11434.0
-11837.5
-11971.5
-11766.0
-9690.0
-8341.5
-9740.0
-10164.5
-9762.0
-10341.0
-10310.5
-10326.0
-10233.0
-8067.5
-5625.0
-4579.5
-4082.5
-4221.5
-5363.5
-5609.0
-3450.0
-2329.0
-4288.5
-5077.0
-3438.0
-2167.5
-2244.0
-4291.5
-6842.5
-7450.5
-7196.0
-6940.0
-6619.0
-7227.5
-8785.5
-10366.0
-10112.0
-7880.0
-6251.0
-5132.0
-4400.5
-5479.5
-6238.5
-5817.0
-6009.0
-6354.0
-7073.0
-8014.0
-7911.0
-7973.0
-7769.0
-6489.5
-6374.5
-6517.5
-5048.0
-3673.0
-3141.0
-3271.0
-3543.0
-2885.5
-3180.5
-5540.5
-7558.0
-8329.0
-7785.0
-5913.5
-4339.5
-3155.5
-2595.5
-4387.0
-6380.0
-6120.5
-5470.0
-5732.0
-7153.5
-9182.5
-9460.0
-8715.0
-8453.0
-7129.5
-5499.5
-4599.0
-3345.5
-3195.5
-4517.5
-5666.0
-7343.5
-8429.5
-7220.5
-6177.5
-6492.5
-6394.5
-5652.5
-5286.0
-5371.5
-5650.5
-6766.5
-8073.5
-8030.5
-7914.0
-8546.5
-8798.5
-8649.0
-6997.5
-3646.0
-1452.5
-963.0
-1499.5
-2608.0
-2786.5
-3762.5
-6390.0
-6852.5
-5744.5
-6623.0
-8273.5
-8972.0
-9443.5
-10067.0
-10309.0
-9843.0
-9142.0
-8167.0
-7061.5
-7445.0
-8911.5
-9382.0
-9728.0
-11107.0
-11150.5
-8574.5
-6675.0
-7766.5
-9614.5
-10413.0
-10924.0
-10990.0
-9749.0
-8283.0
-8104.5
-8094.0
-6659.5
-5610.0
-6875.5
-8738.5
-9389.5
-8857.5
-7588.0
-7537.0
-9448.5
-9486.5
-7002.5
-7443.0
-10831.0
-11839.5
-10589.0
-10306.0
-11804.0
-13616.0
-13159.5
-11406.0
-10628.5
-9611.5
-9016.0
-9538.5
-8348.5
-6531.5
-6463.0
-6757.5
-7121.5
-7440.0
-7278.5
-7310.0
-6863.5
-7045.0
-8793.5
-8751.0
-7408.5
-7979.5
-8744.0
-8569.5
-8089.5
-5698.0
-1996.0
-922.0
-3688.0
-6468.5
-6174.0
-4916.5
-4529.5
-3977.5
-4188.5
-6428.5
-9231.5
-11505.5
-12704.0
-11866.0
-10744.5
-11330.5
-11484.5
-10317.0
-10085.0
-10269.5
-9724.0
-8830.0
-7170.5
-6862.0
-9332.5
-10604.0
-9581.5
-8660.0
-7372.5
-6316.5
-6943.0
-7795.5
-8302.5
-8646.0
-7382.0
-5269.5
-5098.5
-5763.5
-4439.0
-3310.5
-4615.0
-5311.5
-4206.5
-3886.5
-5288.0
-7644.0
-9156.0
-8439.5
-6140.5
-2977.0
-952.0
-2204.0
-4292.0
-4736.5
-4704.5
-4801.0
-5151.5
-6491.5
-7763.5
-7266.5
-5885.5
-6214.5
-8581.5
-10466.0
-10242.5
-8918.5
-7748.5
-6088.0
-3755.0
-2523.0
-2349.0
-1499.5
-16.5
1204.0
1379.0
540.5
-197.5
-862.0
-1639.5
-2809.5
-5208.0
-6844.0
-6999.0
-8104.0
-8197.0
-6571.5
-7561.0
-9040.0
-7293.5
-6603.5
-9211.0
-11295.5
-10193.0
-6653.0
-4114.5
-4425.0
-5447.5
-5928.5
-6114.0
-5375.5
-4225.0
-4528.5
-6705.5
-8894.0
-9704.0
-10033.5
-9783.5
-7934.0
-6590.5
-7447.0
-8505.5
-8566.0
-8034.0
-7078.5
-6761.5
-7409.0
-7356.5
-5830.0
-3760.0
-2111.5
-1118.5
-1245.0
-3112.0
-4514.0
-3065.5
-2020.5
-4182.5
-5989.5
-5696.0
-6379.0
-7979.5
-7609.0
-6058.0
-5507.0
-4956.0
-3837.5
-3567.0
-2895.0
-759.0
-207.0
-1900.5
-3010.5
-3296.5
-3465.0
-3262.0
-3489.0
-4440.0
-5385.0
-5870.5
-5896.0
-6357.0
-7076.5
-6823.0
-6542.0
-6835.0
-6716.0
-7106.5
-8470.0
-9239.5
-9539.0
-10490.5
-11790.5
-12111.5
-10716.5
-8762.5
-7062.0
-5829.5
-6409.5
-7556.5
-6943.0
-6617.0
-7647.0
-8488.0
-10186.0
-11803.5
-10410.5
-8477.5
-8417.5
-8233.5
-7733.5
-7723.5
-7156.5
-5894.5
-4484.5
-3874.0
-5241.5
-7045.5
-7293.0
-6463.0
-5120.0
-3920.5
-3796.5
-4351.0
-5286.5
-6308.5
-6466.0
-6217.5
-6230.5
-5779.0
-4610.5
-3637.0
-4134.5
-5739.5
-6626.0
-7196.5
-8284.5
-8024.0
-6028.0
-4920.0
-5657.5
-6262.5
-5357.5
-3759.0
-2097.0
-896.5
-2114.5
-5944.5
-9600.5
-11195.0
-11310.5
-10883.0
-9139.0
-6065.5
-3961.5
-2570.0
-778.5
-1010.0
-2931.0
-3256.5
-2843.5
-2942.5
-2412.5
-2043.5
-2693.5
-3015.5
-2863.0
-3854.5
-6467.5
-9269.5
-10490.0
-9658.0
-7997.0
-6647.0
-5496.5
-4664.5
-4376.5
-4402.5
-5360.0
-7130.5
-8346.5
-9411.0
-10669.5
-10341.0
-8571.0
-8082.5
-8977.0
-8322.0
-6073.0
-5589.5
-7378.5
-8639.5
-8165.0
-7257.0
-6960.5
-6671.5
-6365.5
-6933.5
-7439.0
-7203.0
-7289.0
-7214.5
-6616.5
-7213.0
-8289.0
-6754.0
-4007.0
-4238.5
-5409.0
-3587.0
-1619.5
-2033.5
-3096.0
-4293.0
-5425.0
-6889.5
-8875.5
-8265.0
-5989.0
-6472.0
-8432.0
-9308.5
-8939.0
-8079.0
-8981.5
-10228.5
-8651.5
-6347.0
-5559.5
-5759.5
-6579.5
-7088.0
-6564.0
-5770.5
-6073.5
-6892.0
-5943.5
-5037.5
-7127.5
-9488.5
-9355.5
-8036.5
-7463.0
-8075.0
-8709.5
-9529.5
-10907.5
-10831.0
-9852.0
-10276.0
-11066.0
-10809.5
-9771.0
-8663.0
-7318.5
-4672.0
-2212.0
-1934.0
-2698.0
-3257.5
-2869.0
-1804.0
-2442.5
-4922.5
-7219.0
-8237.0
-7388.0
-6126.5
-6414.5
-7187.0
-7637.0
-8923.0
-10204.5
-8954.5
-5602.5
-3159.5
-3032.5
-4741.0
-6719.0
-7274.5
-6979.5
-6297.5
-4091.5
-1591.0
-1216.0
-2418.5
-2992.0
-2893.5
-3796.0
-4213.0
-1635.5
1466.5
1633.5
-834.0
-3619.5
-4722.0
-4578.0
-4647.0
-5228.0
-6094.5
-6256.0
-5994.5
-6339.0
-5794.0
-4755.0
-5431.0
-6074.0
-4966.0
-3948.0
-4967.5
-7147.5
-8176.5
-9080.5
-10735.0
-10586.0
-9850.5
-10829.5
-11605.0
-11790.5
-11571.5
-9923.5
-7965.0
-6584.5
-6306.0
-7298.0
-7445.0
-6765.5
-6599.0
-6241.5
-6435.5
-7519.5
-7584.0
-7204.5
-8360.5
-10500.0
-11933.0
-12301.5
-11773.0
-10046.0
-8145.0
-7579.5
-7948.5
-8690.0
-9594.0
-9048.5
-5586.5
-1402.0
-825.5
-3229.5
-4588.5
-5089.0
-6144.0
-6419.5
-4907.0
-2855.5
-2604.0
-3617.0
-4439.0
-6725.5
-8819.0
-7696.0
-6531.5
-7262.0
-8247.5
-8706.5
-7471.0
-5847.5
-5454.0
-4813.0
-4700.0
-4924.0
-3762.5
-3691.0
-4646.5
-3958.0
-2788.0
-2087.0
-2477.5
-3704.0
-3240.5
-3062.5
-5190.5
-5972.5
-5047.5
-5132.5
-4990.0
-3248.0
-2290.5
-3864.0
-5466.0
-5405.0
-5164.0
-4719.0
-4337.5
-4962.0
-5005.0
-5025.0
-6558.0
-8073.5
-9790.0
-11459.0
-10419.5
-8482.5
-8764.5
-9639.5
-8681.0
-6571.0
-6023.0
-7734.0
-9782.0
-10544.5
-8903.0
-6162.5
-5506.5
-6417.0
-6962.0
-7207.0
-6318.5
-4101.5
-2754.5
-3410.0
-4621.5
-4678.0
-4536.0
-5860.5
-7481.0
-8224.0
-8512.5
-7973.0
-6307.0
-4441.0
-4224.0
-6637.5
-8721.5
-7376.5
-4678.5
-3340.5
-2913.5
-3410.5
-5313.5
-6685.0
-6173.0
-5401.0
-4826.0
-3231.5
-1570.5
-791.5
176.5
284.0
-2202.0
-4771.0
-4968.0
-4434.0
-3973.5
-2979.0
-2850.5
-3525.0
-3370.5
-3893.0
-5898.5
-7025.0
-6743.5
-6217.5
-6312.0
-7836.5
-9748.5
-10364.5
-9796.5
-8666.0
-7337.5
-5910.0
-4373.5
-3198.5
-2715.0
-3167.5
-4231.5
-5156.5
-6996.5
-10089.5
-11875.5
-11226.0
-9550.0
-8564.5
-9123.0
-9570.5
-7883.0
-5075.0
-3709.0
-4508.0
-5437.5
-5391.5
-5504.0
-5170.0
-3773.0
-3412.5
-4767.0
-6529.5
-7909.5
-8280.5
-7827.5
-7538.0
-7432.5
-6843.5
-5913.0
-5092.5
-3611.5
-1741.0
-1673.0
-3355.5
-5249.0
-6573.5
-6332.5
-6247.0
-8671.0
-10772.0
-10066.0
-8470.0
-7371.0
-6451.0
-5511.5
-5234.5
-6085.5
-6938.0
-7701.0
-9156.5
-10339.0
-10773.0
-10664.5
-9523.5
-7811.0
-6472.5
-6302.0
-7760.5
-9460.5
-9938.5
-9644.5
-10115.0
-11864.5
-12243.5
-9700.0
-7553.5
-7708.0
-8085.5
-7734.5
-7392.5
-7594.0
-8280.5
-8571.5
-7546.0
-4985.0
-2355.5
-2106.0
-3640.0
-4471.0
-4853.5
-5830.0
-7370.0
-10241.5
-13843.0
-15324.0
-14092.0
-12315.5
-11211.0
-10251.5
-9150.0
-8690.0
-8923.0
-8812.5
-8204.0
-7460.0
-6606.5
-6007.5
-5713.5
-5040.0
-3723.0
-2927.5
-3555.5
-3625.0
-2055.0
-1964.5
-4343.0
-6016.0
-6362.0
-8146.5
-11283.5
-11809.5
-9406.0
-8218.0
-8658.5
-9282.5
-10386.0
-9920.0
-7848.0
-7831.0
-9293.5
-10223.5
-10816.0
-10211.5
-8673.5
-7599.0
-6907.0
-6419.0
-5745.5
-4996.0
-4981.0
-5427.0
-6003.0
-6228.0
-6257.5
-7792.5
-10183.0
-11644.0
-11877.5
-10412.0
-8631.0
-8105.0
-7611.0
-6999.0
-6301.5
-5090.0
-4854.0
-4863.0
-3379.0
-2046.5
-2222.5
-3301.5
-3376.5
-1658.0
-1708.5
-4735.5
-7128.0
-8004.5
-8141.5
-7618.0
-7771.0
-8515.5
-8775.0
-8515.5
-7177.5
-5527.0
-4559.5
-2926.5
-1743.0
-2777.0
-2741.5
-606.0
5.5
-645.0
-992.0
-2390.5
-4102.0
-4614.5
-4483.5
-3634.5
-2849.5
-3588.0
-4586.0
-4457.0
-3934.0
-4346.0
-5971.5
-7180.0
-6865.5
-5917.0
-5619.5
-6809.5
-8381.0
-8646.0
-8348.5
-7831.5
-5736.5
-3033.5
-2666.5
-4625.0
-5900.0
-6011.5
-6126.0
-5504.0
-5081.5
-5326.5
-3951.5
-2966.5
-4377.5
-5294.5
-6108.0
-7802.0
-8880.0
-10639.0
-11511.0
-8300.0
-4496.5
-2840.0
-1989.5
-1704.5
-1832.0
-2339.5
-2512.0
-1495.0
-1501.5
-2676.0
-3236.0
-4501.5
-5792.0
-5764.0
-6178.0
-6639.5
-7132.5
-8494.5
-8029.0
-6714.5
-7048.0
-5290.5
-1702.5
-1314.0
-2708.5
-2561.5
-1213.5
-207.0
-1598.5
-4794.0
-6488.0
-6116.0
-5702.5
-6159.0
-6461.0
-5763.0
-4743.0
-3896.5
-3247.0
-2511.0
-1664.5
-2578.0
-5096.5
-6043.0
-5200.0
-4041.0
-2656.0
-1094.5
473.0
564.5
-1022.0
-1675.5
-1731.0
-2349.5
-2756.5
-3499.0
-3312.0
-1593.5
-1327.5
-1613.5
-1413.0
-2998.0
-4751.5
-5012.0
-5276.0
-6096.0
-7286.0
-7038.5
-4667.0
-2279.0
-283.0
482.0
142.0
1238.5
1936.5
1498.0
2530.5
2819.0
1512.0
867.0
-15.5
-1475.0
-3945.5
-7299.0
-7717.0
-5542.5
-4037.5
-2789.0
-1940.0
-1717.0
-615.5
390.5
-1083.0
-3884.0
-4123.0
-2308.5
-2306.0
-3427.0
-3828.0
-3641.5
-2376.0
-1387.0
-1550.0
-1097.5
19.5
398.5
-1588.0
-4372.5
-3577.5
-1441.0
-1418.0
-1258.5
-1158.0
-1433.0
-178.5
1131.5
1769.0
1442.0
-1459.5
-4996.5
-6775.5
-6095.5
-4302.5
-4724.0
-5339.5
-4285.0
-4883.0
-5392.5
-4215.0
-4608.5
-4821.0
-3199.0
-2181.0
-1622.5
-1725.5
-3679.0
-6242.0
-8108.0
-9044.0
-9388.5
-8677.5
-6797.0
-6046.0
-6661.0
-7341.0
-8553.0
-9066.5
-8619.5
-8929.0
-8420.5
-6524.5
-5221.0
-4551.0
-5129.5
-6867.0
-6729.0
-4055.0
-1457.5
-1331.5
-3211.0
-3667.0
-2524.5
-3026.0
-4576.0
-5139.5
-5701.5
-6107.0
-4969.0
-3516.0
-2911.0
-1985.0
-258.5
1320.5
1864.0
1013.5
-690.5
-2653.5
-4521.5
-5189.0
-4365.5
-3193.5
-2169.0
-1428.0
-1122.5
-1174.0
-2635.0
-5585.5
-7282.0
-6889.0
-6286.0
-5727.0
-5134.0
-5213.0
-5475.5
-6029.0
-6591.5
-5182.5
-3462.5
-4226.0
-5015.0
-4008.0
-3414.5
-4484.0
-6445.0
-7428.5
-6651.5
-6257.5
-7416.0
-8685.0
-8701.5
-7715.0
-7046.5
-6334.5
-4551.5
-2561.0
-1181.0
-1709.5
-5012.5
-8484.5
-10723.0
-12559.5
-12942.0
-11713.0
-10354.5
-9483.0
-9074.0
-8205.5
-7144.0
-7341.0
-7779.5
-6995.0
-5409.0
-4716.5
-6236.0
-7713.0
-7409.0
-7855.5
-9655.0
-10304.5
-8542.5
-5764.0
-5127.5
-6428.5
-6337.0
-4858.0
-3882.0
-3997.5
-5212.5
-6370.5
-6258.5
-5344.5
-4963.0
-5308.0
-5580.0
-6618.0
-8588.0
-9552.5
-9943.5
-10195.0
-8869.0
-7230.5
-6582.5
-5979.0
-5442.0
-5588.0
-7082.0
-9156.0
-9418.5
-8322.0
-7827.0
-7992.5
-8237.0
-8346.0
-9130.5
-10384.0
-10577.0
-10243.0
-9805.0
-9049.0
-8513.0
-7468.0
-7044.0
-8059.5
-7737.0
-7634.5
-8992.0
-7951.0
-6564.0
-7309.0
-6858.0
-6237.0
-7057.0
-7182.0
-6915.0
-6312.5
-4304.0
-2006.0
-1469.0
-3752.5
-5699.5
-4592.5
-3848.0
-4698.0
-4576.5
-3898.0
-3111.0
-870.5
2567.0
4580.0
3452.5
1962.5
2122.0
1642.5
162.0
-1142.5
-2863.5
-4952.0
-6789.5
-7710.0
-7506.0
-7549.5
-7776.5
-6887.5
-5647.5
-5261.0
-5701.0
-6392.0
-6493.5
-5675.5
-4636.5
-4194.0
-4402.0
-5192.5
-6298.0
-6687.0
-6397.5
-6334.5
-6710.0
-7314.0
-7027.5
-6523.5
-8439.0
-10922.5
-10769.5
-8836.0
-6409.5
-5231.5
-5926.0
-5321.5
-3220.5
-2336.0
-2734.5
-3549.5
-3625.0
-2634.0
-2166.5
-2782.0
-3937.0
-4001.0
-2419.0
-1276.5
973.5
5701.5
8608.0
9304.0
10095.5
9089.0
6073.5
2906.0
576.0
-478.0
-1705.0
-2747.5
-2182.5
-1800.5
-2533.0
-4350.5
-6517.5
-5832.0
-3706.5
-4052.0
-5192.5
-5732.5
-6721.5
-6929.0
-5266.5
-3218.5
-3029.5
-4743.0
-6082.0
-6240.5
-6639.0
-8082.5
-7937.0
-4100.5
-1507.0
-2998.5
-3400.5
-2438.5
-4130.0
-6827.0
-8356.5
-8958.0
-8951.0
-9764.5
-11306.5
-11556.5
-9919.0
-7553.5
-6230.0
-6040.5
-6159.5
-6699.0
-6796.5
-6519.0
-7229.5
-7362.5
-5934.5
-5348.5
-6491.0
-7868.0
-8787.5
-9978.5
-11065.0
-10603.5
-9841.5
-10327.0
-10763.0
-10436.0
-9063.5
-6302.0
-3739.0
-2044.5
-1278.5
-3124.5
-6796.0
-8980.5
-8430.0
-6341.5
-4892.5
-5769.5
-8342.0
-9836.0
-9111.5
-8004.5
-6806.5
-5666.5
-7092.5
-8790.0
-6627.5
-4346.0
-5777.0
-7764.5
-7398.5
-6143.5
-6488.0
-7590.0
-7376.0
-6959.0
-6763.0
-6599.0
-8350.5
-9925.0
-8455.0
-6465.5
-4524.5
-1892.5
-971.0
-1160.0
-898.5
-1567.5
-3053.5
-4920.5
-7008.0
-7659.0
-7247.5
-6420.0
-5014.0
-5721.0
-8236.0
-7789.5
-4826.5
-3429.5
-4261.5
-6162.5
-7936.0
-9030.0
-10303.0
-11610.5
-11882.5
-11136.5
-9425.5
-7484.5
-7170.5
-7403.0
-5741.0
-4320.0
-5458.0
-6657.0
-6625.0
-6948.5
-7376.0
-7184.5
-6798.5
-6142.0
-5185.5
-4239.0
-3284.0
-1994.0
-160.5
1464.5
2159.0
2079.0
2082.0
3231.0
3810.5
2481.5
2948.5
5082.5
3898.5
1062.0
-116.0
-1252.5
-2661.5
-4195.5
-6070.5
-6221.0
-4989.5
-4005.5
-2824.5
-2833.0
-4571.0
-4861.5
-3498.0
-3901.5
-6414.0
-8607.5
-10437.5
-12369.0
-12494.5
-10862.5
-9160.0
-7281.5
-5838.5
-4446.0
-1575.5
86.0
-1242.0
-2720.5
-3166.0
-3242.5
-3382.0
-3804.5
-3723.5
-3790.0
-4832.5
-5050.0
-3714.0
-2741.5
-3968.5
-5794.0
-5125.5
-4252.5
-5145.0
-4241.0
-2077.0
-1326.5
-1059.0
-2505.5
-4736.0
-3441.0
-578.5
657.0
847.0
158.5
316.0
2345.0
3758.5
3991.0
3599.0
2151.0
215.0
-1975.0
-3538.0
-3010.0
-2021.0
-2347.0
-3567.0
-5088.0
-5280.0
-3657.5
-2699.5
-2626.5
-1733.5
-1491.0
-3334.5
-5234.5
-5722.0
-5484.0
-4591.5
-3326.0
-3578.5
-5319.5
-5787.0
-4614.0
-3880.0
-3800.5
-3900.0
-4506.0
-4843.0
-4420.5
-4560.0
-6126.0
-8009.0
-8115.5
-6430.5
-5771.0
-7101.0
-8385.0
-8444.5
-7722.5
-7385.5
-7911.0
-7990.0
-7527.0
-8204.5
-9253.0
-7874.0
-4003.0
-523.0
1185.5
1672.5
625.5
-775.0
92.0
2135.0
3514.5
5127.5
6573.0
7001.5
7330.5
8061.0
9463.5
10821.0
10589.5
9746.5
8947.5
7091.5
5665.5
5963.5
6213.0
5553.0
4363.5
2785.5
1400.5
587.0
-10.0
-1386.5
-3445.0
-3694.5
-1094.0
2754.5
6092.0
6648.0
4557.0
3203.0
2824.5
2467.0
4075.5
7001.0
8479.0
8705.5
9220.5
11457.0
15292.5
18868.5
23001.0
28508.0
32842.0
36117.5
39871.0
41514.0
40099.0
38647.5
37947.0
37069.5
35876.5
33443.5
29541.5
25325.0
20385.5
14572.5
10439.0
8987.0
7546.0
5033.5
3843.0
4346.5
3908.5
2648.0
2557.0
2729.0
2084.5
1325.0
259.0
-1115.0
-1609.5
-525.5
2179.5
4847.5
5184.0
4980.0
7493.0
10605.0
11020.0
10494.0
10181.0
8545.0
6894.5
5289.5
1673.5
-990.5
-1307.5
-2375.0
-2733.5
-2161.5
-4226.5
-6127.0
-5061.5
-4471.0
-5750.0
-7820.5
-9986.0
-11104.5
-10833.5
-8909.5
-6257.5
-5365.0
-5838.0
-6398.5
-7578.0
-8357.5
-7915.0
-7869.0
-8137.5
-7193.0
-6771.0
-8677.5
-10315.5
-10247.0
-9587.5
-7581.5
-5596.5
-5984.5
-6708.0
-7639.0
-9953.5
-10862.5
-9923.0
-8482.0
-6081.5
-4689.0
-5545.0
-6927.0
-8166.0
-8166.0
-6110.0
-3819.5
-2799.0
-2792.0
-2960.0
-3820.0
-6181.0
-8035.0
-7845.0
-6620.0
-5197.5
-4379.0
-4300.0
-4784.5
-6365.5
-7529.0
-6955.5
-5702.5
-3946.0
-2641.0
-3192.5
-3950.0
-3819.0
-3520.0
-2989.0
-2739.5
-3236.0
-3229.5
-2472.5
-2667.5
-3223.5
-1477.0
1100.5
1532.5
1248.5
1440.0
734.0
-1318.5
-3632.5
-3954.5
-3102.5
-4563.5
-6397.5
-5812.5
-5104.5
-4792.0
-4105.0
-4480.5
-5565.0
-6099.0
-6204.5
-6203.0
-6819.5
-8060.5
-8877.5
-8956.0
-8774.0
-8835.0
-8805.5
-7903.0
-6122.0
-4192.0
-3902.0
-6135.0
-8193.5
-7565.0
-5682.5
-4995.5
-5832.5
-7071.5
-7397.5
-6039.0
-4527.0
-4913.0
-5734.0
-5499.5
-5139.0
-3910.5
-2008.0
-2469.0
-4481.0
-4355.0
-2577.5
-1910.5
-1664.5
-113.0
257.5
-1885.0
-2334.0
84.5
2234.5
3607.5
4221.0
4004.0
5008.0
6897.5
8005.0
9834.0
13271.0
16898.0
19676.5
20466.0
19275.5
18269.5
17384.5
15127.0
13651.0
14262.5
13584.5
10793.5
9698.0
12283.5
16593.5
19364.0
19634.0
20014.5
22890.5
26844.0
28617.0
29165.0
32672.5
37690.0
39997.0
41624.5
45100.0
48149.0
49664.5
51013.0
52992.5
55963.5
60232.5
65162.0
68614.0
70204.5
73131.5
78542.5
84122.0
89123.0
93920.0
98303.0
102639.0
106290.0
107987.5
109158.0
111364.5
112751.0
112091.0
112224.0
115283.0
118670.5
119321.5
118134.5
116026.0
111414.5
105452.0
100654.5
95327.0
89354.0
85793.5
82505.0
76339.0
69866.5
65322.0
62179.0
59559.5
56750.5
55326.5
56053.0
56537.0
56875.0
57553.5
56101.5
53350.0
51026.0
46683.5
40278.5
34590.0
30163.5
27790.5
27537.0
26595.5
24560.0
23316.0
22185.5
20070.5
17651.0
15096.5
12423.5
11080.5
11545.5
11720.0
10319.0
8827.5
8763.0
9395.5
8992.0
7988.0
8181.5
8896.0
9122.0
9556.5
9335.0
8389.0
8960.0
9652.5
7917.0
5957.5
5638.0
5435.0
4874.5
4766.5
4939.0
5115.0
5194.0
4794.0
4484.5
4499.0
3335.5
1628.0
1437.0
1765.0
2003.0
2929.5
3252.0
2607.0
1479.5
-889.5
-2651.5
-1195.5
2143.0
4086.0
3179.0
2087.5
3097.5
4337.0
5561.5
7210.5
6663.0
3881.0
1373.5
673.5
2255.5
4045.5
5582.0
7531.0
6485.5
3501.5
3289.0
3313.5
2471.5
4033.0
5612.0
5336.5
5612.5
5605.0
4081.5
3321.0
4757.5
6981.5
8535.0
9231.0
8873.0
8953.0
11213.0
13328.0
14620.5
16890.5
18009.0
18655.5
21734.0
23067.0
21650.5
23452.0
28225.0
31551.5
33098.0
35018.0
38620.5
42565.0
46441.0
52554.5
60545.0
68233.0
75789.5
84461.5
94324.0
103700.5
111315.5
116593.5
118225.0
117592.5
117510.5
117000.5
113855.5
107751.0
100343.0
93914.0
88287.5
82334.5
75321.0
66840.0
58792.0
52193.0
47199.5
45236.0
43308.5
38591.5
34047.0
29958.0
25751.5
23337.0
21626.0
21037.5
22380.5
21751.5
19007.5
17208.0
16599.5
17622.5
19482.0
20494.5
21144.5
21778.0
22869.5
24287.5
25155.5
25765.5
24864.5
22866.0
22493.0
22316.0
22276.0
23713.0
24251.0
26058.0
30810.5
33490.0
34716.0
36534.0
36430.0
36829.5
39517.0
42230.0
46100.5
50374.0
53195.5
57825.5
65399.0
73716.0
82244.5
90030.0
97534.0
108007.0
119969.0
127968.5
133007.0
138586.0
140991.0
138005.0
134193.5
130741.0
125594.5
118167.5
108692.0
100482.0
94621.0
86657.5
76750.0
68560.5
62159.5
57895.0
55896.0
54018.5
51679.0
49307.0
46896.5
44799.0
43392.5
42846.5
42320.0
41746.0
42469.5
42925.5
41174.5
39227.0
38353.5
37480.0
36927.0
37852.0
39401.0
39609.0
39690.5
41491.0
41799.0
39218.5
38341.5
40076.0
41111.5
41398.0
42796.5
46753.0
53988.0
62322.5
68326.5
70687.5
70131.5
68091.5
65575.5
63236.0
62095.0
62239.0
62566.5
63505.0
66307.0
69713.5
71966.0
73157.0
73255.5
73452.0
76597.0
81588.5
85162.5
88329.0
92039.5
94326.0
96730.0
102296.5
108921.0
113867.0
117614.5
120755.0
124556.0
130374.5
136696.0
142243.0
147867.5
154440.5
162761.0
172566.0
182763.5
193029.0
203234.5
215051.0
229777.0
244340.0
257636.5
272176.0
287379.5
302311.0
317843.0
333650.5
350706.5
370784.5
392801.0
414356.0
434454.5
455368.0
479851.5
506732.0
534741.5
565483.0
599854.0
636912.5
675992.5
718799.0
768133.5
824649.0
887931.0
958275.5
1036609.0
1124644.5
1224129.0
1337341.0
1465548.5
1604973.0
1749054.0
1891247.0
2025542.5
2152085.0
2279664.0
2422244.0
2596885.0
2820624.0
3108025.5
3471942.0
3923701.5
4471151.0
5112226.5
5828610.0
6585179.0
7330060.0
8000811.0
8545680.0
8942460.0
9192712.0
9298981.0
9250685.0
9029400.0
8626366.5
8060198.0
7379715.5
6647713.5
5920565.0
5237896.0
4622386.0
4081084.0
3608552.5
3196361.5
2838448.5
2529178.5
2263628.0
2036758.0
1841797.5
1673609.0
1528695.0
1402508.5
1291727.5
1194759.5
1109094.5
1032738.5
965713.5
907206.5
855615.0
810178.0
768324.0
728110.0
692075.0
660571.0
630749.5
602904.0
577504.0
554106.0
533191.5
512763.5
492122.5
474371.5
459518.0
444597.0
427949.0
410992.5
397386.0
386721.5
376027.0
365891.5
356767.5
348383.0
342386.0
338213.0
333287.0
327493.0
323002.5
320795.0
318794.5
315898.5
314017.5
314209.5
315616.5
315876.5
313560.0
311405.5
311452.0
312254.0
312836.0
312662.0
311996.0
312322.5
313557.5
315421.0
317736.5
318799.0
318739.0
319181.0
319828.5
320001.5
319755.0
319834.0
321211.5
322736.0
322743.5
321928.5
321429.5
321563.5
322949.5
326124.5
329951.0
332845.0
336169.5
342035.0
349520.5
357824.0
366996.5
375551.5
383601.0
391865.0
398354.5
402321.5
404100.5
403128.0
401100.5
399118.0
396333.5
394504.5
394662.5
395364.0
396606.0
398504.5
401336.5
405894.0
411305.5
417433.0
423862.5
428262.5
430889.0
432486.5
431974.5
430268.5
428278.0
425509.0
422249.5
418437.0
414394.5
411005.5
408492.5
407195.5
406071.0
404309.5
403694.0
404704.0
406790.0
409683.0
411987.0
414888.5
420176.5
425758.5
430901.5
436505.0
442043.5
448449.5
456388.0
465510.0
476796.0
488833.5
499202.0
509209.0
520008.0
531662.5
545151.0
559114.5
571711.5
584423.5
598288.0
612688.0
627804.5
643920.0
661961.0
682635.0
703736.0
724322.0
747150.5
773226.5
801172.5
830495.5
861367.5
893784.0
926909.0
959908.5
993607.0
1029445.0
1068966.0
1112698.5
1158923.0
1207509.5
1260173.0
1316718.0
1377295.5
1442985.5
1512726.0
1585668.0
1663018.0
1745434.0
1831664.0
1920270.5
2012879.0
2112778.5
2220553.0
2335870.5
2460373.0
2596592.5
2747777.0
2916853.0
3105161.0
3315666.0
3554050.0
3824675.5
4129269.5
4469906.5
4851873.0
5282199.0
5763532.0
6292017.0
6859133.5
7445851.0
8018671.0
8544649.0
9012249.5
9438383.0
9861604.5
1.032673E7
1.08675475E7
1.1496652E7
1.22077435E7
1.29886035E7
1.3828738E7
1.47114305E7
1.5608943E7
1.64917015E7
1.73335785E7
1.81121975E7
1.88181935E7
1.94577005E7
2.00356555E7
2.054602E7
2.09804535E7
2.1335026E7
2.16121905E7
2.18261005E7
2.20013455E7
2.21594145E7
2.23008935E7
2.2392934E7
2.2375695E7
2.2186126E7
2.1773417E7
2.11026195E7
2.0166404E7
1.89972035E7
1.76613605E7
1.62419435E7
1.48199825E7
1.34581935E7
1.2194059E7
1.10433395E7
1.00095215E7
9090890.0
8281002.5
7569459.5
6944728.5
6396214.0
5915091.5
5491390.5
5114751.5
4779896.5
4482780.5
4216096.0
3974529.0
3755583.5
3556159.0
3373655.0
3206541.0
3053275.0
2911546.5
2779091.0
2655239.5
2539277.0
2430458.0
2329205.5
2234352.0
2143973.0
2058086.0
1976866.5
1900539.0
1829519.0
1762890.5
1699306.0
1637916.0
1579633.0
1526668.5
1478554.5
1432989.5
1389076.0
1347129.5
1308047.5
1271023.5
1234063.0
1198226.5
1164956.0
1133344.5
1103373.0
1075166.5
1047938.0
1022313.5
998631.0
975425.0
952205.5
929900.5
908831.0
888680.5
869425.5
850911.5
832284.5
812811.0
793501.5
776570.5
762100.5
747602.0
731753.5
715723.5
701025.0
687306.0
673218.0
659531.5
647087.5
634233.5
621014.0
609192.0
598498.0
588783.0
580332.5
571899.5
562678.0
553092.5
544071.0
535580.0
526378.5
517931.5
511488.0
503510.5
493228.0
484106.5
476231.5
468555.5
461333.5
453932.5
446822.5
440457.0
433988.0
427671.5
421274.0
414480.5
408033.0
400838.5
393334.0
388209.0
383997.5
379017.5
375094.0
371580.0
366654.5
361413.5
356839.5
352202.5
347002.5
342641.5
340132.5
337331.5
332982.5
327872.5
321903.0
316814.5
314227.0
311336.0
307242.5
304204.0
301169.0
297087.5
294149.0
292079.5
288298.0
283688.0
280456.0
277554.5
273569.0
269546.5
266764.5
265054.0
262857.0
259084.0
254941.5
251761.5
249917.0
249316.0
248164.0
245458.5
242801.5
240692.0
238509.0
236532.5
234631.0
232232.0
228817.5
224840.0
222625.5
222462.5
221647.0
219680.5
217456.5
214185.0
210679.0
208876.0
207516.5
205315.0
203857.5
203401.0
202398.0
201103.5
200568.0
200178.0
198495.5
195486.5
192737.0
191066.0
189775.5
188375.0
187287.5
186728.0
186054.5
184982.0
183845.0
182595.0
181154.5
178864.5
175286.0
172319.0
170780.5
169210.0
167393.5
165241.5
163013.0
161786.5
160590.0
159310.0
158854.0
158066.0
157945.5
158894.0
157788.0
155837.5
155287.5
154488.0
153881.5
153153.0
150376.0
148700.5
149561.5
148438.5
144424.5
140929.5
138855.0
137091.5
135297.5
133717.0
133077.0
133811.0
134979.0
135738.5
135708.5
135193.5
135793.0
136308.5
134646.5
133425.0
132827.5
129964.5
127381.5
127007.5
126634.5
125770.0
124398.5
123345.0
123663.5
123255.0
121777.0
120392.5
118319.5
116507.0
115296.0
113129.5
111054.5
110539.5
111203.5
111298.5
109660.5
108891.0
109858.0
109404.0
107254.0
105033.5
104001.0
104911.5
104854.0
102722.5
102205.0
103229.5
103224.0
102976.5
102656.5
101094.0
99513.0
99604.5
100890.0
101632.5
100482.5
98196.0
96812.0
96918.5
98255.5
100042.0
100745.5
101182.0
102391.0
102462.5
101375.5
100143.5
97072.5
92904.5
91137.0
92336.5
93769.0
93374.0
93240.0
94936.0
95880.5
95972.0
96853.0
96974.0
95876.5
95191.5
95268.5
94471.0
91925.5
90890.0
91765.5
90158.5
87782.5
87521.5
86531.5
85481.5
85853.0
84633.5
82445.5
82023.0
82614.0
83462.0
84231.5
84040.5
83434.0
83430.5
83454.0
82716.0
81971.0
81630.0
81235.5
81247.0
81603.0
81862.5
82271.5
81453.5
78962.5
78020.0
80050.5
82058.0
81210.5
78679.0
77754.5
78624.5
78897.0
78550.5
78976.5
79558.0
79972.0
81796.0
84092.0
84668.5
85387.0
86793.5
86294.5
85873.0
88103.5
90725.5
92424.0
93308.5
93061.5
92976.5
94117.5
96544.5
100208.5
103743.5
105703.5
106542.0
108000.0
109852.5
109741.0
108727.5
109435.0
110905.0
112404.0
113275.5
111014.0
106564.0
102323.5
97758.0
93414.0
90767.0
88658.5
85350.5
81124.0
77407.5
74872.5
73997.0
75248.0
76638.5
75489.0
72314.5
69819.0
69555.5
70195.5
70155.5
70131.0
70319.0
69996.0
69591.0
69188.5
68253.0
66575.5
64428.5
63228.5
63181.5
62356.0
60325.5
58519.0
58328.0
60340.5
63361.0
65078.0
63544.5
59473.0
56479.5
55765.5
56086.0
57563.0
58580.0
57807.5
58273.5
60292.0
60856.5
59925.5
58153.5
56806.0
57867.0
59284.5
59460.0
60070.5
60646.0
60580.0
60027.5
57818.0
55943.5
56598.0
57321.0
56880.0
56044.5
54926.5
54492.0
53956.5
51986.5
50383.0
49678.5
49483.0
51530.0
54310.5
54581.0
54584.0
56870.0
58228.5
56627.5
55416.0
55815.0
54967.5
52762.5
51529.5
51449.0
51396.5
50794.0
50234.0
50437.5
50309.0
49512.5
49757.0
50936.0
51322.0
50787.5
50082.0
49538.5
49699.0
50516.0
50714.5
50374.5
50125.5
48355.0
45872.5
46138.5
47835.0
48461.5
48592.0
47604.0
46404.0
47015.5
47099.0
46145.0
46505.5
46852.0
46487.0
46526.5
46350.5
46706.5
48255.5
49659.5
50228.5
48908.0
46515.5
46189.0
47073.5
47401.5
48073.0
48211.0
47989.0
49588.0
51606.5
52605.5
53305.0
52610.5
50712.5
49514.0
48684.0
48876.5
50645.5
51077.0
50628.0
52056.5
53083.0
53002.5
54140.0
54394.0
53391.5
54538.5
56357.5
56706.5
56773.5
56174.0
55592.5
57054.0
58982.5
59805.0
60667.5
62944.5
67676.5
73964.5
79720.5
85687.5
94303.0
107016.5
125406.5
152772.0
193894.5
252709.0
331654.5
430000.5
529760.5
591163.0
587589.5
533053.0
456038.0
373409.5
297368.0
235982.0
189154.0
155607.0
132824.0
116696.0
105951.5
98895.0
93127.5
88912.0
86490.0
84914.0
82826.0
79885.0
77923.0
76988.0
75978.0
76090.0
76951.5
76801.5
76993.5
79731.0
84052.5
86834.5
87636.5
88758.0
90571.5
92955.5
96097.5
97886.0
97771.0
98033.0
99377.0
101651.5
105978.5
112460.5
117818.5
119827.5
121886.5
126739.5
132785.0
138080.5
141106.5
143449.0
147517.5
149701.5
149137.5
151032.0
154713.5
156791.5
157648.0
156745.0
154458.0
153331.5
153030.0
152188.5
151701.0
151598.0
149643.5
145622.5
140550.0
132576.5
122923.0
116086.0
110436.0
104065.0
99649.5
95763.0
90504.0
86404.5
83159.5
79297.5
76156.5
73146.5
69057.5
65701.5
63954.5
62384.0
60707.5
58922.5
56460.0
54690.5
54577.5
54602.5
54049.5
52991.5
51826.0
51586.5
51206.0
49664.0
48069.5
46694.0
45893.5
45345.5
43676.5
42689.0
42686.0
40597.0
37883.0
37188.5
37169.5
36900.5
36559.0
36635.5
37556.5
37806.0
37055.5
37273.5
39100.5
41045.5
40565.0
37933.0
36913.5
37515.5
36298.0
33838.0
33412.5
35677.0
38316.5
38924.0
37597.5
35844.0
34159.0
32363.5
30850.0
30315.0
30504.5
30505.0
30575.5
31270.5
31867.5
32230.0
32648.5
32124.0
31351.0
31995.0
32109.0
30263.5
28688.5
28319.5
29106.5
31492.5
33921.0
35027.5
34883.5
33299.0
31646.0
31885.5
33128.0
32614.0
29552.0
26949.0
26834.5
27264.5
27659.0
29528.5
32239.0
33654.0
32803.5
31155.5
29845.5
27765.5
25645.0
24856.5
24861.0
26512.5
29264.5
30348.0
30599.5
31187.5
31233.5
31575.5
32243.0
32188.0
31508.5
29330.5
25844.0
23418.0
22827.0
23633.0
25088.5
26219.5
27219.5
27252.5
24729.5
22040.5
22849.0
25656.5
26567.5
26105.5
26938.0
28051.0
27786.0
27306.5
27236.5
27115.0
26724.5
25055.5
22743.0
22136.0
22233.0
20804.5
18847.5
17395.0
16329.5
16567.5
18157.0
20234.0
23507.0
27748.5
30346.5
30483.5
29448.5
27426.5
25454.0
25446.0
25336.0
23073.0
21345.5
20577.0
19044.0
18799.0
19724.5
19602.5
20825.0
23588.0
24184.0
23177.5
22217.0
20803.0
19759.5
19535.5
19503.5
19469.0
18915.5
18227.0
17808.0
16841.0
16745.5
18854.5
19817.5
17512.5
15511.0
16497.0
18469.5
19463.5
19857.5
19924.0
19305.0
18363.5
18037.5
18681.5
19803.5
20879.5
21055.5
19354.5
17403.0
17997.0
20045.0
20682.5
20460.5
20787.5
20169.5
17900.5
16715.5
17800.0
19193.5
20282.5
20873.5
19705.5
18413.0
19094.5
19588.0
18808.5
19088.5
20288.5
20679.5
20866.0
21144.5
20564.5
19547.0
19607.5
21425.0
23169.5
22370.0
20734.5
21096.0
21511.5
20136.0
19592.5
21302.5
22978.0
23353.5
23465.5
23134.0
21478.5
20400.5
21227.5
21118.5
18902.5
17494.0
17878.0
18196.5
17593.5
16544.5
15641.5
15504.0
16553.5
18031.0
18962.5
19788.0
20251.5
19126.5
17224.5
15840.5
15389.5
16435.0
17446.0
16652.0
15358.0
14179.0
12989.5
12771.5
12753.0
13314.5
16266.0
18810.5
18564.0
17916.0
17905.5
17729.0
16777.5
15147.5
14976.0
15911.5
15981.5
17397.0
20117.5
20393.0
19003.5
18117.0
17566.0
17769.0
18313.5
18214.0
17832.5
17712.0
18183.5
18114.5
16218.5
14185.5
13107.5
12594.0
13815.0
15701.0
15125.5
13294.0
13439.0
15449.5
17176.0
17441.5
16957.5
16503.5
15407.5
14048.5
13826.5
13899.5
13588.0
14445.0
16076.0
16822.5
18155.0
21039.0
22524.0
21646.0
21574.0
22590.0
21867.5
19817.5
18219.0
17389.0
17522.5
16897.0
14763.5
13665.5
13065.5
11848.0
11829.0
12156.0
12697.5
14426.5
14304.5
13209.5
14418.5
15608.5
16449.0
17550.0
16315.0
14607.5
14877.5
15785.0
17208.0
18066.0
17471.0
17049.0
16463.0
15376.5
14739.5
14816.0
16375.0
18003.5
17838.0
17451.5
17096.0
16538.0
17177.0
17776.5
17328.5
16974.0
16396.5
15559.5
15222.5
15245.0
15690.5
16010.5
14851.5
12413.5
10423.0
9724.0
9798.5
10804.0
12283.0
12300.5
11210.5
10040.0
8611.0
9236.5
12660.0
14851.0
14601.5
13955.0
12700.0
10984.5
10909.0
12473.0
13488.5
13088.5
11835.0
10268.5
9720.0
11618.0
14904.5
16744.0
15931.0
14367.5
14333.0
15675.5
16916.0
16920.5
16108.5
16275.0
17408.5
18313.0
18720.5
17518.5
15237.0
14759.5
15081.0
14142.5
13435.0
12631.0
10964.0
11025.0
12346.5
11647.0
10007.0
10141.5
11278.0
11507.5
11280.0
11911.5
12865.5
13827.5
15493.5
16913.0
17468.0
17357.5
15278.5
12216.5
10959.0
11171.5
12069.0
12822.0
11894.5
11509.0
12851.0
12574.0
11507.5
12628.0
14013.5
14454.5
14881.5
14446.0
13848.5
14384.5
13489.0
10492.0
9840.5
12506.5
14142.5
13804.0
14677.5
16640.5
16716.5
15446.5
14706.0
13473.0
12674.5
14084.5
14013.5
11421.5
11068.5
12581.0
13060.0
13709.5
14490.5
13482.5
10750.0
8893.5
9988.0
11033.5
9328.5
7131.5
5793.0
5636.5
6560.0
6924.5
8034.0
10002.5
10014.5
10151.0
11663.5
11723.0
11462.0
12094.5
12193.5
12672.0
14008.5
14561.0
13361.0
10740.0
8247.0
7327.5
8290.0
9325.0
8439.0
7666.0
8607.5
9496.5
10198.5
10776.0
10576.5
10415.0
10003.5
9625.5
9887.5
8319.0
5559.5
5608.5
8155.5
10481.5
11040.0
9940.0
8849.0
8519.0
9440.5
11463.0
12639.5
13375.5
14215.0
13082.0
11656.0
12914.5
15137.5
16663.5
16890.0
14857.5
12574.0
11567.0
10594.5
10758.0
12643.0
12841.0
10401.5
8083.5
7528.5
8790.5
10741.0
11787.0
12087.5
12774.0
13616.0
13434.5
12503.0
11564.0
10072.0
9063.5
9379.5
8820.0
7864.5
8192.0
8264.5
8710.5
9953.0
9914.0
10346.0
11582.0
10973.5
10501.5
10518.5
8085.5
4404.0
1561.0
994.5
3756.0
7417.5
10180.5
11939.5
12158.5
12388.5
13744.0
15340.5
16094.5
14197.0
11219.0
10239.5
9163.0
7220.0
7143.5
8363.0
9330.5
9289.0
7876.0
7573.0
9125.5
10395.5
11616.0
12761.0
12829.5
12810.0
12637.5
12069.0
12142.0
11749.5
11240.0
12764.5
13326.5
10638.0
9088.0
10413.5
10784.0
8936.0
7291.0
7149.5
7850.5
8622.5
8505.0
7443.5
7477.5
8473.5
7938.0
6992.5
8220.0
10317.5
10544.5
9495.5
10139.5
11675.0
11240.5
10746.5
12102.5
13551.5
14083.5
12754.0
10523.0
10947.0
12628.5
12140.5
10569.5
9380.0
8536.0
7884.5
7388.5
7214.0
6572.0
5600.0
5259.5
5048.5
5710.0
7149.5
6928.0
6459.5
8147.5
9836.0
8880.0
6225.5
5592.0
7137.5
7324.5
7638.5
9888.0
10504.5
8993.5
8008.5
8046.5
8885.5
9492.0
9319.0
8979.0
8111.0
7218.5
6932.0
6411.5
6450.0
8313.0
10808.5
12071.0
12105.5
12595.0
13708.5
13831.0
12164.0
9296.5
7568.0
8105.0
8172.5
6298.5
4289.0
3623.0
4691.5
7180.5
10257.5
12244.5
11788.0
10082.0
8162.0
6034.0
4586.0
3537.5
2997.0
4113.0
5787.5
7606.5
9500.5
9296.5
7431.0
6038.0
5906.0
7232.5
8036.5
7124.5
5736.5
4500.0
4538.0
5081.0
4247.5
4375.5
5817.5
6529.0
7864.5
9098.5
8900.0
8676.5
7245.5
4899.0
4617.0
5825.5
7071.0
7579.5
7151.0
6537.5
4519.0
2847.0
5438.5
8776.0
8450.0
5748.0
2855.5
1974.5
2534.0
2275.5
3088.0
5283.5
6497.0
8041.0
10417.0
10986.5
8733.0
5241.0
3208.0
3081.0
3195.0
3316.0
3393.5
3391.5
3957.0
4831.0
6463.0
8521.0
8586.0
7380.0
6647.5
5327.0
4197.5
4756.5
5686.0
6452.5
7635.0
8429.0
8348.5
8302.0
8658.0
8790.5
9110.5
10536.5
11925.0
11512.5
9602.5
8175.5
8073.5
7575.5
6497.0
6928.0
7679.0
7139.5
7732.5
9576.5
9154.5
6360.5
4172.0
3518.5
3612.5
4569.5
6014.5
6586.5
7117.5
8574.5
8921.0
7706.5
7481.5
8849.0
9842.5
9050.5
7072.5
5371.0
5003.0
6391.0
7898.0
7456.0
6355.0
6650.0
7968.5
9117.5
9514.0
9661.5
10254.5
11035.0
11105.5
9433.5
7463.5
7996.5
9995.5
11674.5
13157.0
13071.0
11319.5
9520.5
7903.5
8006.5
9602.5
9047.5
7069.5
5952.0
5028.5
5677.5
8174.5
9349.5
8939.0
8221.0
7670.5
8355.5
9246.0
9100.5
8882.0
7896.0
6269.5
6388.5
7009.5
6490.5
6929.0
8433.0
8740.5
7495.0
6179.0
6257.5
6481.5
5359.5
4964.5
5742.0
5600.0
5210.0
5666.0
6537.0
7545.5
8425.0
9857.0
11654.0
12224.0
12614.0
13555.0
13347.0
12367.0
11199.0
9085.5
7411.0
7645.5
8775.0
9998.5
11548.0
12220.0
11112.0
10926.0
12777.0
13972.0
14550.0
15095.0
13987.5
12668.5
12877.5
13585.5
14360.0
14329.0
13144.5
12512.5
13001.5
14153.0
14420.0
12166.5
9704.0
9145.0
8738.0
7808.5
7768.5
9027.0
10556.5
11234.0
10686.5
9451.5
9593.0
11425.0
11990.5
11418.0
11701.0
11273.5
9576.5
8314.5
7716.5
7487.0
7273.0
7029.0
7325.5
8109.5
9215.5
9904.5
10587.0
13647.5
17321.0
18415.0
18737.0
19278.5
18964.0
18194.0
16329.0
14073.5
13346.0
11987.0
9552.5
9807.5
11613.0
11033.5
10071.0
11754.5
13973.5
14828.0
15094.5
14408.0
12995.0
12885.5
14124.0
15727.0
17407.0
17988.5
17044.0
15897.5
15434.5
15668.0
15612.0
14189.5
12199.5
10668.0
9840.5
10361.0
11528.5
11972.0
12440.0
13208.0
13515.5
14176.0
14766.5
13651.5
12066.5
11395.5
11141.5
11658.5
13258.0
14990.5
16248.5
17370.5
18157.5
17072.0
14897.0
14619.5
15135.5
14621.0
15737.0
18839.5
20542.5
20088.0
18522.0
16690.0
15923.5
16521.5
17714.5
19355.5
21407.0
22799.0
22458.0
21345.0
21077.0
20879.0
19052.0
16518.0
15823.5
16789.0
16557.5
15093.5
15860.5
19324.5
21810.5
21594.5
20108.0
18641.5
17879.0
17775.0
17848.5
18598.0
19836.5
20026.5
18635.5
16754.0
16395.5
17863.5
19288.5
20432.5
20950.0
19684.5
19289.5
21283.5
22474.0
22216.0
22516.5
23468.5
23324.0
20521.5
17088.0
15110.0
13227.5
12887.5
15790.0
17690.5
16316.0
14895.5
14962.5
15111.0
15250.5
17248.5
20493.0
21164.5
18537.0
16075.0
15317.0
14074.5
11680.5
10842.0
11732.5
11977.0
12218.5
13524.5
14625.5
14782.0
14602.0
15238.0
16200.0
15954.0
15471.5
15258.5
14024.0
12251.5
10779.5
10413.5
11615.5
12284.5
12411.5
13731.5
14280.5
13100.5
11672.0
9728.5
8357.5
9575.0
11916.0
13389.5
14409.5
15217.0
14245.0
11799.0
11202.5
12357.0
12605.5
13401.0
15919.0
18278.5
20228.5
21186.5
20253.5
19498.0
19833.5
20731.5
22028.5
21043.5
17548.5
15502.0
15137.0
15487.0
16985.5
17133.5
15950.5
16861.5
18226.5
16738.0
13891.5
13166.5
14956.5
16174.5
16528.0
17893.5
17725.5
14773.5
12356.5
11291.0
11037.0
11861.5
12700.0
13276.0
13385.5
12028.5
10607.0
10819.5
12132.0
13288.0
12885.5
11000.0
9704.0
10371.5
11939.0
11632.0
9142.0
7665.0
7949.0
7944.0
7729.5
8303.5
9343.0
9912.0
9244.0
8589.0
9642.0
11345.0
12754.0
14213.0
15187.0
15938.5
16672.5
16312.0
15831.5
15661.5
13731.5
11336.0
11386.5
12900.5
13786.0
13785.0
13989.5
15020.5
15848.0
15965.5
15521.0
14651.0
14496.5
14596.0
13138.0
10718.5
8694.0
8004.5
9496.5
11953.0
13582.0
14253.5
14397.0
14006.5
12633.0
10850.0
9836.0
8621.5
6404.0
5340.0
6764.0
9139.5
10978.5
11453.5
10338.5
9616.0
10491.5
11367.5
12162.5
13528.5
14387.0
14633.5
14191.0
13430.0
13676.0
12902.0
11288.5
12037.5
11896.5
9745.5
10489.5
12641.0
13894.0
15765.5
16007.0
14059.0
12681.0
12167.5
13003.5
14688.5
15132.0
14832.5
14484.5
13775.5
13185.0
13439.5
14482.5
14179.5
12295.0
11809.5
12173.0
11594.0
10918.5
9477.0
7534.0
7600.0
9203.0
10767.5
11951.0
11615.5
10063.0
9862.0
11148.5
11425.5
10443.0
9836.0
10198.0
11354.0
11430.5
9435.5
8901.0
10614.0
10411.0
8544.5
8370.0
9438.0
9865.0
9742.0
10419.5
11993.0
12894.5
12476.5
10945.0
9196.5
8994.5
9924.0
10639.5
11567.5
12582.0
13574.0
15292.5
16514.5
16037.0
14869.5
13946.0
13952.0
14839.0
15141.0
14771.5
14751.0
15317.0
16301.0
16045.5
14177.0
13886.0
14795.0
13544.5
11521.5
10601.0
10375.5
11653.0
12881.5
12067.5
12103.5
13891.5
14117.5
13190.5
14047.0
15673.0
15740.0
15448.5
15853.0
15550.0
15211.0
15770.5
15707.5
15410.0
15337.0
14407.5
14283.0
15215.0
14650.5
13328.5
12273.5
11283.5
12002.5
13651.0
14125.5
14320.5
13772.0
11851.0
11288.5
12602.0
13441.0
13179.5
12566.5
12609.0
13402.0
14057.0
14538.5
14231.0
13260.0
14678.0
18286.0
20002.0
19192.5
17809.0
17278.0
18629.0
20322.0
19527.0
16569.0
14129.5
13139.5
12384.5
11984.5
12647.0
13083.0
13094.5
13625.0
14235.5
15382.5
17445.0
19417.0
21696.0
24014.5
24767.5
24605.0
24888.5
26010.0
27943.5
29056.5
27758.0
25377.5
24419.5
24942.0
25391.0
25807.5
26674.0
27690.5
28588.0
28690.0
29154.0
31344.0
32332.0
31311.0
30925.5
29890.0
28444.0
30019.5
32899.0
34992.5
37488.5
39334.5
39953.0
40292.0
39470.0
38163.0
38131.5
38249.5
37199.0
35871.0
36393.5
39392.5
42039.0
42962.0
44026.0
44651.5
44046.0
44413.0
45419.0
45186.0
44449.0
43631.5
43310.0
44819.0
46856.5
48571.0
51217.0
53851.0
54818.5
54633.5
54511.0
55058.0
55689.5
57094.0
61696.5
67406.5
69601.5
69477.5
70012.5
70603.0
71224.5
72137.5
72182.5
72719.0
75251.0
77411.0
77069.5
74903.5
72756.0
71669.0
71261.0
71865.5
73238.5
73997.5
75060.0
76239.0
76199.5
77188.0
78737.0
78855.0
81165.0
85765.5
88375.5
90086.0
92781.0
96017.5
99715.5
102947.0
106230.5
110226.0
113108.0
115620.5
119770.0
124231.0
127728.5
131403.0
137095.0
145358.5
155411.5
166484.0
177279.0
187412.0
197933.5
207694.5
215415.0
222943.5
231053.0
238191.0
245257.0
254792.5
265312.0
273369.0
279805.0
287612.5
297923.5
310466.5
324003.0
337904.5
353122.0
370878.0
391205.5
412035.0
433061.0
455731.0
476678.0
492563.0
505201.5
515217.0
522299.5
527249.5
530873.5
536400.5
544144.5
549817.5
554106.5
559208.0
562986.0
565591.0
569476.0
575259.5
583408.0
594068.0
606543.0
620987.5
637934.5
656776.0
676673.0
698391.5
722912.0
748800.5
773199.0
794837.5
814108.0
831320.5
848059.5
866349.5
883776.5
896909.0
907453.5
918347.0
929123.5
937027.5
940396.0
940952.5
941328.5
943225.0
947830.0
955150.5
965241.5
977789.5
991566.5
1007633.5
1027530.0
1050979.5
1078113.0
1109113.5
1145351.0
1189300.0
1240884.5
1298744.5
1359388.0
1415637.0
1461000.5
1488530.0
1491685.5
1471971.0
1435571.5
1386830.5
1330327.5
1271942.5
1217351.0
1170133.0
1130190.0
1095377.5
1064231.0
1037648.5
1017871.0
1004705.0
995076.5
987726.5
985255.0
989011.5
997236.0
1008995.0
1023129.0
1038234.5
1055025.5
1071697.0
1084458.0
1092332.5
1094112.5
1088947.5
1078204.5
1062514.0
1043470.5
1021890.0
995374.5
964779.5
933348.0
901698.5
870842.0
841880.5
814345.0
789109.5
767378.0
747961.5
729934.0
715713.0
706936.0
701076.5
697366.5
697219.0
698136.5
697835.0
698056.0
699807.5
702729.0
706195.0
708350.5
708182.5
705893.5
700531.0
690462.0
674977.0
654421.5
629551.5
601493.0
573108.0
547160.0
521819.5
494623.0
468676.5
446631.5
426818.5
409633.0
395712.5
382134.5
368513.5
356930.0
346842.5
337777.5
330724.5
325153.5
319284.5
312312.0
305290.5
299502.5
294426.5
288487.5
280954.5
273064.5
266328.5
259717.0
251649.0
242889.5
235007.0
229025.0
224166.0
217119.0
207284.5
198436.5
191409.0
184159.5
177622.5
172743.0
168087.5
163244.0
158545.5
154188.0
150476.0
146850.5
143460.5
141746.5
142003.5
142657.0
141385.5
137733.0
133636.5
130921.5
130862.5
132569.0
133263.5
133395.5
134228.5
134560.5
134965.5
135698.5
134627.0
132350.0
130188.5
126927.0
122545.0
119012.0
117122.5
114873.0
110941.0
107626.0
104916.5
100548.5
97209.5
96332.0
94207.0
91451.5
90305.5
88486.0
86498.0
86305.0
85064.0
82014.5
80042.5
79289.0
78624.5
77295.5
74994.5
73884.0
74726.5
74598.5
72409.0
70498.5
70501.0
71048.0
70634.0
70693.5
72507.5
74355.0
73859.5
71332.0
70119.5
70645.0
69230.5
66210.0
64459.5
63856.5
64688.0
66308.5
65738.5
63657.5
62596.0
62368.0
62133.5
61152.0
59516.0
59086.5
60398.5
61652.5
62004.0
62751.5
63812.0
62751.0
59573.0
56979.0
55606.0
53890.5
51389.5
50156.0
50933.5
50304.5
47052.5
44240.0
42352.0
40370.5
39201.0
38933.0
39548.5
41210.5
42357.0
42970.0
43668.5
42145.5
39003.0
38251.5
39008.5
38689.5
38466.0
38041.5
36226.5
35164.0
36139.0
38806.0
42829.0
45331.5
45275.5
45424.0
44859.5
42372.5
41233.0
41069.0
38972.5
36388.0
34671.0
33874.5
34578.5
35347.0
35738.5
36988.5
37866.0
37302.5
35481.5
32933.0
31994.0
32906.0
34084.0
35734.5
35829.0
32711.0
29510.5
27972.0
27906.5
29518.5
30966.0
31189.0
31143.5
31241.5
32012.0
33411.5
35268.0
37707.0
38627.0
36490.5
32939.5
30382.5
30726.0
33196.5
34917.5
34957.5
33556.0
31540.0
30678.5
30475.0
29274.5
28370.5
29324.5
30118.5
29210.5
28859.0
29359.5
27940.0
25082.0
23492.5
24011.0
25422.0
25799.5
26097.5
28217.0
30054.5
29174.0
26598.5
24533.0
23311.0
21863.5
21426.0
22400.0
22258.0
22210.5
23789.5
24255.0
23428.5
22386.5
20555.0
18887.5
17625.5
17574.0
20438.0
23563.0
24787.5
25493.5
25726.0
25105.0
23296.5
20942.5
21051.5
23682.5
26388.0
28024.0
27495.5
25634.0
24205.0
23125.5
23045.5
23598.0
23003.0
22218.0
22429.0
23218.0
24386.0
25728.5
27202.0
27378.5
24880.0
22246.0
21170.0
20109.5
19308.5
19670.5
20189.0
19848.0
18890.0
17918.5
16551.5
15625.0
16840.5
18237.0
18114.0
17851.0
17410.0
17435.5
18813.0
19112.5
18144.5
17503.0
16281.5
15188.5
15183.0
15084.5
15223.0
16254.5
17983.5
19100.5
17216.0
14781.0
15920.5
17879.5
17178.0
15641.5
15059.5
13909.5
11804.5
12586.0
16459.5
18057.5
17903.5
19524.0
20856.5
21217.0
22035.5
21756.5
20389.5
19638.5
19511.5
20705.0
23368.5
24245.0
21669.5
19738.5
21045.5
22113.0
21726.0
22334.0
23351.0
23705.0
24497.5
25690.0
25716.5
23652.5
21535.5
21510.0
21454.0
19763.5
18181.0
17732.5
18513.0
19986.5
20680.0
20500.0
20787.0
21673.0
20736.0
16820.5
13195.0
12072.0
12307.0
12977.5
13253.5
13122.0
13481.5
13952.0
14632.5
15528.5
15586.0
15363.5
15096.0
14470.5
14784.5
15579.5
15547.5
15195.5
14345.5
13962.5
16222.5
19122.0
19245.5
17289.5
15716.0
15495.5
16456.0
18154.0
20059.0
21549.0
22150.5
22133.5
21593.5
19252.0
15350.0
12838.0
12848.0
14345.5
16616.0
18200.5
18736.5
19717.5
20107.5
18417.0
16964.5
17651.5
19129.5
20193.5
21093.5
22308.0
23535.0
23536.0
22809.5
23584.0
24754.0
23839.5
22391.5
21692.5
20756.0
21073.5
23214.5
23764.5
21875.0
20547.0
20832.5
21180.5
20907.0
20569.5
20393.5
20619.0
20983.5
19821.0
17746.0
18148.5
20608.5
21322.5
19991.0
19051.0
19696.5
21691.0
22458.0
19828.5
17327.5
18437.0
20372.5
20548.0
19531.5
17681.0
16798.5
18227.0
18821.5
17053.5
16835.5
19419.0
21005.0
20710.0
20795.5
21253.5
21341.0
20909.0
20462.5
21522.5
21981.0
19768.5
18926.5
20363.0
20812.5
20706.0
19724.0
17819.5
17817.0
18333.5
18002.5
19066.5
20572.0
21137.5
21669.0
21876.5
20843.0
18255.5
16004.5
15708.5
15299.5
14520.0
15059.0
16377.5
17719.0
18003.0
17829.5
19168.5
19735.0
18975.5
19362.0
18984.5
17495.0
16893.5
16350.5
17100.5
19326.5
19885.0
19254.5
18749.0
18710.5
19521.5
18797.5
16947.5
16989.0
17578.5
17864.5
18501.5
18358.5
17706.0
16648.5
15815.0
17956.5
21017.5
21177.5
19845.0
18667.5
17724.5
16940.5
15726.0
15665.5
17228.0
17572.0
17382.5
18530.5
18477.5
16393.0
14801.0
13938.5
13109.5
13099.5
13608.0
13641.5
14168.0
16239.0
18279.5
18645.0
18636.0
19810.5
20776.0
19893.5
18343.0
17546.5
17342.5
17960.5
19073.5
18685.5
16502.0
14490.5
13808.0
14252.0
15298.0
16650.0
17396.0
15948.5
13521.0
12819.5
12756.0
11863.0
11741.0
12705.0
14038.0
15843.0
16403.0
14744.0
13050.0
12094.0
11069.0
10728.0
11180.5
10890.5
9754.0
9347.0
10564.5
12863.0
14851.0
15452.0
14963.5
13823.5
11783.5
9780.0
9053.5
9181.5
10110.5
11941.5
12740.0
11160.0
8357.5
6020.5
5190.5
5988.0
7605.0
8795.5
9127.5
9735.0
11014.5
12257.0
13843.5
15813.0
17159.5
17100.5
15094.0
12631.0
11779.5
11802.5
11928.0
12321.0
12721.0
13218.0
12805.0
11546.5
11377.0
10900.0
9526.5
9757.0
10348.5
10279.0
11003.0
10957.5
9709.0
8745.5
7845.0
8434.5
10611.5
11046.5
10350.5
11504.5
13369.5
13374.0
12204.0
12057.5
12275.5
11120.0
9356.0
8223.0
7697.5
7392.0
8042.5
10479.5
12507.0
13115.0
14379.5
15147.0
14171.0
13081.0
11161.0
9008.5
9306.5
10310.0
9871.0
8442.0
6243.5
4555.0
4311.0
5031.0
6817.5
8289.5
8235.5
9023.0
11366.5
12384.0
11667.5
11008.0
10287.5
9553.5
9536.5
9458.0
9658.0
10957.0
11588.5
11220.0
11155.0
10270.0
8462.5
7994.5
9240.0
10420.0
9742.5
7431.5
5752.0
5746.5
6446.0
6898.0
7628.0
9864.5
12368.0
12934.0
12921.0
13807.0
13703.5
12654.0
12892.5
13361.5
13056.0
13591.0
14535.0
15077.5
15151.0
12712.0
9211.5
8846.0
10050.5
10161.5
10755.0
12592.5
13787.5
13055.0
11838.0
11136.0
9658.0
8207.5
7430.0
5853.5
5000.5
5618.0
6173.0
8045.0
10770.0
11686.5
10901.0
8366.5
5231.5
3760.5
2894.5
2999.5
5410.0
7306.0
7753.5
8763.0
9407.0
8750.0
8290.0
8446.5
8808.5
9528.5
9990.0
10226.0
11276.0
11744.5
10472.0
9871.0
11522.5
14273.0
15757.5
14010.5
10614.5
9028.5
10802.5
13967.5
14426.5
13220.5
14111.5
15322.0
16564.0
20364.0
24116.5
25754.5
26837.0
28825.0
33968.0
41087.0
45968.0
48120.0
47519.0
43771.0
39518.5
35689.0
30750.0
25621.5
22276.0
20627.5
19694.5
18943.5
17438.0
14603.0
11850.5
10881.0
11722.0
12767.0
12061.5
9759.0
8446.0
9696.5
11108.0
10150.0
9052.0
9869.5
11012.0
11475.5
11314.0
11692.5
13767.0
14753.5
13396.5
12727.0
13209.5
13377.0
12593.0
11045.5
10400.0
10222.5
8918.0
7292.5
6042.5
6382.5
8748.5
10198.0
10662.0
12645.0
14883.5
15314.0
14544.5
14206.0
14616.5
14946.0
15391.0
16040.0
16929.0
18777.0
20137.0
20186.5
21001.5
23055.0
25592.0
28537.5
32142.0
37022.0
41510.5
43471.5
43750.5
42672.0
39604.5
35100.5
29956.0
25598.0
22784.5
20453.0
18577.5
17882.0
17615.5
16981.5
16624.0
16637.0
15908.0
14730.0
13665.5
12040.5
10600.0
10386.5
11307.5
13314.5
14600.0
13391.0
10809.0
8766.5
9065.5
11067.0
12005.5
12839.5
14846.0
15545.5
14826.0
14515.5
13551.0
11423.5
10145.5
10337.0
10788.5
10902.0
10062.0
8273.0
7485.5
7965.0
8022.5
7798.0
8093.5
8847.5
9560.0
10098.5
10788.5
10151.5
8104.5
7121.5
6083.0
4434.5
4682.5
5774.5
7108.0
8730.5
7817.5
6474.5
7656.5
8498.5
8722.0
9920.0
10928.5
10741.5
8923.0
7164.0
7211.0
7446.0
7461.5
8099.0
9409.0
11260.5
11487.0
9486.0
7156.5
5128.0
4904.5
6061.0
5964.5
6275.5
7677.5
7951.0
7654.0
6899.5
5930.0
6761.0
8483.5
9495.5
9650.5
9332.5
10091.5
11246.5
11343.0
11483.5
10940.5
8852.0
7598.0
7440.5
6127.5
4330.5
5336.5
9052.5
10775.0
8769.5
6371.0
5595.5
5782.0
5977.0
5799.0
5785.0
6243.0
6487.0
5809.5
5043.0
5454.5
5525.0
4175.0
4021.5
5597.5
6549.5
6701.0
6556.0
6079.5
6098.5
6556.0
6384.5
5265.5
4112.5
4709.0
6741.0
7548.5
7163.0
7465.5
7618.0
6788.0
6390.0
7063.5
8409.0
9256.0
7821.0
5401.0
5206.0
7377.0
9823.0
10567.0
9672.0
9541.5
9953.0
8684.0
7204.5
7364.5
7314.5
6029.0
5876.0
7767.5
8931.5
8726.5
9209.5
9334.0
8261.0
7921.0
8116.5
8796.5
10882.5
12282.5
12150.5
11995.0
11670.0
11236.0
10579.5
9007.5
8115.5
8818.5
9557.5
9278.0
8184.5
7263.5
6672.5
5727.5
4775.5
4121.5
4102.5
4991.5
6145.0
8158.5
9820.5
7773.0
4380.5
3456.0
3831.5
4969.0
6679.0
7503.5
8302.0
9250.0
8968.5
7956.5
6812.5
5897.5
6421.0
8234.5
9263.0
8352.5
7091.5
6933.0
7947.5
10256.5
11320.0
8865.5
6350.5
6122.0
6670.0
8048.5
9560.5
9226.5
7669.0
6707.5
7718.0
10030.0
10865.0
10137.5
9938.0
10345.5
10972.5
12092.5
12675.5
11989.0
11509.5
11413.0
10003.5
8259.0
8056.5
8718.0
9244.0
9017.0
8521.0
9432.5
10546.0
9901.5
8938.0
8809.0
8782.0
8799.0
9431.0
10470.0
10892.5
10394.0
8787.0
5967.5
4394.0
5594.0
7397.5
8376.0
8378.5
7397.0
6564.0
6433.5
6862.5
7181.5
6113.0
4850.5
4804.0
4389.0
3759.5
5655.0
9595.5
11022.5
7970.0
4988.5
5961.0
8440.5
8981.5
7222.5
4657.0
3226.0
4272.5
7321.5
9142.5
7811.0
6302.5
6631.0
7171.5
7312.0
7579.5
8318.0
9509.5
10177.0
10559.0
11642.5
12664.0
13186.0
13527.5
12609.0
10138.5
8611.5
9852.5
12215.5
13227.0
12160.0
10150.5
9255.5
8942.5
7028.5
5388.5
6392.0
7544.0
6840.5
5760.0
5415.5
5431.5
4949.0
4016.5
4409.5
6917.0
9360.0
9718.5
9081.5
8982.0
8670.5
7889.5
7840.0
7811.0
6449.5
5530.5
6902.0
8107.5
6082.5
2775.5
2275.5
4506.5
6588.5
7546.5
7272.5
5662.0
4673.0
5549.0
6498.5
6236.0
5285.5
5274.5
7286.5
8594.5
7008.5
5559.0
6271.5
7654.0
8850.0
9429.0
9439.5
10372.5
12444.5
13494.0
12198.0
10539.5
10421.0
10474.5
9892.5
9986.0
10805.0
11179.5
10390.0
8848.5
7725.0
7377.5
7487.0
7280.0
6514.0
7113.5
9490.5
10755.5
9622.5
7746.5
7344.5
9030.0
10542.5
10275.0
10026.0
11076.0
11398.0
9843.5
9165.0
10028.5
8987.5
6737.0
7135.5
9233.5
10027.5
8959.5
7278.0
6929.0
7632.5
7691.5
8229.5
10278.5
11243.0
9578.5
7744.0
7632.5
8025.0
7681.5
7156.5
7156.0
6911.5
5637.0
4624.5
4828.0
5531.5
6593.5
7191.0
6454.0
6033.5
6001.5
4871.5
4224.5
5192.5
6145.5
6663.5
7730.5
9207.0
9572.5
8474.5
7873.5
8865.5
10348.5
11045.5
10688.0
9994.5
9699.5
9906.5
9992.0
9674.0
10130.5
10719.0
9383.0
7563.5
6247.5
4032.0
2705.0
3881.5
5519.5
6573.0
7462.0
8182.5
8317.0
7903.0
8144.0
8528.0
7746.0
7298.5
7755.0
7752.5
7630.5
7971.5
8499.0
8563.0
7140.0
5226.5
4944.0
5791.5
5910.5
5304.5
4612.5
2926.5
727.0
387.5
930.5
242.0
-26.5
1067.0
1733.5
1841.0
2212.0
1955.0
884.0
455.5
724.5
1695.0
4239.5
6161.5
5851.5
5735.5
6099.0
6040.5
6593.0
6893.5
6066.5
4989.5
4332.5
4988.0
5671.0
4976.5
4834.5
5038.5
4442.5
4065.5
3417.5
3472.0
4988.5
4321.5
2125.0
2321.5
3524.5
3782.0
2925.5
1105.0
1160.5
4306.5
7141.5
7819.0
8409.0
9802.5
10015.5
9173.5
8953.5
7714.0
4851.0
3655.5
4616.0
4765.5
3741.0
3657.5
4281.5
4064.0
4215.5
5342.0
5640.0
5573.0
6372.0
7424.0
8224.5
7798.0
5996.0
4397.5
3035.5
2434.5
3848.0
4464.0
2734.0
2805.5
5510.5
6871.0
7006.5
8154.0
9538.0
10929.5
12197.5
11980.5
11501.0
11313.0
9883.5
9403.5
11675.0
14153.0
15361.0
15137.0
13596.5
12538.0
12845.0
13589.5
13602.0
12675.0
11914.0
11574.0
11643.0
12340.0
11635.0
8300.5
4512.0
2669.0
3453.0
5296.5
6436.5
6852.0
6651.5
6816.5
7779.5
7706.5
7512.0
9285.0
11618.0
13300.0
14099.0
13854.5
13897.0
14390.5
14031.5
12481.0
10677.0
10488.5
11396.0
11124.0
10422.5
10843.0
12629.0
15197.0
16086.0
14958.5
14610.0
15512.0
16287.5
15705.0
12949.5
9922.5
8668.0
7953.0
6619.5
5743.0
5782.0
5678.5
6024.0
7921.0
8747.0
6950.0
6113.0
6960.0
5773.0
3367.5
3906.5
7080.0
10131.0
12429.5
13248.0
11784.0
10115.5
9949.5
10597.5
12140.5
13983.0
14146.5
13101.5
12193.0
11932.0
13556.5
16028.0
16655.5
15836.0
14587.0
12967.5
11832.5
10973.5
10508.0
11589.5
12722.0
12676.0
12856.0
14084.5
16186.5
16696.5
14268.0
13733.5
15909.5
15363.0
13742.5
14481.5
14283.5
12897.0
13431.0
14097.5
12344.5
9854.5
9236.5
10365.5
11597.0
12166.0
11719.5
10712.5
10332.0
9972.0
8418.5
6057.5
4346.0
5357.5
9109.5
12169.0
12035.5
9826.5
8043.5
7750.5
7853.5
7269.0
7022.5
8250.0
9603.5
10314.0
11959.5
13275.5
11679.0
9481.5
8793.0
7993.0
7593.5
9201.5
11216.5
11586.0
10596.5
9928.0
10408.0
10878.5
10175.5
8848.0
7622.0
6355.5
5812.0
6871.0
8269.5
9520.5
11417.0
12583.0
12424.5
12643.5
13297.0
13711.5
13881.5
13563.0
13297.0
13265.0
12510.5
11129.5
10547.0
11678.0
13009.5
12553.5
11757.0
12281.5
12921.5
13636.5
15287.5
15603.0
13036.0
10958.0
11307.0
11202.0
10508.0
11971.5
14437.5
15475.5
15051.5
14450.0
15371.5
16918.5
16975.5
16816.0
17680.0
18179.0
18474.0
20797.5
24806.5
27475.0
29237.0
31902.0
32468.0
29818.0
27211.5
25058.0
23310.5
22337.5
20361.5
18500.5
18497.5
18891.0
19363.5
19570.0
19127.5
19604.0
20373.5
20586.0
21700.0
24484.0
29958.5
36933.0
41619.5
44587.0
47374.0
47929.5
45273.0
40502.0
35937.0
32613.0
28150.0
23099.0
20341.0
19094.0
18900.5
19552.5
18935.0
18179.0
18487.5
17640.5
16545.0
17586.0
18372.0
16144.5
13135.0
12371.0
12430.0
11678.0
11831.0
12912.0
13146.0
12860.0
12813.0
13248.5
14027.0
14724.0
16282.5
18995.5
21852.5
24735.0
26927.5
27867.0
27883.5
25756.0
21610.5
17808.0
15104.5
13564.0
13128.0
13167.0
13818.5
14703.0
14985.5
14644.0
13989.0
13959.5
14598.5
14849.0
14807.0
15061.5
17031.0
21383.5
25608.5
29274.0
34271.5
39484.0
43032.0
44002.0
42719.5
41176.0
39145.5
35336.5
30140.5
24477.0
20626.0
18556.5
15931.5
14583.0
14521.5
12577.5
11412.5
12792.5
13267.0
12706.0
12396.5
12329.5
13974.0
16014.5
14626.5
11074.5
9572.5
9640.5
8910.5
8756.5
10025.5
10948.0
11311.0
11425.0
11323.5
11516.5
11488.5
12311.5
15004.5
16141.5
14593.0
13594.5
13487.0
12659.5
11419.5
11443.0
13057.0
13421.0
11426.0
9488.5
8232.0
7714.5
9125.0
11212.5
11871.0
11154.5
10042.0
9083.5
8569.0
9170.0
10227.5
10017.0
9733.0
10935.5
11746.0
11130.0
10643.5
10743.0
10188.0
8937.0
8406.0
7474.0
4937.0
4349.0
6357.0
6736.5
6223.5
6959.5
7217.0
7388.5
8282.0
8517.0
8786.0
10085.5
11773.0
12860.0
12022.0
10197.0
9610.5
9816.5
9580.5
9068.0
9175.0
9715.0
9605.5
10154.5
11661.0
11689.5
11820.5
13470.5
13346.0
11889.5
12019.5
13133.5
14798.5
16765.5
17641.5
17520.5
17053.5
16085.0
14472.5
13330.5
14336.0
16371.5
17005.0
16352.0
16133.0
16878.5
16381.0
13602.0
11626.0
11667.0
12081.5
12994.0
14927.0
17744.5
19998.0
19186.0
16923.5
16936.0
18642.5
18948.5
16754.5
14419.5
14532.0
16502.0
18437.0
18420.5
16609.5
16191.0
17359.5
17965.0
18424.0
18879.0
18870.0
19068.5
19732.0
20518.5
19985.0
17695.0
15632.5
14543.0
15227.0
17926.0
19270.0
19039.0
19782.5
19861.0
18303.5
16948.5
16839.0
18480.5
20396.0
20768.0
20244.0
19635.0
20274.5
22459.5
23167.5
21634.0
20043.0
18812.5
18054.0
18868.5
21214.5
22784.0
21694.5
20426.0
21561.0
22728.5
22189.0
22261.0
23880.0
24851.0
24089.5
23057.5
23584.5
26219.0
28822.5
28656.0
27296.0
27137.5
26900.0
26708.5
27934.5
28813.5
28215.5
27139.0
26475.0
27163.5
28481.0
29401.5
30763.5
31649.0
30800.0
29496.0
27732.0
25044.5
23096.0
22326.5
21659.0
20805.5
20293.0
20824.0
21795.5
22308.5
22541.0
21847.0
20216.5
19203.5
18850.0
19373.5
21298.0
22423.0
22431.0
23384.5
23982.0
23108.0
22231.5
21257.0
20237.0
20180.0
20594.0
20998.5
20501.0
18353.5
17029.0
17633.0
17337.0
15840.5
15722.0
17412.5
19585.0
21228.0
21822.0
21394.0
20819.0
21209.5
22207.0
22980.5
23943.5
24494.0
23112.5
20417.0
17894.5
17198.5
20210.5
25197.5
28830.5
31169.5
31979.5
30197.0
28152.0
27474.0
26796.5
26345.5
27237.0
28328.5
27146.0
23664.0
21643.5
22057.0
21309.0
19204.5
18167.5
18005.5
18164.0
18030.5
16776.0
15804.5
16549.0
18743.5
21413.0
23184.5
23886.0
23804.0
22337.5
20496.5
20673.0
23027.0
24089.0
21360.0
18397.5
17942.5
17136.5
15959.5
16169.0
15866.0
15451.0
16478.5
17231.5
17591.0
18317.0
18565.5
18288.0
16639.0
13835.0
13444.0
15402.5
16010.0
15199.0
14207.5
12402.5
11142.5
12451.0
14222.0
14226.5
14275.0
15391.5
16184.5
16559.5
16628.0
15290.5
12895.5
12248.0
15015.0
18386.5
19843.0
20918.5
21023.0
18331.5
15950.5
15662.0
15211.5
15407.0
17201.5
17699.0
16666.0
16738.0
16809.5
14884.5
13332.0
14048.5
14716.0
13971.0
13602.5
14693.5
15933.0
15182.0
12161.0
9049.5
7384.0
6818.0
6942.0
7630.0
8388.5
8946.0
9475.5
9466.5
8885.5
9323.5
10353.5
10231.0
10536.5
11976.5
11961.0
10660.0
10063.5
9832.0
8954.5
7121.5
5916.5
6755.0
6894.5
5231.5
5326.5
7136.0
7428.5
6884.0
7969.5
10892.0
14041.0
15757.5
16536.5
18287.5
20971.0
22691.5
23296.0
24563.5
26291.5
27365.0
29270.5
32296.5
33692.0
32579.0
29651.5
25398.0
22144.0
21161.0
20207.5
18622.5
18469.5
19364.0
18871.0
17573.5
17701.5
18379.0
18123.0
17861.5
17581.0
16711.5
16825.0
17429.5
15357.0
11702.0
10801.5
12395.0
13026.0
12428.0
11610.5
9928.0
8350.0
8693.0
9636.5
9304.0
7979.0
6633.0
6562.0
7771.0
7723.0
5696.0
4069.5
3313.5
1920.5
499.5
435.5
1177.0
1817.0
2072.0
1405.0
264.0
673.5
2944.0
4780.5
5471.0
6094.5
6401.0
6302.0
5798.0
3852.0
2530.0
4033.0
5170.0
4653.5
4894.5
5175.0
5312.0
6605.0
6990.5
6039.5
5753.0
5266.5
4462.5
4798.0
5164.5
4726.5
4617.5
4989.0
5146.5
4851.0
4736.5
6198.5
8812.5
9565.0
7799.5
6438.5
5941.5
5037.0
5300.0
6325.0
5279.0
3951.0
4674.5
5364.0
5292.0
6053.5
7269.0
7216.0
5717.0
5052.0
6481.0
7986.5
8519.5
8646.0
7726.5
6340.5
6148.0
6091.0
4961.0
4106.5
4002.5
3321.5
2055.0
1441.0
1898.0
2886.5
3359.5
2701.0
1983.0
2713.5
4584.5
5812.0
5814.0
5813.5
6324.0
6998.0
7407.5
6506.0
5538.5
6710.0
7977.0
8435.0
10036.5
10377.5
8289.0
7574.0
8531.5
9514.5
10360.0
9943.5
8656.5
7557.0
7073.5
8895.0
11760.0
13060.0
13810.0
14345.0
13793.5
11872.0
8531.0
6394.5
6446.5
6637.0
7743.0
9355.0
9622.0
10004.0
10160.5
9462.5
9637.0
9236.5
7826.0
7486.0
7065.0
6618.5
7896.0
9564.0
10148.5
8908.5
6307.0
5220.0
5778.0
5865.5
6094.0
6732.0
6401.5
6080.5
7097.0
7815.0
7747.0
8599.5
9509.0
9421.5
9847.0
10651.0
10894.5
11232.5
11583.0
11345.0
10489.0
9657.5
9442.0
8774.5
7544.0
7099.5
7304.0
7826.5
8011.0
8140.5
10810.0
14172.5
14558.5
13671.0
12423.0
11057.5
12117.0
13784.0
13342.0
12373.0
11983.0
12569.0
13938.5
14558.0
14310.0
13162.5
11417.5
10932.5
11508.0
12209.0
13288.5
13661.5
12368.0
10666.0
10776.0
12589.0
13147.5
12440.5
12432.0
11818.0
10495.0
10133.5
10051.0
10153.5
10483.5
10540.5
12481.5
16139.5
17853.5
17539.0
16726.0
15193.5
13378.5
12126.0
11639.5
10601.0
7921.5
6412.5
7460.5
8231.5
8271.0
8100.5
7543.5
8744.0
11082.0
12085.0
12670.5
11928.5
9417.5
8764.0
9829.5
11509.5
14726.0
15436.0
11881.0
9682.5
10411.0
10882.0
10221.0
9136.0
8437.0
8520.0
8966.0
9054.0
8816.0
10013.0
12409.5
12954.0
11902.5
11492.0
11555.0
12210.5
13625.0
14375.5
14668.0
15501.5
16019.5
16518.5
18297.0
20214.0
22002.5
24842.0
26707.0
27129.5
29540.5
33151.0
34910.0
36256.5
39187.0
42238.0
43514.5
45690.5
52702.0
62579.5
74688.0
94273.5
123351.5
163729.5
221854.5
300984.0
396035.5
485715.5
534882.0
525396.5
470940.0
395341.0
316273.5
246039.0
190145.5
146684.0
114032.5
92556.0
78650.0
68334.0
61045.5
55377.0
50217.5
45308.5
39709.0
34968.0
32659.5
32273.5
33226.0
32798.0
30275.0
28529.0
27302.5
26887.5
27847.0
26225.5
22943.5
22234.0
21723.5
20012.5
19762.0
21195.0
23067.0
24501.5
25951.5
28293.0
30008.0
30678.5
31509.0
31599.0
31463.5
33379.5
35876.5
36945.0
38902.0
42669.0
45017.5
46125.5
49360.5
54557.5
60513.0
67958.0
78584.0
94737.5
116947.0
147125.5
192587.5
260533.5
357294.5
490078.5
661057.5
853136.0
1010624.5
1064946.5
1003305.5
871443.5
714685.0
560734.0
429724.5
328508.5
253313.0
199139.5
160788.0
133307.0
112992.0
97286.5
84344.5
74150.0
68544.5
66032.0
62699.0
58100.5
52701.5
47608.0
46245.0
47393.5
46595.0
44422.0
42698.0
40912.5
39376.5
38293.5
37154.5
36594.0
37157.0
37800.0
37124.0
35404.0
34024.0
33642.5
34156.0
34060.0
31918.0
29771.5
30087.5
32008.0
33239.5
32920.5
33775.0
37165.0
38945.5
38334.0
38400.5
38579.5
39738.5
43924.0
49980.5
58576.5
68848.0
78907.0
94469.5
120087.0
156198.0
208254.5
280282.5
368834.5
459203.0
520717.0
528842.5
487508.0
417596.5
339583.0
267355.0
207703.0
162407.5
129157.0
104449.0
85573.0
71003.5
61528.0
55534.5
48979.5
42274.0
37737.0
35629.5
34548.0
31956.5
28355.5
26220.0
26459.5
28999.5
30427.0
28961.5
28533.5
28806.0
26941.5
24935.0
23625.5
22579.0
22113.5
20773.5
18893.0
18137.5
17966.5
17369.0
16290.0
16302.5
17309.5
17172.5
17269.5
17810.0
16220.5
14135.5
12835.0
11687.0
12383.0
14055.0
14394.5
13497.0
11936.0
11675.0
12505.5
11877.0
12200.5
14846.0
15574.5
13880.0
13061.0
13220.5
12886.5
13023.0
14208.0
14077.0
12532.5
11504.5
10560.5
10938.0
13554.5
15270.0
15294.0
13759.5
10370.0
9081.0
10599.0
11414.0
12043.5
11944.5
9834.5
9336.0
11220.0
12224.5
12090.0
11981.0
11997.0
11530.0
10052.5
8335.0
7339.0
7543.5
8413.0
8528.5
8560.5
9422.0
9653.0
8858.0
7880.0
7414.5
8976.5
12058.0
13906.5
13638.5
12225.5
11178.0
11212.5
10895.0
9540.5
8305.5
7641.5
7378.0
6969.0
6067.5
5622.5
5337.0
4854.5
6669.5
10132.5
10928.5
9341.5
7752.0
6401.0
6640.5
8182.5
8270.5
7705.5
8404.0
9357.5
9462.0
8453.5
6369.5
3899.5
2935.0
5516.0
9047.0
9241.0
7482.0
5819.0
3831.0
3046.0
3403.0
2832.0
2012.0
1567.5
2235.0
5434.0
8231.0
7869.5
6680.0
5777.5
4331.0
3693.0
5060.5
7221.5
8049.5
6413.5
3616.0
2661.0
4289.0
5523.0
5232.0
5812.5
7154.5
7029.5
5816.5
5110.0
5244.5
5582.0
6284.5
7508.0
7025.5
4730.5
3258.0
1678.0
123.5
1442.5
3295.5
3766.0
4613.0
4028.0
2533.0
4356.0
7137.5
6997.5
5222.5
3509.5
2899.5
2648.0
58.5
-3267.5
-3125.5
176.5
3371.0
4601.0
3867.5
2096.0
1104.5
2726.0
5543.0
5819.5
3582.0
2453.0
3357.5
4116.0
4032.5
3943.0
4221.0
5458.0
7079.5
6722.5
4411.0
2339.0
1117.5
577.0
547.5
175.5
-744.0
-868.5
958.5
3080.0
3624.5
3895.0
3631.0
911.5
-1864.0
-2156.0
-1091.0
235.0
1084.0
1714.0
3090.5
4248.5
4976.5
5823.0
6306.5
7140.0
7835.0
7310.0
7321.0
7520.0
6326.5
5100.0
3686.5
1231.0
-939.5
-1902.5
-1153.5
383.0
605.0
-505.0
-1840.0
-1701.5
508.0
2596.5
3914.5
3972.5
1580.0
35.5
810.0
550.5
-25.5
967.5
1484.0
309.0
-1413.0
-1997.5
-1159.0
-245.0
17.0
-804.0
-1858.0
-1368.5
-178.5
907.0
1929.5
1536.0
631.5
426.0
-325.0
-359.0
1093.0
1177.0
423.0
1787.5
4346.0
6061.5
7256.5
8577.5
9594.0
9586.5
8424.5
7409.5
7401.5
6672.5
4965.5
4277.5
3727.5
2514.0
2237.0
1777.0
202.0
55.5
1548.0
2493.5
3043.0
4310.5
5610.0
5626.5
4740.0
3898.5
2893.0
1886.5
1223.0
539.0
514.5
1740.0
2935.0
3270.5
2891.0
1410.5
-529.5
-1326.5
-1162.5
-642.5
340.0
813.5
1306.5
3576.5
5683.5
5675.0
4772.0
3721.0
4074.0
6506.0
7412.5
6247.5
5867.5
5392.0
5109.5
7521.5
9556.0
7998.0
6086.5
6023.0
6390.5
7097.5
7610.0
6727.5
6243.5
6763.0
5720.5
3712.5
3077.0
2473.5
1302.5
2520.5
5840.0
7041.5
5943.0
4887.5
2921.5
646.5
757.0
1417.5
485.0
-350.0
-433.5
-322.0
179.5
659.0
359.0
-702.0
-1096.0
321.0
1778.5
1746.0
2145.0
3827.5
3810.0
1215.0
-1041.0
-2691.5
-3983.0
-2273.0
298.0
-195.0
-510.0
1578.5
2753.5
1854.5
400.5
-906.0
-2656.5
-4297.5
-3613.5
-2193.0
-2779.0
-3254.5
-2048.0
-99.0
1344.0
117.0
-2468.0
-3397.5
-3578.5
-2922.5
-498.5
885.0
-229.5
-1246.0
-111.0
1530.5
931.5
-934.0
-2014.0
-2409.0
-1686.5
-3.0
975.0
1266.5
2232.5
4498.5
6872.5
7981.0
8889.0
9697.0
8580.0
6151.5
4011.5
2686.5
2320.0
1850.5
899.0
151.5
-618.0
-401.0
1448.5
2250.0
1155.5
437.0
593.0
1206.5
2437.0
3233.0
2769.5
2099.5
2104.5
1831.0
458.0
188.5
2906.0
5351.0
5099.0
5691.0
8342.5
9031.5
6863.0
4314.5
1857.5
-598.5
-1790.0
-1337.5
-449.5
375.5
1848.5
3723.5
4652.0
3682.5
1524.0
922.5
2274.0
2443.0
1486.0
1382.5
1277.5
1920.5
4327.5
5619.5
5247.0
5461.0
6268.5
7023.0
6046.5
2260.5
-785.5
-899.0
508.0
2859.0
3840.0
2227.0
2076.5
3573.0
2403.0
-472.5
-1793.0
-1624.0
-1092.5
-1188.0
-2125.0
-2806.0
-2294.0
-195.5
2720.5
4620.0
4886.0
3839.5
2097.5
1266.5
1174.0
-31.0
-539.0
2018.5
4455.0
4654.0
5840.0
8102.5
8259.5
7700.5
8701.0
9299.5
8342.5
7455.5
7212.5
7378.0
8311.0
9210.5
8638.0
7327.0
6818.5
6590.5
5880.5
5784.5
7089.5
8270.5
7745.5
7051.5
8223.0
9748.0
10230.5
10667.5
10185.0
8355.0
8110.5
9459.0
9616.5
8907.0
8315.5
7436.0
6548.5
6063.0
6302.0
6946.5
6785.5
5948.0
4873.0
3625.5
3550.0
4877.5
5923.5
5681.0
4777.5
5436.5
8320.5
11514.0
13843.5
14617.5
14947.0
16888.0
17455.0
15197.0
14312.0
14284.5
12824.0
12219.0
12684.5
13117.5
13904.0
14214.0
14304.0
14808.0
15172.5
16033.0
16378.5
14408.5
12365.5
12196.0
12218.0
11790.0
13066.5
15943.0
16410.0
13758.5
11753.0
11661.5
12947.0
14973.5
15070.5
12610.0
10493.5
10394.5
11390.5
11142.0
8815.5
7286.0
8493.0
10198.5
10427.0
10140.0
10262.0
10001.0
8784.5
7578.0
7158.5
6255.0
4068.0
2790.0
3969.0
6473.5
8815.0
9586.5
8768.0
8097.0
7603.5
6387.5
5517.0
6852.5
9972.0
11533.5
11149.5
11939.0
13205.5
13757.5
15381.0
17296.0
18588.0
19800.5
19669.5
18872.5
18743.0
18087.0
16753.5
14586.5
12263.5
12736.5
15052.5
16719.5
18592.0
20148.5
19842.0
18377.0
16907.5
16083.5
16115.0
17272.0
18958.0
19445.0
19164.0
18877.0
18121.0
18585.0
19996.5
19204.0
17510.5
17055.0
15889.5
13682.0
12780.0
13325.5
13144.0
12003.0
12062.0
12934.0
12496.0
11366.5
11152.0
12876.0
15941.0
17588.0
19307.5
25032.5
31728.5
35471.0
37726.0
38460.5
36854.5
34483.5
31024.5
26573.5
23519.0
21369.0
19542.0
20494.0
23323.0
23650.5
20676.5
16953.5
14361.5
13666.5
14323.0
14763.5
14777.0
15042.5
15576.5
16568.0
17198.5
16635.5
17170.5
19456.5
20390.5
19638.5
18829.5
17347.0
14235.5
9966.0
7614.0
9586.0
12170.0
11955.5
11096.0
10394.5
9029.5
8835.0
9774.0
9174.5
8032.0
9417.5
12150.5
13205.0
12853.0
12238.5
11243.5
10921.5
12340.0
14275.5
15503.5
16537.0
18083.0
19489.5
19922.0
21116.5
24738.0
27558.0
27172.5
27969.0
32519.5
37027.5
39682.5
41106.5
39992.5
36674.0
33746.0
32488.5
32138.0
30009.5
25075.0
19969.0
16144.5
13430.5
12621.0
13044.0
12657.5
11040.5
9430.0
9494.0
11183.0
12219.5
11681.0
11303.0
11838.0
11674.0
10346.0
9385.5
9036.5
8946.0
9850.5
11208.5
12052.5
12696.0
11996.5
9305.0
7324.5
6872.0
6257.5
6077.5
6578.0
6520.0
6211.0
5302.5
4030.0
5190.5
7776.5
8066.0
6531.0
4984.0
4491.0
6069.0
7617.0
7130.5
6452.0
6175.5
5157.0
4709.0
6248.5
8953.0
11355.5
11884.5
11190.5
11963.0
12645.0
10653.5
9518.0
10970.0
11290.0
10219.0
9543.5
8714.0
8030.0
8081.0
8378.0
8086.0
7068.5
7281.5
8470.0
8127.5
7581.0
8196.0
9022.0
10394.0
11423.5
11613.5
12541.0
12527.5
10106.5
7944.5
7677.5
8709.5
9634.5
9303.0
8590.0
8805.5
10300.0
11675.5
11362.0
11606.5
13689.0
14794.0
15027.5
15736.5
15383.5
14385.5
13880.0
13275.0
13814.0
15609.0
15920.0
15404.0
17403.5
22485.5
28801.0
34983.5
41440.5
47715.0
51640.5
54153.5
56246.5
54317.0
48390.5
43092.0
38880.0
34536.0
29921.0
24429.5
20004.0
18028.0
16686.5
16034.0
15702.0
13436.5
10582.0
9646.0
10369.0
11376.5
11183.5
9841.0
8714.5
8072.0
7955.0
8592.0
9669.0
11231.5
13258.0
14726.5
14667.5
13830.0
13385.0
12369.0
10491.0
9500.5
8771.0
8017.5
9626.0
11996.5
13142.5
15877.5
18977.5
19465.0
20335.0
21760.5
21314.0
21075.5
20712.0
18920.0
18046.0
17022.0
15116.5
14775.5
14171.5
12550.0
12293.5
12693.0
14656.5
19486.5
24753.0
30882.0
38429.0
44072.5
47479.0
49927.5
50244.5
48122.5
43513.5
36549.5
30851.5
28413.5
25604.5
21329.0
18637.5
17304.5
16355.0
16160.0
14618.5
11954.0
11636.5
13459.5
14779.0
14581.5
14605.5
16670.0
18664.5
19706.0
22137.0
25803.5
29624.0
33140.5
35892.5
38593.0
40786.0
42240.0
43108.5
41542.5
38458.0
34955.5
29518.0
24452.0
20679.0
15963.0
12347.0
10836.5
10150.0
10958.5
12563.0
13763.0
13557.5
12697.0
15018.0
18518.5
18794.0
17653.5
16007.0
14397.0
15045.5
16204.0
16851.5
17396.5
16217.5
14391.0
13559.0
12776.5
11752.0
11363.0
12466.0
13121.5
11557.5
10929.0
12316.5
13303.0
13489.5
12231.5
10076.5
9793.0
11306.5
13179.0
14973.5
16387.0
17723.0
18814.5
18791.0
17343.0
15321.0
14045.0
14028.5
16041.5
19383.5
21456.5
22743.0
23955.5
24772.0
28353.0
34806.5
39877.5
42661.5
43172.5
41664.5
39870.5
36842.0
31905.5
27291.0
24181.5
21860.5
19825.0
19359.5
20199.0
19770.0
18989.0
18861.0
17915.5
17867.0
19302.5
19238.0
17273.5
14631.0
12426.0
11310.0
10842.5
11722.5
12895.0
12364.5
12333.5
13240.0
13294.5
14313.5
16095.5
16850.5
18189.0
19490.5
19148.5
18796.0
18129.0
16422.0
15375.0
14524.5
14132.0
16843.0
20707.5
22076.0
21785.5
21357.0
20981.5
20752.5
20334.0
19763.0
18661.0
16288.0
13575.0
11273.5
8785.0
6851.0
7833.0
11378.5
13405.0
13373.5
14200.5
14698.5
14457.5
15912.5
16780.0
15391.0
14508.0
14457.5
14821.0
16573.0
19346.5
21931.5
23016.5
23540.5
25685.5
28613.0
31510.0
34707.5
37824.5
41325.0
44381.0
45685.5
46256.0
45767.5
43592.0
40999.5
38991.5
38566.5
38034.5
34795.0
32141.0
32326.5
32183.0
31703.0
32701.0
33176.5
31677.0
30106.5
29600.5
28503.5
26322.0
25008.5
24949.0
25381.0
26713.5
28184.0
28163.5
27702.5
28224.5
27554.0
24367.0
22112.0
22721.5
23745.0
24147.5
25239.5
26471.5
25888.0
24610.0
25634.0
27696.0
27989.0
28432.0
31289.5
34163.0
34023.0
32279.5
33034.5
37250.5
42979.5
48935.0
54169.0
59104.0
65321.0
72148.5
78376.5
83860.0
87169.5
86898.5
84045.0
80326.0
75729.0
69761.5
63484.0
57774.5
52526.5
47426.0
42037.0
37675.5
35337.0
33342.0
32056.0
32618.0
33222.0
33696.5
34662.0
34576.5
33956.5
34207.0
33949.5
32050.0
30068.0
30483.0
33253.0
35268.0
34724.5
33162.0
32304.0
32020.0
32260.0
33405.0
34124.5
33689.0
33691.0
34423.5
34899.0
34638.5
33143.0
31593.0
31978.0
34023.5
36448.0
38579.0
40450.5
42135.0
43063.0
43738.5
45177.0
47466.0
51635.5
57952.0
63843.5
67298.5
68567.5
69676.5
72598.0
75434.0
75121.0
72475.5
68941.0
63658.5
56644.5
50025.0
45963.5
44913.5
44898.5
43093.0
38979.0
34792.5
32273.5
30772.0
29599.5
29283.0
29761.5
30966.5
33178.0
34160.5
32194.5
30803.5
32328.5
33279.5
31769.0
29923.5
28218.0
26060.5
24672.5
24493.0
23949.0
22516.0
21624.0
21612.5
20628.0
18473.5
17857.5
19768.0
22575.5
25241.5
27005.5
27573.5
28236.5
29159.0
29228.0
29016.0
29483.0
30226.5
30851.5
31539.5
32080.0
31853.5
31407.5
32146.5
33636.0
34314.0
34866.5
37195.0
40817.5
44087.0
47681.5
53031.0
59227.5
64076.0
67537.0
72140.5
77354.0
79095.5
77375.0
73903.0
67410.5
59759.5
53746.0
47682.5
41813.0
38286.0
35997.5
33790.5
32110.5
31631.0
32031.0
31209.0
29193.5
28373.0
28413.5
27935.0
28657.5
31920.0
34856.5
35662.0
36092.5
35853.0
34691.0
34151.0
32929.0
31712.0
32179.0
30449.0
26771.0
25765.5
26351.0
27162.5
27963.0
27203.5
26471.0
26538.0
26272.0
26686.0
27775.0
29334.0
31340.0
32252.0
32711.5
33200.0
32739.0
32279.0
32031.5
32254.5
33227.0
33026.0
32879.0
34343.5
35285.0
35482.0
34309.0
31776.5
32304.0
35357.5
37529.0
40460.0
43864.5
46017.5
48312.0
50270.0
50768.5
50938.5
50577.0
48311.0
44441.5
40820.0
38764.5
37785.5
36696.5
34851.0
32270.5
30109.0
30375.0
32388.0
32576.0
31274.0
31088.0
30607.0
29667.0
30082.5
30556.0
31167.0
32534.0
32288.5
30805.5
29542.5
27236.0
24256.5
22494.5
23070.5
25235.0
25938.5
25084.5
25380.5
26350.0
26687.5
27644.5
30099.5
32235.5
31374.5
27655.0
24194.0
23407.5
24386.5
24745.5
24477.0
24352.0
23754.5
22650.5
20943.5
19533.0
20693.0
22583.0
22757.0
23093.0
23606.0
22555.0
20375.5
17779.5
16314.0
16965.5
18291.0
19520.5
20792.5
22639.5
24660.5
24636.0
23776.0
23984.5
23105.5
22374.5
24122.5
25046.0
24305.0
24274.5
23755.0
21978.0
20380.5
19633.0
20673.0
23556.0
26182.0
27485.0
28364.0
28993.5
28170.0
25638.5
22985.5
20977.0
18512.5
16028.5
15512.5
16536.0
18069.5
20144.0
20815.0
19537.0
18615.5
17705.5
16848.0
18009.0
19301.5
19137.5
19367.5
20206.0
21217.0
22145.0
21987.5
21670.5
21839.5
21473.5
21245.5
21711.0
22102.0
22617.5
22915.0
21947.0
20708.0
20566.0
20624.0
20103.0
19991.5
20794.5
22190.5
23376.5
23044.0
22135.0
22771.5
24226.0
24683.0
23955.5
23561.0
24757.5
25502.0
24040.0
22762.5
23485.0
24541.5
23924.0
22418.5
22136.5
22550.5
23127.5
24953.0
26333.5
26009.0
25634.0
24879.0
23399.0
22533.5
21926.0
21361.0
21248.0
21006.0
20898.0
20943.5
20279.5
20075.0
21628.5
23583.5
25082.0
26899.5
27890.0
26581.0
24633.5
23411.5
22858.0
23604.0
24277.0
22906.5
21033.5
20233.0
20407.5
21840.5
23565.5
24382.0
25593.5
27299.5
27190.0
25864.0
24945.5
23101.5
21269.5
21437.5
21691.5
22590.0
25615.5
27029.5
26427.0
27359.5
28851.0
28963.0
28002.0
26729.0
25914.5
25391.5
25138.5
24171.0
21522.5
20740.5
23383.0
26020.0
27399.0
27423.0
26737.0
27294.5
27821.0
27808.0
28652.5
29162.5
28884.0
27851.5
26386.5
26638.0
26735.5
25270.0
25548.0
26240.5
25229.0
24721.5
24041.5
22898.5
23175.5
23330.5
22856.5
23264.5
23472.5
23302.0
24311.5
25302.5
24259.0
23226.5
24987.0
26924.0
25726.5
23215.0
21590.5
20861.5
21288.0
22275.5
22197.0
20844.0
19258.5
17739.5
16359.5
16540.5
18044.0
17875.5
16646.5
17959.0
20401.5
20654.5
20366.0
21313.5
21777.0
21749.0
22614.5
22965.5
22116.0
21995.5
22667.5
23261.5
24225.0
24199.0
22156.5
20912.5
21158.0
20090.5
18205.0
17571.5
17537.0
17745.0
18919.0
21036.0
23464.5
25193.0
26219.5
27316.0
27971.0
27995.5
28196.0
28472.0
28890.5
30480.5
32718.5
33160.5
31183.0
28292.5
24404.0
20133.5
18612.5
19691.5
20284.5
19839.5
19522.0
19310.0
17758.5
15642.0
15941.0
16808.0
14688.0
12008.5
11925.5
13390.0
13968.5
12911.5
11767.0
11143.0
11142.5
13064.5
15723.5
16953.5
16415.0
14560.5
13417.5
12991.0
11786.0
12005.0
13340.0
13155.5
13520.0
15326.5
17102.0
18843.0
19388.0
19242.0
20027.5
20069.5
19320.0
19486.0
19955.0
20331.5
20407.5
19143.5
16884.5
15797.5
17254.5
19135.0
19026.5
18268.5
19356.5
22232.5
23767.5
22979.5
23445.5
25468.0
26423.5
26918.5
26848.0
25392.0
23673.5
21491.0
19307.0
18290.0
16963.5
15180.0
14267.5
13658.0
12932.0
11865.0
10111.5
8704.0
8574.5
9207.5
9320.5
8738.5
8845.0
9697.0
10146.0
10133.5
9798.0
9204.5
9154.5
10097.5
10829.0
9518.0
7122.0
6836.0
8708.5
9753.0
8910.0
7615.5
7418.5
9069.0
11844.0
13648.0
13252.5
11723.0
10676.0
10287.0
9938.5
9371.0
8524.5
8124.0
8943.0
9301.5
7661.5
5522.5
4570.5
5764.5
8881.0
11317.5
12548.0
14235.0
15792.0
16432.0
15547.0
12426.5
9756.0
10005.0
11583.0
12673.5
13187.0
13695.0
13847.0
12510.0
10335.5
8863.0
8584.5
8437.0
6851.0
5470.0
6379.0
7436.0
6618.0
4698.5
3693.0
4888.0
6308.5
6616.0
7222.5
7977.5
8427.5
8822.5
8770.5
8826.5
8882.5
8152.5
7163.5
6023.0
5280.0
5286.5
4488.5
3350.0
3632.0
4967.5
6146.0
5970.5
4879.0
4487.0
5019.5
6336.5
7414.5
7220.0
7091.0
7050.0
5751.0
4085.0
3420.5
3723.5
3568.0
2796.0
3483.5
4955.5
5453.0
6193.0
7368.0
7796.0
7515.0
7132.5
7360.0
7816.0
7694.5
6364.0
3249.5
793.0
585.0
199.5
395.0
3110.5
5701.5
6020.5
4379.5
2163.5
1572.5
2640.0
3884.5
4792.5
5540.5
6140.0
5830.0
5315.0
5890.0
6098.0
5724.5
6398.0
7210.5
7352.5
7409.5
7570.0
8536.5
9931.0
10498.0
10929.5
11991.5
12571.0
11126.0
8168.0
6340.5
6274.5
6385.0
6393.0
5723.0
3320.0
963.5
230.0
-115.5
138.0
1982.5
3475.0
3148.5
1974.5
884.0
801.5
1693.0
1786.5
359.0
-928.0
482.5
3682.5
4345.0
2713.5
2296.0
2629.0
2274.0
1288.5
38.5
-83.0
1266.0
3249.5
4668.0
3700.0
2129.5
3137.0
4750.5
4409.5
3366.0
3617.5
4936.0
4538.5
2230.5
1592.5
2661.0
2617.0
1889.5
1709.5
1287.5
1019.0
1741.5
1500.5
454.5
2250.5
5361.0
5363.0
3492.5
2278.5
1415.0
1017.5
1474.0
1828.0
1673.5
2671.0
4657.0
4543.0
2600.5
1110.0
-81.0
-270.0
828.0
1598.0
1906.0
1413.5
20.5
-1018.0
-1825.0
-1341.0
1265.0
3310.0
4311.5
5044.5
4135.5
2939.0
3344.5
3500.5
2270.5
883.0
-189.5
-979.0
-487.5
1008.5
1719.0
1934.5
1847.5
714.0
295.0
834.0
910.0
2286.0
4958.5
5872.0
4640.0
3225.5
3170.5
3529.0
3318.0
4167.5
5123.5
4628.0
5077.5
5882.0
4475.0
3098.5
3747.0
4258.0
2515.5
46.5
-104.0
1865.5
4100.0
5302.5
4347.0
2997.0
3364.5
4101.0
4639.5
5703.0
6393.5
5742.5
4108.5
3013.5
3043.5
2766.0
1713.5
1275.0
2740.5
5352.5
6941.0
7807.0
8579.0
7095.0
3870.5
2236.5
2293.5
2374.0
2037.5
1239.0
257.0
19.0
1020.0
2588.0
4445.0
6494.0
7341.5
6798.5
5526.5
3163.0
1414.0
1579.5
1506.0
989.0
1232.0
2226.5
4791.5
6621.5
4942.5
4405.0
7388.5
8441.0
6470.0
5079.5
4759.0
5300.0
6455.5
6396.0
5410.0
5552.0
6489.0
5999.5
3445.0
917.5
359.5
983.0
1096.0
809.0
1253.5
2281.0
3282.5
4435.5
4854.0
3553.0
2062.5
2209.5
3968.0
5763.0
5873.5
4738.0
3275.5
1256.0
-849.5
-2435.0
-2714.0
-1358.0
-557.0
-469.0
772.0
1318.0
58.0
-831.0
-458.0
1073.5
2762.5
3674.0
4585.5
4542.0
2882.0
1868.0
1778.0
1043.5
-415.0
-921.0
1117.5
3510.0
3919.0
3475.0
2427.5
1900.0
3854.0
5720.5
5764.0
5194.0
3254.5
986.0
660.0
914.5
1123.0
1939.5
1772.5
575.5
440.0
1274.5
2486.5
4620.5
6557.5
6787.0
5767.0
4544.0
4101.0
3949.0
2565.5
1462.0
2135.0
2297.5
513.5
-1876.0
-2966.0
-2752.5
-3142.5
-2838.5
-215.5
1945.5
3368.0
5198.0
5176.5
3965.5
3343.0
1833.0
121.0
6.5
1224.5
2709.5
2753.0
2281.0
3185.5
3251.0
1871.0
1828.0
2301.0
1083.5
-105.0
875.0
2518.0
2779.0
2610.0
2802.0
2329.5
1693.5
2080.5
2975.0
3911.0
4909.0
4762.0
2459.0
112.0
306.5
1827.0
2979.5
4528.0
5932.0
5927.0
5742.5
5806.5
4579.5
3033.5
3517.0
4843.0
4292.0
2358.5
1386.5
1751.0
2565.5
3937.0
5507.0
5909.0
5531.5
5882.0
7066.5
8402.0
8996.5
8255.0
6732.0
5368.5
4982.0
5185.5
4709.5
4126.5
3515.5
1586.0
413.5
2246.5
4942.5
6486.0
6922.5
6609.5
6175.0
5455.5
3929.5
2184.0
1310.5
1760.0
2651.5
3405.5
4458.0
5317.5
5960.5
7104.0
7723.0
7508.5
7713.0
8079.5
7804.0
6267.5
3405.0
1654.5
1772.5
625.5
-2005.0
-2926.0
-1054.0
2427.5
4861.5
4456.0
3129.5
1546.0
-1662.0
-4040.5
-3497.0
-2273.0
-1403.5
-241.0
1112.0
2616.0
3934.5
5272.5
6359.0
4760.5
1306.0
370.0
1706.5
1826.0
734.0
-120.5
-779.5
-662.5
546.0
1592.0
2242.0
2080.5
109.0
-1368.0
-566.0
595.0
1198.0
1195.5
1020.5
2172.0
3406.0
3700.5
4334.5
4305.0
3569.5
4039.0
4863.5
5093.5
5112.0
4996.0
4514.0
2940.5
1784.5
2277.5
1559.5
-749.5
-2289.5
-2997.0
-2865.0
-2684.0
-3249.0
-2555.0
-454.0
1571.5
3043.5
2600.5
831.5
-398.5
-1539.0
-1906.5
-398.0
1425.5
2421.5
2915.0
3214.0
3531.5
4341.5
5796.0
6605.0
6254.5
5467.5
3458.0
701.5
-564.0
-689.5
-439.0
615.5
1340.5
1330.0
2163.5
3383.5
2733.5
471.5
-1047.5
-792.5
802.0
2591.0
3437.0
3461.5
2462.5
606.0
501.0
2432.0
3899.5
5089.5
6004.0
5061.0
3845.5
3848.0
3390.5
2957.0
4728.0
6725.0
5632.5
2931.5
1636.5
1061.5
-338.0
-1747.5
-1997.0
-1578.5
-1564.0
-1309.5
185.0
1680.5
2115.5
2319.5
2883.5
3768.5
4189.5
2825.5
214.0
-2086.5
-3642.0
-3744.0
-1826.5
414.5
1340.5
1722.5
2238.0
2279.5
1839.0
1524.0
1984.0
3145.0
2901.5
758.5
-73.5
1012.5
1417.0
1290.0
1625.5
1568.0
1453.5
2154.5
2725.5
2350.0
1819.0
1393.5
-282.0
-2627.5
-2556.5
-15.0
2412.0
3910.0
3640.5
685.0
-2602.5
-3345.5
-2063.5
-655.5
472.5
1170.0
1006.0
1558.0
3647.0
4979.0
4984.5
4473.0
3596.5
4219.0
5185.0
3004.0
182.5
-1041.0
-2361.0
-2308.0
-736.0
231.0
2236.0
4141.0
2789.5
1597.5
2633.5
2545.0
1822.5
2608.5
2522.5
163.5
-2075.5
-2611.5
-1288.0
1465.0
3534.0
3677.5
3227.0
3087.0
2780.0
1946.0
1169.5
1360.0
1959.0
1800.0
502.0
-1491.0
-2034.0
-114.0
1657.0
1723.0
1064.0
36.0
-891.0
-814.0
-502.5
-1171.5
-1076.0
1592.5
3421.0
1858.0
149.0
-626.0
-1493.0
-331.0
2267.0
3158.0
2849.0
1867.0
-209.5
-974.5
774.0
2074.0
1318.5
738.0
1215.0
1001.0
392.5
533.0
165.0
-887.5
-1004.5
-662.0
-935.0
-894.5
25.0
804.5
641.5
-393.5
-1327.0
-876.5
791.0
2458.5
3426.0
3561.5
3129.5
2395.0
1602.0
870.5
-527.0
-2258.0
-2685.5
-2114.0
-1239.0
595.5
2968.5
4304.5
2926.5
-340.5
-1443.0
-357.0
-660.0
-1385.5
-860.0
-917.5
-1533.5
-848.0
912.0
2542.5
3678.5
4184.0
4082.5
4357.5
5117.5
5217.0
5263.5
5671.0
4831.5
2794.5
762.5
-736.5
-916.0
-187.5
100.0
-834.5
-3250.5
-5073.5
-4605.0
-4434.0
-5741.0
-5580.0
-3309.0
-1710.0
-1778.5
-1844.0
-1299.5
-1040.5
-551.5
394.5
195.5
-359.5
582.0
1106.5
275.5
830.0
2669.0
2774.0
1057.0
200.0
1731.0
4276.5
5950.0
6074.5
3859.5
647.0
-373.0
224.5
399.5
171.5
-383.5
86.0
2033.5
3006.5
3359.0
4167.0
3945.5
3055.0
1152.5
-2189.5
-3024.0
-1748.0
-3011.5
-4285.0
-2195.5
-31.0
24.5
-812.0
-1764.5
-1878.5
-627.5
600.5
368.5
-835.0
-1002.5
595.0
1877.0
1502.5
588.0
-299.5
-859.0
-291.0
519.5
490.0
-377.0
-1859.5
-2014.5
-94.0
815.0
-6.5
50.0
1277.5
2444.5
3076.0
2728.5
1624.0
914.5
1435.0
2664.5
3114.0
2186.5
511.0
-1117.0
-1183.0
1786.5
5725.0
6694.5
4833.0
2980.0
1887.0
1572.0
2653.0
4350.5
4772.0
3202.0
837.5
-791.5
-1266.5
-1419.0
-1882.5
-1106.0
1057.5
1108.0
-1212.0
-2457.0
-1906.0
-879.0
-814.5
-1572.0
-1203.0
-643.0
-1114.5
-1469.0
-2262.5
-2674.5
-1103.5
518.0
2070.5
3590.0
2879.0
1837.0
1477.5
-213.0
-650.5
1537.5
2900.5
2864.0
2696.5
1973.0
1076.0
1712.0
3858.0
4993.5
4352.5
3342.0
1999.5
1100.0
2178.5
3248.5
2039.5
460.5
560.0
1362.5
2117.5
2337.0
615.5
-1386.0
-1591.0
-2055.0
-2969.0
-2327.5
-831.0
1011.0
2709.5
2480.0
489.0
-1151.5
-239.0
1879.0
1644.5
494.5
266.0
-356.0
-325.5
128.0
-296.5
123.0
247.5
-861.0
-584.5
-410.0
-1862.0
-2066.5
-498.0
1116.0
1662.0
864.0
147.5
316.0
680.5
981.0
1476.5
2032.5
1883.0
1710.0
2697.0
3048.5
1501.0
195.0
602.5
1378.0
1017.0
611.5
770.0
-436.0
-1777.0
-758.5
252.0
-576.5
-1688.0
-2298.5
-2039.0
-999.0
-541.0
-947.0
-1197.0
-991.0
-312.5
1615.5
3671.0
3141.5
1026.5
-312.5
-1319.0
-1890.0
-1165.5
896.0
3555.0
4135.5
2428.0
1586.0
1849.0
2542.5
3713.5
3213.5
1156.0
332.0
685.0
798.5
438.0
-26.0
-286.0
-614.5
-733.5
-278.5
-165.0
-505.0
12.0
1672.0
2932.0
2634.0
2132.5
2779.5
3828.5
5282.5
6966.5
5914.0
2093.5
384.5
1405.0
724.5
-1769.5
-2557.5
-1590.0
-1609.0
-3292.5
-3951.5
-2312.5
-1061.5
-1191.5
-1174.0
-1128.0
-1136.5
-838.5
-435.5
692.0
1769.5
1502.5
1277.0
1345.0
449.5
-652.5
-1368.0
-1520.5
-76.0
2010.0
2939.0
3227.5
2900.5
848.5
-1459.0
-2456.5
-2954.0
-2487.0
-1229.0
-1351.0
-1715.5
-1029.5
-719.5
-95.5
638.0
-346.5
-1518.0
-1908.0
-2477.0
-3588.5
-6161.5
-8050.0
-5961.0
-2607.0
-1336.0
-1367.5
-1322.0
-715.5
-445.0
-921.0
-1535.5
-3454.0
-6381.0
-7742.0
-7485.5
-6240.0
-3940.5
-2339.0
-2571.5
-3356.0
-3601.5
-3292.0
-2091.5
188.5
2271.0
3422.0
3812.5
2429.0
-173.0
-1850.0
-2571.0
-1694.0
1422.0
3542.0
3341.5
2880.0
1534.0
-567.0
-555.5
545.5
412.5
415.5
463.5
-699.0
-966.0
-59.5
-458.0
-1041.5
-50.5
1107.5
1257.0
-70.5
-2640.5
-4155.5
-3248.5
-1393.5
-813.0
-1953.0
-2584.0
-1539.5
-893.0
-1646.0
-2818.0
-4101.0
-4548.0
-3027.0
-861.0
371.0
399.5
-660.0
-1246.5
-577.5
-650.0
-1540.0
-1532.0
-851.0
1038.5
4273.5
5470.5
3529.0
1869.0
2379.5
3293.5
2945.0
2609.5
3125.5
2956.0
2674.5
3567.0
4021.5
2976.5
840.0
-1399.5
-2226.5
-2259.0
-2291.0
-2052.0
-2845.5
-3946.0
-3127.5
-1529.0
-318.5
107.0
-578.5
-727.5
-757.5
-1277.5
74.5
1268.0
-262.5
-1087.0
-637.5
-1381.0
-2189.5
-1666.5
84.5
1650.5
1071.0
-593.5
-1334.5
-241.5
2754.0
4570.0
3265.0
1745.5
1901.5
2482.5
2072.5
1050.5
896.0
348.5
-1621.5
-2275.5
-1447.0
-1264.0
-714.0
733.0
2219.0
4003.5
5096.0
4713.5
4652.0
5819.5
7207.0
7519.5
6172.0
5154.0
5825.0
5254.5
2716.0
1568.5
1371.0
161.0
-622.0
-807.5
-801.0
848.0
3337.5
4683.5
4039.0
1370.0
-1077.0
-1807.5
-1625.0
-747.0
-660.0
-2868.0
-5703.0
-7071.5
-5859.5
-3553.0
-2811.0
-1995.5
-277.5
-508.0
-2435.5
-4483.0
-5470.0
-3914.5
-2931.5
-4873.0
-6049.5
-5240.5
-4287.0
-3201.5
-2279.5
-1546.5
-335.0
503.5
475.0
495.0
912.5
741.0
-763.0
-1861.5
-918.0
138.0
-20.5
438.0
1395.0
673.5
-1251.0
-2888.0
-3254.0
-1275.5
580.5
-760.5
-2153.0
-34.0
3166.5
3563.5
757.0
-2127.5
-2796.0
-2517.5
-2568.0
-2704.5
-2981.5
-3621.0
-4009.0
-3506.5
-3615.5
-4848.5
-4502.5
-3602.5
-5236.0
-7012.0
-6073.5
-2849.0
770.5
1724.0
0.0
-2143.5
-3891.5
-4042.0
-3850.0
-5168.0
-4697.5
-1969.0
-1144.5
-2256.5
-3190.0
-2825.0
-741.5
845.0
758.0
1078.0
1817.5
922.5
-171.5
1434.0
4042.0
4790.5
4057.5
2187.5
-210.5
-1178.0
-496.0
802.0
1574.5
1832.0
2639.0
2157.0
-290.0
-1643.0
-2193.5
-2643.0
-1289.5
-401.0
-1986.0
-3327.5
-2611.5
-875.0
-527.5
-1999.0
-2199.0
-731.5
-263.5
-303.5
337.5
-372.5
-2414.5
-2203.5
144.0
1683.5
2423.0
2927.0
3793.0
5327.5
4365.0
353.0
-3324.0
-5536.0
-4650.0
-699.5
1686.5
2104.5
3068.0
3437.0
2397.5
1494.0
2202.0
2976.5
1090.0
-1519.0
-2933.5
-4141.5
-3385.5
-415.0
1606.5
2356.0
2149.0
706.5
-663.0
-2157.5
-4409.5
-5501.5
-4588.5
-3384.5
-1994.0
782.5
3271.5
3700.0
3469.0
3542.0
3123.5
1264.5
-1267.0
-1860.5
-969.5
-287.0
1190.5
2064.0
1344.5
2086.5
3662.5
3331.0
1446.5
-1289.5
-3453.0
-3962.0
-3775.5
-3053.5
-2134.5
-2240.0
-3631.0
-5249.5
-4844.0
-2239.5
323.5
1514.5
299.5
-2478.0
-3852.5
-3047.0
-1180.0
-694.5
-2996.5
-4684.5
-3839.5
-2687.0
-1341.0
1172.5
3163.0
2253.0
-455.5
-1404.5
-212.0
2133.5
5725.5
8643.0
9422.5
8145.5
5182.5
3093.5
2492.5
1838.0
2287.5
4030.0
5736.0
6610.0
5703.5
5164.0
5905.5
4433.0
1403.5
-176.0
-450.5
204.0
622.0
18.0
-411.0
-928.0
-1829.5
-2099.5
-1306.5
66.0
451.0
214.0
1308.0
2566.0
2829.5
2843.0
2014.0
-177.5
-3032.0
-4833.5
-4329.5
-3165.5
-2004.5
5.5
1200.5
1125.0
1137.5
777.5
496.0
999.0
599.5
-1291.5
-3117.0
-3654.5
-3296.5
-3334.0
-3511.0
-3188.5
-3407.5
-4144.5
-4286.5
-4220.5
-3983.5
-2857.5
-1849.0
-2111.5
-2789.0
-2934.5
-3228.5
-4129.5
-4211.5
-2884.5
-1831.0
-1626.0
-2051.5
-3473.0
-3826.5
-1652.0
11.0
-623.0
-2493.0
-4961.0
-6099.0
-4237.5
-1245.0
473.0
513.0
-65.0
-223.0
-42.5
456.0
1071.5
602.5
-1315.5
-3265.5
-3280.0
-1746.0
-1515.5
-2546.5
-2398.5
-1717.5
-1855.0
-1887.0
-1258.5
-316.5
-159.0
-2287.0
-5245.0
-6077.5
-5010.0
-3625.5
-2271.5
-1154.0
-391.5
-606.0
-2248.0
-3603.0
-3907.0
-3926.0
-3080.5
-1969.5
-1086.0
964.0
2497.5
2320.5
2414.0
1341.5
-1585.5
-3012.5
-2782.5
-2413.5
-2310.5
-3109.5
-3219.5
-1714.0
-613.5
-510.0
-940.5
-1541.0
-1970.0
-3085.0
-3859.0
-2277.0
-357.0
-428.5
-1045.0
-775.5
-359.0
-134.0
341.5
468.0
-70.5
-1066.5
-3475.0
-6430.0
-7276.0
-6311.5
-4600.0
-1664.5
670.5
-499.5
-3636.5
-4922.5
-4751.0
-5256.5
-5346.0
-4530.0
-4295.5
-4462.5
-4380.5
-4322.5
-5076.5
-6417.0
-6052.0
-4812.0
-5302.5
-5506.0
-4811.5
-5163.5
-5263.5
-5737.0
-7686.0
-7892.0
-6848.0
-6816.5
-5348.5
-2698.5
-1669.5
-1389.0
-1574.0
-3124.5
-4077.0
-3029.0
-1489.5
-614.5
-136.0
220.5
147.0
-658.5
-1620.5
-2352.5
-3294.5
-3663.5
-2485.0
-957.0
111.5
708.5
-250.5
-1619.5
-1121.0
-776.0
-2378.0
-3482.0
-3282.0
-3102.5
-2935.5
-3576.0
-5009.5
-4443.5
-1516.5
1384.5
2963.0
3443.5
4554.5
5890.0
4817.5
2873.0
1696.0
152.0
92.5
1002.0
-870.5
-3397.0
-4182.5
-4590.5
-4041.0
-3121.5
-3505.5
-3707.0
-2957.5
-2365.5
-2411.0
-2498.5
-1583.5
-161.0
956.5
1216.0
-553.5
-2438.0
-2236.5
-2201.5
-3344.0
-4525.0
-6202.0
-7808.5
-7874.5
-6610.5
-5410.5
-5346.5
-5406.5
-4664.5
-4155.0
-4204.0
-4862.0
-5654.5
-4161.0
-1400.5
-1458.5
-3246.0
-3855.5
-4419.0
-4904.5
-4368.0
-4510.0
-3900.5
-199.0
3056.0
3517.0
2365.5
-677.5
-4206.5
-6162.0
-6631.5
-4971.5
-2653.0
-2151.5
-2133.0
-2375.0
-4282.5
-6478.5
-7245.5
-6849.0
-6904.0
-6912.0
-4391.5
-1191.5
66.0
182.5
-1417.5
-3875.5
-4688.0
-4981.0
-4619.5
-2857.0
-2317.0
-2782.5
-2819.0
-3608.5
-4018.5
-3106.0
-2683.5
-2273.5
-802.5
528.0
1279.0
1681.5
1192.0
-61.5
-1355.5
-2261.0
-2223.5
-1345.0
-920.0
-1521.0
-2387.0
-3125.0
-3554.5
-2668.5
-715.5
255.5
564.0
1643.5
2046.0
1653.5
1771.0
688.5
-1421.5
-2144.0
-2169.5
-2131.5
-1949.5
-2131.5
-1495.0
-96.0
1077.0
2315.0
2197.0
998.0
866.5
467.5
123.0
2096.0
4094.5
4231.0
4037.0
2997.0
-587.0
-4610.0
-6094.0
-6671.0
-7594.0
-6837.0
-5185.0
-3637.5
-1867.5
-1964.0
-2585.5
-1635.0
-2249.0
-3284.5
-2067.0
-1928.5
-2688.5
-2130.5
-2679.5
-4173.5
-4206.0
-2999.5
-720.0
2013.0
3385.5
2911.0
1000.0
-1714.0
-3785.0
-4320.5
-4429.5
-5209.5
-5836.0
-5183.5
-2802.0
585.5
2698.0
2655.0
1669.0
868.5
1057.5
1347.0
288.0
-505.0
-159.5
-926.5
-2205.5
-1320.5
743.5
1989.5
2370.5
2332.0
2832.0
3490.0
2696.0
1724.0
1308.0
-137.0
-1202.0
-789.5
-683.0
-1672.0
-4547.0
-7533.0
-7218.0
-6012.0
-5390.5
-3318.5
-2197.0
-2587.5
-2363.0
-3629.0
-5372.5
-4102.0
-1778.0
-453.0
273.5
176.0
-1027.5
-3164.0
-4728.0
-4314.0
-2336.5
439.5
2564.5
3285.0
3351.5
2272.5
356.5
-615.5
-505.0
162.5
465.5
116.0
742.5
1334.0
-482.5
-2551.5
-2133.5
-923.5
-1652.0
-3845.0
-5249.5
-5431.0
-5473.5
-5609.0
-5071.0
-4079.0
-4211.5
-5262.5
-5257.0
-3954.5
-2750.0
-2672.5
-2876.0
-2216.5
-2450.0
-4453.0
-6235.0
-7257.5
-7445.5
-6889.5
-7249.5
-7760.0
-6190.5
-3129.0
-1268.0
-2105.5
-2806.5
-1787.5
