# Supplementary material for: The effect of hepatopancreas homogenate of the Red king crab on HA-based filler
Source: PeerJ. 2020 Feb 12;8:e8579. doi: 10.7717/peerj.8579 (PMC7023832; doi:10.7717/peerj.8579)
Supplement: Supplemental Information 3 — Raw data from NMR spectra of filler HA experiment. To plot the spectra use the multiplicator from Table S1. Spectral Region: LEFT = 9.001772643541111 ppm. RIGHT = 0.5040992680383022 ppm. [file peerj-08-8579-s003.zip › mm191003_N38.txt]

# File created = Tuesday, October 8, 2019 4:49:22 PM GMT+03:00
# Data set = mm191003  38  1  D:\Bruker\TOPSPIN  Admin
# Spectral Region:
# LEFT = 9.001772643541111 ppm. RIGHT = 0.5040992680383022 ppm.
#
# SIZE = 46446 ( = number of points)
#
# In the following ordering is from the 'left' to the 'right' limits!
# Lines beginning with '#' must be considered as comment lines.
#
-3762.0
-2970.0
-7262.0
-8728.0
-5868.0
-2454.0
-2890.0
-6956.0
-8434.0
-8234.0
-10574.0
-11322.0
-8858.0
-7302.0
-6154.0
-1948.0
4848.0
8206.0
4650.0
-612.0
-2870.0
-3350.0
-5118.0
-7510.0
-5982.0
-3872.0
-5956.0
-5366.0
-2048.0
-2200.0
-2.0
4544.0
4056.0
2196.0
1238.0
208.0
2588.0
4930.0
3746.0
3042.0
1590.0
-2138.0
-3528.0
-2118.0
-1200.0
-2114.0
-4570.0
-5604.0
-3674.0
-1904.0
-1642.0
-1604.0
-1140.0
1040.0
2434.0
-1564.0
-7182.0
-8586.0
-6018.0
-2542.0
-3038.0
-6092.0
-4852.0
-1846.0
-1076.0
-928.0
-2602.0
-4726.0
-5284.0
-6668.0
-6934.0
-4638.0
-826.0
4968.0
7218.0
4490.0
3206.0
1016.0
-3466.0
-4402.0
-3372.0
-3196.0
-1834.0
-548.0
-1916.0
-4266.0
-3962.0
-1944.0
-944.0
594.0
1952.0
988.0
68.0
-364.0
-434.0
176.0
-2530.0
-7172.0
-7406.0
-4956.0
-4204.0
-5652.0
-9058.0
-12144.0
-12846.0
-13764.0
-15278.0
-13306.0
-11246.0
-14178.0
-15270.0
-12600.0
-13306.0
-13142.0
-8124.0
-4260.0
-1374.0
952.0
-402.0
-1030.0
1954.0
4980.0
4816.0
302.0
-2734.0
262.0
2604.0
1418.0
1300.0
468.0
-3662.0
-5980.0
-4060.0
-3940.0
-7554.0
-7736.0
-2848.0
544.0
1218.0
1854.0
2668.0
5246.0
7942.0
4978.0
-454.0
-2392.0
-3970.0
-4978.0
-862.0
3654.0
3056.0
-70.0
-1622.0
484.0
3874.0
4550.0
4540.0
5970.0
5006.0
376.0
-3198.0
-4644.0
-6866.0
-7118.0
-3390.0
-672.0
284.0
1278.0
1294.0
2128.0
1268.0
-4312.0
-6446.0
-3524.0
-3404.0
-4962.0
-5458.0
-5656.0
-3428.0
-184.0
-202.0
-3518.0
-6958.0
-7152.0
-4374.0
-838.0
1784.0
1338.0
-192.0
-190.0
-1382.0
-3240.0
-3396.0
-4692.0
-6984.0
-6814.0
-5534.0
-5994.0
-8466.0
-12058.0
-15628.0
-17472.0
-16584.0
-15096.0
-14654.0
-13380.0
-11514.0
-10356.0
-8182.0
-5988.0
-5634.0
-3996.0
-894.0
-176.0
-1308.0
-2506.0
-3246.0
-2108.0
-1124.0
-3654.0
-8316.0
-12894.0
-16434.0
-17110.0
-14464.0
-10150.0
-5692.0
-2302.0
-746.0
-620.0
-1582.0
-3246.0
-4018.0
-4854.0
-7458.0
-8138.0
-5262.0
-1796.0
1884.0
2622.0
-1170.0
-1892.0
436.0
-1386.0
-5262.0
-8100.0
-11676.0
-15718.0
-16978.0
-12956.0
-8088.0
-6208.0
-4118.0
-4204.0
-8544.0
-10690.0
-10014.0
-9844.0
-10246.0
-10660.0
-8916.0
-8196.0
-11592.0
-12370.0
-10790.0
-11624.0
-10116.0
-5896.0
-3332.0
-1796.0
-1596.0
-2272.0
-2466.0
-3726.0
-5202.0
-5810.0
-7302.0
-8884.0
-7494.0
-3412.0
-1362.0
-2796.0
-3840.0
-4236.0
-6300.0
-9612.0
-12814.0
-13688.0
-11982.0
-10264.0
-8856.0
-7498.0
-6444.0
-4522.0
-2130.0
-1490.0
-3158.0
-4500.0
-2322.0
2594.0
6390.0
6060.0
3272.0
1882.0
758.0
104.0
2992.0
4498.0
2718.0
3528.0
3740.0
232.0
-1476.0
-2198.0
-3642.0
-1928.0
508.0
198.0
578.0
2858.0
5566.0
8932.0
9466.0
3634.0
-3166.0
-4762.0
-2246.0
810.0
986.0
-1474.0
-3030.0
-4990.0
-7378.0
-5164.0
-792.0
454.0
528.0
10.0
-3960.0
-9560.0
-10960.0
-6924.0
-3730.0
-4070.0
-3624.0
-2768.0
-5010.0
-8268.0
-10120.0
-11218.0
-10738.0
-8106.0
-6576.0
-7740.0
-7628.0
-4376.0
-2034.0
-2442.0
-2836.0
-3388.0
-6748.0
-10276.0
-10692.0
-10192.0
-8994.0
-6864.0
-7858.0
-9308.0
-5942.0
-2220.0
-1516.0
-2664.0
-6648.0
-9634.0
-7258.0
-4778.0
-6530.0
-9368.0
-9936.0
-7612.0
-4418.0
-3090.0
-3426.0
-3970.0
-4454.0
-5620.0
-8430.0
-10782.0
-9728.0
-7944.0
-7710.0
-6530.0
-4926.0
-3432.0
536.0
5146.0
7890.0
7162.0
452.0
-5688.0
-4886.0
-1984.0
2314.0
7642.0
6554.0
1984.0
870.0
-208.0
-3968.0
-9136.0
-13122.0
-12310.0
-9134.0
-7618.0
-6374.0
-4044.0
-1848.0
-1500.0
-2066.0
-1018.0
-136.0
-1998.0
-5830.0
-9292.0
-9328.0
-7722.0
-7794.0
-6330.0
-3734.0
-4448.0
-5472.0
-4258.0
-3110.0
-3172.0
-5464.0
-7290.0
-4804.0
-2244.0
-3302.0
-5032.0
-5138.0
-3482.0
-2578.0
-4396.0
-4826.0
-2638.0
-2604.0
-4748.0
-6982.0
-9292.0
-8182.0
-3150.0
-640.0
-1164.0
-646.0
-750.0
-2098.0
-2352.0
-2196.0
-1064.0
-12.0
-3558.0
-8042.0
-8664.0
-8660.0
-7522.0
-4756.0
-5250.0
-5772.0
-2126.0
206.0
-952.0
-2414.0
-2468.0
-530.0
148.0
-2510.0
-3180.0
894.0
5070.0
6082.0
4590.0
542.0
-5450.0
-9668.0
-10764.0
-9280.0
-4884.0
-3564.0
-8902.0
-11318.0
-7616.0
-4606.0
-1600.0
1194.0
-322.0
-1814.0
-1094.0
-2880.0
-5330.0
-4632.0
-2978.0
-1864.0
-434.0
-126.0
-1794.0
-1674.0
1464.0
2570.0
1178.0
448.0
-2092.0
-5966.0
-6734.0
-6366.0
-5690.0
-2332.0
682.0
1720.0
1918.0
1118.0
2324.0
4256.0
2804.0
3130.0
5570.0
4330.0
4306.0
7314.0
7386.0
5932.0
4858.0
3132.0
988.0
-2182.0
-2414.0
762.0
18.0
-1746.0
-508.0
-2040.0
-4604.0
-4598.0
-6146.0
-8992.0
-10484.0
-11066.0
-11466.0
-11548.0
-8488.0
-3936.0
-2556.0
-150.0
3284.0
-612.0
-8496.0
-12254.0
-13054.0
-12554.0
-10706.0
-9296.0
-9428.0
-10500.0
-10676.0
-10994.0
-14998.0
-19436.0
-17756.0
-11602.0
-7310.0
-7814.0
-11566.0
-13118.0
-8766.0
-3252.0
-2526.0
-4468.0
-5782.0
-7736.0
-10224.0
-11944.0
-13624.0
-14338.0
-12798.0
-10208.0
-6602.0
-2926.0
-2718.0
-4166.0
-2106.0
1710.0
2148.0
250.0
696.0
2620.0
1716.0
-632.0
-1046.0
-186.0
676.0
-464.0
-4358.0
-7768.0
-10294.0
-11702.0
-9814.0
-9348.0
-11724.0
-10502.0
-8542.0
-10116.0
-9790.0
-6734.0
-5054.0
-4768.0
-4530.0
-3398.0
-1754.0
252.0
2996.0
3612.0
2232.0
2406.0
3046.0
3126.0
2312.0
-760.0
-2026.0
438.0
2186.0
2084.0
-132.0
-3618.0
-3538.0
-1716.0
-2730.0
-3756.0
-2930.0
-1928.0
-832.0
472.0
1934.0
2562.0
1014.0
-1662.0
-4976.0
-8122.0
-8180.0
-6340.0
-6804.0
-10638.0
-15952.0
-18360.0
-15574.0
-11202.0
-8162.0
-6612.0
-7162.0
-9314.0
-11704.0
-11978.0
-8370.0
-5162.0
-6670.0
-10208.0
-11856.0
-9340.0
-4290.0
-3122.0
-5914.0
-6468.0
-4090.0
-1514.0
-618.0
-1978.0
-3286.0
-4576.0
-7138.0
-6944.0
-2976.0
-716.0
-1178.0
-1194.0
-314.0
832.0
1964.0
1722.0
-244.0
-2130.0
-2908.0
-2436.0
-92.0
2736.0
4122.0
3600.0
112.0
-4166.0
-5218.0
-5504.0
-7080.0
-6892.0
-5400.0
-5208.0
-7982.0
-13696.0
-15884.0
-12188.0
-9902.0
-9684.0
-7702.0
-7310.0
-8912.0
-6544.0
-542.0
2396.0
2274.0
5148.0
8290.0
5738.0
1506.0
-1802.0
-5586.0
-6914.0
-7032.0
-7290.0
-3556.0
822.0
2632.0
4674.0
3312.0
-1170.0
-3094.0
-5600.0
-7434.0
-3344.0
-1052.0
-6496.0
-13262.0
-14560.0
-9938.0
-5172.0
-2308.0
1928.0
4084.0
2098.0
856.0
-118.0
-1954.0
-2200.0
-2210.0
-2398.0
-1266.0
420.0
2628.0
3718.0
1406.0
-2214.0
-5186.0
-6860.0
-6816.0
-7094.0
-7692.0
-6160.0
-3506.0
-1782.0
56.0
3096.0
4102.0
320.0
-4004.0
-5632.0
-6510.0
-6396.0
-6598.0
-10232.0
-12974.0
-10718.0
-6796.0
-4426.0
-5090.0
-8194.0
-8996.0
-5306.0
-574.0
2400.0
4142.0
4536.0
2196.0
-832.0
-1232.0
78.0
1034.0
1396.0
1560.0
828.0
-3184.0
-8942.0
-11082.0
-10300.0
-11240.0
-13752.0
-14052.0
-10174.0
-6100.0
-6500.0
-8444.0
-9086.0
-11532.0
-15118.0
-14424.0
-9672.0
-6618.0
-7312.0
-9482.0
-10818.0
-7242.0
1008.0
4242.0
-88.0
-3808.0
-5272.0
-5726.0
-3326.0
-1442.0
-2194.0
-2610.0
-4132.0
-7172.0
-6756.0
-3256.0
-2186.0
-3378.0
-1390.0
2586.0
1618.0
-1704.0
-1296.0
-1750.0
-4790.0
-3648.0
1290.0
4884.0
5584.0
3374.0
952.0
214.0
148.0
2148.0
3854.0
-718.0
-7822.0
-11238.0
-12896.0
-12642.0
-7912.0
-3504.0
-3334.0
-3006.0
-668.0
202.0
562.0
2334.0
2244.0
-164.0
-906.0
1094.0
4192.0
5416.0
2224.0
-2948.0
-5564.0
-4316.0
-1394.0
-188.0
-610.0
-846.0
-2626.0
-6394.0
-9248.0
-10224.0
-9038.0
-5944.0
-3316.0
-1384.0
-332.0
-1870.0
-3088.0
-2350.0
-4062.0
-7460.0
-8098.0
-7894.0
-9072.0
-8490.0
-3440.0
3152.0
5500.0
2660.0
-2050.0
-5964.0
-7546.0
-8534.0
-9954.0
-9282.0
-8940.0
-10280.0
-8696.0
-7584.0
-10910.0
-12976.0
-12582.0
-11056.0
-6880.0
-4604.0
-5988.0
-5478.0
-3360.0
-2988.0
-3802.0
-4468.0
-4480.0
-4642.0
-5246.0
-5104.0
-3774.0
-1270.0
634.0
52.0
-1264.0
-3042.0
-6646.0
-10146.0
-11954.0
-11794.0
-10710.0
-12410.0
-14952.0
-12408.0
-6462.0
-1206.0
1638.0
-544.0
-4234.0
-3136.0
-1190.0
-3232.0
-5376.0
-4848.0
-2628.0
356.0
1586.0
334.0
-462.0
-596.0
-2026.0
-2732.0
-384.0
1774.0
454.0
-2416.0
-3838.0
-2874.0
-1106.0
-688.0
-1246.0
-2880.0
-5360.0
-5922.0
-5538.0
-5346.0
-2876.0
-220.0
1046.0
2582.0
1640.0
-760.0
-108.0
1622.0
2672.0
1948.0
-2492.0
-6630.0
-7950.0
-8218.0
-6014.0
-2376.0
-1780.0
-3572.0
-3934.0
-2962.0
-2872.0
-2468.0
-862.0
966.0
2938.0
1920.0
-1700.0
-2772.0
-4788.0
-8174.0
-6888.0
-6712.0
-10456.0
-10980.0
-9122.0
-6562.0
-2984.0
-1378.0
-1712.0
-5188.0
-9348.0
-6310.0
-1024.0
-626.0
-764.0
144.0
120.0
-1260.0
-3056.0
-1992.0
-380.0
-2520.0
-5482.0
-6114.0
-4338.0
-2060.0
-1216.0
138.0
906.0
-1708.0
-3174.0
-1282.0
-230.0
408.0
2332.0
822.0
-5294.0
-9212.0
-10060.0
-11080.0
-9284.0
-6326.0
-7070.0
-7772.0
-7546.0
-8840.0
-7900.0
-5554.0
-6422.0
-7876.0
-6878.0
-4434.0
-806.0
2656.0
1916.0
-2462.0
-4884.0
-5014.0
-5306.0
-4546.0
-3388.0
-3572.0
-5726.0
-9750.0
-11214.0
-9482.0
-8322.0
-5702.0
-3358.0
-5772.0
-7816.0
-7442.0
-8538.0
-9030.0
-6478.0
-2648.0
-376.0
-1276.0
-2986.0
-3470.0
-3308.0
-2194.0
-1232.0
-3392.0
-7774.0
-10518.0
-13014.0
-18212.0
-20308.0
-15726.0
-12158.0
-13260.0
-14246.0
-12192.0
-8134.0
-4724.0
-2832.0
-1882.0
-2324.0
-3740.0
-5130.0
-5012.0
-2972.0
-2598.0
-4920.0
-6878.0
-6890.0
-5016.0
-4730.0
-8056.0
-10192.0
-8436.0
-4644.0
-1810.0
-2364.0
-3554.0
-3368.0
-3654.0
-4066.0
-3998.0
-2102.0
688.0
-946.0
-3606.0
-1926.0
-654.0
-1654.0
-3086.0
-5276.0
-6626.0
-7802.0
-9904.0
-10506.0
-9236.0
-7494.0
-7240.0
-8534.0
-7918.0
-6052.0
-5598.0
-5006.0
-2884.0
-1172.0
-3466.0
-8168.0
-9250.0
-5858.0
-510.0
2048.0
-1440.0
-5002.0
-6654.0
-9734.0
-10930.0
-10076.0
-8256.0
-4566.0
-5358.0
-9106.0
-8270.0
-8120.0
-11564.0
-14984.0
-18466.0
-19660.0
-18666.0
-18818.0
-18692.0
-18364.0
-18604.0
-17966.0
-17446.0
-18236.0
-20014.0
-19142.0
-12766.0
-7930.0
-9924.0
-13122.0
-13522.0
-13190.0
-13638.0
-12162.0
-6026.0
1326.0
4728.0
2744.0
-926.0
-1604.0
-2736.0
-6748.0
-8188.0
-7522.0
-6708.0
-3560.0
-2722.0
-6050.0
-7234.0
-6680.0
-8292.0
-11606.0
-14248.0
-13148.0
-9620.0
-7156.0
-4576.0
-3086.0
-5658.0
-7476.0
-4364.0
-148.0
2882.0
5736.0
6326.0
3342.0
18.0
-1260.0
-946.0
686.0
1744.0
-1532.0
-7280.0
-9394.0
-7988.0
-7084.0
-7660.0
-8586.0
-7514.0
-5918.0
-8040.0
-9990.0
-7824.0
-6012.0
-6182.0
-7088.0
-8122.0
-6866.0
-4904.0
-3840.0
-1782.0
-1320.0
-3228.0
-4272.0
-4788.0
-4076.0
-2126.0
-1934.0
-2726.0
-4394.0
-7376.0
-7222.0
-2542.0
2450.0
4918.0
6246.0
7606.0
5672.0
1292.0
-662.0
-2864.0
-7202.0
-9804.0
-10524.0
-10180.0
-8512.0
-5840.0
-2546.0
-2322.0
-4466.0
-3734.0
-3950.0
-7582.0
-8656.0
-6988.0
-5824.0
-6214.0
-7992.0
-6450.0
-1542.0
232.0
-26.0
668.0
-884.0
-4420.0
-5232.0
-2326.0
418.0
-514.0
-4054.0
-7804.0
-9738.0
-7288.0
-3626.0
-4924.0
-8874.0
-10236.0
-9270.0
-6822.0
-4220.0
-3702.0
-3660.0
-4652.0
-10098.0
-14892.0
-12900.0
-9144.0
-8486.0
-8596.0
-8836.0
-10166.0
-10732.0
-9810.0
-8602.0
-7254.0
-7058.0
-9524.0
-11832.0
-12212.0
-13628.0
-15718.0
-15000.0
-12298.0
-10002.0
-8078.0
-5950.0
-4550.0
-5472.0
-7090.0
-6826.0
-6002.0
-5236.0
-3994.0
-4306.0
-5388.0
-5508.0
-8090.0
-12758.0
-13774.0
-12358.0
-13348.0
-14720.0
-13626.0
-12416.0
-11484.0
-8522.0
-5610.0
-5678.0
-7442.0
-8750.0
-7884.0
-5482.0
-4836.0
-4260.0
-598.0
1746.0
-620.0
-3720.0
-4022.0
-2188.0
-1438.0
-4906.0
-11544.0
-16508.0
-15986.0
-11862.0
-9662.0
-10000.0
-8052.0
-2298.0
2784.0
3758.0
2956.0
1916.0
-1748.0
-6138.0
-6526.0
-4870.0
-6328.0
-10260.0
-11570.0
-10226.0
-10822.0
-12016.0
-10816.0
-9638.0
-8184.0
-5100.0
-3254.0
-3404.0
-5852.0
-10004.0
-10356.0
-7470.0
-7212.0
-9680.0
-13818.0
-16852.0
-13928.0
-8630.0
-5546.0
-1340.0
4302.0
6044.0
2308.0
-2204.0
-3608.0
-3846.0
-4660.0
-5908.0
-7982.0
-8066.0
-6028.0
-5548.0
-3498.0
1008.0
2690.0
3284.0
2924.0
-2114.0
-5360.0
-2786.0
-568.0
-26.0
50.0
-2740.0
-7728.0
-10408.0
-7798.0
-3126.0
-1908.0
-3338.0
-4150.0
-3646.0
-1504.0
1962.0
6460.0
10140.0
7876.0
-274.0
-6570.0
-6570.0
-4542.0
-5506.0
-7426.0
-6660.0
-3694.0
-464.0
-262.0
-3430.0
-4522.0
-2504.0
-292.0
1940.0
2368.0
74.0
-2438.0
-4036.0
-3630.0
-2818.0
-4696.0
-6664.0
-8390.0
-10332.0
-6468.0
-962.0
-3848.0
-8482.0
-7398.0
-5850.0
-5364.0
-4014.0
-3454.0
-3390.0
-4232.0
-6786.0
-7282.0
-5770.0
-5642.0
-4956.0
-3774.0
-4946.0
-6226.0
-7162.0
-10474.0
-14058.0
-14086.0
-10438.0
-7712.0
-9080.0
-9516.0
-6620.0
-4142.0
-396.0
4984.0
6042.0
2722.0
-270.0
-1736.0
-3990.0
-8658.0
-11842.0
-10150.0
-6772.0
-5590.0
-8306.0
-11716.0
-9996.0
-6260.0
-5236.0
-3504.0
-2426.0
-6642.0
-10212.0
-8044.0
-6746.0
-10240.0
-12884.0
-12646.0
-13200.0
-12718.0
-8290.0
-5820.0
-9242.0
-11566.0
-8904.0
-6682.0
-6506.0
-5354.0
-3052.0
1266.0
6020.0
4514.0
-2794.0
-9176.0
-11554.0
-9226.0
-5332.0
-4174.0
-4774.0
-6958.0
-10348.0
-10464.0
-7604.0
-5224.0
-3360.0
-1556.0
1138.0
3956.0
4020.0
2502.0
914.0
-1280.0
-2996.0
-4856.0
-6594.0
-5394.0
-4118.0
-6248.0
-8610.0
-8054.0
-4712.0
-2770.0
-7078.0
-12826.0
-12902.0
-10028.0
-8608.0
-8968.0
-9492.0
-8074.0
-7762.0
-10086.0
-8586.0
-4398.0
-4194.0
-5288.0
-6906.0
-11444.0
-12784.0
-9526.0
-8278.0
-8784.0
-8878.0
-9448.0
-8008.0
-3464.0
242.0
1148.0
1282.0
1886.0
1600.0
428.0
490.0
826.0
-964.0
-2880.0
-2836.0
-3748.0
-6572.0
-6542.0
-2092.0
2398.0
3876.0
2146.0
-1188.0
-2280.0
-860.0
-2196.0
-6176.0
-6012.0
-2720.0
-2630.0
-2924.0
264.0
3426.0
5738.0
7470.0
5548.0
1790.0
-124.0
-836.0
-676.0
166.0
-380.0
-3644.0
-7372.0
-7466.0
-5832.0
-6878.0
-7438.0
-4708.0
-2200.0
-1820.0
-2380.0
-2036.0
-1790.0
-5480.0
-8770.0
-4652.0
146.0
-2082.0
-5456.0
-4864.0
-3470.0
-2510.0
-152.0
3066.0
4420.0
2412.0
-362.0
-1300.0
-2346.0
-3824.0
-3228.0
-2812.0
-5766.0
-9524.0
-10700.0
-9664.0
-8958.0
-9886.0
-10926.0
-10460.0
-8476.0
-5360.0
-2724.0
-3442.0
-5618.0
-2874.0
1680.0
-430.0
-4274.0
-4540.0
-6714.0
-7676.0
-1900.0
2944.0
1788.0
-2736.0
-7230.0
-6384.0
-1182.0
1288.0
-164.0
-3140.0
-6444.0
-9052.0
-10030.0
-8742.0
-6780.0
-5714.0
-4822.0
-5034.0
-7144.0
-7626.0
-3640.0
-222.0
-3406.0
-7554.0
-7000.0
-7390.0
-9700.0
-10198.0
-10828.0
-9876.0
-6412.0
-6776.0
-9276.0
-6536.0
-850.0
1038.0
-390.0
-1270.0
-3658.0
-7786.0
-8960.0
-9594.0
-10610.0
-8068.0
-7504.0
-9710.0
-7236.0
-5110.0
-6798.0
-5450.0
-3008.0
-3268.0
-2704.0
-730.0
1428.0
3860.0
4022.0
692.0
-870.0
3370.0
6952.0
3574.0
-1686.0
-3084.0
-1138.0
1484.0
1922.0
1542.0
2248.0
-32.0
-4668.0
-4528.0
-326.0
2162.0
1944.0
98.0
-1334.0
4.0
2364.0
3822.0
5316.0
5628.0
3828.0
3260.0
5306.0
6370.0
4700.0
3816.0
4250.0
488.0
-5424.0
-4828.0
336.0
3794.0
6604.0
8434.0
6742.0
2944.0
-1272.0
-3998.0
-3428.0
-3568.0
-7918.0
-11398.0
-10242.0
-8534.0
-6964.0
-2302.0
1526.0
236.0
-2442.0
-3540.0
-4020.0
-4226.0
-4144.0
-2424.0
2196.0
5082.0
1484.0
-3850.0
-5864.0
-7428.0
-8662.0
-7356.0
-7112.0
-8268.0
-8676.0
-12330.0
-18562.0
-21148.0
-20098.0
-17816.0
-14556.0
-10396.0
-5726.0
-2332.0
-768.0
122.0
148.0
-950.0
-2778.0
-4562.0
-6052.0
-6660.0
-3590.0
408.0
36.0
-1128.0
-1748.0
-4694.0
-6190.0
-5930.0
-5636.0
-2374.0
-34.0
-890.0
262.0
1442.0
384.0
-182.0
-934.0
-1382.0
-1422.0
-3464.0
-4880.0
-3618.0
-1938.0
-242.0
850.0
-1142.0
-5456.0
-6200.0
-2048.0
-1096.0
-4534.0
-5136.0
-3626.0
-2596.0
-2358.0
-6366.0
-10258.0
-8506.0
-8424.0
-11458.0
-9864.0
-5680.0
-3218.0
-718.0
970.0
-88.0
-2786.0
-4356.0
-2512.0
344.0
1178.0
1154.0
206.0
-2394.0
-4968.0
-6836.0
-7534.0
-6150.0
-2748.0
2100.0
5338.0
5346.0
5650.0
7590.0
8932.0
7916.0
4366.0
1998.0
2470.0
2042.0
930.0
1744.0
2792.0
2086.0
-494.0
-2794.0
-1628.0
1076.0
626.0
-3246.0
-6956.0
-7586.0
-6788.0
-9118.0
-13630.0
-13564.0
-9042.0
-7684.0
-9904.0
-11068.0
-11746.0
-11924.0
-9898.0
-7880.0
-8560.0
-11578.0
-12504.0
-8622.0
-5998.0
-8484.0
-10838.0
-9166.0
-4708.0
-1274.0
-1266.0
-2812.0
-4508.0
-6562.0
-8828.0
-10286.0
-9556.0
-9688.0
-11244.0
-7868.0
-2072.0
-752.0
-1824.0
-5026.0
-10972.0
-14312.0
-13892.0
-12756.0
-12578.0
-14000.0
-15058.0
-14812.0
-14314.0
-13328.0
-12296.0
-10806.0
-7758.0
-6450.0
-9570.0
-12660.0
-11276.0
-8616.0
-8588.0
-10420.0
-13512.0
-16522.0
-17360.0
-16244.0
-12578.0
-9624.0
-11600.0
-13262.0
-13452.0
-15658.0
-14010.0
-9130.0
-7828.0
-5502.0
-1038.0
-304.0
-606.0
1378.0
2628.0
1328.0
-424.0
-494.0
516.0
2474.0
4792.0
3836.0
-826.0
-5202.0
-6104.0
-4876.0
-5656.0
-6868.0
-5938.0
-6154.0
-7892.0
-9852.0
-10980.0
-6580.0
564.0
3314.0
2668.0
216.0
-1876.0
-820.0
-1138.0
-3212.0
-2564.0
-3638.0
-9812.0
-15424.0
-16994.0
-17390.0
-19284.0
-20632.0
-18874.0
-14332.0
-8936.0
-6616.0
-7358.0
-6392.0
-4800.0
-5734.0
-7844.0
-9982.0
-10712.0
-10850.0
-13648.0
-15350.0
-12854.0
-10800.0
-10456.0
-10500.0
-10084.0
-5432.0
1644.0
5246.0
4702.0
-678.0
-8710.0
-11778.0
-9364.0
-5232.0
-1274.0
-1620.0
-4644.0
-4222.0
-2950.0
-4246.0
-5112.0
-3788.0
-1008.0
580.0
-1740.0
-5060.0
-5640.0
-4846.0
-3092.0
338.0
-382.0
-8060.0
-12848.0
-11034.0
-10968.0
-13046.0
-12964.0
-11526.0
-8208.0
-5066.0
-5766.0
-7564.0
-9082.0
-10884.0
-10770.0
-9966.0
-9874.0
-7290.0
-2222.0
-354.0
-2982.0
-3264.0
-148.0
-128.0
-1614.0
-746.0
-490.0
-1496.0
-2754.0
-4882.0
-6084.0
-4426.0
-772.0
752.0
-1072.0
-1040.0
718.0
476.0
400.0
658.0
90.0
562.0
1064.0
1474.0
2714.0
1116.0
-3814.0
-7094.0
-6718.0
-4424.0
-1570.0
242.0
-546.0
-840.0
1014.0
-94.0
-3224.0
-3620.0
-4894.0
-8502.0
-9774.0
-7192.0
-3012.0
-2332.0
-6488.0
-10514.0
-14024.0
-18974.0
-21784.0
-18836.0
-12222.0
-7220.0
-4662.0
-2560.0
-1696.0
-528.0
990.0
-1998.0
-6984.0
-7780.0
-5374.0
-3150.0
-3642.0
-7108.0
-10992.0
-13214.0
-11656.0
-7838.0
-7472.0
-10408.0
-11292.0
-8392.0
-4580.0
-4048.0
-8576.0
-13634.0
-12962.0
-10204.0
-10854.0
-9632.0
-7294.0
-10050.0
-10892.0
-7708.0
-6562.0
-2894.0
1940.0
958.0
-492.0
32.0
282.0
1844.0
1474.0
-1364.0
-2238.0
-2114.0
-888.0
1824.0
1924.0
-968.0
-4438.0
-6718.0
-6158.0
-4590.0
-3946.0
-3052.0
-1470.0
806.0
2838.0
844.0
-4888.0
-7298.0
-5144.0
-5186.0
-7738.0
-9172.0
-11326.0
-13354.0
-11564.0
-7232.0
-3086.0
-1790.0
-3564.0
-4494.0
-6054.0
-10488.0
-11190.0
-6268.0
-2708.0
-2114.0
-1546.0
-546.0
670.0
1404.0
-104.0
-4340.0
-8876.0
-9728.0
-6758.0
-3270.0
-624.0
-262.0
-2454.0
-3098.0
-2496.0
-3564.0
-2664.0
932.0
2750.0
2964.0
1910.0
-1824.0
-6050.0
-7790.0
-6326.0
-5422.0
-8618.0
-9992.0
-4826.0
494.0
1126.0
-698.0
-2478.0
-2120.0
1496.0
4774.0
4232.0
3774.0
5700.0
4372.0
-480.0
-4038.0
-7490.0
-10222.0
-7896.0
-3818.0
-4460.0
-7822.0
-6508.0
-544.0
2758.0
1914.0
16.0
-2540.0
-4126.0
-4076.0
-5004.0
-4608.0
-100.0
2128.0
-1678.0
-4184.0
-2670.0
-3014.0
-5780.0
-8158.0
-9314.0
-8604.0
-9138.0
-11068.0
-9408.0
-7698.0
-9274.0
-8540.0
-7166.0
-10650.0
-13482.0
-8098.0
1950.0
6444.0
3226.0
-2132.0
-5914.0
-4342.0
1936.0
5438.0
4446.0
1274.0
-2080.0
-1078.0
2748.0
2896.0
-1490.0
-6044.0
-6150.0
-3938.0
-3464.0
-2544.0
-720.0
2440.0
7448.0
6594.0
242.0
-1530.0
324.0
706.0
-1076.0
-3224.0
-1770.0
-918.0
-4660.0
-5624.0
-3218.0
-2272.0
-452.0
1016.0
-1154.0
-2830.0
484.0
5902.0
6242.0
2434.0
1826.0
2982.0
1914.0
1202.0
1306.0
-178.0
-2896.0
-4916.0
-5082.0
-3810.0
-1630.0
1088.0
4470.0
8482.0
8788.0
3648.0
-726.0
-2574.0
-4792.0
-6852.0
-9734.0
-12360.0
-9926.0
-5666.0
-4998.0
-5792.0
-6156.0
-6500.0
-6826.0
-7614.0
-7312.0
-5610.0
-5850.0
-7800.0
-9124.0
-9958.0
-9436.0
-7732.0
-7598.0
-9036.0
-10656.0
-11898.0
-11836.0
-11118.0
-10378.0
-8934.0
-8270.0
-9506.0
-10968.0
-11790.0
-11840.0
-11110.0
-10590.0
-9480.0
-6956.0
-6768.0
-10748.0
-13514.0
-12964.0
-13164.0
-11764.0
-4684.0
1334.0
360.0
-2724.0
-2452.0
748.0
2152.0
-1456.0
-6214.0
-8286.0
-8990.0
-9180.0
-8788.0
-8080.0
-7830.0
-9860.0
-11572.0
-9146.0
-6094.0
-4462.0
-780.0
3558.0
4778.0
2932.0
-576.0
-3026.0
-3766.0
-6126.0
-9912.0
-12336.0
-12510.0
-9076.0
-3860.0
-2138.0
-4056.0
-5734.0
-5196.0
-4840.0
-8672.0
-12646.0
-10118.0
-4758.0
-1394.0
404.0
-142.0
-2248.0
-4758.0
-8662.0
-10992.0
-10170.0
-9526.0
-9222.0
-8890.0
-9972.0
-12064.0
-14574.0
-15268.0
-12648.0
-10958.0
-11534.0
-9932.0
-5094.0
198.0
3416.0
3026.0
226.0
4.0
4218.0
4838.0
-2776.0
-9512.0
-9070.0
-5410.0
-2416.0
-1944.0
-3144.0
-3846.0
-4944.0
-5662.0
-4958.0
-6334.0
-10492.0
-12306.0
-8134.0
-2044.0
-422.0
-824.0
930.0
3100.0
5104.0
5120.0
1602.0
160.0
1956.0
2502.0
2102.0
2266.0
4024.0
5778.0
2942.0
-1876.0
-4948.0
-7160.0
-5070.0
2106.0
8222.0
9784.0
6386.0
2016.0
1962.0
4116.0
5380.0
5542.0
4818.0
6092.0
8454.0
6900.0
3436.0
2006.0
278.0
-2314.0
-2238.0
-1156.0
-2548.0
-3478.0
-3002.0
-4020.0
-5732.0
-8882.0
-12664.0
-11822.0
-9500.0
-9032.0
-6432.0
-3792.0
-3630.0
-4118.0
-4874.0
-1652.0
4130.0
3460.0
-1320.0
-4084.0
-5312.0
-5080.0
-4260.0
-3634.0
-4926.0
-9568.0
-11196.0
-9808.0
-11284.0
-9164.0
-2750.0
-926.0
192.0
3418.0
3152.0
1568.0
36.0
-5402.0
-11234.0
-11494.0
-7860.0
-5390.0
-5622.0
-5822.0
-3478.0
-1966.0
-5346.0
-7888.0
-4736.0
-2390.0
-3454.0
-4300.0
-6184.0
-9792.0
-13088.0
-13232.0
-7676.0
-2096.0
-802.0
1016.0
1992.0
-2312.0
-8128.0
-11062.0
-9908.0
-6324.0
-3612.0
-2446.0
-2646.0
-2794.0
-1706.0
-2214.0
-3752.0
-2984.0
-1200.0
-114.0
282.0
974.0
2484.0
2362.0
1312.0
1612.0
1394.0
1414.0
2774.0
3146.0
2838.0
1012.0
-3380.0
-6258.0
-6298.0
-5418.0
-3772.0
-1110.0
3092.0
5252.0
2078.0
-442.0
170.0
-32.0
1260.0
3858.0
2838.0
1280.0
1058.0
-1840.0
-4024.0
-1520.0
350.0
-1758.0
-4962.0
-6392.0
-4978.0
-3170.0
-2650.0
-1446.0
-1984.0
-4880.0
-2364.0
3848.0
3468.0
-1490.0
-3008.0
-932.0
-314.0
-4210.0
-7204.0
-3924.0
492.0
2862.0
5644.0
5836.0
2210.0
1004.0
3992.0
6076.0
4588.0
2386.0
1970.0
2046.0
1956.0
1388.0
-882.0
-1364.0
942.0
-1748.0
-8568.0
-9234.0
-5446.0
-4366.0
-3380.0
200.0
3836.0
6368.0
7676.0
7670.0
6754.0
4152.0
46.0
-2928.0
-3442.0
-2584.0
-1456.0
-396.0
2526.0
9674.0
15918.0
13694.0
6080.0
874.0
-90.0
-400.0
-4570.0
-8620.0
-5424.0
-558.0
-836.0
-4014.0
-9062.0
-13176.0
-12438.0
-10808.0
-11134.0
-10742.0
-6430.0
2170.0
6874.0
2926.0
-1552.0
-2918.0
-4040.0
-4178.0
-3570.0
-3246.0
-3550.0
-5944.0
-8802.0
-10244.0
-10350.0
-6788.0
-134.0
3796.0
3206.0
1974.0
2258.0
2566.0
2578.0
2644.0
924.0
-1614.0
-1362.0
142.0
-538.0
-1478.0
-1010.0
-2294.0
-4534.0
-3582.0
-2370.0
-3134.0
-2182.0
-1552.0
-3718.0
-4422.0
-3242.0
-2648.0
-2654.0
-3736.0
-3966.0
-1632.0
-878.0
-3782.0
-5576.0
-4496.0
-5446.0
-7864.0
-6014.0
-2598.0
-434.0
3100.0
3598.0
-614.0
-2558.0
-1952.0
-214.0
2826.0
2276.0
-386.0
206.0
1168.0
1608.0
4022.0
5744.0
5318.0
4718.0
3740.0
2356.0
1760.0
224.0
-2882.0
-4280.0
-5232.0
-7986.0
-8040.0
-5264.0
-3580.0
-1160.0
1514.0
1820.0
1284.0
982.0
3160.0
8078.0
10146.0
8690.0
6364.0
4042.0
4598.0
5642.0
3224.0
1656.0
1116.0
-2170.0
-4280.0
-4168.0
-6798.0
-9908.0
-7794.0
-3274.0
-2194.0
-2944.0
-1914.0
-346.0
1526.0
4716.0
6476.0
4342.0
8.0
-2532.0
-1808.0
-1122.0
-890.0
1228.0
1542.0
-1464.0
-2146.0
-698.0
-552.0
756.0
3518.0
4276.0
2064.0
-2642.0
-6338.0
-5610.0
-4194.0
-5036.0
-5774.0
-6130.0
-6502.0
-6504.0
-7116.0
-6204.0
-1816.0
2284.0
4886.0
8498.0
10882.0
9726.0
8246.0
8310.0
8708.0
9172.0
8802.0
8130.0
10124.0
11956.0
9438.0
6208.0
4338.0
2170.0
1434.0
548.0
-3188.0
-5894.0
-6518.0
-6492.0
-4164.0
-2114.0
-1642.0
130.0
-874.0
-5844.0
-7782.0
-7346.0
-8006.0
-8166.0
-7666.0
-4852.0
-790.0
-2484.0
-8254.0
-11592.0
-11878.0
-8590.0
-4184.0
-2758.0
-1864.0
36.0
1654.0
2050.0
-458.0
-2592.0
-2872.0
-5844.0
-8056.0
-6502.0
-7296.0
-8904.0
-6204.0
-2262.0
1052.0
4206.0
4186.0
-320.0
-4380.0
-2480.0
3566.0
8136.0
8222.0
4180.0
1452.0
4250.0
8270.0
8292.0
3348.0
-3892.0
-7626.0
-6010.0
-3328.0
-3580.0
-6538.0
-8274.0
-7148.0
-4916.0
-1868.0
1216.0
2732.0
3702.0
5134.0
6144.0
6176.0
6702.0
8982.0
11274.0
11836.0
10466.0
7520.0
4096.0
594.0
-624.0
1838.0
1690.0
-2790.0
-4634.0
-3264.0
-1310.0
3122.0
9898.0
15924.0
19448.0
21922.0
23836.0
21968.0
18418.0
19642.0
25090.0
29520.0
31406.0
35844.0
47488.0
64134.0
83662.0
106476.0
136532.0
181872.0
242264.0
315410.0
401588.0
479828.0
519692.0
511448.0
460394.0
383760.0
304940.0
235136.0
178258.0
136378.0
106292.0
84648.0
67442.0
51472.0
38116.0
28976.0
25116.0
24848.0
23778.0
21248.0
17698.0
14796.0
15290.0
15058.0
11154.0
7740.0
5162.0
3122.0
5318.0
8946.0
7938.0
5322.0
5302.0
4712.0
2898.0
1968.0
366.0
-276.0
1730.0
3284.0
4578.0
4954.0
3360.0
4632.0
6790.0
4430.0
898.0
-1422.0
-2278.0
-2350.0
-5070.0
-6452.0
-3328.0
-1968.0
-3718.0
-5642.0
-6518.0
-5036.0
-3884.0
-4498.0
-5094.0
-6626.0
-6530.0
-2346.0
682.0
714.0
1204.0
2048.0
2042.0
1842.0
990.0
-816.0
-1184.0
-174.0
-644.0
-1380.0
-2208.0
-5124.0
-6320.0
-4866.0
-5166.0
-6156.0
-6856.0
-8670.0
-9104.0
-7114.0
-4826.0
-4040.0
-4522.0
-3044.0
-1140.0
-3616.0
-6398.0
-4208.0
-1654.0
-4570.0
-10180.0
-11370.0
-7886.0
-5248.0
-5028.0
-6426.0
-7988.0
-6370.0
-3538.0
-3390.0
-2758.0
-310.0
108.0
-1270.0
-3548.0
-7240.0
-8426.0
-6062.0
-5830.0
-7916.0
-6966.0
-4062.0
-4512.0
-7344.0
-7576.0
-4872.0
-2140.0
-1410.0
-2650.0
-2166.0
186.0
-460.0
-1644.0
562.0
1962.0
624.0
-2096.0
-4696.0
-3632.0
-1510.0
-2714.0
-5464.0
-10102.0
-15018.0
-15678.0
-15448.0
-16274.0
-15362.0
-13750.0
-10722.0
-6214.0
-4454.0
-4666.0
-4136.0
-3674.0
-4212.0
-6264.0
-7678.0
-6008.0
-3548.0
-2162.0
-1056.0
-574.0
-1910.0
-4732.0
-5654.0
-2654.0
740.0
910.0
-542.0
644.0
3844.0
4066.0
3080.0
5214.0
6396.0
4224.0
3400.0
4422.0
2866.0
-2674.0
-7608.0
-6172.0
-700.0
2328.0
2796.0
2908.0
1902.0
-552.0
-2962.0
-2452.0
656.0
356.0
-4048.0
-6428.0
-6438.0
-5982.0
-3644.0
-1808.0
-2802.0
-4866.0
-8036.0
-10064.0
-7538.0
-5004.0
-5712.0
-5152.0
-2994.0
-3110.0
-4500.0
-5458.0
-8124.0
-13068.0
-17336.0
-17600.0
-13178.0
-8666.0
-7524.0
-5556.0
-1106.0
1104.0
258.0
-1558.0
-3224.0
-2838.0
-446.0
3586.0
8934.0
11622.0
11314.0
11140.0
8060.0
1352.0
-1614.0
1266.0
4844.0
6768.0
6930.0
4754.0
2274.0
1068.0
-204.0
94.0
3102.0
3980.0
1000.0
-2272.0
-4834.0
-6902.0
-6694.0
-3084.0
1056.0
2382.0
3280.0
4066.0
246.0
-4676.0
-4724.0
-1422.0
3238.0
4888.0
-318.0
-4624.0
-3074.0
-1936.0
-2984.0
-3870.0
-5094.0
-5916.0
-6250.0
-6944.0
-5884.0
-2310.0
970.0
2128.0
2694.0
4756.0
5994.0
3270.0
-796.0
-4158.0
-8472.0
-10024.0
-4454.0
2286.0
5204.0
7996.0
8776.0
3200.0
-720.0
1748.0
1944.0
-1820.0
-4984.0
-9038.0
-10656.0
-5702.0
-1202.0
-540.0
160.0
106.0
-994.0
-1066.0
-1200.0
-990.0
1884.0
6762.0
11152.0
12250.0
8354.0
2390.0
382.0
2412.0
2292.0
62.0
228.0
950.0
428.0
738.0
484.0
-1444.0
-2108.0
-1738.0
-3464.0
-5852.0
-6768.0
-8934.0
-11054.0
-7606.0
-1442.0
2382.0
3858.0
2276.0
692.0
2370.0
2574.0
738.0
-1058.0
-5656.0
-8604.0
-5726.0
-3422.0
-2450.0
48.0
630.0
-186.0
416.0
488.0
-74.0
-18.0
-460.0
-1488.0
-1708.0
-14.0
2838.0
3498.0
786.0
-2628.0
-4744.0
-4716.0
-3464.0
-4896.0
-7916.0
-6272.0
-2148.0
-2374.0
-4572.0
-3742.0
-1098.0
1182.0
2146.0
94.0
-3986.0
-5578.0
-4068.0
-3872.0
-4876.0
-3766.0
-2310.0
-1512.0
1524.0
5688.0
8246.0
10534.0
13340.0
14836.0
14202.0
12496.0
11198.0
10888.0
11274.0
12630.0
15070.0
16504.0
14778.0
10862.0
7520.0
7502.0
10012.0
8708.0
2878.0
906.0
3336.0
3694.0
3648.0
4920.0
3532.0
1224.0
668.0
-1134.0
-2386.0
990.0
4846.0
5048.0
3906.0
2418.0
384.0
1076.0
4366.0
5326.0
4076.0
3198.0
1728.0
1258.0
2508.0
664.0
-3036.0
-3372.0
-2774.0
-3598.0
-4284.0
-5708.0
-7080.0
-5606.0
-3132.0
-2304.0
-1428.0
954.0
2688.0
2636.0
2020.0
538.0
-1622.0
-3066.0
-3940.0
-3438.0
-3002.0
-7062.0
-11862.0
-10910.0
-7390.0
-5702.0
-5668.0
-6272.0
-4414.0
876.0
5314.0
6586.0
5982.0
4734.0
4174.0
3710.0
764.0
-3216.0
-4652.0
-4034.0
-1854.0
1732.0
2656.0
400.0
-542.0
392.0
974.0
-560.0
-3148.0
-1720.0
2700.0
3070.0
-818.0
-3966.0
-4242.0
-4496.0
-8698.0
-14252.0
-15930.0
-14056.0
-12766.0
-14000.0
-12264.0
-4906.0
-936.0
-2204.0
-1086.0
1078.0
1980.0
3226.0
858.0
-4800.0
-7264.0
-7276.0
-8416.0
-9574.0
-8540.0
-5118.0
-2428.0
-3286.0
-5106.0
-4558.0
-3494.0
-5172.0
-9300.0
-11968.0
-9428.0
-4416.0
-2618.0
-3448.0
-5436.0
-9206.0
-10784.0
-8192.0
-4774.0
-1996.0
-1854.0
-4000.0
-3838.0
-3192.0
-4270.0
-3060.0
-1234.0
-3566.0
-7818.0
-9440.0
-7546.0
-4954.0
-4072.0
-5072.0
-7278.0
-8914.0
-10904.0
-13832.0
-13104.0
-10558.0
-11668.0
-12448.0
-9500.0
-3766.0
2368.0
1734.0
-3146.0
-2640.0
-1084.0
-2234.0
-984.0
444.0
-258.0
-1522.0
-5936.0
-11608.0
-13024.0
-10916.0
-8986.0
-9398.0
-10306.0
-10788.0
-14848.0
-19368.0
-17990.0
-15886.0
-17222.0
-17030.0
-13862.0
-10876.0
-9648.0
-9008.0
-6706.0
-3098.0
140.0
1122.0
-1090.0
-2352.0
-930.0
-878.0
-1588.0
-1646.0
-2690.0
-2616.0
-2662.0
-7374.0
-12952.0
-14592.0
-13092.0
-9962.0
-7434.0
-5840.0
-3530.0
-1268.0
296.0
-270.0
-4616.0
-10328.0
-16108.0
-20476.0
-19738.0
-17024.0
-15448.0
-11566.0
-6652.0
-4078.0
-3662.0
-6116.0
-8624.0
-7974.0
-7336.0
-7476.0
-6632.0
-5884.0
-4674.0
-4082.0
-7382.0
-10978.0
-9782.0
-6154.0
-3602.0
-1492.0
432.0
176.0
-1680.0
-1864.0
-1110.0
-2418.0
-3286.0
-1114.0
-936.0
-4410.0
-4368.0
-1354.0
-2988.0
-6718.0
-7194.0
-7114.0
-8448.0
-9712.0
-9856.0
-8784.0
-7964.0
-6824.0
-3642.0
-836.0
-878.0
-2864.0
-5078.0
-6804.0
-8976.0
-10926.0
-11432.0
-11698.0
-10022.0
-4830.0
-596.0
428.0
-234.0
-2608.0
-4700.0
-3814.0
-1982.0
-1156.0
1754.0
6642.0
6304.0
1568.0
1162.0
3602.0
4444.0
5458.0
4368.0
518.0
-1136.0
-1720.0
-4058.0
-6942.0
-9346.0
-8834.0
-4758.0
-1700.0
-2486.0
-4730.0
-4556.0
-2654.0
-3702.0
-7436.0
-9176.0
-8512.0
-9154.0
-11682.0
-13070.0
-13834.0
-14666.0
-12902.0
-11954.0
-14458.0
-13634.0
-8996.0
-6074.0
-4562.0
-3882.0
-2842.0
-182.0
874.0
1568.0
3416.0
2528.0
1532.0
3200.0
3234.0
1176.0
-1796.0
-4194.0
-2480.0
-354.0
-1048.0
-1188.0
-2826.0
-5618.0
-2574.0
2608.0
3596.0
5666.0
10216.0
10386.0
8270.0
11030.0
15256.0
14632.0
10442.0
5734.0
3716.0
4992.0
3140.0
-1938.0
-2938.0
-1236.0
390.0
3866.0
6282.0
6578.0
6862.0
3978.0
-1034.0
-2258.0
224.0
3902.0
6538.0
6954.0
7750.0
7736.0
3896.0
934.0
1742.0
1048.0
-2716.0
-4138.0
-548.0
4262.0
6594.0
6074.0
2950.0
-326.0
-1180.0
-2482.0
-4706.0
-2132.0
4512.0
7620.0
5598.0
3432.0
4156.0
6916.0
10912.0
15048.0
16166.0
13516.0
9322.0
5560.0
5130.0
6846.0
5116.0
1968.0
2034.0
2714.0
3052.0
3734.0
2134.0
-282.0
-274.0
2266.0
7122.0
9906.0
6500.0
2230.0
1754.0
1930.0
1262.0
3454.0
9464.0
13342.0
11296.0
7734.0
7468.0
11064.0
15184.0
15586.0
14244.0
14062.0
13012.0
12442.0
13480.0
10766.0
5204.0
4722.0
8872.0
11356.0
12010.0
12480.0
10692.0
7996.0
6746.0
3218.0
-1486.0
-458.0
3808.0
4870.0
3910.0
3974.0
4824.0
4496.0
2324.0
390.0
570.0
2314.0
2908.0
1574.0
1270.0
1798.0
2074.0
4084.0
4694.0
1214.0
-1894.0
-3342.0
-1896.0
4858.0
10378.0
11178.0
11558.0
10002.0
6532.0
5398.0
4124.0
1220.0
96.0
1670.0
4868.0
5570.0
1408.0
-2104.0
-3170.0
-5374.0
-7148.0
-7382.0
-7658.0
-5356.0
662.0
5298.0
4440.0
302.0
-2360.0
-2652.0
-2134.0
-2034.0
-3276.0
-2826.0
1346.0
3826.0
2436.0
1722.0
3250.0
4794.0
3522.0
1076.0
2482.0
4396.0
2568.0
1762.0
2310.0
0.0
-3606.0
-5512.0
-4234.0
-1818.0
-1324.0
10.0
1704.0
1152.0
2718.0
4714.0
1844.0
-2452.0
-6996.0
-11658.0
-13728.0
-16238.0
-17620.0
-13328.0
-8928.0
-6616.0
-3866.0
-3494.0
-4744.0
-5786.0
-8032.0
-8314.0
-6038.0
-6344.0
-9282.0
-11252.0
-12144.0
-13320.0
-12228.0
-6748.0
-1594.0
-84.0
-1326.0
-4634.0
-5516.0
-3724.0
-5782.0
-7936.0
-4722.0
-2064.0
-2556.0
-3342.0
-4330.0
-4886.0
-4446.0
-3650.0
-2704.0
-2080.0
-1830.0
-2702.0
-4138.0
-3270.0
-1714.0
-1970.0
-1314.0
602.0
1102.0
1280.0
2986.0
4836.0
4792.0
2474.0
-238.0
604.0
5026.0
6174.0
2088.0
-1370.0
-2656.0
-3732.0
-3960.0
-2176.0
1604.0
4014.0
2788.0
1920.0
2992.0
3628.0
3690.0
2982.0
2112.0
3364.0
7130.0
11638.0
12798.0
10068.0
8570.0
8420.0
7216.0
7094.0
7794.0
7736.0
8044.0
7828.0
5980.0
3880.0
2552.0
2296.0
2140.0
922.0
732.0
3672.0
7788.0
10458.0
9948.0
5488.0
1520.0
2466.0
4876.0
5432.0
4662.0
2536.0
1370.0
2084.0
1980.0
1978.0
2356.0
1208.0
-716.0
-4348.0
-8070.0
-7036.0
-4932.0
-5856.0
-6416.0
-6192.0
-6916.0
-7770.0
-8582.0
-8844.0
-7822.0
-5876.0
-2754.0
1056.0
2638.0
572.0
-1308.0
142.0
1436.0
-478.0
-2670.0
-1648.0
1768.0
3698.0
3012.0
2268.0
1172.0
-2586.0
-6046.0
-4328.0
-218.0
824.0
864.0
2222.0
2442.0
2102.0
2856.0
3732.0
3552.0
1664.0
1034.0
3038.0
2988.0
550.0
-1206.0
-860.0
3264.0
6348.0
4154.0
2292.0
2126.0
664.0
14.0
1202.0
3242.0
4968.0
5044.0
4110.0
1620.0
-1792.0
-3948.0
-6614.0
-7876.0
-3228.0
3136.0
7034.0
10030.0
10690.0
8132.0
7192.0
8608.0
8034.0
6476.0
5098.0
2130.0
1538.0
3060.0
992.0
-754.0
-486.0
-2044.0
-1698.0
392.0
454.0
922.0
1720.0
3532.0
8046.0
10474.0
8894.0
5454.0
3290.0
4536.0
2964.0
-2306.0
-4438.0
-6162.0
-8090.0
-5914.0
-3180.0
56.0
5220.0
6962.0
5922.0
5816.0
5972.0
5966.0
2974.0
-3516.0
-5908.0
-2364.0
-334.0
-914.0
924.0
4274.0
6630.0
9272.0
11174.0
11366.0
11922.0
12492.0
11842.0
10608.0
9102.0
7682.0
6992.0
6982.0
5750.0
1722.0
-2414.0
-2860.0
1282.0
6662.0
8548.0
9066.0
11686.0
13284.0
12546.0
11084.0
8986.0
7346.0
7218.0
8850.0
10406.0
9710.0
9376.0
9654.0
9558.0
13580.0
19140.0
18934.0
15586.0
14704.0
16136.0
15380.0
12044.0
11726.0
13236.0
12618.0
10822.0
7568.0
5980.0
8512.0
11396.0
15104.0
17162.0
13744.0
12190.0
14292.0
14818.0
14052.0
11238.0
8864.0
10998.0
14164.0
16964.0
19122.0
19866.0
22836.0
25792.0
25184.0
24080.0
21010.0
15014.0
13230.0
18908.0
25400.0
26006.0
23966.0
24068.0
24274.0
23588.0
21794.0
19216.0
19328.0
20004.0
19160.0
20178.0
21966.0
24920.0
30248.0
31860.0
30866.0
33420.0
36584.0
39358.0
43878.0
45384.0
42516.0
42548.0
47492.0
50948.0
50552.0
50488.0
53462.0
58524.0
62754.0
64750.0
67356.0
72238.0
77058.0
80956.0
86962.0
94962.0
97590.0
94478.0
96134.0
102958.0
106672.0
107522.0
108786.0
111686.0
116872.0
122450.0
129964.0
141406.0
151942.0
161328.0
174578.0
187996.0
195572.0
201248.0
213114.0
232466.0
252946.0
270746.0
289956.0
312958.0
337502.0
364886.0
395076.0
422146.0
446520.0
475994.0
512472.0
550596.0
586314.0
621752.0
659152.0
694022.0
723636.0
750488.0
772530.0
786824.0
795692.0
798696.0
792480.0
778020.0
757634.0
732792.0
706018.0
676268.0
640676.0
603030.0
567488.0
532924.0
499476.0
466586.0
433138.0
402916.0
376920.0
353162.0
333236.0
315148.0
295316.0
276032.0
258512.0
242012.0
228574.0
219196.0
211926.0
205352.0
199740.0
193436.0
184858.0
178026.0
174320.0
168764.0
162534.0
160632.0
160732.0
159162.0
157264.0
156160.0
155208.0
155942.0
158576.0
159204.0
157670.0
156904.0
155486.0
152540.0
150930.0
152356.0
155052.0
155780.0
156524.0
161540.0
168700.0
176382.0
185412.0
193312.0
201604.0
213186.0
223792.0
232180.0
242570.0
255156.0
268434.0
281874.0
294314.0
308308.0
328770.0
353984.0
378548.0
402670.0
428100.0
455078.0
487862.0
527502.0
565720.0
598666.0
631518.0
667228.0
703700.0
737014.0
763930.0
784906.0
801298.0
813126.0
820700.0
821846.0
813280.0
796076.0
773410.0
747834.0
719244.0
685030.0
647074.0
607788.0
566588.0
528038.0
493274.0
458096.0
426926.0
400620.0
372702.0
345198.0
319304.0
292966.0
269564.0
249990.0
234692.0
223008.0
209520.0
196506.0
186066.0
173918.0
162754.0
152764.0
141292.0
134260.0
131724.0
128216.0
123974.0
119250.0
115576.0
113616.0
109524.0
103090.0
95952.0
89382.0
85458.0
82330.0
78418.0
73362.0
65348.0
57454.0
54696.0
57690.0
62280.0
61316.0
55588.0
52944.0
54412.0
56348.0
56306.0
53482.0
50718.0
50866.0
52886.0
52930.0
48486.0
42428.0
38224.0
35420.0
32898.0
30626.0
29110.0
28388.0
29346.0
33488.0
37380.0
37982.0
39238.0
41594.0
39692.0
33758.0
29418.0
29566.0
32202.0
34358.0
35870.0
36946.0
35170.0
30786.0
28860.0
29676.0
30428.0
33980.0
38568.0
37950.0
35096.0
33102.0
30988.0
31218.0
33090.0
33740.0
32224.0
28788.0
28900.0
31248.0
28236.0
25490.0
26938.0
25242.0
21252.0
19464.0
18968.0
19500.0
21162.0
23036.0
22970.0
21524.0
21926.0
21988.0
21290.0
22816.0
23850.0
23380.0
21868.0
19038.0
19476.0
20916.0
18156.0
15718.0
14090.0
11452.0
10752.0
11060.0
14796.0
23196.0
26626.0
24198.0
22898.0
21400.0
20388.0
22452.0
22446.0
19786.0
20444.0
21862.0
19574.0
18370.0
19422.0
18992.0
21008.0
27054.0
31104.0
32188.0
32228.0
30262.0
25270.0
18550.0
14970.0
15732.0
16628.0
17472.0
20022.0
24248.0
28632.0
28416.0
24832.0
24346.0
24286.0
21526.0
21430.0
23594.0
21666.0
17050.0
14216.0
12488.0
11642.0
12240.0
12852.0
14244.0
15340.0
12978.0
10348.0
8776.0
6184.0
6404.0
8730.0
8768.0
10044.0
12184.0
11002.0
10340.0
12930.0
16056.0
18400.0
20724.0
23134.0
22396.0
18240.0
16774.0
19464.0
21310.0
19178.0
15284.0
13520.0
11914.0
9100.0
9418.0
11384.0
12236.0
14206.0
14236.0
10544.0
7828.0
6818.0
7284.0
10088.0
14326.0
19378.0
20446.0
15380.0
10858.0
8626.0
8650.0
13316.0
16200.0
14972.0
16520.0
18460.0
16786.0
15560.0
16620.0
18628.0
19240.0
18010.0
18686.0
20032.0
18154.0
15662.0
15512.0
16860.0
18038.0
19496.0
23108.0
25416.0
23308.0
21504.0
21110.0
17880.0
13094.0
10532.0
9786.0
8452.0
6840.0
6388.0
5206.0
3156.0
4046.0
8062.0
11506.0
11448.0
8300.0
5498.0
4142.0
2876.0
1520.0
946.0
2754.0
5724.0
6570.0
6284.0
6852.0
8208.0
10208.0
10770.0
9466.0
9218.0
9570.0
8530.0
6336.0
2218.0
-2730.0
-2722.0
2668.0
5104.0
2624.0
1450.0
1138.0
-1682.0
-4818.0
-7286.0
-9412.0
-9426.0
-7452.0
-5096.0
-2412.0
888.0
2896.0
2642.0
3728.0
7222.0
10170.0
11776.0
11446.0
10052.0
10114.0
11088.0
13080.0
14466.0
12424.0
10910.0
10554.0
9440.0
13140.0
19700.0
21442.0
20446.0
18814.0
15030.0
10710.0
10216.0
15284.0
17800.0
14512.0
15130.0
18436.0
16130.0
11450.0
8132.0
6172.0
6132.0
6326.0
6612.0
8678.0
12376.0
15608.0
16912.0
17904.0
17106.0
13376.0
11754.0
10836.0
7982.0
7864.0
8606.0
8758.0
11318.0
10960.0
8130.0
9160.0
9780.0
8568.0
9492.0
12348.0
16722.0
17772.0
13532.0
12032.0
12302.0
9602.0
9098.0
10554.0
10370.0
10884.0
10480.0
8714.0
9150.0
8660.0
6968.0
8428.0
8918.0
7868.0
11444.0
14944.0
13258.0
10900.0
7986.0
4780.0
6744.0
11216.0
13392.0
15570.0
17098.0
14910.0
11664.0
11190.0
12650.0
13152.0
14040.0
17626.0
19530.0
16984.0
13910.0
10432.0
6560.0
7630.0
12790.0
18196.0
24926.0
28860.0
26224.0
23810.0
23332.0
19644.0
16004.0
16822.0
19370.0
21092.0
22258.0
24410.0
26898.0
25626.0
21656.0
20492.0
21826.0
23210.0
24464.0
23180.0
20108.0
22016.0
27838.0
28486.0
23282.0
18242.0
15312.0
14650.0
15206.0
13930.0
12526.0
14466.0
16740.0
15820.0
12844.0
9018.0
6444.0
7672.0
9990.0
10852.0
11716.0
12018.0
12544.0
14970.0
16396.0
18258.0
22168.0
21926.0
19556.0
21086.0
22952.0
25184.0
27330.0
22844.0
17382.0
18034.0
19396.0
19376.0
18660.0
16534.0
16642.0
17862.0
16120.0
14802.0
16078.0
17326.0
17128.0
16024.0
17480.0
23254.0
29110.0
31002.0
28602.0
25486.0
26314.0
28508.0
27932.0
27570.0
27586.0
24866.0
22212.0
21444.0
22256.0
25944.0
28280.0
26628.0
25972.0
27568.0
30958.0
36460.0
40754.0
44046.0
46948.0
47852.0
50172.0
52374.0
50924.0
51116.0
51166.0
47368.0
47306.0
50702.0
51764.0
54192.0
59286.0
63650.0
65978.0
65778.0
64362.0
62628.0
62410.0
65920.0
67774.0
66330.0
69450.0
75696.0
78310.0
80662.0
86066.0
91218.0
95568.0
101198.0
105980.0
107352.0
108552.0
112368.0
116930.0
122370.0
128486.0
131114.0
132808.0
140322.0
149436.0
154402.0
160492.0
170204.0
179302.0
188602.0
198380.0
204562.0
209468.0
217598.0
227044.0
236868.0
249950.0
266270.0
282998.0
298370.0
312634.0
329278.0
352334.0
379634.0
406504.0
434188.0
465178.0
498038.0
532000.0
568402.0
608450.0
652660.0
701636.0
758000.0
823302.0
895916.0
976466.0
1065734.0
1159218.0
1255228.0
1358986.0
1473250.0
1594182.0
1714306.0
1828168.0
1938270.0
2045258.0
2136994.0
2203512.0
2246388.0
2265618.0
2259300.0
2229330.0
2175862.0
2100326.0
2007510.0
1899824.0
1783276.0
1667394.0
1553156.0
1438646.0
1329228.0
1230298.0
1141000.0
1059160.0
985568.0
920624.0
861150.0
805610.0
755606.0
709818.0
667160.0
630546.0
599126.0
569066.0
541778.0
519348.0
499382.0
479430.0
461044.0
448566.0
440768.0
430292.0
416942.0
406980.0
401954.0
399696.0
397148.0
392614.0
388208.0
385150.0
383726.0
384740.0
386106.0
386122.0
385124.0
383932.0
385736.0
391178.0
397512.0
405238.0
415650.0
428270.0
442486.0
458010.0
474964.0
490538.0
503906.0
520926.0
542134.0
564312.0
590242.0
619516.0
649782.0
684288.0
723468.0
766610.0
816294.0
871178.0
929594.0
994262.0
1066240.0
1145338.0
1232754.0
1328556.0
1432180.0
1543368.0
1660624.0
1782590.0
1907746.0
2030684.0
2145566.0
2250080.0
2339810.0
2408558.0
2453680.0
2471726.0
2458368.0
2415990.0
2350704.0
2265558.0
2163526.0
2050032.0
1928832.0
1803522.0
1681068.0
1565474.0
1457244.0
1358836.0
1268812.0
1183400.0
1106240.0
1041808.0
989162.0
945680.0
906792.0
869090.0
834624.0
806680.0
785338.0
767724.0
753590.0
746808.0
746902.0
748932.0
752206.0
759652.0
771290.0
783566.0
795296.0
808458.0
821478.0
832678.0
846760.0
865374.0
882280.0
895824.0
910834.0
927416.0
942894.0
957258.0
968542.0
977094.0
988054.0
999490.0
1006436.0
1012940.0
1024148.0
1038598.0
1052104.0
1064760.0
1082050.0
1104190.0
1127994.0
1157146.0
1193824.0
1236438.0
1285388.0
1339658.0
1402612.0
1479044.0
1564478.0
1660666.0
1776334.0
1908606.0
2054604.0
2217128.0
2391432.0
2573850.0
2765576.0
2960574.0
3150842.0
3333216.0
3501724.0
3646446.0
3762152.0
3849504.0
3906874.0
3929078.0
3915124.0
3870816.0
3803706.0
3717724.0
3614194.0
3495854.0
3365892.0
3229032.0
3092782.0
2959940.0
2828098.0
2698842.0
2576980.0
2463676.0
2356752.0
2255324.0
2160246.0
2070960.0
1987354.0
1911674.0
1844088.0
1782492.0
1725834.0
1673254.0
1624550.0
1581010.0
1542560.0
1507738.0
1477064.0
1451596.0
1430072.0
1412828.0
1401708.0
1393786.0
1387064.0
1385722.0
1389428.0
1391820.0
1392090.0
1394456.0
1399020.0
1402364.0
1404610.0
1408064.0
1413500.0
1422042.0
1430680.0
1433852.0
1435776.0
1442664.0
1453092.0
1466096.0
1480018.0
1494276.0
1514542.0
1540024.0
1565930.0
1595224.0
1629192.0
1666828.0
1710304.0
1759894.0
1817342.0
1884770.0
1959916.0
2043850.0
2138698.0
2243062.0
2359324.0
2489804.0
2631914.0
2784280.0
2944448.0
3106814.0
3268924.0
3428732.0
3579722.0
3716866.0
3837904.0
3937170.0
4007072.0
4041744.0
4037040.0
3993964.0
3918252.0
3812444.0
3675866.0
3514060.0
3337462.0
3149622.0
2952158.0
2754346.0
2561902.0
2374668.0
2195690.0
2026966.0
1871770.0
1733156.0
1604436.0
1484848.0
1381018.0
1287312.0
1199398.0
1122500.0
1056138.0
996502.0
940568.0
888402.0
844516.0
805806.0
767168.0
730482.0
695286.0
663330.0
637554.0
613070.0
590230.0
572816.0
555848.0
535998.0
514174.0
492520.0
476200.0
462846.0
445510.0
426800.0
410432.0
395040.0
382010.0
372978.0
366568.0
361402.0
354314.0
343716.0
333820.0
326256.0
319908.0
317040.0
314906.0
307874.0
300272.0
297156.0
295194.0
291306.0
285714.0
280106.0
277504.0
277798.0
276700.0
272968.0
270090.0
267786.0
263454.0
260464.0
260672.0
259826.0
256310.0
250852.0
244542.0
240442.0
239138.0
237626.0
233100.0
227944.0
228802.0
234450.0
237066.0
235520.0
233076.0
230514.0
227264.0
223952.0
221422.0
218808.0
217906.0
219614.0
218294.0
214676.0
213820.0
211936.0
208614.0
208664.0
209726.0
209416.0
209336.0
211246.0
215392.0
216380.0
212180.0
208828.0
206362.0
201514.0
199164.0
203060.0
207462.0
207002.0
204080.0
201820.0
200862.0
201890.0
202970.0
203378.0
205674.0
207240.0
204288.0
198524.0
192580.0
188646.0
186138.0
182324.0
179322.0
178844.0
177120.0
172064.0
166938.0
167432.0
174150.0
180162.0
181506.0
180898.0
181250.0
183812.0
188046.0
191904.0
194300.0
194566.0
192482.0
190958.0
192430.0
194632.0
196826.0
201334.0
206046.0
208152.0
209214.0
210150.0
211692.0
215680.0
221084.0
225430.0
227772.0
229042.0
231990.0
237888.0
243428.0
245270.0
246962.0
251782.0
255756.0
259434.0
266494.0
272568.0
276290.0
280642.0
283162.0
282688.0
279898.0
277730.0
283486.0
292882.0
296824.0
300222.0
306416.0
311188.0
315262.0
319354.0
323198.0
329452.0
337482.0
344686.0
351238.0
358394.0
366150.0
371714.0
374034.0
378260.0
387634.0
398524.0
408836.0
419160.0
427314.0
433890.0
441972.0
448522.0
451462.0
454850.0
458668.0
458672.0
456098.0
457256.0
461336.0
458438.0
448194.0
440614.0
436216.0
429754.0
422360.0
416666.0
411832.0
404278.0
393192.0
382924.0
376464.0
373808.0
371834.0
366324.0
359994.0
355858.0
349856.0
341496.0
335494.0
332750.0
330316.0
326686.0
324052.0
324436.0
326468.0
327250.0
324832.0
321772.0
321640.0
323130.0
325964.0
331276.0
335218.0
335854.0
336266.0
335414.0
331416.0
330048.0
334532.0
338674.0
340694.0
344498.0
348634.0
351718.0
353750.0
351258.0
347268.0
348730.0
352654.0
353604.0
353350.0
354876.0
358136.0
362216.0
365478.0
365932.0
365990.0
369602.0
375600.0
383482.0
394292.0
403916.0
409300.0
414026.0
422850.0
434522.0
441910.0
445074.0
451956.0
463328.0
476664.0
492634.0
507602.0
517994.0
527328.0
539270.0
552348.0
564526.0
577844.0
593200.0
605996.0
613876.0
619818.0
624818.0
627592.0
630418.0
635124.0
638208.0
639790.0
644140.0
648032.0
646532.0
642174.0
639284.0
639348.0
640348.0
641362.0
643770.0
643856.0
641364.0
644586.0
653258.0
660424.0
666342.0
674284.0
685386.0
699198.0
714692.0
729984.0
743154.0
758582.0
779922.0
802516.0
826894.0
856234.0
883734.0
906184.0
930636.0
960782.0
993054.0
1023560.0
1053518.0
1085754.0
1119032.0
1151772.0
1185632.0
1221644.0
1258370.0
1296950.0
1340086.0
1384576.0
1429626.0
1482664.0
1543968.0
1608028.0
1677824.0
1758502.0
1850002.0
1951200.0
2064248.0
2193442.0
2338108.0
2494482.0
2660926.0
2833684.0
3008590.0
3183416.0
3354014.0
3515766.0
3663050.0
3790468.0
3898538.0
3988804.0
4060818.0
4116982.0
4160184.0
4190920.0
4208286.0
4210872.0
4199946.0
4179150.0
4148284.0
4102704.0
4041536.0
3968704.0
3886952.0
3801320.0
3717722.0
3634170.0
3549720.0
3470862.0
3401482.0
3343308.0
3298440.0
3265412.0
3244876.0
3242234.0
3258988.0
3289954.0
3330732.0
3382616.0
3446712.0
3521232.0
3605396.0
3694136.0
3777114.0
3849550.0
3910998.0
3959116.0
3992492.0
4008374.0
4002842.0
3979984.0
3945654.0
3897850.0
3836584.0
3765402.0
3684504.0
3599196.0
3515588.0
3428714.0
3336926.0
3247808.0
3164816.0
3088202.0
3016136.0
2944780.0
2878808.0
2824804.0
2778412.0
2734174.0
2693366.0
2656158.0
2620012.0
2587232.0
2562812.0
2544530.0
2528428.0
2518548.0
2517470.0
2522564.0
2536688.0
2562024.0
2593528.0
2633410.0
2690136.0
2762418.0
2845300.0
2940292.0
3050856.0
3178376.0
3320246.0
3472986.0
3633932.0
3794768.0
3948652.0
4095214.0
4227128.0
4336144.0
4425138.0
4497078.0
4551620.0
4590450.0
4615242.0
4627056.0
4625310.0
4610324.0
4584192.0
4543992.0
4487832.0
4419466.0
4338510.0
4243546.0
4139538.0
4032600.0
3925164.0
3817248.0
3712642.0
3617268.0
3530358.0
3450640.0
3382856.0
3330204.0
3293572.0
3275634.0
3277238.0
3295636.0
3329860.0
3380946.0
3444680.0
3515004.0
3591168.0
3670548.0
3746134.0
3813808.0
3870806.0
3912384.0
3935102.0
3938582.0
3921100.0
3879320.0
3817246.0
3742002.0
3652738.0
3549940.0
3439422.0
3321406.0
3194660.0
3063640.0
2932726.0
2803088.0
2674984.0
2548976.0
2426804.0
2312340.0
2206684.0
2104088.0
2001864.0
1904748.0
1815788.0
1734488.0
1658098.0
1585358.0
1520230.0
1461924.0
1405506.0
1350918.0
1295908.0
1240068.0
1189798.0
1143856.0
1098624.0
1057642.0
1018720.0
977746.0
940016.0
908220.0
876090.0
840808.0
808182.0
782834.0
761384.0
739108.0
716610.0
695514.0
673864.0
651568.0
632082.0
614194.0
595326.0
578366.0
563398.0
547594.0
531680.0
514796.0
496952.0
483560.0
476594.0
471412.0
462534.0
449542.0
437528.0
428220.0
420044.0
413336.0
405256.0
393726.0
383502.0
376304.0
369192.0
361458.0
353400.0
346438.0
341046.0
334058.0
326870.0
323932.0
322694.0
319496.0
314076.0
305956.0
298990.0
297322.0
295972.0
290754.0
285266.0
281612.0
278168.0
274318.0
270846.0
268664.0
267616.0
265830.0
261528.0
256352.0
253202.0
250910.0
247874.0
243400.0
234582.0
225014.0
223090.0
225830.0
226308.0
225780.0
224658.0
222210.0
221242.0
219934.0
215278.0
211908.0
211778.0
210024.0
206132.0
202022.0
197344.0
195104.0
196242.0
195380.0
191704.0
188572.0
186000.0
183358.0
180124.0
176788.0
175928.0
176092.0
174594.0
173110.0
170712.0
165322.0
161330.0
161466.0
160908.0
156616.0
151064.0
146796.0
144698.0
144664.0
146150.0
149708.0
154756.0
157312.0
155834.0
154334.0
154728.0
154188.0
152116.0
149830.0
146950.0
144644.0
143560.0
141284.0
138774.0
137708.0
136100.0
134870.0
135122.0
133872.0
131034.0
128964.0
127730.0
126930.0
128178.0
133112.0
136464.0
132782.0
128572.0
128736.0
128142.0
126308.0
126866.0
128868.0
129610.0
127404.0
122826.0
117666.0
113526.0
111632.0
110120.0
108706.0
110646.0
114006.0
114630.0
111874.0
107184.0
105084.0
105824.0
104416.0
104204.0
109146.0
111598.0
107488.0
103644.0
102814.0
101828.0
101824.0
104008.0
105760.0
107686.0
109748.0
108408.0
104976.0
102638.0
102278.0
103064.0
101122.0
99200.0
103486.0
107946.0
106494.0
102584.0
99344.0
99072.0
100182.0
98268.0
95360.0
92366.0
88722.0
88750.0
91000.0
91742.0
93512.0
94442.0
90326.0
84210.0
80558.0
81098.0
84816.0
87084.0
84980.0
81808.0
80928.0
80012.0
77986.0
78090.0
80704.0
85082.0
90290.0
91442.0
88758.0
87632.0
86448.0
83074.0
81324.0
81158.0
79676.0
78906.0
80858.0
82320.0
80530.0
77918.0
77946.0
80320.0
81720.0
80512.0
79316.0
78820.0
75902.0
72174.0
71904.0
73680.0
74772.0
76094.0
78718.0
80750.0
79684.0
76824.0
74128.0
71970.0
73644.0
79194.0
81780.0
79380.0
75500.0
73142.0
73948.0
73890.0
71466.0
73574.0
78868.0
81246.0
84044.0
85954.0
81252.0
76928.0
78900.0
79618.0
75340.0
72148.0
72632.0
74508.0
77990.0
82340.0
83980.0
82142.0
77094.0
70802.0
69520.0
73414.0
76486.0
77622.0
77644.0
77624.0
79060.0
78934.0
77740.0
80264.0
82964.0
81752.0
80010.0
78724.0
76526.0
74696.0
74722.0
76594.0
77854.0
77836.0
79366.0
79782.0
75768.0
72388.0
70926.0
67698.0
66432.0
68810.0
69954.0
70374.0
70260.0
66888.0
64714.0
66218.0
67260.0
68604.0
70710.0
69462.0
65470.0
62104.0
60298.0
59940.0
61540.0
66518.0
71534.0
71254.0
68496.0
66060.0
61424.0
57064.0
56632.0
58908.0
63412.0
68566.0
69602.0
64820.0
58336.0
55396.0
55376.0
54600.0
53936.0
54882.0
55232.0
52170.0
46748.0
45338.0
49100.0
50752.0
50040.0
51890.0
54682.0
56694.0
58648.0
60476.0
62656.0
62976.0
60404.0
59132.0
59754.0
59866.0
59020.0
56686.0
54770.0
55728.0
58186.0
59646.0
58522.0
56764.0
56032.0
53954.0
52776.0
52966.0
49182.0
46368.0
47826.0
46068.0
44670.0
46936.0
44652.0
41368.0
43528.0
46120.0
48026.0
49208.0
47426.0
46942.0
49574.0
52176.0
53066.0
51304.0
51376.0
56036.0
56682.0
50982.0
47778.0
48310.0
47600.0
45494.0
44096.0
44196.0
45506.0
47194.0
47568.0
45122.0
43002.0
44904.0
47418.0
47240.0
46696.0
47408.0
49936.0
54062.0
56500.0
56108.0
54330.0
51758.0
51174.0
53556.0
54082.0
50432.0
45338.0
42726.0
46070.0
53290.0
58206.0
58828.0
56630.0
53884.0
52356.0
49078.0
42958.0
41212.0
45324.0
46544.0
43004.0
39616.0
35650.0
31086.0
30402.0
31908.0
30392.0
27590.0
27540.0
29090.0
29382.0
28602.0
28540.0
29954.0
32852.0
36310.0
38090.0
38532.0
41164.0
46072.0
49384.0
48676.0
44748.0
41464.0
40198.0
36996.0
32900.0
32632.0
33732.0
34158.0
35442.0
35362.0
33524.0
32272.0
31890.0
32652.0
32288.0
30026.0
30112.0
31914.0
33714.0
36002.0
34490.0
30162.0
28882.0
28962.0
29232.0
31084.0
33870.0
37880.0
39604.0
37078.0
35776.0
35836.0
34288.0
32768.0
32082.0
32952.0
34152.0
32324.0
29308.0
26842.0
25518.0
29950.0
38948.0
43730.0
41192.0
37536.0
37480.0
36962.0
33650.0
30374.0
25390.0
19884.0
21130.0
27778.0
32174.0
31622.0
29076.0
28554.0
29574.0
31290.0
34634.0
35750.0
32816.0
30506.0
30484.0
30886.0
29920.0
28176.0
28868.0
29978.0
28642.0
28984.0
31592.0
32258.0
30896.0
29684.0
31432.0
35668.0
37050.0
36570.0
38634.0
39880.0
37800.0
36410.0
36990.0
35956.0
33076.0
32764.0
34124.0
34080.0
36486.0
38964.0
34514.0
30222.0
31254.0
31798.0
33500.0
36798.0
37306.0
39736.0
43536.0
41714.0
38376.0
36934.0
35222.0
34800.0
34968.0
34438.0
34868.0
35154.0
34286.0
32196.0
29698.0
30454.0
33020.0
33030.0
31038.0
26950.0
21538.0
18870.0
18666.0
18318.0
17226.0
15686.0
15198.0
16178.0
18034.0
19888.0
18886.0
15806.0
15486.0
18056.0
19990.0
20642.0
22692.0
26390.0
28136.0
28254.0
27952.0
24444.0
21020.0
22044.0
22612.0
20848.0
20024.0
20356.0
22450.0
24740.0
23784.0
21398.0
18244.0
13486.0
11850.0
15142.0
18460.0
20260.0
22774.0
24284.0
22662.0
21912.0
23540.0
22930.0
20836.0
20830.0
21436.0
21362.0
21238.0
21394.0
20182.0
16178.0
14712.0
17842.0
19072.0
18306.0
18176.0
18132.0
20968.0
24250.0
23210.0
21292.0
19976.0
18764.0
17918.0
15310.0
14676.0
16758.0
15230.0
14564.0
17078.0
14930.0
11958.0
14544.0
18540.0
21216.0
20904.0
16486.0
12730.0
13200.0
16960.0
21280.0
22630.0
20718.0
19350.0
20898.0
22944.0
23874.0
26398.0
29340.0
27858.0
23548.0
21644.0
22768.0
22700.0
17918.0
11918.0
11164.0
15556.0
19186.0
18388.0
15926.0
16208.0
19424.0
23346.0
25052.0
22434.0
18544.0
16870.0
16084.0
17268.0
22816.0
27858.0
28906.0
29376.0
28428.0
23964.0
20334.0
18528.0
16016.0
15834.0
19262.0
21264.0
20352.0
19586.0
18678.0
16426.0
15792.0
16974.0
15688.0
12254.0
9976.0
9410.0
10482.0
13302.0
17526.0
20926.0
20760.0
19596.0
21018.0
23382.0
23394.0
20382.0
19148.0
23354.0
29110.0
34672.0
39086.0
37514.0
33202.0
31716.0
31012.0
31488.0
32644.0
29672.0
25614.0
25608.0
26590.0
24692.0
19878.0
14226.0
11590.0
11854.0
9258.0
5252.0
7960.0
14544.0
17604.0
19218.0
21112.0
20718.0
17806.0
14532.0
13908.0
15280.0
16450.0
18142.0
17454.0
13154.0
11424.0
13576.0
15774.0
16540.0
16672.0
17844.0
17656.0
14820.0
13930.0
13598.0
9722.0
5644.0
4914.0
7360.0
10318.0
10998.0
10282.0
9480.0
10644.0
14806.0
17112.0
16394.0
16220.0
15214.0
13388.0
14426.0
16308.0
15334.0
14522.0
15916.0
14562.0
10384.0
7824.0
4958.0
3338.0
7122.0
10946.0
12390.0
13256.0
11906.0
13842.0
21262.0
23772.0
19640.0
15248.0
11328.0
9478.0
11830.0
15120.0
16446.0
17082.0
18646.0
20946.0
23498.0
25248.0
25364.0
24510.0
22058.0
18886.0
18446.0
19048.0
18348.0
18458.0
18008.0
15382.0
14040.0
15238.0
16424.0
14600.0
10546.0
11368.0
18082.0
22282.0
22660.0
22538.0
20798.0
20966.0
24710.0
23808.0
17948.0
13906.0
11722.0
11694.0
14620.0
18582.0
22778.0
23474.0
21346.0
23032.0
25172.0
24276.0
24474.0
24076.0
22070.0
21304.0
20654.0
20668.0
20914.0
18236.0
14376.0
12124.0
12254.0
12778.0
11222.0
11694.0
14432.0
13718.0
12538.0
14292.0
15960.0
16938.0
16054.0
12942.0
12000.0
12858.0
12182.0
12966.0
17072.0
18806.0
15082.0
10310.0
8420.0
9390.0
10736.0
11082.0
11984.0
12120.0
11066.0
12078.0
11930.0
9494.0
11096.0
15072.0
16980.0
16780.0
14254.0
13676.0
15742.0
14882.0
13058.0
12108.0
9366.0
5466.0
1100.0
642.0
8456.0
17528.0
21894.0
24334.0
26508.0
26606.0
23738.0
20850.0
20070.0
19874.0
19144.0
17160.0
17066.0
22462.0
27272.0
26696.0
23730.0
20364.0
18504.0
17700.0
14872.0
11404.0
9242.0
8966.0
9914.0
9808.0
10564.0
12366.0
11734.0
10524.0
10510.0
11214.0
12510.0
11878.0
10566.0
11374.0
12826.0
13656.0
10634.0
4914.0
4896.0
8184.0
7656.0
6880.0
9210.0
11720.0
10624.0
7336.0
8762.0
15178.0
20710.0
23934.0
24854.0
22608.0
19060.0
17028.0
14878.0
10036.0
7818.0
9912.0
7820.0
3298.0
4700.0
9012.0
11676.0
12116.0
10460.0
10430.0
12668.0
14244.0
15562.0
15976.0
14616.0
13930.0
13152.0
10184.0
8240.0
8988.0
8310.0
6294.0
7522.0
9678.0
9296.0
11128.0
15844.0
16234.0
13426.0
13796.0
14088.0
11418.0
10964.0
11254.0
8274.0
7526.0
10336.0
12190.0
14904.0
17284.0
15034.0
12674.0
13328.0
13650.0
14550.0
17714.0
19864.0
18628.0
15318.0
13380.0
14816.0
16192.0
14200.0
11124.0
9356.0
9502.0
10994.0
10254.0
7828.0
7288.0
5952.0
4476.0
7602.0
10724.0
10680.0
11898.0
13784.0
13706.0
11590.0
8766.0
9814.0
13688.0
13728.0
11412.0
11862.0
14014.0
14626.0
13692.0
12906.0
10878.0
6952.0
5494.0
7502.0
9936.0
12558.0
13912.0
12104.0
10890.0
12956.0
14962.0
15530.0
17324.0
19606.0
19274.0
17092.0
15078.0
13808.0
13276.0
11822.0
9432.0
7792.0
5000.0
1788.0
3406.0
7864.0
9804.0
10396.0
10720.0
10052.0
10360.0
11836.0
12918.0
14322.0
16048.0
16968.0
16816.0
14992.0
11238.0
7396.0
5962.0
6382.0
5772.0
4544.0
5540.0
9540.0
14048.0
13900.0
9240.0
7106.0
9336.0
12594.0
14800.0
14114.0
12068.0
10880.0
9398.0
8660.0
8064.0
4742.0
2998.0
7568.0
15270.0
20040.0
20192.0
20848.0
22638.0
19942.0
15664.0
14876.0
15260.0
15818.0
16684.0
16762.0
16466.0
15178.0
13224.0
12376.0
12286.0
11270.0
6572.0
412.0
530.0
5128.0
6414.0
6418.0
9548.0
12678.0
12242.0
9810.0
8410.0
8458.0
7656.0
4116.0
-12.0
-1738.0
-2042.0
-516.0
4592.0
9010.0
9152.0
7504.0
6230.0
6770.0
8818.0
8840.0
7972.0
10534.0
15444.0
19376.0
20460.0
18098.0
15082.0
13974.0
13962.0
15146.0
17208.0
17844.0
17512.0
16786.0
14512.0
12238.0
10492.0
8796.0
9578.0
11046.0
8986.0
5638.0
3894.0
3628.0
4838.0
5350.0
3076.0
1678.0
5034.0
9100.0
10498.0
13362.0
15684.0
12252.0
9756.0
12114.0
13414.0
13512.0
15018.0
17870.0
21572.0
22992.0
21688.0
19668.0
17266.0
17130.0
18244.0
16808.0
15480.0
14680.0
12568.0
12712.0
15972.0
19870.0
22336.0
20488.0
17264.0
18864.0
23670.0
25448.0
22672.0
18910.0
16122.0
14442.0
15520.0
17616.0
17662.0
17396.0
16774.0
13404.0
9764.0
9016.0
9036.0
7406.0
7352.0
10750.0
12728.0
11832.0
10698.0
8690.0
7800.0
10566.0
12906.0
13264.0
14094.0
13340.0
9926.0
8236.0
9588.0
10342.0
9276.0
7556.0
4792.0
1408.0
-918.0
-2120.0
-2518.0
-784.0
3508.0
6134.0
4512.0
3654.0
4394.0
2688.0
2158.0
4146.0
3912.0
4242.0
7154.0
8184.0
7974.0
9842.0
14846.0
21382.0
23986.0
21634.0
18766.0
18120.0
21268.0
26492.0
30358.0
33126.0
34368.0
33750.0
32370.0
28306.0
23428.0
22704.0
23536.0
22482.0
21192.0
20522.0
19658.0
16524.0
10842.0
7542.0
9098.0
11962.0
13172.0
12410.0
10818.0
10932.0
13640.0
15384.0
13892.0
12152.0
10122.0
6246.0
5184.0
6484.0
4940.0
4848.0
7730.0
8248.0
9848.0
14144.0
15308.0
14600.0
12930.0
7820.0
4916.0
7138.0
9436.0
11544.0
14358.0
14940.0
13430.0
11842.0
10122.0
8406.0
8322.0
10132.0
10004.0
6850.0
5354.0
5090.0
2450.0
-716.0
-3352.0
-4916.0
-3790.0
-2878.0
-634.0
5960.0
9088.0
7180.0
6678.0
5596.0
5974.0
11656.0
13922.0
9646.0
5556.0
3934.0
5388.0
8380.0
9622.0
10372.0
10870.0
9528.0
8598.0
9974.0
10818.0
9050.0
8118.0
8608.0
7266.0
5538.0
2706.0
-696.0
3582.0
11698.0
13264.0
11068.0
8940.0
9276.0
13036.0
12658.0
8890.0
8792.0
9594.0
9730.0
10140.0
8986.0
6700.0
4220.0
3396.0
2936.0
-842.0
-2164.0
2050.0
5926.0
8468.0
8778.0
5782.0
2600.0
348.0
966.0
2218.0
-370.0
768.0
8374.0
12890.0
12180.0
10276.0
10394.0
11696.0
9582.0
6780.0
6680.0
7040.0
7860.0
6974.0
3120.0
520.0
1242.0
6210.0
11474.0
11824.0
12020.0
13040.0
12780.0
15570.0
17586.0
15944.0
16722.0
17686.0
17482.0
18568.0
15898.0
12924.0
18042.0
24868.0
26322.0
25064.0
22296.0
16410.0
10522.0
9610.0
9892.0
4866.0
-1354.0
-2138.0
1004.0
4268.0
6992.0
8876.0
9106.0
9494.0
10822.0
10610.0
10224.0
11142.0
10970.0
11416.0
12586.0
10160.0
7880.0
9170.0
8252.0
5536.0
7264.0
11268.0
12032.0
10444.0
9784.0
8278.0
3758.0
1948.0
6418.0
10810.0
13324.0
17250.0
18156.0
13916.0
10274.0
7954.0
6696.0
10160.0
15390.0
16932.0
16482.0
16648.0
15952.0
12716.0
8558.0
5588.0
2318.0
-854.0
450.0
5006.0
7364.0
8692.0
12018.0
13594.0
10528.0
6260.0
3746.0
3524.0
4128.0
3082.0
3498.0
6842.0
6410.0
2966.0
3018.0
3264.0
316.0
-2950.0
-5478.0
-6192.0
-3792.0
426.0
4858.0
8244.0
10316.0
10016.0
6324.0
3772.0
4722.0
4568.0
2818.0
2554.0
3956.0
6336.0
7330.0
5030.0
1950.0
1348.0
3948.0
5928.0
3882.0
2842.0
4704.0
2254.0
-3170.0
-4304.0
-3694.0
-4078.0
-2554.0
-1332.0
-2736.0
-704.0
6794.0
10476.0
7180.0
6684.0
10706.0
9650.0
2948.0
-2088.0
-2244.0
2292.0
7632.0
8928.0
5964.0
1272.0
-806.0
1750.0
5330.0
8584.0
12486.0
15052.0
14770.0
11726.0
8270.0
7146.0
5372.0
1250.0
-754.0
554.0
2234.0
3070.0
3922.0
4980.0
4358.0
1950.0
-320.0
-1196.0
2282.0
9806.0
14426.0
13264.0
10636.0
9970.0
9108.0
4560.0
-186.0
-154.0
2904.0
7058.0
10962.0
11706.0
12158.0
15156.0
14934.0
9496.0
5610.0
4612.0
2390.0
814.0
2704.0
5138.0
6042.0
7132.0
10942.0
16190.0
17760.0
17002.0
17552.0
15358.0
11240.0
10948.0
12192.0
13710.0
16592.0
17218.0
16384.0
16366.0
14670.0
13412.0
15608.0
18124.0
19050.0
18884.0
16612.0
11622.0
6374.0
4930.0
6998.0
8546.0
9272.0
10910.0
11880.0
10440.0
8826.0
11028.0
16034.0
17826.0
16036.0
15276.0
14460.0
12258.0
10894.0
8226.0
4698.0
4342.0
3154.0
-276.0
-1334.0
-1838.0
244.0
9600.0
17156.0
15086.0
8970.0
5770.0
7248.0
10614.0
14942.0
20008.0
20300.0
17888.0
19300.0
19178.0
15138.0
12354.0
8838.0
4334.0
3776.0
5832.0
5834.0
2582.0
-158.0
1478.0
4654.0
6650.0
9420.0
11894.0
11226.0
9656.0
10582.0
12466.0
12540.0
10918.0
8440.0
6576.0
5852.0
4800.0
5732.0
10214.0
13532.0
14482.0
14770.0
12536.0
9892.0
11034.0
13098.0
12814.0
11870.0
10438.0
7078.0
3334.0
622.0
-926.0
-812.0
-1500.0
-3526.0
-2456.0
728.0
3534.0
7886.0
11184.0
12198.0
14652.0
16252.0
15092.0
13788.0
12590.0
12080.0
10584.0
4800.0
-902.0
-1366.0
2484.0
6988.0
7788.0
5766.0
5408.0
6772.0
8012.0
8856.0
10676.0
13672.0
14218.0
12516.0
12074.0
10028.0
3768.0
-2138.0
-3766.0
-2376.0
-364.0
1896.0
3560.0
3228.0
2466.0
2396.0
2486.0
4306.0
7970.0
10666.0
11022.0
9828.0
8952.0
10012.0
12640.0
13936.0
12004.0
10800.0
12480.0
11662.0
7722.0
5552.0
4090.0
2078.0
2662.0
4852.0
6204.0
8736.0
11258.0
9378.0
5904.0
5544.0
7092.0
9314.0
11074.0
10592.0
9226.0
7170.0
5314.0
5920.0
4882.0
1830.0
2772.0
5376.0
6900.0
9414.0
10258.0
8832.0
7958.0
7272.0
5960.0
2930.0
1200.0
4376.0
4664.0
-1340.0
-5046.0
-4906.0
-3206.0
-198.0
248.0
-314.0
1626.0
2086.0
1466.0
2864.0
2766.0
1412.0
2060.0
1864.0
508.0
1542.0
2734.0
2570.0
4740.0
8058.0
10098.0
13802.0
16786.0
13602.0
8672.0
8086.0
10128.0
11074.0
10138.0
9620.0
10680.0
10962.0
9652.0
7730.0
5554.0
3408.0
896.0
550.0
5118.0
9474.0
10110.0
9914.0
8012.0
4992.0
5398.0
6498.0
3710.0
-14.0
22.0
3108.0
4038.0
1762.0
64.0
-24.0
2110.0
6780.0
10672.0
12664.0
12864.0
10244.0
7122.0
5230.0
3096.0
370.0
-1090.0
1044.0
5298.0
10066.0
16574.0
19942.0
17420.0
16178.0
16478.0
14382.0
13346.0
14520.0
16092.0
16740.0
13334.0
7546.0
4070.0
3380.0
4226.0
5696.0
8158.0
11134.0
12776.0
14412.0
15514.0
13794.0
12630.0
13204.0
11858.0
9086.0
8246.0
9832.0
9720.0
6042.0
4354.0
6244.0
7008.0
5720.0
4082.0
4042.0
6242.0
7976.0
8616.0
9224.0
8286.0
4568.0
520.0
1980.0
8740.0
12100.0
10508.0
9466.0
9432.0
9306.0
8600.0
6560.0
5690.0
7594.0
10930.0
13662.0
11846.0
5782.0
2404.0
3722.0
5080.0
4840.0
4786.0
4754.0
3496.0
2734.0
4762.0
7570.0
9584.0
12458.0
13862.0
11448.0
8794.0
6442.0
3338.0
2374.0
2026.0
134.0
472.0
4334.0
9222.0
11014.0
7728.0
5594.0
7176.0
7036.0
5102.0
4416.0
5492.0
6724.0
5308.0
4042.0
6018.0
9308.0
13858.0
16408.0
14038.0
12876.0
13882.0
12780.0
11046.0
9956.0
9706.0
9178.0
6048.0
3850.0
4700.0
6036.0
6916.0
4406.0
-808.0
-2380.0
-1090.0
-546.0
-74.0
316.0
1218.0
2874.0
1766.0
-2390.0
-3284.0
1144.0
3930.0
2488.0
1554.0
1192.0
-710.0
-3420.0
-5702.0
-4310.0
-182.0
812.0
854.0
4082.0
5190.0
1690.0
1038.0
5576.0
7420.0
4548.0
2822.0
2070.0
-830.0
-3676.0
-3044.0
1184.0
4904.0
5450.0
5316.0
5342.0
4004.0
2020.0
3114.0
8776.0
11302.0
7930.0
8058.0
10470.0
7580.0
3872.0
3904.0
7588.0
11848.0
9882.0
5934.0
6740.0
7080.0
7460.0
10490.0
9202.0
5200.0
4740.0
4336.0
3628.0
5340.0
5294.0
2316.0
1390.0
2572.0
2414.0
2736.0
5324.0
5382.0
2506.0
3836.0
9484.0
13964.0
16118.0
15692.0
13886.0
13598.0
13586.0
13670.0
14986.0
14030.0
10012.0
5758.0
2738.0
2700.0
2510.0
-1384.0
-4052.0
-3692.0
-2830.0
-690.0
674.0
1000.0
4014.0
6838.0
6372.0
4326.0
116.0
-5852.0
-9770.0
-10506.0
-11084.0
-11686.0
-8452.0
-5442.0
-8282.0
-9482.0
-5184.0
-2108.0
482.0
5312.0
8436.0
8858.0
7912.0
6198.0
6204.0
7906.0
7712.0
4568.0
746.0
-1294.0
-1090.0
-970.0
-1920.0
-1002.0
2074.0
3976.0
3990.0
2754.0
2334.0
4968.0
6652.0
5994.0
8028.0
10026.0
7008.0
3096.0
1386.0
-104.0
-1442.0
-860.0
1916.0
5198.0
6756.0
5286.0
3494.0
6314.0
11202.0
10896.0
5296.0
-700.0
-3954.0
-4496.0
-4502.0
-3976.0
-2162.0
-1366.0
-1802.0
-110.0
3442.0
6596.0
10304.0
11790.0
7524.0
4956.0
7428.0
6858.0
4884.0
6714.0
8352.0
9482.0
9898.0
6862.0
6096.0
10022.0
12904.0
13608.0
13004.0
10254.0
5180.0
74.0
-732.0
232.0
-1750.0
-2664.0
-336.0
2410.0
5494.0
6008.0
1502.0
-370.0
6096.0
13880.0
16356.0
16028.0
15136.0
14516.0
16684.0
19682.0
20244.0
18670.0
15792.0
15052.0
17206.0
16450.0
13184.0
12912.0
15514.0
17972.0
18570.0
19190.0
20776.0
19202.0
16180.0
16226.0
15858.0
15596.0
19884.0
24396.0
26306.0
28776.0
30186.0
28484.0
26310.0
25408.0
26660.0
30322.0
33928.0
36070.0
37056.0
36632.0
35516.0
33680.0
30674.0
28916.0
29132.0
29344.0
29256.0
28712.0
28272.0
28534.0
26842.0
22920.0
20616.0
21520.0
22738.0
19766.0
13278.0
7110.0
1880.0
1378.0
7782.0
12744.0
13066.0
13330.0
12568.0
11696.0
14184.0
15330.0
11828.0
9330.0
11636.0
14374.0
12394.0
9074.0
10462.0
14174.0
15836.0
15602.0
13010.0
9394.0
8130.0
7438.0
6820.0
9664.0
13152.0
14352.0
15740.0
15740.0
13206.0
12474.0
13528.0
13536.0
12872.0
10902.0
7948.0
8678.0
13378.0
15516.0
14006.0
13456.0
14344.0
17380.0
23886.0
29198.0
30622.0
29968.0
28922.0
29570.0
29766.0
29098.0
32436.0
36442.0
38870.0
44042.0
46864.0
44744.0
42806.0
39906.0
37880.0
39498.0
41170.0
43450.0
43966.0
39378.0
36198.0
34528.0
30376.0
28016.0
27736.0
27208.0
27640.0
27946.0
26686.0
22950.0
19288.0
20806.0
22764.0
20068.0
19034.0
22568.0
25844.0
26236.0
25640.0
26064.0
24038.0
19256.0
19554.0
22840.0
19668.0
14016.0
12216.0
10056.0
7672.0
9908.0
12478.0
10838.0
8960.0
8568.0
8514.0
10752.0
14062.0
14928.0
15082.0
16546.0
17256.0
16086.0
15372.0
16750.0
16344.0
10752.0
5630.0
5994.0
6874.0
5300.0
6074.0
10020.0
12554.0
13382.0
15950.0
18808.0
16948.0
13044.0
15074.0
20810.0
21638.0
18746.0
17090.0
14298.0
10008.0
9114.0
9904.0
8330.0
8114.0
11008.0
12644.0
11998.0
10260.0
8206.0
7710.0
7610.0
6084.0
4844.0
4938.0
7208.0
12140.0
16178.0
16392.0
13470.0
9380.0
7020.0
6086.0
3362.0
1628.0
4846.0
7678.0
5878.0
3908.0
2522.0
-156.0
-828.0
-346.0
-1096.0
518.0
2998.0
3656.0
6712.0
8926.0
4450.0
1620.0
7008.0
11832.0
10790.0
10646.0
12614.0
10914.0
7724.0
7322.0
7392.0
6130.0
3914.0
2626.0
4590.0
6730.0
5702.0
4058.0
5596.0
9686.0
10552.0
7978.0
8580.0
11248.0
12380.0
13852.0
14070.0
11270.0
8330.0
7026.0
7444.0
7280.0
4536.0
2248.0
2896.0
5248.0
8168.0
12054.0
15332.0
13706.0
9284.0
8522.0
11134.0
14474.0
16372.0
15104.0
13806.0
13636.0
14492.0
18930.0
21304.0
16122.0
9988.0
8310.0
10906.0
15584.0
18482.0
21446.0
26656.0
28668.0
25372.0
21328.0
18768.0
17020.0
15178.0
11704.0
7490.0
6880.0
9902.0
12174.0
13636.0
15780.0
17358.0
18588.0
21106.0
25078.0
27830.0
25374.0
18056.0
11186.0
7946.0
5280.0
2536.0
4858.0
9080.0
9420.0
12320.0
20356.0
27630.0
32640.0
32720.0
27844.0
24596.0
23776.0
23604.0
22864.0
20490.0
20794.0
21612.0
18380.0
18522.0
22124.0
22034.0
22626.0
25272.0
25288.0
24940.0
25806.0
27076.0
29510.0
30966.0
29744.0
27134.0
24508.0
23720.0
24334.0
23202.0
20536.0
18940.0
17854.0
15606.0
13616.0
13652.0
13470.0
10246.0
6090.0
3890.0
3008.0
4200.0
8082.0
10198.0
8564.0
6960.0
7446.0
8550.0
9772.0
14186.0
21086.0
24258.0
26210.0
32262.0
36284.0
34840.0
31226.0
25622.0
22052.0
23032.0
21308.0
16406.0
16604.0
21592.0
23772.0
21858.0
20600.0
20484.0
19258.0
17994.0
16726.0
15062.0
14808.0
13572.0
7698.0
610.0
-2432.0
-862.0
3976.0
10342.0
15380.0
18174.0
19004.0
17256.0
15176.0
14686.0
14392.0
15888.0
18938.0
18338.0
14424.0
11236.0
9368.0
6918.0
2966.0
1754.0
4530.0
5042.0
2650.0
664.0
-366.0
1244.0
3728.0
5020.0
7594.0
8962.0
7538.0
6912.0
4684.0
802.0
1818.0
6094.0
8238.0
7966.0
4824.0
1100.0
1758.0
3972.0
3780.0
4836.0
7094.0
6944.0
7278.0
9206.0
10340.0
12550.0
15216.0
15138.0
14000.0
13422.0
12814.0
12442.0
12766.0
13962.0
14996.0
15228.0
14890.0
12154.0
7364.0
5274.0
6512.0
5490.0
1976.0
3164.0
7320.0
6006.0
3264.0
5344.0
7794.0
8320.0
8612.0
8690.0
9838.0
13130.0
17886.0
20144.0
16544.0
12986.0
14040.0
16050.0
18704.0
22304.0
23076.0
20016.0
15832.0
15548.0
20374.0
23824.0
23522.0
23102.0
22022.0
19154.0
18326.0
20534.0
20266.0
17462.0
18560.0
20648.0
17700.0
14406.0
14180.0
14598.0
14912.0
12356.0
6866.0
5018.0
7024.0
8022.0
8308.0
8836.0
9706.0
12176.0
13826.0
12026.0
10338.0
11520.0
12078.0
9102.0
5792.0
5610.0
5426.0
3058.0
3376.0
7024.0
7904.0
4974.0
2768.0
4720.0
8480.0
8356.0
7576.0
12384.0
17170.0
17410.0
16584.0
13100.0
7646.0
7168.0
8930.0
7708.0
7412.0
8732.0
8590.0
8732.0
9318.0
8276.0
6434.0
5098.0
5590.0
6910.0
5852.0
5022.0
7930.0
11034.0
11696.0
12014.0
12696.0
12148.0
11764.0
14422.0
15676.0
11636.0
8702.0
8808.0
7926.0
8846.0
12176.0
14170.0
15038.0
13288.0
8332.0
5540.0
6988.0
9446.0
9972.0
8306.0
6070.0
3450.0
1252.0
1636.0
3656.0
5380.0
6538.0
7188.0
7340.0
5882.0
2200.0
-1148.0
-1052.0
1586.0
2344.0
772.0
660.0
1550.0
1174.0
1072.0
2804.0
5532.0
6620.0
4056.0
600.0
704.0
3396.0
5032.0
7246.0
11446.0
12538.0
10418.0
10862.0
13502.0
15724.0
16012.0
13166.0
11040.0
10888.0
8484.0
5132.0
3926.0
2892.0
370.0
-1220.0
-26.0
-164.0
-2918.0
-2648.0
810.0
5026.0
9406.0
9358.0
6200.0
6658.0
9364.0
10874.0
10226.0
9398.0
14154.0
20408.0
18456.0
11732.0
8202.0
8216.0
8966.0
8992.0
9016.0
9324.0
9482.0
10384.0
11812.0
13096.0
14790.0
16862.0
19366.0
21754.0
22534.0
22182.0
21734.0
21236.0
21274.0
22254.0
24018.0
27086.0
31312.0
34372.0
35036.0
35630.0
37642.0
38858.0
37264.0
33834.0
29932.0
25332.0
21098.0
18704.0
16560.0
15116.0
16298.0
17238.0
17632.0
18880.0
15552.0
9084.0
8412.0
9778.0
7742.0
7350.0
7996.0
7978.0
11646.0
13488.0
9906.0
11102.0
16172.0
17158.0
18126.0
18672.0
14964.0
13602.0
16124.0
17800.0
20398.0
25060.0
29784.0
34926.0
40764.0
45406.0
47082.0
46450.0
43662.0
38826.0
36068.0
35728.0
33526.0
30214.0
27874.0
26834.0
26808.0
25838.0
26014.0
28588.0
29304.0
30238.0
34982.0
41586.0
51988.0
65932.0
75712.0
78360.0
76340.0
72102.0
69294.0
70096.0
72234.0
72546.0
70372.0
66556.0
63100.0
61440.0
59794.0
57328.0
54750.0
52018.0
49870.0
45114.0
36496.0
32268.0
32920.0
31736.0
30890.0
32086.0
34432.0
37606.0
36318.0
32382.0
32212.0
33348.0
36214.0
40826.0
40516.0
38240.0
38032.0
34204.0
28348.0
27520.0
29392.0
27706.0
23026.0
21258.0
23876.0
25934.0
23720.0
18838.0
15856.0
16172.0
16754.0
16730.0
17598.0
18738.0
20816.0
27296.0
35620.0
38892.0
39554.0
43214.0
47282.0
50446.0
53528.0
54204.0
53408.0
51174.0
46946.0
47446.0
52650.0
54022.0
53062.0
55354.0
58896.0
60386.0
59698.0
58326.0
57696.0
58144.0
57712.0
54204.0
50040.0
46900.0
42194.0
37160.0
34874.0
34002.0
31460.0
26248.0
23196.0
25536.0
27426.0
26098.0
23110.0
17484.0
13096.0
12320.0
10284.0
8392.0
10374.0
13728.0
16258.0
16468.0
16020.0
18366.0
18820.0
14634.0
10912.0
9250.0
10516.0
13052.0
10256.0
6632.0
9486.0
13640.0
15796.0
15676.0
11472.0
9346.0
12030.0
13006.0
12260.0
11576.0
9068.0
7318.0
7520.0
7366.0
8996.0
13470.0
15814.0
13332.0
10068.0
10062.0
10680.0
7934.0
4702.0
4314.0
4212.0
5694.0
11718.0
15202.0
13426.0
13372.0
12734.0
9082.0
8824.0
10124.0
9398.0
8704.0
6484.0
6526.0
13394.0
19032.0
19336.0
18630.0
18000.0
18378.0
20396.0
23478.0
27454.0
28902.0
26904.0
25144.0
23594.0
21014.0
19204.0
20154.0
24106.0
28424.0
29904.0
28558.0
26932.0
25930.0
23636.0
21080.0
22392.0
27602.0
32582.0
33560.0
31410.0
31340.0
34406.0
37534.0
40592.0
44930.0
50778.0
57946.0
65528.0
71370.0
74122.0
76768.0
80272.0
79646.0
76164.0
75932.0
76958.0
76478.0
76858.0
76640.0
73276.0
70634.0
71780.0
72758.0
69904.0
64490.0
58790.0
54834.0
53732.0
53532.0
51612.0
48494.0
46964.0
47544.0
49092.0
51146.0
50662.0
47532.0
47504.0
48638.0
45258.0
40162.0
36884.0
36678.0
39212.0
41278.0
43116.0
43842.0
41478.0
40940.0
41138.0
36600.0
33054.0
34202.0
35450.0
36198.0
38064.0
38642.0
34032.0
28038.0
28280.0
31304.0
32282.0
32776.0
31084.0
29446.0
32298.0
35036.0
36028.0
37600.0
38374.0
39570.0
40304.0
37718.0
37452.0
43048.0
47782.0
47102.0
44202.0
42864.0
43436.0
45888.0
49354.0
50454.0
49730.0
51636.0
56168.0
59718.0
60364.0
58898.0
58076.0
60686.0
66682.0
72128.0
74024.0
74078.0
74022.0
73592.0
73396.0
73406.0
72916.0
73788.0
77050.0
80508.0
84778.0
90028.0
90200.0
87474.0
92642.0
100974.0
101498.0
99756.0
101926.0
104396.0
106706.0
109190.0
109202.0
107556.0
105496.0
101030.0
92748.0
82858.0
76716.0
75270.0
72074.0
64118.0
54392.0
45068.0
38762.0
36896.0
36626.0
36374.0
35912.0
36022.0
39136.0
41156.0
38114.0
36054.0
36592.0
34018.0
28186.0
23828.0
25228.0
29602.0
29930.0
28134.0
28082.0
29186.0
32494.0
34360.0
31960.0
32518.0
37550.0
40468.0
40326.0
40144.0
40754.0
41120.0
41776.0
41970.0
38468.0
35830.0
38404.0
39842.0
38690.0
37386.0
33102.0
27682.0
24036.0
22182.0
23974.0
25688.0
23900.0
22270.0
20350.0
18556.0
21760.0
26590.0
26914.0
24172.0
22398.0
22860.0
23486.0
21964.0
18634.0
16528.0
18132.0
20042.0
19036.0
18040.0
17368.0
16116.0
17276.0
19138.0
19668.0
22298.0
24150.0
21314.0
19164.0
18990.0
16146.0
13020.0
13670.0
16206.0
18688.0
21754.0
24432.0
23498.0
18852.0
14902.0
14662.0
17098.0
19022.0
18562.0
16976.0
15284.0
14206.0
14228.0
12626.0
10052.0
11380.0
15202.0
16584.0
14790.0
13738.0
16578.0
18016.0
15470.0
15644.0
17188.0
15318.0
13440.0
12616.0
13012.0
14702.0
12226.0
7762.0
8020.0
10114.0
11026.0
10824.0
8278.0
6534.0
8758.0
11268.0
12192.0
15446.0
18444.0
13880.0
7204.0
6864.0
8442.0
8312.0
8612.0
9524.0
11226.0
12350.0
13070.0
16560.0
19688.0
19914.0
20370.0
20220.0
19598.0
22684.0
27404.0
27730.0
23926.0
21144.0
20168.0
18470.0
17464.0
18928.0
19974.0
16370.0
10120.0
7372.0
5576.0
2078.0
2350.0
2882.0
-540.0
-2216.0
-3906.0
-6136.0
-2588.0
2632.0
4866.0
4580.0
1896.0
1874.0
3434.0
1688.0
2126.0
5808.0
7728.0
8772.0
10532.0
13720.0
16712.0
17948.0
21228.0
24772.0
23448.0
20482.0
21092.0
26024.0
28626.0
24206.0
22216.0
26394.0
27024.0
23958.0
23336.0
23302.0
22420.0
24122.0
28104.0
31012.0
33148.0
35028.0
37738.0
44950.0
52650.0
56158.0
60202.0
64674.0
65828.0
63100.0
54508.0
46364.0
46254.0
49556.0
54048.0
60512.0
66672.0
73622.0
80536.0
84582.0
84570.0
82284.0
85364.0
89782.0
85720.0
82364.0
83478.0
79386.0
72832.0
67140.0
62094.0
62162.0
61736.0
55838.0
51854.0
51762.0
52272.0
51796.0
48894.0
46232.0
46316.0
48284.0
51362.0
51980.0
47962.0
44040.0
43554.0
44364.0
44826.0
44832.0
43702.0
42200.0
41172.0
39606.0
38214.0
37116.0
35036.0
34920.0
37576.0
38862.0
38570.0
37784.0
37436.0
40260.0
42560.0
39912.0
37368.0
37826.0
37620.0
37340.0
39826.0
43388.0
45850.0
46704.0
45308.0
43362.0
42720.0
42792.0
45528.0
51106.0
54996.0
57856.0
60960.0
61182.0
60780.0
61986.0
62456.0
63376.0
63946.0
61690.0
60656.0
62026.0
61830.0
60622.0
60776.0
61656.0
59360.0
50022.0
38708.0
34724.0
36338.0
34972.0
29846.0
25730.0
23670.0
22186.0
21426.0
22014.0
22124.0
19942.0
19370.0
23062.0
24988.0
23354.0
24432.0
27836.0
28818.0
26282.0
19838.0
13862.0
14336.0
17426.0
18724.0
19978.0
19500.0
17160.0
18736.0
22974.0
23414.0
20802.0
19574.0
20434.0
20990.0
20458.0
21458.0
24530.0
26988.0
27396.0
26012.0
24922.0
25624.0
26714.0
27660.0
27316.0
23650.0
19198.0
16558.0
15668.0
17276.0
19956.0
21426.0
21842.0
22440.0
24766.0
26828.0
26498.0
25118.0
20466.0
14412.0
14870.0
18550.0
19344.0
18982.0
17090.0
16218.0
20960.0
26254.0
27220.0
26590.0
28138.0
30456.0
28618.0
26410.0
29550.0
33390.0
36548.0
39690.0
38440.0
37188.0
39740.0
40546.0
40596.0
40562.0
38192.0
39778.0
43216.0
40072.0
38742.0
44506.0
46832.0
44572.0
43910.0
42946.0
41008.0
41576.0
45156.0
49400.0
50348.0
48304.0
48814.0
51518.0
52104.0
50944.0
48308.0
43656.0
39722.0
38638.0
39464.0
39872.0
37858.0
33934.0
31098.0
31202.0
32082.0
32606.0
35190.0
37516.0
34978.0
30252.0
29174.0
34006.0
41086.0
44864.0
45250.0
42654.0
38234.0
37120.0
36662.0
35334.0
41202.0
49038.0
49448.0
48474.0
47704.0
45726.0
48020.0
50568.0
49664.0
51500.0
54738.0
56552.0
60506.0
65928.0
70648.0
73632.0
73536.0
73752.0
77538.0
82764.0
86064.0
85482.0
82656.0
81720.0
84086.0
86076.0
82680.0
77540.0
79390.0
85526.0
86782.0
82834.0
78668.0
76042.0
73724.0
71440.0
69340.0
65444.0
60578.0
58674.0
59796.0
61720.0
62710.0
62240.0
62124.0
61898.0
60410.0
59254.0
58436.0
59816.0
65490.0
69958.0
70232.0
69290.0
67176.0
64700.0
63838.0
64372.0
65960.0
64700.0
58122.0
52952.0
54600.0
59208.0
60438.0
58558.0
59102.0
61494.0
61034.0
57580.0
53144.0
51410.0
53664.0
55234.0
55846.0
57232.0
56608.0
56396.0
59840.0
62576.0
62848.0
62662.0
61498.0
60490.0
61666.0
61780.0
57412.0
52690.0
52186.0
53254.0
53308.0
53380.0
53760.0
54806.0
56332.0
55824.0
53202.0
52786.0
55820.0
57214.0
55694.0
55130.0
54684.0
53674.0
53870.0
52808.0
51422.0
52474.0
52768.0
54062.0
58902.0
61196.0
60842.0
63984.0
69814.0
73662.0
72538.0
68120.0
65770.0
67020.0
68736.0
66866.0
61826.0
60812.0
65736.0
68646.0
65538.0
59924.0
54874.0
53246.0
56366.0
58062.0
54900.0
53236.0
53202.0
50878.0
51164.0
54144.0
55384.0
58490.0
63000.0
64768.0
66072.0
67108.0
66616.0
66230.0
66930.0
69060.0
69250.0
66636.0
67288.0
71208.0
75744.0
79656.0
77166.0
72154.0
73062.0
73828.0
69768.0
64414.0
60420.0
61230.0
61790.0
55240.0
49668.0
48628.0
45286.0
42320.0
43958.0
44944.0
40748.0
35088.0
34344.0
36150.0
34862.0
32884.0
31710.0
29708.0
29016.0
28840.0
27426.0
27362.0
26730.0
23448.0
22824.0
26198.0
29076.0
30676.0
31172.0
28764.0
24590.0
21620.0
19916.0
18096.0
16714.0
17036.0
18754.0
19932.0
18688.0
16948.0
17516.0
16518.0
12430.0
12236.0
14120.0
11464.0
11634.0
17486.0
18894.0
17820.0
21328.0
24590.0
24678.0
23152.0
19930.0
18086.0
18642.0
19138.0
21208.0
25854.0
29746.0
30792.0
30344.0
29580.0
26554.0
21554.0
18304.0
16722.0
14990.0
13742.0
15350.0
20786.0
22868.0
17874.0
16398.0
21232.0
23134.0
22038.0
21950.0
21102.0
17930.0
14204.0
14714.0
19404.0
20758.0
16762.0
12160.0
10386.0
11906.0
13200.0
12252.0
12204.0
13482.0
13238.0
12440.0
13968.0
16388.0
16900.0
16270.0
15156.0
14360.0
15646.0
16372.0
14756.0
12536.0
10244.0
11592.0
16030.0
15862.0
14040.0
15392.0
15212.0
14144.0
14072.0
13002.0
14044.0
17306.0
19156.0
19908.0
18544.0
14878.0
12440.0
13188.0
15346.0
14688.0
12906.0
14742.0
16280.0
15094.0
14686.0
14948.0
17158.0
22550.0
25886.0
24536.0
22506.0
23182.0
23886.0
20968.0
16404.0
11908.0
9900.0
14080.0
17308.0
13562.0
9884.0
8148.0
5084.0
3724.0
4962.0
4980.0
2810.0
3012.0
8624.0
14228.0
15322.0
12692.0
8216.0
6916.0
7910.0
4820.0
2016.0
3968.0
5192.0
4238.0
4336.0
4890.0
3058.0
568.0
2428.0
4772.0
2972.0
3288.0
6006.0
5752.0
6382.0
9928.0
12222.0
11992.0
10616.0
10534.0
10618.0
7658.0
4762.0
5284.0
7190.0
7582.0
5818.0
5024.0
6682.0
8846.0
11812.0
14634.0
16358.0
18926.0
19680.0
17122.0
15148.0
12690.0
8580.0
6928.0
8868.0
12118.0
14140.0
14120.0
13858.0
13852.0
14064.0
13774.0
10504.0
6140.0
2896.0
-556.0
-500.0
4866.0
9078.0
11530.0
15194.0
15588.0
11588.0
8758.0
8114.0
8624.0
11538.0
15320.0
17128.0
16214.0
13236.0
10628.0
9820.0
9944.0
10532.0
10066.0
7128.0
3612.0
1862.0
2628.0
5902.0
11824.0
18376.0
19548.0
15326.0
13250.0
14534.0
15834.0
16518.0
16668.0
17084.0
16778.0
16858.0
21268.0
23254.0
17414.0
12442.0
10828.0
8532.0
6398.0
3830.0
940.0
-1324.0
-2776.0
-672.0
1768.0
604.0
-808.0
-1700.0
-338.0
3710.0
4258.0
4316.0
7692.0
8618.0
8146.0
8566.0
7390.0
5970.0
4210.0
2924.0
4926.0
7852.0
10630.0
12616.0
12352.0
12980.0
14454.0
15048.0
15716.0
14384.0
11694.0
10044.0
8684.0
9124.0
10342.0
10720.0
12352.0
12002.0
9128.0
8800.0
9062.0
9328.0
11866.0
13014.0
13146.0
15548.0
17268.0
16958.0
18218.0
23172.0
28984.0
31128.0
30444.0
31038.0
33892.0
37098.0
37800.0
35056.0
31484.0
30008.0
31440.0
34384.0
35982.0
35980.0
37942.0
41642.0
43004.0
43540.0
45414.0
45732.0
45290.0
46130.0
45706.0
44138.0
43482.0
42424.0
40126.0
38702.0
39390.0
39098.0
35816.0
32172.0
29320.0
28342.0
30630.0
32348.0
31350.0
29602.0
27624.0
27324.0
29388.0
30606.0
28830.0
24286.0
21528.0
23660.0
25152.0
24184.0
27434.0
36320.0
44280.0
47656.0
50352.0
55632.0
63760.0
75606.0
87680.0
98750.0
113304.0
124992.0
127800.0
130574.0
133942.0
130294.0
124604.0
121900.0
115936.0
104300.0
93674.0
85998.0
76928.0
68744.0
66070.0
66886.0
69314.0
72454.0
73430.0
71212.0
66786.0
62418.0
59584.0
57478.0
57092.0
58890.0
59274.0
55554.0
50454.0
48512.0
46926.0
40544.0
33506.0
30340.0
28830.0
26332.0
22482.0
20926.0
22408.0
21626.0
19644.0
19448.0
19208.0
21258.0
25978.0
28146.0
28352.0
30218.0
32888.0
34420.0
37400.0
43968.0
48324.0
49736.0
55416.0
62796.0
67644.0
72610.0
75766.0
77330.0
81186.0
83816.0
83994.0
84782.0
82966.0
77206.0
73092.0
72520.0
72818.0
74472.0
78264.0
81642.0
86588.0
97002.0
108074.0
115536.0
123028.0
131976.0
141384.0
151808.0
159870.0
160748.0
155572.0
148726.0
141908.0
132078.0
116398.0
100556.0
92354.0
88612.0
81522.0
69918.0
57946.0
49932.0
44560.0
39218.0
37576.0
38452.0
35288.0
30474.0
27724.0
26064.0
26752.0
28538.0
29248.0
30726.0
32368.0
32768.0
31664.0
27924.0
24366.0
23374.0
23140.0
23506.0
23112.0
21218.0
20618.0
18078.0
12018.0
11032.0
15140.0
16466.0
17842.0
22594.0
26704.0
30232.0
33620.0
34348.0
33662.0
31224.0
25744.0
21640.0
20614.0
20558.0
21316.0
20680.0
18370.0
19338.0
23686.0
26256.0
24650.0
20988.0
18770.0
17736.0
15494.0
13036.0
12300.0
12952.0
13942.0
14578.0
14078.0
12180.0
10790.0
10986.0
9868.0
6142.0
3404.0
3436.0
3514.0
2736.0
3994.0
8428.0
14232.0
18598.0
19588.0
20164.0
22244.0
21282.0
17284.0
15186.0
15736.0
19228.0
24670.0
28874.0
32174.0
31938.0
25346.0
19722.0
19308.0
19670.0
20154.0
20856.0
19860.0
19216.0
20000.0
20436.0
20594.0
18686.0
13690.0
12082.0
16148.0
18184.0
16322.0
14994.0
13554.0
12232.0
14178.0
17510.0
19324.0
19908.0
18718.0
16136.0
16462.0
21432.0
25790.0
26174.0
25018.0
23504.0
23600.0
26782.0
26914.0
22870.0
22848.0
26902.0
29022.0
27614.0
23160.0
19186.0
18388.0
18074.0
18426.0
21238.0
23514.0
23486.0
22764.0
22906.0
23878.0
23348.0
21314.0
19464.0
16660.0
15092.0
18074.0
21452.0
22392.0
22860.0
22086.0
20736.0
21230.0
21844.0
21030.0
19410.0
17566.0
15540.0
11382.0
6454.0
5868.0
9330.0
13528.0
16148.0
14500.0
11162.0
10562.0
10546.0
9446.0
9122.0
9504.0
11100.0
14522.0
16002.0
13824.0
12280.0
12440.0
11476.0
11008.0
12990.0
16048.0
19548.0
21102.0
19984.0
20328.0
21512.0
21896.0
23774.0
24466.0
23262.0
23744.0
21778.0
15766.0
11174.0
8250.0
8006.0
12024.0
13776.0
8902.0
956.0
-2256.0
4054.0
10586.0
9212.0
7092.0
7288.0
6968.0
7524.0
6572.0
4620.0
6600.0
8176.0
7460.0
8526.0
9028.0
10290.0
14498.0
15050.0
12894.0
12922.0
11024.0
7846.0
8442.0
10830.0
12526.0
13724.0
14032.0
13700.0
13978.0
14088.0
11748.0
10734.0
15052.0
18372.0
17874.0
17982.0
16690.0
14042.0
15126.0
17304.0
16594.0
15048.0
15004.0
14830.0
10254.0
2626.0
-2182.0
-2438.0
1984.0
7538.0
7792.0
5940.0
7166.0
8444.0
8200.0
6180.0
1100.0
-2472.0
-1498.0
-704.0
-2330.0
-3712.0
-3294.0
-1218.0
10.0
-1940.0
-3856.0
-2864.0
-768.0
2474.0
6048.0
6386.0
5514.0
6206.0
6082.0
5088.0
5326.0
6590.0
7158.0
5380.0
2948.0
748.0
-3400.0
-5776.0
-2602.0
2104.0
7614.0
14376.0
16152.0
12050.0
9040.0
9498.0
11176.0
12994.0
14104.0
13626.0
13508.0
14772.0
12654.0
6380.0
3362.0
5152.0
7804.0
11036.0
11608.0
7442.0
6144.0
9582.0
11858.0
14594.0
18122.0
17022.0
14862.0
16618.0
17208.0
13082.0
7138.0
3010.0
2906.0
5026.0
7164.0
10328.0
12606.0
11138.0
8250.0
6152.0
5222.0
6270.0
7376.0
6700.0
5678.0
4450.0
2726.0
1828.0
1194.0
402.0
1666.0
4796.0
5844.0
4672.0
6832.0
11924.0
12210.0
7660.0
4378.0
3072.0
3000.0
4094.0
4964.0
5782.0
5898.0
5144.0
5894.0
6450.0
5224.0
5496.0
8390.0
13840.0
20010.0
20986.0
17056.0
13578.0
11188.0
8926.0
6134.0
3246.0
3236.0
4840.0
4322.0
2682.0
2546.0
5760.0
10398.0
10604.0
7576.0
6504.0
5590.0
3724.0
2918.0
1602.0
128.0
844.0
2992.0
6564.0
9996.0
10406.0
10720.0
12336.0
12630.0
12684.0
11530.0
7566.0
6940.0
11664.0
15068.0
15246.0
14632.0
13166.0
11238.0
9496.0
7118.0
5842.0
6728.0
5518.0
2052.0
580.0
-170.0
-158.0
2776.0
3598.0
-140.0
-3642.0
-3280.0
1554.0
4918.0
2516.0
832.0
1822.0
3192.0
7426.0
10106.0
7142.0
4310.0
2674.0
1030.0
2512.0
5922.0
7514.0
5336.0
1128.0
1626.0
7022.0
8514.0
3256.0
-2080.0
-1838.0
1576.0
3372.0
4032.0
4298.0
2744.0
1034.0
84.0
-1512.0
-368.0
5770.0
10158.0
8528.0
5238.0
3760.0
5644.0
10984.0
13672.0
10434.0
6758.0
4856.0
2328.0
194.0
-1154.0
-3048.0
-3228.0
-1360.0
-648.0
132.0
1812.0
964.0
-1416.0
-2184.0
-768.0
2638.0
4716.0
4698.0
6406.0
7742.0
4846.0
-620.0
-3142.0
2034.0
8152.0
7842.0
6644.0
5126.0
1238.0
774.0
1312.0
-180.0
1376.0
3658.0
3364.0
2224.0
-160.0
-2412.0
-2278.0
1958.0
8576.0
9752.0
6708.0
5534.0
3468.0
1170.0
580.0
-2114.0
-6062.0
-8920.0
-9496.0
-6164.0
-2012.0
180.0
-1254.0
-6078.0
-6890.0
-2668.0
946.0
4964.0
7856.0
5366.0
700.0
-2378.0
-4110.0
-5934.0
-7214.0
-4684.0
396.0
2660.0
48.0
-3842.0
-3276.0
1026.0
3770.0
4048.0
3480.0
4106.0
6632.0
7340.0
3366.0
-3374.0
-6994.0
-3916.0
-308.0
-582.0
228.0
2164.0
574.0
-2034.0
-1866.0
-1264.0
-1690.0
706.0
6060.0
8866.0
8888.0
9174.0
7486.0
2616.0
-326.0
1708.0
4766.0
5800.0
6082.0
5222.0
2660.0
310.0
-364.0
1726.0
4270.0
2694.0
-700.0
-1078.0
1448.0
5252.0
8544.0
9422.0
6644.0
1174.0
-1260.0
1658.0
3178.0
-114.0
-1794.0
946.0
706.0
-3864.0
-4342.0
-2172.0
-3972.0
-5262.0
-2760.0
-278.0
1894.0
4016.0
3778.0
1164.0
-1226.0
-420.0
3534.0
6272.0
5068.0
3442.0
4634.0
6200.0
6292.0
5490.0
4086.0
3220.0
1262.0
-2246.0
-2782.0
-1866.0
-1540.0
1036.0
1556.0
-628.0
112.0
-1010.0
-5254.0
-6070.0
-5790.0
-6682.0
-7194.0
-8188.0
-8444.0
-8662.0
-10322.0
-11438.0
-11856.0
-8832.0
-1408.0
2920.0
2600.0
80.0
-3992.0
-1958.0
4810.0
2976.0
-3526.0
-3128.0
-212.0
-858.0
-3542.0
-5324.0
-3100.0
792.0
1642.0
1508.0
2198.0
2422.0
3384.0
5048.0
6236.0
6966.0
6752.0
7520.0
9326.0
7844.0
5220.0
5850.0
6158.0
3796.0
2590.0
3620.0
3624.0
2718.0
3628.0
3668.0
478.0
-2294.0
-3876.0
-5012.0
-4174.0
-4110.0
-6164.0
-5338.0
-840.0
2226.0
2384.0
2970.0
4172.0
2892.0
-204.0
-3560.0
-6708.0
-7218.0
-5594.0
-4956.0
-6234.0
-9018.0
-9584.0
-4188.0
4654.0
11698.0
13696.0
13090.0
13586.0
12022.0
7032.0
3264.0
2570.0
3170.0
1758.0
170.0
4802.0
10502.0
9192.0
6004.0
5116.0
4480.0
4634.0
4410.0
2356.0
1954.0
4266.0
5718.0
5338.0
4006.0
1308.0
-418.0
902.0
1542.0
-602.0
-2924.0
-3138.0
-1518.0
-1870.0
-3274.0
588.0
5870.0
5170.0
2688.0
3556.0
4318.0
1322.0
-1492.0
-652.0
-248.0
492.0
5658.0
9676.0
8794.0
5322.0
-304.0
-4666.0
-5606.0
-5656.0
-5124.0
-4352.0
-2594.0
798.0
2258.0
3088.0
4892.0
3310.0
756.0
1466.0
2274.0
2738.0
5630.0
9608.0
11170.0
9802.0
7262.0
2830.0
-2264.0
-3776.0
-3180.0
-2856.0
-1952.0
-2324.0
-3998.0
-3842.0
-2994.0
-4492.0
-6882.0
-5080.0
1236.0
6004.0
7148.0
7390.0
7826.0
8552.0
9564.0
11360.0
12732.0
10480.0
8016.0
10060.0
11124.0
7216.0
3458.0
2596.0
3406.0
4570.0
2704.0
-2146.0
-5102.0
-7450.0
-12014.0
-12404.0
-7372.0
-6412.0
-9630.0
-8596.0
-3720.0
-608.0
-504.0
-2492.0
-6208.0
-9400.0
-8800.0
-6104.0
-5250.0
-5248.0
-4280.0
-2860.0
-356.0
3994.0
9502.0
14108.0
15532.0
14954.0
14384.0
12396.0
9048.0
7062.0
6090.0
5114.0
5970.0
8334.0
9486.0
9208.0
8422.0
8348.0
10134.0
10776.0
7642.0
4596.0
4906.0
6086.0
4924.0
1994.0
1186.0
3522.0
3958.0
-276.0
-4536.0
-4458.0
-1664.0
832.0
2554.0
3676.0
4014.0
3692.0
3010.0
2764.0
3714.0
5694.0
7754.0
8158.0
6142.0
3280.0
238.0
-3124.0
-3346.0
2504.0
9952.0
12850.0
10850.0
7270.0
5500.0
4596.0
226.0
-4760.0
-5324.0
-5370.0
-6042.0
-2900.0
-468.0
-4748.0
-10474.0
-9910.0
-4086.0
-52.0
1164.0
4068.0
7392.0
8642.0
7982.0
4128.0
2310.0
8368.0
14092.0
12872.0
9850.0
8094.0
7940.0
9202.0
8018.0
4940.0
3896.0
2680.0
-396.0
-2114.0
-1984.0
-1650.0
-702.0
-44.0
-1998.0
-4430.0
-4148.0
-4716.0
-7732.0
-7352.0
-4076.0
-3112.0
-2954.0
-2096.0
-128.0
3922.0
5522.0
4386.0
5700.0
6746.0
5906.0
5966.0
3784.0
-326.0
-654.0
1738.0
2432.0
1508.0
2390.0
4644.0
4490.0
4130.0
4714.0
2400.0
-260.0
-494.0
62.0
2678.0
5768.0
6020.0
3958.0
440.0
-246.0
3608.0
6686.0
8830.0
9736.0
6456.0
4172.0
4670.0
4384.0
5310.0
6332.0
5668.0
6166.0
5950.0
4056.0
1806.0
-2274.0
-3764.0
-1172.0
-2086.0
-4706.0
-3172.0
-682.0
294.0
-56.0
-1972.0
-4112.0
-4894.0
-1916.0
2434.0
1666.0
-858.0
-292.0
820.0
4148.0
8732.0
8580.0
8120.0
10650.0
10672.0
8964.0
7688.0
5446.0
4370.0
3978.0
3062.0
6130.0
12088.0
15114.0
15964.0
15822.0
14362.0
16116.0
21000.0
21500.0
17850.0
14778.0
10692.0
6890.0
7512.0
9446.0
8866.0
5990.0
2996.0
3756.0
6462.0
6054.0
4922.0
5346.0
3956.0
1152.0
696.0
1530.0
894.0
1776.0
6666.0
11030.0
12278.0
11442.0
8370.0
6316.0
6362.0
3360.0
-2082.0
-6162.0
-9032.0
-9186.0
-6426.0
-3822.0
-1108.0
2828.0
6250.0
7400.0
8402.0
12706.0
16656.0
16304.0
15502.0
13750.0
7768.0
2708.0
1198.0
600.0
1770.0
3510.0
3738.0
4800.0
7040.0
9118.0
9730.0
7226.0
5146.0
5308.0
3406.0
872.0
960.0
1202.0
814.0
430.0
1090.0
4364.0
6516.0
5932.0
6882.0
9066.0
8948.0
4806.0
-1070.0
-2880.0
-2182.0
-3178.0
-2238.0
464.0
498.0
-876.0
-1250.0
706.0
3478.0
3808.0
4986.0
8546.0
9088.0
5964.0
2082.0
46.0
3010.0
7984.0
9346.0
7174.0
3458.0
-410.0
-3176.0
-4258.0
-2312.0
2244.0
5714.0
7152.0
9242.0
11496.0
11438.0
9812.0
7144.0
3374.0
2084.0
4170.0
4976.0
3982.0
4584.0
5020.0
1840.0
-1748.0
-1834.0
-880.0
-476.0
1274.0
3350.0
4032.0
3184.0
36.0
-2826.0
-862.0
2778.0
1644.0
-436.0
2324.0
3828.0
746.0
118.0
2664.0
5056.0
7026.0
5784.0
1980.0
-368.0
-364.0
2688.0
4610.0
2330.0
2872.0
6630.0
8118.0
9362.0
10748.0
10948.0
9822.0
4992.0
408.0
-738.0
-2794.0
-3168.0
-110.0
134.0
122.0
4108.0
5904.0
3364.0
1890.0
2844.0
3926.0
4702.0
5816.0
5836.0
3300.0
2446.0
7074.0
10596.0
8974.0
9272.0
11648.0
11168.0
11182.0
11258.0
9070.0
9908.0
12434.0
11972.0
10630.0
7664.0
4182.0
4984.0
6714.0
6156.0
5464.0
4034.0
1924.0
924.0
968.0
2694.0
5600.0
7016.0
7512.0
9284.0
10136.0
7492.0
3764.0
2108.0
4142.0
8572.0
9942.0
8756.0
9874.0
9762.0
5412.0
794.0
-1202.0
1034.0
4016.0
2240.0
456.0
2896.0
6044.0
8424.0
8276.0
6066.0
6374.0
5506.0
1046.0
540.0
2426.0
450.0
-280.0
2058.0
3448.0
7466.0
13644.0
14760.0
13334.0
13350.0
11528.0
9068.0
7674.0
3740.0
-180.0
782.0
2306.0
1180.0
1724.0
2860.0
836.0
1466.0
6766.0
9764.0
11128.0
12322.0
9724.0
6830.0
4982.0
910.0
-394.0
3394.0
7850.0
11054.0
10530.0
6632.0
2774.0
-582.0
-1302.0
-22.0
-1024.0
-2636.0
-3274.0
-2644.0
646.0
1446.0
-2482.0
-5574.0
-6890.0
-7320.0
-6566.0
-5464.0
-2282.0
906.0
-328.0
-2296.0
-3312.0
-6558.0
-8084.0
-5606.0
-4950.0
-5712.0
-2228.0
4268.0
9368.0
10268.0
5970.0
1212.0
556.0
2084.0
4238.0
6272.0
6238.0
5234.0
3428.0
-748.0
-3874.0
-2122.0
1242.0
-486.0
-7170.0
-11120.0
-10618.0
-10358.0
-10256.0
-10066.0
-12378.0
-14588.0
-12944.0
-10032.0
-8202.0
-5490.0
-3234.0
-3336.0
-1232.0
2916.0
3982.0
4390.0
4622.0
2082.0
1316.0
1864.0
-524.0
-3344.0
-7472.0
-12224.0
-10640.0
-4844.0
-1308.0
-1730.0
-5724.0
-8794.0
-9032.0
-8256.0
-4066.0
1346.0
1724.0
-1120.0
-2786.0
-1940.0
180.0
324.0
-1200.0
-1758.0
-462.0
2088.0
2726.0
1364.0
1774.0
1756.0
-1438.0
-3488.0
-2468.0
-1434.0
-1248.0
-1946.0
-3534.0
-2640.0
806.0
1134.0
-440.0
1364.0
3568.0
3432.0
2088.0
-1926.0
-5400.0
-2708.0
2922.0
4978.0
1846.0
-1594.0
-852.0
946.0
3458.0
8192.0
9106.0
7260.0
7600.0
4226.0
-956.0
1588.0
7388.0
9342.0
8232.0
6052.0
6380.0
9528.0
10934.0
8978.0
4482.0
12.0
-872.0
1206.0
3768.0
5100.0
3352.0
-240.0
-974.0
2716.0
5570.0
4148.0
2978.0
3714.0
2722.0
650.0
-524.0
-284.0
2136.0
3426.0
1770.0
1808.0
3160.0
810.0
-1838.0
1860.0
8752.0
10946.0
7770.0
4056.0
2098.0
612.0
-1220.0
-2466.0
-2920.0
-2238.0
-218.0
-36.0
-1734.0
-1990.0
-3444.0
-5950.0
-4416.0
-2228.0
-1722.0
1208.0
4358.0
5322.0
5400.0
3330.0
1360.0
1458.0
104.0
-1652.0
-1870.0
-4020.0
-6932.0
-5122.0
-112.0
1288.0
-2338.0
-6146.0
-7176.0
-6028.0
-3146.0
732.0
3408.0
4362.0
5840.0
6872.0
4752.0
2724.0
3774.0
6866.0
11696.0
14650.0
14042.0
14822.0
15026.0
11154.0
9204.0
10848.0
11516.0
10976.0
11336.0
13428.0
15526.0
16640.0
19020.0
21852.0
23446.0
25354.0
27052.0
27050.0
25264.0
22242.0
20638.0
20706.0
19276.0
16320.0
14374.0
14406.0
16154.0
20266.0
26496.0
31540.0
34268.0
36644.0
38694.0
40032.0
42180.0
49326.0
64580.0
83724.0
102876.0
122724.0
142250.0
161310.0
177404.0
183298.0
178780.0
167846.0
152088.0
135126.0
118466.0
101086.0
84690.0
70856.0
60174.0
52308.0
46760.0
44148.0
43986.0
47862.0
55414.0
59926.0
61400.0
63438.0
63280.0
61578.0
59370.0
54018.0
47930.0
43006.0
39002.0
37366.0
35790.0
32928.0
30380.0
28372.0
29482.0
32652.0
31826.0
27638.0
24038.0
21650.0
19676.0
17662.0
16238.0
13554.0
9174.0
8120.0
9890.0
10720.0
12248.0
14304.0
15728.0
17224.0
18038.0
20844.0
28038.0
35528.0
40696.0
44818.0
49552.0
54044.0
54400.0
52428.0
52286.0
49992.0
44370.0
42312.0
45800.0
50344.0
51728.0
48544.0
43074.0
39434.0
41980.0
52454.0
66772.0
80814.0
95950.0
114006.0
132640.0
147334.0
155320.0
156946.0
153098.0
143700.0
129532.0
112414.0
94546.0
78710.0
66448.0
57470.0
51524.0
46828.0
40246.0
32972.0
28524.0
25656.0
22180.0
20308.0
21382.0
22860.0
23062.0
22812.0
23340.0
25168.0
27540.0
29474.0
31058.0
31916.0
31364.0
30734.0
30494.0
28154.0
24270.0
22832.0
23786.0
23468.0
20106.0
16770.0
17898.0
19566.0
17670.0
19504.0
24086.0
20208.0
13028.0
12364.0
14096.0
13632.0
10052.0
6526.0
8458.0
9238.0
4374.0
3482.0
7142.0
7936.0
6872.0
6484.0
7164.0
8896.0
9586.0
6996.0
1976.0
838.0
5686.0
9022.0
8098.0
5436.0
2232.0
1750.0
3804.0
6796.0
11284.0
11624.0
7260.0
6826.0
10184.0
13226.0
15520.0
15644.0
15134.0
15078.0
13528.0
11758.0
9712.0
5566.0
2016.0
2342.0
5290.0
7484.0
9296.0
11490.0
11256.0
10988.0
12760.0
10450.0
5684.0
5622.0
7030.0
6762.0
8360.0
12028.0
14648.0
15872.0
16712.0
15948.0
14514.0
15644.0
16480.0
13736.0
11206.0
12592.0
16244.0
16522.0
12916.0
11968.0
12446.0
10654.0
11308.0
14406.0
17058.0
21656.0
25316.0
23290.0
17894.0
13262.0
12636.0
16422.0
21016.0
22770.0
21182.0
20178.0
22324.0
24420.0
23472.0
20498.0
18162.0
15744.0
11556.0
9784.0
10814.0
9234.0
7548.0
8730.0
10340.0
13070.0
15208.0
14794.0
15462.0
15762.0
13156.0
10974.0
9766.0
9562.0
10786.0
10126.0
9764.0
13706.0
16272.0
14438.0
14110.0
15936.0
16106.0
15654.0
15616.0
14964.0
14586.0
15868.0
20766.0
28576.0
32006.0
27846.0
22102.0
19508.0
18980.0
17692.0
16012.0
15320.0
14042.0
14812.0
19974.0
21316.0
16456.0
14554.0
16896.0
17570.0
16082.0
16502.0
19228.0
19100.0
17174.0
18748.0
19704.0
17212.0
15386.0
13716.0
12938.0
15926.0
18674.0
19342.0
20248.0
19866.0
18038.0
17242.0
17502.0
17936.0
17954.0
18304.0
20494.0
22742.0
22656.0
21256.0
19834.0
17378.0
12920.0
9038.0
8990.0
10578.0
10618.0
10646.0
10470.0
7304.0
3716.0
4478.0
8816.0
12888.0
14934.0
15092.0
13860.0
12800.0
13656.0
15120.0
14996.0
14718.0
16422.0
18142.0
16976.0
14988.0
15700.0
17946.0
19984.0
21998.0
22994.0
23364.0
23548.0
21394.0
18422.0
17340.0
16988.0
17824.0
19722.0
19470.0
17120.0
14358.0
12834.0
13894.0
13584.0
11072.0
13416.0
19232.0
18970.0
13340.0
10376.0
9854.0
5758.0
-316.0
-1854.0
-290.0
-652.0
-908.0
2544.0
7342.0
8756.0
6678.0
6104.0
8938.0
12082.0
13372.0
10844.0
5202.0
2744.0
3464.0
2772.0
5090.0
10802.0
10224.0
4920.0
4026.0
5832.0
5718.0
4456.0
3640.0
4804.0
6872.0
6068.0
3470.0
3030.0
4344.0
6538.0
10118.0
12348.0
11628.0
10296.0
8406.0
5294.0
2870.0
2392.0
3782.0
4636.0
2956.0
2076.0
3580.0
4494.0
4634.0
5720.0
8456.0
11530.0
11706.0
8866.0
5082.0
2440.0
3158.0
5228.0
6294.0
6516.0
4570.0
3398.0
5826.0
6948.0
6020.0
6432.0
8150.0
11050.0
11732.0
8488.0
6950.0
8210.0
9828.0
11666.0
12440.0
12828.0
11518.0
5324.0
186.0
1026.0
3244.0
4330.0
5466.0
6906.0
8172.0
9010.0
9832.0
9064.0
6698.0
6196.0
6508.0
5402.0
4672.0
4758.0
5662.0
6858.0
5024.0
1068.0
724.0
5090.0
7298.0
2524.0
-2334.0
-642.0
2864.0
4736.0
6214.0
4390.0
46.0
52.0
3454.0
5472.0
7428.0
8284.0
6720.0
7548.0
8554.0
5002.0
2666.0
2878.0
1242.0
-238.0
-426.0
1956.0
7568.0
8244.0
3228.0
288.0
-1812.0
-3614.0
-3394.0
-6004.0
-9740.0
-8712.0
-5690.0
-3014.0
412.0
3236.0
4688.0
5160.0
4156.0
1036.0
-3062.0
-3866.0
1216.0
8576.0
12620.0
11628.0
8248.0
4722.0
872.0
-1042.0
2560.0
8698.0
10702.0
8378.0
6042.0
4382.0
2400.0
992.0
1124.0
4096.0
9190.0
11832.0
12106.0
13678.0
13088.0
8516.0
6216.0
5816.0
2756.0
358.0
-194.0
-2014.0
-3378.0
-3950.0
-4440.0
-1148.0
3702.0
4218.0
2794.0
2768.0
3598.0
6152.0
9082.0
8784.0
6324.0
4740.0
4180.0
5036.0
8164.0
10514.0
9064.0
5744.0
2912.0
2888.0
8328.0
14504.0
14084.0
9008.0
4876.0
3864.0
6928.0
11798.0
13102.0
9454.0
5510.0
5832.0
8288.0
6940.0
1732.0
-1418.0
-30.0
2614.0
3906.0
4328.0
4102.0
3564.0
5088.0
9326.0
13276.0
14868.0
15046.0
14846.0
13754.0
11688.0
9598.0
6288.0
800.0
-2502.0
-854.0
1932.0
4226.0
6770.0
7792.0
9668.0
14986.0
17334.0
14486.0
13310.0
13650.0
11866.0
11102.0
11760.0
10876.0
10064.0
9442.0
7090.0
6344.0
9446.0
11216.0
8074.0
4330.0
4018.0
5912.0
8692.0
10972.0
11218.0
11356.0
10446.0
5518.0
1394.0
1486.0
1508.0
488.0
872.0
3466.0
7528.0
10636.0
12104.0
11426.0
7490.0
3236.0
120.0
-2190.0
120.0
7188.0
13006.0
13002.0
8888.0
7508.0
8378.0
6552.0
6100.0
8930.0
11196.0
12708.0
12068.0
10346.0
11462.0
12788.0
13290.0
13176.0
9400.0
5814.0
5714.0
5598.0
4796.0
3052.0
1178.0
1932.0
2788.0
2782.0
5272.0
9960.0
13740.0
12686.0
7586.0
6006.0
9806.0
13406.0
13538.0
11364.0
10084.0
10916.0
11874.0
10806.0
7772.0
6634.0
10506.0
15434.0
15576.0
12366.0
11214.0
11868.0
11788.0
11412.0
9826.0
7588.0
7250.0
7232.0
7128.0
7248.0
4854.0
1598.0
280.0
674.0
3146.0
5378.0
6060.0
7094.0
8070.0
10174.0
13804.0
16018.0
17054.0
15918.0
11622.0
8058.0
6510.0
6390.0
6828.0
4774.0
650.0
-2622.0
-2426.0
1262.0
4360.0
7084.0
10050.0
9760.0
7902.0
6026.0
4270.0
6500.0
10470.0
11338.0
8862.0
5392.0
6546.0
9848.0
8854.0
7702.0
7244.0
5558.0
6078.0
5434.0
1142.0
-2364.0
-3646.0
-2542.0
-1214.0
-326.0
2398.0
2660.0
-298.0
-1818.0
-408.0
6122.0
10904.0
8290.0
9694.0
15654.0
17602.0
18532.0
17102.0
11984.0
8550.0
6630.0
7526.0
9816.0
6680.0
1870.0
1002.0
3746.0
8278.0
8742.0
4962.0
3400.0
6008.0
11922.0
16210.0
14414.0
10692.0
8276.0
6744.0
7134.0
8888.0
9170.0
6010.0
2372.0
1042.0
-386.0
1364.0
9020.0
13188.0
11686.0
12382.0
14036.0
12736.0
9932.0
6412.0
4496.0
7098.0
12576.0
18290.0
20522.0
16638.0
13292.0
14580.0
13394.0
9280.0
7048.0
4938.0
5408.0
10624.0
14242.0
15538.0
16174.0
13094.0
8194.0
4764.0
2312.0
1198.0
2496.0
5076.0
4964.0
3052.0
3934.0
3654.0
550.0
1036.0
3920.0
4646.0
2908.0
-134.0
-634.0
1456.0
3572.0
5676.0
4348.0
338.0
-1376.0
-2824.0
-3624.0
-1972.0
-1542.0
-1038.0
676.0
1120.0
2914.0
5550.0
6280.0
8624.0
11640.0
9588.0
4826.0
4590.0
8390.0
9194.0
6970.0
7080.0
9358.0
11876.0
13694.0
13448.0
13182.0
13950.0
13486.0
13060.0
13846.0
13030.0
11358.0
11758.0
11794.0
9720.0
8904.0
9564.0
9380.0
8556.0
6286.0
3858.0
5386.0
8740.0
10634.0
12918.0
14326.0
11636.0
7134.0
4322.0
2742.0
972.0
1092.0
6386.0
13890.0
15120.0
8644.0
3556.0
3802.0
3926.0
3122.0
3838.0
4172.0
3164.0
824.0
-2970.0
-5488.0
-5442.0
-2652.0
2610.0
5010.0
3322.0
3902.0
6536.0
6432.0
5112.0
5772.0
7674.0
8076.0
6208.0
5380.0
7300.0
8918.0
8842.0
7972.0
5328.0
1142.0
-1920.0
-2674.0
-2044.0
-1286.0
564.0
4852.0
8856.0
10774.0
11256.0
8312.0
3776.0
2336.0
1794.0
1854.0
5434.0
7062.0
3928.0
2856.0
4260.0
2532.0
-186.0
734.0
2084.0
472.0
248.0
4296.0
8508.0
9424.0
8422.0
8538.0
8720.0
5690.0
2766.0
4398.0
7710.0
9262.0
8630.0
7610.0
9978.0
13948.0
14186.0
12176.0
11688.0
12152.0
11774.0
9902.0
8358.0
9912.0
12330.0
11000.0
7438.0
4808.0
1642.0
-452.0
1916.0
4140.0
2592.0
594.0
-1536.0
-4684.0
-6480.0
-6270.0
-4964.0
-3746.0
-2994.0
-2078.0
-3702.0
-7600.0
-7454.0
-4118.0
-2346.0
-26.0
3324.0
4958.0
6352.0
8390.0
8642.0
7236.0
7142.0
8432.0
7070.0
2398.0
-48.0
2650.0
6316.0
6372.0
3288.0
-426.0
-3066.0
-2656.0
-278.0
156.0
-86.0
1540.0
1586.0
-1602.0
-3814.0
-2106.0
1460.0
2650.0
1814.0
2612.0
3124.0
-148.0
-4822.0
-6472.0
-2608.0
4306.0
8448.0
10020.0
11878.0
11804.0
9984.0
9232.0
7462.0
3502.0
-520.0
-3718.0
-3562.0
938.0
4566.0
4562.0
3464.0
3232.0
4902.0
7920.0
10866.0
13256.0
12496.0
8744.0
8096.0
10848.0
12096.0
12480.0
12536.0
9228.0
4018.0
1344.0
2522.0
5412.0
6162.0
4944.0
5970.0
7328.0
4630.0
2628.0
5526.0
8886.0
11362.0
13338.0
9238.0
-114.0
-4988.0
-3138.0
232.0
3902.0
7880.0
9088.0
7356.0
4796.0
1062.0
-860.0
2640.0
7086.0
9242.0
10732.0
10400.0
9238.0
9248.0
8768.0
9670.0
12308.0
11312.0
7538.0
5830.0
5942.0
5598.0
3726.0
1108.0
-1544.0
-4108.0
-4572.0
-3128.0
-1872.0
-64.0
1406.0
276.0
-2010.0
-3354.0
-4094.0
-6184.0
-8834.0
-8072.0
-5628.0
-6438.0
-8398.0
-7918.0
-6654.0
-5964.0
-4260.0
-1704.0
562.0
4080.0
7084.0
4770.0
-552.0
-4116.0
-4566.0
-1046.0
2746.0
3710.0
5500.0
6996.0
4546.0
1666.0
812.0
468.0
-154.0
-724.0
760.0
4642.0
8138.0
8478.0
5422.0
3488.0
5600.0
8616.0
9186.0
5194.0
526.0
2474.0
5230.0
1416.0
-2294.0
-2206.0
-1742.0
-2216.0
-4712.0
-5956.0
-2914.0
-346.0
1392.0
4732.0
4910.0
1822.0
2028.0
4740.0
4222.0
532.0
-1918.0
-852.0
3844.0
10098.0
12944.0
11188.0
8860.0
7692.0
6868.0
6422.0
6012.0
4526.0
2462.0
2442.0
4338.0
5492.0
6342.0
7726.0
8566.0
8022.0
4926.0
1296.0
814.0
2180.0
3610.0
4840.0
4870.0
4332.0
3124.0
1504.0
1548.0
2364.0
3264.0
4276.0
4628.0
5668.0
4584.0
682.0
824.0
1468.0
-880.0
1900.0
5538.0
3646.0
4734.0
9576.0
11502.0
9414.0
3528.0
-1986.0
-3516.0
-2580.0
-140.0
-152.0
-4808.0
-8252.0
-6416.0
-416.0
5150.0
7064.0
8190.0
8312.0
5894.0
3942.0
672.0
-4132.0
-3456.0
1278.0
2204.0
-774.0
-2436.0
-1460.0
-1558.0
-4252.0
-7876.0
-11546.0
-13400.0
-12988.0
-11554.0
-8006.0
-4350.0
-3786.0
-3864.0
-3654.0
-3914.0
-2320.0
-694.0
-1900.0
-1854.0
990.0
3148.0
4768.0
5614.0
3926.0
2364.0
2230.0
3112.0
6818.0
9928.0
8388.0
5446.0
2374.0
-2140.0
-5944.0
-6266.0
-3424.0
-2862.0
-6088.0
-6310.0
-3350.0
-1726.0
-800.0
-584.0
220.0
3524.0
6386.0
8526.0
9866.0
6856.0
2094.0
1070.0
3014.0
3806.0
3726.0
5868.0
6632.0
3114.0
-64.0
-1934.0
-2570.0
-818.0
-938.0
-3298.0
-5062.0
-6840.0
-6336.0
-3976.0
-3176.0
-2002.0
-528.0
-914.0
-2552.0
-4114.0
-2586.0
476.0
518.0
-184.0
-168.0
-742.0
-58.0
1536.0
1500.0
250.0
1290.0
5592.0
7598.0
5356.0
3182.0
2920.0
4646.0
6822.0
8564.0
10902.0
10214.0
6574.0
5334.0
4894.0
3920.0
3256.0
1482.0
1302.0
2556.0
2396.0
3272.0
3754.0
2130.0
1734.0
2708.0
4930.0
6824.0
5892.0
6060.0
7648.0
6906.0
4422.0
672.0
-1480.0
-802.0
-1942.0
-3576.0
-4268.0
-6184.0
-4708.0
220.0
2252.0
2702.0
4150.0
5972.0
9130.0
12960.0
13174.0
7750.0
3394.0
5188.0
7330.0
8100.0
9868.0
8374.0
4592.0
3236.0
2340.0
2582.0
5744.0
8552.0
10306.0
12036.0
13420.0
14566.0
14296.0
11936.0
7930.0
3710.0
2578.0
2412.0
-650.0
-1746.0
1318.0
3666.0
4854.0
4300.0
-50.0
-2922.0
-304.0
3766.0
5720.0
4524.0
508.0
-1862.0
1664.0
6706.0
5980.0
2144.0
1508.0
2830.0
3204.0
2408.0
1700.0
2922.0
3622.0
2078.0
1744.0
1920.0
-290.0
-3520.0
-5666.0
-3866.0
2464.0
8648.0
10580.0
7730.0
4644.0
6078.0
9186.0
10338.0
10372.0
12216.0
16536.0
16720.0
12650.0
13418.0
16280.0
16058.0
16472.0
16016.0
13306.0
10566.0
6798.0
4166.0
2514.0
-1008.0
-3360.0
-4978.0
-5550.0
-1236.0
3348.0
7396.0
12192.0
8810.0
-84.0
-2542.0
400.0
3814.0
4484.0
1620.0
786.0
3066.0
4896.0
5108.0
4558.0
6996.0
10528.0
9986.0
8380.0
5948.0
1538.0
828.0
2724.0
4200.0
6328.0
4198.0
-330.0
1012.0
4944.0
7714.0
8992.0
6492.0
6102.0
11160.0
14122.0
13462.0
11066.0
6080.0
2864.0
3308.0
2768.0
1600.0
2984.0
4568.0
3190.0
828.0
378.0
1208.0
2150.0
2194.0
-874.0
-5608.0
-6844.0
-4706.0
-3660.0
-2802.0
-550.0
-1036.0
-2814.0
-410.0
3000.0
5542.0
8974.0
7756.0
918.0
-3958.0
-4916.0
-3516.0
-1274.0
2.0
2510.0
6982.0
9762.0
8402.0
3688.0
150.0
-148.0
-56.0
306.0
1242.0
1864.0
2940.0
2922.0
2142.0
3592.0
5514.0
7706.0
11206.0
11962.0
9622.0
6830.0
3468.0
2240.0
4104.0
4754.0
4130.0
5044.0
5418.0
1788.0
-3430.0
-4046.0
32.0
2916.0
2222.0
-316.0
-2076.0
-638.0
1490.0
208.0
-2080.0
-2374.0
-1314.0
1126.0
2606.0
1534.0
1850.0
2616.0
510.0
-388.0
1474.0
2554.0
1818.0
58.0
-28.0
1664.0
1464.0
348.0
-130.0
-730.0
-712.0
-2210.0
-4930.0
-4946.0
-4904.0
-5768.0
-4744.0
-5026.0
-7170.0
-7960.0
-7846.0
-5596.0
-1170.0
1626.0
2716.0
1806.0
-3186.0
-8178.0
-8054.0
-5000.0
-3720.0
-4862.0
-5286.0
-3310.0
-1314.0
946.0
6408.0
10876.0
10800.0
10926.0
10996.0
8864.0
8922.0
8996.0
4670.0
-22.0
-3326.0
-5556.0
-4888.0
-2930.0
-1558.0
-1188.0
-966.0
2090.0
6362.0
8254.0
8584.0
9474.0
11822.0
11616.0
7106.0
5958.0
7314.0
2732.0
-3352.0
-4786.0
-3858.0
-1060.0
3050.0
5670.0
5780.0
3514.0
1262.0
1656.0
3930.0
5960.0
5196.0
1504.0
-1026.0
-234.0
3282.0
8104.0
9184.0
5218.0
2822.0
3028.0
1916.0
1554.0
2564.0
2498.0
2940.0
3468.0
2562.0
2732.0
3326.0
1714.0
-586.0
-908.0
1034.0
3092.0
4824.0
6536.0
6084.0
6052.0
9098.0
9512.0
5874.0
3060.0
1894.0
1740.0
2282.0
3310.0
5404.0
7472.0
8354.0
6358.0
1888.0
954.0
4356.0
7268.0
8698.0
7908.0
4484.0
-390.0
-5750.0
-7988.0
-7354.0
-7398.0
-5988.0
-3266.0
-1636.0
902.0
2552.0
-428.0
-5768.0
-8514.0
-6960.0
-5140.0
-4150.0
-908.0
870.0
-1218.0
-2336.0
-734.0
2504.0
4100.0
1218.0
-796.0
1186.0
2460.0
1836.0
1496.0
860.0
-854.0
-1212.0
396.0
112.0
-780.0
60.0
-962.0
-1392.0
850.0
732.0
2314.0
7224.0
7116.0
5236.0
5314.0
2180.0
52.0
2000.0
2046.0
712.0
526.0
1148.0
3628.0
5314.0
3960.0
2368.0
-100.0
-4672.0
-5352.0
806.0
5596.0
4414.0
3598.0
4900.0
4620.0
3866.0
3038.0
2250.0
4442.0
6978.0
6270.0
4582.0
3790.0
4924.0
7418.0
8172.0
7510.0
7134.0
7040.0
7236.0
6782.0
5798.0
4260.0
1302.0
64.0
1560.0
2378.0
2766.0
2962.0
1252.0
-1396.0
-2900.0
-1478.0
1328.0
2912.0
4932.0
6634.0
6394.0
5812.0
2902.0
-568.0
648.0
1986.0
1266.0
4096.0
9376.0
13064.0
13072.0
7904.0
1776.0
-50.0
1254.0
1382.0
-238.0
1124.0
5922.0
8324.0
7480.0
7460.0
9592.0
11440.0
9906.0
5386.0
1414.0
494.0
2166.0
5016.0
8498.0
9710.0
7420.0
6838.0
9034.0
10052.0
9196.0
5484.0
1228.0
2336.0
6086.0
7896.0
8914.0
7384.0
2346.0
-1128.0
-1566.0
-2680.0
-3360.0
338.0
4464.0
4922.0
5964.0
7530.0
6042.0
6146.0
10936.0
15376.0
15080.0
10764.0
7896.0
10090.0
13156.0
12234.0
8344.0
4622.0
2098.0
1354.0
3206.0
5772.0
6956.0
6336.0
3018.0
-462.0
-184.0
1930.0
3960.0
6824.0
8496.0
7928.0
8352.0
10784.0
11892.0
9756.0
6864.0
5226.0
3050.0
64.0
-778.0
-162.0
-222.0
2404.0
7872.0
9766.0
8424.0
8340.0
7908.0
4904.0
674.0
-596.0
3788.0
8920.0
9828.0
6814.0
2906.0
3718.0
6826.0
5052.0
3112.0
4322.0
4186.0
5254.0
9294.0
11700.0
10090.0
5432.0
3548.0
5474.0
3402.0
-332.0
1558.0
5250.0
7128.0
8280.0
7958.0
6034.0
4024.0
4290.0
6670.0
6106.0
810.0
-5258.0
-9370.0
-11132.0
-10220.0
-7120.0
-4608.0
-5084.0
-6000.0
-3306.0
1364.0
2816.0
364.0
-1816.0
-1992.0
-1584.0
-350.0
2418.0
5444.0
7384.0
8746.0
10844.0
13016.0
14006.0
14962.0
15158.0
11060.0
4886.0
2470.0
2886.0
2806.0
3232.0
4410.0
4290.0
1322.0
-2882.0
-2706.0
480.0
-1252.0
-4704.0
-2822.0
1324.0
4348.0
5066.0
2394.0
-134.0
-1062.0
-2542.0
-4042.0
-4290.0
-1078.0
4960.0
6536.0
1978.0
-2578.0
-4322.0
-3596.0
-2308.0
-3566.0
-5682.0
-5514.0
-5244.0
-6262.0
-6282.0
-6168.0
-7630.0
-8856.0
-8848.0
-6456.0
-678.0
4838.0
7088.0
5352.0
360.0
-1806.0
876.0
3610.0
5354.0
5148.0
3356.0
5138.0
7794.0
6086.0
3248.0
2502.0
4238.0
4834.0
184.0
-3380.0
-2298.0
-1658.0
616.0
4262.0
2384.0
-602.0
1850.0
5916.0
8296.0
9082.0
7838.0
4482.0
314.0
-1406.0
-388.0
572.0
2244.0
4482.0
4454.0
2694.0
-352.0
-4286.0
-5950.0
-4586.0
-250.0
4718.0
3354.0
-2076.0
-3162.0
-1000.0
948.0
690.0
-2996.0
-3538.0
1714.0
6324.0
9396.0
11396.0
9422.0
5966.0
5090.0
6054.0
5794.0
4152.0
4488.0
5922.0
6630.0
9434.0
12026.0
10392.0
8282.0
7718.0
6726.0
6010.0
5996.0
5154.0
2454.0
-758.0
-2032.0
-3074.0
-6206.0
-7744.0
-4906.0
-1698.0
-1644.0
-2730.0
-2168.0
-682.0
-508.0
-1404.0
-602.0
1542.0
372.0
-4748.0
-8636.0
-8972.0
-8102.0
-6572.0
-3086.0
54.0
256.0
42.0
916.0
780.0
534.0
1926.0
2946.0
1686.0
-1826.0
-6922.0
-10056.0
-6792.0
-442.0
1306.0
-1052.0
-3160.0
-4820.0
-5482.0
-4600.0
-3452.0
-2048.0
-796.0
-46.0
-20.0
-2746.0
-6730.0
-7454.0
-4410.0
-1232.0
-2020.0
-5468.0
-6876.0
-6136.0
-5238.0
-6240.0
-9490.0
-9754.0
-6354.0
-4790.0
-5280.0
-5928.0
-4990.0
638.0
7106.0
6728.0
528.0
-3158.0
-820.0
2450.0
3782.0
5276.0
6502.0
6326.0
4000.0
-870.0
-4550.0
-5212.0
-5996.0
-8082.0
-10150.0
-10476.0
-7964.0
-3948.0
-1358.0
-2340.0
-4906.0
-5526.0
-5180.0
-5484.0
-4164.0
744.0
6760.0
9622.0
8834.0
6464.0
4936.0
5448.0
3858.0
-932.0
-3620.0
-5626.0
-8824.0
-7476.0
-1884.0
1680.0
1482.0
-260.0
-1770.0
-3194.0
-2116.0
2476.0
5154.0
5036.0
4022.0
538.0
-2558.0
-3282.0
-2600.0
1046.0
4308.0
5444.0
8444.0
10086.0
7870.0
6102.0
5222.0
2926.0
-2232.0
-7734.0
-8152.0
-4876.0
-1846.0
342.0
1520.0
3568.0
5980.0
5434.0
3674.0
3480.0
4524.0
4010.0
262.0
-922.0
2428.0
3232.0
2710.0
6466.0
10388.0
9574.0
5110.0
-42.0
-1884.0
1374.0
4926.0
3424.0
-1140.0
-4142.0
-3840.0
-1104.0
-892.0
-5428.0
-8538.0
-6594.0
-2784.0
-370.0
-324.0
-406.0
884.0
1782.0
2524.0
3590.0
3888.0
4682.0
5396.0
3110.0
-586.0
-3424.0
-5316.0
-3610.0
1074.0
1126.0
-5076.0
-9914.0
-9050.0
-5380.0
-2850.0
-1520.0
128.0
1156.0
1208.0
416.0
-848.0
1142.0
4382.0
3028.0
2022.0
5016.0
6228.0
4396.0
1706.0
-528.0
-2136.0
-5934.0
-8938.0
-6064.0
-558.0
3606.0
3966.0
784.0
166.0
2904.0
5040.0
5604.0
3312.0
-766.0
-3268.0
-3328.0
-2728.0
-4890.0
-6054.0
-476.0
4210.0
2132.0
-400.0
-484.0
-408.0
-2064.0
-5554.0
-7594.0
-7534.0
-7808.0
-7712.0
-5642.0
-2532.0
360.0
3206.0
4466.0
2752.0
1280.0
604.0
20.0
3142.0
7180.0
8250.0
10482.0
12916.0
12318.0
10406.0
6394.0
998.0
-3106.0
-5362.0
-3570.0
782.0
2452.0
-124.0
-4674.0
-5568.0
-2640.0
-1908.0
-1954.0
90.0
2446.0
4150.0
2606.0
-496.0
220.0
2228.0
2680.0
1852.0
-596.0
-1060.0
256.0
-474.0
-230.0
1252.0
304.0
-206.0
1334.0
914.0
-1770.0
-2592.0
-1190.0
-1796.0
-5136.0
-7762.0
-8156.0
-8100.0
-9574.0
-9498.0
-4474.0
490.0
484.0
-1998.0
-2128.0
2680.0
7314.0
6196.0
4412.0
5200.0
3838.0
856.0
-106.0
-2214.0
-9380.0
-16394.0
-16184.0
-12642.0
-11848.0
-11742.0
-10340.0
-8256.0
-6188.0
-5780.0
-5714.0
-4566.0
-4078.0
-3436.0
-1930.0
-1240.0
-958.0
-1422.0
-3272.0
-4358.0
-4254.0
-4688.0
-6982.0
-10880.0
-12146.0
-8334.0
-4416.0
-4230.0
-3862.0
188.0
3904.0
3506.0
2740.0
4892.0
7356.0
8158.0
8476.0
9220.0
9294.0
7604.0
6056.0
6734.0
8858.0
10858.0
9908.0
4646.0
800.0
2096.0
2292.0
-1942.0
-4536.0
-2302.0
1364.0
3652.0
4256.0
5274.0
8254.0
9422.0
5878.0
1412.0
-650.0
-774.0
508.0
2584.0
4668.0
5762.0
4120.0
648.0
-1194.0
-1906.0
-4838.0
-7720.0
-6016.0
-2140.0
330.0
2292.0
3282.0
2610.0
1552.0
138.0
-606.0
204.0
1546.0
4018.0
6116.0
5278.0
3754.0
2602.0
1326.0
1458.0
2578.0
4956.0
7308.0
4022.0
-1964.0
-3054.0
-1556.0
-786.0
376.0
246.0
-1226.0
-12.0
3246.0
4872.0
6142.0
7094.0
4654.0
2606.0
3616.0
2744.0
996.0
1054.0
-642.0
-3176.0
-3506.0
-1980.0
1558.0
5018.0
6466.0
5996.0
2998.0
1030.0
1934.0
1882.0
1632.0
1520.0
-784.0
-1448.0
972.0
2174.0
2062.0
3314.0
6390.0
9140.0
10328.0
11478.0
11988.0
11336.0
11160.0
9750.0
6342.0
4102.0
2642.0
-1212.0
-5782.0
-5538.0
-394.0
4640.0
7066.0
4278.0
-1932.0
-1740.0
4312.0
6618.0
5244.0
3872.0
2742.0
1728.0
658.0
1680.0
4092.0
4028.0
2774.0
1140.0
-1428.0
-3474.0
-6820.0
-9822.0
-8324.0
-6578.0
-6974.0
-6614.0
-6120.0
-6266.0
-6198.0
-3948.0
-48.0
394.0
108.0
2878.0
1916.0
-1298.0
650.0
3238.0
3356.0
4012.0
4276.0
3096.0
954.0
-640.0
-1316.0
-5112.0
-9124.0
-5630.0
628.0
2170.0
1126.0
-484.0
-2128.0
-920.0
2370.0
4704.0
6854.0
9074.0
8556.0
5018.0
668.0
-3886.0
-7696.0
-7486.0
-2154.0
3234.0
4230.0
3912.0
4458.0
3446.0
2780.0
3982.0
2348.0
-1964.0
-2992.0
-360.0
1522.0
2020.0
4578.0
8462.0
8314.0
4420.0
1654.0
972.0
1834.0
4206.0
5982.0
6172.0
6584.0
8396.0
10966.0
11458.0
6670.0
-862.0
-4374.0
-2992.0
-1880.0
-2356.0
-1176.0
1684.0
3126.0
2792.0
1918.0
1138.0
2114.0
4052.0
4646.0
6692.0
11098.0
13200.0
12802.0
10788.0
5846.0
3278.0
6454.0
8458.0
7228.0
7542.0
7756.0
5728.0
5688.0
7874.0
9704.0
13322.0
16682.0
15044.0
12346.0
12656.0
14288.0
15032.0
12232.0
7594.0
5690.0
5832.0
6664.0
6988.0
6600.0
9448.0
11726.0
8058.0
5236.0
6142.0
7694.0
10492.0
10338.0
5842.0
3540.0
1780.0
-3870.0
-8392.0
-7102.0
-4106.0
-4444.0
-5500.0
-4756.0
-4748.0
-5226.0
-5752.0
-7396.0
-8070.0
-7094.0
-4746.0
-1674.0
-582.0
766.0
2900.0
1124.0
-2020.0
-4072.0
-6452.0
-5768.0
-3378.0
-2830.0
-526.0
3160.0
5104.0
5358.0
3136.0
1694.0
3012.0
1970.0
-424.0
-522.0
-1104.0
-722.0
3614.0
7440.0
8414.0
8146.0
6046.0
3464.0
1764.0
-880.0
-2522.0
-1234.0
-596.0
-1440.0
-2528.0
-4596.0
-4724.0
-734.0
3102.0
3694.0
2274.0
754.0
454.0
690.0
-800.0
-3608.0
-4404.0
-2984.0
-2312.0
-3430.0
-5908.0
-7134.0
-3774.0
1810.0
5942.0
7652.0
5760.0
2994.0
3478.0
5048.0
3780.0
748.0
1862.0
7300.0
8278.0
4608.0
3828.0
5528.0
7204.0
7970.0
6630.0
6718.0
10670.0
15114.0
16084.0
13688.0
13140.0
13916.0
10622.0
6730.0
5124.0
3390.0
3708.0
5414.0
5058.0
4032.0
1854.0
-1516.0
-1528.0
2394.0
5088.0
4028.0
4452.0
8664.0
10000.0
8934.0
11610.0
14324.0
12864.0
9758.0
6408.0
3876.0
4684.0
8220.0
10004.0
7752.0
4016.0
410.0
-2780.0
-4588.0
-6274.0
-8468.0
-9376.0
-7786.0
-3768.0
-344.0
1368.0
3964.0
4890.0
3134.0
3830.0
4606.0
1874.0
714.0
1570.0
186.0
-1368.0
64.0
3606.0
6092.0
4050.0
-378.0
-1446.0
-326.0
-1124.0
-1370.0
1328.0
3658.0
3270.0
2582.0
5270.0
9692.0
9514.0
5128.0
3104.0
3482.0
2026.0
472.0
2132.0
2826.0
-1976.0
-6770.0
-5828.0
-2240.0
1110.0
3608.0
3094.0
1270.0
1628.0
3290.0
5790.0
8652.0
7454.0
2642.0
112.0
-172.0
504.0
3716.0
5914.0
6150.0
8130.0
7972.0
4990.0
6048.0
9190.0
10808.0
12354.0
10552.0
3940.0
-2464.0
-3824.0
1348.0
7368.0
8612.0
7018.0
4426.0
2394.0
2814.0
3872.0
5520.0
7442.0
6548.0
4846.0
4952.0
5482.0
5826.0
5848.0
6646.0
8362.0
8486.0
9452.0
13174.0
14862.0
13274.0
9016.0
1568.0
-1744.0
3940.0
9568.0
7972.0
3472.0
1050.0
666.0
930.0
1108.0
758.0
-280.0
-1076.0
582.0
4528.0
5692.0
1732.0
-1446.0
238.0
3144.0
5374.0
8556.0
10290.0
7702.0
3722.0
2908.0
5922.0
8248.0
5468.0
1398.0
1116.0
1222.0
-558.0
-1052.0
-1046.0
-1952.0
-650.0
3482.0
6862.0
6532.0
4332.0
5662.0
9272.0
9004.0
5972.0
3778.0
1738.0
-660.0
-3858.0
-7376.0
-8228.0
-5852.0
-2010.0
790.0
530.0
-444.0
-1318.0
-3178.0
-2442.0
-304.0
-1048.0
-470.0
1854.0
1262.0
-466.0
-3800.0
-8818.0
-8730.0
-4366.0
-1514.0
-450.0
-1610.0
-4640.0
-7988.0
-10488.0
-9638.0
-9356.0
-12848.0
-13320.0
-10976.0
-9972.0
-6942.0
-4376.0
-4192.0
-1626.0
-376.0
-2202.0
-1422.0
948.0
3888.0
6752.0
4714.0
-568.0
-5312.0
-7596.0
-5024.0
-2380.0
-2718.0
-2360.0
-2368.0
-2620.0
-2452.0
-5684.0
-7984.0
-4004.0
1062.0
2960.0
3020.0
2582.0
-1908.0
-10580.0
-11854.0
-6188.0
-6854.0
-9424.0
-6250.0
-2940.0
-478.0
2004.0
2438.0
4118.0
9188.0
14454.0
15286.0
11196.0
8868.0
11242.0
14078.0
14008.0
10314.0
5782.0
2260.0
-2386.0
-7846.0
-12158.0
-13148.0
-9476.0
-5626.0
-4386.0
-3034.0
-610.0
2464.0
4578.0
3526.0
-962.0
-7752.0
-10958.0
-7494.0
-3506.0
-438.0
3384.0
3726.0
856.0
-804.0
-1114.0
-1650.0
-3426.0
-4434.0
-2324.0
-700.0
-2676.0
-4300.0
-1514.0
2852.0
4582.0
4102.0
2098.0
-428.0
-1082.0
-648.0
128.0
-546.0
-6398.0
-12858.0
-14058.0
-11118.0
-5014.0
880.0
3572.0
4658.0
2614.0
-460.0
680.0
3620.0
7414.0
11588.0
11402.0
9176.0
7734.0
3856.0
-1308.0
-4092.0
-4512.0
-5042.0
-6362.0
-6858.0
-7538.0
-6944.0
-2450.0
532.0
756.0
2502.0
2870.0
1046.0
-190.0
-1198.0
42.0
2740.0
2492.0
300.0
-1512.0
-1738.0
-1544.0
-3732.0
-3588.0
994.0
2180.0
496.0
1930.0
3292.0
2452.0
2708.0
4168.0
6458.0
10486.0
13668.0
13102.0
9766.0
5888.0
3192.0
1850.0
1078.0
1254.0
864.0
-382.0
2164.0
6016.0
4554.0
2766.0
4126.0
2754.0
296.0
980.0
590.0
-1126.0
1538.0
7622.0
11380.0
11598.0
10046.0
6868.0
2720.0
-438.0
-2988.0
-5674.0
-5266.0
-512.0
2618.0
2168.0
4804.0
10070.0
11296.0
10844.0
12054.0
11478.0
8362.0
4028.0
-840.0
-3194.0
-2218.0
32.0
1814.0
868.0
-1612.0
-2744.0
-3612.0
-3192.0
684.0
4508.0
6688.0
9164.0
9634.0
6888.0
5170.0
6384.0
7704.0
7406.0
6432.0
4768.0
2440.0
1342.0
1394.0
2174.0
4902.0
7400.0
8368.0
9514.0
8810.0
6876.0
7938.0
10574.0
13432.0
15910.0
14680.0
11944.0
10072.0
7486.0
6820.0
7562.0
6400.0
6254.0
6324.0
3704.0
2140.0
1578.0
-854.0
-3340.0
-6256.0
-10284.0
-11854.0
-10672.0
-8840.0
-4590.0
1942.0
6214.0
7136.0
6138.0
4306.0
5244.0
8346.0
8602.0
7252.0
6106.0
4004.0
3816.0
7032.0
11238.0
13706.0
12376.0
11166.0
13284.0
14834.0
14942.0
13134.0
7582.0
3670.0
4408.0
5682.0
4956.0
1730.0
-1088.0
-1844.0
-3716.0
-3916.0
222.0
2606.0
1516.0
1638.0
5044.0
8924.0
8816.0
7282.0
8482.0
9378.0
9538.0
10776.0
11150.0
11148.0
10740.0
8992.0
9480.0
11432.0
10958.0
10782.0
12190.0
11222.0
7660.0
5268.0
5676.0
7074.0
7798.0
7850.0
7616.0
7046.0
5000.0
3276.0
5884.0
9774.0
10362.0
9586.0
8236.0
6184.0
4534.0
2302.0
2702.0
8160.0
11922.0
11476.0
10948.0
10876.0
10436.0
9304.0
9306.0
12238.0
13540.0
12308.0
12154.0
10986.0
9932.0
10804.0
8382.0
4984.0
5150.0
4598.0
3202.0
2214.0
-1088.0
-3988.0
-3446.0
1250.0
10334.0
16250.0
13926.0
9418.0
6312.0
2862.0
-790.0
-1434.0
2172.0
3286.0
-436.0
-456.0
3448.0
5600.0
8300.0
10442.0
8232.0
6334.0
7588.0
8442.0
6594.0
2592.0
-96.0
770.0
2618.0
2350.0
-816.0
-3500.0
-2222.0
-782.0
-1834.0
-1896.0
-1580.0
-2946.0
-2836.0
310.0
3612.0
5242.0
6576.0
8404.0
9666.0
10802.0
10508.0
6432.0
2632.0
1620.0
560.0
1580.0
6436.0
12214.0
17862.0
19684.0
15438.0
11104.0
7904.0
3278.0
1004.0
1378.0
764.0
1128.0
3026.0
2822.0
1038.0
914.0
2836.0
5328.0
6682.0
4834.0
1066.0
1472.0
6582.0
9160.0
8500.0
8620.0
7822.0
7392.0
11254.0
15050.0
15676.0
16218.0
16858.0
16664.0
14776.0
10948.0
9344.0
10046.0
8814.0
6510.0
4166.0
2598.0
4252.0
6208.0
6402.0
7182.0
7256.0
5660.0
3986.0
2552.0
2290.0
2358.0
684.0
-1708.0
-3322.0
-2870.0
-1324.0
-2246.0
-3270.0
170.0
5022.0
6968.0
7110.0
7880.0
8464.0
6830.0
4896.0
5774.0
7898.0
8440.0
9060.0
11638.0
12096.0
7490.0
2244.0
282.0
2314.0
7244.0
10252.0
9396.0
7100.0
4288.0
3242.0
4556.0
4052.0
1926.0
548.0
-962.0
-1670.0
-1916.0
-4602.0
-6838.0
-5320.0
-4444.0
-6404.0
-6486.0
-3888.0
-1478.0
1936.0
6834.0
9980.0
9370.0
5224.0
-58.0
-3372.0
-3536.0
-1058.0
1354.0
1740.0
1348.0
1852.0
4936.0
7862.0
5380.0
3008.0
6552.0
9400.0
9914.0
12662.0
13648.0
10524.0
9344.0
11408.0
11990.0
10732.0
10056.0
7990.0
3592.0
1250.0
2406.0
3528.0
2478.0
296.0
-1248.0
-2302.0
-3516.0
-4456.0
-5414.0
-6792.0
-8430.0
-9050.0
-6744.0
-3100.0
52.0
3192.0
3714.0
1002.0
-198.0
1186.0
2488.0
3310.0
4458.0
4172.0
1052.0
-568.0
158.0
-2206.0
-4916.0
-2336.0
2366.0
4448.0
1822.0
-2398.0
-1572.0
2752.0
3904.0
714.0
-2174.0
-1224.0
-152.0
-764.0
-586.0
-2934.0
-7708.0
-9558.0
-8718.0
-6332.0
-5544.0
-7142.0
-3798.0
764.0
-166.0
178.0
1014.0
-1926.0
-1902.0
2022.0
4862.0
4934.0
3060.0
3034.0
4668.0
6670.0
9610.0
9636.0
8846.0
9644.0
5504.0
1360.0
3572.0
4492.0
3970.0
5598.0
6338.0
6266.0
3520.0
-488.0
2012.0
7158.0
8676.0
8774.0
7232.0
5478.0
6348.0
6510.0
5268.0
5088.0
4202.0
1032.0
-1354.0
688.0
5698.0
9112.0
8324.0
4038.0
562.0
-352.0
-412.0
2580.0
7302.0
8088.0
7168.0
6204.0
2608.0
-40.0
-678.0
-3318.0
-6450.0
-8322.0
-9650.0
-7844.0
-1724.0
4822.0
7548.0
5932.0
3076.0
2310.0
3596.0
3002.0
-780.0
-2342.0
1702.0
7164.0
8864.0
6968.0
5260.0
4560.0
3562.0
3130.0
3210.0
3900.0
6290.0
8672.0
11050.0
13514.0
12462.0
9650.0
8232.0
6258.0
5204.0
5792.0
5094.0
4788.0
5488.0
4688.0
2338.0
-1886.0
-6458.0
-8162.0
-6888.0
-3850.0
-2908.0
-6124.0
-8690.0
-8698.0
-6954.0
-4146.0
-5050.0
-7360.0
-4750.0
-2166.0
-2390.0
-2926.0
-7476.0
-12500.0
-10002.0
-5018.0
-1160.0
4790.0
7592.0
3802.0
996.0
1084.0
-1420.0
-4692.0
-3354.0
-166.0
276.0
792.0
3678.0
4782.0
2840.0
1156.0
680.0
1600.0
3070.0
1928.0
-428.0
-376.0
1472.0
3610.0
3544.0
-104.0
-2688.0
-1832.0
-216.0
1800.0
4416.0
7656.0
12116.0
15700.0
17306.0
17614.0
15726.0
12422.0
9200.0
6386.0
4868.0
3788.0
3112.0
3996.0
3554.0
2550.0
5838.0
9760.0
10264.0
11248.0
13046.0
12858.0
11612.0
9720.0
7660.0
7434.0
8406.0
9024.0
9070.0
8304.0
6594.0
3822.0
1112.0
-154.0
-1114.0
-1326.0
952.0
3662.0
5182.0
5816.0
5002.0
4228.0
5066.0
6558.0
6970.0
3964.0
-536.0
-1194.0
2072.0
5578.0
5678.0
3282.0
4120.0
6290.0
7310.0
12432.0
16444.0
12642.0
8990.0
8706.0
10102.0
14800.0
16280.0
11306.0
7450.0
6456.0
5856.0
5316.0
3814.0
1532.0
-126.0
-248.0
-906.0
-3870.0
-4352.0
-984.0
2300.0
6444.0
10750.0
12232.0
11038.0
6846.0
4450.0
8742.0
12808.0
11784.0
11220.0
15500.0
20254.0
17932.0
11472.0
7046.0
2390.0
352.0
4388.0
5874.0
1726.0
-840.0
478.0
1606.0
204.0
-120.0
758.0
-678.0
322.0
4176.0
4168.0
4050.0
6400.0
6684.0
6912.0
7500.0
5176.0
2492.0
2024.0
3190.0
4218.0
3900.0
3686.0
2540.0
-1186.0
-4610.0
-5686.0
-3234.0
3410.0
8522.0
6412.0
810.0
-1762.0
-1226.0
502.0
2968.0
2960.0
692.0
1672.0
5542.0
8548.0
8298.0
4694.0
4402.0
7728.0
7402.0
7902.0
11954.0
10774.0
5164.0
2272.0
2250.0
1434.0
-2362.0
-2948.0
4132.0
10208.0
10552.0
10292.0
12020.0
14170.0
13256.0
9328.0
5818.0
2422.0
266.0
980.0
602.0
-1794.0
-3656.0
-4080.0
-2252.0
-710.0
-1564.0
-2002.0
-826.0
2426.0
7064.0
8560.0
8002.0
10660.0
15088.0
16308.0
12534.0
6614.0
2410.0
244.0
318.0
2920.0
4822.0
3980.0
1628.0
-1022.0
-2670.0
-2614.0
-2616.0
-4946.0
-7832.0
-7334.0
-5132.0
-3770.0
-184.0
4364.0
4996.0
4522.0
5224.0
3634.0
1444.0
1752.0
1304.0
-958.0
-1190.0
1966.0
6692.0
9616.0
7902.0
3126.0
-1646.0
-4864.0
-4430.0
-872.0
1254.0
-466.0
-3682.0
-4022.0
-998.0
1262.0
2006.0
2064.0
444.0
764.0
3840.0
3138.0
708.0
3648.0
9998.0
15116.0
15530.0
10246.0
5044.0
2734.0
1680.0
4782.0
10712.0
11440.0
7202.0
4006.0
2214.0
1600.0
4048.0
6342.0
5466.0
4952.0
5450.0
5614.0
9584.0
16164.0
17266.0
12852.0
9500.0
10374.0
12964.0
12620.0
10774.0
11556.0
11874.0
8928.0
6164.0
4256.0
2140.0
3550.0
8788.0
11744.0
12084.0
13312.0
13254.0
12812.0
16346.0
19568.0
18346.0
16146.0
14722.0
14812.0
16986.0
18550.0
20526.0
25120.0
27924.0
25732.0
21598.0
19016.0
18364.0
18358.0
18822.0
18376.0
15144.0
12906.0
14076.0
14486.0
14310.0
15774.0
15714.0
15560.0
19452.0
22368.0
19452.0
12862.0
4312.0
-1540.0
1500.0
7850.0
9090.0
8400.0
9012.0
8838.0
10390.0
14824.0
16764.0
15412.0
14510.0
14632.0
15766.0
16850.0
14182.0
8816.0
5960.0
5908.0
5784.0
5528.0
5900.0
6166.0
5234.0
2550.0
-570.0
-2054.0
-2132.0
-1468.0
-178.0
-366.0
-1934.0
-264.0
6040.0
12062.0
12952.0
10262.0
9630.0
12016.0
14280.0
14278.0
10156.0
3758.0
-708.0
-3842.0
-5644.0
-4152.0
-886.0
2866.0
4896.0
3394.0
1684.0
-1354.0
-6914.0
-7914.0
-5162.0
-4256.0
-1496.0
4204.0
8360.0
8200.0
4196.0
3684.0
7942.0
8158.0
6410.0
7372.0
4756.0
452.0
2828.0
8844.0
13336.0
15744.0
13536.0
8220.0
6892.0
8826.0
7980.0
6510.0
7868.0
8760.0
8028.0
7596.0
6952.0
6146.0
5702.0
3914.0
672.0
-750.0
736.0
1370.0
-636.0
-2200.0
-2118.0
-1888.0
-1058.0
1016.0
2560.0
2646.0
3372.0
5466.0
6136.0
3592.0
50.0
-290.0
1726.0
1202.0
696.0
2990.0
2642.0
1182.0
2336.0
330.0
-2982.0
-1112.0
1610.0
1752.0
-310.0
-4134.0
-4260.0
-38.0
1784.0
34.0
-1048.0
1116.0
3826.0
4198.0
6142.0
10300.0
10938.0
8352.0
6778.0
6230.0
4774.0
3530.0
4902.0
6104.0
5024.0
4734.0
5130.0
7160.0
11468.0
10180.0
4414.0
2634.0
224.0
-3728.0
-1644.0
2602.0
4200.0
5700.0
7396.0
8720.0
8824.0
9270.0
12182.0
10498.0
4088.0
4358.0
8880.0
10130.0
10786.0
9570.0
6070.0
7014.0
11276.0
12988.0
11786.0
9384.0
7278.0
6782.0
9432.0
12962.0
10436.0
4518.0
5086.0
10192.0
12486.0
12262.0
11846.0
11120.0
9036.0
6180.0
5946.0
8604.0
10386.0
10514.0
10280.0
8832.0
6622.0
5954.0
6028.0
6166.0
8058.0
9314.0
8270.0
8824.0
10166.0
9774.0
11162.0
14700.0
18084.0
20968.0
19054.0
12064.0
8238.0
9530.0
11944.0
13406.0
10644.0
5406.0
5360.0
8268.0
7036.0
4432.0
3646.0
3568.0
5774.0
7914.0
6414.0
6956.0
11914.0
15164.0
15732.0
15938.0
15744.0
16880.0
20914.0
25680.0
27660.0
26420.0
24208.0
22014.0
22466.0
27306.0
31116.0
32010.0
33564.0
33334.0
30130.0
27150.0
23616.0
21356.0
23826.0
26118.0
23716.0
20156.0
18778.0
16626.0
10934.0
6988.0
8662.0
10296.0
8498.0
5656.0
3148.0
1830.0
438.0
-2348.0
-3970.0
-3624.0
-1058.0
3998.0
6030.0
4482.0
4630.0
2702.0
-2122.0
-922.0
5346.0
9134.0
9430.0
7528.0
5860.0
5020.0
2924.0
2674.0
5334.0
6518.0
6704.0
5932.0
3784.0
5434.0
7876.0
4330.0
130.0
-1632.0
-4092.0
-3394.0
1468.0
2842.0
-2192.0
-7346.0
-5122.0
2030.0
4792.0
2522.0
946.0
1578.0
4522.0
9550.0
12710.0
10316.0
5428.0
3900.0
4762.0
4912.0
5388.0
4586.0
1888.0
1940.0
3412.0
2404.0
2572.0
6122.0
7878.0
3966.0
-1144.0
-1214.0
2128.0
6402.0
12012.0
14018.0
10252.0
7242.0
7414.0
7180.0
5134.0
3022.0
1546.0
-1260.0
-4300.0
-4978.0
-4600.0
-2406.0
2534.0
6272.0
7494.0
7740.0
7874.0
8570.0
7556.0
4182.0
2030.0
3044.0
7284.0
11514.0
12336.0
12084.0
11106.0
8288.0
6126.0
3250.0
-1182.0
-2964.0
-1798.0
772.0
4206.0
6884.0
9170.0
9868.0
6372.0
1430.0
-1764.0
-3548.0
-4280.0
-3204.0
730.0
5740.0
8830.0
10158.0
9086.0
4670.0
352.0
-1108.0
-1008.0
-910.0
-718.0
1404.0
5396.0
6480.0
3652.0
2758.0
4112.0
3376.0
2666.0
3410.0
2798.0
2292.0
3410.0
5264.0
8100.0
9800.0
9220.0
8106.0
6638.0
6820.0
8512.0
6626.0
2724.0
2698.0
6320.0
8904.0
7584.0
5476.0
4426.0
1278.0
-2076.0
-2400.0
-752.0
3444.0
8136.0
8074.0
3540.0
-104.0
2070.0
7330.0
9670.0
11074.0
12636.0
11610.0
10670.0
10246.0
8278.0
8264.0
10494.0
11414.0
11750.0
11598.0
8934.0
6616.0
8354.0
9742.0
6596.0
2926.0
384.0
-1060.0
1416.0
2764.0
-1530.0
-5108.0
-5534.0
-4898.0
-2406.0
948.0
4542.0
7532.0
7714.0
6986.0
6350.0
4934.0
4036.0
2802.0
1322.0
1342.0
1936.0
3682.0
4656.0
910.0
-3140.0
-3330.0
-1356.0
1554.0
1356.0
-2838.0
-4426.0
-3368.0
-3536.0
-3140.0
-2278.0
-2238.0
-1016.0
-388.0
-2580.0
-3406.0
-1486.0
420.0
3736.0
6866.0
4428.0
302.0
766.0
4358.0
7988.0
9804.0
11528.0
14796.0
13644.0
7980.0
4828.0
1802.0
-2246.0
-2364.0
-956.0
-772.0
-1172.0
-2404.0
-1642.0
32.0
-528.0
796.0
3804.0
4286.0
4622.0
5122.0
3958.0
4206.0
6300.0
5890.0
2726.0
2190.0
5578.0
7980.0
8128.0
7138.0
4346.0
2286.0
2730.0
4002.0
5542.0
6240.0
6354.0
6526.0
3992.0
992.0
1316.0
1696.0
1644.0
2452.0
1334.0
52.0
1034.0
2460.0
5708.0
9670.0
9928.0
9918.0
11442.0
9560.0
8154.0
11234.0
10064.0
4220.0
4120.0
7724.0
7976.0
6910.0
6072.0
3452.0
-160.0
-432.0
3550.0
4102.0
-738.0
-2310.0
-1218.0
-3236.0
-3116.0
2000.0
5586.0
5528.0
4190.0
1568.0
-1694.0
-3740.0
-4866.0
-6012.0
-7420.0
-8000.0
-4298.0
2754.0
7290.0
8846.0
8550.0
4074.0
-1676.0
-3692.0
-3488.0
-4644.0
-6350.0
-4446.0
268.0
3580.0
6794.0
9296.0
8236.0
7318.0
6738.0
4110.0
2332.0
-876.0
-5916.0
-4986.0
-90.0
2464.0
4550.0
6828.0
8138.0
6670.0
490.0
-3344.0
-70.0
2520.0
1150.0
-106.0
-190.0
1644.0
5242.0
8026.0
8718.0
6814.0
5058.0
6300.0
5890.0
2258.0
612.0
490.0
-178.0
-574.0
-1590.0
-1212.0
2326.0
5036.0
5228.0
3948.0
1912.0
216.0
-2382.0
-4500.0
-2468.0
970.0
3906.0
7522.0
7696.0
3548.0
1342.0
1980.0
1232.0
-1296.0
-3094.0
-2464.0
1672.0
7936.0
10816.0
6800.0
-44.0
-2602.0
826.0
5476.0
7310.0
5754.0
2348.0
1092.0
3398.0
6724.0
9526.0
10450.0
9168.0
6222.0
2786.0
4964.0
12032.0
14664.0
14780.0
15758.0
13608.0
12502.0
14024.0
12554.0
11300.0
12508.0
12554.0
11686.0
11284.0
13638.0
17812.0
17166.0
12002.0
7648.0
4856.0
2476.0
824.0
2006.0
4342.0
3880.0
3808.0
6164.0
7776.0
9978.0
13246.0
13622.0
10412.0
6886.0
7162.0
10482.0
11198.0
9670.0
10928.0
13722.0
13820.0
12394.0
11458.0
9964.0
9178.0
9784.0
9740.0
10278.0
10374.0
8166.0
9214.0
13368.0
14122.0
13656.0
14810.0
15822.0
17020.0
16874.0
12908.0
7952.0
5670.0
4742.0
2726.0
584.0
-1674.0
-4330.0
-4734.0
-2828.0
1388.0
8110.0
11896.0
11360.0
9110.0
5104.0
3434.0
4538.0
5410.0
10360.0
14778.0
11396.0
9974.0
14070.0
15800.0
15448.0
13860.0
11652.0
14344.0
18106.0
15082.0
11584.0
14926.0
17380.0
13764.0
11990.0
14954.0
18116.0
20364.0
21500.0
22140.0
23844.0
26178.0
28972.0
30380.0
29666.0
29050.0
25820.0
21042.0
22184.0
26798.0
30264.0
33636.0
33116.0
27780.0
23718.0
21164.0
17278.0
13616.0
12196.0
12956.0
14270.0
13794.0
11050.0
8828.0
10304.0
14484.0
17154.0
17714.0
19498.0
20944.0
18554.0
16142.0
15280.0
12248.0
10876.0
14762.0
17866.0
18008.0
19948.0
23302.0
22844.0
19954.0
21406.0
26314.0
29502.0
30444.0
28786.0
25306.0
21976.0
17196.0
11858.0
9020.0
8368.0
9186.0
10030.0
10922.0
14360.0
18614.0
20152.0
17224.0
11788.0
9972.0
10706.0
10102.0
12208.0
16702.0
19792.0
22740.0
24080.0
23654.0
23852.0
22182.0
19796.0
19536.0
17588.0
12774.0
8164.0
5094.0
3650.0
3034.0
3452.0
4218.0
3184.0
2108.0
2292.0
3068.0
6322.0
10182.0
11418.0
12458.0
13326.0
12198.0
10670.0
10098.0
13448.0
18518.0
14968.0
5898.0
2758.0
2806.0
2870.0
5394.0
6414.0
5966.0
7992.0
9312.0
9164.0
9264.0
7640.0
5742.0
5850.0
6652.0
7412.0
7474.0
7166.0
8196.0
9790.0
10134.0
9662.0
10116.0
10002.0
7000.0
5682.0
8734.0
10924.0
11660.0
12702.0
11162.0
9186.0
11570.0
15424.0
16322.0
15576.0
16504.0
19692.0
22038.0
19144.0
11940.0
6928.0
5308.0
4346.0
5614.0
7590.0
6354.0
4604.0
4656.0
5706.0
8032.0
9860.0
10228.0
11486.0
13916.0
15500.0
15802.0
16422.0
16348.0
13396.0
11486.0
12530.0
11210.0
7354.0
4434.0
2632.0
3818.0
7928.0
10634.0
12124.0
14452.0
15072.0
13296.0
12208.0
11430.0
10342.0
11292.0
12098.0
11308.0
13288.0
15912.0
15234.0
15846.0
18532.0
19442.0
20602.0
23166.0
22708.0
17310.0
12032.0
12568.0
17286.0
20968.0
21080.0
18008.0
15254.0
15780.0
18164.0
19376.0
18366.0
17668.0
19524.0
21502.0
20560.0
17514.0
17552.0
23248.0
27018.0
23280.0
17956.0
15826.0
15236.0
13686.0
11086.0
12064.0
18354.0
22474.0
19346.0
14230.0
13748.0
17912.0
23270.0
27636.0
30922.0
35284.0
40836.0
43810.0
44664.0
47420.0
50692.0
51322.0
51418.0
54232.0
57476.0
56656.0
52558.0
48390.0
45748.0
46046.0
47078.0
44398.0
39172.0
35146.0
32500.0
30314.0
29422.0
29540.0
28408.0
27246.0
28422.0
29206.0
26950.0
22198.0
18076.0
19424.0
23682.0
25938.0
29920.0
34994.0
35452.0
35616.0
39474.0
42454.0
42544.0
41936.0
42528.0
44532.0
46690.0
48894.0
50280.0
48416.0
44670.0
45050.0
52814.0
61260.0
62056.0
57830.0
53280.0
47812.0
43320.0
40574.0
37304.0
36774.0
40302.0
41438.0
38772.0
38108.0
41486.0
44548.0
43884.0
42300.0
41572.0
38134.0
34352.0
37440.0
44026.0
45424.0
43020.0
43128.0
45046.0
44576.0
43386.0
44964.0
46440.0
44780.0
41560.0
37096.0
33002.0
32538.0
32184.0
28960.0
27100.0
26834.0
24600.0
21368.0
20036.0
22078.0
24140.0
22510.0
22262.0
24258.0
20762.0
15252.0
15632.0
17850.0
17948.0
19106.0
22088.0
21346.0
14592.0
10454.0
12880.0
15504.0
18590.0
23388.0
25890.0
27464.0
28176.0
26434.0
24934.0
21128.0
14684.0
11874.0
11998.0
13540.0
17340.0
21092.0
24764.0
25950.0
21196.0
13566.0
5434.0
2126.0
8738.0
16394.0
17910.0
16496.0
13960.0
11576.0
10082.0
10020.0
12002.0
11924.0
10124.0
10102.0
9740.0
11130.0
15418.0
17552.0
18976.0
20492.0
18448.0
14964.0
13676.0
15466.0
15820.0
10876.0
8542.0
11782.0
13580.0
13488.0
11522.0
9272.0
12026.0
14812.0
15416.0
17930.0
16278.0
10658.0
10308.0
12834.0
13118.0
11910.0
9848.0
7752.0
6578.0
8180.0
11360.0
11210.0
10236.0
12320.0
14076.0
13900.0
12228.0
10276.0
11470.0
13704.0
13990.0
15404.0
18272.0
18552.0
15290.0
12028.0
10428.0
7326.0
3904.0
4870.0
8474.0
10660.0
9560.0
7088.0
8260.0
9822.0
7474.0
7286.0
9304.0
8330.0
8620.0
12626.0
16958.0
20524.0
22634.0
24002.0
24804.0
22722.0
19110.0
15474.0
12346.0
13134.0
16020.0
16028.0
14814.0
15074.0
16012.0
16280.0
16534.0
18714.0
20160.0
19040.0
20828.0
24612.0
21850.0
13568.0
7838.0
6754.0
7146.0
6732.0
6584.0
8308.0
10768.0
12678.0
14448.0
15484.0
14390.0
12270.0
12418.0
15732.0
18138.0
17006.0
16442.0
17606.0
15386.0
11064.0
9296.0
8374.0
7798.0
8946.0
10450.0
13334.0
16480.0
14672.0
10136.0
9232.0
12560.0
17742.0
22638.0
25300.0
24866.0
22600.0
19972.0
15926.0
11682.0
11628.0
14804.0
15892.0
13060.0
10330.0
12068.0
14730.0
14458.0
14992.0
17032.0
17736.0
16928.0
13800.0
11296.0
12820.0
13492.0
11782.0
10740.0
8604.0
6580.0
6956.0
6380.0
5054.0
6240.0
9694.0
13804.0
17044.0
18960.0
17462.0
11952.0
10154.0
12914.0
12022.0
10804.0
13130.0
12828.0
11114.0
12190.0
13866.0
14960.0
15192.0
16640.0
20132.0
19698.0
16910.0
16990.0
15436.0
12580.0
12192.0
10690.0
9294.0
10778.0
12092.0
13582.0
15622.0
16818.0
19178.0
21560.0
20918.0
19036.0
19000.0
21754.0
25182.0
26730.0
26398.0
24642.0
23850.0
26166.0
27666.0
24990.0
20896.0
18516.0
17268.0
15072.0
13704.0
16564.0
21598.0
24692.0
24314.0
21184.0
18756.0
17840.0
15194.0
11468.0
9356.0
9090.0
10934.0
12626.0
11852.0
12510.0
15020.0
14394.0
12910.0
13582.0
12988.0
11016.0
8428.0
4276.0
2974.0
6856.0
12160.0
16328.0
18208.0
19082.0
19564.0
16384.0
12254.0
11830.0
12596.0
13252.0
13268.0
10908.0
9838.0
12238.0
15182.0
16330.0
14218.0
12062.0
14220.0
16534.0
14956.0
12824.0
11352.0
7980.0
5300.0
7514.0
11280.0
13746.0
17020.0
18662.0
17408.0
17374.0
17266.0
14732.0
11416.0
7634.0
5842.0
7880.0
9348.0
9140.0
12354.0
18982.0
21762.0
19654.0
18876.0
17858.0
14410.0
14898.0
18452.0
19400.0
19850.0
21586.0
23618.0
24430.0
22806.0
21494.0
20032.0
16396.0
14036.0
12500.0
11044.0
13828.0
18310.0
20270.0
20922.0
20970.0
21450.0
21984.0
21134.0
20794.0
20542.0
18600.0
16300.0
14720.0
15028.0
16474.0
16716.0
16098.0
13892.0
11642.0
13152.0
14430.0
13186.0
13510.0
14226.0
14374.0
15458.0
15532.0
15252.0
14840.0
12490.0
12706.0
16996.0
19962.0
22082.0
26266.0
29808.0
28706.0
22848.0
17588.0
17162.0
18804.0
19450.0
18942.0
16736.0
14498.0
15056.0
16228.0
15198.0
14904.0
17468.0
20190.0
21458.0
20124.0
15836.0
13854.0
16048.0
17100.0
16700.0
16790.0
14864.0
11620.0
10054.0
10302.0
11706.0
12124.0
10636.0
10326.0
12696.0
16794.0
21374.0
23918.0
22104.0
16968.0
14074.0
16374.0
18526.0
18642.0
22072.0
26910.0
25234.0
18528.0
15954.0
18386.0
19118.0
18742.0
20020.0
20014.0
19564.0
19108.0
15984.0
14746.0
15656.0
12982.0
11812.0
15446.0
17646.0
16900.0
13556.0
8936.0
8776.0
13424.0
18826.0
21888.0
20254.0
17620.0
19028.0
22684.0
25406.0
25766.0
23318.0
20542.0
20644.0
23054.0
23688.0
21126.0
18914.0
20140.0
23504.0
23436.0
18416.0
16712.0
21206.0
23326.0
20740.0
19406.0
20714.0
21788.0
21248.0
20226.0
21044.0
23614.0
24008.0
21176.0
20324.0
22250.0
21894.0
20084.0
19936.0
20664.0
22054.0
22232.0
19312.0
17146.0
18500.0
20734.0
20192.0
17908.0
19294.0
22030.0
19844.0
18162.0
22094.0
25576.0
26120.0
27192.0
28250.0
27508.0
27088.0
28840.0
31140.0
32742.0
32580.0
29580.0
28294.0
32042.0
35866.0
36952.0
37136.0
36406.0
34634.0
32970.0
31978.0
30142.0
27254.0
26642.0
26086.0
21760.0
18384.0
16402.0
11654.0
8794.0
10758.0
14092.0
17296.0
18542.0
18282.0
19622.0
21612.0
23094.0
23738.0
23548.0
25788.0
29480.0
30588.0
30462.0
28650.0
23772.0
21762.0
25070.0
28080.0
29396.0
31328.0
32830.0
33394.0
33798.0
33262.0
32654.0
32712.0
32010.0
32552.0
35788.0
37588.0
37048.0
38670.0
43954.0
49670.0
55340.0
65088.0
76814.0
85932.0
97534.0
112562.0
124050.0
134218.0
145864.0
154572.0
160018.0
164132.0
168754.0
174570.0
177134.0
176816.0
176332.0
171248.0
162938.0
156872.0
149318.0
138324.0
128812.0
121752.0
114054.0
104742.0
96024.0
89804.0
85684.0
82352.0
79350.0
78494.0
79740.0
80728.0
83092.0
86942.0
90040.0
95674.0
102492.0
105630.0
111390.0
122762.0
131826.0
138058.0
146788.0
158800.0
171976.0
182224.0
187490.0
189828.0
190694.0
191668.0
194752.0
198776.0
199962.0
195040.0
185410.0
176282.0
168760.0
159942.0
150240.0
142658.0
137620.0
133258.0
129310.0
127714.0
128008.0
127116.0
126084.0
128686.0
133924.0
138944.0
143188.0
145872.0
148758.0
156524.0
169122.0
182584.0
193662.0
199350.0
201528.0
207850.0
219846.0
231176.0
240492.0
251560.0
264012.0
276988.0
292098.0
307890.0
322938.0
338314.0
354560.0
375884.0
404994.0
435396.0
466080.0
504310.0
548876.0
595724.0
646124.0
699378.0
759766.0
837428.0
931742.0
1039394.0
1167970.0
1323446.0
1510044.0
1742912.0
2039124.0
2409142.0
2863204.0
3412836.0
4070992.0
4853950.0
5771112.0
6803472.0
7887558.0
8921646.0
9796032.0
1.043683E7
1.083728E7
1.104687E7
1.113279E7
1.1139704E7
1.1053712E7
1.0809382E7
1.034702E7
9652288.0
8760960.0
7754526.0
6735126.0
5787968.0
4963862.0
4283276.0
3745174.0
3333436.0
3025678.0
2802730.0
2650920.0
2559566.0
2518686.0
2523182.0
2577360.0
2688036.0
2861034.0
3104822.0
3430066.0
3850188.0
4377572.0
5021992.0
5797334.0
6705628.0
7712778.0
8745386.0
9695666.0
1.0453762E7
1.0959346E7
1.1220246E7
1.1299938E7
1.1274976E7
1.1178518E7
1.0985686E7
1.0632858E7
1.0058064E7
9253102.0
8269380.0
7193798.0
6127356.0
5147144.0
4293532.0
3586476.0
3021118.0
2574120.0
2222576.0
1943536.0
1719300.0
1539176.0
1390848.0
1267440.0
1165676.0
1077046.0
997562.0
927016.0
862594.0
806982.0
762226.0
721418.0
682300.0
648206.0
615866.0
582342.0
551338.0
523996.0
496744.0
467864.0
441506.0
422006.0
404458.0
384610.0
367800.0
354162.0
339248.0
325374.0
312570.0
299616.0
290112.0
281676.0
270566.0
261168.0
256000.0
252676.0
249206.0
244564.0
238894.0
232056.0
224950.0
219664.0
214902.0
209328.0
203824.0
197728.0
191482.0
186852.0
184354.0
184624.0
186562.0
188302.0
189344.0
187916.0
184730.0
181940.0
176408.0
168492.0
163588.0
159914.0
155434.0
153938.0
154200.0
152546.0
150142.0
148628.0
148458.0
148070.0
145186.0
142054.0
141114.0
141708.0
143328.0
144308.0
143690.0
141708.0
137144.0
133084.0
133212.0
133702.0
132766.0
133188.0
133612.0
131480.0
127728.0
124310.0
121012.0
118012.0
118424.0
120310.0
118724.0
115772.0
113086.0
109906.0
108262.0
106058.0
101942.0
99784.0
99708.0
101604.0
105082.0
105968.0
105248.0
103638.0
98172.0
93986.0
95750.0
98078.0
95470.0
89424.0
86908.0
89336.0
90200.0
89188.0
90000.0
92196.0
95300.0
97090.0
95568.0
93412.0
91258.0
88614.0
87180.0
86076.0
84588.0
85184.0
88798.0
92314.0
91272.0
86684.0
84156.0
83798.0
82134.0
81318.0
85138.0
90928.0
92862.0
90752.0
90392.0
93006.0
91014.0
82416.0
76412.0
76142.0
77764.0
83430.0
90924.0
90836.0
85118.0
82136.0
81270.0
78378.0
73982.0
72372.0
75142.0
77952.0
77670.0
75964.0
74946.0
74466.0
73556.0
73640.0
75558.0
77126.0
77680.0
76366.0
72552.0
70606.0
71910.0
72760.0
73284.0
74808.0
76244.0
76346.0
73908.0
69940.0
67106.0
66322.0
65776.0
63056.0
61168.0
63428.0
65506.0
65882.0
67078.0
66034.0
62454.0
60510.0
59230.0
58140.0
60296.0
64638.0
67218.0
67980.0
69184.0
69028.0
66776.0
67362.0
69832.0
68858.0
66562.0
64712.0
62082.0
61590.0
64132.0
67092.0
68058.0
63832.0
57126.0
55538.0
59412.0
63568.0
65888.0
67912.0
69564.0
67594.0
62574.0
57562.0
53344.0
53666.0
58262.0
59252.0
58500.0
61536.0
63540.0
64730.0
69538.0
72110.0
68044.0
59426.0
48968.0
44860.0
51020.0
58760.0
63408.0
67704.0
71244.0
72092.0
69174.0
64852.0
65118.0
67916.0
66412.0
64568.0
68158.0
72094.0
71440.0
68306.0
64154.0
59178.0
55518.0
54594.0
56730.0
60794.0
61430.0
56156.0
51716.0
53196.0
56296.0
56156.0
54192.0
53978.0
55354.0
55900.0
55628.0
54848.0
52580.0
50190.0
49698.0
50614.0
51544.0
51562.0
51362.0
51700.0
51006.0
49216.0
48930.0
51050.0
53550.0
52922.0
49028.0
46718.0
47012.0
47362.0
49496.0
52760.0
52522.0
51266.0
53232.0
55542.0
56064.0
55932.0
55804.0
57468.0
58926.0
55372.0
51552.0
52852.0
52940.0
50800.0
53672.0
57608.0
57112.0
57134.0
57466.0
54382.0
51516.0
50088.0
48958.0
49660.0
49816.0
49206.0
52518.0
57412.0
58028.0
54674.0
52880.0
56946.0
62302.0
63210.0
61434.0
58180.0
55068.0
55194.0
55146.0
53740.0
54496.0
55762.0
56686.0
57320.0
54866.0
52872.0
55204.0
56872.0
54542.0
52040.0
53522.0
56678.0
56446.0
54666.0
54664.0
54814.0
54748.0
55486.0
56998.0
59076.0
59846.0
57776.0
54010.0
52460.0
55702.0
58334.0
56578.0
55750.0
56922.0
56532.0
55050.0
51624.0
45596.0
42040.0
43762.0
46752.0
47370.0
46510.0
45030.0
42094.0
38442.0
35808.0
36836.0
42288.0
47476.0
50830.0
53782.0
53326.0
51508.0
53064.0
53378.0
50666.0
50924.0
55540.0
61038.0
62550.0
58202.0
54506.0
56844.0
60564.0
58826.0
53002.0
49996.0
50626.0
51306.0
53180.0
56476.0
58108.0
59734.0
63112.0
63506.0
58906.0
54560.0
52416.0
48892.0
45086.0
45024.0
47674.0
51110.0
54052.0
52506.0
47212.0
45436.0
48180.0
49556.0
48758.0
48664.0
48678.0
48792.0
50506.0
52868.0
55652.0
58344.0
57594.0
53456.0
49100.0
45998.0
45274.0
47492.0
52544.0
57972.0
59308.0
59912.0
63712.0
62946.0
56722.0
55158.0
56750.0
54648.0
51278.0
49392.0
47494.0
44964.0
44154.0
45766.0
45430.0
43570.0
45826.0
50890.0
54664.0
55856.0
54296.0
53264.0
53222.0
50548.0
47314.0
46874.0
49308.0
54062.0
57550.0
57790.0
57058.0
56094.0
55640.0
56542.0
57380.0
56974.0
55120.0
54296.0
56388.0
57962.0
57628.0
56978.0
56032.0
56430.0
57922.0
57966.0
57956.0
58500.0
58898.0
60720.0
62838.0
63740.0
65218.0
66522.0
64486.0
60472.0
59432.0
60472.0
58780.0
56850.0
58462.0
61456.0
64416.0
65942.0
64710.0
64052.0
65388.0
65760.0
63056.0
58970.0
59560.0
64706.0
65826.0
62312.0
60520.0
60962.0
60970.0
60122.0
61272.0
66324.0
69600.0
66138.0
60470.0
57884.0
57424.0
55780.0
53302.0
54944.0
62140.0
69656.0
72820.0
70658.0
65788.0
62354.0
60110.0
57126.0
54076.0
51040.0
49828.0
53030.0
57030.0
57384.0
54086.0
49668.0
49000.0
52296.0
53546.0
51204.0
49582.0
52472.0
57292.0
57952.0
57380.0
60048.0
60248.0
56408.0
54428.0
55028.0
56058.0
56400.0
55614.0
55384.0
56378.0
56422.0
53442.0
48946.0
46616.0
47440.0
50342.0
52690.0
53230.0
55820.0
59976.0
61876.0
63522.0
64038.0
62254.0
62572.0
63312.0
62274.0
62134.0
62142.0
63830.0
67426.0
66150.0
60232.0
56118.0
56270.0
58920.0
60520.0
61684.0
62980.0
62486.0
62858.0
62610.0
59568.0
61250.0
66070.0
66800.0
69106.0
72644.0
68216.0
60212.0
58214.0
60770.0
61482.0
58116.0
53522.0
52848.0
57258.0
59712.0
56950.0
56494.0
59418.0
59482.0
59286.0
61878.0
63092.0
62324.0
61074.0
58440.0
56030.0
54488.0
52010.0
50696.0
50900.0
49520.0
49142.0
50758.0
50504.0
50898.0
53544.0
54984.0
56636.0
58578.0
58324.0
57690.0
57952.0
60260.0
64492.0
67580.0
69526.0
67064.0
59128.0
56042.0
58012.0
57024.0
55782.0
55386.0
55682.0
59822.0
61656.0
58546.0
58742.0
62350.0
62312.0
57008.0
51584.0
50028.0
48366.0
44726.0
43704.0
45990.0
48880.0
51106.0
53790.0
58376.0
61366.0
60482.0
59202.0
58314.0
56912.0
56238.0
55398.0
52968.0
51080.0
51574.0
51224.0
48682.0
50226.0
56386.0
58886.0
57274.0
56144.0
54826.0
54000.0
55266.0
55274.0
52026.0
47992.0
45148.0
44542.0
46534.0
48520.0
49074.0
51072.0
53052.0
50570.0
48956.0
52676.0
53876.0
51352.0
52454.0
54280.0
53780.0
55390.0
56878.0
55984.0
57442.0
61326.0
65156.0
67728.0
66474.0
63956.0
64436.0
65372.0
63904.0
61756.0
61830.0
63530.0
64430.0
66580.0
69988.0
69288.0
66140.0
67408.0
72178.0
73756.0
71568.0
72542.0
77758.0
82220.0
85752.0
87674.0
87502.0
91034.0
98440.0
103528.0
104452.0
103288.0
103604.0
104046.0
101426.0
101128.0
103842.0
102416.0
98584.0
95788.0
92324.0
89014.0
85746.0
82138.0
80072.0
78684.0
77674.0
76972.0
74784.0
74658.0
77408.0
76320.0
73924.0
76624.0
79274.0
78528.0
78098.0
78456.0
80492.0
83344.0
82818.0
83918.0
91280.0
97146.0
97614.0
96462.0
94586.0
92516.0
92402.0
94332.0
94942.0
92146.0
89378.0
87926.0
86732.0
87872.0
88430.0
84400.0
80248.0
78794.0
78124.0
76706.0
72688.0
68154.0
66468.0
65848.0
65630.0
67248.0
68174.0
65992.0
64020.0
65122.0
65734.0
64708.0
67156.0
72500.0
73684.0
69410.0
66462.0
68708.0
71350.0
72322.0
75228.0
78132.0
78076.0
76768.0
74154.0
70804.0
69758.0
71348.0
73470.0
73918.0
72358.0
70664.0
70312.0
69496.0
64672.0
59740.0
60706.0
63022.0
63968.0
65366.0
62262.0
57582.0
60766.0
66266.0
65204.0
58824.0
52236.0
50534.0
52166.0
53280.0
56664.0
60142.0
57978.0
55970.0
59514.0
62894.0
63346.0
63800.0
64526.0
66728.0
71316.0
73852.0
72486.0
68730.0
63374.0
61114.0
62910.0
62448.0
60472.0
60064.0
58092.0
56068.0
57744.0
60616.0
62860.0
64912.0
65144.0
62492.0
57876.0
53446.0
53002.0
57578.0
62348.0
64324.0
65502.0
66812.0
69164.0
72092.0
70276.0
64536.0
62354.0
63646.0
64612.0
64994.0
63492.0
61026.0
61826.0
63992.0
63606.0
63182.0
62546.0
58772.0
57112.0
59776.0
60804.0
60964.0
61776.0
60652.0
61180.0
63912.0
64402.0
64562.0
65248.0
65260.0
65370.0
63208.0
61518.0
65348.0
68406.0
67388.0
67866.0
68970.0
68164.0
68142.0
69652.0
72612.0
76974.0
77970.0
72708.0
66248.0
63410.0
63890.0
65880.0
67400.0
67502.0
66650.0
65618.0
66620.0
70210.0
72366.0
70822.0
69522.0
71436.0
71468.0
66432.0
63346.0
65448.0
68454.0
70234.0
68612.0
65770.0
66878.0
66802.0
62972.0
61294.0
60112.0
57122.0
55280.0
55866.0
59806.0
62576.0
59842.0
57912.0
58598.0
58154.0
60336.0
67228.0
73944.0
76010.0
72816.0
67896.0
65144.0
66352.0
69856.0
72128.0
73104.0
71614.0
66776.0
63848.0
62360.0
58406.0
56278.0
56888.0
58154.0
63256.0
69326.0
70520.0
69166.0
68332.0
68406.0
69254.0
69050.0
68816.0
70724.0
71026.0
68112.0
67278.0
68002.0
66018.0
64272.0
63986.0
63134.0
65122.0
69334.0
69388.0
65402.0
61602.0
60974.0
63980.0
67022.0
68160.0
68336.0
66472.0
61356.0
55416.0
53204.0
55224.0
58628.0
62946.0
65032.0
61298.0
57650.0
58512.0
59686.0
60082.0
61390.0
62310.0
61456.0
58906.0
57150.0
58208.0
59316.0
59246.0
61002.0
63644.0
64784.0
67576.0
72228.0
73076.0
70268.0
67060.0
61864.0
56228.0
55356.0
58236.0
60172.0
59866.0
58788.0
57986.0
57746.0
58908.0
61462.0
63838.0
64906.0
65602.0
68078.0
70294.0
68702.0
67402.0
70234.0
73002.0
72314.0
68416.0
64066.0
62982.0
62232.0
59074.0
59560.0
66400.0
73838.0
77256.0
76346.0
73354.0
71578.0
72430.0
74068.0
75072.0
76896.0
78530.0
76878.0
73458.0
71096.0
69600.0
68070.0
66180.0
66230.0
70652.0
76048.0
78082.0
77930.0
77388.0
74718.0
70340.0
67988.0
66484.0
63184.0
61948.0
64582.0
67828.0
70696.0
71280.0
67598.0
64010.0
64742.0
67930.0
70258.0
70996.0
70540.0
68992.0
68074.0
68908.0
69852.0
69810.0
67904.0
65818.0
67962.0
71112.0
70350.0
69944.0
71424.0
70220.0
66182.0
62482.0
61456.0
62826.0
64540.0
65968.0
66350.0
66080.0
66622.0
67202.0
68706.0
71056.0
71692.0
72466.0
72384.0
68404.0
66354.0
68274.0
68968.0
68820.0
69040.0
69750.0
71948.0
72744.0
71828.0
71742.0
70970.0
69682.0
69518.0
69194.0
67428.0
63494.0
60562.0
62772.0
65706.0
65468.0
66898.0
71228.0
71944.0
66944.0
62984.0
64386.0
67504.0
69946.0
71546.0
70422.0
68816.0
69266.0
68088.0
65572.0
66538.0
67852.0
64252.0
60396.0
61544.0
62570.0
59638.0
58526.0
60818.0
61576.0
61960.0
65036.0
68918.0
70530.0
67724.0
65310.0
69932.0
74514.0
72986.0
72894.0
75814.0
78018.0
81526.0
83514.0
80132.0
75866.0
73840.0
73298.0
75466.0
81068.0
84384.0
79792.0
74716.0
76414.0
78302.0
76634.0
73800.0
70972.0
72536.0
76968.0
77400.0
75602.0
72794.0
67170.0
63454.0
63934.0
63860.0
61786.0
62678.0
67464.0
70132.0
70954.0
72126.0
69530.0
67020.0
70408.0
74230.0
75312.0
75806.0
76198.0
75234.0
70850.0
67320.0
69084.0
72408.0
75562.0
77018.0
74024.0
70238.0
68706.0
70992.0
76980.0
80722.0
81412.0
81086.0
79342.0
78760.0
76070.0
69378.0
66974.0
68914.0
71188.0
74256.0
74616.0
72872.0
71900.0
70062.0
68798.0
66544.0
61846.0
61504.0
65988.0
69340.0
71068.0
74950.0
81690.0
82858.0
76272.0
73268.0
74986.0
74390.0
71732.0
67682.0
64840.0
66624.0
68590.0
68474.0
69224.0
69818.0
69060.0
70280.0
74858.0
78036.0
76498.0
72424.0
67184.0
62052.0
60358.0
63254.0
68336.0
70122.0
67610.0
67954.0
71578.0
71206.0
67836.0
67302.0
68924.0
68844.0
67070.0
66086.0
66768.0
68678.0
69530.0
67606.0
68234.0
75124.0
79856.0
76192.0
71548.0
70888.0
68652.0
65330.0
67938.0
74584.0
79366.0
80506.0
78950.0
79284.0
82038.0
83008.0
83582.0
83892.0
80862.0
77306.0
76812.0
80122.0
84764.0
85272.0
82724.0
82044.0
83946.0
86990.0
87398.0
84474.0
82814.0
83342.0
84316.0
84222.0
82930.0
83008.0
83764.0
85884.0
90300.0
88892.0
82046.0
79060.0
77122.0
75200.0
77486.0
78688.0
77864.0
78800.0
78612.0
77330.0
75390.0
71812.0
72134.0
76276.0
78524.0
81662.0
86614.0
88736.0
90020.0
92144.0
90888.0
86926.0
84866.0
84466.0
83984.0
85336.0
89112.0
91224.0
90336.0
89300.0
87530.0
84594.0
83408.0
82782.0
80862.0
79448.0
78106.0
77008.0
77356.0
75934.0
73360.0
75342.0
80004.0
81200.0
80428.0
82884.0
87662.0
90100.0
88662.0
85084.0
82936.0
83996.0
85634.0
85592.0
82678.0
77218.0
73970.0
74446.0
76460.0
80536.0
83478.0
82452.0
82640.0
85656.0
87364.0
85876.0
82464.0
82074.0
85476.0
85752.0
82244.0
80248.0
78694.0
75366.0
73558.0
74034.0
73660.0
74058.0
76998.0
78982.0
80278.0
82048.0
80612.0
78506.0
80452.0
81962.0
80466.0
80692.0
84418.0
88762.0
90842.0
89792.0
86180.0
81394.0
77980.0
76900.0
77458.0
79962.0
81748.0
79000.0
76222.0
78540.0
81236.0
81654.0
83652.0
86512.0
88728.0
91520.0
92774.0
90974.0
86824.0
82342.0
82374.0
85432.0
86560.0
86650.0
84000.0
79078.0
78512.0
79604.0
78676.0
80104.0
82534.0
83146.0
84100.0
85764.0
87864.0
89060.0
89536.0
93114.0
95272.0
89406.0
82332.0
80380.0
79158.0
77364.0
78718.0
81588.0
82572.0
83000.0
83466.0
82826.0
83212.0
85504.0
85260.0
80720.0
77998.0
80348.0
81954.0
81128.0
82118.0
83598.0
84148.0
85626.0
86544.0
85930.0
84152.0
81268.0
79726.0
79134.0
77236.0
75666.0
75492.0
76614.0
78938.0
80732.0
81666.0
81884.0
81110.0
81024.0
82294.0
84090.0
85144.0
83248.0
80036.0
80652.0
85446.0
88730.0
86666.0
81424.0
76160.0
73272.0
75472.0
80002.0
80266.0
76360.0
74262.0
75994.0
79132.0
83892.0
89452.0
90824.0
89178.0
88884.0
88530.0
87528.0
86310.0
85390.0
88228.0
92502.0
94020.0
95496.0
96718.0
95354.0
94348.0
95566.0
96604.0
95310.0
93764.0
94172.0
95188.0
97548.0
99832.0
98402.0
98374.0
103048.0
107110.0
108326.0
106980.0
105452.0
107148.0
109056.0
108170.0
104974.0
101736.0
103766.0
109216.0
110772.0
108964.0
107330.0
106788.0
106544.0
104938.0
102978.0
102434.0
104056.0
106572.0
106502.0
105506.0
105706.0
104198.0
102706.0
103740.0
105342.0
107440.0
108750.0
107984.0
107336.0
105934.0
102710.0
100504.0
101186.0
103360.0
103314.0
100596.0
99868.0
103786.0
110066.0
114326.0
115740.0
117714.0
120810.0
122586.0
121210.0
117182.0
113692.0
111578.0
110528.0
110930.0
110726.0
110486.0
110872.0
110174.0
112504.0
116856.0
115514.0
112020.0
111114.0
111368.0
114734.0
118596.0
117370.0
113240.0
109584.0
107146.0
106396.0
108268.0
112174.0
114560.0
116000.0
117786.0
117292.0
117238.0
117918.0
114374.0
111428.0
111956.0
110370.0
108238.0
107206.0
104110.0
101166.0
100586.0
100428.0
99814.0
98754.0
97024.0
94728.0
92972.0
92962.0
95784.0
101714.0
105708.0
103826.0
100708.0
99458.0
98712.0
97698.0
95418.0
95420.0
99772.0
100650.0
96932.0
95282.0
94144.0
93652.0
98010.0
101290.0
99242.0
98352.0
99974.0
100152.0
100132.0
100972.0
100660.0
99506.0
98624.0
98042.0
98692.0
100936.0
103090.0
102648.0
98694.0
94650.0
94022.0
94348.0
92280.0
88980.0
86672.0
87380.0
91988.0
95982.0
95188.0
93848.0
95664.0
96114.0
93612.0
93094.0
94324.0
94212.0
94726.0
95468.0
93544.0
92000.0
93820.0
97360.0
100152.0
99326.0
97190.0
99084.0
101000.0
98630.0
96844.0
97652.0
98918.0
99596.0
97134.0
92976.0
92180.0
93872.0
95542.0
96966.0
95698.0
91420.0
88400.0
87496.0
87070.0
89150.0
92936.0
92878.0
90992.0
94130.0
99398.0
99886.0
97378.0
96804.0
96636.0
94548.0
94796.0
99198.0
102890.0
105178.0
106782.0
103726.0
98006.0
96524.0
98146.0
97406.0
94784.0
95348.0
99564.0
101778.0
99620.0
95662.0
92454.0
92276.0
93816.0
93148.0
91558.0
91554.0
91980.0
93184.0
95582.0
96312.0
93828.0
90426.0
89954.0
92356.0
92462.0
90048.0
90394.0
93068.0
95502.0
98082.0
98486.0
97644.0
101624.0
106882.0
104902.0
98054.0
93446.0
93490.0
96736.0
98444.0
96556.0
96178.0
98610.0
96608.0
89098.0
84624.0
86214.0
90034.0
94858.0
98924.0
98532.0
95844.0
96184.0
99732.0
103270.0
104518.0
103650.0
103450.0
104038.0
101856.0
98886.0
100226.0
103256.0
103530.0
102078.0
101322.0
103234.0
105884.0
104104.0
100522.0
101504.0
104776.0
105262.0
102750.0
99738.0
99510.0
102438.0
105036.0
106272.0
107124.0
105762.0
102418.0
100678.0
99944.0
98960.0
100074.0
102442.0
103816.0
104072.0
102156.0
99592.0
98118.0
96378.0
97048.0
99474.0
96478.0
91788.0
93422.0
97528.0
99172.0
99662.0
101608.0
105804.0
107548.0
103940.0
100688.0
101138.0
102228.0
102116.0
100964.0
99660.0
98912.0
98482.0
99290.0
101328.0
102930.0
104328.0
105156.0
105374.0
106864.0
106640.0
103580.0
103434.0
103774.0
100512.0
99924.0
101854.0
100788.0
99366.0
98914.0
99620.0
103948.0
106844.0
103578.0
98586.0
95886.0
95274.0
95208.0
95468.0
97966.0
102488.0
105786.0
104574.0
100176.0
98918.0
102284.0
106022.0
108238.0
108948.0
108504.0
106380.0
102594.0
101820.0
104346.0
104336.0
103452.0
105554.0
107156.0
105936.0
103316.0
99644.0
95754.0
93774.0
93952.0
93808.0
92206.0
91438.0
93282.0
95992.0
96958.0
96694.0
96916.0
96968.0
96692.0
98080.0
101640.0
104850.0
105492.0
104874.0
104556.0
105018.0
107212.0
107544.0
103780.0
101682.0
101504.0
101182.0
106074.0
112460.0
111830.0
108848.0
108156.0
107474.0
106724.0
105960.0
104670.0
103266.0
100954.0
97340.0
94948.0
97688.0
102866.0
102816.0
99286.0
99046.0
101356.0
103340.0
104028.0
102806.0
101658.0
102398.0
103352.0
103634.0
105752.0
109416.0
110342.0
109216.0
108734.0
106992.0
105028.0
104638.0
102176.0
98560.0
98738.0
101118.0
102320.0
103240.0
105290.0
107326.0
107616.0
106710.0
105590.0
103568.0
100372.0
97436.0
97298.0
99982.0
100254.0
96356.0
95540.0
99988.0
101858.0
99964.0
99994.0
100880.0
99938.0
99074.0
99234.0
100064.0
101484.0
103450.0
104244.0
100760.0
97670.0
101728.0
107134.0
108178.0
108598.0
109802.0
110412.0
109334.0
106270.0
105444.0
108092.0
109532.0
108984.0
109286.0
110936.0
111648.0
110082.0
108494.0
107834.0
106244.0
104154.0
104206.0
106200.0
105460.0
101928.0
102520.0
106656.0
108756.0
110356.0
111784.0
110696.0
109824.0
110290.0
109438.0
107698.0
107630.0
110014.0
112932.0
113672.0
112344.0
112066.0
113246.0
112102.0
109646.0
110178.0
111560.0
112624.0
115770.0
116852.0
112726.0
108578.0
107846.0
108560.0
107930.0
106380.0
108350.0
114246.0
117276.0
114796.0
112706.0
113966.0
115994.0
118970.0
122316.0
122900.0
122620.0
123052.0
122228.0
121232.0
119464.0
115438.0
113960.0
117178.0
120562.0
121352.0
119718.0
117102.0
115494.0
114516.0
112160.0
109554.0
110434.0
114054.0
116820.0
118728.0
119694.0
120066.0
122970.0
125928.0
124028.0
119898.0
116774.0
113840.0
112620.0
115516.0
119460.0
119956.0
118864.0
119438.0
119404.0
117054.0
115220.0
115880.0
117308.0
117228.0
116058.0
113970.0
109878.0
106292.0
106092.0
108822.0
113684.0
117282.0
115778.0
112668.0
113946.0
119486.0
123482.0
121784.0
117400.0
113500.0
108974.0
106214.0
108184.0
111382.0
113522.0
115564.0
115432.0
112902.0
110990.0
109532.0
110430.0
116230.0
120096.0
118522.0
117872.0
117966.0
116704.0
117580.0
117892.0
115834.0
116950.0
119830.0
121106.0
123488.0
124858.0
121574.0
116756.0
112708.0
109680.0
110050.0
113338.0
115734.0
116584.0
117030.0
116664.0
115880.0
115172.0
115064.0
118072.0
123492.0
128162.0
132004.0
132566.0
127730.0
122350.0
118826.0
116946.0
119046.0
121232.0
119198.0
117946.0
119504.0
120596.0
122058.0
123964.0
123082.0
120088.0
118584.0
118720.0
118690.0
118362.0
116804.0
114680.0
116656.0
121422.0
123298.0
123890.0
124532.0
121916.0
117714.0
116426.0
119462.0
124048.0
125164.0
124172.0
126104.0
129608.0
130296.0
126914.0
124586.0
128878.0
133598.0
132330.0
130570.0
130970.0
130014.0
128370.0
128518.0
129836.0
128010.0
121778.0
118142.0
120736.0
124444.0
125004.0
122890.0
121224.0
121400.0
122298.0
123978.0
125816.0
127174.0
128086.0
126356.0
124386.0
126428.0
127898.0
125642.0
123498.0
122946.0
123518.0
124526.0
125202.0
125334.0
124260.0
125186.0
128472.0
126622.0
122244.0
124094.0
127692.0
127726.0
126714.0
124598.0
120860.0
117640.0
116494.0
117670.0
118568.0
117354.0
116980.0
119766.0
124134.0
128194.0
131500.0
133980.0
135802.0
136938.0
136542.0
135684.0
135846.0
135012.0
132624.0
130570.0
128990.0
129526.0
132228.0
132214.0
130174.0
131646.0
135416.0
137264.0
138278.0
141058.0
144104.0
145684.0
146170.0
144080.0
140222.0
138074.0
135142.0
130612.0
130242.0
133254.0
134220.0
132610.0
130778.0
131264.0
132418.0
130892.0
129910.0
131702.0
132930.0
132844.0
132858.0
133884.0
135632.0
135580.0
133364.0
130854.0
130338.0
133906.0
137626.0
138006.0
138662.0
138786.0
136164.0
135000.0
134468.0
132506.0
133424.0
135898.0
135390.0
132852.0
130734.0
132420.0
135864.0
134530.0
133420.0
136824.0
136156.0
131314.0
129732.0
131000.0
134952.0
139566.0
138064.0
133248.0
131872.0
132332.0
132012.0
131344.0
131108.0
132560.0
136250.0
140338.0
141638.0
140670.0
140258.0
139028.0
138036.0
142096.0
147188.0
147054.0
145688.0
146916.0
147724.0
146764.0
144510.0
140226.0
136982.0
137848.0
138598.0
137728.0
139998.0
144698.0
148618.0
151708.0
152976.0
152772.0
151818.0
149656.0
148214.0
145928.0
141238.0
140182.0
143002.0
143708.0
142910.0
141900.0
140314.0
140216.0
141114.0
141492.0
143084.0
146668.0
148664.0
145988.0
141962.0
139724.0
138234.0
138362.0
138586.0
135812.0
134244.0
135616.0
136068.0
137320.0
140996.0
143420.0
143100.0
141282.0
138760.0
136194.0
135996.0
139372.0
140448.0
135348.0
131054.0
132502.0
136300.0
140308.0
143052.0
141608.0
138768.0
139258.0
140700.0
139738.0
137990.0
138182.0
141736.0
146056.0
147410.0
147732.0
147814.0
145478.0
143976.0
144848.0
144722.0
144714.0
146258.0
147144.0
147214.0
147348.0
147098.0
144944.0
140602.0
138292.0
139730.0
140784.0
141228.0
143580.0
145868.0
146722.0
147082.0
146428.0
146074.0
146612.0
144130.0
140434.0
141026.0
141456.0
137636.0
136482.0
141052.0
144192.0
142514.0
141710.0
143232.0
141100.0
137662.0
139416.0
142196.0
141682.0
139446.0
137636.0
140238.0
144720.0
143862.0
140558.0
139338.0
138302.0
136308.0
134930.0
137362.0
141154.0
140332.0
138796.0
140030.0
139120.0
135056.0
130078.0
127860.0
132140.0
137326.0
138128.0
138582.0
140726.0
142346.0
143896.0
147398.0
150474.0
150182.0
151302.0
155632.0
157764.0
157904.0
155936.0
149970.0
146834.0
149818.0
153974.0
156796.0
156366.0
153014.0
150252.0
148840.0
148518.0
147660.0
145684.0
146548.0
150442.0
154024.0
155578.0
155298.0
158062.0
164040.0
166388.0
166442.0
167952.0
168678.0
168018.0
165430.0
161216.0
158772.0
157900.0
158254.0
161252.0
164930.0
167260.0
168060.0
169140.0
171682.0
170522.0
163162.0
155072.0
150368.0
150046.0
152114.0
154246.0
158372.0
161924.0
160192.0
156572.0
153498.0
150970.0
152080.0
155060.0
155996.0
156286.0
157742.0
160376.0
162406.0
161760.0
160272.0
159456.0
157652.0
155072.0
154296.0
156350.0
159426.0
161398.0
161822.0
161626.0
162904.0
165126.0
165338.0
164940.0
166030.0
166538.0
165786.0
165024.0
164622.0
163978.0
161196.0
157490.0
157004.0
159170.0
159898.0
157950.0
155856.0
156018.0
157022.0
157396.0
158244.0
158340.0
154938.0
149742.0
148116.0
151538.0
154264.0
153076.0
152750.0
154534.0
153992.0
152024.0
152144.0
154266.0
157998.0
160526.0
159158.0
158712.0
160546.0
159938.0
159452.0
160274.0
157728.0
154434.0
152334.0
148852.0
147458.0
149716.0
153124.0
157628.0
160612.0
160834.0
160486.0
158138.0
153690.0
150442.0
149450.0
148362.0
144972.0
144076.0
149036.0
152634.0
151360.0
149264.0
148512.0
149520.0
151010.0
152630.0
154872.0
156320.0
159054.0
161650.0
158190.0
153414.0
152172.0
151626.0
153290.0
157392.0
161544.0
166040.0
168350.0
167914.0
166224.0
162254.0
159364.0
159812.0
160934.0
162214.0
162600.0
161908.0
160988.0
158510.0
157776.0
160154.0
160236.0
158568.0
158078.0
158070.0
158582.0
157204.0
152718.0
149250.0
148972.0
151002.0
153848.0
156714.0
159234.0
159208.0
158618.0
161684.0
164522.0
164334.0
164486.0
163818.0
162094.0
163134.0
163804.0
161894.0
162090.0
163226.0
163994.0
168508.0
172276.0
170078.0
165696.0
160254.0
156192.0
156982.0
158278.0
161614.0
169956.0
174254.0
171088.0
166436.0
164698.0
167022.0
167274.0
163782.0
163738.0
165954.0
166962.0
167044.0
163938.0
160878.0
161420.0
162362.0
162884.0
162584.0
161864.0
163010.0
163422.0
162030.0
161070.0
162298.0
166762.0
167790.0
163034.0
161398.0
162198.0
161846.0
163488.0
163304.0
161060.0
164416.0
171520.0
175438.0
174054.0
170540.0
168638.0
166686.0
165166.0
165530.0
164422.0
163604.0
163668.0
160176.0
158464.0
161770.0
162094.0
158830.0
157836.0
159734.0
162180.0
163420.0
164496.0
166574.0
167196.0
164318.0
161382.0
164734.0
171356.0
172236.0
170696.0
171880.0
170468.0
166930.0
165286.0
162554.0
159218.0
157528.0
155468.0
154526.0
157682.0
162426.0
163682.0
160534.0
157156.0
155718.0
155796.0
156892.0
157398.0
159394.0
162854.0
161370.0
158890.0
162760.0
167464.0
170630.0
174796.0
177538.0
180014.0
182000.0
179956.0
177666.0
176516.0
173842.0
172220.0
172598.0
174128.0
175944.0
175514.0
176228.0
179472.0
178818.0
175454.0
174026.0
172598.0
170588.0
168292.0
166372.0
168320.0
171642.0
171818.0
172448.0
175768.0
177778.0
178042.0
179148.0
180136.0
179452.0
177840.0
176498.0
176234.0
174610.0
168940.0
163988.0
164314.0
167076.0
169722.0
170988.0
170374.0
170888.0
172342.0
171662.0
170662.0
172568.0
176356.0
178134.0
178506.0
181390.0
182642.0
180138.0
181636.0
184686.0
181694.0
176806.0
172210.0
167840.0
169260.0
174538.0
177662.0
179850.0
183668.0
188126.0
187934.0
182862.0
182424.0
186886.0
188256.0
187250.0
185880.0
184140.0
183324.0
181450.0
179556.0
180390.0
181984.0
185468.0
189332.0
187462.0
184192.0
183704.0
180532.0
175858.0
176050.0
180844.0
186664.0
190724.0
192110.0
191782.0
191234.0
191392.0
190650.0
187550.0
183646.0
181372.0
181954.0
182608.0
180458.0
179452.0
182502.0
186536.0
190182.0
192456.0
190748.0
186914.0
184362.0
183154.0
184040.0
185812.0
182696.0
176574.0
175056.0
175286.0
173402.0
173740.0
175826.0
177456.0
180364.0
181556.0
179132.0
176442.0
174570.0
174686.0
176516.0
175004.0
169426.0
166136.0
168066.0
169610.0
169298.0
173588.0
178770.0
177808.0
176140.0
174598.0
168538.0
163310.0
163570.0
167128.0
169734.0
167646.0
165264.0
168132.0
173864.0
179022.0
181102.0
181330.0
183872.0
186602.0
187774.0
188984.0
186850.0
180198.0
174782.0
175026.0
178578.0
179644.0
178996.0
179684.0
180106.0
182976.0
189206.0
192364.0
192828.0
192972.0
191576.0
192004.0
192688.0
189254.0
187916.0
190698.0
191176.0
190390.0
190526.0
187688.0
181766.0
176928.0
174786.0
174942.0
176384.0
177970.0
181134.0
186484.0
189184.0
187622.0
186726.0
187332.0
188518.0
192374.0
196036.0
196418.0
196970.0
198250.0
198286.0
198338.0
197966.0
196814.0
197900.0
201890.0
205980.0
206966.0
204576.0
203300.0
205084.0
205598.0
202768.0
200082.0
199606.0
200362.0
203944.0
210930.0
215476.0
215518.0
215358.0
214878.0
212952.0
211512.0
210610.0
210680.0
211700.0
211814.0
211528.0
210154.0
207250.0
206110.0
206520.0
208244.0
213722.0
218802.0
218546.0
214548.0
211062.0
212610.0
216024.0
213392.0
208230.0
207836.0
209456.0
208744.0
207314.0
207602.0
208454.0
209022.0
211878.0
216428.0
217416.0
212990.0
207392.0
205564.0
207252.0
210836.0
216692.0
220172.0
217550.0
214352.0
212860.0
210662.0
209624.0
210008.0
210800.0
212894.0
213956.0
213210.0
213048.0
213446.0
215310.0
218248.0
218694.0
218210.0
220252.0
223252.0
224680.0
225426.0
229024.0
234206.0
235382.0
233672.0
233098.0
234806.0
238720.0
238432.0
231906.0
229462.0
230716.0
225538.0
215794.0
207734.0
203278.0
201984.0
201364.0
203510.0
209214.0
211808.0
210716.0
210130.0
208750.0
205568.0
203420.0
204652.0
206632.0
206528.0
208728.0
213666.0
215244.0
214264.0
212932.0
211348.0
213634.0
219316.0
223620.0
226998.0
230346.0
232290.0
232878.0
233230.0
233614.0
232750.0
229520.0
224058.0
219722.0
220884.0
224714.0
227336.0
230594.0
234008.0
236878.0
239486.0
238420.0
235424.0
234992.0
236868.0
241550.0
245630.0
244434.0
241354.0
238070.0
235342.0
236774.0
239372.0
241196.0
244130.0
245110.0
244022.0
243682.0
244278.0
247544.0
251296.0
251630.0
251374.0
251488.0
250746.0
251540.0
254156.0
258318.0
263802.0
264732.0
259080.0
254940.0
256394.0
258538.0
258218.0
255130.0
248430.0
240896.0
235348.0
230262.0
226848.0
226552.0
225148.0
222094.0
221758.0
223406.0
223198.0
219946.0
214316.0
208786.0
207330.0
210452.0
213070.0
212284.0
211580.0
212522.0
211726.0
208602.0
206162.0
205512.0
206812.0
210518.0
213286.0
211688.0
209646.0
210758.0
211802.0
212286.0
214910.0
216646.0
215428.0
215836.0
217578.0
215400.0
211932.0
212002.0
213234.0
213550.0
212044.0
205698.0
197506.0
193044.0
191408.0
191762.0
193642.0
193042.0
191202.0
192224.0
193278.0
192530.0
192918.0
193088.0
191014.0
191004.0
195334.0
198696.0
196872.0
192998.0
192062.0
194402.0
197702.0
200622.0
201190.0
197662.0
193164.0
193638.0
199112.0
202016.0
198650.0
194954.0
194972.0
195774.0
195422.0
193674.0
190910.0
190292.0
193060.0
196368.0
198570.0
200270.0
200830.0
197808.0
192434.0
190290.0
192002.0
193312.0
193580.0
193372.0
191512.0
190312.0
193358.0
197750.0
199500.0
201368.0
203568.0
201032.0
197082.0
198412.0
201842.0
202500.0
200404.0
196300.0
191562.0
188606.0
189644.0
193248.0
195246.0
196152.0
197168.0
196454.0
196070.0
197362.0
198262.0
200186.0
202770.0
202886.0
201694.0
200736.0
199510.0
197760.0
196644.0
198176.0
199324.0
197084.0
195026.0
193910.0
194864.0
201978.0
208352.0
207814.0
207032.0
208142.0
209076.0
211008.0
211104.0
209414.0
209914.0
210508.0
210446.0
211098.0
210538.0
210426.0
211246.0
209660.0
209118.0
212462.0
215786.0
218656.0
220780.0
218528.0
214148.0
213318.0
216598.0
220686.0
223374.0
225896.0
229428.0
231904.0
232814.0
236026.0
243316.0
250074.0
252866.0
254152.0
254872.0
254146.0
254570.0
255862.0
254264.0
252164.0
253022.0
252300.0
246556.0
241170.0
239034.0
235642.0
231234.0
229056.0
226292.0
223512.0
224714.0
226352.0
226584.0
228522.0
230030.0
231006.0
235672.0
241548.0
244528.0
244676.0
243026.0
243524.0
247382.0
249246.0
249506.0
252598.0
255334.0
254476.0
252698.0
252392.0
253582.0
252646.0
246730.0
240960.0
239508.0
238850.0
235374.0
229400.0
224878.0
224204.0
223936.0
222412.0
221004.0
220018.0
221156.0
223256.0
223300.0
223178.0
222678.0
219636.0
215538.0
210136.0
204362.0
201550.0
201656.0
205562.0
211276.0
211812.0
208742.0
207194.0
206196.0
206390.0
206916.0
203214.0
198206.0
197350.0
199808.0
204326.0
207996.0
205506.0
201200.0
203162.0
207398.0
208468.0
209016.0
209994.0
211140.0
213690.0
215560.0
213956.0
208690.0
204266.0
206548.0
211882.0
213814.0
213130.0
211214.0
209582.0
208510.0
204826.0
202546.0
205440.0
206598.0
204844.0
205332.0
206330.0
207646.0
211808.0
214046.0
211626.0
210106.0
210862.0
211174.0
212692.0
215200.0
215644.0
214976.0
213308.0
209736.0
207122.0
206806.0
207574.0
208176.0
206862.0
203760.0
200596.0
199720.0
201406.0
201114.0
198682.0
198084.0
197094.0
194822.0
196034.0
200782.0
203628.0
202700.0
203546.0
207452.0
207280.0
204170.0
204762.0
208044.0
211996.0
214728.0
213400.0
209488.0
205230.0
203730.0
206922.0
209412.0
207658.0
205380.0
206398.0
209048.0
208964.0
209882.0
215002.0
216112.0
212570.0
211532.0
210012.0
204254.0
197542.0
194462.0
197052.0
201648.0
204788.0
205272.0
202638.0
202516.0
206758.0
209228.0
210348.0
212382.0
212622.0
212562.0
216040.0
220780.0
220996.0
218564.0
220656.0
223856.0
221926.0
218802.0
217354.0
216848.0
218978.0
223664.0
229010.0
233348.0
235698.0
236080.0
233722.0
231252.0
233838.0
240692.0
247256.0
250366.0
250072.0
249518.0
249198.0
248040.0
247196.0
246232.0
244024.0
241230.0
238274.0
235556.0
233498.0
232910.0
234230.0
234690.0
232672.0
230882.0
230510.0
230408.0
230558.0
230294.0
228852.0
228940.0
232090.0
234172.0
232734.0
230872.0
230758.0
232336.0
235802.0
239456.0
241436.0
244046.0
248152.0
249984.0
250690.0
253814.0
255218.0
252700.0
250856.0
250880.0
250474.0
247130.0
242314.0
241210.0
239666.0
233314.0
230186.0
231422.0
231152.0
231552.0
232732.0
232452.0
233460.0
235584.0
235264.0
231240.0
226462.0
223584.0
219422.0
215938.0
220270.0
227918.0
230780.0
230128.0
229712.0
229974.0
228220.0
224706.0
224300.0
226590.0
227278.0
226040.0
225096.0
226362.0
228578.0
229738.0
230332.0
228520.0
224410.0
224542.0
229518.0
232062.0
230860.0
230276.0
229526.0
226528.0
226008.0
230228.0
232864.0
230692.0
228082.0
228638.0
230842.0
231982.0
231462.0
228260.0
224410.0
226118.0
230378.0
229494.0
227016.0
226534.0
224590.0
222646.0
223400.0
225480.0
229050.0
232022.0
230400.0
226814.0
225404.0
226096.0
229058.0
234744.0
242632.0
250602.0
253990.0
252814.0
251428.0
250350.0
250846.0
254330.0
257736.0
262092.0
268102.0
269340.0
265254.0
261590.0
260024.0
258428.0
254524.0
250838.0
249360.0
245806.0
241046.0
239328.0
238976.0
239182.0
239456.0
238342.0
238492.0
240060.0
240708.0
241478.0
241672.0
239048.0
234816.0
232964.0
235838.0
239454.0
239834.0
239890.0
242466.0
245942.0
248328.0
249650.0
250482.0
251038.0
253498.0
258396.0
261926.0
264656.0
269396.0
271816.0
270300.0
270730.0
271976.0
268656.0
264636.0
263964.0
264616.0
267426.0
270980.0
269958.0
265604.0
260752.0
256860.0
256128.0
255498.0
255324.0
260312.0
264684.0
264192.0
264204.0
265408.0
266044.0
266280.0
266044.0
267634.0
271078.0
274600.0
279348.0
283524.0
283578.0
281056.0
279614.0
279208.0
278676.0
281304.0
287896.0
294728.0
302854.0
311020.0
314032.0
315584.0
320426.0
326328.0
332320.0
341434.0
355486.0
368514.0
376834.0
388886.0
405504.0
417654.0
426922.0
439092.0
453604.0
467396.0
480306.0
498658.0
523308.0
546630.0
569144.0
595122.0
623202.0
653648.0
686952.0
720478.0
754294.0
793014.0
841030.0
898460.0
964138.0
1038212.0
1121826.0
1218892.0
1331840.0
1459556.0
1603408.0
1764068.0
1938138.0
2126968.0
2339108.0
2579886.0
2846396.0
3133982.0
3438128.0
3753638.0
4077066.0
4398618.0
4698878.0
4959968.0
5166714.0
5305630.0
5366642.0
5341846.0
5234952.0
5058474.0
4820472.0
4535734.0
4227742.0
3914206.0
3611266.0
3334250.0
3092038.0
2892602.0
2742420.0
2642222.0
2588364.0
2576924.0
2607198.0
2675278.0
2774808.0
2907168.0
3072042.0
3261722.0
3476284.0
3720784.0
3992312.0
4285818.0
4594778.0
4902974.0
5190510.0
5438862.0
5630130.0
5753932.0
5804692.0
5776740.0
5672198.0
5497252.0
5260880.0
4985172.0
4695030.0
4411086.0
4153592.0
3930476.0
3743786.0
3604656.0
3516492.0
3470242.0
3464240.0
3506266.0
3602422.0
3756038.0
3971642.0
4249362.0
4584998.0
4980182.0
5431566.0
5921002.0
6426090.0
6916572.0
7356618.0
7723260.0
8006630.0
8208580.0
8339520.0
8402434.0
8394722.0
8312366.0
8141494.0
7868434.0
7497232.0
7048022.0
6545698.0
6017070.0
5491924.0
4992682.0
4530540.0
4115368.0
3754412.0
3447960.0
3193462.0
2987526.0
2827310.0
2710488.0
2632802.0
2587514.0
2569570.0
2582158.0
2627606.0
2697754.0
2787108.0
2896740.0
3025712.0
3176102.0
3355924.0
3574946.0
3840832.0
4156112.0
4522232.0
4938388.0
5397002.0
5885094.0
6378662.0
6846032.0
7261844.0
7606366.0
7867332.0
8046872.0
8152152.0
8186314.0
8150982.0
8044322.0
7851484.0
7555458.0
7164412.0
6702024.0
6185754.0
5639460.0
5091750.0
4561784.0
4067718.0
3621764.0
3224664.0
2877954.0
2578872.0
2319894.0
2099670.0
1913832.0
1752920.0
1613282.0
1494024.0
1391674.0
1300440.0
1216828.0
1142800.0
1078016.0
1019408.0
967492.0
922274.0
881674.0
844176.0
810514.0
783950.0
761120.0
736394.0
715902.0
701692.0
684156.0
663472.0
645456.0
628904.0
613888.0
601132.0
590124.0
581012.0
569886.0
557708.0
551402.0
546474.0
535846.0
525048.0
519030.0
513232.0
503682.0
494184.0
489370.0
485992.0
477922.0
465432.0
456312.0
455226.0
454590.0
449820.0
446866.0
444646.0
439222.0
434706.0
432550.0
432068.0
433608.0
433542.0
432000.0
432294.0
430700.0
422934.0
412170.0
405772.0
406972.0
410054.0
409284.0
406130.0
403438.0
402140.0
401836.0
399462.0
393540.0
389250.0
391278.0
395836.0
397036.0
394312.0
389696.0
383518.0
375638.0
368962.0
365550.0
363652.0
363766.0
366234.0
366952.0
364452.0
361658.0
361188.0
360848.0
356794.0
354060.0
354864.0
350858.0
344762.0
344420.0
345442.0
345250.0
345148.0
344844.0
346356.0
347252.0
346060.0
346818.0
346832.0
344706.0
344754.0
344624.0
342528.0
341552.0
341186.0
340412.0
339974.0
339822.0
340004.0
340008.0
338398.0
335882.0
336336.0
340070.0
342354.0
342004.0
339888.0
335892.0
332468.0
329920.0
327386.0
328158.0
331896.0
333706.0
332402.0
330308.0
328254.0
324946.0
322368.0
323254.0
324928.0
325778.0
326314.0
325794.0
325754.0
325256.0
322436.0
322428.0
327412.0
332426.0
334636.0
335068.0
334812.0
332032.0
328132.0
328598.0
330186.0
329144.0
330940.0
334768.0
335068.0
332688.0
328662.0
324598.0
323650.0
325228.0
328990.0
334316.0
337424.0
338330.0
339982.0
341778.0
342284.0
341072.0
337480.0
332974.0
330822.0
332974.0
337310.0
336902.0
330548.0
327286.0
329344.0
328664.0
322482.0
314898.0
310468.0
310630.0
312916.0
315450.0
316624.0
316008.0
316424.0
317250.0
316802.0
316516.0
317078.0
320810.0
326340.0
327486.0
325606.0
322372.0
317022.0
315246.0
316990.0
316966.0
315970.0
313714.0
309960.0
306688.0
305162.0
308514.0
313150.0
312948.0
312086.0
312052.0
309798.0
307662.0
307146.0
308002.0
308756.0
308084.0
309794.0
312424.0
310350.0
305536.0
299880.0
293640.0
289320.0
288450.0
292976.0
298090.0
295246.0
290656.0
292810.0
296922.0
299116.0
300010.0
299254.0
299784.0
302992.0
303818.0
301136.0
300572.0
302640.0
302476.0
299980.0
297966.0
297004.0
297082.0
297604.0
298850.0
302536.0
306906.0
308692.0
308476.0
307096.0
304028.0
301834.0
302038.0
300512.0
296658.0
295294.0
296034.0
295966.0
296384.0
297982.0
299416.0
300946.0
304428.0
309078.0
310010.0
307094.0
305350.0
303966.0
301516.0
301950.0
304490.0
304478.0
302560.0
301992.0
303852.0
306640.0
307746.0
306746.0
305316.0
304928.0
306518.0
308950.0
309256.0
307570.0
306628.0
306232.0
303736.0
298492.0
294908.0
297702.0
302586.0
303646.0
303304.0
303916.0
305852.0
309864.0
311326.0
308452.0
307412.0
309864.0
312376.0
312318.0
309106.0
306412.0
306860.0
309256.0
312316.0
314426.0
316312.0
318456.0
316592.0
311206.0
307430.0
305160.0
303710.0
304358.0
304792.0
301450.0
295496.0
292572.0
294864.0
298582.0
301912.0
304824.0
304926.0
302722.0
301522.0
301192.0
301198.0
303458.0
306698.0
307228.0
305916.0
305236.0
304726.0
304450.0
303960.0
301608.0
300938.0
305006.0
308288.0
308256.0
308450.0
306784.0
303498.0
305690.0
311438.0
314620.0
315566.0
314070.0
311790.0
310722.0
308384.0
309538.0
318272.0
327724.0
335644.0
340920.0
339788.0
338624.0
341676.0
344738.0
346094.0
343100.0
336462.0
331714.0
329206.0
329858.0
332840.0
331064.0
325444.0
321594.0
319524.0
318792.0
318744.0
319390.0
322132.0
324220.0
323474.0
322520.0
322966.0
324552.0
328788.0
336710.0
343406.0
342870.0
336766.0
330970.0
329172.0
329784.0
328198.0
325166.0
322988.0
319646.0
315912.0
314430.0
314482.0
315056.0
316352.0
318460.0
318506.0
314938.0
313608.0
315990.0
316478.0
316426.0
319196.0
322372.0
325254.0
329018.0
332288.0
334450.0
337604.0
341930.0
344308.0
343550.0
339984.0
333698.0
327612.0
325052.0
326068.0
326826.0
323392.0
319132.0
317384.0
315934.0
316142.0
317470.0
316022.0
314962.0
314634.0
310900.0
306670.0
305074.0
307628.0
314568.0
318646.0
318266.0
320322.0
322778.0
320214.0
315302.0
311414.0
308834.0
307430.0
305620.0
302286.0
300468.0
302686.0
305858.0
306178.0
304356.0
303930.0
305062.0
304760.0
305096.0
307704.0
308524.0
308776.0
309346.0
305840.0
302484.0
302524.0
301278.0
300782.0
301700.0
300728.0
301706.0
303926.0
304322.0
307960.0
313376.0
314300.0
312326.0
310766.0
311752.0
314824.0
316202.0
316708.0
318710.0
320472.0
320140.0
317756.0
316368.0
316832.0
314518.0
312040.0
316122.0
321084.0
319454.0
314704.0
312044.0
313856.0
319650.0
323974.0
323958.0
323910.0
327132.0
330312.0
328924.0
324884.0
322256.0
320110.0
318384.0
318666.0
318568.0
318894.0
322500.0
324178.0
320514.0
316532.0
314438.0
313740.0
317134.0
324082.0
327400.0
324312.0
323058.0
327428.0
329168.0
326270.0
324448.0
322422.0
318336.0
315950.0
316636.0
317810.0
317566.0
319214.0
325190.0
328570.0
326692.0
325202.0
322974.0
320052.0
322184.0
326364.0
328672.0
331310.0
333108.0
333722.0
334798.0
335370.0
336644.0
338210.0
337334.0
336586.0
337234.0
337762.0
339948.0
342368.0
340976.0
336838.0
332964.0
331708.0
333830.0
334876.0
330286.0
323626.0
321230.0
322168.0
323496.0
326578.0
330072.0
331624.0
333512.0
334692.0
332742.0
331878.0
333780.0
334150.0
331484.0
328022.0
327250.0
330058.0
331928.0
331032.0
330724.0
330972.0
330216.0
329396.0
328544.0
329728.0
333964.0
334730.0
331854.0
332520.0
333238.0
330310.0
329824.0
332450.0
335616.0
339572.0
341420.0
340984.0
340004.0
336202.0
331424.0
328588.0
326052.0
324784.0
325056.0
324356.0
324778.0
327774.0
329156.0
327108.0
324970.0
324304.0
322840.0
320656.0
319518.0
318348.0
318406.0
322182.0
325872.0
327210.0
329194.0
329864.0
326628.0
324566.0
326890.0
329774.0
329940.0
327938.0
326754.0
329068.0
333308.0
335334.0
334946.0
335946.0
337600.0
336034.0
334268.0
334772.0
334034.0
334326.0
337232.0
337172.0
334774.0
332052.0
327928.0
326770.0
328172.0
327888.0
329304.0
332334.0
333286.0
333708.0
335298.0
338500.0
340596.0
339592.0
339866.0
341138.0
341718.0
344152.0
345290.0
346222.0
351030.0
352234.0
348888.0
348664.0
349800.0
349852.0
350108.0
351434.0
354752.0
355660.0
352978.0
353840.0
358602.0
361162.0
359828.0
358290.0
359428.0
360094.0
359192.0
360002.0
360704.0
358036.0
353144.0
350024.0
351392.0
353246.0
352534.0
352440.0
353878.0
355318.0
355350.0
354752.0
357030.0
359030.0
357984.0
359336.0
362204.0
364502.0
370216.0
374212.0
371442.0
368038.0
364978.0
359704.0
355864.0
354468.0
353338.0
352852.0
352858.0
353264.0
354686.0
355578.0
356712.0
360854.0
364330.0
363206.0
360978.0
360576.0
362026.0
364478.0
364884.0
364140.0
365252.0
366370.0
367192.0
368460.0
368572.0
370186.0
374604.0
377616.0
379076.0
380816.0
383416.0
388110.0
390392.0
386850.0
384776.0
387106.0
387898.0
386348.0
384258.0
381572.0
380974.0
382478.0
380672.0
373802.0
366732.0
364052.0
364780.0
366470.0
368240.0
368152.0
367426.0
368046.0
366342.0
364318.0
366402.0
366076.0
363292.0
367060.0
373244.0
374220.0
372688.0
372106.0
373310.0
375356.0
376304.0
376656.0
376916.0
376956.0
376186.0
373072.0
370818.0
373878.0
378484.0
379266.0
377868.0
376640.0
374706.0
373520.0
373764.0
372180.0
370756.0
372182.0
371698.0
369116.0
368244.0
367680.0
367274.0
366536.0
363740.0
362620.0
363254.0
361012.0
356968.0
353272.0
350524.0
349986.0
350816.0
351742.0
351596.0
349634.0
347526.0
345934.0
346210.0
350522.0
354992.0
356446.0
357622.0
357280.0
353106.0
350552.0
353070.0
355420.0
354078.0
351718.0
351862.0
356034.0
361134.0
362342.0
361042.0
360428.0
359354.0
356680.0
352212.0
346876.0
345282.0
349446.0
354406.0
355644.0
353954.0
351354.0
348412.0
346386.0
346246.0
346676.0
346296.0
345442.0
345956.0
347912.0
348140.0
347222.0
348740.0
351766.0
354930.0
357478.0
356954.0
356192.0
358110.0
357544.0
354360.0
355504.0
360010.0
363450.0
365844.0
365008.0
361216.0
360384.0
361066.0
360504.0
362894.0
364594.0
361646.0
362578.0
367466.0
368262.0
367496.0
367066.0
366146.0
369906.0
375634.0
374636.0
369428.0
366508.0
367128.0
369996.0
370872.0
367494.0
365040.0
367580.0
371774.0
372958.0
371452.0
372104.0
376404.0
379372.0
378634.0
375610.0
370304.0
365182.0
363200.0
362766.0
361754.0
359544.0
359302.0
363442.0
364812.0
361202.0
360194.0
360204.0
358624.0
360738.0
363992.0
364298.0
365568.0
368134.0
370030.0
372092.0
373282.0
372742.0
371204.0
369846.0
370886.0
372790.0
371270.0
366852.0
362624.0
360668.0
362162.0
364688.0
366818.0
370778.0
373926.0
373948.0
375456.0
377656.0
376236.0
373626.0
371790.0
371230.0
372596.0
372798.0
371760.0
370962.0
368378.0
366856.0
369104.0
371242.0
372408.0
373568.0
373566.0
373336.0
373776.0
374700.0
376284.0
377700.0
378604.0
379240.0
378804.0
377586.0
378516.0
382386.0
384880.0
384284.0
383760.0
383998.0
383460.0
381256.0
380174.0
385180.0
391278.0
391598.0
390640.0
388960.0
383456.0
380338.0
380766.0
378828.0
377022.0
380072.0
385394.0
388312.0
388536.0
388372.0
388124.0
389250.0
393908.0
398702.0
399556.0
398408.0
398164.0
397470.0
395736.0
395666.0
397044.0
398730.0
399808.0
396644.0
393636.0
396822.0
398980.0
397954.0
399080.0
398912.0
397096.0
396230.0
392260.0
386030.0
381420.0
379064.0
378754.0
377218.0
376540.0
381836.0
386838.0
385842.0
383608.0
384242.0
386528.0
388540.0
392512.0
398744.0
401710.0
401204.0
400478.0
399362.0
398522.0
396756.0
393106.0
390220.0
386856.0
382622.0
381316.0
383028.0
386522.0
390822.0
394194.0
396348.0
395716.0
392284.0
389520.0
389486.0
392494.0
393854.0
389392.0
385052.0
383856.0
383090.0
384686.0
386522.0
385190.0
384910.0
386078.0
386312.0
385788.0
382372.0
379306.0
381934.0
385866.0
388044.0
389746.0
389252.0
389112.0
392722.0
395874.0
395758.0
393882.0
390880.0
388480.0
389166.0
392094.0
394392.0
395350.0
394546.0
390842.0
387926.0
388378.0
388190.0
388120.0
389848.0
388932.0
387858.0
389556.0
387624.0
382844.0
381724.0
383536.0
385468.0
384804.0
380926.0
377616.0
376408.0
378560.0
384658.0
388856.0
389058.0
389536.0
388892.0
384682.0
381902.0
384170.0
388436.0
391996.0
393684.0
392622.0
391516.0
391680.0
390638.0
390088.0
393520.0
399904.0
405090.0
405116.0
402248.0
401612.0
403318.0
406452.0
408956.0
408060.0
406352.0
405478.0
404346.0
403878.0
404062.0
405876.0
409522.0
411166.0
410228.0
408094.0
405858.0
405628.0
406080.0
407668.0
412116.0
415558.0
417312.0
418118.0
416478.0
416368.0
417276.0
413972.0
410612.0
410988.0
412330.0
412974.0
412164.0
410448.0
409136.0
408022.0
406008.0
404370.0
409564.0
420674.0
426986.0
426488.0
422272.0
416356.0
414922.0
416054.0
412782.0
408610.0
408452.0
412510.0
416912.0
416086.0
413536.0
413816.0
413942.0
413342.0
412844.0
413064.0
416440.0
420738.0
422804.0
422946.0
420856.0
418344.0
418692.0
421678.0
424426.0
424428.0
422884.0
421622.0
418916.0
414804.0
412898.0
414204.0
416168.0
418572.0
422844.0
424920.0
421806.0
419148.0
420114.0
421110.0
420350.0
419690.0
421816.0
425392.0
426218.0
425660.0
426726.0
427870.0
428490.0
429354.0
428942.0
428216.0
431672.0
437262.0
438438.0
437934.0
440322.0
441538.0
440564.0
439792.0
437000.0
433258.0
432896.0
436018.0
440550.0
443554.0
443582.0
442632.0
441310.0
438424.0
435332.0
435106.0
437026.0
436954.0
434868.0
433274.0
432208.0
432618.0
435360.0
438576.0
440642.0
441218.0
441504.0
441998.0
441762.0
441678.0
440954.0
438870.0
439912.0
444266.0
446980.0
448720.0
452820.0
458706.0
462986.0
465068.0
467006.0
466062.0
462670.0
463162.0
463604.0
459986.0
458464.0
457132.0
452260.0
448690.0
446416.0
444588.0
443756.0
440100.0
438216.0
442234.0
442842.0
440008.0
442520.0
446810.0
446512.0
442408.0
438762.0
439858.0
442584.0
442026.0
440468.0
440294.0
441906.0
444262.0
443444.0
441014.0
441128.0
440972.0
439240.0
439240.0
440080.0
439644.0
440146.0
442712.0
444274.0
443760.0
442412.0
439360.0
436726.0
436986.0
435224.0
430900.0
429550.0
429380.0
428718.0
429208.0
427228.0
423070.0
422178.0
423876.0
425278.0
425232.0
424672.0
427792.0
433032.0
434506.0
433228.0
431186.0
427908.0
426992.0
429764.0
432060.0
432128.0
430296.0
428448.0
429754.0
431396.0
430586.0
431128.0
432378.0
431444.0
431464.0
432688.0
433094.0
434066.0
435686.0
438774.0
442984.0
442990.0
439106.0
436254.0
434796.0
434774.0
436066.0
436452.0
436202.0
437384.0
440470.0
442850.0
441996.0
439724.0
437280.0
434244.0
432904.0
435376.0
441616.0
448436.0
451274.0
450962.0
449486.0
446752.0
445734.0
446290.0
443786.0
440270.0
442044.0
447462.0
448568.0
445892.0
445906.0
446070.0
445188.0
447108.0
446018.0
441148.0
440972.0
441916.0
440622.0
441764.0
442432.0
441408.0
442444.0
443688.0
444488.0
445576.0
445778.0
445890.0
445250.0
444638.0
446838.0
448712.0
448796.0
450426.0
451894.0
451072.0
452074.0
457286.0
461078.0
458984.0
455584.0
453558.0
450820.0
450186.0
452178.0
452378.0
452072.0
453870.0
455834.0
455512.0
453132.0
451392.0
449258.0
445324.0
444952.0
448584.0
451538.0
455726.0
460188.0
460484.0
460576.0
463344.0
465244.0
465726.0
464746.0
460568.0
456650.0
457568.0
460604.0
462198.0
463936.0
465784.0
465556.0
463936.0
461574.0
458814.0
457976.0
460558.0
465914.0
471884.0
476500.0
478304.0
475132.0
469106.0
465588.0
464942.0
465818.0
467014.0
465718.0
464600.0
466742.0
467778.0
467994.0
472750.0
477834.0
476290.0
471352.0
468226.0
466884.0
468172.0
471484.0
471440.0
468356.0
467614.0
467968.0
465896.0
463032.0
461290.0
460044.0
460226.0
463020.0
465228.0
466820.0
472952.0
480068.0
482294.0
482840.0
482174.0
480392.0
482704.0
485944.0
485076.0
482288.0
478802.0
478146.0
482362.0
484842.0
483832.0
482602.0
481106.0
481468.0
483568.0
482646.0
479588.0
477380.0
475046.0
474506.0
478848.0
483708.0
485448.0
488224.0
491040.0
489662.0
489330.0
491716.0
491504.0
490108.0
488238.0
484424.0
482714.0
482890.0
482554.0
483570.0
483136.0
478438.0
472570.0
468332.0
469254.0
475562.0
481228.0
484708.0
487108.0
486726.0
485496.0
485182.0
483116.0
480734.0
482024.0
485754.0
489620.0
492848.0
493628.0
493446.0
495892.0
498514.0
499296.0
501462.0
502062.0
496880.0
492788.0
493418.0
491948.0
488448.0
488830.0
491616.0
494214.0
497352.0
498436.0
495692.0
493102.0
493764.0
497430.0
502106.0
503646.0
502372.0
504682.0
510494.0
513960.0
514968.0
513882.0
508778.0
504450.0
505868.0
509862.0
512456.0
512840.0
513272.0
516566.0
519490.0
519556.0
520926.0
524310.0
527014.0
529568.0
532188.0
533816.0
533220.0
529970.0
527694.0
529518.0
533676.0
536890.0
537634.0
538154.0
539360.0
537458.0
533832.0
533602.0
535684.0
537906.0
539992.0
541570.0
545000.0
549646.0
549924.0
546588.0
545810.0
547894.0
547782.0
544802.0
544112.0
546180.0
546142.0
543852.0
541288.0
538954.0
539532.0
541888.0
541334.0
539762.0
538928.0
535350.0
531326.0
531420.0
532222.0
530630.0
529588.0
529892.0
529206.0
528756.0
530170.0
530208.0
527948.0
527026.0
526890.0
525868.0
525890.0
525700.0
523606.0
522818.0
524382.0
524960.0
521972.0
518126.0
519048.0
521824.0
519622.0
515454.0
513598.0
513212.0
513742.0
512692.0
511082.0
513722.0
516482.0
517886.0
525202.0
532252.0
528944.0
523684.0
524578.0
527362.0
530992.0
537080.0
542568.0
545648.0
546998.0
546570.0
545278.0
544732.0
545736.0
547858.0
548888.0
547392.0
543698.0
538500.0
535158.0
537128.0
541992.0
545314.0
545082.0
541678.0
538654.0
537906.0
537490.0
538420.0
542392.0
545834.0
547374.0
552276.0
562712.0
573236.0
579150.0
581660.0
583084.0
583580.0
584624.0
589272.0
595330.0
597018.0
595100.0
593524.0
591586.0
588984.0
586986.0
585138.0
583944.0
583006.0
580016.0
575638.0
573904.0
577652.0
581366.0
578960.0
578604.0
585096.0
588704.0
589850.0
595408.0
599694.0
599694.0
601522.0
606390.0
610150.0
611994.0
618096.0
633030.0
654176.0
679946.0
708668.0
734754.0
752612.0
755458.0
741266.0
717586.0
691964.0
669892.0
652906.0
636022.0
620262.0
611532.0
608384.0
607588.0
607866.0
606068.0
601026.0
596246.0
595620.0
597794.0
598298.0
597914.0
600706.0
605822.0
608116.0
605164.0
599954.0
596296.0
595824.0
598378.0
602526.0
607668.0
611922.0
612382.0
611644.0
612610.0
613374.0
613832.0
613824.0
611238.0
607904.0
607306.0
610540.0
615518.0
618006.0
617870.0
618392.0
620762.0
624978.0
630390.0
635728.0
639890.0
642142.0
644468.0
648850.0
652816.0
653636.0
652486.0
651628.0
650756.0
649360.0
649154.0
650356.0
652398.0
655006.0
654556.0
650748.0
648796.0
648514.0
646312.0
641860.0
636666.0
633940.0
633668.0
632154.0
631428.0
634376.0
635704.0
630656.0
623762.0
622438.0
627004.0
632626.0
637436.0
641350.0
643070.0
643826.0
646572.0
649958.0
650168.0
648138.0
647818.0
649778.0
651668.0
651678.0
650396.0
650066.0
652294.0
657412.0
661842.0
661324.0
660746.0
665504.0
669928.0
670480.0
672240.0
676660.0
680000.0
680596.0
680370.0
681050.0
681332.0
680786.0
681344.0
682700.0
683292.0
683280.0
682258.0
678936.0
674004.0
669918.0
669102.0
672056.0
674876.0
673936.0
672600.0
674410.0
676870.0
679122.0
683522.0
688168.0
688688.0
685406.0
682280.0
681078.0
680528.0
679316.0
678312.0
679302.0
680520.0
678998.0
676112.0
673804.0
672792.0
674676.0
678508.0
681616.0
682716.0
681724.0
681002.0
681820.0
682756.0
684592.0
688256.0
692148.0
694368.0
695204.0
698032.0
702904.0
706068.0
707514.0
708512.0
710128.0
713916.0
718154.0
721820.0
724704.0
724808.0
723612.0
722090.0
718844.0
716244.0
716388.0
718170.0
718646.0
716940.0
716820.0
716594.0
713986.0
714400.0
715826.0
714750.0
716350.0
719716.0
721844.0
722970.0
722260.0
724992.0
731996.0
736140.0
737564.0
735990.0
731622.0
730536.0
730450.0
730352.0
735682.0
740130.0
736892.0
732232.0
731244.0
730312.0
726834.0
725588.0
727018.0
725138.0
722232.0
722206.0
722702.0
721932.0
717764.0
713186.0
714622.0
717578.0
716216.0
713252.0
712708.0
716280.0
720244.0
722048.0
726052.0
732156.0
736032.0
736980.0
736142.0
735902.0
738024.0
742850.0
748616.0
751386.0
753624.0
758918.0
762778.0
764444.0
767494.0
770522.0
772354.0
774374.0
776834.0
777218.0
774590.0
774372.0
777228.0
776950.0
773576.0
769996.0
767162.0
764370.0
757374.0
748778.0
745412.0
744838.0
744704.0
745374.0
743292.0
740166.0
741452.0
746440.0
752532.0
759696.0
768228.0
775376.0
778500.0
780982.0
785196.0
788474.0
791140.0
795458.0
801344.0
807586.0
811924.0
814336.0
816098.0
814292.0
808400.0
803074.0
798308.0
791892.0
785922.0
780856.0
775016.0
769492.0
766256.0
765884.0
765270.0
761094.0
758530.0
762586.0
768152.0
771004.0
771840.0
770270.0
767980.0
768542.0
772972.0
779430.0
784592.0
789826.0
799980.0
813772.0
827404.0
839688.0
847578.0
848742.0
845750.0
842900.0
842046.0
840600.0
836950.0
834536.0
834648.0
833984.0
830186.0
823434.0
816178.0
810712.0
806928.0
803918.0
800110.0
795730.0
794688.0
798402.0
803784.0
807726.0
810002.0
812576.0
815158.0
817866.0
822682.0
825594.0
824514.0
824924.0
826236.0
826894.0
829610.0
832366.0
837192.0
846016.0
851118.0
854154.0
861048.0
867630.0
873772.0
878138.0
875568.0
872582.0
873314.0
872746.0
870616.0
867744.0
865242.0
864302.0
860740.0
854184.0
849322.0
848724.0
852264.0
854968.0
855318.0
857476.0
858892.0
858958.0
863682.0
869552.0
870856.0
871776.0
873886.0
874840.0
878990.0
887792.0
893466.0
895632.0
900940.0
906776.0
909858.0
914820.0
922492.0
929552.0
935342.0
940936.0
948552.0
958360.0
967444.0
974570.0
980398.0
985596.0
990952.0
996518.0
1000940.0
1003896.0
1007712.0
1011508.0
1011668.0
1011398.0
1015040.0
1018966.0
1019806.0
1019230.0
1018768.0
1018880.0
1020020.0
1021432.0
1021816.0
1021670.0
1020614.0
1016650.0
1013284.0
1015012.0
1017156.0
1015072.0
1013614.0
1016938.0
1020922.0
1023458.0
1028704.0
1035488.0
1040398.0
1046838.0
1055534.0
1063158.0
1068246.0
1069618.0
1070908.0
1074768.0
1076036.0
1073464.0
1068606.0
1062040.0
1056854.0
1051678.0
1046418.0
1042796.0
1033672.0
1020116.0
1012058.0
1008846.0
1007734.0
1007052.0
1006482.0
1010916.0
1015378.0
1016854.0
1025626.0
1039208.0
1050626.0
1063994.0
1078600.0
1094476.0
1112474.0
1126324.0
1140728.0
1161088.0
1176800.0
1186572.0
1199292.0
1212954.0
1225630.0
1240480.0
1254766.0
1266768.0
1279886.0
1296220.0
1317734.0
1343524.0
1372536.0
1411836.0
1460456.0
1506786.0
1553046.0
1606064.0
1660466.0
1710016.0
1750748.0
1783296.0
1816262.0
1857182.0
1911806.0
1980052.0
2058252.0
2154022.0
2267730.0
2382510.0
2487882.0
2572050.0
2616490.0
2616410.0
2574206.0
2492912.0
2383738.0
2259666.0
2132562.0
2011704.0
1900566.0
1802874.0
1720198.0
1649194.0
1589570.0
1543034.0
1507016.0
1477410.0
1454018.0
1436616.0
1421458.0
1408182.0
1395744.0
1379918.0
1366946.0
1362376.0
1357676.0
1349450.0
1340548.0
1329148.0
1318552.0
1313654.0
1310964.0
1305980.0
1298894.0
1294210.0
1295266.0
1299836.0
1305886.0
1312930.0
1319674.0
1325610.0
1331718.0
1341084.0
1352706.0
1360896.0
1369174.0
1384426.0
1403042.0
1419860.0
1433484.0
1444528.0
1457170.0
1473046.0
1491490.0
1513592.0
1538790.0
1567450.0
1600608.0
1637774.0
1680438.0
1727976.0
1779060.0
1833258.0
1884128.0
1930122.0
1974246.0
2011320.0
2046660.0
2094474.0
2156858.0
2238796.0
2344194.0
2461942.0
2585550.0
2707284.0
2809108.0
2880622.0
2912808.0
2899064.0
2846940.0
2760586.0
2643928.0
2513460.0
2381084.0
2253102.0
2137540.0
2036076.0
1947508.0
1871828.0
1806656.0
1749518.0
1699298.0
1656520.0
1622594.0
1597968.0
1581594.0
1568074.0
1554226.0
1546476.0
1546984.0
1546844.0
1542276.0
1539436.0
1541060.0
1542834.0
1543648.0
1547480.0
1555112.0
1562810.0
1567098.0
1568978.0
1573782.0
1583192.0
1592170.0
1596822.0
1599522.0
1603604.0
1606740.0
1606326.0
1605080.0
1604230.0
1602602.0
1601130.0
1599584.0
1596766.0
1593302.0
1590700.0
1590722.0
1592200.0
1592710.0
1594078.0
1597656.0
1601586.0
1605912.0
1612376.0
1621484.0
1630570.0
1635446.0
1637700.0
1642434.0
1648726.0
1654562.0
1663162.0
1674518.0
1686196.0
1702970.0
1727394.0
1752716.0
1776316.0
1802904.0
1835390.0
1871526.0
1904650.0
1931032.0
1953004.0
1971584.0
1986762.0
1998276.0
2002148.0
1997238.0
1987776.0
1976724.0
1963254.0
1942668.0
1913572.0
1882990.0
1853958.0
1823340.0
1794374.0
1770878.0
1750080.0
1733740.0
1727426.0
1730542.0
1742484.0
1765896.0
1800316.0
1844742.0
1898836.0
1959292.0
2023354.0
2091560.0
2166544.0
2249688.0
2337534.0
2428478.0
2525036.0
2624900.0
2726848.0
2836404.0
2952350.0
3069404.0
3192408.0
3325306.0
3463568.0
3608636.0
3765426.0
3932204.0
4111224.0
4309230.0
4525598.0
4758732.0
5011876.0
5288626.0
5592648.0
5924106.0
6280094.0
6663228.0
7078082.0
7522412.0
7990870.0
8483786.0
9004100.0
9548178.0
1.011117E7
1.0692978E7
1.1293204E7
1.1912852E7
1.2552222E7
1.3206972E7
1.387707E7
1.4564426E7
1.5269378E7
1.5997596E7
1.6750322E7
1.752565E7
1.8333278E7
1.917827E7
2.0052954E7
2.0956712E7
2.1894398E7
2.2864486E7
2.3861634E7
2.4880426E7
2.5919182E7
2.6979542E7
2.8060116E7
2.915809E7
3.0274376E7
3.1411634E7
3.2570556E7
3.3748652E7
3.493906E7
3.6132484E7
3.7322792E7
3.850602E7
3.9676666E7
4.0830982E7
4.1967138E7
4.308293E7
4.4183448E7
4.5283702E7
4.6395896E7
4.7523834E7
4.867197E7
4.9849806E7
5.106583E7
5.2319356E7
5.3602166E7
5.4911722E7
5.6248886E7
5.7602284E7
5.8956376E7
6.0305152E7
6.1644034E7
6.2966034E7
6.426843E7
6.5553018E7
6.6822932E7
6.8082718E7
6.9338916E7
7.0596198E7
7.1859466E7
7.3138394E7
7.4437524E7
7.5755982E7
7.709617E7
7.8455714E7
7.982966E7
8.1217704E7
8.2616248E7
8.4022106E7
8.5435952E7
8.6861122E7
8.830892E7
8.9789718E7
9.1317662E7
9.2921488E7
9.4624252E7
9.6448326E7
9.8431724E7
1.00608178E8
1.03003168E8
1.05633506E8
1.0849525E8
1.11577894E8
1.14864672E8
1.18325392E8
1.21936542E8
1.25682988E8
1.29554738E8
1.3355731E8
1.37701742E8
1.4200433E8
1.4650235E8
1.5124262E8
1.56265708E8
1.61609582E8
1.6730005E8
1.73329036E8
1.79661408E8
1.86254954E8
1.93064252E8
2.00050774E8
2.07190534E8
2.14465334E8
2.21863708E8
2.29380972E8
2.37012954E8
2.44758714E8
2.52624668E8
2.60630128E8
2.68798408E8
2.77141364E8
2.85661072E8
2.9433452E8
3.03106464E8
3.11915768E8
3.20701732E8
3.29414666E8
3.38025026E8
3.46492356E8
3.54762054E8
3.6276983E8
3.70422598E8
3.77622312E8
3.84291174E8
3.90374934E8
3.95848892E8
4.00685582E8
4.04841614E8
4.08288082E8
4.1100785E8
4.12996564E8
4.14283748E8
4.14923512E8
4.1497096E8
4.14468328E8
4.1344479E8
4.11908668E8
4.0984496E8
4.07250856E8
4.0414461E8
4.00550222E8
3.96510164E8
3.92067918E8
3.87240558E8
3.82031038E8
3.76435806E8
3.70453522E8
3.64104636E8
3.57451888E8
3.50627396E8
3.43863366E8
3.37553704E8
3.32308262E8
3.28952372E8
3.28499102E8
3.32051306E8
3.40629814E8
3.54945222E8
3.75092584E8
4.0031043E8
4.2888726E8
4.5822889E8
4.8516354E8
5.06356208E8
5.18831494E8
5.20655118E8
5.1136477E8
4.91913372E8
4.641616E8
4.30127478E8
3.9170804E8
3.50866456E8
3.09569744E8
2.69619336E8
2.32503892E8
1.990962E8
1.69681754E8
1.44333976E8
1.23081128E8
1.05936502E8
9.2899504E7
8.3868028E7
7.8618654E7
7.684404E7
7.818799E7
8.2299678E7
8.8851328E7
9.755087E7
1.08162546E8
1.20491196E8
1.34371126E8
1.4966527E8
1.66261966E8
1.8407094E8
2.03009414E8
2.23001808E8
2.43972858E8
2.65826372E8
2.88444414E8
3.1168941E8
3.354183E8
3.59502556E8
3.83810158E8
4.08188648E8
4.32470992E8
4.56487086E8
4.8008437E8
5.03134458E8
5.25530292E8
5.4717527E8
5.67962462E8
5.87810172E8
6.06726936E8
6.24802326E8
6.4213854E8
6.58800902E8
6.74823208E8
6.90232252E8
7.05055178E8
7.19323622E8
7.33055254E8
7.46232834E8
7.58837846E8
7.70875156E8
7.82347908E8
7.93245836E8
8.03559814E8
8.13296466E8
8.22477998E8
8.31129304E8
8.39274684E8
8.46943174E8
8.54171704E8
8.60997274E8
8.67442268E8
8.73518096E8
8.79235154E8
8.84604094E8
8.89638002E8
8.94347822E8
8.98742382E8
9.02835794E8
9.06642648E8
9.10175452E8
9.1344527E8
9.16460358E8
9.1923005E8
9.21757514E8
9.24037878E8
9.26069934E8
9.27851736E8
9.29380206E8
9.30659476E8
9.31694482E8
9.32487746E8
9.33040768E8
9.33355064E8
9.33436474E8
9.3329055E8
9.329221E8
9.32338266E8
9.3154383E8
9.30546726E8
9.29359584E8
9.2799212E8
9.26455782E8
9.24762004E8
9.22914658E8
9.20914644E8
9.18761546E8
9.1645064E8
9.13975762E8
9.11337604E8
9.08545014E8
9.05604338E8
9.02523368E8
8.99320186E8
8.96009776E8
8.92600798E8
8.89106978E8
8.85541702E8
8.81912248E8
8.78225364E8
8.7448691E8
8.7069701E8
8.66851966E8
8.62950542E8
8.58995896E8
8.54992756E8
8.50943136E8
8.46848124E8
8.42713138E8
8.38538914E8
8.34318104E8
8.30050858E8
8.2574046E8
8.21381188E8
8.16968878E8
8.12504822E8
8.07991084E8
8.03431772E8
7.98830794E8
7.94194166E8
7.89530902E8
7.84846122E8
7.8014502E8
7.75438198E8
7.70736018E8
7.66044282E8
7.61365676E8
7.56703142E8
7.52059752E8
7.4743653E8
7.4283035E8
7.38232274E8
7.33634416E8
7.29036142E8
7.24440862E8
7.19852954E8
7.152733E8
7.10700436E8
7.0613758E8
7.01589126E8
6.97059576E8
6.9255496E8
6.88075194E8
6.83617022E8
6.79180678E8
6.74765224E8
6.70365452E8
6.6597449E8
6.61592792E8
6.572293E8
6.52889352E8
6.48576834E8
6.4430048E8
6.40067936E8
6.358829E8
6.31742818E8
6.27642738E8
6.23582344E8
6.19559152E8
6.155697E8
6.11615598E8
6.07696734E8
6.03811576E8
5.99957782E8
5.96130278E8
5.9232981E8
5.88560148E8
5.8482046E8
5.81110088E8
5.7742927E8
5.73779036E8
5.70162216E8
5.6657827E8
5.6302324E8
5.59493994E8
5.55989402E8
5.52508862E8
5.49050118E8
5.45610646E8
5.421899E8
5.38791768E8
5.35420362E8
5.32073078E8
5.28751562E8
5.25461258E8
5.22192974E8
5.1893983E8
5.15713672E8
5.12521216E8
5.09358806E8
5.0622718E8
5.03129156E8
5.00066682E8
4.97041028E8
4.94052374E8
4.91100402E8
4.88183582E8
4.8530456E8
4.82466634E8
4.79662708E8
4.7688414E8
4.74127038E8
4.71385182E8
4.68654872E8
4.65936758E8
4.63228944E8
4.60529078E8
4.57835238E8
4.5514597E8
4.52464876E8
4.49796352E8
4.47140894E8
4.4449995E8
4.4187821E8
4.39281674E8
4.3671439E8
4.34174866E8
4.31660944E8
4.29174852E8
4.26717468E8
4.24286282E8
4.2188084E8
4.19501344E8
4.17144424E8
4.14805934E8
4.124856E8
4.10185442E8
4.0790515E8
4.05642826E8
4.03397382E8
4.01168266E8
3.98955574E8
3.9675835E8
3.94575318E8
3.92409024E8
3.90263096E8
3.8814008E8
3.86041926E8
3.83965592E8
3.81907614E8
3.79871522E8
3.77860338E8
3.75872048E8
3.7390509E8
3.71959134E8
3.70032298E8
3.68121626E8
3.66226842E8
3.6434982E8
3.6249045E8
3.60647814E8
3.58820382E8
3.57005616E8
3.5520345E8
3.53414488E8
3.51639774E8
3.4988112E8
3.48134342E8
3.46394452E8
3.44664E8
3.42945744E8
3.41239824E8
3.39547002E8
3.37867896E8
3.36202778E8
3.34548366E8
3.3290057E8
3.31261664E8
3.29634328E8
3.2801825E8
3.2641475E8
3.24823014E8
3.2323913E8
3.21662412E8
3.20096372E8
3.18545576E8
3.17011408E8
3.15489668E8
3.13975774E8
3.12473134E8
3.10989974E8
3.09525728E8
3.0807243E8
3.0662786E8
3.05194804E8
3.0377613E8
3.02373722E8
3.00984848E8
2.99607174E8
2.98243614E8
2.96895536E8
2.95562808E8
2.94247634E8
2.92948936E8
2.9166208E8
2.90386016E8
2.89122896E8
2.87873488E8
2.86637802E8
2.85416226E8
2.84208176E8
2.83013202E8
2.8183074E8
2.8065889E8
2.79499408E8
2.78356694E8
2.7722835E8
2.76109344E8
2.75001428E8
2.73907286E8
2.72825464E8
2.71754812E8
2.70694108E8
2.69642386E8
2.68602446E8
2.67574914E8
2.66557094E8
2.65550838E8
2.6455732E8
2.6357436E8
2.62604884E8
2.61650876E8
2.60710134E8
2.59784702E8
2.58873608E8
2.57971444E8
2.57082E8
2.56212664E8
2.55363468E8
2.54532034E8
2.53719034E8
2.52926714E8
2.52154956E8
2.51403664E8
2.50674204E8
2.4996307E8
2.49269472E8
2.48600528E8
2.47954898E8
2.4732492E8
2.46710676E8
2.46111432E8
2.45521468E8
2.44937008E8
2.44355522E8
2.43774658E8
2.43189334E8
2.42591668E8
2.41978712E8
2.41348318E8
2.40692754E8
2.40008624E8
2.39300088E8
2.38566344E8
2.3780072E8
2.3700376E8
2.36181614E8
2.35334552E8
2.34461522E8
2.335654E8
2.32646564E8
2.31704548E8
2.30742536E8
2.2976326E8
2.28769222E8
2.27765174E8
2.26752868E8
2.25729318E8
2.24695846E8
2.23659804E8
2.22623216E8
2.21582692E8
2.2053889E8
2.19495338E8
2.18456334E8
2.17425736E8
2.1640191E8
2.15382582E8
2.14368914E8
2.1335969E8
2.1235391E8
2.1135349E8
2.10357256E8
2.09363168E8
2.08373524E8
2.07391102E8
2.06416908E8
2.05451754E8
2.04494484E8
2.03543158E8
2.0259876E8
2.01661382E8
2.00729584E8
1.9980527E8
1.98887624E8
1.97972002E8
1.97060152E8
1.96155916E8
1.95259522E8
1.94373232E8
1.93497986E8
1.9263138E8
1.91774818E8
1.90931256E8
1.90099534E8
1.89276024E8
1.88457024E8
1.87637288E8
1.86808008E8
1.85959716E8
1.8508442E8
1.84174126E8
1.83219212E8
1.82207242E8
1.81132818E8
1.80003588E8
1.78823656E8
1.77592656E8
1.76321164E8
1.75021792E8
1.73700744E8
1.72364158E8
1.71017048E8
1.6966756E8
1.6832909E8
1.67006566E8
1.65696194E8
1.64398168E8
1.63117886E8
1.61860674E8
1.60627648E8
1.59415378E8
1.58220782E8
1.5704282E8
1.55880074E8
1.54733406E8
1.53607136E8
1.52500528E8
1.51408808E8
1.50333358E8
1.49275296E8
1.48231836E8
1.472064E8
1.4620153E8
1.45213252E8
1.44241962E8
1.4328817E8
1.42348746E8
1.41426216E8
1.40521592E8
1.39628724E8
1.38746892E8
1.37881406E8
1.37032838E8
1.36196448E8
1.35367952E8
1.34545924E8
1.33730436E8
1.32922222E8
1.32120908E8
1.31324508E8
1.30535358E8
1.29758438E8
1.28992916E8
1.28238892E8
1.27501642E8
1.26778524E8
1.26061176E8
1.25350682E8
1.24652896E8
1.23968444E8
1.23296488E8
1.2263904E8
1.2199928E8
1.21378796E8
1.2077849E8
1.2020101E8
1.1964851E8
1.19121824E8
1.18619826E8
1.18135884E8
1.176646E8
1.17206856E8
1.16758652E8
1.16307324E8
1.15839954E8
1.15346264E8
1.14818572E8
1.14253426E8
1.13652164E8
1.1301701E8
1.1234827E8
1.11650908E8
1.10935752E8
1.10212578E8
1.09489908E8
1.0877374E8
1.08067236E8
1.07376286E8
1.06705728E8
1.06055798E8
1.05426256E8
1.04817086E8
1.04229662E8
1.03663374E8
1.03112614E8
1.02576294E8
1.02055534E8
1.0154562E8
1.01045412E8
1.00557276E8
1.00078352E8
9.9607664E7
9.914841E7
9.8698684E7
9.8252442E7
9.7809488E7
9.737555E7
9.6950822E7
9.6530814E7
9.6116852E7
9.5711448E7
9.531365E7
9.492449E7
9.454434E7
9.4171546E7
9.3806698E7
9.3449426E7
9.3099326E7
9.2759808E7
9.2432032E7
9.2114222E7
9.180582E7
9.150553E7
9.1215096E7
9.0939498E7
9.0677894E7
9.042901E7
9.0195902E7
8.997689E7
8.9771026E7
8.958509E7
8.9423744E7
8.9287716E7
8.9178474E7
8.9097832E7
8.9045614E7
8.9015686E7
8.90026E7
8.9004584E7
8.9010398E7
8.9005592E7
8.8985956E7
8.89482E7
8.8889224E7
8.8815798E7
8.8740876E7
8.8674324E7
8.8616588E7
8.8565088E7
8.8520536E7
8.8477614E7
8.8426934E7
8.8361348E7
8.8270752E7
8.8151744E7
8.8013744E7
8.7866408E7
8.7718028E7
8.757481E7
8.7439848E7
8.7321792E7
8.7224248E7
8.713875E7
8.7065124E7
8.700797E7
8.6959844E7
8.6916024E7
8.6881654E7
8.6856948E7
8.6838082E7
8.6823094E7
8.680903E7
8.6793966E7
8.6778082E7
8.6761666E7
8.6745156E7
8.672874E7
8.671584E7
8.6712458E7
8.6719498E7
8.6734562E7
8.6755296E7
8.6775876E7
8.678222E7
8.67523E7
8.6680134E7
8.657981E7
8.6424422E7
8.6122126E7
8.5589066E7
8.480313E7
8.377069E7
8.248244E7
8.0936108E7
7.9167402E7
7.720862E7
7.5083768E7
7.2887794E7
7.0761506E7
6.8760444E7
6.6849354E7
6.503047E7
6.3387044E7
6.1977066E7
6.0762774E7
5.9678936E7
5.8698528E7
5.7817814E7
5.702803E7
5.6306642E7
5.5637666E7
5.5025838E7
5.446955E7
5.395535E7
5.3475378E7
5.3019238E7
5.2574486E7
5.2133386E7
5.168565E7
5.1223112E7
5.074385E7
5.0252072E7
4.9760528E7
4.9279626E7
4.8815318E7
4.8371124E7
4.79393E7
4.751243E7
4.7088834E7
4.66565E7
4.6201092E7
4.5718022E7
4.521188E7
4.4697702E7
4.4187082E7
4.3684386E7
4.3199566E7
4.2738864E7
4.230003E7
4.1880878E7
4.1478048E7
4.1092934E7
4.072812E7
4.0374836E7
4.002756E7
3.9691396E7
3.9366156E7
3.9043712E7
3.8716754E7
3.8385994E7
3.805418E7
3.7715254E7
3.7365912E7
3.7010656E7
3.6650064E7
3.628433E7
3.5914982E7
3.55431E7
3.5174796E7
3.4812064E7
3.4450232E7
3.4088588E7
3.372675E7
3.3366566E7
3.3014058E7
3.266662E7
3.2318274E7
3.1971488E7
3.1631146E7
3.129831E7
3.0970492E7
3.064708E7
3.0330438E7
3.0020074E7
2.9715866E7
2.9418066E7
2.9124022E7
2.8834838E7
2.855221E7
2.8275314E7
2.8006022E7
2.7742552E7
2.7482846E7
2.7231106E7
2.698495E7
2.6739642E7
2.6499494E7
2.626718E7
2.6039882E7
2.581352E7
2.558506E7
2.5358174E7
2.5137842E7
2.4924914E7
2.4718882E7
2.4515846E7
2.4313566E7
2.4114468E7
2.391784E7
2.3724266E7
2.3536226E7
2.3349034E7
2.3159648E7
2.2972244E7
2.278829E7
2.2606396E7
2.2425236E7
2.2243678E7
2.2065002E7
2.1892094E7
2.17206E7
2.1546672E7
2.1372746E7
2.1202156E7
2.1035498E7
2.0869822E7
2.0701268E7
2.0532078E7
2.0367456E7
2.0206256E7
2.0045012E7
1.9884978E7
1.9728574E7
1.9575452E7
1.9424078E7
1.9273606E7
1.9122856E7
1.8971056E7
1.8820906E7
1.8673738E7
1.8525848E7
1.837727E7
1.82317E7
1.8087152E7
1.7941258E7
1.7796938E7
1.7654018E7
1.7509026E7
1.7365298E7
1.7228346E7
1.7094664E7
1.695988E7
1.682707E7
1.6697156E7
1.656766E7
1.6439286E7
1.6311956E7
1.618563E7
1.6062514E7
1.5940828E7
1.5818308E7
1.5697836E7
1.5581588E7
1.5467794E7
1.535316E7
1.523722E7
1.5123196E7
1.5012464E7
1.4905774E7
1.4804018E7
1.4703126E7
1.460123E7
1.4502086E7
1.4405238E7
1.4309178E7
1.4215856E7
1.4124914E7
1.403663E7
1.3952516E7
1.3869806E7
1.378703E7
1.3705846E7
1.3624466E7
1.3540772E7
1.3456306E7
1.3372588E7
1.329063E7
1.3211268E7
1.3132526E7
1.3053566E7
1.2978334E7
1.290686E7
1.283343E7
1.2758908E7
1.2688522E7
1.2622572E7
1.2562406E7
1.2508908E7
1.245743E7
1.2409906E7
1.2372902E7
1.23452E7
1.23266E7
1.2317784E7
1.2309328E7
1.2293344E7
1.2269092E7
1.2232644E7
1.2181666E7
1.2119592E7
1.2048718E7
1.197215E7
1.1897784E7
1.183265E7
1.1778214E7
1.173699E7
1.1717902E7
1.1727034E7
1.1763906E7
1.1829024E7
1.1923916E7
1.2049496E7
1.220271E7
1.2372366E7
1.254777E7
1.2717274E7
1.2858648E7
1.2951718E7
1.2985532E7
1.295131E7
1.2849478E7
1.2692038E7
1.2490468E7
1.2252554E7
1.1989612E7
1.1717332E7
1.1446004E7
1.1181286E7
1.0931334E7
1.069982E7
1.0487834E7
1.0298582E7
1.0126684E7
9966112.0
9820114.0
9689162.0
9571216.0
9463974.0
9362728.0
9268896.0
9182234.0
9095316.0
9007520.0
8921374.0
8837664.0
8760094.0
8687146.0
8613254.0
8538904.0
8468242.0
8403172.0
8340958.0
8281112.0
8227368.0
8176250.0
8123086.0
8073080.0
8031714.0
7998338.0
7970284.0
7948090.0
7934776.0
7928358.0
7928292.0
7939710.0
7959372.0
7979180.0
7997316.0
8009162.0
8006434.0
7987346.0
7952884.0
7903672.0
7847848.0
7797068.0
7755252.0
7725814.0
7715990.0
7726200.0
7755968.0
7812268.0
7901520.0
8027048.0
8187186.0
8373650.0
8578338.0
8790878.0
8995528.0
9172930.0
9299048.0
9357626.0
9347022.0
9268866.0
9130012.0
8943460.0
8719866.0
8472868.0
8218058.0
7963712.0
7715748.0
7480866.0
7263442.0
7066810.0
6892066.0
6736508.0
6596626.0
6470976.0
6359456.0
6259988.0
6168274.0
6082524.0
6005040.0
5935014.0
5867116.0
5801316.0
5738832.0
5675612.0
5615682.0
5565766.0
5517558.0
5464596.0
5412768.0
5362868.0
5311754.0
5259906.0
5206818.0
5154536.0
5107650.0
5065074.0
5021352.0
4973348.0
4924572.0
4879084.0
4833586.0
4787376.0
4744570.0
4702434.0
4658876.0
4616810.0
4574318.0
4531142.0
4489764.0
4447458.0
4405436.0
4367244.0
4330214.0
4294644.0
4261114.0
4224646.0
4185986.0
4150802.0
4120474.0
4091596.0
4059986.0
4027750.0
3998894.0
3972406.0
3948202.0
3925160.0
3900446.0
3875778.0
3849924.0
3821524.0
3797516.0
3779238.0
3762114.0
3746980.0
3731818.0
3713020.0
3694222.0
3678038.0
3663244.0
3649496.0
3636110.0
3623104.0
3611006.0
3599568.0
3589080.0
3578236.0
3567348.0
3560364.0
3554932.0
3546434.0
3539254.0
3536970.0
3535514.0
3530414.0
3522112.0
3518188.0
3522460.0
3529436.0
3539942.0
3556728.0
3575056.0
3596648.0
3623224.0
3646904.0
3665224.0
3676688.0
3673594.0
3655772.0
3630086.0
3601632.0
3572456.0
3546072.0
3532076.0
3533040.0
3543354.0
3568364.0
3615370.0
3682844.0
3773174.0
3888776.0
4024912.0
4176912.0
4338896.0
4500918.0
4649392.0
4766394.0
4837576.0
4859576.0
4835034.0
4766738.0
4659520.0
4521866.0
4362958.0
4191178.0
4013464.0
3838024.0
3675260.0
3526692.0
3388022.0
3263620.0
3155996.0
3059968.0
2974992.0
2900906.0
2836418.0
2783924.0
2740026.0
2698992.0
2661628.0
2627490.0
2594486.0
2564414.0
2541408.0
2527068.0
2514568.0
2498106.0
2482706.0
2471050.0
2461806.0
2459142.0
2462780.0
2468106.0
2477550.0
2492268.0
2510506.0
2535354.0
2566620.0
2601440.0
2642986.0
2695110.0
2760284.0
2837756.0
2922314.0
3016336.0
3123878.0
3239194.0
3359862.0
3487006.0
3618618.0
3757506.0
3907598.0
4075640.0
4275138.0
4510180.0
4780176.0
5088626.0
5427772.0
5785730.0
6154114.0
6513716.0
6847960.0
7156696.0
7437908.0
7683570.0
7890900.0
8058932.0
8183036.0
8260270.0
8293264.0
8287172.0
8249054.0
8186848.0
8105578.0
8009512.0
7901272.0
7778120.0
7638834.0
7486780.0
7324144.0
7152392.0
6974846.0
6794922.0
6613646.0
6431216.0
6250472.0
6073280.0
5897248.0
5721138.0
5548796.0
5386462.0
5235834.0
5092526.0
4955214.0
4826464.0
4703838.0
4583136.0
4465576.0
4353486.0
4245710.0
4139386.0
4033616.0
3931506.0
3833800.0
3734830.0
3635074.0
3542690.0
3457514.0
3375642.0
3299856.0
3231686.0
3171546.0
3121058.0
3078538.0
3045648.0
3026382.0
3019142.0
3023976.0
3042966.0
3075212.0
3123460.0
3193356.0
3286858.0
3404676.0
3551128.0
3732132.0
3946898.0
4189368.0
4455380.0
4736368.0
5016528.0
5280338.0
5511956.0
5696186.0
5826842.0
5906564.0
5939510.0
5929762.0
5886954.0
5827910.0
5767414.0
5711400.0
5665090.0
5639272.0
5638042.0
5653940.0
5680692.0
5711580.0
5734456.0
5743028.0
5736750.0
5713098.0
5669930.0
5605760.0
5522076.0
5424184.0
5314320.0
5194676.0
5069322.0
4938042.0
4802016.0
4666998.0
4536336.0
4412252.0
4296254.0
4185014.0
4074982.0
3966630.0
3860482.0
3754926.0
3647580.0
3537600.0
3427818.0
3320280.0
3211124.0
3097286.0
2983212.0
2874820.0
2771706.0
2668942.0
2565342.0
2464458.0
2368930.0
2280316.0
2197558.0
2117410.0
2040998.0
1968340.0
1896992.0
1831480.0
1773068.0
1714956.0
1657160.0
1602072.0
1547196.0
1493682.0
1444514.0
1400114.0
1360716.0
1324250.0
1287310.0
1249896.0
1213742.0
1178660.0
1143882.0
1110006.0
1078114.0
1049632.0
1024486.0
1000842.0
979078.0
957738.0
932678.0
905714.0
880110.0
856454.0
837728.0
823138.0
807058.0
788288.0
769780.0
754178.0
739904.0
724342.0
709714.0
695672.0
679854.0
665770.0
654968.0
645756.0
639046.0
633414.0
625814.0
616414.0
606888.0
598072.0
589806.0
582820.0
575734.0
565484.0
555962.0
551384.0
547670.0
541668.0
534406.0
527322.0
521100.0
513482.0
505048.0
500512.0
497842.0
491436.0
483460.0
478590.0
475994.0
473918.0
472952.0
472800.0
472270.0
469834.0
465664.0
462806.0
458798.0
449692.0
442402.0
441214.0
439678.0
436456.0
435346.0
436572.0
439056.0
441618.0
443260.0
443516.0
442634.0
441744.0
440388.0
438142.0
435102.0
430374.0
425660.0
422534.0
419320.0
415524.0
413008.0
414608.0
417306.0
414020.0
408694.0
406060.0
401086.0
395448.0
392116.0
386524.0
381656.0
382742.0
385910.0
385994.0
381592.0
376624.0
374568.0
372352.0
369166.0
367020.0
364638.0
362386.0
362576.0
364902.0
367090.0
367422.0
366212.0
364634.0
364562.0
366146.0
365138.0
360192.0
354750.0
350624.0
348210.0
346040.0
342316.0
339482.0
339078.0
339520.0
339840.0
339266.0
338996.0
339786.0
338260.0
334752.0
333604.0
333192.0
329546.0
325090.0
323040.0
321256.0
320096.0
323304.0
326700.0
324746.0
322130.0
323050.0
325310.0
327904.0
329708.0
328874.0
326944.0
325826.0
325476.0
325704.0
326830.0
329198.0
330862.0
328692.0
323808.0
321692.0
324408.0
325546.0
321310.0
318348.0
318680.0
318230.0
319244.0
320582.0
318682.0
318654.0
320104.0
319052.0
318616.0
315638.0
308238.0
303432.0
300538.0
298266.0
298306.0
296488.0
294660.0
294852.0
292502.0
291176.0
292594.0
292660.0
293664.0
294306.0
292564.0
292404.0
292512.0
293238.0
297402.0
300242.0
300724.0
302020.0
302804.0
302708.0
301418.0
297244.0
291310.0
286704.0
285632.0
285636.0
284822.0
286818.0
289960.0
288650.0
285006.0
282640.0
280590.0
278832.0
279300.0
281440.0
282416.0
280612.0
275766.0
270430.0
268372.0
268694.0
270410.0
273436.0
274234.0
274018.0
275238.0
274050.0
272298.0
274626.0
277674.0
278016.0
275472.0
271520.0
268156.0
263802.0
258048.0
253116.0
250800.0
253676.0
258226.0
256766.0
250238.0
244252.0
241896.0
244356.0
249800.0
253692.0
252022.0
247940.0
248374.0
251658.0
254152.0
257622.0
261058.0
262602.0
262674.0
261798.0
263486.0
267616.0
268058.0
264890.0
262996.0
263718.0
266548.0
270164.0
272734.0
273702.0
274032.0
275334.0
277234.0
277316.0
274766.0
271770.0
270458.0
268984.0
264890.0
260856.0
261022.0
265414.0
271002.0
275300.0
277868.0
278078.0
276270.0
276878.0
281500.0
284606.0
283272.0
280830.0
278948.0
276492.0
275434.0
277816.0
279366.0
277626.0
277224.0
277732.0
274892.0
272550.0
274524.0
277982.0
279390.0
275458.0
268954.0
267590.0
269506.0
270116.0
272550.0
276240.0
276134.0
272502.0
269302.0
268788.0
269616.0
270768.0
272322.0
271670.0
269572.0
269754.0
270852.0
272170.0
275088.0
277764.0
279318.0
279846.0
278704.0
277456.0
278004.0
280162.0
281362.0
280596.0
280916.0
281076.0
278410.0
278212.0
283234.0
288222.0
290334.0
290744.0
290268.0
289836.0
291290.0
293870.0
294666.0
294956.0
296426.0
297690.0
299758.0
302228.0
302390.0
301628.0
301554.0
301968.0
302710.0
303994.0
307740.0
311658.0
312546.0
315294.0
321176.0
323860.0
321882.0
318770.0
317488.0
317244.0
315836.0
313878.0
310438.0
305760.0
303652.0
303780.0
304574.0
304274.0
300474.0
297962.0
299118.0
298118.0
294332.0
290978.0
288740.0
286482.0
283152.0
281574.0
281960.0
281654.0
282238.0
281996.0
279540.0
279588.0
282144.0
285892.0
289908.0
290408.0
291040.0
293464.0
290890.0
286220.0
286242.0
289686.0
294192.0
297234.0
297314.0
294848.0
289452.0
283970.0
281602.0
282136.0
285332.0
288748.0
289168.0
286698.0
283282.0
281362.0
280126.0
277944.0
277228.0
276804.0
273704.0
271238.0
270238.0
267434.0
264782.0
264414.0
263386.0
261616.0
263280.0
268342.0
273338.0
276864.0
277608.0
275458.0
273140.0
271218.0
269824.0
269966.0
268574.0
263322.0
256822.0
252176.0
251044.0
250866.0
248438.0
247850.0
251332.0
253938.0
254402.0
253740.0
251336.0
249252.0
248048.0
247108.0
247944.0
247562.0
245012.0
246590.0
250494.0
249012.0
244032.0
241896.0
243112.0
244174.0
244958.0
246636.0
245730.0
243770.0
245464.0
245630.0
242528.0
241132.0
238988.0
235608.0
232968.0
228978.0
228476.0
232960.0
233686.0
231146.0
230324.0
229638.0
228590.0
227260.0
225150.0
222316.0
218868.0
218738.0
222302.0
223056.0
221964.0
225904.0
233702.0
237918.0
235342.0
230134.0
226876.0
226656.0
229488.0
233576.0
235694.0
233268.0
227276.0
224650.0
228092.0
230942.0
230282.0
229122.0
228838.0
230352.0
233000.0
233858.0
232706.0
231158.0
230320.0
230250.0
228912.0
226528.0
226654.0
229514.0
231934.0
230632.0
224810.0
220174.0
220156.0
219228.0
217118.0
218638.0
220940.0
222192.0
224520.0
225626.0
225394.0
226194.0
227002.0
229590.0
236086.0
241898.0
241954.0
237258.0
233248.0
232808.0
233760.0
234366.0
234158.0
233430.0
234550.0
236556.0
235726.0
233344.0
233054.0
235510.0
239766.0
243024.0
241458.0
236294.0
232230.0
230512.0
231104.0
233280.0
233928.0
235214.0
240634.0
244340.0
242070.0
237924.0
234604.0
233922.0
237468.0
240860.0
241084.0
241924.0
242750.0
238692.0
234314.0
235668.0
237346.0
235122.0
232070.0
229704.0
230048.0
235018.0
241024.0
242862.0
239872.0
238292.0
241280.0
242742.0
241364.0
240518.0
239680.0
240164.0
240352.0
236286.0
232608.0
231138.0
227998.0
225690.0
225732.0
225654.0
225910.0
226772.0
228114.0
230456.0
232636.0
234308.0
236368.0
238144.0
239638.0
243868.0
249500.0
249406.0
245212.0
244414.0
245070.0
243664.0
241580.0
239946.0
240584.0
242044.0
242356.0
245192.0
248420.0
248266.0
250614.0
255848.0
258228.0
260218.0
263524.0
265282.0
266334.0
266156.0
263462.0
262646.0
264948.0
267188.0
270158.0
271258.0
265524.0
259462.0
260028.0
261690.0
259510.0
256786.0
257108.0
258760.0
256838.0
250536.0
245908.0
248010.0
251996.0
251066.0
248610.0
246946.0
243402.0
241994.0
242308.0
239360.0
238090.0
238148.0
234618.0
234228.0
238702.0
241022.0
239292.0
234536.0
231192.0
231960.0
232568.0
231730.0
231070.0
233268.0
239746.0
243122.0
240152.0
236050.0
231612.0
228072.0
226390.0
223342.0
220872.0
220386.0
219440.0
220852.0
225886.0
228518.0
225314.0
222234.0
224760.0
227324.0
226782.0
228376.0
231384.0
234018.0
238086.0
240622.0
240658.0
239902.0
236616.0
233274.0
233340.0
234616.0
237122.0
241252.0
241714.0
237052.0
234054.0
236026.0
238798.0
240028.0
241750.0
244528.0
245228.0
241698.0
236880.0
232846.0
228618.0
226070.0
225524.0
225424.0
227954.0
231522.0
232620.0
233882.0
236022.0
236712.0
235168.0
231010.0
227600.0
227428.0
227726.0
228534.0
230486.0
231092.0
230512.0
230214.0
230402.0
230786.0
230552.0
230376.0
231316.0
232586.0
232542.0
230102.0
226704.0
225336.0
228416.0
234674.0
238394.0
239534.0
242236.0
244154.0
245670.0
249564.0
251770.0
253416.0
255590.0
250402.0
241936.0
239590.0
238634.0
236908.0
237528.0
237726.0
237160.0
237054.0
236998.0
238366.0
238680.0
236470.0
234960.0
232738.0
229882.0
228986.0
226944.0
225202.0
226708.0
225272.0
219968.0
216526.0
215920.0
217954.0
220084.0
218882.0
216670.0
214688.0
213160.0
214352.0
216480.0
217792.0
217866.0
214916.0
212776.0
213518.0
211626.0
208734.0
209706.0
210754.0
210036.0
210226.0
210104.0
209034.0
208344.0
205714.0
200698.0
198502.0
201430.0
205692.0
206544.0
204218.0
205384.0
212666.0
219852.0
222540.0
221176.0
218666.0
218690.0
220068.0
221780.0
225386.0
227874.0
229716.0
233684.0
233454.0
228186.0
225478.0
223910.0
220380.0
217408.0
215924.0
217340.0
220804.0
221306.0
220348.0
221844.0
222176.0
219326.0
217704.0
218614.0
219682.0
220594.0
221570.0
222068.0
221170.0
217872.0
213822.0
210884.0
209690.0
211794.0
213862.0
211634.0
210486.0
214020.0
217420.0
218884.0
219344.0
218384.0
216004.0
211700.0
206746.0
203658.0
202138.0
202094.0
204108.0
205770.0
204452.0
200654.0
196464.0
194990.0
198674.0
202828.0
201460.0
199718.0
202200.0
203308.0
202194.0
203182.0
205610.0
207754.0
208738.0
209060.0
209256.0
206208.0
202004.0
201740.0
201118.0
197346.0
195564.0
197090.0
199400.0
200988.0
202146.0
205016.0
208752.0
209936.0
208452.0
206818.0
205732.0
203206.0
199736.0
199054.0
200458.0
200148.0
198368.0
197418.0
197820.0
198740.0
199926.0
202476.0
206054.0
208086.0
207850.0
207770.0
209292.0
211206.0
211626.0
207892.0
200388.0
196378.0
199132.0
201950.0
201002.0
199338.0
198598.0
198192.0
197928.0
197468.0
196316.0
194764.0
193288.0
191962.0
192242.0
194806.0
197092.0
198574.0
200486.0
201286.0
201300.0
202420.0
201926.0
197784.0
194044.0
194542.0
197718.0
199070.0
195084.0
187782.0
185564.0
191764.0
199360.0
204226.0
207806.0
208606.0
206424.0
205424.0
208750.0
213430.0
211238.0
203912.0
202366.0
204214.0
202546.0
201958.0
203730.0
204896.0
207272.0
208974.0
206834.0
203718.0
203330.0
206910.0
211890.0
214352.0
213316.0
208254.0
200448.0
194300.0
192972.0
195788.0
196698.0
193482.0
193278.0
197568.0
202134.0
206256.0
207120.0
205638.0
207654.0
211342.0
214578.0
218098.0
218758.0
216872.0
213896.0
209304.0
207536.0
209584.0
209816.0
206264.0
202058.0
201796.0
203866.0
203214.0
203208.0
206240.0
207784.0
207150.0
206390.0
207126.0
208756.0
207564.0
205682.0
206614.0
207380.0
206886.0
206962.0
208702.0
210742.0
208686.0
205284.0
206928.0
211356.0
214962.0
216552.0
215974.0
216818.0
218860.0
218614.0
217208.0
217524.0
222026.0
228104.0
229040.0
226730.0
227398.0
230880.0
233444.0
231388.0
226000.0
222750.0
222318.0
222436.0
222440.0
221554.0
220108.0
219592.0
219306.0
217022.0
213126.0
209426.0
206962.0
208408.0
211900.0
210432.0
206382.0
205486.0
204610.0
202544.0
202296.0
204034.0
206142.0
205764.0
204248.0
206312.0
209734.0
210902.0
211312.0
212338.0
214092.0
214978.0
212938.0
209586.0
207612.0
207252.0
207706.0
208714.0
208188.0
203840.0
199416.0
198738.0
201068.0
206046.0
209122.0
206012.0
201040.0
196048.0
191840.0
192202.0
193026.0
191744.0
193272.0
196656.0
197822.0
196174.0
195290.0
198644.0
200598.0
198492.0
198470.0
199796.0
199918.0
199302.0
195564.0
191348.0
189948.0
188556.0
187130.0
185390.0
182294.0
181772.0
183856.0
184666.0
185012.0
186082.0
186400.0
185576.0
184098.0
181838.0
180690.0
183010.0
186324.0
189038.0
192660.0
194174.0
192508.0
192406.0
193434.0
192418.0
190558.0
189522.0
189098.0
188106.0
187228.0
188902.0
191004.0
188922.0
184922.0
184638.0
185572.0
183024.0
181024.0
181594.0
180994.0
180334.0
179296.0
176212.0
175966.0
178374.0
179390.0
180814.0
181866.0
181928.0
184550.0
188626.0
192490.0
196350.0
198124.0
198442.0
198936.0
198324.0
196676.0
195430.0
195824.0
198230.0
200150.0
198562.0
194228.0
190598.0
188304.0
187014.0
189284.0
192444.0
190032.0
185368.0
184740.0
185774.0
185606.0
185484.0
185040.0
184586.0
185906.0
185268.0
180286.0
177144.0
177594.0
178064.0
179360.0
180586.0
181276.0
184528.0
187538.0
187934.0
187570.0
185236.0
181874.0
179466.0
178258.0
180558.0
183950.0
185492.0
187160.0
186496.0
184136.0
186444.0
191634.0
194142.0
191366.0
184954.0
181360.0
181626.0
182906.0
185394.0
187244.0
187660.0
188028.0
187748.0
187944.0
189206.0
190678.0
192382.0
192380.0
191944.0
194252.0
196172.0
195072.0
192992.0
192488.0
193800.0
193734.0
191638.0
188824.0
185358.0
183964.0
184234.0
184218.0
186938.0
189966.0
190042.0
189884.0
188082.0
186670.0
189618.0
189788.0
186118.0
186266.0
189188.0
191652.0
192164.0
189024.0
185718.0
184340.0
182552.0
181064.0
183990.0
192300.0
197084.0
192016.0
186704.0
187794.0
190870.0
194404.0
195440.0
191260.0
188842.0
190896.0
191942.0
191710.0
192542.0
193608.0
193670.0
193770.0
196114.0
198296.0
198210.0
199888.0
202840.0
204738.0
209038.0
212526.0
210486.0
207552.0
203388.0
196156.0
193680.0
198524.0
204754.0
208364.0
208578.0
208400.0
209264.0
208974.0
207720.0
204600.0
199866.0
198006.0
197284.0
195262.0
196500.0
200160.0
201494.0
201906.0
203118.0
204134.0
203982.0
202612.0
202662.0
204516.0
204080.0
202124.0
202640.0
204206.0
205784.0
207880.0
207658.0
206404.0
206790.0
205818.0
205052.0
207334.0
209704.0
213366.0
217706.0
217774.0
216868.0
217162.0
216746.0
218648.0
221194.0
221172.0
221790.0
222432.0
221712.0
222390.0
224592.0
226790.0
228026.0
228520.0
227390.0
222412.0
218224.0
218272.0
218834.0
220690.0
222238.0
219300.0
217012.0
215670.0
211764.0
211528.0
215710.0
217758.0
216992.0
215544.0
215168.0
214876.0
213144.0
212896.0
214858.0
217658.0
219820.0
218526.0
217998.0
221380.0
221974.0
218584.0
214928.0
211632.0
210336.0
209750.0
209318.0
212120.0
214136.0
212352.0
211108.0
210892.0
211618.0
215578.0
220856.0
223098.0
219140.0
211590.0
206766.0
205334.0
206600.0
210236.0
211888.0
212054.0
213556.0
212576.0
209204.0
208436.0
209998.0
211540.0
211704.0
209768.0
206804.0
204174.0
203722.0
204986.0
204822.0
203418.0
201258.0
198872.0
199210.0
198590.0
194284.0
193618.0
196806.0
198686.0
201516.0
203672.0
201962.0
200634.0
201254.0
202674.0
204012.0
201962.0
198704.0
198374.0
197874.0
196190.0
195984.0
195844.0
194782.0
194168.0
193676.0
193058.0
192772.0
192236.0
190536.0
187878.0
188124.0
194530.0
200298.0
198818.0
196894.0
199112.0
199790.0
197468.0
193964.0
189452.0
187280.0
190062.0
196378.0
202410.0
205644.0
208844.0
211038.0
208542.0
205828.0
204338.0
201634.0
200852.0
201136.0
202546.0
208316.0
211986.0
212632.0
215924.0
215652.0
210234.0
206012.0
202512.0
201236.0
201476.0
197880.0
194006.0
191320.0
186862.0
184950.0
186448.0
188200.0
189518.0
187808.0
185994.0
187946.0
187552.0
184274.0
184318.0
185564.0
185278.0
185742.0
186756.0
186360.0
184654.0
184372.0
187310.0
190310.0
191226.0
193498.0
197066.0
194196.0
184224.0
178744.0
181572.0
185016.0
187306.0
189660.0
189920.0
189294.0
188714.0
187924.0
189062.0
189974.0
188832.0
189836.0
193048.0
195208.0
196442.0
197116.0
196590.0
193692.0
189540.0
189022.0
193166.0
196658.0
194762.0
190164.0
189846.0
191758.0
188930.0
183588.0
180978.0
182600.0
187088.0
190238.0
191560.0
192618.0
192792.0
194628.0
197512.0
196014.0
191552.0
188958.0
190422.0
194706.0
196586.0
196832.0
200208.0
203630.0
204902.0
207052.0
207432.0
202672.0
198738.0
200024.0
201322.0
201642.0
203970.0
204154.0
203052.0
204964.0
203484.0
198584.0
198476.0
200318.0
200258.0
200002.0
198374.0
194990.0
191694.0
191734.0
196348.0
200162.0
201364.0
202838.0
203922.0
204728.0
204986.0
203508.0
204234.0
208878.0
213100.0
214576.0
216198.0
220646.0
223670.0
223206.0
226040.0
232072.0
233528.0
230594.0
229520.0
232378.0
235362.0
236672.0
239502.0
242666.0
241758.0
237532.0
234228.0
234452.0
236078.0
237864.0
240760.0
239924.0
235832.0
237082.0
241372.0
243478.0
245360.0
245346.0
243442.0
243782.0
246328.0
250964.0
256264.0
259638.0
263724.0
268810.0
271918.0
274160.0
277482.0
284126.0
294068.0
301658.0
307024.0
315486.0
323402.0
325748.0
326828.0
330978.0
338290.0
348796.0
360110.0
369924.0
380198.0
391824.0
404974.0
421004.0
437002.0
451026.0
466832.0
485418.0
506080.0
530366.0
556300.0
581808.0
610788.0
646124.0
686308.0
733008.0
791266.0
861010.0
940712.0
1035728.0
1150232.0
1281870.0
1429574.0
1594150.0
1778026.0
1989182.0
2236724.0
2528682.0
2869902.0
3248854.0
3635206.0
3991882.0
4285666.0
4500256.0
4640496.0
4719538.0
4751118.0
4746666.0
4706480.0
4618830.0
4470936.0
4259736.0
3994690.0
3694202.0
3382976.0
3085964.0
2819328.0
2591146.0
2405434.0
2261874.0
2158586.0
2095282.0
2072120.0
2087578.0
2139542.0
2227090.0
2348644.0
2504742.0
2699180.0
2930680.0
3198086.0
3507642.0
3862698.0
4267764.0
4736176.0
5274070.0
5870820.0
6500128.0
7121410.0
7689932.0
8165010.0
8520840.0
8756294.0
8883860.0
8917914.0
8866198.0
8720180.0
8465860.0
8096326.0
7614822.0
7042536.0
6413532.0
5764210.0
5132768.0
4551128.0
4037902.0
3601008.0
3238230.0
2940644.0
2701476.0
2519266.0
2388070.0
2295572.0
2238932.0
2220938.0
2235748.0
2277376.0
2343932.0
2435346.0
2555644.0
2706330.0
2887646.0
3103042.0
3356332.0
3649880.0
3965886.0
4267032.0
4528696.0
4733282.0
4865530.0
4934758.0
4956426.0
4939008.0
4894008.0
4814124.0
4675982.0
4467908.0
4186586.0
3842534.0
3464260.0
3078334.0
2707730.0
2370528.0
2072008.0
1814912.0
1599728.0
1421616.0
1279882.0
1170260.0
1079818.0
1002752.0
940990.0
891444.0
848178.0
810272.0
777552.0
746118.0
716122.0
691468.0
669098.0
645044.0
622748.0
602984.0
582002.0
561576.0
544680.0
528098.0
509748.0
492834.0
478906.0
466550.0
454078.0
438664.0
420982.0
406494.0
395536.0
384678.0
374930.0
366458.0
358160.0
353468.0
352854.0
349968.0
341768.0
333006.0
328952.0
328744.0
329672.0
330712.0
328114.0
320628.0
313546.0
308406.0
303674.0
301074.0
299722.0
296516.0
292212.0
289168.0
287438.0
284960.0
281682.0
278918.0
275502.0
272584.0
272392.0
271186.0
267492.0
266414.0
268238.0
268042.0
266830.0
269658.0
275332.0
280758.0
287354.0
293156.0
294830.0
294316.0
291072.0
284494.0
277810.0
269900.0
261340.0
255942.0
251456.0
248770.0
250422.0
249240.0
243204.0
238920.0
235438.0
230158.0
226896.0
227086.0
227928.0
227800.0
226718.0
224924.0
222472.0
219404.0
217172.0
217734.0
219082.0
217722.0
215040.0
213796.0
214308.0
215522.0
214462.0
211300.0
210894.0
212580.0
211710.0
209848.0
210518.0
213000.0
215684.0
217970.0
218300.0
214572.0
208154.0
204460.0
205786.0
208184.0
207580.0
203998.0
200396.0
198962.0
198124.0
196738.0
196456.0
196402.0
195770.0
196568.0
196792.0
195740.0
199214.0
206906.0
213812.0
220064.0
224220.0
224822.0
225320.0
224220.0
218782.0
213420.0
209640.0
204910.0
201132.0
199968.0
198768.0
195140.0
189980.0
186198.0
184140.0
181824.0
180504.0
182832.0
187732.0
192172.0
193974.0
192572.0
190682.0
191938.0
194610.0
193848.0
190170.0
186846.0
183002.0
178472.0
176746.0
178642.0
182098.0
185384.0
185894.0
182826.0
179946.0
180062.0
181560.0
182888.0
185012.0
188348.0
190258.0
187804.0
183132.0
180408.0
177884.0
174264.0
174608.0
178606.0
180844.0
181540.0
180052.0
175610.0
174594.0
177852.0
179792.0
180424.0
179548.0
176888.0
177044.0
179854.0
182504.0
185976.0
188756.0
189272.0
189226.0
189160.0
190328.0
193368.0
195412.0
194692.0
191246.0
186960.0
184930.0
183314.0
180628.0
182298.0
188752.0
191620.0
187908.0
182940.0
180966.0
181864.0
183944.0
187490.0
194192.0
201948.0
206604.0
208770.0
210960.0
212444.0
212104.0
210080.0
207126.0
205098.0
204130.0
202630.0
201200.0
201054.0
202486.0
205154.0
205102.0
199704.0
194376.0
193920.0
195198.0
193718.0
190434.0
190036.0
191804.0
190234.0
187610.0
189572.0
194128.0
197338.0
197152.0
194754.0
195730.0
200084.0
202972.0
204072.0
204476.0
205290.0
206378.0
206204.0
208148.0
211460.0
210962.0
211744.0
216352.0
220404.0
226894.0
233440.0
232882.0
230042.0
229114.0
230056.0
234880.0
238874.0
238874.0
238782.0
236694.0
230824.0
226372.0
225608.0
226338.0
226868.0
226080.0
222730.0
219308.0
220620.0
222992.0
220424.0
216880.0
215368.0
212990.0
208862.0
202552.0
196416.0
196276.0
202536.0
210650.0
215380.0
215042.0
213930.0
213116.0
212166.0
215566.0
221200.0
223170.0
222958.0
220834.0
218162.0
220624.0
224074.0
223694.0
224206.0
223280.0
217626.0
215414.0
217458.0
215462.0
210538.0
208794.0
210662.0
212764.0
212272.0
209314.0
205312.0
201358.0
198028.0
195472.0
195668.0
198850.0
200946.0
201192.0
202466.0
205742.0
209828.0
211022.0
208026.0
204790.0
203440.0
203902.0
206054.0
208636.0
211412.0
212672.0
211274.0
212252.0
217148.0
221836.0
225488.0
227530.0
228528.0
231188.0
231084.0
225406.0
222358.0
224850.0
225948.0
224022.0
223712.0
227190.0
232560.0
236762.0
239504.0
241974.0
243288.0
244958.0
250608.0
257434.0
260792.0
262694.0
267280.0
275798.0
286802.0
299810.0
315458.0
329486.0
340450.0
354940.0
373378.0
393506.0
418106.0
444044.0
469134.0
498342.0
530556.0
563082.0
596706.0
630288.0
665284.0
702168.0
739794.0
783996.0
837790.0
899476.0
971840.0
1052630.0
1134220.0
1212144.0
1278310.0
1323280.0
1343664.0
1336740.0
1301970.0
1246658.0
1179772.0
1106912.0
1033534.0
965136.0
904290.0
852328.0
810522.0
778592.0
755264.0
738404.0
728178.0
728202.0
737504.0
751526.0
768244.0
784638.0
801030.0
824216.0
855470.0
890548.0
928462.0
969976.0
1017048.0
1071570.0
1129384.0
1181446.0
1220830.0
1245296.0
1253312.0
1243288.0
1217204.0
1177544.0
1125738.0
1065880.0
1002232.0
938980.0
881466.0
830366.0
784058.0
744078.0
710470.0
682462.0
660808.0
641608.0
620758.0
603026.0
591642.0
581068.0
570962.0
567396.0
569176.0
572344.0
577632.0
586014.0
599186.0
616750.0
633720.0
649824.0
667508.0
686450.0
708102.0
731282.0
753196.0
776730.0
802938.0
831598.0
864286.0
896966.0
928516.0
963914.0
1003562.0
1050024.0
1107474.0
1174266.0
1253352.0
1348894.0
1456530.0
1571016.0
1686722.0
1794904.0
1888054.0
1961420.0
2014084.0
2048002.0
2069470.0
2088936.0
2112906.0
2145328.0
2184728.0
2219748.0
2246444.0
2264144.0
2259558.0
2225558.0
2167740.0
2093890.0
2013888.0
1930788.0
1845502.0
1765868.0
1695092.0
1635988.0
1591798.0
1559864.0
1546742.0
1556934.0
1580826.0
1618928.0
1675322.0
1742902.0
1816348.0
1889524.0
1952848.0
1998258.0
2021414.0
2031502.0
2037624.0
2037020.0
2034572.0
2039044.0
2050012.0
2063638.0
2070990.0
2063346.0
2038022.0
1991336.0
1922560.0
1834076.0
1728390.0
1613998.0
1498432.0
1385728.0
1282840.0
1192104.0
1110436.0
1036956.0
973430.0
922794.0
883528.0
849562.0
817586.0
787876.0
764684.0
751158.0
741876.0
732592.0
726998.0
727534.0
732556.0
740790.0
750746.0
760402.0
772504.0
791330.0
812316.0
828832.0
841868.0
854968.0
871988.0
893704.0
914846.0
935128.0
959146.0
985616.0
1011904.0
1038636.0
1065940.0
1094810.0
1128848.0
1172250.0
1227628.0
1294598.0
1371020.0
1455004.0
1542206.0
1623226.0
1688846.0
1733486.0
1752616.0
1744592.0
1712710.0
1663656.0
1604848.0
1540232.0
1474282.0
1413876.0
1360000.0
1312206.0
1272114.0
1236198.0
1204466.0
1181772.0
1165352.0
1153148.0
1147954.0
1147096.0
1147334.0
1149690.0
1155214.0
1165718.0
1183336.0
1209476.0
1247286.0
1300798.0
1369772.0
1448852.0
1533110.0
1616954.0
1690034.0
1741412.0
1761678.0
1745114.0
1694608.0
1617742.0
1523954.0
1422948.0
1319428.0
1219140.0
1129652.0
1049954.0
978682.0
919406.0
867900.0
820290.0
783536.0
757408.0
733098.0
711174.0
693100.0
674434.0
656716.0
640608.0
621402.0
602178.0
587654.0
574886.0
562142.0
550756.0
540656.0
531750.0
524860.0
519378.0
513688.0
510080.0
508908.0
504142.0
496878.0
492886.0
489456.0
483740.0
478040.0
474576.0
472816.0
470154.0
469264.0
471316.0
470412.0
468972.0
469006.0
464338.0
460642.0
464450.0
469778.0
474214.0
476998.0
476304.0
474688.0
471846.0
468872.0
470632.0
475438.0
478344.0
477756.0
476338.0
476230.0
473978.0
469974.0
468630.0
468976.0
470160.0
471218.0
467906.0
461114.0
455986.0
454346.0
453792.0
451808.0
448786.0
445060.0
441378.0
438824.0
435926.0
432676.0
429646.0
428236.0
432542.0
439214.0
444464.0
452438.0
459912.0
463138.0
466014.0
465606.0
460322.0
454822.0
448832.0
443254.0
439214.0
434282.0
428812.0
421834.0
414042.0
409368.0
405502.0
400796.0
396004.0
390124.0
387350.0
387186.0
382552.0
376546.0
373198.0
369574.0
366392.0
364540.0
363216.0
363562.0
364398.0
364684.0
365060.0
363946.0
361858.0
361980.0
363704.0
363776.0
361850.0
360632.0
361046.0
361938.0
364364.0
369352.0
374902.0
378944.0
379786.0
377614.0
377402.0
381584.0
385292.0
385900.0
386298.0
387090.0
385682.0
380622.0
373090.0
366354.0
362788.0
361750.0
361470.0
361024.0
361790.0
366334.0
372722.0
375898.0
376404.0
377180.0
375810.0
370724.0
364928.0
359508.0
354212.0
350260.0
347606.0
346032.0
346858.0
349056.0
348314.0
344166.0
342090.0
344444.0
349294.0
355718.0
359912.0
358726.0
357526.0
359710.0
359356.0
352060.0
342442.0
336596.0
332802.0
329052.0
328476.0
328906.0
327550.0
328524.0
331522.0
333672.0
337260.0
341600.0
342264.0
339450.0
338690.0
340958.0
339592.0
335526.0
334344.0
332124.0
329512.0
332982.0
338698.0
342616.0
345382.0
345498.0
345464.0
347688.0
349756.0
351404.0
351768.0
349872.0
348956.0
349506.0
350074.0
352158.0
353888.0
351612.0
349348.0
352370.0
356388.0
356862.0
357348.0
358792.0
358108.0
355830.0
352814.0
351764.0
357812.0
366798.0
370254.0
369610.0
369776.0
371120.0
372918.0
374714.0
376458.0
377462.0
375728.0
373330.0
374152.0
376550.0
378938.0
381838.0
382144.0
379758.0
379990.0
382978.0
384924.0
386364.0
390606.0
398690.0
408138.0
415226.0
417842.0
418380.0
422002.0
428642.0
434706.0
440776.0
447848.0
452900.0
452958.0
450578.0
451016.0
452104.0
449662.0
447326.0
446330.0
444232.0
443344.0
444306.0
446194.0
449696.0
451460.0
451132.0
454496.0
461276.0
466328.0
468988.0
471468.0
474458.0
477604.0
480372.0
482242.0
486064.0
494496.0
503036.0
507948.0
511428.0
515124.0
519258.0
522154.0
523096.0
526254.0
531146.0
533630.0
535276.0
536898.0
537804.0
539562.0
541602.0
543574.0
545906.0
547726.0
550054.0
551918.0
551052.0
549692.0
549398.0
550354.0
553366.0
556308.0
557990.0
559878.0
561760.0
563490.0
565870.0
568106.0
568088.0
566530.0
567642.0
571276.0
574326.0
578346.0
584426.0
592108.0
600646.0
604018.0
600976.0
597792.0
593066.0
585162.0
579532.0
574952.0
568888.0
565018.0
561960.0
557902.0
558170.0
564156.0
571856.0
579366.0
584950.0
586660.0
586230.0
586152.0
584868.0
581586.0
580374.0
581776.0
581870.0
581872.0
584096.0
586034.0
586194.0
584274.0
579842.0
575060.0
570342.0
564742.0
562620.0
567230.0
573522.0
576250.0
577498.0
581586.0
587834.0
593280.0
599282.0
608384.0
619554.0
631030.0
641678.0
650864.0
658704.0
662892.0
663002.0
662768.0
659864.0
652870.0
650676.0
653636.0
652714.0
649336.0
647852.0
646910.0
647494.0
651330.0
657064.0
662402.0
667768.0
675724.0
683994.0
690692.0
699670.0
710818.0
721172.0
729366.0
733364.0
734000.0
732892.0
732502.0
736704.0
741040.0
742408.0
746656.0
754788.0
767810.0
787484.0
808470.0
831206.0
856422.0
877904.0
897568.0
916698.0
930148.0
938450.0
942182.0
943776.0
949026.0
956224.0
966214.0
983772.0
1004742.0
1024886.0
1044492.0
1063904.0
1086476.0
1114098.0
1145048.0
1179944.0
1220980.0
1267924.0
1318492.0
1372402.0
1430666.0
1493926.0
1564700.0
1640560.0
1714466.0
1788098.0
1865890.0
1946892.0
2031442.0
2118602.0
2205974.0
2295338.0
2387384.0
2482850.0
2586604.0
2701456.0
2830110.0
2977092.0
3139934.0
3314396.0
3502698.0
3701976.0
3902922.0
4101490.0
4292092.0
4465270.0
4618616.0
4751680.0
4863654.0
4960014.0
5044924.0
5119100.0
5186756.0
5253208.0
5322238.0
5394812.0
5470976.0
5553850.0
5643750.0
5737954.0
5834656.0
5926582.0
6003410.0
6057158.0
6080018.0
6071748.0
6039342.0
5984932.0
5911128.0
5826914.0
5736498.0
5638178.0
5535658.0
5436238.0
5343710.0
5261592.0
5191916.0
5132910.0
5086786.0
5057062.0
5043190.0
5048176.0
5075472.0
5122964.0
5188584.0
5269340.0
5362450.0
5467830.0
5577724.0
5680096.0
5771090.0
5847830.0
5904216.0
5937734.0
5947326.0
5933200.0
5900228.0
5852680.0
5794566.0
5733776.0
5673906.0
5612058.0
5549444.0
5492028.0
5443082.0
5399650.0
5355588.0
5309438.0
5262456.0
5212238.0
5156618.0
5094980.0
5026890.0
4953766.0
4875028.0
4789128.0
4699564.0
4612092.0
4530358.0
4453424.0
4377306.0
4301340.0
4227592.0
4158474.0
4095540.0
4036392.0
3979728.0
3927134.0
3877704.0
3832994.0
3799020.0
3777726.0
3765760.0
3760422.0
3763112.0
3776142.0
3800332.0
3837066.0
3884446.0
3938278.0
3999834.0
4069626.0
4142234.0
4216440.0
4297624.0
4388122.0
4487368.0
4601766.0
4739406.0
4900516.0
5088114.0
5308966.0
5562228.0
5846258.0
6159046.0
6493324.0
6845286.0
7207788.0
7565228.0
7907072.0
8226238.0
8517406.0
8782248.0
9022168.0
9240870.0
9448082.0
9649174.0
9844878.0
1.0034564E7
1.0216398E7
1.0386752E7
1.0532808E7
1.0640398E7
1.0703838E7
1.0715986E7
1.0674998E7
1.0592064E7
1.0475444E7
1.0334858E7
1.0190578E7
1.0057442E7
9943374.0
9855424.0
9790552.0
9738618.0
9691826.0
9643370.0
9589924.0
9532438.0
9469122.0
9399526.0
9332812.0
9278736.0
9239540.0
9218684.0
9221980.0
9250170.0
9302666.0
9379686.0
9479014.0
9597340.0
9728658.0
9863894.0
9993154.0
1.010223E7
1.0174518E7
1.0197266E7
1.0162112E7
1.0065206E7
9908414.0
9702376.0
9463888.0
9207326.0
8947254.0
8696304.0
8457888.0
8236622.0
8035654.0
7846076.0
7663572.0
7493192.0
7335466.0
7187830.0
7048626.0
6918534.0
6797776.0
6681166.0
6567908.0
6462648.0
6366326.0
6277986.0
6192612.0
6106228.0
6023758.0
5947342.0
5877096.0
5816322.0
5763284.0
5719436.0
5691670.0
5680564.0
5686402.0
5713108.0
5763848.0
5838600.0
5929722.0
6028516.0
6129628.0
6227704.0
6321268.0
6407056.0
6477354.0
6529302.0
6556426.0
6545768.0
6492984.0
6402290.0
6281780.0
6143734.0
5999500.0
5859956.0
5738350.0
5644680.0
5581436.0
5545104.0
5526536.0
5513336.0
5494194.0
5456920.0
5391210.0
5293692.0
5161594.0
4996654.0
4809950.0
4611464.0
4415442.0
4238298.0
4080808.0
3943320.0
3834554.0
3755434.0
3706670.0
3692252.0
3708848.0
3749630.0
3806632.0
3872836.0
3944692.0
4021310.0
4106930.0
4203126.0
4309354.0
4430606.0
4564548.0
4704976.0
4852106.0
5002072.0
5152040.0
5299454.0
5432566.0
5546820.0
5643800.0
5719024.0
5770038.0
5794830.0
5793594.0
5774080.0
5741174.0
5696442.0
5639834.0
5567732.0
5480680.0
5386204.0
5298174.0
5225332.0
5161074.0
5102564.0
5051370.0
4997440.0
4936122.0
4873604.0
4811862.0
4753632.0
4705508.0
4671902.0
4654176.0
4649194.0
4647702.0
4636824.0
4611192.0
4576308.0
4536518.0
4494234.0
4453324.0
4415966.0
4384760.0
4361512.0
4348800.0
4353742.0
4379184.0
4424912.0
4494714.0
4589020.0
4704470.0
4838698.0
4986370.0
5137282.0
5278288.0
5396424.0
5480844.0
5522704.0
5516294.0
5459954.0
5358626.0
5221140.0
5052218.0
4857118.0
4647860.0
4437878.0
4237400.0
4052442.0
3889132.0
3755538.0
3653418.0
3578610.0
3525790.0
3483972.0
3438854.0
3383736.0
3322218.0
3259272.0
3197816.0
3144408.0
3100864.0
3058302.0
3013152.0
2968406.0
2921208.0
2867318.0
2806120.0
2738250.0
2667118.0
2598600.0
2536340.0
2481724.0
2437558.0
2404456.0
2380696.0
2370018.0
2374122.0
2386642.0
2405336.0
2433206.0
2469808.0
2509658.0
2549234.0
2594352.0
2645816.0
2693172.0
2735546.0
2778034.0
2818216.0
2854598.0
2885698.0
2906466.0
2911476.0
2895658.0
2861910.0
2818192.0
2770712.0
2731580.0
2711998.0
2712380.0
2730520.0
2765112.0
2815704.0
2881846.0
2958726.0
3040408.0
3123650.0
3208394.0
3296808.0
3389578.0
3486508.0
3586744.0
3689544.0
3795678.0
3901180.0
3999754.0
4089638.0
4167552.0
4227556.0
4267016.0
4289838.0
4303264.0
4308970.0
4310330.0
4317082.0
4328176.0
4336174.0
4341590.0
4343472.0
4337966.0
4326426.0
4310940.0
4289676.0
4261328.0
4230802.0
4202056.0
4170702.0
4134836.0
4100440.0
4071510.0
4044144.0
4013408.0
3985066.0
3969090.0
3966438.0
3974820.0
3993884.0
4023070.0
4060480.0
4100302.0
4137428.0
4167898.0
4183248.0
4176818.0
4147314.0
4095826.0
4023542.0
3930002.0
3820744.0
3704092.0
3581908.0
3458744.0
3339048.0
3223754.0
3120612.0
3031392.0
2950362.0
2881552.0
2827148.0
2783732.0
2752596.0
2733118.0
2724978.0
2730086.0
2746198.0
2772374.0
2809488.0
2859154.0
2926016.0
3012662.0
3120678.0
3248128.0
3388570.0
3545150.0
3723546.0
3919832.0
4132160.0
4360024.0
4598292.0
4842900.0
5088606.0
5331022.0
5568144.0
5789620.0
5983006.0
6147114.0
6284852.0
6397580.0
6493038.0
6585814.0
6687224.0
6802950.0
6937740.0
7092400.0
7262384.0
7444948.0
7640008.0
7846892.0
8064068.0
8283428.0
8489520.0
8672106.0
8826562.0
8942184.0
9007496.0
9018452.0
8973206.0
8873388.0
8726180.0
8539512.0
8325342.0
8096316.0
7857896.0
7618866.0
7392168.0
7181518.0
6988388.0
6817210.0
6665898.0
6530386.0
6408950.0
6296330.0
6187924.0
6081108.0
5971560.0
5859812.0
5748854.0
5636212.0
5522838.0
5414238.0
5308388.0
5202378.0
5101826.0
5008592.0
4916704.0
4826344.0
4741840.0
4661274.0
4584012.0
4512930.0
4446580.0
4386100.0
4336690.0
4296644.0
4262440.0
4236166.0
4219484.0
4211206.0
4211052.0
4220486.0
4237650.0
4257590.0
4281176.0
4312552.0
4353418.0
4405986.0
4469880.0
4544400.0
4632048.0
4729714.0
4836376.0
4960602.0
5105354.0
5270616.0
5461892.0
5681714.0
5933406.0
6221910.0
6542722.0
6888298.0
7253360.0
7628298.0
8003474.0
8372292.0
8725572.0
9055336.0
9360136.0
9639830.0
9894648.0
1.0128006E7
1.0340098E7
1.052836E7
1.0695368E7
1.0843596E7
1.0973702E7
1.1090128E7
1.1191664E7
1.1269508E7
1.1324212E7
1.1365468E7
1.1398686E7
1.1428606E7
1.1466066E7
1.152031E7
1.1592234E7
1.1674874E7
1.1755202E7
1.1818742E7
1.185112E7
1.1840594E7
1.178666E7
1.1696148E7
1.15777E7
1.144768E7
1.1323626E7
1.1217834E7
1.1141628E7
1.1098688E7
1.1085422E7
1.1098846E7
1.1131884E7
1.1175416E7
1.1219728E7
1.1249974E7
1.1256378E7
1.1236554E7
1.1186408E7
1.1103824E7
1.0990784E7
1.0849512E7
1.0682512E7
1.0494244E7
1.0291942E7
1.00826E7
9873994.0
9675586.0
9493246.0
9333530.0
9203206.0
9102092.0
9030014.0
8985360.0
8960796.0
8949320.0
8937778.0
8913018.0
8873960.0
8815684.0
8731518.0
8626696.0
8507120.0
8378556.0
8247168.0
8112548.0
7978248.0
7850140.0
7727952.0
7613674.0
7509776.0
7417152.0
7337574.0
7264924.0
7192460.0
7122746.0
7056152.0
6990998.0
6930268.0
6874336.0
6821174.0
6771750.0
6728442.0
6694294.0
6668064.0
6641478.0
6610692.0
6577328.0
6538026.0
6490674.0
6438922.0
6384786.0
6333332.0
6293810.0
6270276.0
6262648.0
6269510.0
6289546.0
6321230.0
6357078.0
6392562.0
6431724.0
6474564.0
6519572.0
6566856.0
6610650.0
6647370.0
6675660.0
6687442.0
6675248.0
6633036.0
6554932.0
6443432.0
6304834.0
6144024.0
5967446.0
5781500.0
5593528.0
5411912.0
5243000.0
5092560.0
4963536.0
4855000.0
4767136.0
4699372.0
4648092.0
4611414.0
4590210.0
4584728.0
4594168.0
4618230.0
4656060.0
4704462.0
4760034.0
4821702.0
4887882.0
4956068.0
5029736.0
5115240.0
5211442.0
5316076.0
5431168.0
5556190.0
5690990.0
5832938.0
5969514.0
6092100.0
6199036.0
6283684.0
6337910.0
6352444.0
6318036.0
6234806.0
6105900.0
5935658.0
5735472.0
5515882.0
5287032.0
5060392.0
4840708.0
4632284.0
4441952.0
4271140.0
4118756.0
3983682.0
3864498.0
3760188.0
3667548.0
3585186.0
3514646.0
3455830.0
3409092.0
3372570.0
3343802.0
3327076.0
3324038.0
3331500.0
3351592.0
3385694.0
3431214.0
3486948.0
3551506.0
3624624.0
3705444.0
3789794.0
3877806.0
3973564.0
4079452.0
4197282.0
4326838.0
4466304.0
4611702.0
4753074.0
4881606.0
4992262.0
5075050.0
5117274.0
5111854.0
5060738.0
4972300.0
4853282.0
4710438.0
4553650.0
4389050.0
4223242.0
4066630.0
3921488.0
3785012.0
3659344.0
3546022.0
3446374.0
3366018.0
3307968.0
3269832.0
3248174.0
3240526.0
3245650.0
3262266.0
3288574.0
3322248.0
3361518.0
3409084.0
3467756.0
3533600.0
3602754.0
3676098.0
3752066.0
3823812.0
3885686.0
3939792.0
3989896.0
4033046.0
4067856.0
4098204.0
4127142.0
4159868.0
4197056.0
4228752.0
4250888.0
4265962.0
4273222.0
4278796.0
4290530.0
4305118.0
4322554.0
4353300.0
4404160.0
4473754.0
4560410.0
4664852.0
4784298.0
4915060.0
5059290.0
5217746.0
5387312.0
5566670.0
5755022.0
5952426.0
6154108.0
6347664.0
6528318.0
6692002.0
6821146.0
6905716.0
6949860.0
6954216.0
6921330.0
6865158.0
6803868.0
6749958.0
6709224.0
6692546.0
6712670.0
6767314.0
6848254.0
6953930.0
7079752.0
7216470.0
7358278.0
7498918.0
7626376.0
7731318.0
7814540.0
7878010.0
7919936.0
7942758.0
7952020.0
7952664.0
7951874.0
7954810.0
7963500.0
7981950.0
8012008.0
8053818.0
8111832.0
8188022.0
8278702.0
8381688.0
8495210.0
8617920.0
8751510.0
8891926.0
9028082.0
9149010.0
9241834.0
9298112.0
9317748.0
9294468.0
9221066.0
9102890.0
8947744.0
8764092.0
8564738.0
8358426.0
8152244.0
7953354.0
7764374.0
7589578.0
7436022.0
7309818.0
7213844.0
7143690.0
7097196.0
7078796.0
7088460.0
7123138.0
7177052.0
7239984.0
7306318.0
7369774.0
7420978.0
7459538.0
7488670.0
7511338.0
7535124.0
7564908.0
7601134.0
7643412.0
7690164.0
7739618.0
7786194.0
7824540.0
7855190.0
7877812.0
7895372.0
7915780.0
7939832.0
7964370.0
7986936.0
8005874.0
8025134.0
8044982.0
8059228.0
8067228.0
8070966.0
8072508.0
8078788.0
8097926.0
8134506.0
8187504.0
8255538.0
8339222.0
8433750.0
8536784.0
8653250.0
8785132.0
8935872.0
9110152.0
9308966.0
9536820.0
9791366.0
1.0063832E7
1.0362098E7
1.0697972E7
1.1067312E7
1.1456584E7
1.1841854E7
1.2191526E7
1.2479066E7
1.2687062E7
1.2812626E7
1.2868316E7
1.2873792E7
1.2847636E7
1.2797396E7
1.2717806E7
1.260048E7
1.2443972E7
1.2257654E7
1.2056562E7
1.1859008E7
1.1684112E7
1.154223E7
1.1437276E7
1.137112E7
1.1341274E7
1.1346174E7
1.1381726E7
1.1438602E7
1.1515856E7
1.1617768E7
1.1747456E7
1.191464E7
1.2126714E7
1.23831E7
1.2686054E7
1.3034294E7
1.3414264E7
1.3811272E7
1.422081E7
1.464636E7
1.5091522E7
1.5558156E7
1.604536E7
1.6548212E7
1.70611E7
1.7572666E7
1.8065104E7
1.8528266E7
1.895781E7
1.9345182E7
1.967964E7
1.994733E7
2.0131288E7
2.0215034E7
2.0184546E7
2.0032682E7
1.9754212E7
1.9346754E7
1.8824696E7
1.8209076E7
1.7518298E7
1.678304E7
1.6041404E7
1.5326538E7
1.4669836E7
1.4093614E7
1.3603902E7
1.3195238E7
1.2854712E7
1.256702E7
1.231639E7
1.209018E7
1.1884282E7
1.169843E7
1.1538624E7
1.141622E7
1.1332052E7
1.1285698E7
1.1285044E7
1.1326354E7
1.1400388E7
1.1510336E7
1.165957E7
1.185183E7
1.2100432E7
1.2414462E7
1.2792296E7
1.322704E7
1.3702814E7
1.4192122E7
1.4660782E7
1.507589E7
1.541441E7
1.5666172E7
1.582909E7
1.590395E7
1.5893394E7
1.5797932E7
1.5615682E7
1.5353376E7
1.5025356E7
1.46464E7
1.4240726E7
1.383744E7
1.3452862E7
1.309717E7
1.2781026E7
1.2505506E7
1.2264414E7
1.205221E7
1.186501E7
1.1706082E7
1.158489E7
1.1506512E7
1.1474738E7
1.1501226E7
1.1599856E7
1.1782766E7
1.206761E7
1.24768E7
1.3026268E7
1.3711652E7
1.4497004E7
1.5309526E7
1.603808E7
1.656294E7
1.682083E7
1.6831754E7
1.6667334E7
1.6410174E7
1.6120518E7
1.5828484E7
1.5547384E7
1.5270444E7
1.4979946E7
1.4673818E7
1.4358742E7
1.4040072E7
1.3732466E7
1.34524E7
1.3209196E7
1.3011144E7
1.2862558E7
1.2762314E7
1.2706612E7
1.2681642E7
1.266529E7
1.2638616E7
1.2585276E7
1.249089E7
1.2350462E7
1.2166444E7
1.1943052E7
1.1687744E7
1.141075E7
1.1124996E7
1.0847472E7
1.0594402E7
1.038077E7
1.022226E7
1.012967E7
1.011066E7
1.0174586E7
1.032591E7
1.0558882E7
1.0856418E7
1.1190646E7
1.1527892E7
1.183072E7
1.2065486E7
1.2213416E7
1.2264698E7
1.2215746E7
1.2079062E7
1.1876128E7
1.1625884E7
1.1350398E7
1.1076648E7
1.0828264E7
1.062295E7
1.0476812E7
1.0406984E7
1.0429746E7
1.05597E7
1.080543E7
1.1160962E7
1.1609436E7
1.2126384E7
1.267048E7
1.3193638E7
1.3661158E7
1.404505E7
1.4322016E7
1.4492472E7
1.457683E7
1.459486E7
1.4564636E7
1.4507728E7
1.4443228E7
1.4384284E7
1.4342506E7
1.433052E7
1.4364064E7
1.4464094E7
1.464912E7
1.4927666E7
1.5299838E7
1.5754454E7
1.6268468E7
1.681569E7
1.7369034E7
1.7902094E7
1.8392826E7
1.8819436E7
1.9164438E7
1.9422678E7
1.9595316E7
1.9685418E7
1.9697446E7
1.96338E7
1.9498818E7
1.9301394E7
1.9052108E7
1.876459E7
1.8450418E7
1.8110244E7
1.773777E7
1.7327206E7
1.6872318E7
1.6365172E7
1.5805536E7
1.5211574E7
1.4611022E7
1.4023342E7
1.3457038E7
1.2914092E7
1.2390616E7
1.1881092E7
1.1384474E7
1.0904898E7
1.044754E7
1.0014078E7
9603630.0
9216088.0
8851836.0
8512376.0
8201024.0
7921140.0
7673958.0
7454414.0
7257420.0
7089888.0
6956692.0
6849116.0
6762756.0
6698248.0
6650752.0
6619212.0
6604496.0
6605368.0
6627640.0
6676328.0
6751552.0
6859616.0
7006780.0
7192284.0
7415102.0
7673376.0
7958612.0
8259252.0
8569450.0
8884360.0
9193602.0
9490814.0
9770406.0
1.0017508E7
1.0216548E7
1.0352548E7
1.0413058E7
1.0398178E7
1.0310312E7
1.0153606E7
9945496.0
9704474.0
9445256.0
9182906.0
8924252.0
8676138.0
8454390.0
8270796.0
8131110.0
8041900.0
8005414.0
8017488.0
8074308.0
8171104.0
8295230.0
8430166.0
8559650.0
8667382.0
8744902.0
8789518.0
8797028.0
8769976.0
8714454.0
8631322.0
8526356.0
8410078.0
8288596.0
8167906.0
8055088.0
7954610.0
7868864.0
7797266.0
7732422.0
7658284.0
7558776.0
7428096.0
7266910.0
7075538.0
6857152.0
6622384.0
6382002.0
6138994.0
5896346.0
5659054.0
5427548.0
5203870.0
4993130.0
4798444.0
4622036.0
4461288.0
4312544.0
4178066.0
4058066.0
3951590.0
3858472.0
3773456.0
3695810.0
3628974.0
3568180.0
3510340.0
3460982.0
3424108.0
3397744.0
3378278.0
3367792.0
3369988.0
3382372.0
3404842.0
3441662.0
3491994.0
3553042.0
3625210.0
3708654.0
3800324.0
3893804.0
3980928.0
4055912.0
4118378.0
4167968.0
4201362.0
4218326.0
4217628.0
4194534.0
4151048.0
4091550.0
4015716.0
3924780.0
3819742.0
3701578.0
3577586.0
3452850.0
3324626.0
3193836.0
3068202.0
2949376.0
2832556.0
2718902.0
2610454.0
2505024.0
2406226.0
2317520.0
2235314.0
2158274.0
2087192.0
2022346.0
1962450.0
1902498.0
1843524.0
1791266.0
1745246.0
1702978.0
1662378.0
1623832.0
1589744.0
1555796.0
1521448.0
1493118.0
1468066.0
1442230.0
1416984.0
1393192.0
1373938.0
1356400.0
1335640.0
1317400.0
1302454.0
1287224.0
1276064.0
1268060.0
1259408.0
1250402.0
1240070.0
1234400.0
1236828.0
1236780.0
1231898.0
1230324.0
1233324.0
1237368.0
1238114.0
1235326.0
1235360.0
1239946.0
1245154.0
1248446.0
1248700.0
1247746.0
1248302.0
1249310.0
1249486.0
1249614.0
1248972.0
1246560.0
1245310.0
1247488.0
1249070.0
1245888.0
1238660.0
1228508.0
1216248.0
1205474.0
1197858.0
1188436.0
1174952.0
1162528.0
1151732.0
1139474.0
1126866.0
1112512.0
1096168.0
1081964.0
1066896.0
1049144.0
1034540.0
1022424.0
1010186.0
999894.0
990814.0
982584.0
975372.0
967518.0
960526.0
953486.0
943744.0
936342.0
934708.0
933860.0
931170.0
929740.0
931730.0
935624.0
939400.0
943142.0
947974.0
953334.0
955746.0
954222.0
952762.0
951948.0
947290.0
937166.0
925242.0
915804.0
909026.0
903772.0
900468.0
898380.0
898066.0
900054.0
900904.0
899744.0
897538.0
894904.0
895590.0
895996.0
889830.0
885354.0
887376.0
886984.0
884696.0
887486.0
891502.0
893662.0
899758.0
910374.0
921492.0
937276.0
961372.0
991756.0
1032394.0
1087462.0
1158586.0
1252502.0
1366930.0
1487026.0
1592922.0
1653496.0
1649460.0
1593594.0
1502504.0
1388528.0
1272596.0
1170974.0
1088254.0
1023988.0
975942.0
942940.0
920262.0
901752.0
887224.0
875852.0
867170.0
864228.0
862830.0
856774.0
848480.0
840454.0
832446.0
825616.0
819814.0
814342.0
810080.0
807252.0
804144.0
800160.0
799356.0
802958.0
805260.0
806278.0
811062.0
818692.0
828612.0
842346.0
858874.0
880642.0
910522.0
948518.0
997898.0
1058878.0
1127772.0
1205378.0
1290034.0
1377604.0
1469244.0
1562248.0
1647254.0
1718370.0
1772968.0
1808100.0
1824818.0
1831196.0
1836660.0
1849044.0
1880726.0
1949204.0
2075046.0
2281240.0
2580312.0
2959238.0
3362668.0
3679070.0
3790288.0
3662136.0
3352836.0
2948400.0
2528936.0
2155738.0
1852826.0
1620412.0
1452182.0
1330950.0
1243340.0
1186362.0
1151044.0
1131760.0
1129086.0
1136460.0
1154342.0
1189692.0
1239612.0
1300612.0
1369328.0
1439478.0
1508596.0
1571660.0
1624514.0
1665726.0
1686882.0
1686340.0
1669966.0
1636776.0
1592114.0
1546308.0
1502714.0
1470866.0
1465464.0
1491818.0
1545714.0
1618076.0
1697148.0
1762192.0
1784456.0
1746864.0
1655262.0
1531556.0
1399162.0
1275848.0
1174500.0
1094900.0
1030436.0
984024.0
955556.0
938116.0
930736.0
933902.0
949856.0
982602.0
1033362.0
1112300.0
1234312.0
1406270.0
1633940.0
1918068.0
2238624.0
2536820.0
2718110.0
2718102.0
2553026.0
2286820.0
1989228.0
1715236.0
1491014.0
1322962.0
1207482.0
1132364.0
1086912.0
1063646.0
1055486.0
1060352.0
1078186.0
1108716.0
1153662.0
1210936.0
1276762.0
1355500.0
1454608.0
1575626.0
1714062.0
1862306.0
2014772.0
2167914.0
2315182.0
2448902.0
2561716.0
2645618.0
2695386.0
2708800.0
2688130.0
2643246.0
2584956.0
2522212.0
2466612.0
2430458.0
2424920.0
2458832.0
2532954.0
2635702.0
2740092.0
2804870.0
2789452.0
2680324.0
2501580.0
2291470.0
2081738.0
1896344.0
1744294.0
1624372.0
1539396.0
1486208.0
1454850.0
1444858.0
1458878.0
1497378.0
1566080.0
1668178.0
1800410.0
1962798.0
2155450.0
2365928.0
2565140.0
2715888.0
2795012.0
2808486.0
2775030.0
2706484.0
2614886.0
2514014.0
2407864.0
2298312.0
2193928.0
2103680.0
2037066.0
2004210.0
2011884.0
2065752.0
2162888.0
2278496.0
2373198.0
2410704.0
2368890.0
2249248.0
2076998.0
1884234.0
1697388.0
1535910.0
1406280.0
1303494.0
1225188.0
1169376.0
1126152.0
1089996.0
1063598.0
1043496.0
1024290.0
1009630.0
1002442.0
999512.0
997742.0
993934.0
987480.0
981876.0
977690.0
974926.0
975328.0
976886.0
978244.0
981962.0
988842.0
996552.0
1002636.0
1009148.0
1020282.0
1035354.0
1051096.0
1064004.0
1073106.0
1081362.0
1085590.0
1083730.0
1084888.0
1089892.0
1091082.0
1089520.0
1086194.0
1079752.0
1072290.0
1062980.0
1052526.0
1044562.0
1037654.0
1031384.0
1027478.0
1023852.0
1020992.0
1021616.0
1022182.0
1019486.0
1017440.0
1017334.0
1015396.0
1011898.0
1009802.0
1012124.0
1021434.0
1031748.0
1035032.0
1034716.0
1034798.0
1027534.0
1005362.0
974540.0
944794.0
916506.0
891058.0
871902.0
854214.0
836408.0
823108.0
814520.0
810502.0
808942.0
804498.0
796490.0
787402.0
782696.0
783230.0
780846.0
777566.0
779512.0
782226.0
786080.0
792120.0
795264.0
798778.0
805914.0
813364.0
821212.0
830044.0
839796.0
851278.0
865604.0
884422.0
904840.0
924924.0
946270.0
966236.0
985230.0
1004112.0
1017200.0
1025574.0
1033814.0
1043340.0
1058006.0
1075630.0
1093118.0
1114664.0
1138450.0
1162566.0
1191744.0
1224944.0
1259674.0
1296928.0
1337686.0
1386304.0
1444420.0
1507378.0
1574304.0
1647710.0
1726550.0
1809898.0
1900798.0
2000846.0
2111292.0
2238020.0
2381162.0
2533642.0
2691198.0
2844992.0
2983326.0
3101458.0
3191222.0
3245196.0
3268298.0
3264372.0
3233072.0
3180378.0
3115334.0
3043670.0
2967462.0
2890470.0
2820008.0
2761686.0
2719280.0
2692382.0
2676018.0
2670100.0
2675324.0
2687858.0
2709298.0
2744958.0
2796148.0
2863200.0
2945782.0
3041046.0
3143212.0
3242180.0
3326978.0
3391160.0
3432326.0
3450274.0
3450314.0
3439960.0
3419448.0
3389222.0
3354614.0
3315638.0
3277254.0
3253484.0
3248006.0
3262442.0
3305434.0
3376958.0
3477014.0
3613436.0
3785296.0
3986286.0
4212448.0
4455618.0
4706392.0
4957012.0
5199578.0
5426924.0
5631360.0
5808512.0
5959252.0
6083882.0
6183056.0
6257928.0
6306558.0
6327418.0
6322362.0
6296606.0
6256150.0
6203732.0
6143500.0
6083984.0
6033192.0
5998310.0
5984526.0
5992476.0
6021872.0
6073528.0
6147216.0
6237300.0
6334270.0
6435118.0
6539408.0
6640542.0
6736980.0
6834640.0
6933038.0
7025284.0
7105650.0
7170734.0
7217448.0
7244012.0
7255072.0
7255568.0
7242280.0
7211744.0
7162914.0
7094688.0
7012820.0
6925160.0
6834860.0
6748890.0
6678166.0
6631760.0
6618616.0
6646106.0
6718576.0
6835690.0
6985156.0
7141836.0
7274108.0
7354900.0
7379088.0
7366136.0
7339594.0
7312582.0
7292772.0
7285808.0
7289018.0
7291044.0
7281836.0
7262864.0
7244598.0
7234258.0
7238500.0
7270842.0
7339130.0
7442164.0
7580858.0
7753844.0
7956612.0
8186382.0
8435366.0
8698258.0
8978592.0
9272106.0
9568176.0
9863104.0
1.0155068E7
1.044076E7
1.0715824E7
1.0974682E7
1.1215232E7
1.1435004E7
1.1629608E7
1.1798428E7
1.19364E7
1.2028276E7
1.2056696E7
1.2007626E7
1.1877004E7
1.167599E7
1.142682E7
1.1154926E7
1.087791E7
1.060341E7
1.0337696E7
1.0085982E7
9851902.0
9639762.0
9450718.0
9285916.0
9149400.0
9040746.0
8958094.0
8902228.0
8867142.0
8840416.0
8813780.0
8783616.0
8746592.0
8701676.0
8655472.0
8618398.0
8595580.0
8589174.0
8599644.0
8617684.0
8629772.0
8630600.0
8620290.0
8598110.0
8563238.0
8518060.0
8469890.0
8425400.0
8387364.0
8363834.0
8373024.0
8433680.0
8556666.0
8745414.0
8991122.0
9261244.0
9503186.0
9667204.0
9728498.0
9692930.0
9583764.0
9428738.0
9257814.0
9094216.0
8949634.0
8837028.0
8772442.0
8764530.0
8813028.0
8908034.0
9028718.0
9150526.0
9258414.0
9356906.0
9465304.0
9604610.0
9787420.0
1.0011578E7
1.0264078E7
1.0526546E7
1.077634E7
1.099812E7
1.1190932E7
1.135848E7
1.150454E7
1.1632318E7
1.172898E7
1.1750098E7
1.1648556E7
1.1429434E7
1.1144038E7
1.0842568E7
1.0565066E7
1.0341494E7
1.0180708E7
1.0076108E7
1.0013022E7
9978110.0
9965592.0
9963924.0
9957438.0
9937496.0
9893996.0
9812642.0
9685676.0
9522828.0
9346084.0
9165194.0
8974808.0
8767390.0
8536572.0
8289908.0
8042286.0
7788100.0
7506984.0
7182796.0
6813950.0
6421402.0
6033182.0
5670382.0
5351902.0
5087196.0
4870242.0
4690504.0
4542202.0
4422814.0
4326164.0
4245138.0
4177818.0
4123412.0
4078290.0
4036740.0
3997998.0
3967908.0
3946800.0
3933070.0
3930850.0
3939892.0
3958440.0
3986636.0
4019332.0
4054362.0
4093334.0
4137218.0
4195416.0
4276900.0
4380372.0
4504582.0
4649128.0
4811716.0
4988042.0
5167664.0
5341348.0
5507634.0
5667756.0
5824916.0
5984264.0
6148538.0
6317754.0
6492180.0
6668976.0
6834960.0
6968522.0
7043870.0
7039678.0
6958620.0
6825516.0
6666860.0
6505108.0
6352482.0
6205166.0
6054618.0
5893894.0
5715878.0
5516814.0
5299086.0
5069978.0
4838854.0
4616000.0
4408482.0
4216398.0
4041006.0
3885620.0
3748208.0
3627250.0
3522578.0
3431270.0
3352892.0
3285226.0
3222560.0
3164880.0
3113428.0
3065508.0
3017466.0
2964364.0
2905202.0
2846814.0
2797072.0
2760502.0
2739354.0
2736106.0
2752928.0
2788744.0
2842844.0
2916124.0
3004836.0
3102628.0
3206332.0
3311998.0
3413000.0
3505366.0
3586580.0
3653020.0
3705376.0
3750916.0
3801384.0
3869050.0
3961006.0
4082694.0
4234788.0
4398080.0
4542046.0
4644108.0
4692756.0
4690916.0
4653956.0
4599006.0
4541878.0
4492762.0
4452640.0
4418840.0
4389086.0
4361928.0
4337236.0
4320930.0
4322470.0
4342628.0
4381582.0
4445376.0
4529304.0
4624474.0
4730422.0
4842400.0
4953134.0
5061772.0
5169452.0
5279610.0
5394314.0
5508770.0
5614714.0
5702978.0
5766990.0
5801856.0
5802520.0
5770958.0
5712492.0
5627868.0
5519764.0
5394138.0
5252318.0
5093120.0
4923416.0
4752990.0
4581488.0
4410012.0
4246784.0
4092292.0
3947842.0
3821086.0
3711812.0
3618688.0
3543478.0
3484428.0
3442286.0
3416050.0
3399652.0
3391280.0
3390836.0
3397946.0
3411952.0
3429472.0
3449654.0
3469822.0
3485300.0
3500690.0
3520326.0
3541234.0
3561150.0
3576886.0
3588638.0
3602582.0
3621106.0
3645608.0
3677908.0
3716210.0
3763606.0
3826294.0
3902632.0
3985880.0
4069524.0
4150440.0
4230788.0
4313104.0
4398678.0
4490554.0
4592628.0
4710040.0
4849428.0
5013792.0
5202222.0
5413894.0
5645454.0
5888150.0
6127852.0
6347282.0
6536046.0
6692960.0
6815266.0
6899054.0
6946840.0
6965610.0
6963158.0
6949306.0
6939290.0
6949398.0
6989246.0
7065578.0
7181094.0
7326678.0
7489478.0
7657890.0
7814444.0
7940176.0
8024084.0
8062770.0
8056608.0
8010790.0
7936818.0
7846928.0
7752882.0
7669328.0
7609858.0
7585374.0
7602214.0
7659702.0
7757290.0
7889298.0
8036106.0
8178250.0
8302126.0
8391972.0
8434582.0
8426388.0
8373756.0
8288226.0
8182440.0
8071368.0
7968226.0
7884950.0
7835268.0
7825634.0
7859764.0
7946056.0
8085412.0
8275380.0
8518004.0
8808166.0
9136144.0
9491976.0
9857888.0
1.0216226E7
1.0556074E7
1.0865122E7
1.1129776E7
1.1342242E7
1.1499538E7
1.1599138E7
1.1645702E7
1.1655418E7
1.1641718E7
1.1612246E7
1.158042E7
1.1560228E7
1.1558662E7
1.1580172E7
1.1628274E7
1.1701344E7
1.178904E7
1.1880608E7
1.1971638E7
1.2052448E7
1.2110728E7
1.2148232E7
1.2174054E7
1.2194666E7
1.2216966E7
1.22474E7
1.229297E7
1.2361656E7
1.2458658E7
1.2590076E7
1.276298E7
1.2980378E7
1.3242128E7
1.3542764E7
1.3870832E7
1.421415E7
1.455805E7
1.488667E7
1.5189538E7
1.5457718E7
1.5683948E7
1.5868852E7
1.601357E7
1.6115572E7
1.617745E7
1.6207206E7
1.6214864E7
1.6212926E7
1.6210198E7
1.6209838E7
1.6213264E7
1.6214448E7
1.6200064E7
1.6161992E7
1.6097752E7
1.6004324E7
1.5881702E7
1.5732272E7
1.5553158E7
1.5336532E7
1.507161E7
1.4738708E7
1.4313592E7
1.3792452E7
1.3203846E7
1.2587146E7
1.197171E7
1.137639E7
1.081144E7
1.027922E7
9778176.0
9305122.0
8856340.0
8430204.0
8030116.0
7661172.0
7323566.0
7017868.0
6748900.0
6516930.0
6320238.0
6160670.0
6035096.0
5936442.0
5860036.0
5800320.0
5755348.0
5728360.0
5716750.0
5715116.0
5724934.0
5748416.0
5784060.0
5832162.0
5892624.0
5961872.0
6039854.0
6130144.0
6236264.0
6364254.0
6514778.0
6682706.0
6871664.0
7082292.0
7300116.0
7513694.0
7717062.0
7901660.0
8062764.0
8196492.0
8298734.0
8372158.0
8420424.0
8445048.0
8448658.0
8436828.0
8421988.0
8416340.0
8425516.0
8457776.0
8523176.0
8622004.0
8741516.0
8855774.0
8929880.0
8936642.0
8872400.0
8753704.0
8603550.0
8443576.0
8288370.0
8144632.0
8016178.0
7903378.0
7804076.0
7717918.0
7647102.0
7595080.0
7560836.0
7542346.0
7543410.0
7560066.0
7582184.0
7612002.0
7653834.0
7706438.0
7770586.0
7843318.0
7922454.0
8010500.0
8101426.0
8185328.0
8255972.0
8307488.0
8339610.0
8354494.0
8353600.0
8344686.0
8327956.0
8285686.0
8200636.0
8064516.0
7875438.0
7646312.0
7402298.0
7164376.0
6947596.0
6766338.0
6625816.0
6517474.0
6430580.0
6358450.0
6294296.0
6233038.0
6172844.0
6106646.0
6024410.0
5926870.0
5820078.0
5705818.0
5588590.0
5473044.0
5359840.0
5253644.0
5157290.0
5067906.0
4987852.0
4921596.0
4868870.0
4826678.0
4791176.0
4764186.0
4749286.0
4740116.0
4730698.0
4724702.0
4721698.0
4714046.0
4700894.0
4686288.0
4669052.0
4651234.0
4640264.0
4635840.0
4634566.0
4636196.0
4638640.0
4643252.0
4652936.0
4666520.0
4684926.0
4705376.0
4722164.0
4738820.0
4758374.0
4780360.0
4807512.0
4838504.0
4874386.0
4919800.0
4966020.0
4999152.0
5008644.0
4978646.0
4899008.0
4776080.0
4625358.0
4465504.0
4312732.0
4177764.0
4065238.0
3971016.0
3889502.0
3821228.0
3766896.0
3722938.0
3686208.0
3658940.0
3645750.0
3645838.0
3654140.0
3666728.0
3679318.0
3687276.0
3687776.0
3678374.0
3658794.0
3631736.0
3598738.0
3562566.0
3527676.0
3492394.0
3451958.0
3405624.0
3354702.0
3303468.0
3257204.0
3216080.0
3178666.0
3143658.0
3110636.0
3084700.0
3066476.0
3046112.0
3017414.0
2980272.0
2933718.0
2879020.0
2818518.0
2752134.0
2681638.0
2610042.0
2537106.0
2463154.0
2391064.0
2320316.0
2251072.0
2189724.0
2135820.0
2081584.0
2028580.0
1980480.0
1934184.0
1890080.0
1848238.0
1805984.0
1767962.0
1735550.0
1702456.0
1671802.0
1649204.0
1629874.0
1610866.0
1594140.0
1578662.0
1563552.0
1547498.0
1528074.0
1506776.0
1483390.0
1455852.0
1428056.0
1400798.0
1371090.0
1344464.0
1322956.0
1298934.0
1271986.0
1244568.0
1215418.0
1189802.0
1170290.0
1150090.0
1129288.0
1112496.0
1097070.0
1081172.0
1068740.0
1061500.0
1054988.0
1044530.0
1032606.0
1025406.0
1024160.0
1023784.0
1019566.0
1012870.0
1005908.0
997808.0
989588.0
982510.0
976744.0
972530.0
965344.0
954342.0
947262.0
944174.0
940456.0
938112.0
936852.0
934738.0
933312.0
932738.0
933888.0
938702.0
948382.0
963094.0
977718.0
990074.0
1005654.0
1024670.0
1043112.0
1059932.0
1074036.0
1086626.0
1100344.0
1113680.0
1123700.0
1130308.0
1135146.0
1136894.0
1133256.0
1125312.0
1113682.0
1099968.0
1085546.0
1065666.0
1041184.0
1020060.0
1002142.0
982922.0
961574.0
941386.0
926378.0
913388.0
900142.0
889320.0
878100.0
865850.0
857058.0
851810.0
848962.0
846140.0
842474.0
841776.0
842298.0
840694.0
837554.0
834572.0
837374.0
842998.0
843082.0
843646.0
846754.0
845974.0
845604.0
846572.0
843840.0
839494.0
834802.0
829212.0
821266.0
809392.0
796914.0
781720.0
761230.0
740876.0
718728.0
693612.0
673272.0
655764.0
636602.0
619812.0
605982.0
591928.0
577792.0
567566.0
562428.0
556578.0
548782.0
543542.0
541328.0
540820.0
539214.0
535344.0
533898.0
533896.0
530698.0
528252.0
530582.0
535788.0
541820.0
546608.0
549920.0
555158.0
562284.0
567008.0
569600.0
572884.0
576758.0
584006.0
595454.0
604734.0
612948.0
624958.0
635810.0
643420.0
651502.0
660114.0
670434.0
682620.0
694062.0
705468.0
714868.0
719832.0
725282.0
733170.0
739088.0
740764.0
738454.0
733808.0
728500.0
721894.0
712964.0
702018.0
692004.0
686156.0
681946.0
674796.0
664408.0
651646.0
637252.0
624038.0
613890.0
605198.0
595662.0
585466.0
575324.0
563330.0
549546.0
538764.0
531458.0
521978.0
508544.0
493708.0
480520.0
472448.0
467866.0
461298.0
452332.0
442606.0
432320.0
422652.0
412586.0
401696.0
393598.0
387000.0
377412.0
366666.0
357916.0
352542.0
351982.0
352106.0
348352.0
344702.0
343528.0
341796.0
341336.0
343448.0
342834.0
338194.0
332660.0
326994.0
323652.0
324482.0
324970.0
322742.0
321650.0
322240.0
320552.0
316826.0
314724.0
313428.0
310142.0
306704.0
305770.0
305796.0
304256.0
302604.0
304770.0
309868.0
312900.0
312378.0
309864.0
307868.0
309000.0
312080.0
315870.0
321072.0
325006.0
326672.0
328420.0
328878.0
328448.0
330892.0
334744.0
336476.0
335492.0
333704.0
335086.0
340184.0
345094.0
347868.0
349884.0
352814.0
355688.0
357692.0
360144.0
359880.0
353792.0
347524.0
345692.0
346494.0
347086.0
344870.0
341600.0
339838.0
335832.0
329272.0
324684.0
321584.0
318516.0
314806.0
309242.0
305220.0
304202.0
302472.0
300074.0
296916.0
291542.0
289050.0
291698.0
293360.0
292060.0
290536.0
289338.0
289240.0
290994.0
291554.0
287002.0
279214.0
274154.0
272658.0
272114.0
272578.0
272228.0
269248.0
266418.0
263760.0
260042.0
258370.0
258824.0
258762.0
257758.0
254544.0
251040.0
250606.0
248654.0
243994.0
244388.0
248688.0
250472.0
251668.0
252132.0
250156.0
250762.0
252180.0
248562.0
244454.0
243130.0
243082.0
245872.0
249248.0
250552.0
251126.0
249946.0
248966.0
249716.0
247386.0
243286.0
240730.0
238294.0
239230.0
243296.0
244600.0
244706.0
244934.0
242906.0
241718.0
243938.0
247416.0
250378.0
252032.0
251960.0
251152.0
251826.0
253666.0
255214.0
257906.0
260248.0
260726.0
264152.0
270436.0
274846.0
276818.0
276030.0
276162.0
282212.0
289484.0
294340.0
298674.0
301522.0
303556.0
305960.0
308550.0
314890.0
324710.0
334122.0
344162.0
353876.0
361262.0
370240.0
381700.0
392264.0
402166.0
413406.0
429090.0
451780.0
477300.0
502306.0
531706.0
567270.0
604750.0
645770.0
695092.0
752124.0
816326.0
887164.0
956026.0
1014302.0
1062846.0
1102792.0
1131736.0
1151326.0
1164750.0
1172950.0
1177246.0
1179376.0
1182124.0
1187728.0
1198118.0
1222884.0
1273104.0
1350738.0
1457390.0
1596428.0
1765982.0
1963528.0
2185798.0
2423818.0
2665818.0
2897636.0
3103476.0
3272508.0
3401386.0
3489608.0
3533726.0
3528674.0
3473572.0
3372796.0
3234024.0
3066134.0
2877474.0
2676644.0
2473244.0
2274938.0
2085548.0
1910412.0
1755574.0
1618356.0
1494048.0
1385118.0
1293266.0
1216958.0
1152668.0
1095808.0
1049184.0
1015146.0
988852.0
970508.0
958472.0
945326.0
934536.0
931052.0
928632.0
924528.0
924632.0
932422.0
943860.0
955684.0
971582.0
992528.0
1017490.0
1051436.0
1095360.0
1144610.0
1199044.0
1260950.0
1332118.0
1411468.0
1491240.0
1564054.0
1629362.0
1689254.0
1743020.0
1787618.0
1824880.0
1864156.0
1911584.0
1963714.0
2020528.0
2092158.0
2183586.0
2291874.0
2418576.0
2567562.0
2739976.0
2935244.0
3153408.0
3400216.0
3677700.0
3975238.0
4282096.0
4589660.0
4887816.0
5173374.0
5448158.0
5715196.0
5980144.0
6244316.0
6504890.0
6758782.0
6999060.0
7218282.0
7410812.0
7568276.0
7681544.0
7743220.0
7747258.0
7693784.0
7590478.0
7445088.0
7262176.0
7043206.0
6784678.0
6487630.0
6163940.0
5825756.0
5487458.0
5166660.0
4868840.0
4596050.0
4359132.0
4162646.0
4002440.0
3873890.0
3769794.0
3684106.0
3614936.0
3559956.0
3513356.0
3468310.0
3423420.0
3378748.0
3329942.0
3273836.0
3209826.0
3140182.0
3069624.0
2998114.0
2924952.0
2852848.0
2782802.0
2716684.0
2656126.0
2600542.0
2551730.0
2510854.0
2479840.0
2461148.0
2450170.0
2446836.0
2459506.0
2486962.0
2522956.0
2567580.0
2618516.0
2669942.0
2720088.0
2768104.0
2811590.0
2852926.0
2897168.0
2945988.0
3004722.0
3080440.0
3173496.0
3289046.0
3438434.0
3627364.0
3859908.0
4136972.0
4453830.0
4806924.0
5185188.0
5571318.0
5956614.0
6329932.0
6670844.0
6966076.0
7213332.0
7413386.0
7568334.0
7684404.0
7767910.0
7816354.0
7826412.0
7802544.0
7745766.0
7652246.0
7522602.0
7361272.0
7177046.0
6980450.0
6777088.0
6573026.0
6376504.0
6191092.0
6016312.0
5848364.0
5681794.0
5515498.0
5350836.0
5188918.0
5031572.0
4881574.0
4745852.0
4627866.0
4519806.0
4418830.0
4330678.0
4253184.0
4180970.0
4111680.0
4042208.0
3973790.0
3905584.0
3830262.0
3748912.0
3665802.0
3577546.0
3484478.0
3389050.0
3288528.0
3184804.0
3082782.0
2981602.0
2881590.0
2785676.0
2692344.0
2601778.0
2518934.0
2443028.0
2370246.0
2302376.0
2239906.0
2180684.0
2126568.0
2078682.0
2035256.0
1996752.0
1963688.0
1935108.0
1912374.0
1896516.0
1883916.0
1873966.0
1872364.0
1878790.0
1890064.0
1912580.0
1950178.0
1999244.0
2062624.0
2144358.0
2245298.0
2371324.0
2523388.0
2692656.0
2874214.0
3061834.0
3236964.0
3381594.0
3489004.0
3556680.0
3582436.0
3568506.0
3522614.0
3453234.0
3364778.0
3260454.0
3145376.0
3023204.0
2897134.0
2770150.0
2642456.0
2520198.0
2415480.0
2332330.0
2268006.0
2219572.0
2185468.0
2168568.0
2168068.0
2176134.0
2188654.0
2204024.0
2218830.0
2227794.0
2223164.0
2205446.0
2183098.0
2155844.0
2117898.0
2068622.0
2010808.0
1948254.0
1883268.0
1817394.0
1752268.0
1685698.0
1617050.0
1551200.0
1489618.0
1430012.0
1372906.0
1319020.0
1267164.0
1218140.0
1173256.0
1131206.0
1093462.0
1061940.0
1030254.0
996508.0
971114.0
955008.0
936700.0
913820.0
891366.0
869230.0
847260.0
828748.0
812930.0
796662.0
781272.0
765892.0
746448.0
727154.0
713578.0
701616.0
687282.0
670060.0
648852.0
628024.0
613266.0
601406.0
587436.0
572672.0
560826.0
553542.0
549502.0
544716.0
535916.0
524844.0
514276.0
502156.0
487406.0
474012.0
464622.0
458710.0
453482.0
445612.0
436678.0
428878.0
421330.0
416146.0
413846.0
411074.0
408648.0
407154.0
406064.0
408998.0
414716.0
417136.0
414914.0
409874.0
406308.0
405804.0
403200.0
399424.0
400410.0
403696.0
404620.0
403704.0
402712.0
401394.0
397748.0
392928.0
390474.0
389072.0
385372.0
380368.0
377100.0
376158.0
376386.0
376928.0
376080.0
373672.0
371964.0
371080.0
371088.0
372200.0
372036.0
370732.0
369338.0
368802.0
372514.0
376546.0
375542.0
373978.0
372024.0
367014.0
363442.0
362416.0
363676.0
368598.0
373224.0
376284.0
380386.0
385628.0
391182.0
391956.0
385812.0
381398.0
383026.0
384790.0
381986.0
376972.0
374656.0
373716.0
370478.0
366214.0
363416.0
363286.0
362918.0
358210.0
352324.0
349148.0
349430.0
352782.0
354380.0
353194.0
351334.0
346500.0
342464.0
343142.0
344582.0
347704.0
351670.0
352674.0
355136.0
357996.0
356810.0
356366.0
358164.0
360554.0
362694.0
360380.0
356690.0
357370.0
359240.0
359466.0
356994.0
352588.0
350572.0
347738.0
339924.0
332470.0
327876.0
324380.0
322228.0
319122.0
313828.0
309364.0
305834.0
302078.0
301058.0
303790.0
305546.0
303310.0
299188.0
296186.0
296086.0
299034.0
303944.0
308318.0
308972.0
307470.0
306498.0
302912.0
296890.0
293620.0
292498.0
290802.0
288396.0
283630.0
276596.0
272060.0
271754.0
269698.0
262928.0
257508.0
254460.0
249322.0
244718.0
243032.0
242300.0
242206.0
240844.0
239176.0
241096.0
242338.0
238904.0
233478.0
227178.0
222194.0
220904.0
220858.0
220044.0
216552.0
209822.0
205578.0
206640.0
209310.0
212010.0
213804.0
212668.0
211404.0
214150.0
218692.0
220672.0
219950.0
219296.0
220792.0
222796.0
224018.0
228376.0
234832.0
235676.0
231544.0
227904.0
224720.0
221594.0
218162.0
212874.0
206532.0
199950.0
193944.0
189456.0
185018.0
181202.0
180192.0
180994.0
181692.0
179882.0
174578.0
169570.0
167894.0
169138.0
171022.0
169596.0
165006.0
160564.0
155688.0
151002.0
149134.0
148054.0
146436.0
144978.0
142082.0
139948.0
141238.0
143128.0
145660.0
147890.0
144944.0
139928.0
136252.0
131746.0
129596.0
129468.0
126286.0
123606.0
122456.0
119272.0
117712.0
118046.0
115488.0
111934.0
111106.0
112328.0
112838.0
112660.0
113802.0
113242.0
109962.0
109162.0
109838.0
108920.0
110026.0
113502.0
115518.0
116696.0
117796.0
115868.0
111688.0
109150.0
107464.0
106786.0
109086.0
110210.0
109600.0
112448.0
117326.0
121904.0
125944.0
127890.0
129324.0
128714.0
124686.0
124222.0
126300.0
124790.0
124728.0
128136.0
128680.0
125498.0
123200.0
124286.0
125712.0
124314.0
120840.0
116354.0
113698.0
113606.0
112156.0
110440.0
110112.0
108782.0
107434.0
106274.0
104774.0
104532.0
103234.0
100942.0
100274.0
98944.0
99382.0
105452.0
111814.0
113916.0
111508.0
105676.0
101324.0
101082.0
103522.0
107452.0
109792.0
109628.0
111720.0
116186.0
116538.0
112164.0
109094.0
109516.0
112162.0
116984.0
122798.0
127598.0
131850.0
137124.0
141176.0
138782.0
130658.0
122500.0
117128.0
116214.0
117952.0
116902.0
115260.0
116396.0
116318.0
115860.0
118130.0
118100.0
115454.0
117464.0
121196.0
118376.0
113136.0
112018.0
113098.0
115526.0
116860.0
112304.0
107556.0
107652.0
108684.0
111288.0
115340.0
117408.0
120880.0
125592.0
126062.0
124390.0
125482.0
129404.0
131716.0
129744.0
128240.0
129072.0
129100.0
130256.0
132488.0
132054.0
132062.0
135382.0
138228.0
139706.0
141612.0
141192.0
137684.0
136248.0
137548.0
139094.0
142384.0
146622.0
150530.0
155860.0
160374.0
162164.0
160752.0
154696.0
151684.0
156568.0
159308.0
156734.0
154522.0
152980.0
152312.0
151890.0
150268.0
149552.0
147982.0
145246.0
145706.0
145596.0
142172.0
141990.0
145166.0
146436.0
146606.0
147892.0
149848.0
151928.0
152996.0
151102.0
147138.0
144208.0
141422.0
137688.0
136814.0
138906.0
139524.0
138440.0
137486.0
137694.0
139380.0
140044.0
139148.0
138946.0
138818.0
139472.0
142128.0
142844.0
141476.0
142136.0
143358.0
144734.0
149308.0
155558.0
161288.0
165316.0
166248.0
167978.0
172962.0
177038.0
180670.0
187680.0
195248.0
198654.0
197924.0
195942.0
195664.0
198602.0
201920.0
200000.0
193854.0
190014.0
189566.0
190896.0
194364.0
196466.0
192838.0
186866.0
184700.0
184762.0
181374.0
175992.0
173724.0
174452.0
174808.0
173148.0
173380.0
178468.0
181548.0
180568.0
183036.0
186628.0
186102.0
186974.0
190532.0
189916.0
183696.0
176818.0
173126.0
172036.0
171356.0
169966.0
167348.0
163606.0
158670.0
154802.0
155468.0
157212.0
155590.0
152670.0
149906.0
147766.0
146568.0
144426.0
143128.0
144076.0
144368.0
144768.0
145246.0
143252.0
141664.0
142116.0
142518.0
143756.0
145614.0
146238.0
146394.0
146756.0
146288.0
144162.0
142386.0
142948.0
142280.0
138914.0
137942.0
139722.0
139662.0
138062.0
138048.0
139908.0
141784.0
142340.0
141262.0
139292.0
138736.0
139228.0
137956.0
137610.0
140106.0
140156.0
137942.0
138344.0
139700.0
140678.0
142376.0
143864.0
146848.0
151476.0
153572.0
152836.0
151516.0
152190.0
156028.0
159056.0
161868.0
167964.0
171528.0
170582.0
171816.0
174496.0
174226.0
171398.0
167954.0
166616.0
167256.0
166308.0
163220.0
160704.0
160744.0
161100.0
157672.0
152460.0
150500.0
150854.0
149408.0
146396.0
143938.0
139918.0
132908.0
126074.0
121240.0
119688.0
121464.0
121584.0
119350.0
118348.0
117068.0
115728.0
117104.0
118498.0
117900.0
116864.0
114640.0
111324.0
110982.0
113746.0
113548.0
110306.0
109706.0
110748.0
111654.0
114488.0
116406.0
115806.0
116164.0
116512.0
114494.0
110746.0
106400.0
104224.0
104106.0
102508.0
100854.0
101042.0
100232.0
99354.0
101276.0
102628.0
102372.0
104944.0
108376.0
108942.0
110766.0
115444.0
117598.0
115430.0
113570.0
114788.0
114570.0
111192.0
111110.0
114562.0
116398.0
117800.0
118674.0
116364.0
112754.0
108558.0
103636.0
100300.0
98242.0
97094.0
98636.0
101502.0
103600.0
105514.0
106154.0
103628.0
100462.0
98996.0
97878.0
96974.0
94858.0
88998.0
82846.0
78362.0
74208.0
73330.0
73944.0
72870.0
76062.0
82558.0
84404.0
82192.0
78332.0
76470.0
80512.0
82898.0
79152.0
76874.0
78850.0
83476.0
89478.0
92790.0
94050.0
96624.0
97976.0
95412.0
90886.0
87280.0
84028.0
79522.0
75914.0
72616.0
67292.0
63540.0
61664.0
60130.0
62930.0
65598.0
62222.0
60400.0
61552.0
58926.0
55972.0
56450.0
56926.0
56108.0
54764.0
53378.0
52554.0
52430.0
53016.0
54156.0
55882.0
56642.0
54666.0
51866.0
49220.0
46924.0
47654.0
49866.0
50906.0
52652.0
55514.0
59148.0
62406.0
62216.0
60638.0
59080.0
54356.0
49628.0
49870.0
53080.0
55560.0
55636.0
54710.0
54470.0
53538.0
52316.0
52272.0
52942.0
55664.0
59532.0
59696.0
57430.0
57042.0
56054.0
53284.0
53082.0
54872.0
55420.0
55168.0
54204.0
54732.0
58732.0
61554.0
62072.0
62188.0
59364.0
57998.0
63872.0
70316.0
72410.0
73472.0
73986.0
72992.0
73624.0
78190.0
82982.0
85680.0
88102.0
87380.0
83400.0
82076.0
81854.0
80334.0
78282.0
72150.0
65512.0
65396.0
67440.0
66976.0
64858.0
62134.0
60412.0
60190.0
61078.0
59656.0
53362.0
48650.0
47864.0
46816.0
47924.0
51038.0
51596.0
49618.0
46228.0
44182.0
43162.0
40830.0
43702.0
50862.0
51610.0
47664.0
45028.0
45888.0
51024.0
53280.0
50858.0
52030.0
58570.0
67290.0
73936.0
76954.0
80526.0
81470.0
77672.0
78320.0
82860.0
83696.0
83008.0
82506.0
79150.0
73480.0
68976.0
65290.0
59376.0
55254.0
56106.0
55958.0
53644.0
51368.0
48530.0
49578.0
53600.0
52650.0
48444.0
45796.0
45200.0
46418.0
46324.0
44868.0
45112.0
45390.0
45790.0
47950.0
48724.0
46916.0
44552.0
41210.0
35984.0
31330.0
30920.0
33660.0
36000.0
39062.0
44160.0
47548.0
46916.0
45038.0
43998.0
43938.0
45322.0
44966.0
40354.0
35730.0
31852.0
28154.0
30200.0
35652.0
38892.0
43286.0
47118.0
47266.0
48180.0
48604.0
47026.0
47114.0
46900.0
45744.0
45868.0
45264.0
45030.0
46680.0
47472.0
48008.0
49412.0
50622.0
52756.0
55248.0
54770.0
51262.0
47818.0
46232.0
46548.0
48728.0
51008.0
50596.0
47984.0
45670.0
44280.0
43794.0
45874.0
49832.0
50566.0
47216.0
43796.0
41324.0
40670.0
41922.0
42288.0
43014.0
44230.0
42526.0
40242.0
38974.0
37140.0
37158.0
38270.0
36994.0
34638.0
32662.0
31150.0
29856.0
29092.0
31332.0
34754.0
35322.0
34408.0
33468.0
32962.0
33978.0
34456.0
34252.0
35312.0
35032.0
33150.0
33144.0
32582.0
29290.0
27906.0
28946.0
28686.0
29802.0
35022.0
39794.0
40212.0
38726.0
40288.0
44460.0
46688.0
48210.0
51550.0
54328.0
56220.0
56820.0
53484.0
49202.0
48746.0
50496.0
49858.0
47722.0
49302.0
52866.0
54012.0
54822.0
55624.0
55614.0
56304.0
54446.0
50304.0
50240.0
53418.0
56014.0
57694.0
58466.0
59064.0
58886.0
57530.0
57238.0
57882.0
59388.0
62964.0
65506.0
64822.0
63668.0
62480.0
59386.0
57140.0
58704.0
61370.0
64600.0
69522.0
71062.0
67818.0
64304.0
61396.0
61724.0
67230.0
71490.0
70324.0
65006.0
57212.0
50392.0
46504.0
44476.0
43490.0
44686.0
49374.0
52814.0
51616.0
51010.0
50692.0
46846.0
44660.0
47014.0
50096.0
51720.0
51476.0
51074.0
50390.0
47094.0
43752.0
41240.0
38892.0
41290.0
44970.0
41770.0
35936.0
31654.0
27498.0
27470.0
31280.0
32570.0
33228.0
36922.0
39714.0
37794.0
32946.0
29716.0
30914.0
35164.0
37614.0
34756.0
30720.0
30908.0
32764.0
33012.0
32096.0
30568.0
31776.0
36676.0
37946.0
32846.0
28962.0
29518.0
28686.0
25572.0
25602.0
27536.0
28632.0
32118.0
37550.0
42906.0
48994.0
53210.0
55540.0
58422.0
59428.0
59692.0
60864.0
58484.0
53448.0
49594.0
46074.0
42850.0
39992.0
37744.0
37214.0
35816.0
32804.0
30244.0
27456.0
25998.0
26394.0
24254.0
21752.0
23376.0
24770.0
23260.0
21520.0
19202.0
17374.0
18980.0
22146.0
24876.0
26800.0
27046.0
27948.0
30086.0
30016.0
29084.0
30246.0
31808.0
31442.0
29170.0
28196.0
30018.0
30620.0
28796.0
27334.0
26454.0
25424.0
24286.0
24362.0
27800.0
33326.0
37228.0
37828.0
36494.0
34118.0
29408.0
25998.0
29598.0
34818.0
32486.0
25538.0
24144.0
29540.0
34324.0
37790.0
42214.0
42330.0
37414.0
33498.0
32208.0
33180.0
35012.0
36324.0
38554.0
40502.0
42118.0
45572.0
47512.0
46728.0
46424.0
46360.0
46828.0
47882.0
46262.0
42300.0
40164.0
40704.0
41298.0
42600.0
45492.0
45118.0
41772.0
39376.0
33968.0
26804.0
24446.0
24370.0
24912.0
26848.0
27170.0
27562.0
28714.0
26714.0
24032.0
23172.0
21494.0
20404.0
22640.0
24996.0
23558.0
20512.0
18788.0
16708.0
14592.0
15310.0
17944.0
20558.0
22844.0
24206.0
23968.0
22668.0
22948.0
25962.0
28924.0
29774.0
29404.0
30064.0
32524.0
34682.0
35414.0
34212.0
30554.0
28656.0
31898.0
37040.0
40836.0
42848.0
44480.0
46492.0
45004.0
39252.0
34354.0
30696.0
27304.0
27514.0
30278.0
30428.0
26094.0
19996.0
18030.0
21726.0
26568.0
29654.0
28610.0
23926.0
21780.0
21760.0
20130.0
20534.0
22824.0
22566.0
20638.0
19126.0
20186.0
23430.0
24320.0
23638.0
24240.0
25090.0
25058.0
23168.0
22640.0
24962.0
23170.0
20084.0
23776.0
27670.0
26784.0
24902.0
21736.0
17808.0
15526.0
14326.0
13652.0
13218.0
13658.0
14680.0
13914.0
12910.0
14110.0
16136.0
17536.0
17736.0
17816.0
19550.0
21882.0
23474.0
24830.0
26966.0
29602.0
30132.0
27194.0
22534.0
19372.0
19170.0
18938.0
17846.0
18848.0
20608.0
21782.0
23936.0
24658.0
22018.0
19272.0
19648.0
23018.0
25330.0
22782.0
17586.0
14716.0
14762.0
14406.0
13414.0
14674.0
18198.0
22800.0
28036.0
30728.0
27086.0
19672.0
15668.0
15746.0
15064.0
14662.0
16122.0
15868.0
14700.0
15796.0
16584.0
13998.0
10316.0
10064.0
13030.0
15256.0
15808.0
15146.0
13054.0
11430.0
11894.0
12368.0
10884.0
11052.0
15088.0
18000.0
18766.0
19180.0
16394.0
13430.0
13978.0
13262.0
12250.0
15570.0
20366.0
23280.0
23474.0
21946.0
21258.0
21660.0
21924.0
20236.0
17080.0
15838.0
16260.0
16976.0
16610.0
13376.0
11966.0
14418.0
15928.0
17606.0
20386.0
21426.0
21684.0
21404.0
21546.0
23572.0
23822.0
21928.0
20390.0
18486.0
16514.0
14482.0
13454.0
16532.0
21452.0
24332.0
24134.0
20964.0
18022.0
17422.0
17316.0
16324.0
14904.0
15632.0
19686.0
23868.0
24890.0
22248.0
18698.0
16774.0
15782.0
16692.0
21014.0
26470.0
29138.0
25738.0
18834.0
14926.0
15128.0
17660.0
20030.0
20180.0
22184.0
27040.0
29744.0
31688.0
33988.0
32198.0
28982.0
29792.0
32554.0
35770.0
41710.0
49500.0
56660.0
61870.0
64470.0
65610.0
64238.0
59406.0
56882.0
57300.0
54784.0
52364.0
52168.0
48518.0
41872.0
35432.0
30032.0
27736.0
27120.0
25648.0
23176.0
19378.0
16604.0
16410.0
17498.0
20090.0
21464.0
19142.0
17610.0
19130.0
21056.0
22648.0
23442.0
21882.0
18516.0
14942.0
11974.0
12012.0
15256.0
16246.0
15872.0
19440.0
21680.0
19642.0
20160.0
22602.0
23492.0
25022.0
25540.0
23850.0
24034.0
25922.0
26096.0
25154.0
24676.0
23546.0
21942.0
22070.0
22722.0
22584.0
24334.0
27066.0
27150.0
27198.0
30338.0
32546.0
31070.0
30760.0
35046.0
41032.0
46634.0
51476.0
53200.0
52300.0
53432.0
57740.0
62338.0
65290.0
64560.0
59518.0
53732.0
48774.0
44502.0
43088.0
41910.0
37378.0
33490.0
32170.0
30852.0
29046.0
25498.0
20262.0
16992.0
17650.0
20338.0
21336.0
20836.0
21000.0
19586.0
16728.0
14176.0
11130.0
11744.0
16192.0
16780.0
14384.0
12636.0
10730.0
11398.0
13446.0
11590.0
8024.0
7436.0
10786.0
15798.0
18754.0
19244.0
18606.0
16522.0
12774.0
9770.0
11254.0
14950.0
15808.0
15980.0
16972.0
15912.0
15714.0
19738.0
23810.0
24908.0
25938.0
28332.0
29652.0
31126.0
36928.0
43972.0
45732.0
44240.0
45474.0
47662.0
46220.0
44856.0
47042.0
45870.0
38694.0
35482.0
40206.0
44144.0
42924.0
41670.0
42576.0
41650.0
37402.0
33676.0
32690.0
30648.0
25598.0
22258.0
22186.0
22448.0
22904.0
22378.0
18926.0
15066.0
13002.0
12474.0
11758.0
9300.0
9184.0
13896.0
18042.0
19638.0
19902.0
16546.0
11898.0
11816.0
14966.0
17216.0
18670.0
19570.0
18758.0
18152.0
20350.0
23142.0
23094.0
21246.0
20654.0
21844.0
23430.0
23840.0
21688.0
18322.0
16706.0
16670.0
17234.0
18510.0
19598.0
20592.0
21654.0
22204.0
23724.0
26302.0
28614.0
31002.0
32384.0
33136.0
35192.0
36722.0
38964.0
44802.0
49236.0
48644.0
47234.0
48324.0
50590.0
50304.0
47016.0
45610.0
47442.0
48040.0
45706.0
42638.0
39916.0
38486.0
38952.0
38268.0
36120.0
36314.0
36404.0
33560.0
31972.0
31524.0
28054.0
22050.0
15830.0
12690.0
13718.0
14760.0
15388.0
17996.0
19794.0
18870.0
17456.0
16082.0
15032.0
16906.0
20862.0
22028.0
20260.0
19886.0
21682.0
23402.0
23110.0
20060.0
16600.0
15934.0
18116.0
20874.0
22408.0
22164.0
20636.0
19894.0
20346.0
19436.0
19282.0
22770.0
24710.0
23320.0
23210.0
22848.0
20632.0
20304.0
21740.0
23760.0
27248.0
28254.0
24692.0
23988.0
29066.0
31802.0
30210.0
30936.0
33332.0
33418.0
33564.0
34704.0
34614.0
33746.0
32742.0
30970.0
28822.0
28724.0
32726.0
36990.0
36590.0
34108.0
33050.0
32232.0
30444.0
26946.0
22164.0
18386.0
14520.0
9732.0
9186.0
14096.0
17512.0
16520.0
14910.0
14814.0
15620.0
16530.0
17012.0
18298.0
21404.0
24008.0
24134.0
22626.0
22200.0
26022.0
30602.0
29302.0
26142.0
26334.0
26040.0
25054.0
24914.0
23420.0
24608.0
29502.0
30146.0
27538.0
27528.0
28440.0
29856.0
32990.0
34232.0
31646.0
28294.0
25872.0
23464.0
22022.0
21230.0
19260.0
19394.0
20718.0
17118.0
14146.0
16986.0
18044.0
14994.0
12172.0
11900.0
14600.0
15232.0
13362.0
15008.0
16688.0
15242.0
14926.0
15488.0
16604.0
18026.0
16708.0
15712.0
16072.0
13844.0
11970.0
12598.0
13254.0
14484.0
15696.0
15112.0
12106.0
6886.0
4788.0
8134.0
10282.0
8666.0
6944.0
7008.0
8378.0
9170.0
9750.0
11690.0
11918.0
9230.0
7884.0
9636.0
13302.0
16820.0
17572.0
16784.0
16254.0
14636.0
13798.0
16644.0
20496.0
22416.0
22662.0
21514.0
18904.0
14968.0
11568.0
11858.0
14772.0
15604.0
12996.0
10178.0
10330.0
12636.0
14478.0
15646.0
17032.0
18936.0
20802.0
20856.0
19124.0
17134.0
15072.0
14490.0
16220.0
16928.0
15588.0
14302.0
13218.0
12920.0
13728.0
13216.0
12762.0
17146.0
23924.0
26582.0
25980.0
24596.0
20294.0
16302.0
18178.0
22030.0
23034.0
21532.0
17828.0
13868.0
10432.0
6664.0
6682.0
9862.0
8864.0
6500.0
8956.0
12248.0
14050.0
17716.0
20788.0
19422.0
17260.0
14930.0
7300.0
-318.0
-354.0
-344.0
-4190.0
-3656.0
1342.0
5750.0
8130.0
6074.0
3792.0
7444.0
10570.0
8914.0
9012.0
11164.0
11406.0
12542.0
15368.0
15998.0
16362.0
19462.0
20138.0
15628.0
11982.0
11900.0
13402.0
16442.0
17374.0
12740.0
8934.0
9494.0
8324.0
5086.0
4420.0
5476.0
7532.0
10362.0
10424.0
9204.0
11106.0
13756.0
14750.0
15500.0
14816.0
13482.0
15418.0
17408.0
14822.0
12374.0
14966.0
20354.0
24874.0
26786.0
26536.0
24786.0
21982.0
20442.0
19270.0
15804.0
13876.0
16212.0
19596.0
21566.0
20830.0
19160.0
18966.0
18036.0
17072.0
16868.0
13798.0
10340.0
9224.0
8076.0
8662.0
11042.0
12386.0
12952.0
10958.0
7526.0
6854.0
7398.0
8112.0
8672.0
8118.0
9466.0
11390.0
11910.0
14036.0
14520.0
13356.0
17096.0
19754.0
15748.0
13502.0
15652.0
15140.0
9662.0
4406.0
4768.0
8956.0
11956.0
13904.0
16736.0
17966.0
15712.0
14158.0
14772.0
12918.0
9334.0
8204.0
8994.0
10660.0
11248.0
8918.0
7606.0
8828.0
8358.0
6010.0
4272.0
2582.0
1158.0
2310.0
5510.0
7810.0
9186.0
10270.0
9264.0
7902.0
8978.0
8432.0
5276.0
6056.0
8856.0
7188.0
6122.0
9688.0
12222.0
12656.0
12220.0
8586.0
4292.0
2474.0
1406.0
1612.0
4822.0
8084.0
7130.0
4294.0
4726.0
4992.0
1698.0
-546.0
-1300.0
-1572.0
806.0
2054.0
1426.0
4306.0
7600.0
6466.0
2730.0
-1552.0
-3320.0
-1072.0
596.0
-570.0
-1814.0
-2146.0
-860.0
3420.0
6650.0
5936.0
6432.0
8170.0
5700.0
1286.0
-2122.0
-5712.0
-9168.0
-11798.0
-10554.0
-5282.0
-2826.0
-3028.0
-1970.0
-1606.0
-336.0
2556.0
2024.0
-496.0
228.0
3008.0
2758.0
-44.0
860.0
3530.0
2368.0
1680.0
3242.0
4012.0
6624.0
9542.0
8014.0
6024.0
8348.0
12588.0
13578.0
11094.0
10240.0
10078.0
5310.0
-976.0
-2784.0
-1068.0
628.0
1656.0
1852.0
-748.0
-4782.0
-5130.0
-1810.0
798.0
1886.0
3214.0
5186.0
6818.0
6512.0
3174.0
-1164.0
-1380.0
3456.0
7536.0
8654.0
10752.0
13846.0
14798.0
14490.0
14484.0
14170.0
12988.0
9998.0
5870.0
3424.0
2616.0
2642.0
4000.0
3932.0
498.0
-2730.0
-3220.0
-2406.0
-2080.0
-1960.0
-492.0
1486.0
2598.0
4354.0
6774.0
8432.0
10524.0
13020.0
13290.0
10880.0
7630.0
5464.0
5092.0
5090.0
4420.0
4340.0
6264.0
9570.0
10924.0
8930.0
8388.0
10950.0
9814.0
3344.0
-676.0
2192.0
7990.0
9370.0
3750.0
-1662.0
1072.0
8664.0
11604.0
9968.0
11746.0
14652.0
11880.0
8794.0
9044.0
6996.0
4446.0
5956.0
7366.0
5642.0
3392.0
2896.0
3554.0
3876.0
4756.0
5386.0
3256.0
1056.0
-464.0
-3932.0
-4132.0
1106.0
3218.0
1446.0
1900.0
2440.0
140.0
-2324.0
-4256.0
-6884.0
-7694.0
-4330.0
-1086.0
-74.0
3790.0
7758.0
5992.0
4632.0
6846.0
8998.0
11804.0
12176.0
9284.0
9000.0
6386.0
-1570.0
-6406.0
-8448.0
-9800.0
-7274.0
-4016.0
-2184.0
-1948.0
-3540.0
-1162.0
2704.0
1102.0
490.0
2742.0
1380.0
-338.0
1344.0
4442.0
7342.0
7500.0
5866.0
5724.0
5678.0
4384.0
2022.0
-1664.0
-4338.0
-3160.0
1128.0
3762.0
1864.0
308.0
1434.0
1132.0
720.0
1152.0
-1504.0
-3290.0
-528.0
1434.0
1990.0
2978.0
2018.0
412.0
358.0
1774.0
4294.0
4960.0
4436.0
5476.0
5084.0
4224.0
6438.0
8158.0
7928.0
7894.0
6778.0
4120.0
3336.0
6394.0
6814.0
-438.0
-6312.0
-5140.0
-3238.0
-2396.0
-1220.0
-458.0
836.0
1322.0
-1028.0
-3446.0
-1386.0
4108.0
5910.0
3610.0
2426.0
2098.0
2182.0
940.0
-3240.0
-3874.0
-1178.0
-106.0
2830.0
4840.0
2362.0
1586.0
2428.0
3014.0
5460.0
8040.0
10410.0
11232.0
8986.0
8290.0
9164.0
9482.0
10560.0
9812.0
7124.0
4962.0
2482.0
1650.0
3888.0
6562.0
6088.0
1256.0
-1042.0
1156.0
304.0
-634.0
2858.0
5386.0
7016.0
8448.0
5204.0
790.0
128.0
-58.0
-334.0
3288.0
7698.0
7446.0
6358.0
7670.0
8150.0
9432.0
13832.0
16462.0
14650.0
12338.0
11976.0
11042.0
9840.0
11144.0
10320.0
4976.0
2160.0
3384.0
4998.0
6424.0
7120.0
7804.0
8126.0
5734.0
3488.0
3768.0
3116.0
692.0
310.0
2540.0
3932.0
5848.0
10864.0
14742.0
15984.0
15520.0
11428.0
9122.0
12766.0
15576.0
14318.0
10634.0
6630.0
5448.0
4944.0
3556.0
3786.0
4394.0
3798.0
1566.0
-630.0
1558.0
4336.0
3366.0
4096.0
7142.0
7584.0
5632.0
4320.0
5878.0
7392.0
5380.0
3830.0
3850.0
780.0
-3912.0
-4322.0
942.0
7588.0
11006.0
10078.0
6182.0
3160.0
3260.0
3638.0
2334.0
626.0
1248.0
5394.0
8546.0
9188.0
11804.0
15288.0
16712.0
16532.0
13706.0
11000.0
12014.0
12960.0
13086.0
15276.0
15652.0
12180.0
10318.0
11672.0
12198.0
10502.0
8138.0
6668.0
7568.0
8850.0
6758.0
4830.0
7870.0
11806.0
13720.0
16192.0
17964.0
17456.0
17170.0
17878.0
18388.0
17666.0
15064.0
12346.0
12206.0
14024.0
13730.0
11154.0
11968.0
15362.0
14872.0
11860.0
10446.0
10896.0
12580.0
12182.0
9270.0
8822.0
10448.0
10868.0
10628.0
9994.0
9470.0
10504.0
12572.0
14560.0
16884.0
19894.0
20804.0
18746.0
18150.0
19410.0
19694.0
19698.0
21246.0
26678.0
31824.0
27782.0
18838.0
12568.0
7700.0
6562.0
9558.0
10752.0
10524.0
11490.0
12482.0
10576.0
4980.0
1208.0
882.0
1278.0
4620.0
7880.0
6298.0
4578.0
5212.0
5844.0
4982.0
2812.0
3020.0
5254.0
6626.0
8680.0
9910.0
8964.0
7790.0
5474.0
2916.0
-232.0
-5142.0
-5946.0
-3340.0
-2910.0
-1662.0
18.0
566.0
3706.0
5236.0
1144.0
-2384.0
-1580.0
1028.0
1294.0
-1114.0
-1582.0
572.0
3290.0
6376.0
6652.0
3262.0
2054.0
4128.0
4198.0
1292.0
-1624.0
-2974.0
-2252.0
-1446.0
-2132.0
-1826.0
-1822.0
-3980.0
-1990.0
5090.0
10128.0
12754.0
14870.0
14676.0
12548.0
10918.0
11722.0
13518.0
12708.0
9794.0
7288.0
6412.0
5480.0
1090.0
-2640.0
-1256.0
864.0
4208.0
9934.0
10086.0
6370.0
7678.0
10448.0
10126.0
9896.0
9714.0
7058.0
3342.0
1770.0
2702.0
4194.0
5974.0
7542.0
8000.0
9310.0
10610.0
9522.0
9026.0
8796.0
5486.0
2630.0
2776.0
4386.0
6790.0
6978.0
5336.0
6132.0
7870.0
9408.0
11022.0
9248.0
4970.0
1096.0
-1450.0
454.0
4132.0
3934.0
2706.0
3326.0
3556.0
1744.0
-952.0
-2192.0
-3184.0
-4348.0
-3696.0
-4526.0
-6406.0
-2854.0
4548.0
10972.0
13910.0
11258.0
6512.0
3642.0
2914.0
4278.0
4368.0
1160.0
-2668.0
-4974.0
-4140.0
-2314.0
-1580.0
2132.0
7278.0
8982.0
9726.0
10384.0
10316.0
11840.0
13606.0
13462.0
11830.0
10008.0
11132.0
14802.0
15902.0
12970.0
10124.0
10574.0
12022.0
11480.0
8774.0
4210.0
1592.0
3720.0
5764.0
5520.0
5442.0
5700.0
7120.0
8350.0
6220.0
4400.0
6010.0
7680.0
8054.0
8282.0
9040.0
11656.0
14452.0
12852.0
6938.0
1300.0
-2618.0
-6170.0
-8376.0
-8134.0
-6570.0
-4604.0
-3046.0
-3004.0
-5516.0
-10660.0
-14542.0
-14464.0
-14552.0
-15810.0
-14720.0
-13096.0
-11436.0
-7360.0
-5198.0
-6566.0
-7432.0
-8906.0
-9818.0
-6212.0
-1722.0
172.0
-208.0
-2252.0
-3670.0
-5568.0
-8488.0
-7710.0
-3754.0
100.0
2832.0
1490.0
-2220.0
-3412.0
-2576.0
-1520.0
-1138.0
-504.0
1190.0
1522.0
2220.0
4224.0
3074.0
1604.0
2382.0
598.0
-2516.0
-3302.0
-1644.0
1308.0
1178.0
-890.0
354.0
2186.0
2464.0
3120.0
2908.0
1992.0
2064.0
1784.0
-122.0
-2980.0
-6470.0
-9940.0
-9536.0
-5522.0
-4852.0
-6880.0
-6170.0
-3326.0
1716.0
7012.0
7564.0
5952.0
4468.0
1932.0
2150.0
5766.0
7816.0
7054.0
5454.0
4560.0
4636.0
5446.0
5812.0
4332.0
3460.0
4326.0
4398.0
4448.0
3934.0
568.0
-2942.0
-5232.0
-6640.0
-6098.0
-5982.0
-6804.0
-5628.0
-3854.0
-2646.0
680.0
6196.0
11042.0
14726.0
17530.0
16972.0
15262.0
17722.0
19402.0
15074.0
10468.0
9908.0
12608.0
15476.0
14630.0
13322.0
14408.0
12860.0
8602.0
7070.0
8700.0
9982.0
8424.0
4812.0
696.0
-2492.0
-1900.0
1002.0
1994.0
1786.0
2088.0
3796.0
7572.0
9664.0
7702.0
5890.0
7734.0
12534.0
18134.0
22250.0
22844.0
20672.0
19374.0
17408.0
10886.0
5528.0
6054.0
6758.0
5862.0
6858.0
9188.0
10722.0
8496.0
2712.0
276.0
2588.0
4744.0
6596.0
8122.0
6394.0
2180.0
-1132.0
-1932.0
-1808.0
-2272.0
-1226.0
1376.0
2236.0
1776.0
1866.0
1114.0
-892.0
-1278.0
662.0
1288.0
-762.0
-3332.0
-5368.0
-5168.0
-2568.0
-1982.0
-4422.0
-6714.0
-7576.0
-5984.0
-2450.0
-852.0
-2066.0
-2010.0
460.0
1210.0
450.0
2084.0
3448.0
1930.0
772.0
316.0
-2306.0
-7312.0
-10058.0
-7764.0
-6240.0
-5390.0
436.0
4654.0
4122.0
4636.0
3078.0
-150.0
-368.0
-2502.0
-6364.0
-7896.0
-9218.0
-8872.0
-6722.0
-5402.0
-3882.0
-4802.0
-7694.0
-6690.0
-3446.0
392.0
4600.0
3732.0
-318.0
-1382.0
-1204.0
-1002.0
318.0
1514.0
2596.0
2668.0
626.0
128.0
1772.0
1390.0
856.0
3132.0
4594.0
3452.0
702.0
-2942.0
-3206.0
544.0
2254.0
462.0
-1540.0
-1730.0
-698.0
-1036.0
-2546.0
-4048.0
-5380.0
-3966.0
-1182.0
-46.0
3506.0
8244.0
7840.0
7046.0
11252.0
16104.0
19668.0
24252.0
29544.0
34608.0
37362.0
34034.0
26878.0
21474.0
16462.0
10002.0
4634.0
114.0
-2650.0
-564.0
2850.0
3450.0
2802.0
1414.0
-1574.0
-4112.0
-4158.0
-2964.0
-1976.0
-298.0
3384.0
9362.0
13982.0
13250.0
11552.0
12656.0
13758.0
15868.0
19412.0
20944.0
21450.0
22522.0
24364.0
26346.0
25814.0
24484.0
23484.0
21882.0
22736.0
21750.0
15966.0
14586.0
16026.0
14044.0
12942.0
11792.0
10328.0
12060.0
11840.0
9592.0
9552.0
8380.0
6748.0
8038.0
9874.0
8566.0
4190.0
2846.0
5360.0
5692.0
4504.0
2820.0
1420.0
4486.0
6236.0
2552.0
724.0
916.0
90.0
-508.0
-1370.0
-506.0
1902.0
1842.0
536.0
422.0
3738.0
9388.0
10598.0
9188.0
8652.0
5180.0
3362.0
6072.0
5220.0
1728.0
370.0
-446.0
602.0
2554.0
1404.0
438.0
2206.0
2550.0
210.0
-1288.0
-730.0
-56.0
-394.0
-1760.0
-3922.0
-6672.0
-8596.0
-5964.0
-238.0
2464.0
3442.0
4312.0
2160.0
1274.0
4142.0
5476.0
5990.0
6472.0
4120.0
3516.0
6600.0
6592.0
2520.0
82.0
796.0
950.0
-786.0
-1754.0
-2264.0
-3926.0
-4378.0
-2222.0
-288.0
-766.0
-506.0
3708.0
7440.0
7950.0
10032.0
13052.0
11860.0
7996.0
4726.0
2304.0
2142.0
5954.0
10904.0
10966.0
5496.0
1530.0
2682.0
3260.0
418.0
-408.0
652.0
-482.0
444.0
4108.0
4582.0
4754.0
7352.0
7978.0
7006.0
6114.0
4614.0
4108.0
4580.0
4986.0
5444.0
4228.0
658.0
-3058.0
-4916.0
-5244.0
-4752.0
-2334.0
114.0
646.0
2816.0
5898.0
6382.0
6474.0
7068.0
8512.0
11060.0
9188.0
4044.0
3916.0
6242.0
3786.0
86.0
1990.0
5584.0
4206.0
1940.0
2358.0
2882.0
4658.0
5912.0
3138.0
1498.0
3748.0
6716.0
9404.0
10868.0
11134.0
10792.0
9212.0
8216.0
8020.0
7264.0
7806.0
9994.0
12720.0
15018.0
14968.0
14516.0
15462.0
15320.0
14428.0
13860.0
12246.0
10300.0
8818.0
8452.0
10750.0
12816.0
12458.0
13346.0
14416.0
12412.0
11756.0
11674.0
6492.0
2576.0
4040.0
3640.0
2048.0
3330.0
4020.0
3134.0
2876.0
4234.0
6488.0
7772.0
9836.0
12186.0
11710.0
12760.0
16554.0
17910.0
18030.0
18264.0
17274.0
16462.0
15438.0
14102.0
13050.0
10348.0
6990.0
4680.0
2194.0
-836.0
-2742.0
-804.0
1342.0
-3174.0
-9144.0
-9382.0
-7262.0
-4994.0
-1860.0
52.0
-778.0
-3216.0
-3618.0
-1344.0
-556.0
-1596.0
-1834.0
-1612.0
-2660.0
-5400.0
-6822.0
-4562.0
-928.0
2116.0
3438.0
2016.0
322.0
970.0
4248.0
8596.0
10522.0
10398.0
10972.0
10654.0
9896.0
10988.0
9540.0
4070.0
672.0
-184.0
-426.0
2198.0
5316.0
7112.0
10478.0
11128.0
7180.0
6692.0
9086.0
8562.0
7398.0
6678.0
5688.0
6952.0
9440.0
10392.0
10842.0
11220.0
10358.0
10116.0
12148.0
13464.0
12918.0
11546.0
7698.0
4580.0
7174.0
11958.0
15240.0
15796.0
13430.0
13414.0
15656.0
14358.0
10456.0
6130.0
4002.0
5854.0
6056.0
6346.0
11788.0
14170.0
12036.0
13088.0
13454.0
10350.0
9196.0
9626.0
9056.0
7410.0
4470.0
3272.0
6570.0
10498.0
11168.0
10990.0
13106.0
16752.0
19334.0
18878.0
16702.0
14876.0
11602.0
7352.0
6174.0
6548.0
4976.0
3302.0
3010.0
2204.0
1814.0
5282.0
10194.0
11540.0
11702.0
13936.0
15706.0
15776.0
16124.0
18950.0
24506.0
29964.0
34444.0
38094.0
39296.0
40794.0
45378.0
49336.0
49514.0
44802.0
35706.0
27570.0
23246.0
19128.0
13492.0
9806.0
10316.0
11318.0
10124.0
10416.0
13592.0
16210.0
17132.0
16772.0
14772.0
12598.0
13036.0
15586.0
15966.0
13230.0
10640.0
8748.0
7606.0
9470.0
12358.0
11676.0
8486.0
7700.0
10414.0
12948.0
13084.0
12030.0
10430.0
9008.0
9942.0
12804.0
14006.0
12412.0
12108.0
15762.0
18186.0
14948.0
10488.0
8410.0
6048.0
2758.0
1332.0
2164.0
2050.0
-936.0
-2442.0
1644.0
6442.0
6326.0
4256.0
5302.0
9094.0
11054.0
8826.0
6866.0
9562.0
13006.0
12302.0
9240.0
6476.0
5016.0
5862.0
6160.0
4516.0
6386.0
11540.0
13110.0
11038.0
8460.0
6694.0
7784.0
10032.0
11140.0
13554.0
16950.0
17720.0
15134.0
10736.0
7324.0
7112.0
9428.0
11736.0
12918.0
15878.0
21476.0
26974.0
34710.0
44180.0
46740.0
43486.0
42738.0
42666.0
39496.0
35754.0
33566.0
33572.0
34204.0
31144.0
24530.0
19094.0
15720.0
11420.0
5746.0
1582.0
1300.0
4430.0
7896.0
8570.0
6500.0
3940.0
1664.0
184.0
736.0
1118.0
-210.0
712.0
2860.0
734.0
-1486.0
1336.0
3420.0
774.0
-1232.0
1634.0
4916.0
2446.0
-2420.0
-3554.0
-3154.0
-2978.0
32.0
3178.0
1962.0
722.0
2838.0
3626.0
3376.0
5868.0
6172.0
1864.0
-1432.0
-2414.0
-522.0
5982.0
12150.0
13962.0
13312.0
12302.0
12410.0
13584.0
14990.0
15676.0
14038.0
12386.0
12682.0
12698.0
13530.0
15256.0
14138.0
12058.0
13096.0
18498.0
27844.0
36400.0
40698.0
42878.0
43930.0
42736.0
39772.0
37266.0
34488.0
27030.0
18000.0
14290.0
12590.0
10310.0
11268.0
12634.0
12270.0
15124.0
18978.0
18238.0
15860.0
14140.0
10944.0
8312.0
9054.0
11280.0
11990.0
9498.0
5436.0
2452.0
-1452.0
-5726.0
-4976.0
-1498.0
336.0
3628.0
8282.0
12180.0
16620.0
17624.0
14344.0
13458.0
12030.0
5940.0
910.0
-1886.0
-2684.0
1202.0
5164.0
5608.0
3336.0
-1640.0
-4376.0
-3000.0
-854.0
2602.0
3310.0
410.0
2844.0
7418.0
7394.0
7898.0
10240.0
11672.0
10704.0
7032.0
5980.0
6488.0
4412.0
5334.0
7534.0
5184.0
4242.0
7076.0
9544.0
10600.0
8870.0
4746.0
1166.0
754.0
5482.0
12484.0
16914.0
17930.0
17546.0
17810.0
18290.0
17660.0
15466.0
12796.0
11888.0
10760.0
9048.0
10216.0
10790.0
10852.0
14586.0
15222.0
12870.0
15032.0
16404.0
13806.0
10514.0
7050.0
6170.0
5160.0
244.0
-2300.0
436.0
5078.0
7246.0
4798.0
3102.0
3692.0
4136.0
5864.0
5510.0
3478.0
5670.0
7900.0
7366.0
7308.0
7440.0
9372.0
13074.0
15042.0
14776.0
11354.0
5910.0
2134.0
854.0
1918.0
3238.0
3118.0
1726.0
-1664.0
-3280.0
-798.0
1466.0
2332.0
1740.0
1200.0
3382.0
3546.0
2180.0
4310.0
5612.0
6346.0
9526.0
10590.0
9422.0
7358.0
5438.0
7708.0
10224.0
10526.0
14150.0
19392.0
21520.0
20260.0
18620.0
21546.0
27272.0
32232.0
35582.0
32916.0
27620.0
27380.0
27556.0
24710.0
21238.0
16742.0
15074.0
16998.0
15878.0
13486.0
13614.0
13508.0
14054.0
15686.0
14944.0
12230.0
8198.0
4092.0
3104.0
3008.0
3364.0
6230.0
6636.0
6358.0
11944.0
16380.0
14952.0
12132.0
8064.0
5690.0
7834.0
9446.0
9614.0
9582.0
7874.0
6104.0
5040.0
4370.0
4414.0
3936.0
4126.0
5592.0
6292.0
5938.0
4054.0
2596.0
2816.0
-348.0
-4666.0
-4330.0
-4112.0
-5288.0
-3670.0
-1764.0
-1148.0
-1246.0
-3196.0
-3742.0
-1614.0
-1658.0
-2488.0
742.0
4384.0
4886.0
5610.0
5998.0
2804.0
-1372.0
-4570.0
-7616.0
-9494.0
-9898.0
-8592.0
-6010.0
-5334.0
-5520.0
-4036.0
-3878.0
-4786.0
-2662.0
100.0
-750.0
-3618.0
-5068.0
-4754.0
-4626.0
-5392.0
-6052.0
-5448.0
-2184.0
1910.0
1970.0
-208.0
854.0
2690.0
1686.0
476.0
858.0
2034.0
2570.0
1782.0
2648.0
5446.0
6150.0
6724.0
10672.0
12796.0
8336.0
3080.0
3060.0
3810.0
1740.0
968.0
538.0
-3628.0
-8320.0
-9332.0
-6272.0
-1984.0
-430.0
-854.0
-2428.0
-6234.0
-8228.0
-5940.0
-2706.0
-48.0
1508.0
1550.0
1754.0
2640.0
3944.0
5306.0
4316.0
478.0
-2560.0
-3120.0
-3096.0
-2510.0
-794.0
284.0
12.0
-2000.0
-6152.0
-10248.0
-12514.0
-11322.0
-6754.0
-3182.0
-506.0
3108.0
5118.0
6376.0
5866.0
1112.0
-1840.0
-1960.0
-2842.0
-1146.0
1460.0
1258.0
176.0
-2116.0
-4170.0
-5272.0
-7432.0
-6730.0
-4764.0
-6334.0
-5838.0
-2462.0
-260.0
1584.0
506.0
-2644.0
-2962.0
-2622.0
-2454.0
-1340.0
-724.0
552.0
1006.0
-1702.0
-4846.0
-8398.0
-11806.0
-10372.0
-5758.0
-4262.0
-6054.0
-5528.0
-1670.0
-622.0
-3654.0
-6622.0
-8636.0
-7790.0
-3410.0
-1494.0
-2934.0
-2302.0
518.0
3642.0
6868.0
8198.0
7698.0
7232.0
5662.0
2748.0
554.0
180.0
1572.0
2754.0
2422.0
1928.0
2098.0
4534.0
8138.0
6542.0
592.0
-3578.0
-6760.0
-9544.0
-9704.0
-7882.0
-4614.0
-1202.0
-248.0
-2594.0
-6966.0
-8778.0
-7150.0
-7064.0
-8546.0
-9056.0
-8212.0
-6642.0
-8482.0
-12398.0
-12300.0
-10388.0
-8504.0
-6800.0
-8952.0
-10052.0
-6700.0
-5764.0
-5518.0
-2642.0
-3438.0
-8444.0
-12926.0
-15808.0
-16750.0
-16080.0
-14676.0
-13316.0
-12310.0
-10676.0
-9810.0
-11608.0
-14074.0
-14344.0
-11306.0
-7752.0
-7030.0
-5832.0
-376.0
5708.0
6272.0
1910.0
688.0
3920.0
4662.0
4312.0
7172.0
9416.0
9188.0
8766.0
8900.0
9702.0
9132.0
5740.0
2588.0
1216.0
-536.0
-2522.0
-1888.0
376.0
188.0
-1454.0
-1134.0
224.0
1336.0
3120.0
5316.0
5012.0
626.0
-2730.0
-1226.0
82.0
-1270.0
-2042.0
-3004.0
-5474.0
-7680.0
-10420.0
-14786.0
-17924.0
-17812.0
-15710.0
-12834.0
-11054.0
-11420.0
-9672.0
-4606.0
-1976.0
-1566.0
692.0
2166.0
258.0
-3368.0
-5822.0
-4232.0
-634.0
882.0
686.0
-404.0
-1884.0
-2314.0
-2532.0
-3402.0
-4124.0
-3386.0
112.0
3174.0
1780.0
-516.0
-110.0
158.0
-1318.0
-3128.0
-5274.0
-7420.0
-7836.0
-6932.0
-6016.0
-4238.0
-2648.0
-3898.0
-5526.0
-5150.0
-5128.0
-4706.0
-2746.0
-2674.0
-2934.0
790.0
5060.0
5002.0
760.0
-4620.0
-7148.0
-6558.0
-6110.0
-7106.0
-8544.0
-9268.0
-10948.0
-15318.0
-17978.0
-16238.0
-14350.0
-14740.0
-16730.0
-18356.0
-16216.0
-10716.0
-5604.0
-3734.0
-5144.0
-6484.0
-6570.0
-6044.0
-3898.0
-2020.0
-1632.0
-2454.0
-6744.0
-9402.0
-5008.0
-1086.0
-304.0
2094.0
3390.0
2888.0
4436.0
6468.0
6240.0
3698.0
1846.0
3694.0
5542.0
4448.0
3710.0
4558.0
5838.0
7120.0
7594.0
7482.0
6758.0
4610.0
2224.0
1070.0
2034.0
5172.0
6572.0
3796.0
1252.0
846.0
-988.0
-3228.0
-1822.0
1712.0
2952.0
1724.0
1914.0
3904.0
4310.0
3528.0
2140.0
-1094.0
-2698.0
-1972.0
-3844.0
-5890.0
-3078.0
628.0
266.0
-1682.0
-1506.0
-1456.0
-3664.0
-5366.0
-6630.0
-8114.0
-6500.0
-3730.0
-3764.0
-3628.0
-1518.0
-796.0
-3428.0
-7038.0
-8066.0
-7706.0
-8308.0
-7134.0
-3398.0
-1668.0
-3612.0
-6296.0
-6948.0
-4928.0
-3080.0
-4652.0
-6654.0
-5780.0
-5288.0
-5818.0
-5252.0
-6052.0
-7680.0
-8126.0
-10300.0
-12602.0
-11318.0
-8672.0
-6132.0
-4424.0
-6448.0
-11608.0
-14340.0
-11194.0
-8028.0
-10088.0
-11720.0
-10370.0
-10536.0
-11132.0
-9090.0
-5590.0
-2752.0
-500.0
2530.0
3930.0
2552.0
2136.0
1706.0
-384.0
-1702.0
-3898.0
-7256.0
-7172.0
-3646.0
-876.0
-1106.0
-1698.0
-164.0
746.0
954.0
2016.0
1764.0
2008.0
3896.0
3142.0
996.0
1538.0
4032.0
6070.0
6096.0
5246.0
4206.0
2124.0
1004.0
130.0
-2890.0
-5012.0
-5300.0
-4596.0
-1346.0
788.0
2.0
2056.0
7592.0
14082.0
21204.0
24486.0
22010.0
18834.0
16240.0
13186.0
12340.0
13910.0
13266.0
7596.0
1798.0
2100.0
3698.0
1254.0
578.0
1832.0
-1268.0
-4592.0
-4184.0
-3422.0
-2764.0
-3306.0
-5880.0
-6280.0
-4970.0
-5820.0
-8018.0
-9866.0
-10958.0
-11652.0
-12134.0
-11030.0
-7912.0
-3476.0
-1670.0
-7056.0
-13144.0
-12962.0
-11668.0
-11486.0
-10430.0
-9948.0
-7832.0
-5426.0
-7300.0
-7162.0
-2682.0
-1248.0
-2376.0
-4266.0
-7138.0
-5654.0
-1666.0
-2014.0
-3778.0
-4046.0
-4654.0
-5468.0
-7000.0
-8496.0
-7764.0
-8420.0
-12828.0
-14564.0
-10318.0
-6418.0
-6232.0
-5508.0
-3430.0
-3780.0
-5706.0
-4242.0
1044.0
3754.0
1250.0
-1148.0
-2634.0
-5368.0
-5664.0
-4356.0
-5364.0
-4878.0
-2262.0
-1494.0
-598.0
712.0
-286.0
-1190.0
-1354.0
-3000.0
-3256.0
-1134.0
-1128.0
-3350.0
-6178.0
-11080.0
-14264.0
-11686.0
-8696.0
-8792.0
-8340.0
-5774.0
-3156.0
-2540.0
-1854.0
1898.0
4488.0
2244.0
-1936.0
-6494.0
-10532.0
-12332.0
-11816.0
-8436.0
-4152.0
-2134.0
-1444.0
-2462.0
-6100.0
-8216.0
-6016.0
-3080.0
-3574.0
-5012.0
-4532.0
-7288.0
-13660.0
-16092.0
-15120.0
-15212.0
-16420.0
-17764.0
-15896.0
-12068.0
-12708.0
-14666.0
-13400.0
-13012.0
-14554.0
-15846.0
-15648.0
-11944.0
-8356.0
-9374.0
-11344.0
-10830.0
-8774.0
-7386.0
-8642.0
-9790.0
-8934.0
-8688.0
-7340.0
-5272.0
-7174.0
-8490.0
-6780.0
-8776.0
-11604.0
-9714.0
-7118.0
-5702.0
-5852.0
-8944.0
-11524.0
-12110.0
-11888.0
-11274.0
-13934.0
-19394.0
-21342.0
-19198.0
-16908.0
-16648.0
-17406.0
-16804.0
-15766.0
-14844.0
-12902.0
-11990.0
-12630.0
-13120.0
-13242.0
-12716.0
-13934.0
-16164.0
-13666.0
-10610.0
-11170.0
-9436.0
-8508.0
-12140.0
-12794.0
-10646.0
-7860.0
-1956.0
-318.0
-5160.0
-7918.0
-9910.0
-13546.0
-14540.0
-13018.0
-10416.0
-8534.0
-10424.0
-15006.0
-20220.0
-22998.0
-20682.0
-17760.0
-18746.0
-22394.0
-24898.0
-23832.0
-22460.0
-22540.0
-21898.0
-21062.0
-17430.0
-11062.0
-10598.0
-14944.0
-16426.0
-15484.0
-13000.0
-9678.0
-9148.0
-11856.0
-14168.0
-13190.0
-12614.0
-14660.0
-14276.0
-12798.0
-12484.0
-10206.0
-9888.0
-11280.0
-9816.0
-12016.0
-15704.0
-11422.0
-6586.0
-8052.0
-10516.0
-11590.0
-12672.0
-14722.0
-17740.0
-20840.0
-22238.0
-19132.0
-14282.0
-13168.0
-14276.0
-13818.0
-11122.0
-8350.0
-7030.0
-4578.0
-1822.0
-1924.0
-3992.0
-8714.0
-13240.0
-11374.0
-7808.0
-7876.0
-8316.0
-8640.0
-10078.0
-10622.0
-8156.0
-3618.0
-2024.0
-4390.0
-6408.0
-8370.0
-11814.0
-13812.0
-12996.0
-11684.0
-11472.0
-11840.0
-13130.0
-16490.0
-20376.0
-21770.0
-19610.0
-15880.0
-13182.0
-11276.0
-9314.0
-7682.0
-7802.0
-11712.0
-16520.0
-17934.0
-18088.0
-17608.0
-14726.0
-13238.0
-15056.0
-16374.0
-15546.0
-13504.0
-10820.0
-8736.0
-8666.0
-9958.0
-12182.0
-15720.0
-16842.0
-14434.0
-14632.0
-17444.0
-17988.0
-17328.0
-16438.0
-14012.0
-11442.0
-12110.0
-16734.0
-19688.0
-19084.0
-19536.0
-18322.0
-13320.0
-11120.0
-12792.0
-14244.0
-12402.0
-6898.0
-5866.0
-11812.0
-13526.0
-8382.0
-4862.0
-5096.0
-6162.0
-6970.0
-6674.0
-4572.0
-2748.0
-3092.0
-3282.0
-2906.0
-5046.0
-8202.0
-9676.0
-10982.0
-12252.0
-12648.0
-13184.0
-13138.0
-12780.0
-14548.0
-15838.0
-13906.0
-12998.0
-14426.0
-13582.0
-9814.0
-6706.0
-6532.0
-7812.0
-8026.0
-8468.0
-10188.0
-12410.0
-16222.0
-19446.0
-18760.0
-16150.0
-13554.0
-13750.0
-19064.0
-22646.0
-19862.0
-17124.0
-17938.0
-19030.0
-18718.0
-17722.0
-16518.0
-15674.0
-16284.0
-17476.0
-17104.0
-15548.0
-14400.0
-14994.0
-18026.0
-20640.0
-18906.0
-13890.0
-11174.0
-13694.0
-18512.0
-22302.0
-23090.0
-20450.0
-18864.0
-20140.0
-19376.0
-16862.0
-17718.0
-20538.0
-20430.0
-18004.0
-17092.0
-18426.0
-21408.0
-24580.0
-24084.0
-21138.0
-20362.0
-19412.0
-14980.0
-10570.0
-10840.0
-13842.0
-13734.0
-12532.0
-13492.0
-10750.0
-4984.0
-3592.0
-4956.0
-7088.0
-11208.0
-14742.0
-16510.0
-16552.0
-14134.0
-11068.0
-9556.0
-10240.0
-12062.0
-14676.0
-17984.0
-18088.0
-15920.0
-16806.0
-17144.0
-13260.0
-9804.0
-10818.0
-15028.0
-15762.0
-12104.0
-12134.0
-14518.0
-13190.0
-11200.0
-11436.0
-14146.0
-18678.0
-22552.0
-26450.0
-28264.0
-24478.0
-20474.0
-18244.0
-12634.0
-6692.0
-7110.0
-12936.0
-19580.0
-23868.0
-23520.0
-19086.0
-16126.0
-16542.0
-14896.0
-11174.0
-10540.0
-11624.0
-11280.0
-11194.0
-12422.0
-12704.0
-11288.0
-10676.0
-11858.0
-12534.0
-10352.0
-5958.0
-3904.0
-6504.0
-9584.0
-10314.0
-11134.0
-14140.0
-17458.0
-17326.0
-13384.0
-8434.0
-5550.0
-8132.0
-13244.0
-12474.0
-6962.0
-5200.0
-9204.0
-15232.0
-19672.0
-21518.0
-21234.0
-18326.0
-15312.0
-16058.0
-17510.0
-15528.0
-13710.0
-16610.0
-21968.0
-23668.0
-19516.0
-14966.0
-15304.0
-17914.0
-19124.0
-18696.0
-15344.0
-10988.0
-10272.0
-10250.0
-8194.0
-9270.0
-13134.0
-13772.0
-11350.0
-8762.0
-6880.0
-6316.0
-7948.0
-12604.0
-17346.0
-17982.0
-16976.0
-16558.0
-13696.0
-10464.0
-10970.0
-11976.0
-12210.0
-15028.0
-16828.0
-12526.0
-6272.0
-3346.0
-3374.0
-4026.0
-3510.0
-3082.0
-3932.0
-3338.0
-3250.0
-8060.0
-12162.0
-10706.0
-8314.0
-5962.0
-3142.0
-5594.0
-12306.0
-14336.0
-11552.0
-10914.0
-12392.0
-11370.0
-8746.0
-8216.0
-9380.0
-8834.0
-4688.0
-998.0
-3858.0
-10772.0
-15136.0
-16188.0
-14990.0
-12650.0
-11778.0
-11478.0
-9198.0
-6094.0
-4740.0
-5218.0
-5182.0
-4684.0
-5932.0
-7894.0
-8600.0
-7776.0
-6958.0
-9560.0
-13720.0
-14702.0
-13552.0
-11200.0
-8108.0
-6322.0
-4622.0
-6092.0
-12452.0
-13730.0
-9922.0
-11844.0
-18176.0
-22524.0
-21154.0
-13802.0
-8562.0
-6766.0
-2880.0
-918.0
-2536.0
-3130.0
-3738.0
-5386.0
-8102.0
-12400.0
-14264.0
-12348.0
-8880.0
-4210.0
-1742.0
-3468.0
-5114.0
-5694.0
-7734.0
-9830.0
-9704.0
-8994.0
-9870.0
-10816.0
-8786.0
-3588.0
668.0
1474.0
2912.0
5042.0
1880.0
-3322.0
-5004.0
-6680.0
-8884.0
-9250.0
-8962.0
-7168.0
-5770.0
-8044.0
-9756.0
-9838.0
-12392.0
-15726.0
-17564.0
-18340.0
-17522.0
-16516.0
-17284.0
-19432.0
-21268.0
-20732.0
-18760.0
-17798.0
-18062.0
-19980.0
-22312.0
-22112.0
-22180.0
-26022.0
-29014.0
-27060.0
-24768.0
-25720.0
-24946.0
-19630.0
-14328.0
-10012.0
-5710.0
-5918.0
-10866.0
-15224.0
-17364.0
-15896.0
-11524.0
-10760.0
-13312.0
-13710.0
-13806.0
-15058.0
-15280.0
-16106.0
-16364.0
-11956.0
-6932.0
-6832.0
-9462.0
-11726.0
-13360.0
-13732.0
-12912.0
-12896.0
-14998.0
-18664.0
-22366.0
-23096.0
-19968.0
-19016.0
-23166.0
-24790.0
-21018.0
-17502.0
-14932.0
-14344.0
-18986.0
-21542.0
-16378.0
-11308.0
-10512.0
-11458.0
-14118.0
-16424.0
-16342.0
-16226.0
-16594.0
-17154.0
-19046.0
-20692.0
-20540.0
-20308.0
-20780.0
-20242.0
-18538.0
-17088.0
-15200.0
-13804.0
-15968.0
-18648.0
-18102.0
-16742.0
-14300.0
-9472.0
-5830.0
-4286.0
-2984.0
-1462.0
-182.0
-2240.0
-7160.0
-9528.0
-9212.0
-7650.0
-4498.0
-2960.0
-3040.0
-2406.0
-4504.0
-10020.0
-14504.0
-15986.0
-14296.0
-11200.0
-8668.0
-6470.0
-6424.0
-8530.0
-9444.0
-9878.0
-9736.0
-7190.0
-6204.0
-8760.0
-11250.0
-12630.0
-13478.0
-12592.0
-7294.0
634.0
2408.0
-976.0
1132.0
7318.0
11654.0
15136.0
15342.0
10748.0
5886.0
2776.0
1194.0
-94.0
-2856.0
-6184.0
-8642.0
-8234.0
-5798.0
-6754.0
-9632.0
-9768.0
-9420.0
-10156.0
-11900.0
-14370.0
-14188.0
-12688.0
-13044.0
-12190.0
-9040.0
-7284.0
-10050.0
-15498.0
-17000.0
-15224.0
-16128.0
-17754.0
-17420.0
-15830.0
-11586.0
-6364.0
-3676.0
-2852.0
-2614.0
-3086.0
-4590.0
-6472.0
-7210.0
-6664.0
-4918.0
-3194.0
-4692.0
-9104.0
-12602.0
-11824.0
-6736.0
-3730.0
-7124.0
-11522.0
-12146.0
-10784.0
-9818.0
-9582.0
-8496.0
-5304.0
-2084.0
-1442.0
-1928.0
144.0
3822.0
4388.0
2524.0
1510.0
-748.0
-3974.0
-3828.0
-3276.0
-5418.0
-6192.0
-7152.0
-11202.0
-13112.0
-12916.0
-14628.0
-15392.0
-14294.0
-13394.0
-13014.0
-13938.0
-13714.0
-12374.0
-13804.0
-13312.0
-9374.0
-9284.0
-10578.0
-9260.0
-8656.0
-7732.0
-6978.0
-9008.0
-10498.0
-11848.0
-14664.0
-14884.0
-12984.0
-11066.0
-8210.0
-7974.0
-11506.0
-12668.0
-10236.0
-9264.0
-11012.0
-12866.0
-14564.0
-15930.0
-14134.0
-11272.0
-12550.0
-14954.0
-13118.0
-7710.0
-936.0
3380.0
1872.0
-1446.0
-2330.0
-2570.0
-3510.0
-4952.0
-6982.0
-7880.0
-7236.0
-7446.0
-8412.0
-8568.0
-8510.0
-8584.0
-9658.0
-12448.0
-11974.0
-5800.0
-332.0
2784.0
6018.0
5570.0
1658.0
-218.0
90.0
2462.0
6006.0
5656.0
2734.0
1704.0
970.0
232.0
1098.0
1404.0
258.0
-382.0
-640.0
-888.0
1450.0
6206.0
6886.0
700.0
-6608.0
-10436.0
-10780.0
-8948.0
-7878.0
-8056.0
-6664.0
-6362.0
-10856.0
-14908.0
-14818.0
-14724.0
-16088.0
-17640.0
-18330.0
-15290.0
-9980.0
-7158.0
-8434.0
-13596.0
-17986.0
-17314.0
-15594.0
-14228.0
-10992.0
-9882.0
-12452.0
-13612.0
-12048.0
-11396.0
-11044.0
-6082.0
-12.0
144.0
-1828.0
-2420.0
-4086.0
-5464.0
-4756.0
-2202.0
-604.0
-3642.0
-6774.0
-6834.0
-6506.0
-2834.0
3088.0
5546.0
5500.0
2348.0
-2694.0
-4118.0
-4064.0
-5178.0
-6766.0
-9258.0
-9864.0
-8230.0
-7016.0
-5922.0
-5758.0
-6190.0
-6436.0
-7338.0
-5658.0
-1974.0
-2108.0
-5882.0
-10150.0
-12802.0
-14254.0
-16528.0
-17160.0
-15706.0
-14558.0
-12672.0
-10830.0
-8570.0
-5916.0
-7610.0
-9736.0
-8436.0
-8986.0
-8578.0
-5384.0
-6368.0
-9040.0
-7422.0
-4090.0
-4356.0
-9014.0
-10748.0
-6786.0
-4224.0
-4068.0
-3334.0
-3470.0
-3654.0
-1938.0
-1164.0
-5110.0
-11666.0
-15728.0
-16394.0
-13726.0
-9254.0
-8208.0
-10108.0
-12058.0
-14864.0
-14812.0
-9362.0
-3368.0
98.0
508.0
-428.0
1476.0
4758.0
5752.0
5134.0
1684.0
-5354.0
-9538.0
-7634.0
-4900.0
-2814.0
-246.0
-1034.0
-3784.0
-2882.0
-530.0
322.0
46.0
-2458.0
-6346.0
-11266.0
-18476.0
-23480.0
-20824.0
-12538.0
-5058.0
-1958.0
-1870.0
-2960.0
-4118.0
-4508.0
-5436.0
-7180.0
-9276.0
-11808.0
-11542.0
-8672.0
-8156.0
-7200.0
-2282.0
-346.0
-5276.0
-9866.0
-9546.0
-8438.0
-8716.0
-9580.0
-13678.0
-18604.0
-17656.0
-14124.0
-12524.0
-10158.0
-8774.0
-11042.0
-13280.0
-14178.0
-15158.0
-15346.0
-14096.0
-12244.0
-12332.0
-15946.0
-19828.0
-21198.0
-20308.0
-15704.0
-7626.0
-392.0
2480.0
-1722.0
-10836.0
-14902.0
-11548.0
-9012.0
-8416.0
-5226.0
-412.0
4124.0
7462.0
7704.0
6436.0
5736.0
3206.0
-370.0
826.0
5262.0
4658.0
-1002.0
-4546.0
-3518.0
-700.0
124.0
-1374.0
-200.0
5156.0
10142.0
12896.0
13370.0
10484.0
6936.0
5314.0
3296.0
612.0
-546.0
-2366.0
-6556.0
-9104.0
-8614.0
-9860.0
-14412.0
-18056.0
-17946.0
-14398.0
-9920.0
-9488.0
-14614.0
-20760.0
-24450.0
-25190.0
-23236.0
-20170.0
-17016.0
-15058.0
-16078.0
-17294.0
-15748.0
-13710.0
-13258.0
-14802.0
-16588.0
-15692.0
-15376.0
-17690.0
-17310.0
-15378.0
-16356.0
-16726.0
-16018.0
-17398.0
-18268.0
-18218.0
-19116.0
-17532.0
-13192.0
-10650.0
-10304.0
-10462.0
-9722.0
-6178.0
-2232.0
-2832.0
-7810.0
-12084.0
-12128.0
-9708.0
-7600.0
-6298.0
-5894.0
-4038.0
452.0
2350.0
-214.0
-3702.0
-6238.0
-5600.0
-4294.0
-7570.0
-10514.0
-10388.0
-11598.0
-10060.0
-5696.0
-7682.0
-11962.0
-10124.0
-6756.0
-6244.0
-7174.0
-8600.0
-8874.0
-9032.0
-12198.0
-14768.0
-13108.0
-10964.0
-9420.0
-7150.0
-6334.0
-6282.0
-6432.0
-8556.0
-10074.0
-11646.0
-15056.0
-14808.0
-11744.0
-10138.0
-7958.0
-7846.0
-9920.0
-9190.0
-9320.0
-10682.0
-10106.0
-11936.0
-14274.0
-14528.0
-16938.0
-17766.0
-15420.0
-15098.0
-14554.0
-13030.0
-11912.0
-8272.0
-5020.0
-5084.0
-6838.0
-11076.0
-13374.0
-8892.0
-3430.0
-2702.0
-6820.0
-12052.0
-13452.0
-12602.0
-10776.0
-5526.0
-1488.0
-2244.0
-2964.0
-1806.0
-672.0
-1012.0
-2796.0
-1334.0
3320.0
2506.0
-3902.0
-7452.0
-8488.0
-12164.0
-15970.0
-16370.0
-16264.0
-16916.0
-14630.0
-10028.0
-8484.0
-10588.0
-12602.0
-13970.0
-15258.0
-14480.0
-13142.0
-15068.0
-16734.0
-13816.0
-10106.0
-8942.0
-9870.0
-12540.0
-14124.0
-13104.0
-13198.0
-15580.0
-17334.0
-16772.0
-13932.0
-11540.0
-12304.0
-13042.0
-10952.0
-9270.0
-9414.0
-10426.0
-13588.0
-17158.0
-18542.0
-18624.0
-15982.0
-12320.0
-13878.0
-17476.0
-17572.0
-16078.0
-12586.0
-8300.0
-9390.0
-13494.0
-13934.0
-11886.0
-10480.0
-8602.0
-6106.0
-5944.0
-7940.0
-10258.0
-12894.0
-11990.0
-6812.0
-4608.0
-5618.0
-5624.0
-5612.0
-6074.0
-8570.0
-12740.0
-13902.0
-14330.0
-15176.0
-11704.0
-7648.0
-7068.0
-6552.0
-4638.0
-1742.0
772.0
3042.0
6614.0
6730.0
2306.0
-512.0
-2160.0
-4742.0
-7794.0
-11142.0
-11176.0
-9518.0
-10750.0
-9974.0
-5212.0
-764.0
2722.0
3662.0
1988.0
386.0
-2046.0
-3288.0
-1306.0
-404.0
-656.0
382.0
594.0
-36.0
-286.0
-1154.0
-2776.0
-5044.0
-6900.0
-7396.0
-8486.0
-9362.0
-7128.0
-3996.0
-2346.0
-616.0
1528.0
2540.0
2344.0
3584.0
7030.0
7810.0
5208.0
5756.0
9648.0
11334.0
9080.0
3306.0
-1702.0
44.0
5136.0
7190.0
7604.0
8652.0
8964.0
7034.0
3532.0
2434.0
4138.0
2604.0
-1196.0
-26.0
3414.0
3664.0
3946.0
4868.0
4220.0
5244.0
6134.0
1516.0
-4034.0
-5838.0
-6694.0
-7130.0
-6532.0
-6246.0
-4824.0
-2170.0
-2710.0
-5770.0
-4210.0
1474.0
2998.0
1260.0
3454.0
7406.0
7392.0
3758.0
-94.0
-1028.0
-716.0
-2900.0
-3932.0
-794.0
2446.0
6112.0
12004.0
15758.0
17380.0
19440.0
17460.0
11256.0
7058.0
4286.0
1524.0
1106.0
-544.0
-5062.0
-6212.0
-4144.0
-3494.0
-3308.0
-2944.0
-2082.0
1744.0
6464.0
8874.0
10052.0
10336.0
9602.0
10122.0
12754.0
15510.0
16900.0
16550.0
13522.0
8120.0
2008.0
-4210.0
-7624.0
-6274.0
-4624.0
-3148.0
1112.0
4316.0
5298.0
6010.0
4040.0
2394.0
4184.0
3548.0
-254.0
-2328.0
-2416.0
-2178.0
-2638.0
-3030.0
-3252.0
-5202.0
-5394.0
-434.0
5174.0
7150.0
6072.0
5806.0
7830.0
8108.0
7376.0
8708.0
8550.0
5928.0
4024.0
3912.0
4690.0
2520.0
-1716.0
-1700.0
1252.0
3150.0
4048.0
2068.0
-3156.0
-8104.0
-10770.0
-12194.0
-13916.0
-14088.0
-11782.0
-10172.0
-8554.0
-4904.0
-2708.0
-4214.0
-6146.0
-4534.0
-412.0
1652.0
1044.0
-348.0
-2682.0
-5578.0
-6622.0
-3272.0
2518.0
6138.0
8964.0
12908.0
13318.0
8866.0
5776.0
6678.0
5476.0
-56.0
-3100.0
-3506.0
-6056.0
-6554.0
-2530.0
1260.0
2648.0
1500.0
-38.0
840.0
3042.0
6624.0
10782.0
12616.0
14216.0
16068.0
15394.0
13460.0
10648.0
7632.0
7262.0
6220.0
1374.0
-3510.0
-5488.0
-4860.0
-4228.0
-4948.0
-4554.0
-4416.0
-5858.0
-4496.0
-1486.0
118.0
2102.0
1356.0
-2116.0
-1416.0
1180.0
1982.0
3026.0
2448.0
594.0
-1708.0
-7270.0
-11158.0
-11306.0
-12570.0
-10788.0
-6636.0
-7992.0
-9430.0
-6336.0
-4200.0
-2958.0
-50.0
3564.0
6436.0
7126.0
6646.0
5938.0
4520.0
3604.0
3006.0
2062.0
2124.0
2594.0
1632.0
-170.0
-1200.0
-2404.0
-3912.0
-2166.0
-276.0
-3520.0
-5390.0
-1990.0
2320.0
7364.0
9760.0
5784.0
1488.0
-494.0
-1982.0
-1816.0
-986.0
288.0
1652.0
-1096.0
-6512.0
-9956.0
-12298.0
-13488.0
-11374.0
-8292.0
-6530.0
-3008.0
2060.0
3020.0
594.0
-1044.0
-1798.0
-418.0
1436.0
44.0
-298.0
1116.0
-1170.0
-3874.0
-4964.0
-8970.0
-11424.0
-6388.0
728.0
4354.0
5652.0
6412.0
7348.0
9226.0
12086.0
15462.0
17598.0
15700.0
10864.0
7068.0
4912.0
4014.0
4566.0
3930.0
1688.0
1070.0
936.0
-1370.0
-3276.0
-2672.0
-1604.0
-72.0
3890.0
6588.0
2788.0
-3270.0
-4360.0
-1502.0
1468.0
2276.0
-340.0
-1898.0
174.0
-68.0
-2206.0
-1138.0
-1408.0
-4846.0
-6078.0
-6614.0
-8016.0
-6840.0
-4790.0
-2584.0
3550.0
9508.0
8870.0
5684.0
3872.0
190.0
-2830.0
-726.0
-94.0
-4650.0
-8214.0
-9884.0
-10454.0
-7578.0
-5424.0
-6734.0
-7298.0
-6866.0
-5874.0
-2154.0
1236.0
274.0
-1902.0
1550.0
10454.0
14850.0
11162.0
8120.0
9430.0
10672.0
10672.0
10696.0
10274.0
8380.0
5216.0
2650.0
1248.0
-738.0
-3952.0
-7248.0
-10402.0
-13828.0
-14500.0
-10116.0
-6846.0
-9626.0
-13576.0
-14174.0
-11516.0
-8444.0
-8832.0
-8912.0
-4370.0
-1536.0
-3826.0
-7074.0
-9320.0
-8710.0
-5542.0
-4306.0
-5818.0
-8444.0
-11132.0
-13216.0
-15436.0
-14832.0
-8528.0
-2318.0
-1656.0
-4716.0
-6780.0
-4186.0
158.0
2.0
-3704.0
-5806.0
-6190.0
-7464.0
-7656.0
-3858.0
1528.0
5274.0
6546.0
8208.0
16384.0
29436.0
42410.0
58612.0
73250.0
73240.0
62044.0
50656.0
40066.0
30854.0
25758.0
22002.0
15542.0
8402.0
5228.0
6324.0
9072.0
9784.0
5674.0
1264.0
1722.0
4234.0
5316.0
3658.0
-66.0
-1698.0
-1588.0
-1658.0
242.0
-496.0
-7398.0
-11086.0
-8536.0
-6810.0
-6052.0
-5432.0
-8146.0
-11582.0
-11522.0
-9686.0
-8392.0
-7142.0
-5976.0
-6616.0
-8762.0
-8536.0
-4646.0
-2246.0
-3344.0
-1712.0
1040.0
-4324.0
-11522.0
-11246.0
-11180.0
-13092.0
-11122.0
-11258.0
-14376.0
-12960.0
-8944.0
-6234.0
-6722.0
-9808.0
-8912.0
-6022.0
-6386.0
-5832.0
-5708.0
-8704.0
-10266.0
-12060.0
-15514.0
-16800.0
-16648.0
-14870.0
-11596.0
-10404.0
-10084.0
-10266.0
-11764.0
-10134.0
-6144.0
-4432.0
-3184.0
-1708.0
-3316.0
-7068.0
-7502.0
-2526.0
1432.0
-1916.0
-8186.0
-10160.0
-8496.0
-7116.0
-7764.0
-10308.0
-11652.0
-9650.0
-6486.0
-3388.0
-1646.0
-2778.0
-2840.0
-2024.0
-5856.0
-9846.0
-8352.0
-5598.0
-5120.0
-7560.0
-11766.0
-13794.0
-13748.0
-14002.0
-14328.0
-14566.0
-14280.0
-13170.0
-12328.0
-12888.0
-14698.0
-14872.0
-13792.0
-15542.0
-17342.0
-16378.0
-15854.0
-13584.0
-7678.0
-3308.0
-1842.0
-3018.0
-6924.0
-8296.0
-7226.0
-8960.0
-10726.0
-9886.0
-8166.0
-4778.0
-2158.0
-2914.0
-3820.0
-3908.0
-1640.0
5320.0
12504.0
18448.0
23908.0
25494.0
27224.0
31506.0
31800.0
30330.0
29950.0
27142.0
25650.0
24694.0
17586.0
9724.0
6338.0
4376.0
3520.0
3074.0
1718.0
1592.0
1292.0
-1916.0
-3600.0
138.0
4128.0
3816.0
1990.0
966.0
266.0
-40.0
232.0
348.0
-1920.0
-5908.0
-7758.0
-7406.0
-5778.0
-4238.0
-6382.0
-9430.0
-10198.0
-11784.0
-13134.0
-12218.0
-9636.0
-4822.0
-1898.0
-2814.0
-3344.0
-4080.0
-4490.0
-2148.0
-52.0
1936.0
4540.0
5678.0
8682.0
13514.0
14466.0
12652.0
12434.0
14852.0
18208.0
19796.0
20634.0
23012.0
24878.0
22434.0
16490.0
13958.0
16368.0
16392.0
14394.0
15712.0
14474.0
6692.0
1018.0
754.0
1108.0
1820.0
2530.0
1450.0
1036.0
902.0
-1226.0
-2902.0
-3368.0
-3334.0
-2108.0
-1036.0
328.0
2218.0
1034.0
-2172.0
-3940.0
-5254.0
-5586.0
-2424.0
1546.0
538.0
-4306.0
-6676.0
-6874.0
-6722.0
-3058.0
2538.0
5578.0
6020.0
4148.0
566.0
-3260.0
-7412.0
-10732.0
-10326.0
-5732.0
-920.0
2144.0
7026.0
12894.0
15900.0
18022.0
20330.0
22390.0
26434.0
30726.0
31540.0
30030.0
30832.0
36416.0
42550.0
46484.0
51340.0
56296.0
59146.0
61446.0
63398.0
65120.0
67118.0
67044.0
63170.0
58664.0
58122.0
58778.0
55942.0
53762.0
54590.0
54874.0
54748.0
52778.0
46956.0
43146.0
45752.0
51540.0
56858.0
61512.0
66296.0
70284.0
73588.0
77614.0
81684.0
85356.0
89992.0
97252.0
107634.0
120994.0
138510.0
157548.0
175360.0
196852.0
220058.0
237260.0
250940.0
260498.0
261622.0
258688.0
251316.0
236988.0
220846.0
204412.0
187600.0
170450.0
149944.0
129518.0
112460.0
96424.0
83136.0
72686.0
63358.0
56996.0
50978.0
44684.0
44454.0
49572.0
53892.0
55428.0
54260.0
51226.0
48192.0
46916.0
48174.0
51448.0
55732.0
60200.0
64886.0
67672.0
65032.0
60122.0
56968.0
53146.0
48834.0
45260.0
40252.0
35756.0
32930.0
29686.0
28392.0
28508.0
26094.0
23188.0
20330.0
15118.0
10444.0
8978.0
8904.0
7694.0
4682.0
2844.0
3286.0
1694.0
-2446.0
-3346.0
530.0
3268.0
1884.0
1844.0
5968.0
7658.0
3590.0
908.0
3724.0
5428.0
2318.0
-294.0
-68.0
2246.0
7496.0
10720.0
7708.0
3906.0
2278.0
734.0
-624.0
-1948.0
-2342.0
-676.0
930.0
1856.0
1938.0
982.0
1326.0
1758.0
994.0
1704.0
2092.0
1404.0
3986.0
8838.0
12136.0
13394.0
14074.0
15890.0
15874.0
11434.0
7880.0
8944.0
11490.0
11458.0
8926.0
8772.0
10848.0
8694.0
3238.0
896.0
2098.0
3626.0
5202.0
8106.0
10026.0
9290.0
9108.0
9132.0
7600.0
8838.0
12670.0
12916.0
9506.0
5896.0
3130.0
1084.0
-560.0
-612.0
1100.0
1996.0
3110.0
6204.0
6946.0
4832.0
5446.0
6742.0
4784.0
3624.0
3372.0
776.0
-582.0
34.0
-846.0
-1910.0
-1618.0
438.0
4490.0
7368.0
8110.0
8266.0
6820.0
3376.0
-560.0
-1540.0
1178.0
314.0
-5844.0
-9702.0
-9132.0
-5884.0
-1448.0
1428.0
3606.0
5744.0
7518.0
11594.0
15424.0
15374.0
14774.0
14950.0
15824.0
18942.0
22638.0
26862.0
31692.0
33780.0
34466.0
36304.0
39724.0
48416.0
61144.0
71984.0
82910.0
96690.0
109420.0
117872.0
120906.0
118632.0
113786.0
108696.0
104658.0
102554.0
101186.0
98914.0
96078.0
95234.0
98082.0
101770.0
104998.0
111362.0
119580.0
126136.0
135050.0
149320.0
165242.0
179596.0
192636.0
208070.0
226796.0
242664.0
253568.0
263888.0
275460.0
288062.0
301290.0
315594.0
333422.0
355084.0
379218.0
402898.0
421690.0
438456.0
457574.0
475144.0
490694.0
507066.0
519768.0
525412.0
525330.0
521336.0
517472.0
513330.0
504978.0
496596.0
491490.0
484124.0
472806.0
460944.0
448886.0
434694.0
414894.0
389232.0
363796.0
340492.0
317802.0
299332.0
286298.0
276930.0
273354.0
275146.0
278832.0
283854.0
291020.0
300872.0
310300.0
315146.0
316152.0
310938.0
295908.0
276128.0
254484.0
229164.0
204252.0
183482.0
164476.0
144494.0
125236.0
111420.0
102680.0
95438.0
89842.0
84618.0
78052.0
72240.0
68322.0
66760.0
66478.0
64294.0
62894.0
66112.0
69886.0
69448.0
66276.0
64326.0
62596.0
57282.0
51080.0
47382.0
43812.0
40846.0
41080.0
43588.0
46656.0
46634.0
42306.0
40062.0
40944.0
38854.0
35358.0
34784.0
35856.0
38424.0
41286.0
40690.0
38298.0
36766.0
35770.0
35758.0
34866.0
32536.0
32158.0
32068.0
30348.0
30114.0
30954.0
31154.0
32318.0
35110.0
38010.0
39846.0
43232.0
48872.0
51852.0
52836.0
54398.0
54046.0
53702.0
53390.0
49252.0
46846.0
49046.0
48558.0
44092.0
41648.0
45128.0
51126.0
53842.0
55552.0
58998.0
61358.0
62294.0
62858.0
63100.0
61876.0
58578.0
58958.0
65758.0
73548.0
79456.0
83336.0
88982.0
101484.0
114906.0
123520.0
130582.0
136376.0
142468.0
157038.0
182456.0
210438.0
234546.0
258300.0
283474.0
308580.0
338268.0
372954.0
410150.0
453676.0
501830.0
551420.0
600836.0
639440.0
665342.0
686072.0
697186.0
696990.0
691646.0
678302.0
653958.0
623334.0
589318.0
551152.0
511458.0
474744.0
438346.0
400292.0
364538.0
330230.0
298850.0
273978.0
249504.0
226090.0
211202.0
200070.0
187512.0
175144.0
163788.0
155618.0
151304.0
148930.0
147330.0
145492.0
144256.0
143136.0
140778.0
139360.0
138622.0
137314.0
137802.0
140816.0
145380.0
149678.0
152662.0
156434.0
161492.0
167556.0
173400.0
177860.0
187660.0
203504.0
215358.0
223920.0
233692.0
243136.0
255294.0
269596.0
280646.0
291732.0
308532.0
331618.0
359428.0
392236.0
432842.0
479576.0
528376.0
579408.0
632512.0
685064.0
732508.0
770000.0
795984.0
808328.0
805782.0
791364.0
765236.0
726034.0
676856.0
623542.0
572650.0
527396.0
486716.0
448998.0
414242.0
385728.0
362976.0
340354.0
320178.0
306466.0
294268.0
282642.0
274416.0
264574.0
251796.0
244058.0
242634.0
242374.0
242824.0
242206.0
237946.0
235962.0
238322.0
238082.0
235708.0
236000.0
237202.0
237792.0
239890.0
244462.0
249694.0
253832.0
256942.0
259038.0
263056.0
272626.0
284214.0
296016.0
311732.0
328758.0
342342.0
352020.0
356028.0
353456.0
348746.0
348942.0
355736.0
362092.0
364632.0
368428.0
375906.0
387072.0
402324.0
417518.0
429466.0
441354.0
455854.0
472508.0
490930.0
509648.0
526184.0
541552.0
560642.0
586140.0
615486.0
645656.0
675476.0
703394.0
731482.0
764348.0
799104.0
832238.0
868334.0
909212.0
953768.0
1004592.0
1060352.0
1118166.0
1182156.0
1256140.0
1336376.0
1417850.0
1501918.0
1588062.0
1668352.0
1744980.0
1829252.0
1920214.0
2013584.0
2115378.0
2230072.0
2354924.0
2486112.0
2622602.0
2765612.0
2916588.0
3079510.0
3257458.0
3449430.0
3660068.0
3897958.0
4166282.0
4469684.0
4815566.0
5207700.0
5654644.0
6172886.0
6775908.0
7474896.0
8282180.0
9197330.0
1.0195576E7
1.122951E7
1.2235194E7
1.3155488E7
1.3977872E7
1.4752688E7
1.5582066E7
1.6596572E7
1.792893E7
1.9690942E7
2.1968766E7
2.4827312E7
2.8289914E7
3.2308404E7
3.6744818E7
4.1341362E7
4.5716176E7
4.943784E7
5.2138536E7
5.3612712E7
5.3846096E7
5.2946496E7
5.1060262E7
4.8336888E7
4.493402E7
4.105379E7
3.6946012E7
3.2855114E7
2.8981008E7
2.5457776E7
2.2339412E7
1.9622486E7
1.7276036E7
1.525545E7
1.351805E7
1.2028544E7
1.0754266E7
9664826.0
8730632.0
7925136.0
7230608.0
6631788.0
6109804.0
5651500.0
5252250.0
4905078.0
4600446.0
4330354.0
4085458.0
3861458.0
3659858.0
3475588.0
3303824.0
3146804.0
3000614.0
2860916.0
2733158.0
2616864.0
2505028.0
2398652.0
2299450.0
2206164.0
2120776.0
2041698.0
1966016.0
1897424.0
1837414.0
1783644.0
1735578.0
1691856.0
1652980.0
1620722.0
1591510.0
1562148.0
1534952.0
1512826.0
1496432.0
1484776.0
1475628.0
1466230.0
1457114.0
1451626.0
1450294.0
1453208.0
1458664.0
1460572.0
1460010.0
1462152.0
1466114.0
1472632.0
1481442.0
1488944.0
1496918.0
1505344.0
1510844.0
1513072.0
1511156.0
1506002.0
1498844.0
1489850.0
1482672.0
1474964.0
1462974.0
1452520.0
1445900.0
1443196.0
1446540.0
1450650.0
1454788.0
1465994.0
1485044.0
1509520.0
1536550.0
1563998.0
1592792.0
1622164.0
1652792.0
1683900.0
1707830.0
1720760.0
1724384.0
1721100.0
1713154.0
1700314.0
1685548.0
1672156.0
1658388.0
1647384.0
1643830.0
1646442.0
1653184.0
1662316.0
1674402.0
1689736.0
1705528.0
1722450.0
1737790.0
1745312.0
1746550.0
1742436.0
1732880.0
1721742.0
1706642.0
1684092.0
1657536.0
1631924.0
1610226.0
1591282.0
1575294.0
1564044.0
1555090.0
1551198.0
1555750.0
1562880.0
1570230.0
1579732.0
1591528.0
1605280.0
1618162.0
1632788.0
1653636.0
1676978.0
1703860.0
1736366.0
1767920.0
1799698.0
1838600.0
1881242.0
1919900.0
1956212.0
1999480.0
2049658.0
2100724.0
2155158.0
2212792.0
2270076.0
2330042.0
2393428.0
2460002.0
2532298.0
2610604.0
2697528.0
2793084.0
2890890.0
2989982.0
3095306.0
3211662.0
3339084.0
3473422.0
3615654.0
3765892.0
3920262.0
4083270.0
4260324.0
4450258.0
4653722.0
4871108.0
5102718.0
5353678.0
5627026.0
5919724.0
6229930.0
6561154.0
6912854.0
7279116.0
7661526.0
8061866.0
8476992.0
8915502.0
9388240.0
9896658.0
1.0450214E7
1.106393E7
1.1748736E7
1.252017E7
1.339393E7
1.4383638E7
1.5507026E7
1.677851E7
1.821408E7
1.9840076E7
2.1682484E7
2.376958E7
2.6134716E7
2.8792722E7
3.172725E7
3.4885312E7
3.815085E7
4.1335826E7
4.4231796E7
4.671168E7
4.8813552E7
5.0731206E7
5.2725054E7
5.5018538E7
5.7727826E7
6.086014E7
6.436798E7
6.819845E7
7.228611E7
7.6499924E7
8.0623448E7
8.4393894E7
8.755909E7
8.9952706E7
9.1547786E7
9.24196E7
9.2674756E7
9.2423034E7
9.1779776E7
9.0875586E7
8.985851E7
8.887812E7
8.8037496E7
8.7309284E7
8.6485848E7
8.5236188E7
8.3238436E7
8.0293674E7
7.6365968E7
7.1573462E7
6.6155476E7
6.0413568E7
5.4651732E7
4.9127272E7
4.4016806E7
3.9415168E7
3.5346684E7
3.1786142E7
2.8691722E7
2.601114E7
2.3684224E7
2.1663628E7
1.9911084E7
1.8386586E7
1.7053656E7
1.5880072E7
1.4840442E7
1.3914322E7
1.3080446E7
1.2324584E7
1.1638594E7
1.1013404E7
1.0442242E7
9919134.0
9439778.0
9000236.0
8589726.0
8201116.0
7836188.0
7493826.0
7170964.0
6866206.0
6579202.0
6311442.0
6059314.0
5817624.0
5590048.0
5377844.0
5174110.0
4980762.0
4807156.0
4649268.0
4495554.0
4347886.0
4212918.0
4087516.0
3967470.0
3852118.0
3740980.0
3635066.0
3533968.0
3435506.0
3339032.0
3245502.0
3159654.0
3083156.0
3008308.0
2933166.0
2865052.0
2802858.0
2739882.0
2677492.0
2618026.0
2558728.0
2500944.0
2448108.0
2396442.0
2343400.0
2292904.0
2245028.0
2198102.0
2153666.0
2110210.0
2067824.0
2031052.0
1997964.0
1963154.0
1926450.0
1888694.0
1850376.0
1813734.0
1780884.0
1752402.0
1725556.0
1698174.0
1672840.0
1648986.0
1622884.0
1597112.0
1574164.0
1551378.0
1528846.0
1506912.0
1482360.0
1455316.0
1429538.0
1407010.0
1386130.0
1363760.0
1340668.0
1320314.0
1302970.0
1286404.0
1268294.0
1248866.0
1230196.0
1211618.0
1193564.0
1177680.0
1161112.0
1143252.0
1125858.0
1106888.0
1088454.0
1073848.0
1059784.0
1046078.0
1034624.0
1023010.0
1011498.0
1001926.0
993112.0
983142.0
970672.0
957744.0
947896.0
940966.0
933830.0
922696.0
907988.0
893808.0
881538.0
871272.0
860820.0
847536.0
836126.0
828612.0
819940.0
810124.0
800568.0
789832.0
778308.0
767246.0
759464.0
755700.0
752944.0
750074.0
743610.0
732284.0
723736.0
720602.0
718598.0
715192.0
709720.0
704742.0
700028.0
692892.0
685816.0
678318.0
670304.0
667014.0
664720.0
658638.0
653422.0
650460.0
647232.0
641910.0
633720.0
624900.0
616962.0
612570.0
612152.0
607510.0
596930.0
586956.0
577754.0
568586.0
562604.0
560372.0
557904.0
552086.0
546746.0
543146.0
537242.0
531688.0
528016.0
523828.0
522566.0
523450.0
521386.0
517542.0
512940.0
506916.0
499504.0
491940.0
488922.0
489436.0
486956.0
481606.0
476876.0
474718.0
474394.0
472378.0
469968.0
469836.0
468020.0
460778.0
450678.0
444062.0
442980.0
442726.0
441534.0
439992.0
436348.0
432684.0
431100.0
428856.0
426862.0
428362.0
430828.0
430172.0
426278.0
420344.0
413580.0
409180.0
408708.0
408956.0
407826.0
407804.0
410292.0
411472.0
407884.0
401290.0
392760.0
383284.0
379460.0
381842.0
382592.0
381940.0
382804.0
380742.0
375664.0
372058.0
369104.0
365334.0
362118.0
360852.0
361730.0
361266.0
356808.0
352242.0
350384.0
348282.0
344592.0
342034.0
340230.0
335348.0
330734.0
331802.0
332220.0
328158.0
327166.0
330098.0
332938.0
335048.0
334138.0
332724.0
333348.0
330904.0
326168.0
322432.0
319450.0
319136.0
318092.0
316224.0
320230.0
323132.0
320006.0
318748.0
316696.0
311148.0
309330.0
309646.0
306748.0
303694.0
304970.0
306304.0
300752.0
295684.0
298926.0
302318.0
301124.0
298158.0
293642.0
289388.0
287218.0
288554.0
292480.0
292728.0
289582.0
287138.0
284724.0
283524.0
282914.0
281472.0
280822.0
278018.0
274596.0
276260.0
278260.0
276932.0
273830.0
267892.0
262666.0
261674.0
263326.0
267424.0
270756.0
270882.0
273034.0
277482.0
277782.0
273862.0
270376.0
269492.0
271328.0
273154.0
272726.0
274084.0
277780.0
278872.0
280364.0
284138.0
285120.0
286228.0
290528.0
295468.0
303516.0
312488.0
315370.0
313846.0
312916.0
317334.0
327082.0
332768.0
333282.0
338378.0
350728.0
366974.0
384928.0
403232.0
421214.0
438158.0
454176.0
469312.0
481208.0
487108.0
487060.0
483592.0
476008.0
461038.0
440786.0
419818.0
399594.0
379736.0
359514.0
341476.0
327154.0
313102.0
301512.0
296076.0
292260.0
288058.0
284186.0
276824.0
265940.0
256810.0
252022.0
247714.0
239116.0
231874.0
232090.0
232038.0
226664.0
221628.0
218446.0
216030.0
216260.0
218760.0
222336.0
225120.0
222272.0
213208.0
203942.0
199142.0
198168.0
198128.0
198382.0
200012.0
201730.0
201704.0
201306.0
201952.0
201070.0
196648.0
193256.0
194150.0
194492.0
191822.0
188878.0
186522.0
186640.0
189146.0
187936.0
183502.0
182836.0
184496.0
182356.0
178338.0
178966.0
182558.0
181900.0
178940.0
179110.0
179934.0
180784.0
184142.0
185462.0
182168.0
180622.0
182580.0
182884.0
182224.0
184046.0
186146.0
187438.0
187602.0
183018.0
177404.0
177160.0
178554.0
179486.0
181900.0
181788.0
179022.0
177894.0
176702.0
174774.0
173396.0
170524.0
167480.0
166578.0
166566.0
168200.0
170534.0
170260.0
169168.0
168452.0
167194.0
167250.0
166174.0
161800.0
159632.0
159268.0
156768.0
156978.0
161170.0
164138.0
164830.0
162368.0
157300.0
154624.0
154188.0
153416.0
155362.0
160990.0
164136.0
161388.0
158500.0
159416.0
159028.0
155836.0
155192.0
157408.0
159010.0
159014.0
157612.0
156714.0
159244.0
164920.0
168906.0
167376.0
164768.0
167492.0
173732.0
178562.0
180548.0
181426.0
183516.0
183788.0
180318.0
180834.0
187420.0
192438.0
195392.0
198388.0
199196.0
199890.0
202126.0
203060.0
203118.0
204382.0
207150.0
209602.0
208924.0
207764.0
210736.0
218066.0
228568.0
239800.0
251740.0
268590.0
291518.0
322050.0
364542.0
423722.0
509754.0
633238.0
806756.0
1051934.0
1375202.0
1747702.0
2098974.0
2317198.0
2319112.0
2124196.0
1818658.0
1485198.0
1179192.0
928832.0
741586.0
608240.0
514488.0
452366.0
409688.0
374048.0
346320.0
327040.0
312800.0
303528.0
295870.0
289798.0
290832.0
294176.0
293110.0
293268.0
299630.0
307722.0
312398.0
314454.0
320556.0
335598.0
354174.0
368436.0
379538.0
390840.0
400688.0
407716.0
413904.0
422790.0
435288.0
448496.0
461890.0
476400.0
492018.0
511506.0
533936.0
554706.0
574640.0
591628.0
600562.0
605698.0
611172.0
615096.0
617694.0
618238.0
616364.0
614824.0
611208.0
603218.0
596014.0
591906.0
587376.0
580130.0
568334.0
550104.0
528250.0
507718.0
486874.0
460256.0
429436.0
400494.0
375288.0
352566.0
330406.0
307786.0
287426.0
271790.0
258942.0
246674.0
235778.0
228216.0
222758.0
214806.0
204674.0
197682.0
194346.0
192392.0
190638.0
186102.0
180002.0
176468.0
171792.0
164306.0
160836.0
160576.0
157484.0
154604.0
154858.0
154388.0
153914.0
156854.0
158120.0
153688.0
151052.0
153962.0
154104.0
147342.0
139370.0
134498.0
132154.0
131864.0
134230.0
137518.0
140284.0
143286.0
143630.0
140870.0
141878.0
146434.0
148896.0
149964.0
149982.0
148794.0
148172.0
146240.0
143842.0
143524.0
141862.0
137690.0
131852.0
123854.0
118290.0
117656.0
118392.0
118190.0
116020.0
113940.0
113132.0
109840.0
107442.0
110078.0
110792.0
108358.0
109244.0
112188.0
114238.0
116718.0
119648.0
120852.0
118646.0
115278.0
114060.0
114460.0
115434.0
116014.0
115186.0
114792.0
114488.0
111846.0
109528.0
109480.0
108822.0
107556.0
108236.0
109758.0
108828.0
105440.0
102974.0
102122.0
100668.0
98826.0
98532.0
101072.0
105340.0
107114.0
105980.0
104914.0
103354.0
102506.0
104028.0
103796.0
101802.0
101634.0
101368.0
99972.0
97774.0
93908.0
90790.0
88568.0
85526.0
84502.0
86202.0
89164.0
93198.0
95530.0
94986.0
93888.0
93064.0
91478.0
88278.0
86832.0
89920.0
92734.0
92208.0
88736.0
81258.0
73994.0
72740.0
76848.0
81602.0
82532.0
82648.0
85856.0
87818.0
87210.0
85606.0
83104.0
83720.0
86216.0
87294.0
89302.0
88138.0
83340.0
80866.0
76090.0
71454.0
74456.0
75240.0
72414.0
75856.0
79330.0
77390.0
74878.0
72940.0
74418.0
80812.0
85610.0
85592.0
83380.0
81616.0
82160.0
84044.0
82708.0
77082.0
73814.0
75902.0
78040.0
78018.0
76790.0
74294.0
72426.0
72404.0
74434.0
78070.0
80944.0
82904.0
82162.0
78028.0
78588.0
83270.0
83182.0
81246.0
79532.0
75614.0
74758.0
75758.0
73666.0
74222.0
77802.0
77538.0
75422.0
75624.0
75418.0
71916.0
67860.0
66636.0
67152.0
67798.0
68334.0
69092.0
71218.0
73232.0
73120.0
72206.0
71830.0
72058.0
72198.0
73594.0
78158.0
80436.0
77846.0
76062.0
73938.0
70708.0
70778.0
69352.0
63794.0
60094.0
59298.0
61736.0
65906.0
65156.0
61484.0
61186.0
64318.0
69978.0
75512.0
76664.0
74012.0
71436.0
70466.0
69394.0
67908.0
65994.0
61770.0
57502.0
55542.0
53380.0
51812.0
53550.0
58106.0
63808.0
67152.0
65786.0
61314.0
58832.0
62782.0
66470.0
63464.0
62058.0
65166.0
65316.0
63752.0
64726.0
65324.0
62516.0
59142.0
59442.0
60784.0
59944.0
58856.0
57370.0
57382.0
62004.0
65532.0
63790.0
60124.0
57700.0
57694.0
56244.0
51774.0
51414.0
54916.0
56092.0
56946.0
57966.0
56064.0
53478.0
51040.0
47214.0
45346.0
48590.0
54668.0
59210.0
60054.0
59544.0
60374.0
61610.0
63280.0
65926.0
66540.0
64740.0
63628.0
63480.0
64346.0
66424.0
68322.0
70424.0
70762.0
65794.0
59750.0
58530.0
61018.0
63246.0
62628.0
60654.0
60996.0
62178.0
60232.0
56318.0
53132.0
50462.0
49626.0
52016.0
53886.0
53860.0
55432.0
58074.0
60190.0
62926.0
64690.0
63368.0
60488.0
58662.0
57900.0
56402.0
56430.0
59508.0
59972.0
57128.0
56676.0
57172.0
55156.0
52728.0
50982.0
49210.0
48872.0
51118.0
55352.0
61332.0
65944.0
63402.0
55206.0
48632.0
46460.0
47702.0
49756.0
49958.0
49740.0
51246.0
53378.0
53476.0
51180.0
49460.0
49320.0
51464.0
56460.0
58298.0
55902.0
55390.0
54828.0
54086.0
57740.0
59890.0
56516.0
53010.0
51002.0
49622.0
49046.0
48702.0
46942.0
41852.0
38348.0
42506.0
48560.0
49142.0
46950.0
46602.0
47628.0
49198.0
51908.0
52642.0
49218.0
44668.0
41302.0
42296.0
47696.0
49718.0
46704.0
42226.0
37398.0
36782.0
40442.0
43396.0
46454.0
50086.0
54180.0
57672.0
56520.0
55784.0
58242.0
56166.0
52474.0
52610.0
52870.0
53536.0
54472.0
52946.0
50268.0
47460.0
47124.0
49642.0
49936.0
49140.0
49646.0
48614.0
46940.0
46404.0
45978.0
46296.0
47746.0
48248.0
47464.0
49310.0
52698.0
50482.0
45936.0
45852.0
44892.0
40270.0
38086.0
40658.0
45214.0
47580.0
46630.0
44170.0
39824.0
36472.0
38584.0
41804.0
40390.0
36602.0
35904.0
40432.0
45960.0
47128.0
45168.0
43966.0
44094.0
45588.0
48114.0
47488.0
42994.0
41540.0
45138.0
48612.0
48960.0
45466.0
41344.0
42504.0
47028.0
48378.0
44658.0
38556.0
35376.0
36582.0
38850.0
42226.0
46730.0
49304.0
50846.0
52892.0
53192.0
52482.0
52738.0
50272.0
43758.0
39608.0
39392.0
37848.0
35534.0
35708.0
37624.0
41028.0
44170.0
44750.0
45554.0
46282.0
43692.0
42136.0
44912.0
47890.0
48862.0
47546.0
44078.0
41918.0
41914.0
41652.0
42786.0
46598.0
47932.0
43768.0
40108.0
42178.0
45768.0
45722.0
44802.0
48144.0
54300.0
56914.0
54768.0
52794.0
52800.0
52050.0
48686.0
44702.0
43386.0
43442.0
43374.0
45914.0
48640.0
46162.0
40166.0
34488.0
31562.0
31708.0
32742.0
36370.0
41958.0
42564.0
39820.0
40778.0
44364.0
46414.0
45238.0
42810.0
42762.0
43316.0
41370.0
38718.0
37996.0
40054.0
44318.0
48804.0
49810.0
45600.0
41414.0
40778.0
40650.0
40526.0
38902.0
32818.0
28602.0
30656.0
33076.0
34388.0
37328.0
38972.0
36978.0
34558.0
34470.0
35616.0
35572.0
32992.0
29792.0
30030.0
33124.0
35408.0
36786.0
36550.0
34226.0
34908.0
39518.0
41690.0
39682.0
37024.0
35860.0
35892.0
35266.0
33712.0
33158.0
34952.0
38154.0
37104.0
29034.0
23274.0
25828.0
28784.0
28236.0
28800.0
30650.0
30626.0
28164.0
25276.0
23768.0
23914.0
27616.0
34334.0
40244.0
46284.0
50474.0
47816.0
44176.0
43508.0
41458.0
40104.0
40508.0
39024.0
37038.0
35852.0
36114.0
38006.0
37304.0
35062.0
35846.0
38034.0
39450.0
39230.0
37604.0
36512.0
35066.0
33292.0
32582.0
31622.0
31116.0
32370.0
34242.0
34574.0
30592.0
25882.0
25692.0
26870.0
28152.0
29916.0
29210.0
30918.0
38038.0
42002.0
40184.0
36190.0
30864.0
27346.0
26976.0
27502.0
29374.0
31326.0
31880.0
33450.0
34244.0
32446.0
32130.0
31524.0
27186.0
24056.0
23376.0
23102.0
26070.0
30070.0
30672.0
30328.0
29950.0
28060.0
26860.0
28462.0
30840.0
30668.0
29754.0
30502.0
30446.0
31574.0
35138.0
33986.0
29926.0
31964.0
37350.0
38754.0
36264.0
34374.0
34164.0
31314.0
25464.0
21936.0
23870.0
29716.0
33158.0
30756.0
27762.0
28894.0
34140.0
40424.0
42082.0
38316.0
33882.0
31036.0
29666.0
29826.0
29882.0
27094.0
22536.0
19782.0
18950.0
19630.0
22294.0
25560.0
28272.0
28188.0
25380.0
25420.0
28428.0
30650.0
31610.0
29336.0
25586.0
23998.0
22060.0
21898.0
26916.0
32060.0
34488.0
34858.0
33608.0
33388.0
34930.0
36902.0
37390.0
36020.0
36498.0
37314.0
33918.0
28142.0
22746.0
22296.0
29456.0
36128.0
37578.0
36788.0
34136.0
32466.0
35368.0
39526.0
40362.0
37564.0
34370.0
32598.0
31998.0
33644.0
36206.0
37110.0
36628.0
35516.0
35776.0
36752.0
34304.0
30712.0
29420.0
28842.0
30140.0
33362.0
33128.0
28098.0
23950.0
24694.0
26616.0
24962.0
20686.0
17428.0
19048.0
25492.0
30952.0
31664.0
29268.0
28628.0
31024.0
30766.0
28042.0
28042.0
28638.0
28156.0
27802.0
27890.0
31730.0
36822.0
36514.0
33384.0
31018.0
29758.0
31182.0
34972.0
40566.0
44134.0
40912.0
37060.0
37694.0
38660.0
40128.0
43670.0
45358.0
42578.0
37848.0
35724.0
35454.0
34222.0
34252.0
35428.0
35902.0
36940.0
37278.0
36664.0
36718.0
35900.0
34452.0
32520.0
30488.0
31702.0
32428.0
30244.0
31686.0
35082.0
35766.0
36420.0
36690.0
35676.0
34332.0
32228.0
31710.0
32240.0
31718.0
32090.0
31492.0
29924.0
31958.0
35952.0
39380.0
40944.0
40056.0
40854.0
41116.0
38070.0
38624.0
41706.0
42148.0
42358.0
41144.0
38876.0
39902.0
42336.0
44594.0
45664.0
43340.0
40934.0
40612.0
41488.0
43420.0
44756.0
46414.0
48682.0
48906.0
49512.0
51418.0
51108.0
49410.0
48444.0
48416.0
47810.0
45726.0
45454.0
45268.0
41524.0
39504.0
40368.0
40042.0
40894.0
43180.0
43738.0
43546.0
44342.0
46200.0
46316.0
43334.0
41670.0
41760.0
40396.0
39614.0
41500.0
44542.0
46642.0
46300.0
43558.0
39620.0
38504.0
42588.0
46270.0
46844.0
46622.0
42928.0
37898.0
39594.0
46372.0
53486.0
60076.0
62592.0
61712.0
62388.0
61736.0
57052.0
54132.0
56096.0
60192.0
64680.0
68384.0
68896.0
64654.0
57648.0
52202.0
49086.0
46612.0
45124.0
43084.0
39174.0
38234.0
42546.0
48098.0
52612.0
54716.0
55108.0
58910.0
65120.0
67494.0
66646.0
66312.0
67236.0
68744.0
69312.0
69216.0
69354.0
68458.0
68062.0
70938.0
74196.0
74086.0
72110.0
70570.0
68966.0
68446.0
71858.0
76764.0
78390.0
76800.0
74382.0
72594.0
70966.0
69068.0
69192.0
71150.0
73066.0
76080.0
78858.0
79372.0
78166.0
74674.0
72366.0
74948.0
79180.0
83404.0
86190.0
85182.0
83446.0
80288.0
73750.0
69424.0
68152.0
66664.0
65620.0
64466.0
63102.0
61636.0
59196.0
58320.0
58846.0
59124.0
63484.0
72904.0
80556.0
80786.0
76072.0
74498.0
78554.0
84478.0
88974.0
89644.0
88552.0
90078.0
92476.0
92170.0
90494.0
90456.0
90392.0
87378.0
84940.0
84124.0
80222.0
76352.0
77768.0
80880.0
81880.0
82742.0
86466.0
91314.0
93754.0
93608.0
89838.0
84718.0
84980.0
88596.0
91648.0
95672.0
97564.0
95798.0
92586.0
85318.0
77246.0
76962.0
81200.0
81458.0
78480.0
76042.0
72544.0
67402.0
64314.0
64730.0
68344.0
74138.0
78102.0
77788.0
74988.0
74030.0
76498.0
77568.0
76124.0
75580.0
74358.0
72656.0
72974.0
73324.0
73388.0
73712.0
72966.0
72156.0
71610.0
70796.0
69870.0
68024.0
66124.0
64332.0
61456.0
58696.0
55558.0
52338.0
53328.0
57368.0
59116.0
59632.0
62800.0
66626.0
67510.0
67000.0
67050.0
67758.0
68846.0
67614.0
65080.0
65356.0
67938.0
73702.0
80550.0
81350.0
81156.0
85660.0
87060.0
84006.0
81758.0
78784.0
74262.0
70758.0
69030.0
67812.0
67766.0
72418.0
78696.0
79256.0
75092.0
70398.0
66762.0
65474.0
64284.0
60656.0
57448.0
57180.0
57082.0
53880.0
48982.0
44798.0
41294.0
40078.0
42164.0
42702.0
39256.0
36712.0
37252.0
39462.0
43018.0
42942.0
37260.0
35342.0
39066.0
42036.0
45144.0
46262.0
42198.0
40422.0
44082.0
49054.0
53542.0
55026.0
53442.0
51660.0
50570.0
49966.0
47896.0
46556.0
50364.0
54950.0
57708.0
61164.0
61472.0
57936.0
57008.0
59498.0
61748.0
63050.0
63914.0
62306.0
59354.0
61832.0
69102.0
72320.0
68394.0
61920.0
57604.0
54190.0
50650.0
50992.0
52886.0
52748.0
54286.0
55206.0
51514.0
47616.0
45994.0
46308.0
49334.0
54066.0
58074.0
58626.0
56758.0
55124.0
53164.0
52086.0
52160.0
52030.0
54336.0
58162.0
60498.0
63276.0
67038.0
70564.0
71516.0
68570.0
65782.0
62516.0
57006.0
54920.0
55784.0
56034.0
56944.0
56224.0
54898.0
57228.0
59912.0
60822.0
60394.0
57440.0
55738.0
57790.0
59604.0
60260.0
62854.0
68124.0
72736.0
72292.0
67546.0
63920.0
62866.0
60812.0
58010.0
58070.0
59000.0
56352.0
51758.0
49796.0
50920.0
53186.0
55996.0
57546.0
57000.0
56840.0
55266.0
50666.0
48470.0
48570.0
46668.0
45976.0
48300.0
49756.0
48852.0
47466.0
47302.0
47740.0
49294.0
52622.0
53442.0
51676.0
52278.0
53956.0
55532.0
58194.0
58252.0
56008.0
57214.0
60540.0
61420.0
61836.0
64150.0
65336.0
64344.0
63800.0
64964.0
69212.0
74226.0
73488.0
68716.0
66628.0
67470.0
69634.0
73094.0
76482.0
77818.0
76410.0
73740.0
70990.0
68026.0
65008.0
61708.0
58878.0
57560.0
57136.0
58462.0
61662.0
63536.0
63166.0
62880.0
64332.0
66694.0
69038.0
72794.0
76554.0
77348.0
77334.0
77356.0
75498.0
74316.0
74992.0
73962.0
71732.0
72366.0
75490.0
78616.0
81882.0
83692.0
81936.0
79214.0
76662.0
72788.0
69470.0
68884.0
70798.0
72302.0
70598.0
69954.0
73508.0
76290.0
77090.0
78746.0
80202.0
81322.0
84116.0
88202.0
91762.0
92964.0
90968.0
87382.0
83532.0
79578.0
78484.0
81026.0
82108.0
82218.0
85220.0
88130.0
90824.0
96980.0
104016.0
107598.0
106300.0
103406.0
103542.0
104908.0
106754.0
108626.0
105122.0
100722.0
102734.0
106460.0
109736.0
112986.0
112640.0
111644.0
113362.0
114974.0
116574.0
120388.0
124604.0
124876.0
122706.0
125376.0
131914.0
135486.0
137116.0
141198.0
147680.0
153162.0
155300.0
156314.0
158366.0
160994.0
164590.0
168166.0
169812.0
171356.0
173216.0
172706.0
173498.0
180204.0
187312.0
190170.0
191034.0
190458.0
189310.0
188566.0
188282.0
192148.0
197878.0
199372.0
200736.0
205132.0
209644.0
214472.0
218700.0
220944.0
222866.0
226026.0
230574.0
232770.0
232736.0
236454.0
241780.0
245586.0
251514.0
258130.0
263004.0
268930.0
276970.0
285752.0
294352.0
302968.0
309800.0
312964.0
315710.0
318634.0
320580.0
324744.0
328726.0
328936.0
328306.0
327348.0
327170.0
329956.0
331904.0
331620.0
333312.0
337884.0
341468.0
344818.0
353884.0
365324.0
374174.0
385472.0
398998.0
412866.0
429156.0
442136.0
451566.0
462256.0
469788.0
476428.0
487508.0
501098.0
520156.0
543858.0
566996.0
592674.0
622294.0
655676.0
693644.0
731672.0
769830.0
811084.0
852266.0
892348.0
932226.0
969688.0
1003212.0
1034572.0
1066640.0
1099284.0
1133406.0
1170740.0
1208262.0
1247338.0
1292206.0
1339758.0
1389654.0
1445154.0
1506528.0
1576004.0
1653978.0
1738598.0
1829064.0
1918238.0
1997510.0
2063906.0
2115898.0
2155842.0
2188830.0
2217234.0
2243426.0
2269872.0
2297548.0
2326182.0
2353590.0
2378392.0
2401152.0
2423198.0
2446948.0
2472994.0
2501322.0
2536120.0
2579868.0
2630392.0
2690160.0
2762764.0
2843682.0
2929786.0
3022178.0
3116418.0
3207944.0
3296124.0
3378524.0
3454618.0
3526796.0
3595026.0
3657930.0
3716028.0
3770996.0
3819238.0
3856404.0
3887250.0
3913638.0
3933310.0
3952180.0
3970830.0
3985898.0
4007604.0
4043974.0
4092210.0
4151068.0
4220358.0
4301224.0
4395890.0
4503748.0
4624990.0
4759852.0
4910502.0
5082968.0
5277212.0
5485452.0
5690450.0
5860758.0
5966836.0
5993126.0
5933350.0
5794900.0
5602498.0
5385522.0
5165398.0
4957054.0
4772356.0
4615278.0
4483520.0
4373702.0
4280196.0
4199712.0
4135276.0
4091636.0
4069620.0
4063930.0
4073326.0
4102646.0
4146300.0
4194736.0
4248636.0
4306028.0
4358114.0
4397906.0
4418262.0
4413332.0
4382998.0
4332110.0
4266638.0
4186414.0
4088568.0
3977664.0
3862152.0
3744802.0
3622108.0
3494998.0
3373982.0
3265036.0
3165016.0
3076108.0
3004022.0
2945498.0
2896318.0
2861702.0
2844368.0
2836940.0
2835126.0
2838088.0
2839530.0
2837900.0
2837514.0
2835984.0
2831584.0
2826592.0
2816306.0
2794382.0
2758678.0
2707208.0
2639382.0
2554822.0
2455246.0
2349170.0
2242904.0
2137386.0
2034096.0
1933376.0
1837922.0
1752236.0
1673238.0
1598640.0
1533712.0
1479822.0
1433732.0
1394698.0
1363422.0
1339134.0
1317038.0
1291656.0
1264736.0
1243126.0
1226970.0
1206294.0
1174826.0
1137750.0
1101052.0
1067712.0
1038734.0
1009596.0
978036.0
948020.0
920548.0
893484.0
865258.0
834680.0
802940.0
773274.0
748098.0
725400.0
702492.0
682658.0
665570.0
646194.0
626976.0
610050.0
594632.0
583696.0
574398.0
564636.0
559690.0
555446.0
547410.0
540528.0
533794.0
526870.0
523550.0
520428.0
518720.0
522190.0
523906.0
521368.0
518984.0
515454.0
509448.0
501628.0
491404.0
480714.0
471030.0
459552.0
444940.0
431084.0
419322.0
406450.0
394182.0
383470.0
370842.0
361000.0
356396.0
349106.0
339270.0
330828.0
322932.0
318412.0
317098.0
315148.0
311288.0
302878.0
294716.0
294748.0
298074.0
299484.0
298486.0
293342.0
288652.0
287396.0
285764.0
284460.0
283522.0
280384.0
278242.0
278642.0
277176.0
273480.0
272624.0
274852.0
276546.0
277950.0
277232.0
272786.0
269872.0
267106.0
259376.0
251022.0
245020.0
241618.0
242162.0
242966.0
242718.0
242680.0
240298.0
236360.0
232850.0
229498.0
226456.0
221956.0
216752.0
212894.0
208490.0
202802.0
195064.0
187982.0
188198.0
190626.0
188132.0
185154.0
183052.0
179924.0
177388.0
173944.0
167458.0
160614.0
158774.0
162232.0
163982.0
161658.0
158330.0
155776.0
156056.0
156500.0
153656.0
151162.0
149748.0
149162.0
153058.0
157852.0
158300.0
156122.0
152958.0
150590.0
150402.0
150154.0
150266.0
152046.0
151118.0
145830.0
141464.0
138332.0
132688.0
128378.0
129364.0
132210.0
134916.0
137198.0
136494.0
133748.0
134284.0
139540.0
144970.0
148754.0
152434.0
153212.0
149556.0
144948.0
140836.0
137708.0
135908.0
135230.0
136290.0
136288.0
134356.0
133834.0
132808.0
130636.0
130126.0
129426.0
128798.0
128806.0
126474.0
123854.0
122994.0
122566.0
122196.0
119026.0
113320.0
109784.0
108138.0
107552.0
109414.0
111872.0
112136.0
110724.0
110364.0
111826.0
114738.0
117890.0
118242.0
118912.0
121584.0
118532.0
113266.0
112778.0
108984.0
102040.0
99606.0
97762.0
95084.0
93966.0
92854.0
90942.0
86260.0
82820.0
86798.0
90974.0
90786.0
91490.0
93022.0
94462.0
95748.0
93890.0
89708.0
85950.0
84860.0
87558.0
90030.0
90600.0
92794.0
96714.0
99704.0
100812.0
101274.0
102132.0
102198.0
100944.0
98636.0
96092.0
95922.0
97486.0
97998.0
97794.0
96592.0
94296.0
93640.0
95372.0
97492.0
97392.0
93940.0
89056.0
84610.0
82204.0
82904.0
83260.0
80890.0
79088.0
79236.0
78978.0
77632.0
75932.0
73712.0
71082.0
68578.0
66134.0
65092.0
66506.0
67654.0
67648.0
67828.0
66330.0
63932.0
63544.0
63610.0
64538.0
67466.0
68338.0
67010.0
68134.0
71682.0
74590.0
76864.0
80278.0
83008.0
82764.0
81470.0
79106.0
75752.0
74778.0
73872.0
71530.0
73114.0
77976.0
81436.0
82404.0
80040.0
75956.0
73796.0
75954.0
81420.0
84448.0
85576.0
89452.0
92088.0
93466.0
97704.0
99270.0
97656.0
97730.0
95282.0
90238.0
87092.0
83346.0
80930.0
83642.0
85604.0
84524.0
84716.0
85908.0
86962.0
87118.0
84960.0
84214.0
85746.0
85338.0
84822.0
83948.0
78674.0
73042.0
69416.0
66060.0
64974.0
63372.0
59010.0
56268.0
55376.0
56674.0
59538.0
57154.0
52234.0
52884.0
57378.0
63040.0
68216.0
67724.0
61280.0
56676.0
59176.0
63528.0
64402.0
64992.0
67186.0
67866.0
63702.0
57364.0
58152.0
64718.0
67070.0
65186.0
61752.0
58830.0
60070.0
61332.0
61174.0
63616.0
65118.0
65190.0
68428.0
73788.0
78896.0
81626.0
83166.0
87468.0
90952.0
90652.0
90242.0
90482.0
90002.0
88984.0
89550.0
91762.0
90490.0
86808.0
86170.0
87038.0
89088.0
92836.0
94394.0
94050.0
93626.0
92454.0
91166.0
89282.0
86596.0
83948.0
80796.0
78598.0
78160.0
78054.0
78816.0
78592.0
74404.0
70538.0
72400.0
76828.0
77602.0
75168.0
73454.0
73360.0
75672.0
79968.0
82232.0
82340.0
83368.0
83964.0
82668.0
81586.0
81100.0
79374.0
76878.0
75626.0
75076.0
73636.0
71658.0
68660.0
64014.0
61146.0
62234.0
64606.0
66542.0
66408.0
63640.0
64696.0
71292.0
75530.0
76932.0
79434.0
80718.0
80520.0
79936.0
77788.0
76376.0
77038.0
77376.0
75546.0
71870.0
71154.0
75102.0
77916.0
79062.0
81858.0
83852.0
83166.0
80680.0
77740.0
77674.0
79694.0
78836.0
76438.0
76174.0
75324.0
72654.0
71610.0
71760.0
71042.0
70448.0
70566.0
71238.0
72000.0
73458.0
76432.0
76972.0
74464.0
73392.0
71234.0
67496.0
68340.0
72256.0
75038.0
75886.0
74514.0
74314.0
76064.0
76912.0
76860.0
74418.0
70902.0
70194.0
69924.0
70134.0
71540.0
69428.0
65904.0
64128.0
61190.0
60304.0
64300.0
67660.0
68158.0
68224.0
67904.0
67010.0
67608.0
69216.0
68852.0
68202.0
69714.0
71188.0
72170.0
73086.0
72320.0
71534.0
72818.0
73844.0
72654.0
70728.0
70068.0
70862.0
72254.0
73282.0
73252.0
71992.0
69396.0
66920.0
65680.0
63552.0
60630.0
59908.0
61828.0
64490.0
64958.0
64724.0
68604.0
72878.0
72408.0
69944.0
67664.0
66858.0
67834.0
67282.0
65920.0
65164.0
63198.0
60764.0
57452.0
53308.0
52500.0
54344.0
54840.0
53142.0
49580.0
47042.0
48712.0
52126.0
53188.0
53042.0
54064.0
53334.0
50578.0
50572.0
50902.0
48584.0
48876.0
52122.0
54016.0
55328.0
55804.0
53068.0
49350.0
48286.0
49576.0
51482.0
53556.0
54364.0
53078.0
51584.0
50226.0
49050.0
50752.0
55238.0
57694.0
55282.0
52156.0
52436.0
52518.0
50132.0
49110.0
50112.0
50292.0
48258.0
45694.0
45930.0
47330.0
46614.0
46524.0
48712.0
49680.0
48336.0
47638.0
48066.0
46918.0
45184.0
46290.0
49982.0
52830.0
50904.0
46880.0
47258.0
48366.0
46488.0
46656.0
47272.0
44458.0
40430.0
34802.0
30344.0
32580.0
37354.0
40094.0
42850.0
45542.0
45820.0
43634.0
41280.0
41166.0
42958.0
43796.0
41464.0
37606.0
34950.0
33302.0
32648.0
33020.0
32634.0
33334.0
38106.0
43278.0
44590.0
43422.0
40910.0
37572.0
36652.0
36990.0
34688.0
32880.0
33352.0
32472.0
31710.0
32614.0
32560.0
32644.0
33826.0
33814.0
33054.0
34168.0
37282.0
39048.0
38468.0
37764.0
35488.0
33062.0
35774.0
39690.0
41130.0
44706.0
47842.0
44648.0
39028.0
36910.0
39298.0
41870.0
39480.0
35676.0
35216.0
36228.0
39988.0
45226.0
44192.0
41334.0
43476.0
43502.0
40882.0
40608.0
38948.0
38486.0
42604.0
45334.0
46928.0
47644.0
44510.0
43308.0
44010.0
40962.0
38276.0
37378.0
34432.0
29952.0
25736.0
24602.0
26944.0
29630.0
31386.0
29760.0
26626.0
28552.0
32900.0
36320.0
41064.0
43846.0
44624.0
49738.0
56598.0
58768.0
57306.0
56458.0
57798.0
58394.0
56004.0
55224.0
58518.0
60044.0
58626.0
60312.0
66648.0
77036.0
90270.0
101462.0
113120.0
131558.0
152150.0
169406.0
183196.0
191132.0
191554.0
183560.0
167806.0
150588.0
134620.0
119336.0
108376.0
100254.0
90050.0
80572.0
73968.0
68224.0
65878.0
67976.0
68520.0
64434.0
57868.0
51374.0
48374.0
48580.0
48188.0
48724.0
50524.0
49644.0
48800.0
49992.0
49228.0
48106.0
47758.0
45694.0
45852.0
48524.0
48364.0
47710.0
47240.0
43268.0
40106.0
40750.0
42444.0
45426.0
47114.0
45162.0
45246.0
48194.0
49228.0
49010.0
48944.0
49924.0
53930.0
58534.0
60980.0
62394.0
63120.0
62480.0
61470.0
62760.0
66378.0
69496.0
74360.0
85262.0
101996.0
123266.0
144802.0
162134.0
176824.0
187500.0
190450.0
185630.0
170672.0
148782.0
130118.0
114484.0
99266.0
88448.0
81104.0
76044.0
73454.0
66768.0
57466.0
55610.0
57620.0
54790.0
49424.0
46046.0
46386.0
49420.0
50614.0
49790.0
49994.0
50790.0
51018.0
48484.0
42446.0
37530.0
35472.0
35540.0
38862.0
41308.0
38754.0
33820.0
29300.0
28996.0
34732.0
39014.0
36550.0
32174.0
30984.0
31668.0
30162.0
26324.0
22910.0
20538.0
20556.0
25326.0
32082.0
34782.0
32618.0
31024.0
32782.0
33878.0
30588.0
25880.0
25494.0
28158.0
28298.0
27904.0
30822.0
33800.0
33684.0
31398.0
30432.0
33574.0
36752.0
35966.0
34404.0
34456.0
35732.0
37556.0
37854.0
37296.0
37946.0
37970.0
38270.0
42938.0
47444.0
45842.0
44340.0
46848.0
47606.0
46846.0
46072.0
42130.0
38646.0
38272.0
37734.0
38882.0
41208.0
40168.0
38040.0
36956.0
35372.0
34006.0
33292.0
33126.0
35144.0
39820.0
42530.0
38886.0
34012.0
32354.0
30140.0
28508.0
30184.0
31550.0
32834.0
35052.0
34002.0
29986.0
27750.0
27956.0
27718.0
26796.0
27668.0
29388.0
31178.0
34948.0
37564.0
36150.0
33670.0
30320.0
26302.0
26552.0
31048.0
34788.0
36762.0
37468.0
36472.0
36548.0
37884.0
35414.0
30686.0
28158.0
25006.0
21886.0
23324.0
26526.0
28600.0
30124.0
30092.0
30300.0
33678.0
37990.0
40076.0
39318.0
36532.0
34896.0
36604.0
37912.0
37048.0
38604.0
42060.0
44990.0
49240.0
49200.0
41402.0
36228.0
37220.0
38612.0
39034.0
37696.0
34910.0
31794.0
27670.0
25558.0
25912.0
25742.0
26032.0
24914.0
21864.0
22382.0
25852.0
28940.0
31128.0
31532.0
32352.0
33412.0
31820.0
30434.0
30928.0
32090.0
32050.0
25966.0
17574.0
15836.0
19634.0
25278.0
29494.0
28296.0
26314.0
28444.0
32354.0
37286.0
41902.0
42154.0
37730.0
32284.0
30026.0
31182.0
32002.0
31542.0
31782.0
33308.0
34580.0
34062.0
32556.0
31582.0
31342.0
30616.0
28686.0
28186.0
28850.0
26694.0
25854.0
31274.0
37756.0
41266.0
41772.0
40106.0
40758.0
41980.0
38210.0
34220.0
33978.0
34222.0
35282.0
37164.0
37098.0
35408.0
33024.0
30994.0
30366.0
30884.0
34686.0
41868.0
47436.0
48910.0
45350.0
37930.0
34196.0
35810.0
36120.0
34830.0
34258.0
33496.0
34936.0
38150.0
38328.0
37668.0
38692.0
38660.0
39412.0
42018.0
42228.0
40424.0
39074.0
38436.0
38626.0
36668.0
32540.0
30090.0
28226.0
29004.0
35534.0
40182.0
39542.0
37516.0
33732.0
31660.0
33216.0
31674.0
27952.0
27292.0
29576.0
35116.0
40358.0
41970.0
44856.0
49602.0
52374.0
54458.0
55902.0
54238.0
50390.0
48172.0
49104.0
49336.0
47364.0
46972.0
48684.0
50372.0
50542.0
48636.0
47454.0
47356.0
44840.0
40778.0
38664.0
39734.0
41130.0
37748.0
33050.0
33756.0
35814.0
35602.0
36592.0
37286.0
34692.0
30904.0
28056.0
27848.0
29478.0
29740.0
30012.0
30620.0
28832.0
27712.0
27592.0
24044.0
20854.0
21454.0
23920.0
29284.0
33320.0
31678.0
31740.0
36342.0
40090.0
41538.0
40336.0
38494.0
38826.0
38478.0
37400.0
38120.0
38532.0
37162.0
34380.0
32070.0
32984.0
34864.0
36234.0
39206.0
40390.0
36250.0
32046.0
32706.0
34706.0
35492.0
38796.0
43120.0
43512.0
42198.0
40612.0
38678.0
40556.0
43888.0
41942.0
35920.0
31016.0
30404.0
32244.0
32676.0
32678.0
32980.0
32358.0
31866.0
31572.0
32190.0
34646.0
36246.0
36796.0
38068.0
39166.0
39970.0
40308.0
40030.0
40176.0
39456.0
37426.0
36024.0
35350.0
35024.0
35406.0
37134.0
40318.0
42314.0
41468.0
39502.0
37014.0
33844.0
32748.0
36230.0
41100.0
42338.0
39386.0
34422.0
32038.0
34876.0
36906.0
35368.0
34318.0
31930.0
29456.0
33334.0
37846.0
36336.0
34066.0
34112.0
36028.0
41064.0
45644.0
46746.0
47790.0
49296.0
47864.0
42640.0
35420.0
32398.0
37628.0
42886.0
41716.0
39126.0
37572.0
36340.0
36780.0
38156.0
41034.0
43526.0
39624.0
33348.0
31276.0
30718.0
31640.0
35398.0
37964.0
38870.0
39964.0
39788.0
38080.0
36402.0
35294.0
34246.0
32864.0
31244.0
30684.0
33574.0
36882.0
34348.0
29210.0
27806.0
27696.0
26268.0
25330.0
24990.0
23930.0
21752.0
19868.0
20708.0
23872.0
26690.0
27838.0
27626.0
26036.0
22244.0
17962.0
17560.0
21688.0
26486.0
28938.0
29402.0
31484.0
35722.0
35350.0
28860.0
24794.0
25348.0
24992.0
22970.0
21272.0
21008.0
23192.0
26192.0
27934.0
28182.0
27818.0
28394.0
29070.0
29490.0
31430.0
32684.0
31684.0
29988.0
26354.0
23156.0
24856.0
28182.0
29790.0
29938.0
27882.0
25138.0
23324.0
21374.0
19404.0
18158.0
18236.0
19854.0
20942.0
20068.0
19062.0
20144.0
22464.0
24080.0
24882.0
24412.0
22896.0
22184.0
22540.0
24808.0
28128.0
28722.0
28484.0
28938.0
28210.0
31766.0
39744.0
42138.0
40980.0
43810.0
46398.0
44340.0
41084.0
38554.0
33936.0
28954.0
28964.0
29610.0
25386.0
22506.0
24772.0
27878.0
30720.0
34594.0
37272.0
36384.0
34916.0
34424.0
31190.0
28456.0
30306.0
32134.0
35378.0
42060.0
45254.0
45492.0
46386.0
46474.0
47862.0
49124.0
47558.0
47628.0
49180.0
50132.0
51818.0
51128.0
46778.0
41584.0
38122.0
39526.0
41354.0
37480.0
32436.0
30054.0
29978.0
32620.0
34774.0
34522.0
33572.0
32386.0
32874.0
35202.0
35744.0
34280.0
32920.0
32396.0
32932.0
33618.0
33520.0
33120.0
33402.0
35352.0
39584.0
44164.0
45640.0
45986.0
49368.0
53188.0
54530.0
55080.0
56158.0
57024.0
53058.0
45022.0
42712.0
42960.0
36028.0
29636.0
30632.0
32922.0
34246.0
35680.0
36464.0
35722.0
31838.0
27526.0
27246.0
29506.0
32366.0
37188.0
43232.0
47018.0
48208.0
49498.0
50538.0
50618.0
51318.0
52324.0
54084.0
56512.0
55076.0
49618.0
46072.0
46472.0
45930.0
39404.0
30834.0
26532.0
25420.0
27266.0
32098.0
34842.0
36056.0
40020.0
44412.0
45356.0
43368.0
44070.0
50090.0
53500.0
51224.0
51372.0
53500.0
49936.0
43724.0
41836.0
42624.0
42940.0
44446.0
48136.0
51286.0
51432.0
51630.0
56334.0
61518.0
61330.0
58368.0
56102.0
54556.0
53766.0
53262.0
54238.0
56788.0
56642.0
53612.0
50858.0
46790.0
40044.0
34900.0
35344.0
38364.0
39528.0
40044.0
39902.0
37674.0
36976.0
38294.0
37792.0
36620.0
37808.0
41552.0
44712.0
44586.0
45882.0
51624.0
55632.0
55108.0
52904.0
49808.0
46664.0
44780.0
44734.0
47954.0
52852.0
54178.0
50876.0
48102.0
49868.0
53860.0
55072.0
53092.0
52006.0
52254.0
50696.0
49120.0
51210.0
54438.0
54958.0
53226.0
50938.0
49982.0
52410.0
56290.0
57014.0
55062.0
55238.0
58418.0
61832.0
64476.0
65894.0
64316.0
60438.0
57770.0
57650.0
59582.0
63666.0
67922.0
70188.0
71336.0
70842.0
67648.0
65510.0
68586.0
74542.0
78296.0
80674.0
86346.0
96084.0
108638.0
121956.0
132288.0
138604.0
140856.0
137900.0
129236.0
113800.0
97392.0
89518.0
86890.0
83886.0
82980.0
83242.0
83798.0
85346.0
83852.0
81708.0
84910.0
89560.0
93134.0
101642.0
117804.0
137692.0
158136.0
178416.0
194154.0
198184.0
188792.0
171916.0
155316.0
139000.0
119040.0
101168.0
90452.0
80558.0
71404.0
70416.0
74192.0
74866.0
73104.0
72686.0
74344.0
75128.0
71706.0
67848.0
69090.0
71556.0
70356.0
67838.0
65046.0
60910.0
57734.0
57536.0
59062.0
61356.0
67704.0
79172.0
88940.0
95238.0
103538.0
112824.0
119688.0
122240.0
117854.0
112096.0
110534.0
106134.0
94782.0
82428.0
73590.0
68958.0
67114.0
65292.0
62502.0
60348.0
60662.0
62246.0
63562.0
65878.0
68142.0
68854.0
72898.0
82790.0
93842.0
105492.0
119960.0
135742.0
153128.0
168480.0
171934.0
164000.0
150842.0
133432.0
116508.0
103410.0
92028.0
84802.0
80576.0
73196.0
63404.0
54884.0
51010.0
52780.0
55310.0
56538.0
57574.0
57616.0
56670.0
53818.0
49156.0
46002.0
45776.0
47766.0
49056.0
47810.0
45814.0
43214.0
43610.0
50640.0
56232.0
56168.0
56138.0
56118.0
54142.0
51610.0
49764.0
50418.0
53182.0
55578.0
56368.0
55338.0
52030.0
46522.0
45590.0
52596.0
56216.0
52934.0
51578.0
51466.0
49702.0
48690.0
48096.0
47176.0
45896.0
45710.0
48078.0
49802.0
50130.0
50690.0
51952.0
54542.0
52812.0
46144.0
45248.0
48066.0
45506.0
40818.0
37894.0
37594.0
40656.0
43176.0
42692.0
40576.0
39208.0
41362.0
45062.0
46958.0
47862.0
47964.0
46710.0
45880.0
46888.0
49148.0
51096.0
50850.0
48546.0
47410.0
47590.0
46242.0
45188.0
45220.0
42634.0
39452.0
40420.0
44222.0
47914.0
52040.0
56206.0
55332.0
51210.0
52824.0
56712.0
56832.0
58394.0
60572.0
60092.0
60968.0
61370.0
58752.0
56374.0
54612.0
53680.0
53326.0
51992.0
51998.0
53134.0
52708.0
53134.0
56870.0
61760.0
63950.0
62816.0
60862.0
58510.0
56310.0
56024.0
56780.0
57834.0
60030.0
63666.0
66076.0
64004.0
62052.0
64158.0
65046.0
65106.0
68014.0
68938.0
67102.0
67028.0
67202.0
65832.0
65282.0
66566.0
67930.0
68294.0
68594.0
69616.0
72014.0
73826.0
71586.0
69542.0
71050.0
69624.0
65610.0
66388.0
70262.0
71898.0
70170.0
67782.0
69178.0
72350.0
73300.0
75292.0
80096.0
83836.0
84980.0
85552.0
87502.0
90120.0
92608.0
96154.0
98358.0
96684.0
95068.0
95544.0
95856.0
95400.0
94268.0
94974.0
98582.0
99202.0
97016.0
98586.0
102630.0
106400.0
108946.0
106684.0
102498.0
101900.0
103172.0
104182.0
104208.0
104380.0
108490.0
114044.0
116796.0
117532.0
114926.0
109844.0
107064.0
106304.0
106074.0
104714.0
99264.0
93456.0
90584.0
87266.0
84232.0
85110.0
88862.0
91504.0
89662.0
84636.0
79788.0
78084.0
82226.0
86544.0
86310.0
88310.0
90370.0
86290.0
84456.0
85862.0
84032.0
83568.0
83210.0
78704.0
76690.0
77072.0
75560.0
75626.0
76914.0
75636.0
72722.0
72848.0
79592.0
88208.0
91748.0
89852.0
86346.0
85916.0
86852.0
85662.0
87138.0
90744.0
90736.0
90684.0
92922.0
95222.0
98306.0
100484.0
101820.0
106626.0
114014.0
119612.0
121110.0
120004.0
120536.0
123176.0
124538.0
121910.0
115934.0
110994.0
108376.0
105040.0
99822.0
93250.0
87696.0
85988.0
85764.0
83522.0
80880.0
80508.0
81932.0
83578.0
84834.0
86206.0
88600.0
89524.0
86084.0
82862.0
83458.0
83334.0
80392.0
76378.0
72350.0
71578.0
74746.0
76498.0
73472.0
68776.0
67048.0
68902.0
72180.0
73406.0
69976.0
65942.0
64768.0
64176.0
65060.0
67290.0
66920.0
64528.0
61740.0
60616.0
62596.0
62318.0
59004.0
58176.0
59052.0
59774.0
60372.0
60492.0
62534.0
65642.0
66334.0
66964.0
69934.0
72480.0
72810.0
73406.0
74850.0
75048.0
75840.0
76514.0
72326.0
66402.0
63302.0
62400.0
63514.0
64682.0
66044.0
69606.0
70840.0
69026.0
67868.0
65278.0
62642.0
62346.0
60400.0
59344.0
64228.0
68702.0
65550.0
57352.0
51410.0
52154.0
55598.0
54492.0
50572.0
48596.0
44804.0
37560.0
33712.0
36496.0
42370.0
46662.0
49122.0
53356.0
57794.0
59754.0
60676.0
58376.0
52668.0
48558.0
46262.0
44966.0
45112.0
44388.0
43408.0
44886.0
47418.0
47520.0
47110.0
52836.0
62512.0
69200.0
75996.0
85224.0
92098.0
95640.0
98484.0
103134.0
108894.0
111834.0
113196.0
115882.0
116144.0
110374.0
102594.0
97630.0
91794.0
81886.0
73044.0
66894.0
61168.0
58210.0
59632.0
62962.0
64960.0
66240.0
69220.0
70348.0
67764.0
65220.0
62740.0
60008.0
57196.0
53492.0
51790.0
51816.0
51236.0
50572.0
46812.0
41566.0
40672.0
40410.0
36946.0
33746.0
34026.0
36558.0
37580.0
39034.0
42622.0
44718.0
47034.0
49564.0
49262.0
49840.0
50398.0
48878.0
49260.0
49964.0
49926.0
49772.0
47098.0
45410.0
44012.0
38924.0
36116.0
35896.0
34272.0
34360.0
34538.0
33398.0
34496.0
36364.0
38140.0
41476.0
44594.0
45766.0
46582.0
49796.0
53148.0
53754.0
54870.0
55258.0
51044.0
47468.0
48420.0
50522.0
51770.0
51282.0
48076.0
45238.0
46096.0
47268.0
46026.0
45632.0
45874.0
44556.0
42354.0
38250.0
34660.0
36212.0
41264.0
46784.0
49308.0
46676.0
43278.0
41354.0
39914.0
40098.0
41220.0
40886.0
37708.0
35192.0
37238.0
37912.0
35486.0
36358.0
37812.0
37678.0
39074.0
39704.0
41414.0
47282.0
51902.0
52944.0
52392.0
50854.0
48826.0
44682.0
38328.0
33562.0
32766.0
34898.0
36084.0
34342.0
33194.0
35574.0
38908.0
39866.0
40048.0
40734.0
40192.0
40860.0
44338.0
47176.0
48906.0
49676.0
49516.0
50574.0
51356.0
51708.0
52678.0
49964.0
45820.0
46852.0
49644.0
49612.0
47550.0
44702.0
43154.0
44228.0
46952.0
49276.0
49704.0
49082.0
48670.0
49180.0
50264.0
49636.0
47746.0
47572.0
49630.0
51696.0
50750.0
48378.0
49034.0
49902.0
46668.0
43040.0
41970.0
41294.0
42142.0
47070.0
52184.0
52720.0
49592.0
47042.0
48994.0
52524.0
53124.0
55334.0
58252.0
54838.0
51804.0
53454.0
51424.0
47256.0
46632.0
46546.0
46372.0
47948.0
49832.0
50534.0
50190.0
49818.0
50116.0
52034.0
54504.0
54274.0
52562.0
51838.0
52698.0
56872.0
61444.0
62798.0
62552.0
60478.0
57970.0
57040.0
53754.0
49188.0
47464.0
47542.0
49702.0
51824.0
50730.0
49292.0
47268.0
44176.0
43620.0
43078.0
41248.0
42246.0
43896.0
43758.0
44728.0
46664.0
47888.0
49180.0
50822.0
52640.0
54600.0
55746.0
56118.0
58136.0
62538.0
66840.0
70306.0
73866.0
75682.0
74800.0
73714.0
71296.0
64176.0
56338.0
52938.0
51226.0
48940.0
48416.0
50284.0
54156.0
58650.0
60126.0
59136.0
59978.0
62426.0
63132.0
61028.0
56808.0
52398.0
50424.0
51146.0
53074.0
54402.0
52526.0
48480.0
45354.0
41056.0
36596.0
38806.0
45148.0
47856.0
47748.0
47436.0
46728.0
46824.0
48340.0
50800.0
53570.0
55110.0
55914.0
57604.0
59620.0
61768.0
64562.0
67396.0
70744.0
75376.0
80276.0
85184.0
90640.0
97048.0
105580.0
115514.0
124074.0
130954.0
138182.0
147122.0
156668.0
165492.0
176580.0
193662.0
217728.0
251770.0
301000.0
372194.0
477452.0
632422.0
849658.0
1131772.0
1462338.0
1787430.0
2010134.0
2047140.0
1898478.0
1632782.0
1327702.0
1041386.0
803302.0
617852.0
479868.0
380904.0
312760.0
268102.0
233518.0
199632.0
173242.0
158656.0
146618.0
133570.0
123924.0
117304.0
113694.0
114012.0
114966.0
116044.0
116968.0
114264.0
109886.0
106852.0
104402.0
103106.0
101052.0
96644.0
94050.0
92986.0
90874.0
92774.0
99956.0
105012.0
105988.0
107158.0
110252.0
116356.0
126232.0
137616.0
149736.0
163636.0
178292.0
191864.0
202062.0
209972.0
222588.0
243000.0
268216.0
298610.0
340044.0
399854.0
484206.0
603144.0
775618.0
1025350.0
1378760.0
1857008.0
2459934.0
3138974.0
3745952.0
4066980.0
3991246.0
3591454.0
3020718.0
2413156.0
1861936.0
1415444.0
1080562.0
838056.0
666470.0
549704.0
466276.0
399634.0
347006.0
305894.0
273864.0
250732.0
232274.0
215668.0
200532.0
186502.0
176920.0
171830.0
166946.0
163418.0
161912.0
159078.0
155294.0
151452.0
147240.0
144932.0
143640.0
140092.0
135144.0
129650.0
124666.0
123362.0
123812.0
122922.0
122558.0
122312.0
121906.0
124666.0
128340.0
130608.0
136670.0
146716.0
154500.0
159176.0
163640.0
170050.0
180404.0
195084.0
212976.0
233264.0
259594.0
303258.0
374398.0
476440.0
616806.0
809936.0
1064918.0
1374188.0
1698204.0
1953816.0
2049028.0
1953446.0
1718356.0
1423772.0
1130722.0
875594.0
673778.0
523436.0
415160.0
338428.0
283578.0
243216.0
213286.0
191776.0
174906.0
159852.0
149292.0
144914.0
142268.0
137162.0
130286.0
124338.0
120064.0
115936.0
111548.0
108596.0
106676.0
103386.0
99054.0
95244.0
92544.0
91726.0
90254.0
85876.0
82772.0
81478.0
78204.0
75022.0
72640.0
70402.0
72528.0
75964.0
73598.0
68540.0
65660.0
65406.0
66470.0
66384.0
67152.0
70802.0
72002.0
67696.0
60916.0
54614.0
50680.0
48218.0
45120.0
43968.0
46766.0
48494.0
46172.0
44636.0
45512.0
44356.0
40940.0
39624.0
42416.0
45914.0
45352.0
43570.0
45272.0
46734.0
45172.0
43810.0
43124.0
41732.0
40152.0
38324.0
35934.0
34318.0
34442.0
34528.0
33260.0
32398.0
33484.0
36482.0
39142.0
38490.0
36542.0
36394.0
37464.0
39986.0
42640.0
42724.0
42270.0
41470.0
38236.0
36852.0
38240.0
35920.0
31676.0
32018.0
34604.0
36150.0
37314.0
37936.0
40670.0
45942.0
47050.0
43842.0
41198.0
38508.0
37036.0
37160.0
34040.0
30350.0
30502.0
29412.0
24990.0
22080.0
22362.0
25026.0
29518.0
33178.0
34482.0
36148.0
38572.0
38828.0
38126.0
37610.0
33888.0
27744.0
24568.0
25896.0
28518.0
30130.0
31428.0
30664.0
25812.0
21910.0
22186.0
23590.0
25868.0
28546.0
28444.0
26706.0
25776.0
25338.0
25032.0
23878.0
20222.0
15252.0
13336.0
16518.0
20918.0
22490.0
21604.0
19832.0
19250.0
21982.0
24990.0
23886.0
20868.0
19508.0
20832.0
24868.0
26876.0
26366.0
30628.0
34638.0
31092.0
29254.0
30952.0
28990.0
28020.0
28738.0
25166.0
21176.0
19182.0
16208.0
14296.0
15630.0
17636.0
16882.0
14924.0
16366.0
19432.0
21570.0
25700.0
30242.0
31044.0
29760.0
26600.0
20144.0
16044.0
17772.0
18858.0
17380.0
17708.0
17852.0
17132.0
20074.0
23784.0
23338.0
21588.0
21720.0
22544.0
23188.0
24766.0
25472.0
21984.0
17152.0
14656.0
13944.0
15078.0
16928.0
17328.0
16776.0
16960.0
19842.0
22632.0
21412.0
19926.0
18670.0
14720.0
12620.0
13252.0
13276.0
14398.0
16118.0
17340.0
19986.0
23022.0
24818.0
24874.0
24378.0
25828.0
27374.0
26866.0
24742.0
21258.0
19930.0
21392.0
20890.0
19582.0
20698.0
21496.0
19028.0
15584.0
15506.0
16998.0
15952.0
13920.0
11386.0
8782.0
10206.0
13918.0
15422.0
15688.0
17070.0
20352.0
23754.0
25628.0
25976.0
24288.0
23156.0
21332.0
12306.0
3172.0
3230.0
6498.0
10212.0
15938.0
19396.0
20394.0
20118.0
19092.0
20354.0
19354.0
14040.0
13944.0
18982.0
20474.0
18762.0
18518.0
21428.0
24508.0
23642.0
20332.0
16792.0
14222.0
14892.0
16584.0
17354.0
18598.0
18076.0
15982.0
15884.0
16176.0
14538.0
10636.0
6544.0
8088.0
13560.0
14856.0
11988.0
10708.0
14036.0
18834.0
20138.0
20818.0
23778.0
24824.0
23722.0
25168.0
31104.0
38172.0
40162.0
37604.0
35080.0
32962.0
32370.0
32186.0
27520.0
20950.0
17368.0
15706.0
14184.0
12092.0
10760.0
12310.0
14830.0
16254.0
17374.0
18506.0
17678.0
13404.0
9168.0
7576.0
6004.0
5608.0
9508.0
14908.0
18104.0
18534.0
17720.0
16028.0
11146.0
5130.0
3194.0
5434.0
9944.0
15896.0
20790.0
21918.0
19942.0
17402.0
13398.0
8168.0
6696.0
7708.0
6190.0
4514.0
4816.0
6138.0
9224.0
12834.0
15012.0
15344.0
13866.0
12268.0
10288.0
7060.0
5728.0
7414.0
9396.0
9926.0
9876.0
11290.0
12330.0
10950.0
9802.0
8282.0
6172.0
9298.0
16602.0
21186.0
22372.0
21046.0
17614.0
15432.0
14466.0
10716.0
5776.0
4532.0
5674.0
6862.0
9550.0
11418.0
10322.0
10526.0
12854.0
13428.0
12414.0
12120.0
12414.0
11786.0
10192.0
8766.0
8428.0
11004.0
14944.0
15034.0
12616.0
12544.0
14046.0
14674.0
13702.0
12220.0
12110.0
13278.0
16214.0
20268.0
21560.0
20280.0
19338.0
18464.0
17194.0
16244.0
16646.0
17330.0
15616.0
13940.0
14644.0
14464.0
14140.0
16304.0
17586.0
16282.0
15240.0
15196.0
15886.0
19366.0
24988.0
26278.0
21300.0
16988.0
16180.0
14466.0
11462.0
11872.0
17030.0
23256.0
27228.0
28200.0
26568.0
23178.0
19282.0
17496.0
18128.0
16910.0
14802.0
16778.0
18920.0
16416.0
13564.0
13764.0
14266.0
12570.0
9964.0
8384.0
7784.0
8884.0
10984.0
11044.0
9976.0
9546.0
9028.0
8880.0
8260.0
7698.0
10510.0
13704.0
13298.0
11868.0
10728.0
9626.0
9586.0
8554.0
4970.0
2260.0
3082.0
6008.0
8880.0
9552.0
7266.0
6568.0
10460.0
14380.0
16054.0
18180.0
20822.0
21976.0
20066.0
16308.0
14512.0
14676.0
15254.0
16844.0
17718.0
16092.0
12640.0
8166.0
6000.0
10014.0
18090.0
24442.0
26608.0
27202.0
29620.0
34168.0
37354.0
35874.0
32800.0
32386.0
32672.0
32350.0
32494.0
31432.0
30282.0
32610.0
35762.0
34998.0
30956.0
26430.0
22800.0
20678.0
19172.0
17078.0
15944.0
17294.0
19398.0
19144.0
16034.0
14642.0
16410.0
16154.0
15628.0
19172.0
21464.0
20622.0
19966.0
18310.0
18448.0
21780.0
21502.0
19786.0
23242.0
27022.0
27574.0
28980.0
32410.0
36184.0
38500.0
37888.0
36586.0
37280.0
38878.0
41110.0
45590.0
51414.0
56522.0
59776.0
61014.0
62514.0
65340.0
67196.0
67932.0
68366.0
66922.0
63996.0
61946.0
61502.0
62350.0
62608.0
60372.0
57648.0
56944.0
56862.0
55338.0
53010.0
51900.0
53312.0
56868.0
60678.0
61566.0
58106.0
54056.0
52470.0
51424.0
50958.0
52050.0
51858.0
50014.0
48640.0
47300.0
46432.0
46310.0
44986.0
43278.0
43678.0
44582.0
42268.0
37340.0
33668.0
32408.0
33194.0
34190.0
31528.0
26648.0
23992.0
25210.0
31842.0
39542.0
41946.0
44022.0
50058.0
55900.0
61422.0
67880.0
73046.0
76762.0
79674.0
81758.0
83906.0
86384.0
88972.0
91582.0
92854.0
91580.0
90146.0
89896.0
87654.0
84822.0
85006.0
83378.0
76728.0
70858.0
70080.0
71996.0
72212.0
71754.0
72900.0
71766.0
67874.0
65286.0
64838.0
67772.0
70898.0
69158.0
68096.0
70002.0
68718.0
66052.0
66612.0
69130.0
70786.0
69324.0
65440.0
61924.0
60584.0
60676.0
59892.0
61854.0
69748.0
77034.0
82936.0
95514.0
114524.0
133860.0
151212.0
166408.0
179094.0
187886.0
188892.0
177824.0
158248.0
140108.0
126486.0
114340.0
101618.0
88128.0
77702.0
72112.0
67896.0
64912.0
63446.0
62048.0
62828.0
65096.0
65408.0
66584.0
71698.0
74986.0
70638.0
65428.0
67698.0
73306.0
78832.0
85558.0
87910.0
82698.0
74304.0
65222.0
57820.0
53950.0
52362.0
52618.0
53322.0
53364.0
53944.0
53634.0
52392.0
53114.0
54528.0
55258.0
56422.0
56052.0
53624.0
52864.0
54128.0
54648.0
54536.0
55772.0
60046.0
67398.0
73612.0
75560.0
77874.0
84570.0
93396.0
104622.0
119726.0
135644.0
152096.0
170610.0
188684.0
204062.0
211100.0
204166.0
191226.0
178726.0
160676.0
138218.0
117880.0
99860.0
85344.0
75616.0
69792.0
66784.0
62282.0
56342.0
52636.0
49296.0
47206.0
47998.0
48364.0
50150.0
52432.0
48768.0
43578.0
41874.0
40234.0
40048.0
42228.0
42302.0
42002.0
44716.0
46952.0
46732.0
46194.0
44382.0
41594.0
42530.0
44956.0
43248.0
40562.0
39512.0
37738.0
36164.0
34918.0
32636.0
31594.0
33032.0
36350.0
40738.0
43324.0
42882.0
41104.0
40500.0
43502.0
46924.0
46072.0
44600.0
45384.0
44370.0
42082.0
42192.0
43528.0
45788.0
49884.0
53106.0
54212.0
55014.0
55702.0
55182.0
53910.0
53878.0
54186.0
51230.0
46804.0
44940.0
43478.0
40588.0
39256.0
40446.0
42542.0
45440.0
49298.0
52478.0
54192.0
56378.0
59408.0
61200.0
62582.0
65746.0
68896.0
69186.0
66874.0
63446.0
61412.0
64628.0
72184.0
77946.0
78640.0
75444.0
71742.0
70378.0
69414.0
67478.0
67094.0
68208.0
70906.0
76884.0
83646.0
90488.0
100540.0
113478.0
129294.0
149818.0
172844.0
195202.0
214144.0
224184.0
223432.0
216066.0
202466.0
180028.0
152838.0
127886.0
109086.0
97854.0
90512.0
82512.0
75334.0
70690.0
67480.0
64516.0
60132.0
55440.0
54458.0
56958.0
58054.0
55872.0
54394.0
55292.0
56320.0
58384.0
60188.0
57664.0
53720.0
50744.0
47950.0
49274.0
54510.0
58620.0
61632.0
63134.0
61902.0
60400.0
60238.0
61722.0
63338.0
63266.0
64750.0
68810.0
72788.0
78414.0
84420.0
86148.0
86750.0
88384.0
86394.0
81640.0
78814.0
78480.0
80370.0
83276.0
86444.0
93772.0
106432.0
120926.0
136996.0
155938.0
177992.0
201492.0
219552.0
227414.0
227116.0
220420.0
207898.0
190356.0
168874.0
146866.0
127236.0
112274.0
103392.0
97072.0
91508.0
88202.0
84830.0
80738.0
76986.0
71676.0
67254.0
67520.0
71502.0
78206.0
84546.0
89344.0
99420.0
116230.0
133684.0
150188.0
166852.0
184452.0
201238.0
209648.0
207404.0
199974.0
186844.0
165392.0
140894.0
119260.0
102120.0
89848.0
81392.0
75112.0
70350.0
67122.0
65010.0
61110.0
55430.0
54746.0
60152.0
64880.0
67246.0
67662.0
65988.0
65942.0
64818.0
58764.0
57494.0
64428.0
69238.0
71154.0
73238.0
70222.0
63832.0
62588.0
66080.0
68814.0
69272.0
67698.0
64996.0
63410.0
61796.0
58682.0
58446.0
61642.0
63518.0
64764.0
66032.0
66460.0
69278.0
73756.0
76702.0
77674.0
75704.0
75642.0
81578.0
87698.0
94088.0
105622.0
119594.0
132812.0
145040.0
160034.0
179978.0
196610.0
206972.0
213502.0
210168.0
198412.0
185366.0
169438.0
153012.0
138736.0
122766.0
107346.0
95416.0
86972.0
84480.0
85068.0
82808.0
77564.0
73934.0
75138.0
76044.0
72644.0
69618.0
68320.0
68218.0
70954.0
73740.0
75500.0
77872.0
79112.0
79344.0
79406.0
77968.0
76032.0
75246.0
76270.0
79326.0
83626.0
87686.0
88046.0
83938.0
80382.0
79394.0
79286.0
79954.0
80466.0
79456.0
77112.0
74330.0
73396.0
75222.0
76824.0
76290.0
75592.0
75434.0
74322.0
72790.0
70234.0
65370.0
62482.0
62904.0
62022.0
61728.0
65276.0
68958.0
71052.0
72688.0
73464.0
74024.0
74682.0
76180.0
81834.0
89720.0
93070.0
94414.0
101482.0
112314.0
123934.0
139362.0
156768.0
172900.0
187142.0
195728.0
199182.0
201192.0
199316.0
193836.0
188638.0
183620.0
176980.0
166978.0
157290.0
153138.0
149434.0
142472.0
136304.0
131580.0
128582.0
128434.0
130706.0
134888.0
135090.0
129770.0
126938.0
125838.0
123254.0
123476.0
123964.0
121344.0
120292.0
122038.0
125070.0
128762.0
130696.0
130454.0
128910.0
126764.0
126858.0
129602.0
131918.0
132582.0
132432.0
132642.0
133730.0
135126.0
137164.0
140486.0
144150.0
149058.0
157006.0
166064.0
177160.0
195138.0
217670.0
240284.0
263552.0
286454.0
309628.0
335758.0
361246.0
382504.0
396170.0
394264.0
377092.0
354080.0
329166.0
301272.0
272200.0
247020.0
227110.0
209762.0
196158.0
187260.0
180012.0
173640.0
168352.0
165022.0
163862.0
160318.0
156094.0
156192.0
155532.0
153484.0
155534.0
156928.0
153332.0
147726.0
142588.0
141582.0
143930.0
143454.0
142140.0
144436.0
146510.0
145936.0
147404.0
152608.0
155626.0
153862.0
153180.0
155910.0
158298.0
160668.0
166252.0
176128.0
189674.0
202836.0
211214.0
216650.0
223804.0
235224.0
251332.0
269590.0
287300.0
304328.0
319472.0
331532.0
342306.0
351136.0
352470.0
343426.0
328044.0
309376.0
284934.0
257238.0
233878.0
214964.0
197878.0
182812.0
167598.0
153790.0
145356.0
138974.0
132144.0
125464.0
117526.0
112490.0
114586.0
118186.0
119610.0
121238.0
122622.0
122368.0
121456.0
120366.0
118866.0
118174.0
119442.0
120190.0
117858.0
114298.0
111208.0
108682.0
108156.0
109604.0
111664.0
113792.0
114302.0
113824.0
115632.0
118546.0
120944.0
124080.0
125944.0
125726.0
125596.0
124240.0
122542.0
123174.0
123948.0
125192.0
128172.0
131390.0
138568.0
149244.0
155712.0
160812.0
170396.0
182352.0
196922.0
214142.0
232074.0
254086.0
280014.0
304614.0
326850.0
343408.0
347118.0
338452.0
323540.0
303770.0
277642.0
248412.0
221382.0
198128.0
180392.0
169504.0
160680.0
151158.0
144902.0
141990.0
139712.0
138314.0
135672.0
131848.0
132798.0
137728.0
140070.0
138656.0
136792.0
137720.0
139670.0
139050.0
137826.0
135552.0
130784.0
129412.0
130746.0
127994.0
122936.0
118972.0
117934.0
120560.0
121664.0
120670.0
121816.0
123718.0
125156.0
126824.0
130342.0
137702.0
143710.0
145634.0
147458.0
146314.0
142062.0
141954.0
144380.0
144198.0
141316.0
137264.0
136798.0
141952.0
147468.0
149212.0
148654.0
150864.0
158038.0
167132.0
177232.0
188358.0
198270.0
207238.0
214224.0
215244.0
212570.0
210362.0
204462.0
191584.0
179082.0
172818.0
167936.0
159726.0
149908.0
141756.0
138616.0
140394.0
141782.0
140616.0
138912.0
136186.0
132320.0
129162.0
126062.0
123102.0
120994.0
116618.0
111916.0
113074.0
115178.0
112098.0
109054.0
108168.0
105978.0
103860.0
103720.0
106082.0
110884.0
113206.0
110204.0
107558.0
109828.0
113428.0
113792.0
112600.0
113176.0
114886.0
116270.0
116900.0
116092.0
114228.0
113326.0
113774.0
112466.0
108918.0
106596.0
103990.0
99118.0
95970.0
94346.0
92034.0
91934.0
92568.0
91390.0
92612.0
97028.0
100474.0
101106.0
100142.0
100718.0
102434.0
102906.0
104112.0
105414.0
103998.0
101096.0
95910.0
90522.0
91864.0
96944.0
101044.0
106174.0
107080.0
100968.0
97834.0
99962.0
100372.0
97858.0
95208.0
95962.0
100602.0
104116.0
104756.0
105204.0
106516.0
107070.0
104008.0
99430.0
97954.0
97810.0
96766.0
95100.0
91910.0
90738.0
93844.0
94624.0
90826.0
88116.0
88430.0
90496.0
94708.0
99408.0
100060.0
96428.0
93116.0
92560.0
94572.0
96594.0
95362.0
93048.0
91384.0
88252.0
86132.0
87770.0
91870.0
96926.0
100542.0
103626.0
106726.0
104472.0
100158.0
101642.0
105460.0
107854.0
109864.0
111254.0
111884.0
111090.0
111964.0
116104.0
115974.0
112718.0
113200.0
112322.0
108684.0
108240.0
110466.0
113316.0
115390.0
116414.0
117208.0
113508.0
105930.0
101580.0
99514.0
95932.0
91450.0
88554.0
89170.0
90266.0
91104.0
94976.0
97686.0
96010.0
94986.0
96372.0
97844.0
98076.0
97640.0
98280.0
99522.0
100256.0
99742.0
98098.0
98538.0
99444.0
96888.0
95240.0
95940.0
95134.0
96222.0
100650.0
102394.0
100346.0
97360.0
94118.0
92112.0
92332.0
93164.0
95318.0
100226.0
104384.0
105372.0
105814.0
108138.0
113134.0
117444.0
115574.0
109128.0
103692.0
102076.0
103406.0
103008.0
101018.0
102192.0
105394.0
108704.0
111842.0
112160.0
111320.0
113254.0
116088.0
115038.0
109320.0
105212.0
105884.0
106794.0
107060.0
107032.0
105582.0
106126.0
108134.0
108120.0
107304.0
104690.0
101386.0
101344.0
101448.0
101476.0
104584.0
105154.0
99700.0
93558.0
91124.0
90698.0
86686.0
81510.0
84060.0
89686.0
88368.0
84992.0
86760.0
89628.0
89502.0
88356.0
87834.0
88094.0
89520.0
90588.0
89294.0
86670.0
84774.0
84634.0
85584.0
84286.0
80366.0
79418.0
82456.0
84330.0
86048.0
90558.0
93128.0
91660.0
90216.0
89092.0
87400.0
85686.0
81860.0
77624.0
78188.0
80252.0
78824.0
78504.0
81098.0
81524.0
81918.0
85512.0
88404.0
91316.0
96172.0
98522.0
98150.0
98196.0
100488.0
107608.0
115866.0
120318.0
123412.0
124660.0
120988.0
114388.0
108130.0
104028.0
99800.0
93602.0
89710.0
88336.0
85888.0
82434.0
77460.0
72786.0
70402.0
68308.0
69910.0
74760.0
73904.0
69864.0
68198.0
66166.0
66398.0
69636.0
69988.0
69254.0
69456.0
68054.0
67628.0
68868.0
68058.0
66162.0
66338.0
69498.0
73678.0
75322.0
75314.0
76758.0
78770.0
79330.0
78122.0
76988.0
77574.0
77054.0
74174.0
72004.0
70620.0
70402.0
73514.0
77584.0
80620.0
82026.0
79492.0
76386.0
77470.0
80686.0
84182.0
87678.0
89804.0
90476.0
89826.0
90170.0
93496.0
95528.0
94460.0
92896.0
89184.0
83478.0
79200.0
75174.0
70542.0
66466.0
61364.0
55490.0
52406.0
54396.0
59608.0
61316.0
57820.0
56064.0
56368.0
53836.0
50902.0
48176.0
43304.0
40810.0
41522.0
40970.0
41132.0
42150.0
40184.0
38516.0
39864.0
41172.0
42034.0
42362.0
41054.0
40432.0
39948.0
36600.0
34320.0
37230.0
41616.0
43966.0
45616.0
48862.0
52426.0
52058.0
49508.0
49414.0
48904.0
47004.0
47966.0
49620.0
48906.0
48086.0
47904.0
46860.0
44622.0
43550.0
44112.0
42468.0
40770.0
43746.0
48330.0
50514.0
48070.0
43166.0
42814.0
44352.0
43100.0
42722.0
41186.0
36868.0
33946.0
31550.0
31320.0
33434.0
31494.0
30032.0
33850.0
36346.0
36836.0
36632.0
32608.0
27232.0
23278.0
20148.0
19476.0
22060.0
25646.0
27330.0
25920.0
22492.0
18940.0
16826.0
16036.0
16958.0
20016.0
22506.0
25338.0
29910.0
29512.0
23536.0
20278.0
20700.0
22468.0
25704.0
27392.0
25564.0
23426.0
24010.0
25174.0
23430.0
20554.0
19258.0
19332.0
19722.0
17060.0
12376.0
12814.0
16680.0
17324.0
16690.0
16896.0
16632.0
17336.0
18128.0
17476.0
19354.0
23766.0
24196.0
19398.0
13908.0
11222.0
12036.0
14300.0
15586.0
14950.0
13540.0
13776.0
13924.0
12232.0
13298.0
17874.0
21272.0
23254.0
24290.0
23618.0
22708.0
20968.0
17196.0
13652.0
12078.0
11246.0
10394.0
11182.0
13406.0
15588.0
18854.0
20998.0
20086.0
20386.0
20618.0
18294.0
18596.0
20006.0
17734.0
15796.0
16358.0
16690.0
15578.0
14058.0
13236.0
10722.0
7958.0
10340.0
13932.0
14352.0
14632.0
14164.0
11668.0
8606.0
4666.0
2020.0
3224.0
5798.0
6126.0
3952.0
3164.0
4622.0
3912.0
890.0
270.0
4442.0
9218.0
8094.0
4536.0
5064.0
6854.0
8026.0
9890.0
10770.0
10826.0
10306.0
10054.0
13826.0
17996.0
16942.0
14490.0
13784.0
12938.0
11782.0
11526.0
12720.0
13466.0
12588.0
13132.0
14958.0
15314.0
16650.0
19024.0
16944.0
12260.0
12642.0
17096.0
18772.0
16992.0
14762.0
12628.0
11606.0
13266.0
15188.0
13140.0
7802.0
4328.0
4338.0
6406.0
11530.0
16986.0
17464.0
15882.0
15034.0
11898.0
9276.0
9948.0
9130.0
6866.0
7998.0
11748.0
13996.0
11852.0
6570.0
3106.0
2584.0
1726.0
-160.0
-1260.0
-1296.0
96.0
4186.0
8646.0
10800.0
12366.0
13076.0
11892.0
11336.0
11194.0
10964.0
11862.0
11456.0
10698.0
12044.0
12380.0
12752.0
14146.0
12928.0
13102.0
16536.0
16800.0
15132.0
15300.0
16060.0
16776.0
16538.0
18064.0
23362.0
24446.0
19376.0
16860.0
18026.0
17692.0
14106.0
9412.0
6688.0
5102.0
3770.0
4762.0
6280.0
6222.0
6542.0
6578.0
5322.0
6398.0
11328.0
15938.0
16724.0
15128.0
13020.0
9666.0
6824.0
7202.0
8478.0
9074.0
10488.0
11116.0
10192.0
9508.0
8096.0
6160.0
5498.0
4580.0
3026.0
2100.0
1842.0
3078.0
4722.0
4882.0
5148.0
6478.0
8120.0
9012.0
8298.0
7788.0
7962.0
8992.0
12398.0
12590.0
8062.0
8988.0
14688.0
16704.0
16192.0
13696.0
8970.0
6576.0
6766.0
7438.0
7048.0
3710.0
1084.0
2136.0
4218.0
6512.0
8162.0
7490.0
6176.0
5388.0
5872.0
8662.0
10444.0
8530.0
6584.0
7824.0
10426.0
11964.0
11984.0
11144.0
10510.0
10044.0
9070.0
8402.0
8646.0
8894.0
7706.0
4958.0
4186.0
6934.0
8018.0
5414.0
3218.0
1670.0
-1314.0
-2686.0
936.0
6884.0
11832.0
15828.0
17182.0
14382.0
11190.0
11042.0
12788.0
12702.0
10336.0
10856.0
13794.0
14098.0
14248.0
15090.0
14298.0
15830.0
19028.0
20804.0
24750.0
27752.0
24238.0
17898.0
11892.0
8112.0
7804.0
6920.0
4822.0
3642.0
1976.0
662.0
1058.0
2178.0
4558.0
7364.0
7104.0
2490.0
-1806.0
-272.0
3186.0
2734.0
1800.0
3426.0
5464.0
7232.0
8612.0
8258.0
5982.0
4500.0
5180.0
4350.0
2386.0
3242.0
4034.0
3304.0
3196.0
1254.0
-90.0
4276.0
9420.0
10644.0
8936.0
5458.0
4438.0
7866.0
11046.0
10796.0
7610.0
3856.0
1760.0
572.0
922.0
4498.0
8616.0
10102.0
8696.0
6394.0
7062.0
9698.0
8236.0
3402.0
1638.0
3572.0
5706.0
6718.0
6248.0
5360.0
6420.0
8648.0
8952.0
6552.0
4150.0
3730.0
3114.0
2962.0
6118.0
7558.0
6004.0
9116.0
13376.0
10674.0
6212.0
6140.0
9368.0
12558.0
12232.0
10044.0
9136.0
7376.0
3178.0
-1864.0
-3988.0
492.0
7430.0
9738.0
8640.0
8504.0
8346.0
6188.0
3552.0
1276.0
-58.0
2008.0
5296.0
5758.0
4676.0
3506.0
2948.0
2554.0
-784.0
-4098.0
-3712.0
-3158.0
-1912.0
854.0
-128.0
-3710.0
-3734.0
578.0
4836.0
4780.0
3268.0
5096.0
8516.0
9156.0
5280.0
1844.0
3220.0
4676.0
5412.0
8266.0
8960.0
7964.0
9474.0
10970.0
10704.0
8500.0
5210.0
4584.0
6350.0
8976.0
10940.0
8810.0
7408.0
12186.0
17096.0
18070.0
17528.0
15930.0
13930.0
12472.0
10044.0
5924.0
1356.0
-3440.0
-7572.0
-7172.0
-2274.0
1592.0
2080.0
1392.0
2886.0
6654.0
8734.0
10136.0
13034.0
13058.0
9994.0
7300.0
4518.0
3540.0
5198.0
6060.0
7548.0
12326.0
17342.0
17942.0
13048.0
6982.0
4064.0
3920.0
5068.0
5826.0
4064.0
874.0
-28.0
2010.0
3336.0
2698.0
3362.0
5814.0
6752.0
5706.0
4824.0
4034.0
3522.0
6246.0
11276.0
14880.0
17576.0
18780.0
16148.0
12004.0
8296.0
4934.0
3134.0
2488.0
1924.0
1700.0
2368.0
3486.0
2570.0
760.0
1820.0
4012.0
5498.0
7494.0
10210.0
13732.0
14560.0
10030.0
5622.0
4322.0
4212.0
5728.0
7928.0
8986.0
8926.0
8176.0
7634.0
6010.0
2634.0
1044.0
2566.0
4884.0
4618.0
1034.0
410.0
4594.0
6138.0
3908.0
2432.0
1548.0
1616.0
3846.0
5540.0
6556.0
9112.0
10814.0
10680.0
10804.0
9580.0
7492.0
7926.0
10684.0
15280.0
18342.0
15760.0
11902.0
8864.0
5400.0
5012.0
5272.0
3128.0
2430.0
3010.0
5786.0
10460.0
9818.0
6944.0
7190.0
6496.0
6128.0
6178.0
2404.0
-496.0
1060.0
3724.0
3562.0
-1142.0
-3856.0
-654.0
1652.0
1308.0
1706.0
2846.0
3846.0
2980.0
2142.0
5098.0
8022.0
7846.0
7892.0
8062.0
5872.0
3030.0
2070.0
2212.0
2056.0
1984.0
2232.0
3388.0
5508.0
5246.0
1468.0
-992.0
1658.0
7140.0
9612.0
8346.0
9134.0
11190.0
9070.0
6704.0
7146.0
5158.0
3284.0
6292.0
8292.0
7986.0
9836.0
11480.0
12428.0
13470.0
11048.0
7786.0
6620.0
4318.0
1972.0
1402.0
2160.0
4902.0
6194.0
5084.0
5014.0
4134.0
2110.0
762.0
-1892.0
-3846.0
-3062.0
-2042.0
-264.0
1354.0
344.0
-228.0
2316.0
6602.0
9020.0
7302.0
6024.0
7832.0
8166.0
5490.0
302.0
-6552.0
-9382.0
-7374.0
-5400.0
-1468.0
5352.0
7910.0
4218.0
-264.0
-1836.0
-366.0
2328.0
5400.0
8614.0
10424.0
10938.0
10514.0
9598.0
11154.0
12858.0
10012.0
6182.0
3416.0
-594.0
-3238.0
-2924.0
-1832.0
-964.0
-802.0
10.0
1144.0
-952.0
-3894.0
-3374.0
-2068.0
-3118.0
-4898.0
-4280.0
-734.0
2252.0
2210.0
1538.0
2352.0
3562.0
5892.0
9408.0
9434.0
6846.0
6752.0
6150.0
3210.0
2392.0
3946.0
6664.0
9396.0
9174.0
7206.0
5470.0
2740.0
-1804.0
-6604.0
-6440.0
-650.0
5168.0
10120.0
12122.0
8164.0
4640.0
3926.0
1642.0
114.0
1482.0
3138.0
3706.0
4154.0
6604.0
8372.0
6626.0
5740.0
6646.0
6596.0
6496.0
6044.0
6502.0
9020.0
8542.0
5998.0
6200.0
4484.0
-752.0
-3236.0
-2222.0
352.0
2558.0
-64.0
-4278.0
-2240.0
3374.0
6390.0
7756.0
10800.0
15084.0
15870.0
12522.0
9218.0
5074.0
1648.0
4404.0
8500.0
8746.0
7534.0
4958.0
2950.0
3712.0
3530.0
1734.0
-182.0
-1690.0
-1198.0
-248.0
798.0
2794.0
4864.0
10862.0
18114.0
17942.0
16484.0
18712.0
16942.0
11068.0
5236.0
1280.0
3284.0
8694.0
11556.0
11470.0
8588.0
4952.0
3442.0
2214.0
148.0
-804.0
-232.0
-356.0
-2198.0
-2184.0
728.0
2196.0
2816.0
5216.0
5928.0
3950.0
4054.0
7540.0
10538.0
9998.0
8166.0
8080.0
7182.0
4812.0
4386.0
3770.0
2770.0
6470.0
10556.0
9886.0
8234.0
5548.0
3128.0
6270.0
9104.0
6072.0
2416.0
650.0
682.0
1312.0
-1624.0
-5216.0
-4418.0
-2110.0
-740.0
472.0
3078.0
8816.0
13108.0
10954.0
7642.0
6740.0
3204.0
-980.0
1460.0
5372.0
2458.0
-1246.0
1260.0
3138.0
-2088.0
-7814.0
-7390.0
-4388.0
-1976.0
520.0
826.0
-1254.0
-2008.0
-654.0
1714.0
2676.0
1452.0
3136.0
7266.0
7348.0
5430.0
5668.0
6368.0
6778.0
5836.0
1748.0
-2662.0
-2356.0
2926.0
5758.0
3040.0
3374.0
7832.0
8108.0
6392.0
6460.0
4270.0
938.0
-788.0
-2486.0
-2978.0
-2152.0
-2010.0
-1238.0
204.0
594.0
-766.0
-4036.0
-5848.0
-3738.0
-328.0
2632.0
3174.0
204.0
-2108.0
-2316.0
-1428.0
2622.0
7158.0
7492.0
5970.0
5622.0
5794.0
5384.0
4228.0
2892.0
1330.0
186.0
904.0
3250.0
6468.0
7532.0
3472.0
-618.0
614.0
4528.0
7808.0
8772.0
7120.0
4930.0
2970.0
3646.0
8862.0
12962.0
13976.0
16484.0
18638.0
18024.0
16388.0
12342.0
8020.0
8044.0
8630.0
6574.0
4860.0
3856.0
2842.0
2274.0
726.0
-1736.0
-2962.0
-2330.0
-52.0
3502.0
6664.0
6806.0
3092.0
-654.0
194.0
4240.0
7238.0
9960.0
12860.0
10834.0
4756.0
1968.0
2214.0
2384.0
3726.0
5192.0
4792.0
2376.0
-1456.0
-3562.0
-2306.0
580.0
2286.0
212.0
-1434.0
1550.0
4072.0
4570.0
5694.0
5338.0
3562.0
1704.0
20.0
366.0
316.0
-1540.0
-1694.0
-982.0
-516.0
1390.0
4402.0
7706.0
8514.0
5452.0
1496.0
-2770.0
-5922.0
-6488.0
-7770.0
-8128.0
-4126.0
928.0
3606.0
1632.0
-3540.0
-5112.0
-2100.0
1044.0
1732.0
642.0
1426.0
2526.0
-376.0
-3726.0
-5272.0
-7440.0
-7644.0
-5042.0
-4156.0
-3942.0
-962.0
1408.0
1628.0
3014.0
2118.0
-3356.0
-5260.0
-2784.0
-3028.0
-2736.0
2442.0
5634.0
2100.0
-1574.0
-644.0
-4.0
-1334.0
-1878.0
-3466.0
-5062.0
-4010.0
-3132.0
-2436.0
-1488.0
-2016.0
-1582.0
-1102.0
-2956.0
-4450.0
-7190.0
-11910.0
-13392.0
-12022.0
-10120.0
-5604.0
860.0
3922.0
866.0
-2844.0
-2810.0
-3218.0
-5998.0
-7794.0
-5906.0
-666.0
1566.0
-2706.0
-7236.0
-7162.0
-3654.0
-58.0
2058.0
4220.0
4394.0
1770.0
1904.0
3784.0
2724.0
2566.0
6256.0
9028.0
7018.0
2782.0
506.0
44.0
-458.0
-1176.0
144.0
4652.0
6500.0
3186.0
726.0
-886.0
-3718.0
-4740.0
-4894.0
-5024.0
-4216.0
-5750.0
-10364.0
-14632.0
-14676.0
-10780.0
-9976.0
-11588.0
-9004.0
-4720.0
-1028.0
898.0
-1826.0
-2918.0
646.0
2070.0
-246.0
-5098.0
-9324.0
-9184.0
-8424.0
-7160.0
-3688.0
-2298.0
-956.0
1386.0
936.0
1736.0
2744.0
-1294.0
-4446.0
-2914.0
710.0
3804.0
2660.0
144.0
-876.0
-3706.0
-5166.0
-3578.0
-4472.0
-6258.0
-4864.0
-1982.0
-820.0
-3482.0
-7698.0
-9452.0
-6760.0
8.0
4438.0
2526.0
218.0
2540.0
8164.0
11654.0
10198.0
10094.0
13394.0
13020.0
8124.0
3474.0
1130.0
-326.0
-2928.0
-3878.0
-1962.0
-1016.0
-934.0
-1792.0
-4648.0
-4758.0
-1154.0
844.0
-1072.0
-4626.0
-5334.0
-4480.0
-6374.0
-6968.0
-4220.0
-1386.0
3034.0
5972.0
2588.0
-868.0
-1602.0
-4296.0
-7328.0
-8866.0
-10782.0
-10518.0
-6664.0
-3486.0
-1894.0
472.0
2226.0
2164.0
2630.0
3790.0
2462.0
-1394.0
-3180.0
-2644.0
-3788.0
-2190.0
4848.0
7512.0
5852.0
7762.0
7162.0
2218.0
1128.0
1202.0
-406.0
-814.0
-4016.0
-9812.0
-10952.0
-7774.0
-4260.0
-1688.0
-396.0
1610.0
4696.0
4726.0
1096.0
-1488.0
-1414.0
-240.0
1216.0
1208.0
928.0
3618.0
4930.0
1258.0
-2198.0
-3350.0
-4614.0
-6348.0
-7270.0
-5318.0
-2838.0
-3212.0
-3324.0
-2500.0
-2452.0
-1314.0
-1442.0
-3954.0
-3384.0
284.0
3706.0
7778.0
12370.0
13674.0
9262.0
3420.0
500.0
-700.0
642.0
2982.0
1452.0
114.0
890.0
-1706.0
-4900.0
-4614.0
-2196.0
2490.0
6878.0
8644.0
8910.0
5910.0
1500.0
1006.0
2484.0
1726.0
-1210.0
-3000.0
746.0
9132.0
15950.0
17870.0
16996.0
16276.0
16274.0
15480.0
11956.0
7966.0
7528.0
7268.0
4618.0
3616.0
2670.0
-236.0
-320.0
1888.0
2448.0
1920.0
802.0
-1718.0
-5392.0
-6556.0
-3036.0
-494.0
-1730.0
-3470.0
-4824.0
-4120.0
-1132.0
794.0
2554.0
5114.0
6596.0
5536.0
944.0
-2194.0
730.0
4438.0
4850.0
3126.0
880.0
722.0
2248.0
3454.0
3420.0
1044.0
-1272.0
-2566.0
-5418.0
-7404.0
-6100.0
-4008.0
-4018.0
-6388.0
-6922.0
-5758.0
-6870.0
-6746.0
-6130.0
-9658.0
-10208.0
-4668.0
-176.0
1716.0
2020.0
1200.0
228.0
-2056.0
-4496.0
-5960.0
-7178.0
-7414.0
-8610.0
-10688.0
-10964.0
-11434.0
-9012.0
-518.0
4810.0
3082.0
470.0
-316.0
1168.0
1872.0
-1066.0
-3574.0
-4266.0
-3550.0
-178.0
1120.0
-872.0
-368.0
2908.0
7570.0
11748.0
9836.0
3602.0
540.0
1870.0
3838.0
3918.0
4248.0
5896.0
5344.0
3768.0
3394.0
1074.0
-2400.0
-3664.0
-3024.0
-1398.0
-204.0
-88.0
-702.0
-1372.0
316.0
2094.0
1134.0
70.0
-3474.0
-8554.0
-7646.0
-5870.0
-7150.0
-5828.0
-6068.0
-9328.0
-9404.0
-8336.0
-6526.0
-2810.0
-840.0
1468.0
5048.0
6216.0
5740.0
3288.0
-1420.0
-4572.0
-4306.0
-1764.0
-1022.0
-4226.0
-8148.0
-10876.0
-10082.0
-5370.0
-2654.0
-2354.0
-1476.0
-1546.0
-1870.0
-2424.0
-5150.0
-8296.0
-9918.0
-6956.0
-200.0
320.0
-5314.0
-4616.0
2618.0
5874.0
2994.0
-24.0
460.0
2482.0
3162.0
2974.0
2212.0
-1104.0
-5060.0
-6102.0
-6764.0
-8384.0
-8362.0
-7366.0
-5538.0
-3712.0
-5102.0
-6218.0
-4752.0
-4498.0
-3728.0
-1740.0
-1908.0
-1340.0
1634.0
2294.0
-1042.0
-4410.0
-4730.0
-4752.0
-6250.0
-6794.0
-7260.0
-8228.0
-7404.0
-5336.0
-4440.0
-6984.0
-9326.0
-5086.0
350.0
1358.0
2340.0
2998.0
874.0
-1980.0
-3736.0
-1776.0
2196.0
3764.0
4214.0
3924.0
2334.0
-354.0
-6240.0
-10462.0
-7904.0
-3622.0
-116.0
1826.0
-594.0
-3554.0
-4348.0
-4460.0
-2444.0
704.0
2380.0
2166.0
64.0
-440.0
1934.0
1662.0
-2330.0
-5390.0
-6388.0
-7434.0
-7850.0
-4208.0
990.0
922.0
-2362.0
-3100.0
-3228.0
-4456.0
-4506.0
-3988.0
-3140.0
204.0
3794.0
3532.0
1720.0
2950.0
4984.0
2388.0
-3058.0
-5972.0
-7774.0
-11142.0
-12704.0
-11786.0
-12206.0
-12160.0
-8682.0
-5704.0
-5060.0
-3392.0
-1870.0
-3036.0
-3418.0
-494.0
2676.0
3166.0
1548.0
-66.0
-870.0
-1546.0
-2190.0
-1554.0
1318.0
4674.0
6496.0
7984.0
9718.0
10440.0
9702.0
6688.0
2536.0
-336.0
-3580.0
-6738.0
-5852.0
-3248.0
-2804.0
-2204.0
-322.0
-948.0
-5116.0
-8532.0
-8958.0
-8772.0
-8730.0
-6946.0
-3540.0
-1616.0
-2498.0
-3368.0
-3018.0
-1808.0
1058.0
2228.0
64.0
-460.0
-128.0
-2612.0
-5072.0
-5616.0
-5578.0
-6116.0
-7076.0
-7360.0
-9214.0
-11936.0
-10370.0
-7274.0
-6102.0
-4410.0
-3594.0
-3834.0
-3378.0
-5646.0
-9016.0
-7382.0
-2940.0
-700.0
-464.0
-824.0
-1230.0
1076.0
6704.0
9544.0
7444.0
4426.0
398.0
-3600.0
-3266.0
-1266.0
-1970.0
-2908.0
-984.0
1306.0
516.0
-1016.0
-492.0
-668.0
-3384.0
-6092.0
-6896.0
-7184.0
-7532.0
-4936.0
852.0
6478.0
9882.0
9030.0
5744.0
3654.0
-136.0
-4684.0
-4246.0
-2690.0
-4362.0
-4686.0
-1382.0
1636.0
1458.0
334.0
1016.0
2422.0
2652.0
696.0
-1336.0
-570.0
168.0
-560.0
-590.0
-202.0
1604.0
2454.0
-1518.0
-3208.0
-30.0
588.0
618.0
2730.0
3104.0
4532.0
7826.0
6128.0
-280.0
-5442.0
-7782.0
-6268.0
-434.0
3080.0
74.0
-2982.0
-2974.0
-3772.0
-4876.0
-5504.0
-7450.0
-8064.0
-5242.0
-1992.0
-76.0
-172.0
-3804.0
-7574.0
-7824.0
-8306.0
-8806.0
-5336.0
-3616.0
-4090.0
2494.0
11122.0
11816.0
8252.0
5610.0
4892.0
5922.0
6952.0
8484.0
10122.0
9152.0
5576.0
562.0
-4358.0
-8112.0
-10644.0
-10072.0
-7538.0
-7002.0
-7046.0
-5698.0
-5234.0
-6616.0
-7866.0
-8564.0
-10934.0
-12730.0
-9686.0
-5884.0
-4292.0
-638.0
2990.0
1710.0
-168.0
1576.0
2212.0
-1778.0
-5070.0
-5908.0
-9712.0
-13290.0
-10840.0
-7912.0
-7400.0
-5824.0
-6620.0
-11440.0
-12644.0
-8454.0
-6364.0
-8972.0
-12296.0
-14242.0
-14096.0
-11092.0
-7328.0
-4332.0
-524.0
3016.0
2592.0
-670.0
-2504.0
-3540.0
-5318.0
-5212.0
-4270.0
-5764.0
-6844.0
-6148.0
-6112.0
-4148.0
598.0
1568.0
-2890.0
-6748.0
-8050.0
-9466.0
-10900.0
-10998.0
-9038.0
-4720.0
-1248.0
-272.0
2166.0
6202.0
7632.0
5856.0
2750.0
1038.0
2094.0
2488.0
-784.0
-5372.0
-6570.0
-3750.0
-1372.0
-1080.0
-1662.0
-3450.0
-3916.0
-1452.0
670.0
2146.0
2716.0
-690.0
-4730.0
-4192.0
-2128.0
-4260.0
-9246.0
-10080.0
-5938.0
-3282.0
-4250.0
-6512.0
-8094.0
-6832.0
-3132.0
-146.0
-940.0
-6292.0
-11994.0
-14072.0
-12600.0
-8326.0
-3976.0
-1460.0
912.0
2754.0
4468.0
7348.0
7338.0
3770.0
1512.0
898.0
236.0
-192.0
500.0
2580.0
3380.0
2216.0
1360.0
-126.0
-2896.0
-5798.0
-8642.0
-10800.0
-12054.0
-10518.0
-5580.0
-3198.0
-4038.0
-3512.0
-3592.0
-4058.0
-2218.0
-770.0
462.0
2178.0
540.0
-3526.0
-5798.0
-5824.0
-5416.0
-4818.0
-2092.0
