# Supplementary material for: The effect of hepatopancreas homogenate of the Red king crab on HA-based filler
Source: PeerJ. 2020 Feb 12;8:e8579. doi: 10.7717/peerj.8579 (PMC7023832; doi:10.7717/peerj.8579)
Supplement: Supplemental Information 3 — Raw data from NMR spectra of filler HA experiment. To plot the spectra use the multiplicator from Table S1. Spectral Region: LEFT = 9.001772643541111 ppm. RIGHT = 0.5040992680383022 ppm. [file peerj-08-8579-s003.zip › mm191003_N49.txt]

# File created = Tuesday, October 8, 2019 4:49:44 PM GMT+03:00
# Data set = mm191003  49  1  D:\Bruker\TOPSPIN  Admin
# Spectral Region:
# LEFT = 9.001772643541111 ppm. RIGHT = 0.5040992680383022 ppm.
#
# SIZE = 46446 ( = number of points)
#
# In the following ordering is from the 'left' to the 'right' limits!
# Lines beginning with '#' must be considered as comment lines.
#
-5646.0
-5068.0
-5924.0
-5296.0
-2214.0
-274.0
408.0
3246.0
7306.0
7324.0
4060.0
4080.0
5714.0
3956.0
2768.0
3778.0
3302.0
1244.0
-3634.0
-8520.0
-6792.0
-4390.0
-5938.0
-4382.0
-346.0
1042.0
-396.0
-3084.0
-2164.0
-698.0
-5598.0
-8666.0
-5484.0
-3296.0
-1808.0
-1694.0
-4328.0
-2720.0
-356.0
-4672.0
-8412.0
-7762.0
-6612.0
-3102.0
1156.0
-694.0
-6598.0
-8074.0
-3658.0
-274.0
-1906.0
-4896.0
-6172.0
-6632.0
-7032.0
-7090.0
-6236.0
-4372.0
-1780.0
1798.0
5146.0
6116.0
4420.0
-464.0
-7670.0
-12278.0
-12654.0
-12126.0
-11800.0
-11632.0
-12800.0
-14516.0
-14620.0
-12384.0
-9010.0
-5838.0
-2114.0
946.0
-1282.0
-6752.0
-8192.0
-7914.0
-11308.0
-13256.0
-10530.0
-8938.0
-9330.0
-7402.0
-3702.0
-1604.0
-1838.0
-2348.0
-2136.0
-2022.0
-2142.0
-2852.0
-3472.0
-3752.0
-6408.0
-8776.0
-6882.0
-4216.0
-910.0
3066.0
3304.0
4854.0
9658.0
8636.0
4102.0
2516.0
1096.0
200.0
1392.0
2024.0
1262.0
838.0
3306.0
7094.0
8484.0
8740.0
8166.0
6486.0
6696.0
7576.0
7298.0
7892.0
8454.0
7162.0
5198.0
4280.0
4036.0
3336.0
4060.0
5676.0
5028.0
4038.0
2872.0
782.0
2446.0
5082.0
2142.0
-3090.0
-6234.0
-6136.0
-5144.0
-7068.0
-6312.0
-1286.0
-2290.0
-7788.0
-9422.0
-8742.0
-6330.0
-3312.0
-3244.0
-1906.0
-156.0
-4294.0
-7066.0
-3268.0
-1518.0
-3788.0
-5128.0
-5578.0
-6720.0
-8672.0
-9238.0
-8260.0
-9430.0
-9710.0
-5310.0
-964.0
1148.0
1162.0
-1228.0
-1844.0
-1760.0
-4396.0
-5654.0
-6018.0
-8144.0
-8036.0
-6112.0
-4864.0
-1932.0
1196.0
474.0
-2460.0
-4656.0
-8660.0
-14900.0
-15510.0
-9536.0
-6426.0
-8246.0
-9912.0
-9128.0
-7104.0
-6702.0
-7152.0
-6504.0
-5980.0
-5114.0
-5304.0
-8444.0
-8542.0
-3546.0
-70.0
-174.0
-2344.0
-5718.0
-7422.0
-5764.0
-3054.0
-2366.0
-2522.0
142.0
4848.0
8416.0
9408.0
7496.0
5294.0
5660.0
6360.0
3758.0
-1742.0
-6172.0
-6476.0
-3448.0
160.0
1504.0
-230.0
-1360.0
808.0
1908.0
-1860.0
-6026.0
-6236.0
-4244.0
-2060.0
-2290.0
-7682.0
-14252.0
-16816.0
-15492.0
-11938.0
-9228.0
-9036.0
-9100.0
-9414.0
-10396.0
-9992.0
-9114.0
-8516.0
-6422.0
-4302.0
-4112.0
-4732.0
-5802.0
-6480.0
-3658.0
1180.0
2274.0
-14.0
-2578.0
-6654.0
-9678.0
-8958.0
-9994.0
-11920.0
-8604.0
-4958.0
-5600.0
-7942.0
-11230.0
-11990.0
-8930.0
-8570.0
-10124.0
-9228.0
-8562.0
-8000.0
-7534.0
-10228.0
-11392.0
-8614.0
-8952.0
-13562.0
-16490.0
-14962.0
-11500.0
-9838.0
-8692.0
-5736.0
-3058.0
-1262.0
876.0
2092.0
-122.0
-6414.0
-11844.0
-11656.0
-9268.0
-8558.0
-9410.0
-12362.0
-15498.0
-14140.0
-8426.0
-3150.0
-46.0
2362.0
2762.0
522.0
-1392.0
-3216.0
-6300.0
-8322.0
-7818.0
-4702.0
342.0
4114.0
3828.0
84.0
-3022.0
-2906.0
-2160.0
-2686.0
-3724.0
-4338.0
-3766.0
-3838.0
-4996.0
-4736.0
-4192.0
-4114.0
-3638.0
-4800.0
-5194.0
-1486.0
1006.0
-918.0
-3270.0
-4598.0
-5694.0
-4382.0
-100.0
1588.0
-2994.0
-9286.0
-11920.0
-10844.0
-8950.0
-7784.0
-7226.0
-7782.0
-7896.0
-6580.0
-7900.0
-11742.0
-13516.0
-13096.0
-10774.0
-6004.0
-126.0
4744.0
5696.0
3314.0
-904.0
-7224.0
-11116.0
-12426.0
-15476.0
-15194.0
-10456.0
-7146.0
-3998.0
-1056.0
-66.0
-8.0
-2500.0
-3894.0
-2290.0
-5490.0
-11160.0
-11998.0
-11394.0
-10880.0
-8698.0
-6920.0
-6194.0
-5654.0
-5160.0
-4466.0
-3570.0
-2612.0
-1964.0
-1382.0
-624.0
30.0
222.0
-1820.0
-4836.0
-4014.0
-464.0
554.0
-1724.0
-3294.0
-1370.0
368.0
-1232.0
-4834.0
-11378.0
-18090.0
-17758.0
-11764.0
-4788.0
1578.0
2376.0
-3510.0
-8116.0
-8918.0
-10854.0
-12168.0
-9726.0
-8082.0
-7234.0
-4880.0
-6388.0
-10332.0
-9602.0
-7176.0
-7768.0
-9668.0
-8606.0
-4602.0
-4374.0
-6764.0
-4858.0
-1414.0
1582.0
4614.0
3414.0
-638.0
-4494.0
-7712.0
-5804.0
-1024.0
-270.0
-666.0
1182.0
3152.0
4622.0
5108.0
2510.0
-1646.0
-2120.0
132.0
-1140.0
-4978.0
-6296.0
-4230.0
-1692.0
-2242.0
-2962.0
182.0
2980.0
3440.0
3906.0
3040.0
304.0
-3234.0
-7096.0
-9818.0
-10716.0
-9568.0
-7934.0
-7862.0
-7588.0
-7502.0
-8922.0
-8466.0
-6896.0
-8386.0
-11354.0
-12628.0
-12756.0
-13834.0
-14244.0
-11958.0
-11854.0
-16214.0
-20420.0
-23514.0
-24880.0
-21456.0
-15098.0
-10086.0
-8952.0
-10684.0
-10598.0
-8880.0
-9604.0
-10766.0
-8666.0
-5166.0
-3064.0
-2618.0
-3922.0
-6068.0
-6602.0
-6176.0
-7750.0
-10178.0
-10316.0
-9416.0
-10336.0
-11550.0
-10728.0
-9398.0
-9782.0
-12916.0
-16826.0
-16158.0
-11708.0
-10116.0
-10848.0
-8876.0
-5682.0
-5398.0
-5506.0
-2574.0
-1302.0
-3738.0
-5020.0
-6152.0
-8700.0
-8668.0
-5380.0
-1660.0
-2974.0
-10106.0
-12412.0
-8394.0
-6928.0
-6596.0
-5278.0
-6468.0
-9356.0
-11186.0
-9222.0
-5370.0
-6196.0
-10548.0
-12650.0
-8470.0
1446.0
6178.0
694.0
-5360.0
-7126.0
-7904.0
-10194.0
-12954.0
-12008.0
-8832.0
-9274.0
-12238.0
-12046.0
-7136.0
-2968.0
-3906.0
-6592.0
-8726.0
-10648.0
-10366.0
-8216.0
-5568.0
-2200.0
30.0
-562.0
-3558.0
-8346.0
-12896.0
-13014.0
-9002.0
-8190.0
-10688.0
-9250.0
-6074.0
-5598.0
-6638.0
-9306.0
-10104.0
-7272.0
-7156.0
-9874.0
-10830.0
-9428.0
-7040.0
-6970.0
-6842.0
-3086.0
-1960.0
-4280.0
-4642.0
-4978.0
-5822.0
-6208.0
-8116.0
-8604.0
-5418.0
-2240.0
-1904.0
-3558.0
-4554.0
-5424.0
-7260.0
-7538.0
-7202.0
-8452.0
-9510.0
-9874.0
-8900.0
-6526.0
-5862.0
-5596.0
-3502.0
-3370.0
-6514.0
-9366.0
-9800.0
-7842.0
-4902.0
-3470.0
-4624.0
-6116.0
-5364.0
-3524.0
-3160.0
-5228.0
-8540.0
-9896.0
-9492.0
-11174.0
-13210.0
-11668.0
-9156.0
-7264.0
-4340.0
-3262.0
-5274.0
-7416.0
-10162.0
-13508.0
-16102.0
-18066.0
-16168.0
-11296.0
-9696.0
-8890.0
-5980.0
-5256.0
-5678.0
-3914.0
-1852.0
-1218.0
-1768.0
-2394.0
-2022.0
-690.0
-400.0
-2862.0
-3852.0
-1046.0
1030.0
2036.0
1776.0
-1304.0
-1580.0
750.0
-496.0
-3022.0
-4354.0
-5410.0
-6634.0
-7726.0
-4836.0
-1564.0
-4500.0
-7144.0
-7150.0
-8560.0
-7548.0
-5812.0
-7526.0
-8894.0
-9972.0
-11658.0
-12100.0
-12536.0
-12844.0
-13494.0
-15974.0
-17688.0
-16912.0
-14220.0
-11866.0
-12246.0
-13362.0
-14002.0
-12522.0
-6380.0
-1760.0
-224.0
5418.0
9280.0
5170.0
2026.0
1374.0
-2454.0
-5024.0
-4184.0
-5216.0
-6520.0
-4742.0
-3010.0
-2234.0
-1460.0
-2152.0
-3378.0
-4908.0
-7876.0
-8976.0
-7098.0
-5156.0
-3594.0
-3340.0
-4466.0
-3234.0
662.0
3160.0
2764.0
2136.0
2878.0
1860.0
-2888.0
-7486.0
-6910.0
-1688.0
1268.0
-878.0
-2920.0
-3214.0
-3026.0
-42.0
2448.0
-2082.0
-8842.0
-9276.0
-5246.0
-2496.0
-2388.0
-4260.0
-4864.0
-520.0
5400.0
7300.0
5030.0
964.0
-2258.0
-2722.0
-764.0
1876.0
2004.0
-1146.0
-3826.0
-5276.0
-7916.0
-10022.0
-7810.0
-2368.0
516.0
-1602.0
-4468.0
-4548.0
-3306.0
-3386.0
-5528.0
-8470.0
-9442.0
-6414.0
-2610.0
-2884.0
-5054.0
-5264.0
-4578.0
-3294.0
-730.0
680.0
-1224.0
-4560.0
-5960.0
-6120.0
-7168.0
-8136.0
-9654.0
-12224.0
-12650.0
-11096.0
-9920.0
-8856.0
-8258.0
-7378.0
-4634.0
-2480.0
-3324.0
-5336.0
-6234.0
-7446.0
-11722.0
-17234.0
-19376.0
-16648.0
-10660.0
-4430.0
-816.0
626.0
2290.0
2654.0
-950.0
-5440.0
-8150.0
-10420.0
-11562.0
-11702.0
-11114.0
-8554.0
-8164.0
-10622.0
-10914.0
-11984.0
-14666.0
-14940.0
-16080.0
-17300.0
-15286.0
-15026.0
-16050.0
-13864.0
-11490.0
-11252.0
-11078.0
-9218.0
-7158.0
-6982.0
-6338.0
-5676.0
-8948.0
-13116.0
-12584.0
-7824.0
-4658.0
-6238.0
-7368.0
-5102.0
-2516.0
-300.0
1304.0
2230.0
2632.0
436.0
-2496.0
-4400.0
-6954.0
-6920.0
-3888.0
-3518.0
-5498.0
-6372.0
-5944.0
-6530.0
-8868.0
-8460.0
-5498.0
-5468.0
-6218.0
-4678.0
-3946.0
-4856.0
-5170.0
-4034.0
-3118.0
-4972.0
-8414.0
-8938.0
-4714.0
208.0
1482.0
-526.0
-4250.0
-6988.0
-6312.0
-4194.0
-1500.0
568.0
-892.0
-1710.0
-1136.0
-5444.0
-10118.0
-9540.0
-8694.0
-9282.0
-8846.0
-6636.0
-3720.0
-4598.0
-9186.0
-12496.0
-14516.0
-15696.0
-14446.0
-11826.0
-9076.0
-7682.0
-8704.0
-9498.0
-9046.0
-9158.0
-8984.0
-7744.0
-7422.0
-8308.0
-8212.0
-6168.0
-3306.0
-1190.0
-1126.0
-3082.0
-4206.0
-2446.0
76.0
2394.0
4930.0
4336.0
-150.0
-4604.0
-8720.0
-12900.0
-15056.0
-13564.0
-6956.0
280.0
1398.0
-322.0
-2062.0
-6430.0
-10430.0
-12116.0
-13226.0
-12626.0
-12016.0
-12904.0
-11896.0
-8408.0
-5382.0
-6124.0
-8908.0
-7182.0
-4216.0
-5592.0
-5104.0
-1744.0
-1070.0
-514.0
58.0
-2958.0
-6294.0
-7718.0
-7838.0
-5896.0
-5616.0
-9486.0
-11246.0
-7090.0
-2582.0
-3116.0
-6030.0
-6262.0
-4666.0
-3662.0
-1924.0
586.0
1800.0
1402.0
668.0
1600.0
3096.0
1806.0
-232.0
-822.0
-3014.0
-6926.0
-10672.0
-13524.0
-12070.0
-7300.0
-6042.0
-8698.0
-9988.0
-7976.0
-5678.0
-6296.0
-8560.0
-10348.0
-11010.0
-10506.0
-12858.0
-18606.0
-20388.0
-17634.0
-15372.0
-13304.0
-12080.0
-12096.0
-9094.0
-3688.0
-558.0
-306.0
-824.0
-58.0
1184.0
442.0
-826.0
-344.0
-234.0
-4080.0
-11030.0
-15382.0
-15290.0
-14898.0
-15318.0
-15002.0
-14882.0
-15712.0
-16150.0
-14208.0
-10244.0
-7376.0
-5818.0
-3452.0
-854.0
1904.0
5828.0
7586.0
3928.0
-368.0
-1194.0
-3082.0
-5970.0
-4590.0
-3110.0
-3822.0
-1170.0
778.0
-3068.0
-6034.0
-4144.0
-1378.0
-1848.0
-4580.0
-4978.0
-5094.0
-7958.0
-8300.0
-5572.0
-4798.0
-4732.0
-3134.0
-998.0
1344.0
3204.0
2292.0
-1834.0
-5422.0
-5948.0
-4194.0
-628.0
1678.0
386.0
-1684.0
-3816.0
-6022.0
-7498.0
-9790.0
-11202.0
-12418.0
-16944.0
-16994.0
-8148.0
-1108.0
-750.0
-2810.0
-5332.0
-7066.0
-7210.0
-7932.0
-11416.0
-15082.0
-14720.0
-10444.0
-5022.0
-4010.0
-9280.0
-11588.0
-7584.0
-3948.0
-1668.0
-1642.0
-5158.0
-6598.0
-5214.0
-5062.0
-5394.0
-4442.0
-2886.0
-3404.0
-6098.0
-7762.0
-7856.0
-5936.0
-3480.0
-4776.0
-6816.0
-6268.0
-5290.0
-2882.0
-162.0
-1180.0
-5132.0
-9602.0
-11398.0
-9466.0
-7204.0
-4906.0
-2946.0
-3880.0
-5278.0
-4650.0
-3788.0
-3732.0
-4044.0
-5164.0
-7068.0
-6682.0
-4818.0
-7138.0
-10614.0
-10704.0
-12400.0
-15256.0
-13834.0
-10786.0
-8576.0
-4968.0
-614.0
864.0
-2408.0
-7998.0
-10970.0
-9300.0
-7184.0
-7932.0
-7348.0
-5252.0
-6616.0
-7058.0
-2676.0
930.0
2032.0
2176.0
1210.0
722.0
164.0
-1100.0
-828.0
-410.0
-1034.0
190.0
2804.0
4606.0
5926.0
5012.0
302.0
-5240.0
-9398.0
-11136.0
-9656.0
-8980.0
-10208.0
-7842.0
-3672.0
-3616.0
-5616.0
-6108.0
-5018.0
-2678.0
408.0
2892.0
2876.0
788.0
-1138.0
-1270.0
834.0
780.0
-2716.0
-2690.0
-258.0
-1922.0
-6118.0
-10700.0
-13346.0
-11332.0
-8394.0
-7338.0
-7538.0
-7850.0
-6398.0
-4948.0
-3444.0
-720.0
-494.0
-1486.0
-3184.0
-9222.0
-13586.0
-13150.0
-11718.0
-7872.0
-4030.0
-1506.0
1648.0
-852.0
-6154.0
-5378.0
-4072.0
-5786.0
-7860.0
-9668.0
-7330.0
-2632.0
222.0
3908.0
5968.0
4442.0
3856.0
2684.0
-554.0
-2820.0
-4182.0
-4480.0
-4792.0
-7898.0
-10122.0
-9720.0
-12554.0
-17320.0
-17450.0
-15706.0
-15494.0
-14208.0
-13026.0
-12604.0
-10410.0
-8074.0
-4892.0
-90.0
898.0
-1096.0
-2738.0
-6170.0
-9968.0
-14206.0
-18736.0
-16442.0
-10802.0
-9416.0
-7892.0
-7180.0
-9340.0
-6506.0
-1828.0
-2994.0
-4868.0
-6020.0
-10200.0
-13380.0
-11534.0
-6790.0
-3400.0
-2884.0
-3008.0
-3916.0
-5172.0
-3024.0
-316.0
-720.0
-682.0
-1056.0
-3954.0
-3816.0
-614.0
-1760.0
-7278.0
-10408.0
-8924.0
-6982.0
-6398.0
-5214.0
-5972.0
-11228.0
-15916.0
-15854.0
-13374.0
-11946.0
-12492.0
-13682.0
-14726.0
-15288.0
-13720.0
-10594.0
-8868.0
-8760.0
-8720.0
-8292.0
-7594.0
-7382.0
-7756.0
-7130.0
-5534.0
-5098.0
-6920.0
-10030.0
-10558.0
-6346.0
-1896.0
510.0
2378.0
1104.0
-2302.0
-3002.0
-2348.0
-1482.0
-1168.0
-3738.0
-4956.0
-4692.0
-7988.0
-10086.0
-9170.0
-9024.0
-6114.0
-2780.0
-4764.0
-6534.0
-5630.0
-5844.0
-6226.0
-5258.0
-3702.0
-3646.0
-5936.0
-8050.0
-10832.0
-14458.0
-12830.0
-6284.0
-1668.0
356.0
1598.0
-222.0
-6300.0
-11458.0
-11104.0
-9686.0
-10932.0
-10838.0
-8900.0
-8164.0
-8268.0
-10340.0
-13398.0
-11246.0
-6188.0
-5388.0
-5856.0
-5058.0
-7152.0
-9934.0
-9866.0
-10828.0
-13834.0
-15726.0
-16740.0
-17236.0
-15908.0
-12804.0
-8834.0
-5778.0
-4830.0
-4360.0
-3324.0
-2922.0
-4120.0
-6548.0
-7356.0
-5738.0
-6656.0
-10152.0
-10532.0
-9128.0
-8734.0
-7306.0
-5610.0
-4320.0
-1950.0
58.0
124.0
-2558.0
-6326.0
-6970.0
-5942.0
-5122.0
-3170.0
-3142.0
-4596.0
-3720.0
-3078.0
-3114.0
-3170.0
-4704.0
-3504.0
-104.0
72.0
-26.0
152.0
-2116.0
-3550.0
-4758.0
-8122.0
-10116.0
-9134.0
-5748.0
-1170.0
114.0
-2974.0
-5044.0
-2488.0
1010.0
1654.0
2150.0
2732.0
-272.0
-3490.0
-3124.0
-2706.0
-3792.0
-5292.0
-6770.0
-5536.0
-3222.0
-4506.0
-5518.0
-3698.0
-3912.0
-4374.0
-3182.0
-6186.0
-11630.0
-13012.0
-11258.0
-8920.0
-8230.0
-10130.0
-11296.0
-9996.0
-6510.0
-2062.0
-358.0
-2130.0
-5340.0
-7878.0
-6796.0
-2562.0
1924.0
4402.0
3824.0
2738.0
1000.0
-3196.0
-5948.0
-6938.0
-8542.0
-9098.0
-10238.0
-10470.0
-6394.0
-5020.0
-7510.0
-6828.0
-5652.0
-5712.0
-2974.0
142.0
692.0
704.0
680.0
-2062.0
-7062.0
-9192.0
-8456.0
-7688.0
-4732.0
-1352.0
-884.0
-460.0
-816.0
-3756.0
-5728.0
-6838.0
-9434.0
-12644.0
-13742.0
-8980.0
-1594.0
714.0
82.0
334.0
-2342.0
-7020.0
-7830.0
-6486.0
-7612.0
-8674.0
-5768.0
-1924.0
-1176.0
-1924.0
-2320.0
-3862.0
-5728.0
-3456.0
2664.0
5202.0
1720.0
-718.0
972.0
2064.0
508.0
-1262.0
-1782.0
-1852.0
-1664.0
928.0
4740.0
4612.0
1454.0
780.0
2784.0
3544.0
42.0
-6920.0
-12198.0
-12806.0
-11508.0
-10568.0
-7966.0
-3022.0
130.0
-680.0
-2196.0
-944.0
2774.0
4034.0
-140.0
-5144.0
-7802.0
-9632.0
-10676.0
-11732.0
-13068.0
-11874.0
-9344.0
-9382.0
-10340.0
-7886.0
-4612.0
-6748.0
-11012.0
-12022.0
-12710.0
-12798.0
-10984.0
-11344.0
-11636.0
-8910.0
-6320.0
-4644.0
-5108.0
-6438.0
-4098.0
-2170.0
-3704.0
-5294.0
-6500.0
-5494.0
-3320.0
-3974.0
-3532.0
-2882.0
-6954.0
-10796.0
-13162.0
-15842.0
-14246.0
-10172.0
-8168.0
-6408.0
-4422.0
-3168.0
-3666.0
-5742.0
-4788.0
-1134.0
-1066.0
-5452.0
-10334.0
-12134.0
-11376.0
-12468.0
-14734.0
-14062.0
-12024.0
-10406.0
-7586.0
-6218.0
-9718.0
-12674.0
-8980.0
-3468.0
-2602.0
-3360.0
-2528.0
-3398.0
-6776.0
-10292.0
-13758.0
-15336.0
-13910.0
-13640.0
-14950.0
-13508.0
-9388.0
-5468.0
-3774.0
-4068.0
-2288.0
2444.0
5536.0
4688.0
988.0
-3170.0
-4690.0
-2986.0
-222.0
1016.0
-408.0
-2820.0
-4808.0
-6390.0
-5916.0
-3942.0
-4790.0
-7150.0
-6784.0
-7248.0
-10366.0
-10668.0
-8890.0
-8904.0
-8822.0
-8148.0
-7122.0
-5222.0
-5150.0
-5116.0
-1222.0
2588.0
2972.0
1536.0
-526.0
-2232.0
-4292.0
-6050.0
-2656.0
3818.0
4322.0
-800.0
-2682.0
-648.0
-1798.0
-6862.0
-10126.0
-7972.0
-2822.0
-1938.0
-5546.0
-5948.0
-3926.0
-4272.0
-5366.0
-6792.0
-7798.0
-6554.0
-6910.0
-8906.0
-8096.0
-7542.0
-10108.0
-13046.0
-15226.0
-14356.0
-8298.0
-2116.0
-368.0
-1078.0
-2170.0
-4040.0
-7566.0
-10774.0
-9650.0
-8102.0
-12312.0
-15452.0
-10666.0
-4704.0
-3484.0
-4184.0
-3988.0
-5146.0
-9260.0
-11184.0
-9066.0
-7734.0
-6686.0
-5030.0
-5898.0
-7110.0
-5670.0
-2330.0
430.0
-2130.0
-7808.0
-8980.0
-6384.0
-4394.0
-4118.0
-5338.0
-6238.0
-6330.0
-6986.0
-8174.0
-8710.0
-8212.0
-8802.0
-10788.0
-10778.0
-7628.0
-2926.0
-540.0
-2098.0
-3024.0
-4680.0
-9780.0
-11470.0
-10534.0
-11862.0
-9864.0
-4512.0
-774.0
1700.0
946.0
-1984.0
-2980.0
-3894.0
-5274.0
-7204.0
-10834.0
-11740.0
-9542.0
-8480.0
-6980.0
-4984.0
-5462.0
-6836.0
-6714.0
-5028.0
-3844.0
-5702.0
-8068.0
-7724.0
-7650.0
-9550.0
-9738.0
-7624.0
-7390.0
-10364.0
-13394.0
-15144.0
-17386.0
-17822.0
-13198.0
-8540.0
-7490.0
-6640.0
-7074.0
-9654.0
-10364.0
-9920.0
-7438.0
-566.0
4348.0
5558.0
6498.0
3394.0
-952.0
494.0
2058.0
686.0
1160.0
962.0
-1162.0
-716.0
268.0
-1486.0
-3410.0
-3648.0
-3590.0
-5794.0
-9774.0
-12082.0
-13002.0
-12230.0
-8088.0
-5900.0
-7632.0
-8694.0
-10046.0
-9822.0
-4598.0
-1476.0
-2904.0
-4012.0
-5232.0
-5866.0
-4686.0
-3382.0
-2238.0
-3346.0
-5832.0
-6486.0
-7892.0
-8242.0
-5328.0
-4754.0
-4776.0
-3134.0
-6060.0
-11050.0
-11666.0
-9456.0
-6940.0
-6572.0
-8300.0
-6936.0
-1270.0
2916.0
328.0
-5436.0
-7064.0
-6930.0
-9492.0
-11824.0
-11874.0
-9926.0
-7882.0
-9670.0
-12592.0
-11426.0
-7360.0
-2394.0
1028.0
-226.0
-3376.0
-4918.0
-5150.0
-3946.0
-2700.0
-2958.0
-3444.0
-4070.0
-3912.0
-2096.0
-1792.0
-2058.0
460.0
3038.0
3974.0
2918.0
-1122.0
-2598.0
1224.0
4234.0
4010.0
1796.0
-2168.0
-5632.0
-6394.0
-4526.0
-1682.0
432.0
1224.0
722.0
1550.0
4406.0
4712.0
2176.0
160.0
-214.0
1998.0
4074.0
3642.0
3978.0
4290.0
2150.0
384.0
224.0
228.0
-1428.0
-4484.0
-5476.0
-5984.0
-8672.0
-9030.0
-5848.0
-3934.0
-4120.0
-4648.0
-6140.0
-7924.0
-6800.0
-3616.0
-1644.0
-1100.0
-2108.0
-2134.0
1316.0
2534.0
252.0
-504.0
-1476.0
-2700.0
-1564.0
-1134.0
-2822.0
-5344.0
-6486.0
-4558.0
-3672.0
-5096.0
-6436.0
-8810.0
-10662.0
-10414.0
-8992.0
-6412.0
-6572.0
-9166.0
-8368.0
-5372.0
-1510.0
2002.0
568.0
-2460.0
-3716.0
-6432.0
-9666.0
-10710.0
-7940.0
-2176.0
670.0
-996.0
-4490.0
-8940.0
-12820.0
-15398.0
-15154.0
-9896.0
-3540.0
-2144.0
-6724.0
-11226.0
-9114.0
-3510.0
1452.0
6840.0
9920.0
8332.0
5008.0
2732.0
2866.0
4334.0
4736.0
3398.0
786.0
-2130.0
-4846.0
-5884.0
-4814.0
-4328.0
-2272.0
2526.0
3528.0
950.0
-654.0
-1632.0
-334.0
1886.0
334.0
-2578.0
-3382.0
-4052.0
-7414.0
-9398.0
-4888.0
-2120.0
-5632.0
-6458.0
-5024.0
-4060.0
-862.0
-2020.0
-8028.0
-9836.0
-8990.0
-9296.0
-10332.0
-11738.0
-11786.0
-12238.0
-13680.0
-13480.0
-13574.0
-13146.0
-10400.0
-9092.0
-9210.0
-10214.0
-12536.0
-11304.0
-7300.0
-6086.0
-6838.0
-8006.0
-9412.0
-9788.0
-7664.0
-2834.0
-444.0
-1334.0
2014.0
6584.0
5040.0
2008.0
-210.0
-4084.0
-6834.0
-7862.0
-7698.0
-5436.0
-4910.0
-6474.0
-6974.0
-8680.0
-9918.0
-7580.0
-7482.0
-11040.0
-12206.0
-10070.0
-6676.0
-2538.0
2344.0
6588.0
5984.0
1130.0
-1556.0
-1098.0
-1658.0
-4316.0
-6708.0
-8060.0
-9886.0
-10972.0
-10462.0
-11126.0
-12284.0
-11606.0
-9278.0
-5382.0
-3062.0
-4006.0
-4264.0
-5284.0
-8926.0
-8656.0
-4002.0
-2736.0
-6370.0
-9758.0
-8828.0
-5496.0
-5756.0
-10164.0
-12760.0
-11036.0
-8280.0
-6786.0
-6654.0
-8186.0
-10072.0
-10642.0
-10448.0
-9922.0
-8972.0
-7468.0
-5078.0
-3592.0
-5128.0
-8610.0
-11032.0
-10136.0
-7334.0
-5620.0
-4408.0
-2516.0
-2116.0
-4700.0
-7664.0
-8804.0
-10356.0
-12576.0
-11672.0
-8058.0
-5616.0
-7220.0
-13060.0
-15826.0
-10600.0
-6108.0
-8386.0
-11346.0
-12068.0
-13684.0
-15326.0
-14276.0
-11894.0
-9322.0
-5446.0
-2148.0
-1604.0
-1876.0
-2030.0
-2774.0
-2926.0
-2440.0
-3420.0
-5810.0
-6006.0
-2434.0
406.0
-210.0
-1412.0
-2642.0
-4120.0
-3642.0
-3954.0
-7356.0
-7884.0
-4438.0
-3314.0
-4532.0
-5652.0
-6798.0
-5596.0
-3170.0
-2810.0
-2524.0
-4410.0
-10568.0
-12306.0
-6838.0
-2426.0
-1584.0
-1364.0
-868.0
-862.0
-1240.0
-702.0
-618.0
-1650.0
-1332.0
-526.0
98.0
1162.0
14.0
-2172.0
-3384.0
-6492.0
-10702.0
-14254.0
-16392.0
-13310.0
-7292.0
-3896.0
-3472.0
-6724.0
-11252.0
-12566.0
-12692.0
-12534.0
-11082.0
-10406.0
-10470.0
-12392.0
-17262.0
-19006.0
-15258.0
-11248.0
-9048.0
-8618.0
-10870.0
-13766.0
-14018.0
-11912.0
-9724.0
-6848.0
-2014.0
1770.0
938.0
-2418.0
-3786.0
-4308.0
-6566.0
-6722.0
-4482.0
-5752.0
-7272.0
-3300.0
1144.0
2028.0
400.0
-4224.0
-8270.0
-7248.0
-4514.0
-3376.0
-2550.0
-2012.0
-2514.0
-4974.0
-9900.0
-12614.0
-10406.0
-9662.0
-12222.0
-11358.0
-6866.0
-4390.0
-5458.0
-8986.0
-12582.0
-13320.0
-11858.0
-10260.0
-8302.0
-5872.0
-5000.0
-6794.0
-9270.0
-10422.0
-9060.0
-3952.0
2042.0
3062.0
-1196.0
-5516.0
-7512.0
-9182.0
-10036.0
-7818.0
-6408.0
-9466.0
-11810.0
-9834.0
-8322.0
-11306.0
-17008.0
-20998.0
-20378.0
-16084.0
-10926.0
-5736.0
-22.0
2800.0
-64.0
-1792.0
1662.0
2426.0
-788.0
-548.0
1488.0
1076.0
1330.0
3098.0
3546.0
2028.0
-840.0
-2624.0
-2090.0
-2414.0
-3514.0
-3022.0
-2900.0
-2266.0
750.0
1100.0
-1678.0
-1478.0
1136.0
2290.0
1266.0
-1180.0
-2532.0
-1994.0
-1902.0
-3740.0
-6886.0
-8636.0
-8198.0
-7588.0
-7498.0
-9470.0
-11928.0
-9286.0
-5748.0
-7910.0
-11500.0
-13034.0
-12340.0
-8234.0
-3342.0
820.0
3632.0
756.0
-5846.0
-8944.0
-8014.0
-7602.0
-9818.0
-11584.0
-10178.0
-8760.0
-11026.0
-15236.0
-15822.0
-11692.0
-8402.0
-6338.0
-2488.0
-816.0
-3104.0
-5962.0
-9154.0
-11138.0
-9456.0
-7404.0
-7464.0
-7156.0
-6124.0
-6850.0
-7650.0
-5870.0
-5050.0
-6880.0
-7660.0
-8236.0
-10612.0
-11100.0
-8438.0
-7860.0
-11298.0
-12636.0
-10288.0
-10870.0
-13482.0
-13106.0
-12562.0
-12970.0
-12682.0
-13186.0
-13018.0
-11170.0
-9814.0
-8112.0
-6578.0
-6630.0
-5192.0
-2286.0
-1808.0
-3232.0
-5322.0
-10524.0
-16842.0
-17800.0
-15202.0
-14866.0
-14478.0
-11780.0
-9148.0
-6902.0
-6272.0
-8242.0
-9778.0
-9832.0
-8540.0
-5378.0
-3666.0
-5462.0
-6266.0
-2886.0
536.0
-494.0
-3530.0
-5040.0
-6000.0
-7056.0
-7662.0
-9088.0
-11134.0
-10520.0
-7092.0
-5260.0
-6430.0
-8392.0
-9332.0
-7854.0
-6802.0
-9050.0
-9766.0
-7546.0
-6424.0
-5764.0
-5512.0
-5328.0
-3704.0
-5722.0
-10106.0
-8644.0
-4850.0
-3872.0
-4176.0
-5702.0
-6084.0
-5084.0
-7722.0
-11920.0
-12590.0
-10242.0
-6328.0
-2254.0
-314.0
-1340.0
-3458.0
-5266.0
-8038.0
-9108.0
-5122.0
-1020.0
456.0
2332.0
3180.0
2364.0
1782.0
-1390.0
-5786.0
-4028.0
956.0
284.0
-3856.0
-5376.0
-5196.0
-5424.0
-6748.0
-8902.0
-9898.0
-8974.0
-5478.0
-1442.0
-1764.0
-3688.0
-4416.0
-7078.0
-8424.0
-7856.0
-9236.0
-7330.0
-3826.0
-5944.0
-7916.0
-7622.0
-7048.0
-1010.0
5864.0
5528.0
1648.0
-2006.0
-2636.0
1242.0
3208.0
218.0
-3240.0
-4178.0
-3032.0
-2914.0
-5216.0
-6224.0
-4112.0
-3082.0
-5900.0
-8820.0
-9474.0
-9998.0
-9094.0
-5310.0
-2034.0
2.0
1816.0
1012.0
-1338.0
-278.0
2636.0
2690.0
2354.0
3150.0
1388.0
584.0
3600.0
2508.0
-4060.0
-9078.0
-10592.0
-8372.0
-4140.0
-2560.0
-3534.0
-5522.0
-6818.0
-3014.0
3244.0
4086.0
408.0
-2186.0
-3554.0
-5024.0
-5420.0
-4728.0
-4018.0
-4202.0
-5820.0
-5738.0
-3626.0
-6118.0
-11678.0
-13000.0
-13006.0
-13876.0
-10572.0
-4174.0
238.0
684.0
-2978.0
-7452.0
-8240.0
-5148.0
-2642.0
-4190.0
-5826.0
-3518.0
-450.0
1540.0
2252.0
-794.0
-4714.0
-6142.0
-7588.0
-6962.0
-2696.0
-1682.0
-3630.0
-2186.0
-524.0
-1882.0
-2240.0
-1506.0
-2770.0
-4004.0
-2888.0
-2688.0
-3698.0
-1140.0
1462.0
-1750.0
-5412.0
-5998.0
-7706.0
-11916.0
-17332.0
-19486.0
-15356.0
-11372.0
-11000.0
-10352.0
-9062.0
-8704.0
-9688.0
-11410.0
-13026.0
-14928.0
-14698.0
-12754.0
-12906.0
-10622.0
-5466.0
-4514.0
-3998.0
-934.0
48.0
-68.0
-1820.0
-5530.0
-5336.0
-2230.0
-504.0
-806.0
-4278.0
-7606.0
-7698.0
-8380.0
-11192.0
-13432.0
-13010.0
-10382.0
-8232.0
-6536.0
-3734.0
-1204.0
-1104.0
-2670.0
-1996.0
1350.0
4626.0
8140.0
8894.0
4128.0
42.0
-814.0
-1222.0
-1810.0
-5356.0
-9752.0
-9590.0
-7998.0
-5814.0
-1650.0
-158.0
386.0
2806.0
1504.0
-2810.0
-4494.0
-3446.0
-1120.0
-202.0
-1392.0
-200.0
3776.0
6456.0
6592.0
5630.0
5144.0
3454.0
-1052.0
-4600.0
-5862.0
-7886.0
-9598.0
-8698.0
-6174.0
-4170.0
-4184.0
-4504.0
-3606.0
-2794.0
-1202.0
380.0
-736.0
-434.0
3676.0
5768.0
2986.0
-1978.0
-4770.0
-4006.0
-4468.0
-6630.0
-6318.0
-5158.0
-4222.0
-3072.0
-4502.0
-6164.0
-4974.0
-4140.0
-3584.0
-2334.0
-3968.0
-8434.0
-11488.0
-9970.0
-5728.0
-5192.0
-7830.0
-7512.0
-5918.0
-6368.0
-6138.0
-3396.0
1098.0
4996.0
6174.0
6754.0
6448.0
2094.0
-988.0
2514.0
6410.0
6554.0
7248.0
8408.0
5484.0
846.0
326.0
2658.0
4250.0
5542.0
5634.0
3422.0
1296.0
570.0
1920.0
4664.0
4836.0
3524.0
4228.0
4682.0
4230.0
4068.0
2754.0
1724.0
1874.0
234.0
-3524.0
-7746.0
-10320.0
-9274.0
-7456.0
-8530.0
-11134.0
-12406.0
-11404.0
-9762.0
-10222.0
-11596.0
-9596.0
-6602.0
-9726.0
-15486.0
-15540.0
-11840.0
-7112.0
-1732.0
-1872.0
-7894.0
-12386.0
-13214.0
-11290.0
-8670.0
-7990.0
-8092.0
-9540.0
-12168.0
-11042.0
-7498.0
-6554.0
-7064.0
-7032.0
-7338.0
-9164.0
-9854.0
-4790.0
1882.0
2618.0
-1106.0
-4548.0
-5604.0
-4426.0
-2932.0
-1040.0
412.0
-1272.0
-3088.0
-1302.0
856.0
340.0
-452.0
418.0
452.0
-1170.0
-1036.0
1090.0
3102.0
5142.0
6276.0
6172.0
6394.0
5652.0
2782.0
-740.0
-4152.0
-7278.0
-10348.0
-12826.0
-12356.0
-10020.0
-9484.0
-9374.0
-6504.0
-2992.0
-2020.0
-2924.0
-5522.0
-10176.0
-13674.0
-14186.0
-13160.0
-10836.0
-8996.0
-9562.0
-10690.0
-13124.0
-17622.0
-19032.0
-15612.0
-10672.0
-5778.0
-2304.0
-160.0
1676.0
1734.0
1898.0
3556.0
548.0
-7576.0
-12954.0
-13532.0
-11414.0
-8102.0
-6034.0
-5310.0
-5900.0
-8604.0
-10068.0
-9216.0
-9642.0
-10276.0
-8236.0
-5598.0
-4772.0
-5044.0
-5634.0
-7090.0
-8464.0
-8372.0
-7894.0
-7700.0
-9072.0
-12492.0
-11322.0
-4362.0
-1798.0
-4808.0
-5604.0
-3320.0
-1214.0
-1564.0
-3748.0
-4418.0
-4056.0
-4634.0
-4502.0
-1142.0
4718.0
8070.0
7964.0
8118.0
7054.0
5324.0
6658.0
7522.0
7676.0
11052.0
14132.0
15990.0
20036.0
24562.0
27798.0
30142.0
33202.0
39930.0
50294.0
64894.0
87132.0
118806.0
163174.0
224876.0
303342.0
391664.0
476286.0
533662.0
539284.0
493272.0
421156.0
343124.0
269378.0
210548.0
167564.0
134312.0
108716.0
88438.0
72010.0
59536.0
49474.0
43040.0
39676.0
34148.0
26828.0
21218.0
16788.0
13422.0
11642.0
10588.0
10744.0
11568.0
10454.0
8048.0
5106.0
302.0
-2046.0
540.0
1620.0
1324.0
4232.0
6696.0
7474.0
8504.0
8006.0
7018.0
5134.0
372.0
-3124.0
-4610.0
-5722.0
-3826.0
-2114.0
-3636.0
-4044.0
-4022.0
-5616.0
-5818.0
-6328.0
-9758.0
-12598.0
-13172.0
-12786.0
-11100.0
-9174.0
-8636.0
-7304.0
-3890.0
-1158.0
-118.0
650.0
844.0
-300.0
-1656.0
-2206.0
-3512.0
-6984.0
-10692.0
-12432.0
-11574.0
-8358.0
-4582.0
-984.0
2518.0
4084.0
3542.0
1760.0
-1026.0
-1840.0
-1188.0
-3220.0
-5078.0
-5484.0
-9254.0
-12126.0
-8750.0
-5830.0
-5810.0
-3452.0
-980.0
-2452.0
-5972.0
-9700.0
-12388.0
-13716.0
-15652.0
-18000.0
-19828.0
-20848.0
-19046.0
-15748.0
-14360.0
-13594.0
-11982.0
-10330.0
-8982.0
-8356.0
-7342.0
-5712.0
-6696.0
-10336.0
-13838.0
-17220.0
-19856.0
-19224.0
-15354.0
-10834.0
-7572.0
-5962.0
-6406.0
-7972.0
-7496.0
-4484.0
-2308.0
-1856.0
-50.0
3252.0
4356.0
3624.0
3736.0
3300.0
2330.0
2430.0
1186.0
-1334.0
-1676.0
-1402.0
-3764.0
-7464.0
-8686.0
-5698.0
-2290.0
-3626.0
-7582.0
-7458.0
-4296.0
-4068.0
-3716.0
638.0
1858.0
-2716.0
-4910.0
-772.0
6008.0
9266.0
6996.0
4756.0
5248.0
6748.0
10084.0
13056.0
11416.0
6238.0
1620.0
1548.0
4744.0
6016.0
5002.0
1782.0
-2438.0
-1668.0
612.0
-2610.0
-5808.0
-5966.0
-6278.0
-4326.0
-970.0
-884.0
-3040.0
-5128.0
-5946.0
-5824.0
-6028.0
-4160.0
-918.0
-68.0
1388.0
4732.0
5032.0
1526.0
-3114.0
-6660.0
-8226.0
-9912.0
-11856.0
-12500.0
-12368.0
-11502.0
-11548.0
-13928.0
-14828.0
-12994.0
-11176.0
-10036.0
-10800.0
-12752.0
-12452.0
-11124.0
-10058.0
-7428.0
-5142.0
-5766.0
-7906.0
-9314.0
-9762.0
-11240.0
-12364.0
-9514.0
-6058.0
-5226.0
-3216.0
240.0
1970.0
1954.0
-214.0
-3150.0
-2884.0
-1242.0
-1790.0
-2194.0
-1850.0
-3956.0
-6120.0
-5486.0
-7192.0
-12518.0
-15010.0
-14034.0
-13066.0
-12244.0
-11802.0
-11770.0
-11892.0
-13216.0
-15498.0
-18084.0
-19616.0
-19232.0
-19318.0
-18252.0
-13942.0
-11022.0
-8628.0
-4536.0
-5156.0
-9378.0
-9922.0
-8202.0
-6804.0
-6200.0
-7502.0
-8722.0
-8584.0
-8378.0
-8310.0
-8232.0
-8374.0
-9086.0
-8568.0
-4770.0
-1154.0
-1716.0
-5960.0
-10724.0
-12120.0
-10984.0
-9448.0
-5620.0
-2572.0
-4838.0
-7516.0
-5672.0
-2388.0
-2226.0
-3410.0
-1166.0
1542.0
1348.0
2794.0
4500.0
326.0
-6038.0
-8656.0
-7410.0
-2622.0
3270.0
4814.0
2896.0
2760.0
3478.0
4198.0
7248.0
8120.0
3802.0
920.0
3658.0
10024.0
14778.0
13994.0
10966.0
6862.0
1032.0
-42.0
3324.0
2806.0
-1070.0
-3214.0
-2220.0
-232.0
-1132.0
-4336.0
-6728.0
-6918.0
-4170.0
-464.0
2200.0
3680.0
3758.0
5354.0
8538.0
7678.0
4354.0
4122.0
5054.0
3928.0
1030.0
-2160.0
-3444.0
-3016.0
-3532.0
-4576.0
-4192.0
-4332.0
-6354.0
-6840.0
-4612.0
-2804.0
-2400.0
-2032.0
-2332.0
-4010.0
-3772.0
-1386.0
-2338.0
-4084.0
-1008.0
1634.0
2148.0
5680.0
9022.0
8286.0
4702.0
-602.0
-2190.0
2502.0
6150.0
5564.0
4824.0
4578.0
3784.0
4654.0
7510.0
9648.0
11584.0
14276.0
15398.0
14726.0
13782.0
13398.0
14610.0
15934.0
14974.0
11498.0
7152.0
4630.0
2454.0
-650.0
56.0
3810.0
5152.0
4116.0
1636.0
-1112.0
-3330.0
-6162.0
-5570.0
210.0
4350.0
3032.0
-1610.0
-4446.0
-3316.0
-3166.0
-3508.0
-672.0
958.0
-480.0
-2462.0
-5214.0
-7406.0
-7000.0
-4696.0
-4516.0
-9924.0
-15830.0
-17394.0
-17044.0
-14386.0
-8296.0
-2118.0
732.0
-1034.0
-3254.0
-2700.0
-3478.0
-4016.0
660.0
4072.0
1008.0
-740.0
2722.0
4158.0
2394.0
3106.0
3234.0
-14.0
-348.0
1676.0
750.0
-924.0
-2264.0
-4610.0
-5876.0
-6052.0
-6410.0
-5856.0
-5340.0
-7038.0
-10028.0
-11644.0
-10538.0
-7652.0
-5290.0
-5296.0
-7346.0
-8538.0
-6266.0
-2794.0
-2630.0
-4582.0
-6022.0
-9668.0
-14564.0
-14508.0
-10804.0
-9256.0
-9320.0
-7710.0
-5156.0
-4690.0
-5782.0
-4334.0
-896.0
-1398.0
-5730.0
-6858.0
-5020.0
-6800.0
-10328.0
-11088.0
-12074.0
-13304.0
-11446.0
-9704.0
-9846.0
-8528.0
-6576.0
-6086.0
-5422.0
-4092.0
-3612.0
-4202.0
-4712.0
-5036.0
-7188.0
-11062.0
-12808.0
-10888.0
-7992.0
-7030.0
-8000.0
-7770.0
-6526.0
-7592.0
-7678.0
-4162.0
-3174.0
-5514.0
-6330.0
-6292.0
-4992.0
-1350.0
574.0
586.0
2076.0
3674.0
3088.0
2286.0
3888.0
4508.0
186.0
-3862.0
-3616.0
-3990.0
-5926.0
-4818.0
-1982.0
-2210.0
-4262.0
-4858.0
-4974.0
-4168.0
-2424.0
-4038.0
-7236.0
-8552.0
-9714.0
-7954.0
-4332.0
-4984.0
-5312.0
-3354.0
-3796.0
-4160.0
-5930.0
-10976.0
-11856.0
-8086.0
-3620.0
256.0
-580.0
-3694.0
-4584.0
-6218.0
-6920.0
-4218.0
-1960.0
-1276.0
-2380.0
-5190.0
-6518.0
-6798.0
-7740.0
-8768.0
-10872.0
-13328.0
-13116.0
-10074.0
-6644.0
-6260.0
-9648.0
-11738.0
-9400.0
-7098.0
-8262.0
-10406.0
-11444.0
-11522.0
-11106.0
-10730.0
-9396.0
-6460.0
-2586.0
1928.0
3088.0
-2058.0
-7080.0
-8194.0
-9956.0
-12100.0
-10810.0
-7660.0
-5924.0
-7278.0
-10848.0
-12258.0
-10968.0
-10924.0
-10344.0
-7300.0
-6476.0
-7332.0
-6358.0
-5910.0
-5120.0
-2672.0
-2226.0
-2104.0
214.0
1706.0
700.0
-2422.0
-4440.0
-3024.0
-1648.0
-280.0
1502.0
-1348.0
-7504.0
-10920.0
-10236.0
-8796.0
-10906.0
-13352.0
-12182.0
-11218.0
-10826.0
-10094.0
-10838.0
-9668.0
-5490.0
-1300.0
1882.0
1452.0
-1664.0
-4124.0
-6668.0
-7122.0
-4792.0
-3900.0
-3806.0
-2914.0
-2806.0
-4344.0
-6746.0
-6634.0
-3804.0
-2410.0
-2332.0
-172.0
4896.0
8138.0
5596.0
1722.0
-2010.0
-7864.0
-11798.0
-13572.0
-14928.0
-12262.0
-7400.0
-2972.0
1304.0
1450.0
-902.0
-276.0
1864.0
4492.0
6266.0
2864.0
-2112.0
-1254.0
1512.0
-1898.0
-6422.0
-4476.0
-1454.0
-1432.0
-1788.0
-4140.0
-8262.0
-9158.0
-5430.0
-1228.0
-946.0
-1300.0
1060.0
2180.0
2048.0
1354.0
-1770.0
-2504.0
-142.0
250.0
-544.0
-2580.0
-4674.0
-3096.0
-1354.0
-758.0
1908.0
5160.0
7058.0
6210.0
5058.0
7568.0
6944.0
2006.0
3144.0
6856.0
5662.0
4964.0
5882.0
5520.0
7118.0
10352.0
11230.0
10650.0
9510.0
5218.0
-188.0
-26.0
4760.0
7376.0
7610.0
8482.0
10178.0
12668.0
13836.0
11982.0
10602.0
10846.0
10774.0
11792.0
13202.0
12456.0
11324.0
10144.0
7602.0
6108.0
6704.0
6922.0
5210.0
2774.0
1174.0
-1768.0
-6944.0
-10508.0
-11034.0
-8916.0
-5094.0
-2544.0
-226.0
3006.0
4868.0
6338.0
6118.0
3108.0
3086.0
3910.0
88.0
-1958.0
1254.0
4490.0
4924.0
2556.0
-222.0
-1348.0
-1152.0
-42.0
-790.0
-2276.0
520.0
3538.0
4574.0
9044.0
12196.0
9274.0
6454.0
3986.0
428.0
1028.0
3998.0
4854.0
5262.0
3302.0
-1218.0
-978.0
3086.0
3910.0
3300.0
4554.0
6076.0
7734.0
10056.0
12944.0
15650.0
14726.0
10146.0
6952.0
6666.0
6962.0
5348.0
1400.0
-692.0
670.0
1446.0
1128.0
2082.0
4982.0
8534.0
7772.0
3368.0
2686.0
3126.0
896.0
1904.0
4748.0
4854.0
6034.0
7582.0
7400.0
8570.0
8974.0
6334.0
2806.0
-704.0
-1830.0
-904.0
-788.0
1314.0
4206.0
3242.0
2532.0
3412.0
1208.0
-1458.0
-1700.0
-3040.0
-5708.0
-6354.0
-4976.0
-4312.0
-5146.0
-4904.0
-3612.0
-5392.0
-8940.0
-9284.0
-8760.0
-10340.0
-10820.0
-9690.0
-9524.0
-10708.0
-12300.0
-11660.0
-8430.0
-5894.0
-4188.0
-2576.0
-2236.0
-3300.0
-5692.0
-7260.0
-6440.0
-6280.0
-7198.0
-8736.0
-12514.0
-14344.0
-11580.0
-9256.0
-8978.0
-8494.0
-6686.0
-3812.0
-3102.0
-4986.0
-4640.0
-1314.0
416.0
-1824.0
-6582.0
-11546.0
-14372.0
-13914.0
-12050.0
-10202.0
-7938.0
-6186.0
-5312.0
-3784.0
-796.0
1734.0
804.0
-1558.0
-2874.0
-5890.0
-9126.0
-9642.0
-9856.0
-9334.0
-8462.0
-8904.0
-6676.0
-4238.0
-6682.0
-9060.0
-9660.0
-9712.0
-5558.0
1182.0
5036.0
2476.0
-6214.0
-13396.0
-15010.0
-14022.0
-10886.0
-8124.0
-9958.0
-13226.0
-11700.0
-5756.0
-2670.0
-4086.0
-5000.0
-6770.0
-9114.0
-6996.0
-5648.0
-8930.0
-9782.0
-6844.0
-3936.0
-1764.0
-382.0
750.0
682.0
-134.0
2938.0
7788.0
7188.0
1182.0
-4790.0
-6482.0
-5808.0
-7724.0
-9934.0
-8462.0
-4510.0
716.0
4250.0
3798.0
3140.0
2952.0
552.0
-2700.0
-5808.0
-8694.0
-11184.0
-14056.0
-14242.0
-9664.0
-4584.0
-2278.0
-3664.0
-7146.0
-7990.0
-6270.0
-5838.0
-7610.0
-8754.0
-4654.0
1422.0
1188.0
-3026.0
-5810.0
-8022.0
-8596.0
-5664.0
-1084.0
1704.0
606.0
-1376.0
-1768.0
-1842.0
204.0
4062.0
4902.0
3448.0
3000.0
3318.0
3746.0
3932.0
3504.0
1562.0
-2096.0
-3882.0
-1996.0
-462.0
-1872.0
-4514.0
-6590.0
-7304.0
-6022.0
-3070.0
-476.0
-1060.0
-4652.0
-5746.0
-1580.0
1730.0
352.0
-2046.0
-3774.0
-5396.0
-6546.0
-7480.0
-6622.0
-3232.0
-594.0
208.0
852.0
1364.0
1256.0
1064.0
1690.0
2396.0
2566.0
4548.0
8220.0
10556.0
11868.0
11498.0
6976.0
1880.0
-34.0
-1718.0
-3880.0
-3308.0
-1190.0
332.0
2862.0
6062.0
7228.0
6086.0
5638.0
9002.0
13492.0
15290.0
16812.0
16892.0
12030.0
8106.0
7660.0
5984.0
5404.0
7072.0
7020.0
7622.0
10236.0
11880.0
12668.0
11094.0
7606.0
8518.0
12632.0
13758.0
12686.0
11734.0
11590.0
12212.0
11224.0
9692.0
9750.0
8408.0
5680.0
3598.0
664.0
162.0
4530.0
6202.0
1934.0
-1802.0
-606.0
3948.0
6410.0
3110.0
-3264.0
-7758.0
-7918.0
-5772.0
-4436.0
-3468.0
-2010.0
484.0
3786.0
4384.0
3148.0
3782.0
3762.0
3402.0
6482.0
9272.0
7944.0
5454.0
5688.0
8642.0
10354.0
9532.0
7260.0
3334.0
1956.0
5030.0
7148.0
8902.0
12186.0
13456.0
15696.0
20356.0
19942.0
15130.0
12172.0
10086.0
8552.0
9100.0
8706.0
6798.0
6120.0
4650.0
214.0
-3844.0
-4858.0
-4132.0
-2904.0
160.0
4780.0
6514.0
5582.0
6196.0
5584.0
3550.0
6788.0
12452.0
13682.0
12052.0
9644.0
7428.0
7050.0
7434.0
7694.0
7804.0
8460.0
10864.0
12760.0
13502.0
14888.0
14694.0
13316.0
14578.0
16424.0
15698.0
14396.0
14780.0
14866.0
13056.0
13104.0
15906.0
16610.0
14378.0
12312.0
12774.0
14538.0
12276.0
6958.0
5510.0
9058.0
13784.0
14742.0
11566.0
10536.0
12636.0
14950.0
17658.0
18444.0
17046.0
17062.0
17786.0
17218.0
15034.0
14078.0
18118.0
22024.0
21616.0
22382.0
25654.0
28450.0
29320.0
27042.0
26078.0
29686.0
32994.0
35776.0
41532.0
46074.0
44518.0
40992.0
41836.0
43958.0
42158.0
40920.0
43376.0
45154.0
45516.0
46456.0
48184.0
52068.0
57162.0
60110.0
61164.0
61818.0
62536.0
65864.0
74016.0
83764.0
88756.0
88632.0
90402.0
96072.0
101286.0
106536.0
112514.0
115730.0
117022.0
118074.0
119126.0
123818.0
130814.0
135730.0
141852.0
152060.0
164310.0
177396.0
191554.0
206276.0
217590.0
226726.0
242134.0
261372.0
279456.0
302334.0
328076.0
351856.0
380640.0
413844.0
444768.0
479168.0
520538.0
559446.0
592756.0
629622.0
672292.0
713914.0
754628.0
797214.0
838612.0
877352.0
913452.0
944904.0
969084.0
983672.0
990236.0
988714.0
975068.0
952204.0
924758.0
891964.0
854154.0
810776.0
763664.0
719276.0
675698.0
629918.0
588088.0
551840.0
518146.0
486810.0
455312.0
424384.0
399440.0
377492.0
354120.0
333890.0
317972.0
302086.0
286488.0
272004.0
258768.0
248010.0
237264.0
226524.0
219546.0
214422.0
210146.0
208732.0
207346.0
204500.0
200350.0
192882.0
185514.0
182782.0
182126.0
179974.0
177320.0
177362.0
179632.0
182346.0
187036.0
191614.0
194258.0
199032.0
203156.0
203166.0
205936.0
212386.0
218032.0
225358.0
233982.0
241832.0
252376.0
263738.0
272366.0
283220.0
298434.0
315158.0
335090.0
358054.0
380382.0
404258.0
432678.0
462786.0
491886.0
521966.0
557272.0
597204.0
635498.0
670970.0
708436.0
750298.0
796434.0
844024.0
887386.0
924734.0
957596.0
984610.0
1004064.0
1016186.0
1020280.0
1015480.0
1000838.0
975392.0
942862.0
906254.0
862826.0
815276.0
768668.0
720530.0
671894.0
626950.0
583642.0
541644.0
502402.0
465336.0
432380.0
403620.0
376762.0
350942.0
325538.0
302326.0
281720.0
262762.0
247496.0
232706.0
216192.0
203504.0
193148.0
182910.0
176050.0
168166.0
157690.0
150462.0
145668.0
141466.0
138772.0
136256.0
132110.0
125188.0
118372.0
113446.0
106704.0
100754.0
99750.0
98956.0
94602.0
88186.0
83494.0
81544.0
76960.0
69216.0
63428.0
61126.0
62894.0
65366.0
63378.0
60258.0
59466.0
59478.0
59268.0
56778.0
51544.0
45912.0
41102.0
38450.0
38048.0
38724.0
40236.0
41456.0
42830.0
45432.0
46404.0
43616.0
39230.0
37486.0
40042.0
42924.0
43134.0
41536.0
38848.0
37204.0
38526.0
42662.0
48084.0
49326.0
45740.0
44642.0
44934.0
41394.0
39194.0
41918.0
43784.0
41630.0
38434.0
35748.0
33258.0
34406.0
39294.0
40148.0
37712.0
39190.0
40196.0
36390.0
33482.0
34310.0
37088.0
38754.0
38252.0
40082.0
42380.0
39202.0
35652.0
36068.0
36860.0
37234.0
37114.0
36870.0
37896.0
37186.0
34662.0
33448.0
31290.0
28444.0
29630.0
33018.0
32890.0
31138.0
33262.0
34284.0
29714.0
30268.0
38698.0
42338.0
40138.0
39702.0
40500.0
39556.0
37232.0
36632.0
38510.0
39920.0
41440.0
43150.0
42062.0
39452.0
37734.0
37774.0
39260.0
40954.0
45088.0
48924.0
46340.0
43156.0
42894.0
40814.0
40176.0
41838.0
41988.0
43002.0
42644.0
38600.0
35222.0
31396.0
27482.0
26632.0
25900.0
26618.0
29452.0
29292.0
29736.0
33332.0
35028.0
35688.0
35580.0
32286.0
28898.0
26824.0
25272.0
25242.0
26476.0
28114.0
28614.0
29196.0
32156.0
32866.0
30500.0
28930.0
25442.0
22698.0
24778.0
24700.0
22720.0
23964.0
24194.0
23118.0
24350.0
27618.0
31820.0
32966.0
30666.0
28208.0
23550.0
18950.0
19068.0
20262.0
19996.0
18744.0
17270.0
18678.0
21666.0
23764.0
26456.0
28780.0
29158.0
28778.0
29862.0
31688.0
28602.0
21830.0
18948.0
19388.0
19668.0
18836.0
17154.0
18164.0
21014.0
22060.0
21666.0
19396.0
18354.0
21418.0
23300.0
23564.0
24834.0
25086.0
25278.0
25280.0
25122.0
28188.0
31458.0
32892.0
33404.0
30304.0
27958.0
28134.0
23196.0
16828.0
15394.0
14588.0
12654.0
10820.0
9688.0
10100.0
10360.0
10580.0
11016.0
10124.0
10180.0
11802.0
12206.0
11282.0
10530.0
11658.0
13046.0
12416.0
12258.0
11382.0
8860.0
10264.0
12502.0
8924.0
4112.0
2226.0
1134.0
150.0
1114.0
3732.0
3480.0
1402.0
3422.0
6606.0
7726.0
10308.0
13192.0
13924.0
13680.0
12156.0
9530.0
7204.0
6716.0
8284.0
8498.0
8498.0
12522.0
16368.0
16726.0
17086.0
16850.0
14806.0
13826.0
13128.0
10594.0
8748.0
9710.0
11590.0
12804.0
14504.0
16522.0
16080.0
13964.0
15226.0
20126.0
22892.0
21762.0
19872.0
17424.0
14158.0
12206.0
9796.0
5468.0
4798.0
9296.0
12270.0
10892.0
7390.0
4888.0
7514.0
13164.0
15190.0
15168.0
17550.0
19306.0
17470.0
15464.0
16604.0
17940.0
15972.0
13824.0
13570.0
12216.0
10596.0
10986.0
11722.0
11690.0
10514.0
9292.0
10740.0
12950.0
13738.0
15168.0
16678.0
15818.0
12944.0
10576.0
11192.0
12450.0
11156.0
9592.0
8232.0
5738.0
4974.0
6240.0
8086.0
11988.0
14866.0
13438.0
11668.0
10638.0
8802.0
9652.0
13170.0
14584.0
13214.0
10846.0
9948.0
11642.0
12554.0
12402.0
13454.0
12994.0
10694.0
9394.0
7872.0
6344.0
6602.0
7660.0
10000.0
13720.0
16134.0
16494.0
16384.0
17514.0
19708.0
21056.0
20602.0
17998.0
14748.0
12686.0
10768.0
11020.0
15014.0
16830.0
15028.0
14122.0
14102.0
14696.0
16880.0
19932.0
24330.0
28952.0
30870.0
29100.0
23068.0
15012.0
10500.0
11234.0
14268.0
17292.0
18418.0
15506.0
12694.0
15346.0
16922.0
13416.0
12918.0
15118.0
16412.0
21370.0
24884.0
19994.0
14200.0
11876.0
10196.0
9454.0
9246.0
9558.0
12156.0
15894.0
18454.0
19332.0
19746.0
19092.0
15658.0
13334.0
15544.0
19592.0
23008.0
22140.0
15462.0
10884.0
12894.0
16116.0
16848.0
15068.0
12440.0
12596.0
15780.0
18574.0
19392.0
18420.0
16106.0
14974.0
17564.0
21198.0
21828.0
21060.0
22300.0
25352.0
27212.0
25304.0
21776.0
20386.0
20308.0
20836.0
23260.0
25764.0
27256.0
28964.0
29646.0
29640.0
31116.0
32198.0
33346.0
38570.0
45856.0
51240.0
53590.0
51998.0
50116.0
50308.0
47326.0
43722.0
46720.0
50790.0
52234.0
56546.0
61444.0
63890.0
68132.0
72114.0
72408.0
72686.0
72684.0
71598.0
74980.0
81240.0
83442.0
84140.0
87734.0
92042.0
94642.0
95050.0
95586.0
99214.0
103244.0
107146.0
115032.0
123102.0
127270.0
132156.0
137128.0
138700.0
141262.0
146614.0
153202.0
162140.0
170626.0
178494.0
190358.0
201188.0
207226.0
215716.0
227382.0
239538.0
254272.0
268250.0
281214.0
298984.0
317912.0
334398.0
351390.0
367134.0
383616.0
408226.0
439292.0
471856.0
506154.0
542904.0
581790.0
622794.0
666948.0
715564.0
769094.0
828436.0
894808.0
970012.0
1054380.0
1143984.0
1238606.0
1344876.0
1466266.0
1599216.0
1737794.0
1880110.0
2026922.0
2173924.0
2315720.0
2448820.0
2568062.0
2670484.0
2750926.0
2799742.0
2814822.0
2798388.0
2750826.0
2675000.0
2573070.0
2449406.0
2313180.0
2170010.0
2023716.0
1878262.0
1737986.0
1609904.0
1492342.0
1378286.0
1271596.0
1176686.0
1090924.0
1014492.0
949704.0
894530.0
843570.0
797260.0
759132.0
723960.0
689586.0
660100.0
632640.0
607962.0
587892.0
565754.0
544960.0
531038.0
517418.0
504762.0
497620.0
492596.0
487644.0
481824.0
475102.0
469016.0
463978.0
463756.0
467696.0
470056.0
472838.0
476760.0
479630.0
484656.0
490616.0
496172.0
505726.0
517800.0
530160.0
544954.0
562350.0
582812.0
605194.0
627230.0
651688.0
679240.0
706778.0
735984.0
770732.0
810642.0
853596.0
902160.0
960150.0
1025264.0
1094988.0
1170934.0
1254982.0
1350078.0
1456760.0
1571238.0
1692498.0
1820988.0
1956620.0
2101604.0
2253906.0
2406782.0
2557408.0
2701794.0
2829448.0
2933128.0
3011942.0
3061882.0
3074888.0
3048922.0
2990538.0
2905334.0
2794444.0
2662560.0
2517608.0
2365366.0
2213340.0
2066966.0
1924878.0
1790432.0
1669438.0
1560504.0
1464760.0
1383600.0
1310988.0
1246146.0
1191790.0
1144248.0
1102250.0
1067130.0
1037950.0
1017494.0
1008582.0
1007266.0
1008734.0
1012820.0
1021450.0
1035412.0
1055170.0
1080536.0
1109636.0
1140924.0
1172800.0
1204144.0
1236498.0
1270664.0
1304550.0
1333938.0
1356208.0
1375694.0
1394942.0
1410126.0
1423080.0
1437498.0
1450488.0
1460876.0
1470762.0
1481060.0
1490112.0
1494824.0
1498546.0
1506850.0
1517968.0
1530790.0
1548098.0
1571230.0
1601178.0
1637962.0
1682228.0
1737576.0
1806128.0
1886566.0
1977184.0
2082146.0
2207858.0
2351404.0
2511206.0
2694120.0
2897888.0
3114650.0
3343294.0
3579770.0
3816158.0
4046984.0
4263280.0
4451658.0
4604312.0
4721212.0
4798624.0
4831916.0
4827574.0
4788430.0
4709598.0
4599450.0
4470240.0
4324020.0
4164522.0
3998542.0
3831646.0
3667322.0
3505878.0
3351842.0
3207628.0
3067516.0
2933866.0
2812190.0
2698502.0
2592912.0
2499606.0
2415908.0
2338984.0
2268134.0
2201708.0
2140684.0
2085846.0
2034406.0
1987262.0
1949232.0
1919308.0
1894094.0
1874664.0
1861412.0
1854990.0
1856174.0
1861200.0
1870896.0
1887572.0
1903570.0
1915674.0
1928684.0
1941180.0
1950790.0
1958522.0
1964342.0
1968676.0
1971432.0
1973566.0
1977514.0
1982614.0
1988606.0
1996626.0
2006944.0
2020520.0
2034988.0
2046886.0
2058402.0
2073078.0
2093148.0
2120072.0
2153708.0
2192758.0
2234332.0
2280408.0
2338854.0
2412730.0
2502482.0
2608454.0
2727264.0
2859698.0
3008494.0
3169862.0
3341880.0
3527152.0
3723720.0
3922514.0
4116176.0
4304638.0
4482682.0
4638630.0
4767182.0
4862664.0
4917364.0
4929180.0
4893836.0
4808908.0
4680226.0
4513478.0
4316768.0
4098526.0
3862698.0
3618436.0
3374548.0
3134664.0
2906766.0
2694258.0
2491752.0
2299326.0
2122726.0
1964590.0
1822190.0
1692302.0
1575238.0
1470260.0
1375928.0
1292474.0
1218582.0
1152242.0
1090752.0
1033980.0
984978.0
938414.0
890214.0
848882.0
815290.0
782462.0
750240.0
718616.0
690236.0
668850.0
647752.0
623678.0
600538.0
576470.0
553062.0
535682.0
520280.0
502032.0
483904.0
468762.0
454362.0
438036.0
422086.0
409782.0
401478.0
396804.0
392400.0
384900.0
376992.0
369812.0
361418.0
354098.0
348672.0
343048.0
338492.0
334850.0
330708.0
328096.0
326406.0
323262.0
319188.0
315152.0
313334.0
312366.0
307412.0
303384.0
304334.0
302126.0
295976.0
291818.0
287076.0
280528.0
275358.0
271920.0
270380.0
270308.0
270608.0
270058.0
266258.0
260802.0
256992.0
255792.0
258802.0
262994.0
262882.0
260400.0
258908.0
259312.0
261922.0
263524.0
262032.0
259498.0
258022.0
258340.0
258520.0
257420.0
256910.0
257222.0
257912.0
256806.0
250788.0
243604.0
238950.0
235808.0
236208.0
239150.0
239524.0
238180.0
236944.0
234760.0
231328.0
227066.0
225490.0
228098.0
228980.0
225956.0
223410.0
222308.0
221018.0
219740.0
217946.0
213688.0
208418.0
206796.0
208424.0
208422.0
206102.0
203688.0
202754.0
205314.0
209654.0
210968.0
210224.0
210096.0
207830.0
204232.0
204728.0
208504.0
212806.0
217474.0
220054.0
221662.0
226678.0
233058.0
238956.0
246104.0
252988.0
259334.0
265466.0
268328.0
270674.0
277492.0
284646.0
288350.0
292490.0
298872.0
304180.0
307548.0
311710.0
316090.0
317474.0
317266.0
318542.0
321348.0
326388.0
333628.0
338726.0
338662.0
336598.0
337592.0
340794.0
341528.0
341834.0
346162.0
351948.0
357614.0
364080.0
368020.0
370252.0
375634.0
382888.0
390326.0
397644.0
403196.0
410928.0
423588.0
436356.0
447992.0
459376.0
469286.0
479880.0
489780.0
493338.0
492976.0
494758.0
498798.0
501612.0
500752.0
497282.0
493526.0
490288.0
487104.0
482744.0
478750.0
477668.0
476936.0
473100.0
464778.0
452392.0
441126.0
432904.0
424058.0
417736.0
417730.0
417102.0
409396.0
397402.0
385548.0
373894.0
362918.0
357424.0
358300.0
359036.0
356404.0
353616.0
351102.0
345250.0
338378.0
336660.0
337852.0
338284.0
341838.0
349168.0
356456.0
363258.0
369484.0
374146.0
377166.0
379350.0
381044.0
380186.0
378658.0
380848.0
383728.0
385266.0
388248.0
391492.0
393380.0
393808.0
394150.0
397648.0
401818.0
405630.0
411526.0
413056.0
409254.0
408690.0
409920.0
410078.0
411450.0
413108.0
416074.0
419964.0
421190.0
421458.0
423498.0
430706.0
444474.0
457628.0
468476.0
481516.0
494864.0
507850.0
521482.0
535252.0
552278.0
570430.0
584134.0
596318.0
609000.0
620594.0
633038.0
645786.0
656918.0
667168.0
674406.0
678636.0
684354.0
689200.0
689324.0
688902.0
689372.0
688016.0
687166.0
688026.0
687552.0
685104.0
681578.0
677630.0
675070.0
676116.0
679876.0
681876.0
683358.0
689392.0
696450.0
701234.0
707564.0
716342.0
727920.0
743552.0
760748.0
779492.0
800330.0
820282.0
840684.0
865898.0
896476.0
928962.0
958250.0
984524.0
1013982.0
1048418.0
1083780.0
1118892.0
1154694.0
1188664.0
1220928.0
1256820.0
1297010.0
1337508.0
1376482.0
1415224.0
1457364.0
1504938.0
1558544.0
1619076.0
1684568.0
1757130.0
1843426.0
1942502.0
2052630.0
2178384.0
2322104.0
2482628.0
2657700.0
2846850.0
3050036.0
3261638.0
3477180.0
3691288.0
3890912.0
4070318.0
4229642.0
4362506.0
4466782.0
4546316.0
4604326.0
4644880.0
4669608.0
4680232.0
4679518.0
4665140.0
4634534.0
4587698.0
4524504.0
4444838.0
4348602.0
4239808.0
4122418.0
3996210.0
3865864.0
3735886.0
3606620.0
3485170.0
3378690.0
3287828.0
3211566.0
3146288.0
3092924.0
3057552.0
3039684.0
3035892.0
3044664.0
3065098.0
3097538.0
3137590.0
3178678.0
3218760.0
3252986.0
3275428.0
3287074.0
3287092.0
3270368.0
3238838.0
3197322.0
3144454.0
3082336.0
3018360.0
2953182.0
2884588.0
2813974.0
2743830.0
2679226.0
2624168.0
2577354.0
2535508.0
2494616.0
2453588.0
2414738.0
2380824.0
2355870.0
2338376.0
2324112.0
2313706.0
2301586.0
2284442.0
2272244.0
2267580.0
2268036.0
2276384.0
2287172.0
2297006.0
2313104.0
2338138.0
2371916.0
2414342.0
2466552.0
2536774.0
2626844.0
2730666.0
2850268.0
2989572.0
3147598.0
3321756.0
3506664.0
3702114.0
3910930.0
4120408.0
4312564.0
4485070.0
4637600.0
4762042.0
4856892.0
4923930.0
4962716.0
4981938.0
4989656.0
4982502.0
4960016.0
4924598.0
4874052.0
4807582.0
4724260.0
4622932.0
4505448.0
4371044.0
4222638.0
4072200.0
3925178.0
3777896.0
3631650.0
3491714.0
3360996.0
3244118.0
3145840.0
3065718.0
3004352.0
2963952.0
2939954.0
2928014.0
2930058.0
2944270.0
2965594.0
2993542.0
3026862.0
3059686.0
3086642.0
3102540.0
3101400.0
3083368.0
3052818.0
3008284.0
2947626.0
2874578.0
2791672.0
2700192.0
2603510.0
2503522.0
2403246.0
2305258.0
2205348.0
2103144.0
2007424.0
1919948.0
1835030.0
1754138.0
1679644.0
1607338.0
1536596.0
1469188.0
1402942.0
1339008.0
1281144.0
1230284.0
1186094.0
1143948.0
1099090.0
1053880.0
1009598.0
966634.0
930594.0
901104.0
870316.0
837936.0
809450.0
783406.0
754764.0
725712.0
701234.0
679574.0
656500.0
631850.0
608262.0
587720.0
569026.0
550724.0
533740.0
517706.0
502414.0
489812.0
479162.0
468130.0
455790.0
441918.0
430852.0
425754.0
418718.0
405206.0
393014.0
384940.0
377736.0
371310.0
362590.0
351014.0
343282.0
338566.0
331492.0
324086.0
318174.0
312462.0
307042.0
300704.0
292518.0
285448.0
281734.0
279484.0
277534.0
275728.0
270794.0
263880.0
261120.0
260542.0
258282.0
256998.0
255934.0
252662.0
248850.0
244138.0
238044.0
233816.0
232660.0
231136.0
227644.0
225624.0
226084.0
226974.0
227262.0
223704.0
217172.0
213792.0
212958.0
213742.0
216694.0
215394.0
209360.0
204042.0
198942.0
196120.0
196502.0
194378.0
191142.0
190556.0
189188.0
185926.0
183410.0
182532.0
182982.0
183592.0
182620.0
179310.0
174580.0
169296.0
164198.0
161456.0
161132.0
161108.0
161668.0
162142.0
159144.0
153574.0
150318.0
149146.0
146076.0
143130.0
143702.0
145158.0
145096.0
143696.0
142946.0
145084.0
145264.0
140978.0
139400.0
140706.0
139042.0
134908.0
129644.0
124596.0
122340.0
123290.0
127804.0
132940.0
133946.0
132620.0
131518.0
129886.0
128768.0
129174.0
128958.0
125330.0
120558.0
119686.0
120964.0
120350.0
119826.0
121262.0
122436.0
121732.0
121044.0
121812.0
121372.0
118948.0
117226.0
117298.0
119546.0
121118.0
118194.0
115384.0
116584.0
118630.0
121074.0
123464.0
123934.0
124194.0
121770.0
114544.0
110410.0
112428.0
113450.0
110770.0
107800.0
107162.0
107364.0
105628.0
105034.0
107904.0
109312.0
107672.0
105798.0
104146.0
103046.0
101496.0
99008.0
99046.0
101506.0
103096.0
102298.0
98078.0
94120.0
94176.0
94812.0
94902.0
95324.0
94918.0
97234.0
102008.0
101988.0
98614.0
97432.0
97264.0
96722.0
95418.0
92524.0
90654.0
90896.0
90214.0
90254.0
94246.0
95822.0
90166.0
85698.0
88250.0
93154.0
96910.0
97824.0
94846.0
92092.0
91518.0
88924.0
83994.0
82082.0
84774.0
87690.0
87772.0
87124.0
88180.0
89482.0
88418.0
85476.0
83804.0
84174.0
83310.0
80336.0
79028.0
80024.0
79382.0
76418.0
75504.0
78926.0
81626.0
80170.0
80904.0
85718.0
87140.0
84338.0
80986.0
77948.0
77400.0
78386.0
79280.0
81806.0
81988.0
77778.0
73804.0
68802.0
64392.0
68282.0
76890.0
82106.0
83146.0
81090.0
78858.0
79494.0
79916.0
76282.0
71622.0
71636.0
74864.0
74922.0
72876.0
75538.0
81882.0
84342.0
82174.0
80488.0
80794.0
82504.0
84168.0
83182.0
81408.0
81422.0
82272.0
84038.0
85390.0
84706.0
83980.0
81888.0
76458.0
71882.0
71124.0
72582.0
74506.0
75978.0
76296.0
75634.0
75914.0
77794.0
79656.0
80472.0
79424.0
78392.0
79652.0
79618.0
77766.0
78206.0
78784.0
75918.0
70644.0
66678.0
67074.0
68390.0
67428.0
65822.0
63158.0
61618.0
63100.0
62550.0
59740.0
57308.0
53676.0
51730.0
54166.0
57950.0
61870.0
65482.0
66934.0
65894.0
64102.0
63638.0
63636.0
62342.0
59334.0
54696.0
51494.0
51052.0
50198.0
49996.0
52992.0
56282.0
58120.0
60564.0
62218.0
59214.0
54808.0
53648.0
51674.0
49118.0
51854.0
55238.0
55028.0
56574.0
59998.0
60740.0
58276.0
54778.0
53052.0
52578.0
50998.0
49896.0
51032.0
52622.0
52510.0
50298.0
47168.0
45566.0
46894.0
48504.0
48634.0
49924.0
52338.0
53996.0
57168.0
63018.0
67436.0
66022.0
60674.0
56506.0
54238.0
54902.0
58118.0
56004.0
49218.0
46972.0
46918.0
44372.0
43454.0
45490.0
46690.0
45318.0
42674.0
39554.0
37586.0
41168.0
48032.0
51084.0
50526.0
47854.0
43554.0
42280.0
45472.0
49996.0
53018.0
53736.0
54870.0
57174.0
58726.0
58530.0
55950.0
54742.0
56058.0
53642.0
49746.0
51042.0
55670.0
60700.0
63536.0
63646.0
64238.0
63110.0
59812.0
58402.0
56494.0
53874.0
53888.0
52926.0
48672.0
44784.0
44672.0
47214.0
46634.0
43292.0
42258.0
40320.0
34904.0
32158.0
35466.0
40924.0
44008.0
45810.0
49004.0
48902.0
42230.0
36446.0
36492.0
38082.0
38468.0
37932.0
35498.0
32680.0
32708.0
35076.0
37878.0
40666.0
42998.0
44816.0
46360.0
46258.0
42314.0
35766.0
31980.0
33580.0
38324.0
43094.0
44250.0
41124.0
38174.0
37438.0
37502.0
39016.0
42540.0
44770.0
42536.0
39324.0
40208.0
42642.0
42634.0
41028.0
39642.0
40236.0
41972.0
41744.0
40756.0
41108.0
41560.0
41378.0
40290.0
38048.0
35886.0
35160.0
35620.0
36478.0
39094.0
42226.0
40922.0
37818.0
38122.0
38512.0
36738.0
34506.0
32398.0
32948.0
36438.0
39584.0
40824.0
38718.0
35522.0
35562.0
35524.0
32498.0
30546.0
31690.0
34312.0
35848.0
34506.0
32016.0
29270.0
25734.0
24838.0
28450.0
32190.0
33052.0
32728.0
33774.0
37028.0
39508.0
38762.0
38138.0
38746.0
36562.0
32046.0
28632.0
26434.0
25084.0
25084.0
25354.0
22498.0
16534.0
13758.0
16042.0
19396.0
22750.0
24942.0
24916.0
24410.0
23796.0
24144.0
25026.0
24360.0
25610.0
26882.0
22820.0
21682.0
27356.0
30126.0
28306.0
25754.0
24168.0
26818.0
30908.0
31738.0
32404.0
34472.0
35414.0
34878.0
32854.0
30728.0
32034.0
35592.0
37128.0
36816.0
35600.0
32668.0
29420.0
26558.0
24966.0
27270.0
29446.0
26782.0
23098.0
21538.0
22706.0
25882.0
26460.0
26092.0
29086.0
29804.0
25538.0
22770.0
23806.0
26830.0
31524.0
35880.0
37120.0
36510.0
35866.0
34248.0
32474.0
30354.0
25724.0
22558.0
23562.0
25318.0
28660.0
32428.0
31422.0
29066.0
29312.0
29384.0
28590.0
27592.0
26340.0
25800.0
25208.0
23156.0
20790.0
20186.0
20728.0
21466.0
23782.0
24730.0
20614.0
16168.0
14996.0
15508.0
16736.0
16370.0
15830.0
19756.0
24482.0
24192.0
20572.0
18946.0
21492.0
24586.0
26670.0
28936.0
27718.0
22542.0
17666.0
13958.0
14394.0
20682.0
26378.0
27604.0
26556.0
25340.0
23628.0
20520.0
20760.0
27014.0
30538.0
26956.0
22336.0
18848.0
16168.0
16416.0
17902.0
17496.0
15538.0
12948.0
12516.0
17148.0
21276.0
18864.0
15884.0
18696.0
23164.0
23194.0
19018.0
17152.0
19984.0
19874.0
14214.0
9648.0
8886.0
10792.0
13358.0
15008.0
18840.0
23976.0
24698.0
22806.0
22084.0
22576.0
24672.0
25610.0
23618.0
22384.0
22066.0
20152.0
18074.0
17808.0
17800.0
15134.0
12792.0
15716.0
20956.0
25504.0
28918.0
27652.0
24298.0
23626.0
22574.0
21878.0
24264.0
25310.0
23886.0
22928.0
22550.0
22174.0
20306.0
17106.0
16480.0
19622.0
22606.0
21144.0
17756.0
18614.0
21248.0
20070.0
17734.0
18682.0
21694.0
22174.0
19308.0
17562.0
17752.0
17134.0
16378.0
16702.0
17036.0
16016.0
14716.0
15594.0
17464.0
19148.0
21050.0
20198.0
17186.0
16466.0
17090.0
18428.0
21924.0
24958.0
25348.0
23766.0
22086.0
22164.0
22478.0
21850.0
21952.0
22988.0
23348.0
20690.0
15024.0
11202.0
11938.0
13718.0
12936.0
11408.0
12904.0
15890.0
16818.0
15620.0
13538.0
13262.0
15452.0
15926.0
15026.0
17028.0
20632.0
22118.0
19652.0
14004.0
9274.0
7352.0
6344.0
6064.0
7450.0
9214.0
10544.0
13912.0
20458.0
25856.0
25820.0
22320.0
20544.0
21722.0
22532.0
21250.0
19368.0
18762.0
19788.0
19840.0
17426.0
15754.0
17394.0
21020.0
23074.0
21274.0
18256.0
17134.0
18386.0
21442.0
22540.0
21330.0
23658.0
27038.0
25532.0
24028.0
25448.0
25230.0
24198.0
24952.0
24894.0
22486.0
19256.0
16374.0
14140.0
13118.0
14170.0
16146.0
17126.0
17842.0
19712.0
22882.0
25438.0
24384.0
22648.0
24716.0
26458.0
25704.0
27060.0
29010.0
28262.0
27590.0
27730.0
26190.0
22338.0
17618.0
14282.0
13682.0
16104.0
18616.0
17526.0
15844.0
16074.0
17008.0
21480.0
26220.0
22948.0
17462.0
17944.0
19880.0
19100.0
17636.0
17158.0
16202.0
12820.0
10394.0
12504.0
15030.0
13844.0
11912.0
12636.0
13914.0
13496.0
13292.0
13824.0
14036.0
14674.0
14184.0
11406.0
9776.0
9580.0
8522.0
9120.0
11752.0
11068.0
7164.0
5224.0
5478.0
7180.0
11768.0
16080.0
16568.0
15422.0
15446.0
17334.0
19896.0
20686.0
18594.0
14384.0
11902.0
14214.0
18396.0
21790.0
23608.0
22786.0
23002.0
25810.0
26658.0
26364.0
27426.0
26868.0
23996.0
21392.0
20752.0
22300.0
23710.0
22952.0
20736.0
19212.0
20514.0
23458.0
24766.0
24734.0
25614.0
26276.0
23548.0
18524.0
15990.0
15582.0
13066.0
10952.0
13764.0
17088.0
16388.0
14728.0
12426.0
7732.0
4334.0
4228.0
6864.0
11438.0
12358.0
10398.0
13848.0
18192.0
15328.0
11322.0
10842.0
9764.0
8332.0
9138.0
9282.0
7838.0
9578.0
13350.0
12892.0
10832.0
12314.0
13936.0
12900.0
11252.0
9824.0
9832.0
13492.0
19108.0
21748.0
19190.0
15058.0
14444.0
15456.0
12138.0
7614.0
8196.0
8458.0
4168.0
3288.0
7868.0
10098.0
8562.0
7936.0
7984.0
5064.0
2176.0
5210.0
10994.0
14344.0
15806.0
15150.0
13362.0
12740.0
11392.0
10372.0
12186.0
11960.0
7636.0
5574.0
8372.0
11434.0
11390.0
10410.0
11390.0
13006.0
13558.0
14912.0
17414.0
17238.0
14338.0
12980.0
11766.0
7772.0
5048.0
6040.0
8184.0
10688.0
13304.0
15588.0
17420.0
16572.0
13056.0
10050.0
8296.0
8366.0
11222.0
13946.0
14254.0
14480.0
16410.0
18332.0
17804.0
14718.0
12184.0
13446.0
17364.0
19312.0
17018.0
12404.0
8582.0
7676.0
9262.0
10630.0
10594.0
10652.0
12312.0
15052.0
15694.0
12242.0
8708.0
10688.0
17138.0
21092.0
19422.0
17156.0
17424.0
17086.0
15980.0
15774.0
15190.0
15134.0
16102.0
16702.0
18558.0
19234.0
14968.0
11526.0
11750.0
11690.0
13374.0
17654.0
20302.0
20666.0
17752.0
12854.0
13310.0
18754.0
22152.0
21978.0
19494.0
17480.0
18156.0
18430.0
18682.0
21600.0
22642.0
21284.0
22482.0
22500.0
17766.0
13214.0
11108.0
10372.0
11176.0
12072.0
11474.0
9856.0
8322.0
7872.0
8602.0
9124.0
8366.0
8676.0
11494.0
12600.0
12164.0
15612.0
20026.0
20484.0
18782.0
15480.0
11560.0
10798.0
12758.0
13952.0
11764.0
7798.0
7310.0
9696.0
11254.0
12014.0
9892.0
3776.0
-2220.0
-6112.0
-7106.0
-3840.0
2440.0
11670.0
22218.0
26696.0
23126.0
17708.0
13684.0
11390.0
11176.0
9628.0
6228.0
6198.0
7742.0
6966.0
8748.0
12484.0
12112.0
11042.0
10620.0
8116.0
9834.0
15700.0
16500.0
15572.0
18170.0
18918.0
17206.0
15964.0
13804.0
12130.0
10996.0
6756.0
2248.0
896.0
320.0
1766.0
5984.0
5866.0
690.0
48.0
5414.0
8588.0
7666.0
6712.0
6906.0
8372.0
10640.0
11348.0
11684.0
14470.0
17100.0
16018.0
11930.0
6534.0
1472.0
-1372.0
-2448.0
-2452.0
-78.0
3378.0
5776.0
9464.0
14204.0
16050.0
16142.0
15722.0
13966.0
14958.0
19818.0
23534.0
25054.0
26102.0
27756.0
30276.0
30676.0
28186.0
26076.0
25320.0
25768.0
28140.0
31184.0
30838.0
25708.0
22426.0
25082.0
28624.0
31194.0
33250.0
31408.0
27572.0
25802.0
23562.0
19372.0
16416.0
16506.0
17474.0
16274.0
14382.0
15822.0
19218.0
18980.0
15970.0
16396.0
18582.0
18010.0
18272.0
20716.0
21450.0
20102.0
17700.0
15742.0
14942.0
13318.0
11164.0
7664.0
3236.0
4670.0
9598.0
9620.0
7194.0
5776.0
6434.0
10398.0
11772.0
8368.0
5846.0
6532.0
11468.0
17218.0
17496.0
16036.0
15882.0
12756.0
8206.0
6676.0
7946.0
9706.0
11110.0
14342.0
17718.0
16766.0
15496.0
18244.0
20526.0
20386.0
21110.0
21834.0
19798.0
18174.0
21674.0
27882.0
30528.0
28432.0
25706.0
23908.0
21094.0
20060.0
22794.0
21712.0
15946.0
15754.0
19824.0
19324.0
17694.0
20548.0
23586.0
22526.0
19328.0
17360.0
18282.0
20272.0
19090.0
16032.0
16336.0
17796.0
15836.0
12572.0
9996.0
8914.0
11494.0
14072.0
11770.0
8580.0
9868.0
13930.0
15096.0
11492.0
8766.0
9674.0
9462.0
9048.0
12512.0
16086.0
18292.0
21762.0
23364.0
22128.0
21390.0
19638.0
15782.0
12836.0
12742.0
14950.0
16522.0
17210.0
19390.0
20552.0
19290.0
18046.0
15622.0
12678.0
12064.0
11984.0
11874.0
11014.0
5994.0
1232.0
3472.0
9090.0
11712.0
11550.0
12502.0
15180.0
16056.0
14662.0
13642.0
13296.0
13512.0
13900.0
12730.0
11734.0
13746.0
16950.0
18820.0
18726.0
16978.0
15678.0
15770.0
16298.0
16792.0
15544.0
13368.0
14208.0
15244.0
12744.0
11346.0
12496.0
11880.0
10376.0
10556.0
10650.0
9780.0
10226.0
11836.0
11642.0
10312.0
10348.0
10210.0
7304.0
2454.0
-112.0
2108.0
6402.0
9840.0
10704.0
8966.0
8362.0
8958.0
9026.0
10160.0
8494.0
2014.0
-2794.0
-4604.0
-4764.0
-3672.0
-4400.0
-4498.0
-2346.0
-1674.0
-1286.0
-558.0
2662.0
12206.0
19182.0
19712.0
21726.0
22534.0
20280.0
19682.0
17390.0
13656.0
11998.0
8930.0
6294.0
8550.0
11274.0
10306.0
9058.0
11208.0
13970.0
14956.0
15944.0
15216.0
11552.0
7618.0
4516.0
5818.0
12738.0
16892.0
14602.0
11384.0
9460.0
8050.0
9490.0
13968.0
16036.0
15878.0
19200.0
22920.0
22842.0
21700.0
18972.0
14670.0
11626.0
9154.0
9708.0
13746.0
13254.0
8566.0
7970.0
10772.0
11468.0
10340.0
10742.0
12716.0
14224.0
14640.0
13490.0
11590.0
10586.0
9640.0
8660.0
8838.0
10766.0
15042.0
18822.0
19724.0
19684.0
17290.0
13098.0
13136.0
14776.0
12932.0
13162.0
18788.0
24188.0
25718.0
25410.0
25936.0
26354.0
25550.0
25616.0
25170.0
20516.0
15332.0
14680.0
15934.0
15122.0
12898.0
11906.0
12128.0
10258.0
7028.0
7274.0
9526.0
9334.0
7382.0
4870.0
3396.0
5496.0
8036.0
8764.0
11790.0
15506.0
13996.0
10006.0
9648.0
12740.0
14762.0
12614.0
9920.0
11754.0
14274.0
12668.0
10736.0
10760.0
9136.0
5824.0
4360.0
5260.0
7016.0
8922.0
9136.0
5946.0
2996.0
3422.0
4048.0
4712.0
7410.0
7688.0
4408.0
2698.0
2602.0
2690.0
5146.0
8614.0
9240.0
9014.0
12216.0
15850.0
15658.0
14714.0
14084.0
11070.0
8074.0
6134.0
3586.0
3850.0
8138.0
12388.0
14752.0
15112.0
13638.0
10754.0
8022.0
9546.0
14040.0
15358.0
14494.0
14124.0
12192.0
9742.0
8628.0
7124.0
4844.0
2490.0
1592.0
3466.0
4456.0
3192.0
4004.0
7070.0
11356.0
17000.0
18822.0
16144.0
15648.0
17374.0
18066.0
17756.0
16656.0
17830.0
22124.0
22900.0
17820.0
13042.0
13190.0
15706.0
15852.0
14562.0
13968.0
12616.0
11212.0
10570.0
9896.0
10360.0
10352.0
8728.0
8798.0
9038.0
7396.0
6882.0
6312.0
5088.0
7998.0
13734.0
16074.0
14004.0
11996.0
13908.0
17384.0
19646.0
21534.0
19518.0
11972.0
5516.0
1232.0
-2912.0
-3106.0
-1232.0
-1660.0
-1220.0
778.0
3526.0
8544.0
10646.0
6580.0
2968.0
4538.0
10076.0
14344.0
13198.0
10284.0
8956.0
9196.0
11670.0
13428.0
13686.0
15304.0
15614.0
14488.0
15020.0
14606.0
14420.0
17016.0
17184.0
14448.0
13534.0
12946.0
11390.0
11844.0
13528.0
13650.0
13860.0
13822.0
9210.0
3010.0
1498.0
3818.0
7266.0
7980.0
2832.0
-1958.0
-1008.0
2116.0
4230.0
4694.0
4944.0
8308.0
13682.0
16616.0
16158.0
15342.0
15400.0
14240.0
12872.0
13618.0
15518.0
17550.0
18006.0
16854.0
15836.0
11420.0
5290.0
4986.0
5818.0
2992.0
2206.0
3586.0
5136.0
8922.0
12514.0
13170.0
12164.0
10796.0
9308.0
7200.0
6660.0
9026.0
9680.0
7598.0
6808.0
6890.0
6564.0
8280.0
11930.0
12080.0
7104.0
4756.0
8466.0
10492.0
8652.0
9330.0
11880.0
11506.0
10294.0
10058.0
8798.0
8836.0
11260.0
11778.0
11688.0
13432.0
12850.0
10314.0
9418.0
7392.0
3406.0
2066.0
4598.0
7858.0
10492.0
13988.0
16686.0
15586.0
14212.0
16164.0
17694.0
15248.0
11300.0
10140.0
11690.0
12832.0
12910.0
12214.0
11246.0
11270.0
9926.0
7002.0
8874.0
16156.0
22270.0
23404.0
20082.0
17542.0
19206.0
20018.0
17294.0
13342.0
8244.0
5614.0
8632.0
10716.0
8310.0
6668.0
7892.0
9670.0
10892.0
11986.0
12118.0
9758.0
7844.0
8942.0
10192.0
11826.0
14790.0
14416.0
10298.0
7252.0
6206.0
5468.0
4466.0
4030.0
4430.0
5160.0
6880.0
8196.0
7072.0
5578.0
5646.0
6396.0
5222.0
2394.0
3676.0
7846.0
8950.0
10234.0
13514.0
17434.0
24618.0
30390.0
30232.0
29392.0
28776.0
26290.0
22728.0
18396.0
13990.0
7742.0
2100.0
3706.0
6928.0
6418.0
7318.0
7838.0
4808.0
2194.0
2058.0
4362.0
6390.0
5848.0
5210.0
4788.0
5550.0
8046.0
6330.0
2252.0
3900.0
7992.0
8584.0
7212.0
6300.0
6308.0
7892.0
10810.0
11132.0
7280.0
4844.0
6116.0
7528.0
7956.0
7672.0
6992.0
8590.0
13568.0
17844.0
17374.0
13872.0
10270.0
7894.0
8612.0
10516.0
10322.0
9820.0
10592.0
12054.0
13206.0
12174.0
10372.0
9860.0
9784.0
10558.0
12314.0
14310.0
16790.0
18766.0
20106.0
21124.0
20564.0
19502.0
19494.0
19638.0
18544.0
16270.0
16132.0
19282.0
21440.0
20502.0
18862.0
19348.0
20504.0
17502.0
11672.0
8828.0
11332.0
17490.0
21494.0
21278.0
19810.0
15750.0
11328.0
11648.0
12268.0
11164.0
12558.0
14658.0
14164.0
11716.0
10110.0
10622.0
10258.0
9248.0
10016.0
10590.0
10800.0
11756.0
13062.0
15742.0
18632.0
19836.0
18642.0
13326.0
7646.0
7668.0
11158.0
11930.0
7800.0
3148.0
3674.0
8046.0
11426.0
11756.0
11350.0
13952.0
16900.0
15520.0
11176.0
6388.0
3312.0
3670.0
5960.0
9330.0
12850.0
13134.0
9670.0
5690.0
4646.0
7548.0
12048.0
15242.0
15244.0
14108.0
16676.0
20464.0
19856.0
17414.0
15204.0
10192.0
4964.0
4102.0
5272.0
5942.0
7350.0
9366.0
10534.0
9790.0
7676.0
7926.0
11438.0
14316.0
16086.0
18290.0
18770.0
16678.0
14672.0
13312.0
11210.0
10326.0
12884.0
15148.0
13878.0
12398.0
12860.0
13042.0
12416.0
11962.0
10200.0
7064.0
7052.0
10748.0
13540.0
14094.0
11228.0
4804.0
968.0
964.0
1158.0
2090.0
2306.0
1428.0
2474.0
2852.0
2160.0
3702.0
5244.0
6592.0
9154.0
9642.0
7320.0
4150.0
2024.0
1876.0
1050.0
1120.0
5206.0
6946.0
3338.0
1040.0
2010.0
4094.0
6402.0
5602.0
1452.0
-240.0
1902.0
3848.0
4232.0
4260.0
5140.0
5390.0
1800.0
-1822.0
126.0
5436.0
11680.0
15750.0
13294.0
9806.0
9396.0
7348.0
4892.0
4046.0
2924.0
3810.0
5102.0
3026.0
1056.0
1148.0
2054.0
3054.0
3132.0
5378.0
10452.0
11930.0
9234.0
7036.0
5776.0
5146.0
5682.0
6026.0
4342.0
1206.0
58.0
2092.0
4936.0
8220.0
11404.0
11590.0
10354.0
10592.0
8992.0
4790.0
3504.0
5922.0
8866.0
10902.0
9742.0
6696.0
6844.0
8210.0
7090.0
6802.0
8332.0
8438.0
8802.0
12024.0
14662.0
12838.0
8240.0
5094.0
5078.0
7228.0
10552.0
13486.0
13520.0
11928.0
12526.0
13104.0
9738.0
6448.0
7506.0
9568.0
9372.0
8264.0
8120.0
9054.0
9398.0
8432.0
7864.0
7600.0
6566.0
7228.0
9942.0
10752.0
10618.0
12588.0
12968.0
9720.0
8242.0
10840.0
14166.0
16718.0
18710.0
19672.0
19344.0
16866.0
13584.0
13954.0
16490.0
15868.0
13328.0
11072.0
9560.0
11554.0
14080.0
11958.0
9236.0
10034.0
12156.0
12826.0
11858.0
12738.0
14670.0
12544.0
8834.0
6500.0
4798.0
6992.0
11038.0
12100.0
14036.0
15882.0
12202.0
7626.0
7574.0
10980.0
15310.0
17930.0
18944.0
19208.0
17180.0
14398.0
14616.0
17058.0
17872.0
15880.0
13418.0
12454.0
13426.0
15690.0
17164.0
16910.0
15002.0
11792.0
10282.0
11036.0
10994.0
12348.0
17894.0
22674.0
22120.0
18086.0
14538.0
14416.0
17918.0
22222.0
24758.0
25830.0
27250.0
28734.0
28220.0
27268.0
30444.0
36606.0
40472.0
42022.0
42360.0
39416.0
35972.0
37268.0
41992.0
45918.0
47158.0
47430.0
49460.0
49190.0
42086.0
35278.0
35116.0
36136.0
35052.0
34506.0
33400.0
30878.0
28288.0
25082.0
23414.0
24224.0
23118.0
20832.0
19138.0
14550.0
9934.0
9704.0
10742.0
11402.0
10960.0
8876.0
9068.0
10016.0
7566.0
6660.0
11104.0
16544.0
18532.0
17848.0
18140.0
17906.0
14520.0
11950.0
10528.0
7498.0
7366.0
11316.0
13394.0
12376.0
10562.0
9316.0
10018.0
11452.0
10826.0
9064.0
10682.0
16372.0
19292.0
15874.0
12114.0
11962.0
13254.0
14636.0
14366.0
12526.0
14570.0
19386.0
19158.0
16254.0
17856.0
22730.0
27456.0
30334.0
29712.0
28004.0
29624.0
33926.0
36338.0
36398.0
37988.0
40672.0
42172.0
42684.0
39202.0
31946.0
27882.0
27122.0
26728.0
29532.0
34082.0
35376.0
34708.0
35448.0
37448.0
38330.0
36610.0
33846.0
32508.0
32394.0
31206.0
28360.0
24696.0
20984.0
20282.0
23894.0
27820.0
29504.0
28308.0
23806.0
19410.0
16752.0
13190.0
9968.0
10232.0
12046.0
11590.0
9938.0
10336.0
10834.0
9168.0
8242.0
10128.0
14380.0
17742.0
15012.0
9206.0
8914.0
14324.0
18426.0
17780.0
16710.0
18640.0
19002.0
16234.0
15212.0
15662.0
14208.0
11742.0
10840.0
11958.0
11760.0
8918.0
8132.0
9924.0
9820.0
9582.0
11872.0
13920.0
15574.0
17534.0
17554.0
17160.0
17848.0
17320.0
15734.0
12792.0
8328.0
6342.0
7372.0
10034.0
13610.0
13192.0
10374.0
12208.0
16032.0
17364.0
15590.0
10534.0
7142.0
7718.0
8354.0
9146.0
10234.0
9610.0
9702.0
13072.0
17542.0
19296.0
18392.0
17370.0
15922.0
15228.0
17016.0
17156.0
13590.0
10260.0
10754.0
15096.0
19074.0
20086.0
18112.0
12478.0
7872.0
8184.0
9602.0
10934.0
11318.0
8460.0
6958.0
8238.0
7454.0
5576.0
5860.0
7266.0
7582.0
7940.0
10696.0
12916.0
13548.0
16544.0
19102.0
17790.0
15528.0
11952.0
7058.0
5816.0
9472.0
14070.0
16066.0
16614.0
17258.0
14760.0
10912.0
11980.0
15098.0
14908.0
12150.0
8128.0
4716.0
4590.0
7056.0
8724.0
7936.0
8728.0
14094.0
19046.0
20970.0
22372.0
21974.0
19914.0
19160.0
18072.0
16296.0
16216.0
16752.0
18032.0
20732.0
21910.0
21588.0
21848.0
21990.0
22336.0
23134.0
22908.0
22400.0
22386.0
21890.0
21646.0
22122.0
21238.0
18790.0
17476.0
18086.0
18630.0
17600.0
15670.0
15256.0
16440.0
15884.0
13278.0
11494.0
11490.0
13266.0
15526.0
15940.0
15994.0
18940.0
24268.0
28652.0
30600.0
32008.0
32770.0
30028.0
25836.0
24512.0
24516.0
22222.0
18274.0
16136.0
16694.0
15988.0
11910.0
9934.0
13752.0
17458.0
16952.0
15838.0
15688.0
15500.0
15232.0
14296.0
14122.0
15698.0
17884.0
21030.0
21840.0
18640.0
17792.0
18414.0
15812.0
14348.0
14966.0
14802.0
14740.0
12928.0
9488.0
8260.0
8650.0
9068.0
9394.0
10688.0
13914.0
14492.0
10340.0
7466.0
9130.0
13392.0
17870.0
21582.0
25588.0
30884.0
37154.0
42104.0
46170.0
53176.0
56680.0
50116.0
43556.0
41256.0
36194.0
30136.0
24860.0
19872.0
20568.0
24314.0
24182.0
22542.0
21190.0
19626.0
19480.0
19220.0
17518.0
15558.0
12902.0
10536.0
10744.0
12640.0
14088.0
14330.0
14016.0
13744.0
12746.0
10576.0
7600.0
4460.0
2654.0
2816.0
4702.0
8196.0
11018.0
12280.0
15680.0
21178.0
23672.0
22390.0
20794.0
20362.0
19952.0
18052.0
14532.0
11442.0
10770.0
9518.0
4190.0
842.0
5064.0
10054.0
10162.0
8654.0
8426.0
10904.0
15178.0
16602.0
14820.0
12506.0
9720.0
9768.0
14476.0
16086.0
12666.0
12002.0
12892.0
11970.0
14672.0
18760.0
17586.0
15170.0
14388.0
13732.0
14540.0
15108.0
14706.0
16376.0
17838.0
15872.0
12554.0
12740.0
18400.0
22254.0
19896.0
18532.0
19708.0
19116.0
18390.0
17156.0
14200.0
13960.0
15890.0
15070.0
12626.0
10726.0
8866.0
8770.0
10816.0
11582.0
11674.0
13486.0
13378.0
9888.0
7804.0
7810.0
8106.0
9682.0
10626.0
9726.0
11098.0
14146.0
14294.0
12912.0
11924.0
10238.0
9272.0
9104.0
7136.0
4410.0
2882.0
2786.0
4850.0
6934.0
5948.0
4380.0
4414.0
3672.0
3062.0
4878.0
6760.0
9294.0
13544.0
12800.0
7466.0
7242.0
10810.0
11228.0
9120.0
6450.0
4512.0
4438.0
6120.0
9534.0
11856.0
11818.0
13170.0
16520.0
19532.0
19360.0
14370.0
10038.0
9170.0
7200.0
4160.0
1592.0
-1008.0
-1558.0
78.0
3374.0
9224.0
14750.0
16408.0
13670.0
9280.0
7826.0
8606.0
7840.0
6524.0
7686.0
10292.0
10350.0
8688.0
8306.0
7258.0
7498.0
12128.0
14450.0
11940.0
10190.0
10346.0
12634.0
16468.0
17720.0
16632.0
16110.0
16898.0
18124.0
17238.0
15540.0
16540.0
17252.0
14752.0
12550.0
11950.0
10282.0
8578.0
9258.0
10286.0
9036.0
5852.0
3754.0
6048.0
10092.0
12082.0
14136.0
15842.0
14626.0
12998.0
12144.0
11806.0
14184.0
18490.0
21432.0
20784.0
16970.0
13800.0
11752.0
8150.0
4736.0
4014.0
5280.0
7476.0
8778.0
6300.0
558.0
-3280.0
-3094.0
-2336.0
-1784.0
444.0
3716.0
6212.0
7170.0
8998.0
12436.0
12644.0
10120.0
9998.0
11610.0
13016.0
11650.0
6080.0
2396.0
1896.0
1036.0
3068.0
5734.0
4262.0
4882.0
7976.0
6900.0
4548.0
4750.0
5996.0
6536.0
5052.0
4576.0
7170.0
8406.0
7316.0
6162.0
5232.0
6988.0
12138.0
16800.0
17638.0
14648.0
14766.0
22716.0
29066.0
27240.0
24542.0
23550.0
19986.0
16338.0
15258.0
13592.0
12566.0
15066.0
17514.0
19722.0
24736.0
27772.0
26946.0
28002.0
30152.0
29812.0
27766.0
24656.0
23056.0
24314.0
24758.0
24838.0
26614.0
26036.0
21338.0
17634.0
18050.0
18812.0
16808.0
14780.0
13364.0
10992.0
10690.0
12266.0
10836.0
7202.0
4674.0
4334.0
6602.0
8342.0
7286.0
6692.0
7554.0
8336.0
10054.0
12764.0
15634.0
18532.0
19906.0
20368.0
21604.0
21838.0
21872.0
25146.0
30362.0
35022.0
38766.0
41080.0
42256.0
43146.0
44448.0
46210.0
46854.0
45488.0
42082.0
37174.0
32978.0
29780.0
27418.0
28084.0
30780.0
33256.0
36550.0
41986.0
50794.0
61130.0
68678.0
74868.0
81386.0
85830.0
89050.0
91652.0
91972.0
90410.0
85602.0
78218.0
73900.0
72522.0
71056.0
71730.0
74478.0
75394.0
73470.0
69968.0
66416.0
62684.0
57160.0
51440.0
47346.0
42896.0
38016.0
35466.0
36286.0
38918.0
40042.0
39408.0
39332.0
38788.0
39438.0
45370.0
52104.0
54278.0
52652.0
46534.0
37658.0
31336.0
26946.0
22678.0
21832.0
25324.0
29048.0
30056.0
28876.0
27888.0
29078.0
30406.0
29024.0
28272.0
30860.0
33404.0
35122.0
37228.0
37740.0
37208.0
39870.0
46938.0
53288.0
55016.0
57290.0
62774.0
64892.0
61904.0
58966.0
58408.0
59280.0
61358.0
65856.0
69968.0
70410.0
72130.0
76146.0
75378.0
70404.0
64928.0
58118.0
52668.0
50412.0
47482.0
42506.0
36438.0
28952.0
22802.0
21806.0
23278.0
22740.0
21188.0
20118.0
18800.0
17012.0
14730.0
13196.0
13022.0
12512.0
12042.0
13248.0
17166.0
23060.0
25640.0
23750.0
22850.0
24036.0
25806.0
26942.0
25234.0
23304.0
22618.0
19254.0
15428.0
15584.0
17200.0
18886.0
23252.0
29290.0
32024.0
29754.0
27328.0
28958.0
30764.0
27606.0
23016.0
21188.0
19204.0
16806.0
15552.0
12786.0
10976.0
12660.0
12724.0
12628.0
16640.0
19218.0
17228.0
14492.0
13224.0
13596.0
13956.0
14050.0
16654.0
19682.0
18764.0
17348.0
21820.0
29940.0
32736.0
28826.0
26964.0
29038.0
28164.0
25630.0
25950.0
25666.0
24774.0
26242.0
26764.0
26634.0
28818.0
31148.0
32886.0
32830.0
30178.0
29284.0
29486.0
29022.0
31448.0
34680.0
35456.0
34422.0
32200.0
33338.0
37556.0
38610.0
38828.0
40488.0
40152.0
38538.0
38104.0
40448.0
44306.0
46016.0
48416.0
55290.0
64394.0
71928.0
74732.0
75570.0
79464.0
84442.0
87974.0
89206.0
88234.0
89170.0
91504.0
90908.0
88596.0
85846.0
80962.0
74994.0
73016.0
75010.0
72266.0
65834.0
65306.0
67392.0
66938.0
66352.0
63798.0
59254.0
56138.0
53218.0
50640.0
49358.0
47104.0
43396.0
40316.0
40442.0
43214.0
44650.0
43958.0
43624.0
46000.0
50402.0
52930.0
54444.0
57978.0
61214.0
62436.0
60968.0
56284.0
53166.0
52806.0
50500.0
47740.0
47276.0
46768.0
45582.0
43394.0
40002.0
39658.0
42734.0
44346.0
44826.0
45514.0
44376.0
43154.0
43674.0
43264.0
42126.0
43564.0
47206.0
49364.0
49510.0
51046.0
53274.0
53612.0
54860.0
57522.0
58658.0
59464.0
60320.0
60332.0
61214.0
62388.0
63638.0
66654.0
68902.0
69078.0
70162.0
72346.0
74324.0
76124.0
78302.0
82414.0
86460.0
85446.0
80768.0
78352.0
80014.0
83114.0
84510.0
84790.0
87222.0
92956.0
101992.0
111136.0
114616.0
115406.0
119118.0
122310.0
123554.0
124590.0
122122.0
117004.0
113744.0
111244.0
106734.0
99838.0
93186.0
87722.0
80230.0
73042.0
69480.0
65918.0
61654.0
56828.0
50570.0
48770.0
52298.0
54488.0
54842.0
54348.0
52074.0
49536.0
47338.0
45740.0
45268.0
44852.0
43862.0
42058.0
39880.0
37440.0
34110.0
32134.0
31508.0
29430.0
28976.0
32316.0
34966.0
35030.0
35666.0
39448.0
43670.0
43878.0
41346.0
39014.0
37582.0
37492.0
37406.0
36512.0
35268.0
33912.0
34134.0
34144.0
32438.0
34594.0
39350.0
39746.0
37900.0
35642.0
31960.0
30516.0
31356.0
32394.0
35206.0
37712.0
37846.0
38898.0
40810.0
40430.0
40140.0
43322.0
45754.0
42640.0
36712.0
30282.0
22102.0
15294.0
14802.0
19538.0
23468.0
22496.0
18960.0
17726.0
19924.0
21896.0
20966.0
20880.0
22406.0
19520.0
15028.0
16332.0
19104.0
17718.0
15142.0
15224.0
16860.0
15244.0
11662.0
12142.0
13856.0
14114.0
16982.0
19184.0
17328.0
17240.0
18892.0
17818.0
17582.0
20240.0
20758.0
18306.0
16352.0
14632.0
13122.0
13956.0
16020.0
18364.0
20872.0
20924.0
19670.0
19692.0
18980.0
18368.0
19986.0
21676.0
22538.0
22400.0
20408.0
17834.0
16816.0
19624.0
23244.0
20992.0
15924.0
13310.0
10846.0
10014.0
13018.0
14940.0
14408.0
14916.0
16162.0
15594.0
14154.0
14742.0
15952.0
15830.0
16638.0
17376.0
15688.0
15098.0
17440.0
19616.0
20252.0
20402.0
20388.0
18988.0
16704.0
15760.0
15314.0
14576.0
15780.0
19316.0
23672.0
27612.0
29778.0
29544.0
27056.0
23134.0
18498.0
13554.0
9952.0
7760.0
5534.0
4372.0
5536.0
9018.0
12976.0
13432.0
11408.0
10168.0
8400.0
8194.0
12596.0
16028.0
13696.0
9298.0
8232.0
9768.0
9010.0
6786.0
6316.0
6954.0
10482.0
16476.0
20166.0
22990.0
25860.0
26426.0
28264.0
32326.0
35794.0
40034.0
43522.0
44992.0
48418.0
52992.0
56668.0
62156.0
67892.0
68394.0
64482.0
63808.0
68490.0
70082.0
66138.0
65492.0
70190.0
73700.0
74620.0
76502.0
80722.0
86036.0
91518.0
95990.0
96710.0
94448.0
94108.0
96030.0
95676.0
90850.0
83476.0
78194.0
76548.0
73598.0
68668.0
67506.0
68718.0
66206.0
61050.0
58472.0
59726.0
60726.0
59980.0
61094.0
61922.0
60502.0
63224.0
68306.0
68176.0
64904.0
60714.0
56146.0
54004.0
51856.0
49710.0
51378.0
52770.0
51294.0
51072.0
52208.0
52162.0
50686.0
49390.0
49650.0
49208.0
45608.0
41344.0
41764.0
48320.0
54770.0
55160.0
51550.0
49060.0
49396.0
51030.0
53264.0
56388.0
59038.0
59616.0
56624.0
52452.0
54142.0
60702.0
65784.0
68982.0
70690.0
73418.0
79510.0
82328.0
79904.0
77200.0
73870.0
71202.0
70540.0
68724.0
67110.0
67316.0
67404.0
66326.0
63034.0
58692.0
53556.0
46306.0
41234.0
39630.0
37352.0
35262.0
34446.0
33266.0
31118.0
27278.0
24162.0
25056.0
26582.0
24272.0
21516.0
23802.0
28160.0
30540.0
32606.0
32140.0
27312.0
22572.0
19752.0
20010.0
22794.0
23018.0
21744.0
21868.0
23366.0
27922.0
31338.0
29866.0
28748.0
30532.0
34040.0
36618.0
36236.0
36504.0
35224.0
29500.0
26906.0
27406.0
26444.0
27686.0
29018.0
26094.0
22572.0
20868.0
19732.0
18474.0
19486.0
23672.0
25952.0
26268.0
27840.0
27122.0
24498.0
25068.0
27050.0
25568.0
21458.0
20570.0
23052.0
24210.0
25036.0
24334.0
19814.0
18288.0
20888.0
22130.0
23580.0
25546.0
27500.0
33266.0
39810.0
41224.0
39334.0
36590.0
31656.0
26196.0
25326.0
28380.0
31076.0
35186.0
41154.0
44456.0
45964.0
47268.0
45292.0
42414.0
44010.0
47108.0
47538.0
49562.0
54568.0
54392.0
47790.0
43478.0
43234.0
43632.0
45658.0
48582.0
49840.0
51416.0
53952.0
55364.0
56008.0
54314.0
49408.0
46420.0
46580.0
47216.0
48396.0
48056.0
46904.0
48710.0
49716.0
47566.0
45264.0
43214.0
42636.0
41630.0
37652.0
37506.0
41586.0
41766.0
39204.0
37932.0
38158.0
39432.0
40304.0
43074.0
49270.0
54972.0
58864.0
61428.0
62514.0
62470.0
61888.0
64656.0
69946.0
70880.0
69988.0
72940.0
77450.0
80994.0
83460.0
86540.0
90814.0
91908.0
89292.0
86938.0
85262.0
84942.0
87890.0
91574.0
91970.0
90156.0
89242.0
89482.0
92118.0
95004.0
91144.0
84182.0
80928.0
76398.0
68028.0
60812.0
58538.0
60374.0
59132.0
53900.0
52354.0
55326.0
58982.0
59664.0
58210.0
61824.0
66762.0
65848.0
64690.0
65426.0
66600.0
70064.0
72740.0
72874.0
70244.0
64938.0
62344.0
61628.0
60642.0
61858.0
60470.0
57390.0
58284.0
57822.0
56852.0
60182.0
63508.0
65146.0
63324.0
58448.0
57274.0
56338.0
52768.0
54102.0
57704.0
57024.0
56484.0
58916.0
60726.0
62352.0
66000.0
67732.0
67574.0
69884.0
69664.0
66176.0
65698.0
64560.0
62326.0
61812.0
59124.0
59172.0
62724.0
60100.0
57120.0
60120.0
62416.0
61916.0
58786.0
54918.0
54190.0
54406.0
55402.0
56866.0
55770.0
56394.0
59528.0
60146.0
60668.0
64998.0
72066.0
77352.0
79210.0
82552.0
86822.0
88788.0
90616.0
89702.0
85172.0
82508.0
80052.0
75278.0
70970.0
68760.0
69266.0
69282.0
66160.0
63666.0
61480.0
56658.0
52124.0
50072.0
49480.0
48836.0
47034.0
46286.0
48422.0
51106.0
52762.0
54384.0
56330.0
57382.0
56446.0
54874.0
55616.0
59010.0
61896.0
60770.0
55566.0
52052.0
54440.0
57956.0
60226.0
63820.0
63512.0
57478.0
54976.0
56754.0
56766.0
56640.0
57634.0
55282.0
48062.0
41760.0
39942.0
37184.0
33346.0
34582.0
36394.0
34508.0
35290.0
39824.0
43288.0
43746.0
39960.0
33512.0
28626.0
27172.0
29472.0
32878.0
32956.0
31856.0
34292.0
36080.0
32200.0
28720.0
30448.0
31920.0
31028.0
30198.0
26696.0
21284.0
20366.0
22622.0
23704.0
24388.0
22604.0
17372.0
15448.0
18172.0
20080.0
21258.0
22830.0
22068.0
19018.0
16440.0
15876.0
17846.0
21794.0
24804.0
24682.0
24450.0
24730.0
19746.0
11880.0
10612.0
15140.0
19130.0
21536.0
22080.0
20632.0
19538.0
18310.0
15788.0
16674.0
21540.0
22428.0
19370.0
18930.0
20094.0
20360.0
19804.0
18592.0
18542.0
19010.0
20108.0
23300.0
23218.0
19062.0
16520.0
14258.0
13086.0
15190.0
14968.0
12960.0
13702.0
15126.0
16292.0
17002.0
17024.0
18254.0
18724.0
17202.0
15890.0
14134.0
11770.0
10402.0
11372.0
15748.0
19608.0
18606.0
16568.0
17708.0
18344.0
15042.0
12320.0
13850.0
16650.0
18532.0
18780.0
17060.0
15738.0
14774.0
12730.0
10878.0
10048.0
12120.0
17146.0
19632.0
18012.0
15876.0
14270.0
11460.0
7180.0
6456.0
11784.0
16488.0
17028.0
16288.0
15008.0
13424.0
12486.0
12076.0
11604.0
10606.0
11080.0
13540.0
13750.0
10824.0
8842.0
10484.0
15526.0
20776.0
22274.0
19566.0
15178.0
11602.0
10358.0
11752.0
14372.0
16896.0
18112.0
15990.0
13048.0
13448.0
14432.0
14694.0
17588.0
20836.0
21142.0
20142.0
18668.0
16150.0
12754.0
9940.0
8842.0
7520.0
5770.0
7042.0
11238.0
12908.0
8834.0
4826.0
6830.0
10110.0
10266.0
9486.0
8082.0
6962.0
7876.0
9114.0
11678.0
16078.0
17162.0
14832.0
13596.0
12820.0
11764.0
12026.0
12182.0
11370.0
10344.0
7340.0
3608.0
3790.0
6056.0
6124.0
6008.0
8216.0
10984.0
12528.0
13070.0
13286.0
13084.0
11900.0
10206.0
9100.0
8456.0
8540.0
10088.0
10676.0
9654.0
11094.0
13600.0
12486.0
9956.0
9336.0
10012.0
10558.0
11498.0
14020.0
13682.0
9606.0
9766.0
11440.0
8204.0
6254.0
6216.0
3730.0
2836.0
4484.0
5100.0
2636.0
-1358.0
-382.0
3718.0
4470.0
4606.0
4734.0
4172.0
5418.0
4350.0
460.0
-1934.0
-4626.0
-5658.0
-2722.0
-362.0
548.0
472.0
-568.0
708.0
4678.0
10012.0
13590.0
10692.0
6090.0
5818.0
5012.0
-146.0
-5474.0
-5588.0
-698.0
2578.0
1132.0
-1816.0
-4770.0
-6508.0
-4098.0
994.0
4572.0
5624.0
5982.0
7862.0
9152.0
5884.0
2422.0
3172.0
3534.0
3244.0
4732.0
4786.0
6052.0
11082.0
12772.0
9844.0
7760.0
8320.0
10672.0
11252.0
8914.0
7326.0
7000.0
6844.0
7488.0
8976.0
9562.0
5986.0
498.0
-1094.0
484.0
3702.0
8474.0
11020.0
11112.0
13738.0
20154.0
25248.0
25006.0
23266.0
22032.0
17888.0
14732.0
17974.0
24346.0
30122.0
34328.0
36636.0
37880.0
39406.0
43374.0
48946.0
52296.0
53380.0
53548.0
53064.0
53856.0
55756.0
54858.0
49474.0
43218.0
40378.0
41418.0
44424.0
45920.0
43594.0
39952.0
37372.0
35636.0
34452.0
33350.0
32912.0
32434.0
29716.0
25776.0
21276.0
17756.0
18602.0
20162.0
20142.0
22700.0
25302.0
24680.0
23602.0
23206.0
25240.0
30770.0
38024.0
48476.0
61828.0
74586.0
86672.0
97440.0
105232.0
112542.0
123178.0
136628.0
147586.0
152532.0
152452.0
149230.0
144264.0
135692.0
122476.0
111226.0
104944.0
98610.0
91688.0
86214.0
81410.0
78794.0
80326.0
83736.0
85540.0
85830.0
86900.0
87780.0
87244.0
87118.0
85986.0
81934.0
76980.0
69650.0
59982.0
54884.0
53374.0
48384.0
41612.0
36988.0
34658.0
32986.0
28346.0
23392.0
23412.0
23876.0
21408.0
20604.0
24238.0
30732.0
35080.0
36232.0
38848.0
40294.0
38040.0
38258.0
42016.0
47452.0
55324.0
62694.0
69010.0
75326.0
79016.0
82588.0
89680.0
96832.0
100948.0
102372.0
102748.0
103354.0
101970.0
96578.0
89598.0
84476.0
81570.0
78544.0
75296.0
76002.0
83470.0
94748.0
106290.0
119434.0
135322.0
151276.0
165514.0
177920.0
187688.0
193176.0
192980.0
187196.0
176926.0
165386.0
154294.0
139060.0
119626.0
102698.0
89662.0
80112.0
72952.0
63668.0
54520.0
49668.0
46900.0
44516.0
41162.0
37418.0
35740.0
33984.0
33090.0
35936.0
39282.0
41288.0
39946.0
33550.0
28386.0
27440.0
28158.0
30612.0
32942.0
33340.0
32370.0
30896.0
31848.0
33590.0
31700.0
28406.0
26460.0
25656.0
24638.0
20932.0
16906.0
16474.0
18266.0
20552.0
23318.0
25238.0
23178.0
17714.0
14668.0
14046.0
13178.0
15702.0
19568.0
19148.0
18484.0
20090.0
19760.0
17086.0
13900.0
11192.0
11244.0
14056.0
15962.0
16192.0
18024.0
21076.0
21224.0
18066.0
15532.0
16058.0
16888.0
15888.0
16322.0
18882.0
19674.0
17764.0
16748.0
20708.0
26086.0
25054.0
20214.0
17980.0
17262.0
16784.0
16776.0
16468.0
16900.0
19772.0
24856.0
27850.0
25754.0
22798.0
21480.0
20198.0
19032.0
18630.0
22064.0
28162.0
28830.0
26750.0
28416.0
29236.0
28872.0
30020.0
27742.0
22884.0
21160.0
22494.0
26422.0
31368.0
32696.0
29740.0
25196.0
21392.0
19882.0
19466.0
18254.0
17146.0
17294.0
19068.0
22866.0
25356.0
23320.0
21718.0
24456.0
27730.0
29606.0
29068.0
25232.0
23890.0
24896.0
20846.0
16690.0
18534.0
20124.0
19850.0
20418.0
20338.0
21692.0
24128.0
22402.0
19424.0
19826.0
20736.0
18864.0
15070.0
13836.0
16282.0
17494.0
16946.0
17084.0
17162.0
16972.0
15192.0
12688.0
14590.0
18312.0
18856.0
19116.0
20456.0
22126.0
25546.0
28764.0
28830.0
26658.0
25964.0
28890.0
30896.0
28506.0
25660.0
23476.0
19416.0
16100.0
16446.0
17190.0
15424.0
14854.0
19198.0
24460.0
24684.0
20698.0
17148.0
15968.0
17512.0
20968.0
21692.0
18546.0
17438.0
18916.0
18692.0
18244.0
17922.0
14262.0
10488.0
11982.0
15290.0
14596.0
11712.0
10892.0
12206.0
15432.0
19766.0
21726.0
22214.0
24866.0
27170.0
26894.0
27968.0
30768.0
30010.0
24596.0
18044.0
12376.0
8556.0
7718.0
9658.0
12028.0
12912.0
13738.0
14414.0
13140.0
13014.0
14260.0
13258.0
13702.0
15900.0
14140.0
11400.0
9658.0
6302.0
5624.0
8550.0
9382.0
6274.0
732.0
-2448.0
-1054.0
336.0
1680.0
5030.0
7054.0
7386.0
8554.0
9394.0
8818.0
9430.0
11722.0
11262.0
9538.0
13162.0
18888.0
20692.0
20676.0
19932.0
16116.0
10288.0
6876.0
7250.0
7526.0
6864.0
7504.0
8474.0
9212.0
8684.0
5796.0
4420.0
5868.0
8288.0
11558.0
12746.0
11482.0
10832.0
9128.0
6880.0
6968.0
8328.0
10786.0
13336.0
14304.0
14678.0
12988.0
10356.0
10772.0
11100.0
9758.0
10160.0
11364.0
12028.0
10970.0
6880.0
4684.0
5570.0
3878.0
1464.0
3220.0
7682.0
11940.0
13282.0
12020.0
13214.0
16980.0
18308.0
16672.0
14356.0
11814.0
9520.0
8440.0
7508.0
4794.0
2148.0
2520.0
4618.0
7366.0
10714.0
11314.0
9234.0
9436.0
11326.0
10372.0
6326.0
1714.0
-1344.0
-1440.0
1864.0
6484.0
7996.0
6676.0
7592.0
8948.0
5740.0
1486.0
-716.0
-2650.0
-940.0
4902.0
7276.0
5232.0
3052.0
2190.0
4346.0
7370.0
7884.0
8594.0
10372.0
11690.0
12444.0
11248.0
10808.0
13382.0
14662.0
15392.0
17392.0
17430.0
17722.0
18640.0
15114.0
10966.0
11808.0
14512.0
15042.0
13214.0
11786.0
11830.0
10824.0
9300.0
8376.0
6586.0
6948.0
10904.0
11192.0
6366.0
3336.0
1604.0
-1466.0
-1060.0
2644.0
3092.0
-524.0
-5498.0
-8928.0
-8358.0
-5644.0
-2608.0
902.0
3462.0
4252.0
2732.0
-198.0
-722.0
620.0
1364.0
2942.0
5068.0
6618.0
7824.0
7376.0
6138.0
6218.0
7122.0
8392.0
9164.0
9960.0
12490.0
13734.0
11878.0
8188.0
1300.0
-3300.0
404.0
2454.0
-1788.0
-1978.0
1242.0
368.0
-2172.0
-1902.0
2980.0
7676.0
4418.0
-678.0
152.0
2976.0
7336.0
12734.0
13764.0
12632.0
11532.0
8902.0
8072.0
9516.0
11442.0
15446.0
18550.0
16884.0
13456.0
12046.0
12396.0
13400.0
15490.0
15834.0
10568.0
4308.0
2256.0
2714.0
5342.0
9902.0
12484.0
12102.0
12046.0
13336.0
12534.0
10100.0
10420.0
10952.0
9310.0
9366.0
10492.0
10504.0
10914.0
12116.0
15428.0
20638.0
22544.0
19562.0
16252.0
15428.0
14632.0
12414.0
10890.0
9432.0
7932.0
8662.0
8566.0
5382.0
2994.0
4300.0
8154.0
9028.0
4830.0
1276.0
96.0
-60.0
1738.0
4384.0
8362.0
12498.0
12256.0
11528.0
13970.0
13846.0
9626.0
5470.0
3086.0
2926.0
5164.0
7604.0
8390.0
11624.0
18060.0
18712.0
13282.0
10176.0
9752.0
10878.0
12408.0
9058.0
3144.0
1536.0
3200.0
3286.0
1640.0
2706.0
6632.0
9340.0
10918.0
11804.0
10154.0
5914.0
2082.0
3640.0
7290.0
5522.0
3552.0
5670.0
6330.0
6474.0
7732.0
6466.0
5352.0
8582.0
13532.0
15228.0
13322.0
11546.0
8628.0
3414.0
1512.0
2518.0
1718.0
716.0
374.0
-716.0
-1588.0
-110.0
4528.0
7738.0
6812.0
6178.0
5564.0
3792.0
4970.0
6734.0
5482.0
3968.0
2648.0
2078.0
3028.0
2708.0
3220.0
6496.0
7726.0
5924.0
3648.0
3186.0
6634.0
9518.0
8386.0
7776.0
8910.0
10014.0
11288.0
11476.0
11060.0
10506.0
7624.0
4782.0
4694.0
4666.0
4480.0
5796.0
6046.0
3882.0
1892.0
976.0
1032.0
2454.0
2398.0
610.0
1698.0
4004.0
3880.0
3460.0
4072.0
7454.0
13080.0
14130.0
11354.0
9626.0
7304.0
6482.0
9126.0
10694.0
10568.0
9824.0
7908.0
6370.0
5878.0
6574.0
6956.0
4398.0
946.0
-1968.0
-4064.0
-2306.0
1152.0
1874.0
994.0
1496.0
5352.0
9076.0
7236.0
3410.0
3208.0
6114.0
9448.0
10226.0
7564.0
3520.0
1036.0
1610.0
1766.0
114.0
1462.0
6290.0
11140.0
12794.0
6958.0
-1804.0
-3704.0
-1734.0
-1726.0
-36.0
2322.0
158.0
-2732.0
-3690.0
-4772.0
-1976.0
3604.0
3334.0
898.0
3190.0
4852.0
3820.0
5136.0
6392.0
2638.0
-2118.0
-2788.0
-1254.0
1068.0
3300.0
1358.0
-3016.0
-5966.0
-8998.0
-9606.0
-6728.0
-6610.0
-8238.0
-6590.0
-2184.0
4346.0
10202.0
11548.0
10190.0
8194.0
5152.0
1838.0
46.0
230.0
696.0
1536.0
4664.0
8530.0
9098.0
4894.0
804.0
2348.0
6234.0
7736.0
7274.0
6412.0
8644.0
12244.0
8870.0
1120.0
-2358.0
-2764.0
-1972.0
1940.0
6584.0
8674.0
8630.0
7464.0
6146.0
7282.0
11024.0
12142.0
8708.0
6084.0
6372.0
5918.0
4792.0
6378.0
8576.0
6724.0
3614.0
5122.0
8518.0
7026.0
2434.0
920.0
1204.0
-490.0
-1944.0
-626.0
1730.0
2356.0
1206.0
1790.0
4868.0
7226.0
8044.0
7338.0
6318.0
8704.0
12870.0
14574.0
13644.0
9556.0
3000.0
-2642.0
-6720.0
-9130.0
-8270.0
-4548.0
-804.0
1442.0
4252.0
8000.0
9920.0
9834.0
8348.0
5918.0
3880.0
742.0
-2096.0
288.0
3898.0
1742.0
-3276.0
-5302.0
-3968.0
-1948.0
-600.0
96.0
-282.0
-1352.0
-2206.0
-2768.0
-3076.0
-4484.0
-7032.0
-6740.0
-3384.0
-1190.0
458.0
3356.0
4512.0
3086.0
1794.0
2372.0
5984.0
9492.0
8612.0
8340.0
11256.0
9620.0
4420.0
3666.0
4702.0
3394.0
3080.0
4682.0
5426.0
6102.0
7898.0
7768.0
6006.0
6348.0
7544.0
9558.0
12890.0
11460.0
6858.0
6440.0
6420.0
3980.0
2662.0
1790.0
2538.0
5938.0
5694.0
1142.0
528.0
5258.0
7958.0
6860.0
5796.0
4172.0
3354.0
6244.0
7728.0
7164.0
9584.0
10330.0
6848.0
6114.0
9502.0
12460.0
12172.0
9254.0
7340.0
7592.0
7674.0
5666.0
1512.0
-2030.0
-2870.0
-2158.0
-742.0
1286.0
3128.0
4318.0
5294.0
6912.0
8886.0
9356.0
7608.0
6114.0
6424.0
5712.0
3134.0
1050.0
-1178.0
-3358.0
-3956.0
-4566.0
-4074.0
-682.0
2662.0
4448.0
4292.0
2446.0
2494.0
4368.0
5770.0
6778.0
5224.0
1406.0
-86.0
1382.0
3790.0
5348.0
5592.0
5968.0
4496.0
542.0
-324.0
2056.0
3124.0
4272.0
6692.0
6588.0
3764.0
3010.0
4578.0
3364.0
-258.0
-1228.0
316.0
1968.0
4516.0
8620.0
11462.0
8442.0
1468.0
-1900.0
-2412.0
-5094.0
-7016.0
-5170.0
-984.0
3834.0
5532.0
3780.0
2958.0
2320.0
632.0
1552.0
4980.0
6288.0
3154.0
-1212.0
-1758.0
-208.0
-562.0
-240.0
2108.0
2954.0
2292.0
2592.0
2718.0
1152.0
638.0
2740.0
3494.0
1614.0
1040.0
1814.0
668.0
-796.0
1572.0
5460.0
5082.0
2388.0
1354.0
-620.0
-2722.0
-1670.0
-1654.0
-3406.0
-1952.0
-502.0
-3174.0
-6174.0
-7164.0
-5930.0
-1548.0
2396.0
2478.0
1324.0
1574.0
2244.0
718.0
-2948.0
-4476.0
-3274.0
-2354.0
-768.0
1008.0
662.0
1802.0
6308.0
8724.0
6204.0
3804.0
6238.0
9518.0
9626.0
9302.0
7358.0
1884.0
-1754.0
-2028.0
-1682.0
-734.0
-164.0
190.0
1794.0
3880.0
5984.0
5776.0
2612.0
1848.0
3368.0
2580.0
1844.0
4238.0
6302.0
2812.0
-4514.0
-7248.0
-4444.0
-3142.0
-3382.0
-402.0
4556.0
6484.0
4784.0
3856.0
4036.0
1562.0
-1120.0
254.0
3154.0
5112.0
6732.0
7110.0
6350.0
4988.0
1882.0
-210.0
1392.0
3644.0
5534.0
7192.0
6914.0
7402.0
8270.0
4756.0
1956.0
5198.0
8482.0
7608.0
4202.0
102.0
-2202.0
-2648.0
-3186.0
-2740.0
-1076.0
-1330.0
-2720.0
-1958.0
-1606.0
-3668.0
-4788.0
-4884.0
-4292.0
-612.0
2588.0
1934.0
2338.0
5952.0
6782.0
2430.0
736.0
5976.0
10876.0
11324.0
9408.0
6686.0
6570.0
7698.0
5470.0
3730.0
5456.0
7936.0
9504.0
7944.0
4650.0
3620.0
4082.0
5138.0
5314.0
2792.0
1210.0
1872.0
1888.0
1716.0
2698.0
4090.0
4390.0
4280.0
5348.0
6026.0
6516.0
6294.0
1832.0
-1330.0
1710.0
3892.0
2434.0
78.0
-1942.0
-1186.0
-722.0
-3344.0
-3510.0
-1938.0
-3900.0
-6288.0
-5992.0
-5410.0
-5896.0
-5882.0
-3510.0
304.0
2164.0
782.0
-552.0
1210.0
4452.0
6184.0
4686.0
998.0
-76.0
1560.0
-218.0
-5150.0
-7082.0
-5074.0
-2090.0
678.0
2586.0
3312.0
4406.0
6068.0
6598.0
5738.0
3996.0
3378.0
5130.0
5660.0
4842.0
6106.0
7632.0
9410.0
13230.0
15298.0
13872.0
10944.0
9248.0
10942.0
10850.0
5912.0
1358.0
-2950.0
-7386.0
-6554.0
-1616.0
2662.0
4292.0
2516.0
962.0
2262.0
4322.0
7228.0
10526.0
10876.0
8952.0
8062.0
8072.0
7398.0
6856.0
7330.0
7628.0
6688.0
4888.0
4320.0
5546.0
4772.0
1364.0
-384.0
284.0
2690.0
6778.0
8448.0
5880.0
3420.0
2732.0
2870.0
5722.0
10178.0
11018.0
8640.0
6890.0
5194.0
3566.0
4810.0
7982.0
9212.0
8044.0
8074.0
9664.0
9400.0
9444.0
11972.0
12492.0
11192.0
10020.0
5874.0
2120.0
2400.0
1476.0
-260.0
984.0
1538.0
420.0
666.0
1260.0
1312.0
2020.0
3002.0
2994.0
1936.0
976.0
1284.0
3834.0
6606.0
5606.0
3812.0
4836.0
4040.0
2466.0
5538.0
8220.0
7350.0
7216.0
7588.0
7630.0
7852.0
7468.0
7866.0
7520.0
5006.0
4892.0
6094.0
4538.0
3558.0
5052.0
6888.0
6908.0
3152.0
-1328.0
-2908.0
-3016.0
-780.0
5090.0
9496.0
8402.0
5086.0
3506.0
2658.0
624.0
-1442.0
-988.0
2872.0
7436.0
10462.0
12294.0
11948.0
10822.0
11516.0
10502.0
7516.0
8016.0
9962.0
8320.0
5220.0
3704.0
1824.0
-1218.0
-2726.0
-4770.0
-8754.0
-7978.0
-2588.0
848.0
2656.0
3832.0
5770.0
10022.0
12360.0
13252.0
14978.0
13584.0
8634.0
2334.0
10.0
5338.0
6706.0
1420.0
1138.0
614.0
-4948.0
-5898.0
-3288.0
-2070.0
-106.0
2872.0
6066.0
6160.0
2450.0
1742.0
4430.0
5604.0
5218.0
3476.0
780.0
84.0
1870.0
2528.0
1320.0
2928.0
6478.0
7092.0
7278.0
8394.0
7116.0
3818.0
-596.0
-3682.0
-1352.0
3184.0
4516.0
2738.0
1766.0
5344.0
9920.0
9450.0
6072.0
4480.0
5326.0
7054.0
8856.0
11320.0
12068.0
9698.0
8468.0
7428.0
2660.0
-1010.0
-186.0
2692.0
6974.0
8900.0
6034.0
4674.0
6554.0
7048.0
6032.0
5164.0
4966.0
4852.0
3974.0
4082.0
3980.0
2892.0
5716.0
9574.0
9238.0
10040.0
13014.0
12694.0
8718.0
4322.0
2800.0
904.0
-3594.0
-2700.0
1266.0
364.0
1748.0
6894.0
7768.0
6610.0
6722.0
6344.0
5496.0
6056.0
9738.0
12882.0
12214.0
10948.0
10134.0
9928.0
10830.0
9788.0
7572.0
6290.0
3874.0
-260.0
-4214.0
-4132.0
-232.0
1058.0
416.0
2328.0
4794.0
4930.0
2828.0
3182.0
7622.0
9256.0
8442.0
9396.0
9182.0
8678.0
8238.0
5810.0
6754.0
9900.0
8430.0
6068.0
5506.0
4226.0
4078.0
5530.0
6186.0
7086.0
8692.0
7402.0
3156.0
-358.0
-4090.0
-6572.0
-3190.0
568.0
1130.0
3270.0
3884.0
2420.0
5208.0
5540.0
-1860.0
-6332.0
-4004.0
-482.0
3182.0
4848.0
2510.0
-110.0
-2356.0
-3066.0
2144.0
6742.0
4654.0
4156.0
8008.0
10604.0
10286.0
6108.0
1134.0
-1344.0
-4034.0
-4090.0
-920.0
-2342.0
-5692.0
-2702.0
4958.0
9512.0
7106.0
5476.0
9802.0
13020.0
13340.0
12980.0
11174.0
11040.0
11440.0
8652.0
5712.0
4152.0
4266.0
4862.0
1910.0
200.0
3526.0
5862.0
7776.0
12506.0
16242.0
17788.0
19060.0
20356.0
21638.0
22696.0
23500.0
23786.0
24050.0
25120.0
25216.0
24240.0
24564.0
25070.0
23538.0
20388.0
17224.0
15928.0
17044.0
19090.0
20872.0
22610.0
24552.0
26980.0
30886.0
35408.0
39296.0
44536.0
52446.0
63170.0
77572.0
94414.0
115024.0
142644.0
171290.0
191732.0
202440.0
205258.0
202040.0
195054.0
184864.0
169484.0
147738.0
124756.0
106828.0
93164.0
82014.0
73980.0
67480.0
62126.0
60050.0
62040.0
67108.0
71286.0
70750.0
67964.0
67156.0
68010.0
67668.0
64878.0
61222.0
57368.0
53066.0
51422.0
52276.0
50346.0
47028.0
45158.0
40864.0
36452.0
37266.0
37760.0
34418.0
32664.0
32414.0
30100.0
28232.0
28136.0
25752.0
21074.0
19722.0
22486.0
24828.0
26034.0
28204.0
30172.0
29784.0
28394.0
28630.0
29352.0
29478.0
33816.0
44780.0
55832.0
62542.0
68270.0
73740.0
74354.0
69018.0
61306.0
54474.0
49638.0
47298.0
50832.0
61234.0
71836.0
80598.0
92178.0
104972.0
116806.0
130056.0
143834.0
158016.0
173592.0
185590.0
190198.0
188698.0
179980.0
162878.0
143872.0
128870.0
113134.0
95464.0
83918.0
76904.0
67650.0
58652.0
51460.0
44016.0
37880.0
35480.0
36356.0
35630.0
30972.0
26930.0
25540.0
26440.0
28996.0
30020.0
31436.0
35646.0
38016.0
38346.0
40390.0
41940.0
39356.0
34200.0
29904.0
24936.0
19204.0
17562.0
17232.0
15104.0
16036.0
17390.0
14344.0
10922.0
9798.0
10558.0
11516.0
11418.0
12764.0
13836.0
12148.0
11362.0
12446.0
13576.0
12270.0
7214.0
4448.0
6042.0
7246.0
8706.0
11130.0
13324.0
14888.0
12444.0
8354.0
9078.0
12366.0
14434.0
15748.0
15470.0
11890.0
5882.0
1680.0
2056.0
4884.0
6218.0
4870.0
4806.0
6930.0
6322.0
4258.0
4792.0
7060.0
8896.0
5814.0
40.0
1770.0
8204.0
9878.0
7540.0
5134.0
6128.0
8960.0
7134.0
4988.0
9060.0
12466.0
9672.0
4996.0
2362.0
2774.0
5918.0
8500.0
8302.0
8946.0
12424.0
14806.0
14476.0
13302.0
13140.0
15026.0
17264.0
19450.0
21834.0
20628.0
15964.0
12018.0
10170.0
12266.0
16798.0
18834.0
19434.0
20030.0
18672.0
16472.0
15068.0
14024.0
12592.0
11154.0
12454.0
16790.0
20614.0
22272.0
22820.0
23318.0
23372.0
22388.0
20226.0
16472.0
14364.0
16234.0
17232.0
16694.0
17958.0
17970.0
16542.0
16596.0
15920.0
15476.0
16914.0
16696.0
15978.0
17084.0
17232.0
16190.0
14560.0
11320.0
8796.0
9118.0
12184.0
17390.0
20928.0
20390.0
18954.0
18602.0
18770.0
19288.0
18778.0
17184.0
17246.0
19238.0
20700.0
20886.0
20932.0
20926.0
19776.0
18588.0
18948.0
19392.0
19370.0
19604.0
18692.0
16942.0
15922.0
15524.0
16986.0
18966.0
17626.0
16420.0
18976.0
20792.0
19860.0
18630.0
17482.0
16532.0
15212.0
13602.0
15000.0
18194.0
17966.0
15262.0
14194.0
15116.0
15810.0
14998.0
15952.0
22000.0
28992.0
30984.0
27144.0
20348.0
16364.0
18886.0
23858.0
26358.0
26416.0
24088.0
19048.0
14742.0
14584.0
16486.0
16636.0
15628.0
15758.0
16018.0
15424.0
15318.0
15682.0
16956.0
20238.0
21876.0
19812.0
17898.0
16556.0
15000.0
15586.0
16822.0
17920.0
21034.0
22928.0
22280.0
22322.0
22238.0
22850.0
25140.0
24756.0
23512.0
24968.0
25312.0
25440.0
26408.0
22118.0
15596.0
14462.0
16314.0
18190.0
18714.0
16034.0
14606.0
15534.0
13680.0
11554.0
12654.0
13742.0
12488.0
8426.0
4884.0
5602.0
5878.0
4166.0
4498.0
3854.0
2194.0
4948.0
9592.0
12348.0
12538.0
9458.0
7882.0
10816.0
12700.0
10714.0
7974.0
6848.0
7418.0
8806.0
9446.0
8096.0
7424.0
9650.0
11082.0
10646.0
10758.0
10992.0
12792.0
15932.0
15928.0
14408.0
14340.0
14004.0
13064.0
10270.0
6062.0
6418.0
10828.0
12474.0
10740.0
9266.0
9664.0
10868.0
10994.0
10730.0
10832.0
8570.0
3442.0
182.0
852.0
2522.0
4202.0
6728.0
8870.0
9742.0
10226.0
11632.0
13602.0
12362.0
6850.0
3136.0
4686.0
6750.0
7068.0
9526.0
13298.0
14308.0
13958.0
13002.0
11206.0
12140.0
14144.0
13358.0
11710.0
9072.0
6528.0
7122.0
6558.0
4448.0
5038.0
4494.0
1906.0
1740.0
4348.0
9120.0
12538.0
12106.0
11712.0
10802.0
8302.0
7948.0
8376.0
7864.0
7526.0
7780.0
10942.0
12532.0
6348.0
-456.0
-2758.0
-3488.0
-1956.0
-372.0
-1334.0
-898.0
800.0
542.0
-1674.0
-4408.0
-3662.0
-64.0
-696.0
-4480.0
-4826.0
-2106.0
1506.0
5292.0
5400.0
668.0
-3506.0
-3994.0
-2288.0
1482.0
6752.0
9746.0
8950.0
6748.0
3894.0
114.0
-2534.0
-4852.0
-8802.0
-9342.0
-3422.0
4412.0
11026.0
13212.0
10564.0
9856.0
11714.0
12890.0
14054.0
13034.0
12750.0
16896.0
16792.0
12038.0
11126.0
12080.0
13434.0
14478.0
11672.0
9848.0
8962.0
4164.0
2148.0
3670.0
1680.0
-250.0
804.0
1506.0
1204.0
-772.0
-3578.0
-4312.0
-4650.0
-6424.0
-7428.0
-7512.0
-8454.0
-8444.0
-6320.0
-4680.0
-2882.0
1082.0
4620.0
7002.0
10624.0
14040.0
14780.0
14208.0
13202.0
10044.0
6906.0
8022.0
11162.0
13204.0
14014.0
11468.0
6274.0
1700.0
-2156.0
-5108.0
-7214.0
-7300.0
-3802.0
-2862.0
-6378.0
-6734.0
-4550.0
-3456.0
-158.0
5146.0
8448.0
8512.0
6892.0
4630.0
446.0
-2658.0
-820.0
1368.0
300.0
-822.0
-1034.0
-3718.0
-8792.0
-9862.0
-5854.0
-3150.0
-2198.0
-362.0
2082.0
5236.0
6670.0
4884.0
2910.0
3408.0
8018.0
12970.0
12596.0
9812.0
8030.0
6648.0
4944.0
2536.0
4182.0
9572.0
9470.0
5896.0
5448.0
5188.0
3922.0
3864.0
5986.0
8074.0
4932.0
-90.0
-250.0
2438.0
5450.0
7924.0
8324.0
7196.0
4780.0
2280.0
870.0
522.0
3322.0
7084.0
8702.0
11532.0
14430.0
13536.0
11324.0
10388.0
11110.0
11308.0
9174.0
8384.0
9354.0
9698.0
10458.0
9148.0
4878.0
2732.0
3046.0
4094.0
5730.0
5372.0
4946.0
9780.0
16776.0
20006.0
20042.0
16946.0
8818.0
748.0
-672.0
2994.0
7134.0
8836.0
7816.0
7482.0
8934.0
8474.0
5462.0
5008.0
8640.0
11200.0
11888.0
13192.0
12658.0
11346.0
12342.0
11548.0
8294.0
6794.0
5954.0
3326.0
538.0
2376.0
8552.0
11180.0
10664.0
12892.0
14410.0
12238.0
8690.0
5498.0
4476.0
4102.0
3460.0
4154.0
2526.0
-1374.0
-2740.0
-2910.0
-672.0
5092.0
7402.0
6984.0
9696.0
12712.0
13454.0
12258.0
9904.0
11540.0
17000.0
18458.0
15670.0
14400.0
13810.0
10192.0
5684.0
4276.0
4552.0
3110.0
590.0
-748.0
-430.0
634.0
992.0
1106.0
3514.0
8008.0
11746.0
14272.0
16002.0
14766.0
11098.0
9910.0
11300.0
11820.0
13242.0
15882.0
14804.0
10248.0
7060.0
7042.0
8346.0
8002.0
7402.0
9010.0
9672.0
10230.0
15840.0
22196.0
22618.0
19302.0
16280.0
13798.0
10942.0
8754.0
9146.0
10942.0
11552.0
10572.0
9520.0
9420.0
8978.0
7868.0
7438.0
6902.0
5108.0
1358.0
-3674.0
-4302.0
1158.0
5268.0
5392.0
7042.0
12404.0
17114.0
15918.0
9564.0
5218.0
7042.0
11006.0
13496.0
16294.0
17474.0
12884.0
7314.0
5604.0
4522.0
3222.0
3580.0
5176.0
8142.0
10312.0
8660.0
5666.0
3584.0
1044.0
-1456.0
-2168.0
-1474.0
-882.0
-390.0
1980.0
5964.0
7770.0
6652.0
6398.0
8062.0
8884.0
8916.0
11174.0
15202.0
16376.0
12940.0
8424.0
5500.0
4288.0
4982.0
6320.0
6414.0
4692.0
1486.0
226.0
3292.0
6706.0
7956.0
8684.0
8312.0
6012.0
3972.0
5406.0
10288.0
13700.0
13410.0
11166.0
6836.0
2284.0
-596.0
-4828.0
-9228.0
-9842.0
-9052.0
-8064.0
-4622.0
-1234.0
-778.0
308.0
4752.0
8726.0
10012.0
10204.0
8472.0
6000.0
5266.0
4184.0
4566.0
7768.0
7168.0
3744.0
2708.0
1196.0
88.0
1316.0
1172.0
380.0
114.0
-606.0
-884.0
-2708.0
-4892.0
-3318.0
-474.0
1902.0
3784.0
5050.0
8868.0
11800.0
9772.0
7004.0
3672.0
1078.0
2642.0
3104.0
3228.0
7258.0
9044.0
7880.0
8428.0
9238.0
8306.0
4418.0
382.0
38.0
274.0
1370.0
4882.0
5808.0
4098.0
2280.0
-330.0
-2258.0
-2888.0
-1486.0
1738.0
1466.0
-2498.0
-5408.0
-4564.0
1084.0
4868.0
2080.0
1430.0
5608.0
7196.0
6358.0
6754.0
6902.0
4740.0
1178.0
-238.0
2330.0
5656.0
5910.0
3682.0
2558.0
4512.0
6846.0
5886.0
4378.0
5738.0
5814.0
4426.0
7504.0
11790.0
11716.0
10618.0
10768.0
10652.0
10338.0
9464.0
7408.0
5800.0
5648.0
2918.0
-4626.0
-9896.0
-9038.0
-7028.0
-4388.0
-350.0
1282.0
1904.0
3982.0
3832.0
2216.0
3672.0
5266.0
4204.0
4824.0
8048.0
10312.0
11286.0
11044.0
8592.0
5368.0
4526.0
7082.0
9320.0
8084.0
4378.0
440.0
1520.0
8828.0
14116.0
14338.0
13034.0
12064.0
12682.0
11812.0
9430.0
10664.0
10614.0
7304.0
8544.0
12260.0
13714.0
12654.0
8556.0
7142.0
9156.0
8242.0
7098.0
7532.0
7152.0
8804.0
12320.0
14650.0
15020.0
13674.0
13108.0
12370.0
8514.0
3738.0
568.0
544.0
3542.0
5656.0
4306.0
-784.0
-6444.0
-7620.0
-5506.0
-3922.0
-4666.0
-6584.0
-4796.0
-1204.0
-1582.0
-2440.0
234.0
4330.0
6752.0
4906.0
48.0
-3366.0
-2620.0
1112.0
4200.0
5966.0
6464.0
5700.0
6122.0
4302.0
-1728.0
-3862.0
-1716.0
-1204.0
-1336.0
-1112.0
916.0
6192.0
10672.0
12102.0
11052.0
9410.0
9502.0
8470.0
6304.0
6464.0
5966.0
3934.0
2616.0
296.0
-1280.0
1336.0
6140.0
9352.0
9740.0
9926.0
10164.0
7140.0
4558.0
7452.0
10248.0
7402.0
4118.0
5840.0
8628.0
7898.0
5128.0
1254.0
-3796.0
-6434.0
-3890.0
182.0
750.0
-1316.0
-3706.0
-5906.0
-5638.0
-4786.0
-6654.0
-6958.0
-5358.0
-5818.0
-5456.0
-3222.0
-1106.0
348.0
-980.0
-2252.0
-1608.0
-3870.0
-4852.0
738.0
5980.0
6726.0
5306.0
3304.0
1934.0
1176.0
1174.0
1352.0
1438.0
4024.0
6080.0
4592.0
4858.0
4828.0
-60.0
-1744.0
3530.0
8430.0
8580.0
5152.0
3478.0
7124.0
11686.0
12654.0
10024.0
6750.0
6674.0
7240.0
4622.0
3368.0
6692.0
10072.0
8880.0
3258.0
-670.0
1816.0
5744.0
5490.0
2816.0
982.0
1374.0
3752.0
5078.0
2910.0
474.0
1330.0
1932.0
-576.0
-3302.0
-4668.0
-2986.0
1830.0
3792.0
2066.0
-740.0
-5428.0
-5880.0
512.0
4040.0
3380.0
3534.0
3866.0
4856.0
5192.0
3910.0
5568.0
8128.0
6742.0
3748.0
862.0
-1636.0
-3084.0
-4628.0
-6060.0
-7026.0
-7078.0
-5034.0
-3386.0
-3420.0
-2484.0
-860.0
118.0
828.0
1574.0
3318.0
5232.0
4852.0
2328.0
-510.0
-1998.0
-2598.0
-5122.0
-8590.0
-9014.0
-6854.0
-4024.0
802.0
7068.0
10682.0
9900.0
7380.0
5944.0
4604.0
2246.0
2004.0
5458.0
9724.0
11940.0
10200.0
6858.0
6450.0
6120.0
2254.0
-2764.0
-6874.0
-7728.0
-5876.0
-6030.0
-6146.0
-3778.0
-1886.0
502.0
1952.0
-744.0
-1930.0
448.0
1692.0
3216.0
7038.0
8962.0
5626.0
1360.0
2046.0
3758.0
2058.0
690.0
-974.0
-5216.0
-6756.0
-4010.0
-1392.0
326.0
1728.0
334.0
-4402.0
-7386.0
-5522.0
-2694.0
-2396.0
-3878.0
-4488.0
-3068.0
-2452.0
-2782.0
-758.0
1622.0
1770.0
1224.0
948.0
2166.0
4230.0
3662.0
2050.0
3226.0
5524.0
5416.0
3308.0
2410.0
3068.0
3958.0
5332.0
4874.0
2248.0
1614.0
76.0
-5438.0
-7652.0
-4314.0
-1324.0
736.0
3892.0
7218.0
8778.0
7346.0
5310.0
5510.0
5390.0
1614.0
-3876.0
-6766.0
-5614.0
-2024.0
1074.0
804.0
-1538.0
-1922.0
-68.0
3084.0
7076.0
8898.0
7264.0
3374.0
-1610.0
-3970.0
-2026.0
800.0
2020.0
352.0
-2962.0
-3918.0
-3186.0
-2458.0
-70.0
2816.0
5104.0
8108.0
9788.0
8212.0
5734.0
4622.0
3544.0
690.0
-608.0
2252.0
4452.0
3348.0
1938.0
1074.0
292.0
-364.0
-948.0
326.0
3840.0
6342.0
6082.0
3570.0
-1006.0
-4772.0
-4466.0
-4610.0
-8204.0
-7470.0
-766.0
3494.0
3604.0
2986.0
4054.0
7116.0
7472.0
4934.0
3612.0
2284.0
2690.0
5972.0
6590.0
6912.0
10416.0
11908.0
11674.0
12936.0
14694.0
15992.0
13572.0
7668.0
3774.0
1582.0
392.0
2354.0
4000.0
1772.0
-2002.0
-2996.0
358.0
4018.0
5132.0
6164.0
8068.0
9858.0
10548.0
8326.0
5502.0
7542.0
13206.0
15814.0
14468.0
13652.0
13390.0
11274.0
9304.0
8498.0
7338.0
8568.0
13800.0
18000.0
18538.0
16756.0
13454.0
12254.0
14092.0
13170.0
8684.0
4628.0
2854.0
4320.0
5736.0
4568.0
3170.0
482.0
-856.0
2816.0
3304.0
726.0
4010.0
7628.0
7080.0
6894.0
7346.0
10194.0
15508.0
18476.0
19566.0
18388.0
13030.0
7914.0
6166.0
5608.0
4228.0
3592.0
4012.0
1582.0
-1006.0
438.0
1578.0
2930.0
6568.0
8676.0
11458.0
14814.0
13096.0
9424.0
7394.0
6214.0
6702.0
8022.0
9174.0
8470.0
5148.0
3964.0
5652.0
7784.0
10094.0
8266.0
3024.0
1078.0
1010.0
1360.0
5220.0
10190.0
11916.0
10036.0
7146.0
6262.0
8188.0
10694.0
9096.0
3232.0
-522.0
352.0
3466.0
6744.0
9026.0
11146.0
12724.0
11810.0
8912.0
5140.0
3092.0
5812.0
11144.0
15370.0
17234.0
16506.0
13558.0
10262.0
10098.0
11482.0
8830.0
3926.0
1390.0
1690.0
4418.0
7356.0
9078.0
10458.0
11192.0
11356.0
9072.0
4416.0
3150.0
3860.0
3008.0
4166.0
6518.0
9710.0
15054.0
14786.0
8786.0
6946.0
8696.0
9250.0
7848.0
5446.0
5886.0
7398.0
4974.0
2438.0
1968.0
-278.0
-1116.0
3068.0
6324.0
5474.0
4638.0
5018.0
5992.0
7806.0
8892.0
9758.0
11844.0
13400.0
13390.0
11516.0
8380.0
6338.0
3912.0
-210.0
-2486.0
-1584.0
986.0
3622.0
5464.0
8466.0
12112.0
13644.0
13566.0
11020.0
6428.0
5636.0
8408.0
8142.0
5258.0
5262.0
7852.0
8724.0
8080.0
8362.0
9176.0
9962.0
9884.0
8316.0
8354.0
10494.0
10188.0
7144.0
5934.0
8342.0
10644.0
9032.0
7270.0
9408.0
10962.0
10446.0
10880.0
7974.0
954.0
-2158.0
-1638.0
-2458.0
-4116.0
-6138.0
-5908.0
-1696.0
1374.0
3284.0
5128.0
812.0
-5490.0
-3772.0
1324.0
2206.0
634.0
-220.0
126.0
994.0
1484.0
58.0
-4076.0
-7678.0
-7332.0
-3606.0
456.0
1572.0
254.0
-404.0
-10.0
752.0
1166.0
488.0
358.0
752.0
-2414.0
-9880.0
-15414.0
-13842.0
-8182.0
-4252.0
-3684.0
-4884.0
-4098.0
1036.0
7270.0
11032.0
12540.0
12648.0
11812.0
10380.0
7974.0
4978.0
3690.0
5316.0
8266.0
11656.0
14190.0
12334.0
7372.0
4658.0
3830.0
1256.0
-1218.0
988.0
5436.0
5444.0
2552.0
2924.0
6064.0
7422.0
5104.0
2078.0
1068.0
-112.0
-1032.0
-24.0
-1188.0
-3578.0
-890.0
4686.0
7496.0
7130.0
5368.0
4262.0
4794.0
4758.0
1618.0
-1440.0
164.0
3108.0
3570.0
2162.0
-2256.0
-5788.0
-2754.0
1314.0
2948.0
4966.0
3842.0
364.0
1224.0
3822.0
4648.0
4932.0
2066.0
-3188.0
-5430.0
-6156.0
-7470.0
-6320.0
-3844.0
-2806.0
-592.0
5298.0
13688.0
19070.0
15336.0
6988.0
3332.0
3362.0
2012.0
524.0
2272.0
5958.0
6856.0
4976.0
3318.0
596.0
-1884.0
-506.0
44.0
-3964.0
-7000.0
-6358.0
-4758.0
-2872.0
-1596.0
-2646.0
-4178.0
-4362.0
-4178.0
-3128.0
-1268.0
-1964.0
-5448.0
-7432.0
-6400.0
-6160.0
-8768.0
-9204.0
-4830.0
-702.0
1060.0
930.0
-2524.0
-5312.0
-3390.0
-1430.0
-3148.0
-4512.0
-396.0
5860.0
6208.0
3136.0
3850.0
6684.0
8332.0
7126.0
2492.0
-116.0
2080.0
5526.0
8290.0
8940.0
8530.0
10078.0
9934.0
6132.0
4800.0
7912.0
11314.0
12524.0
11666.0
10496.0
10448.0
8490.0
1644.0
-3998.0
-3162.0
-1228.0
556.0
4426.0
4598.0
2110.0
3738.0
6328.0
6958.0
6084.0
4180.0
5120.0
6120.0
3898.0
4654.0
7484.0
7032.0
3922.0
-974.0
-2686.0
-456.0
-1970.0
-3506.0
28.0
2156.0
1054.0
-874.0
-1868.0
-40.0
146.0
-1926.0
48.0
4422.0
5918.0
3800.0
286.0
-1058.0
-582.0
354.0
2786.0
4430.0
3838.0
3420.0
2822.0
1170.0
1008.0
3360.0
5906.0
7660.0
7960.0
5388.0
4370.0
8208.0
11226.0
11786.0
11728.0
8856.0
5638.0
3830.0
982.0
1388.0
6804.0
11188.0
12738.0
12440.0
10070.0
7340.0
7192.0
9328.0
10784.0
12248.0
12388.0
8468.0
8310.0
12496.0
9718.0
3636.0
1474.0
786.0
2266.0
2444.0
-938.0
-370.0
2508.0
2542.0
1084.0
-2496.0
-4128.0
-694.0
1588.0
1144.0
-962.0
-4776.0
-6440.0
-6976.0
-9136.0
-10358.0
-10350.0
-9374.0
-6330.0
-2226.0
2884.0
7434.0
7856.0
6332.0
8000.0
12230.0
14494.0
12818.0
8290.0
5282.0
7910.0
10160.0
5602.0
762.0
446.0
1808.0
3538.0
3578.0
3344.0
6514.0
7132.0
1870.0
-1208.0
1118.0
3636.0
3140.0
2640.0
5714.0
9484.0
9874.0
7320.0
4578.0
4670.0
6420.0
5816.0
2388.0
-1856.0
-3286.0
-952.0
-244.0
-1826.0
-1832.0
-1592.0
-1218.0
148.0
-752.0
-2700.0
-2200.0
392.0
5788.0
10462.0
8046.0
3568.0
3852.0
5826.0
7310.0
7628.0
4240.0
504.0
290.0
1348.0
1774.0
882.0
690.0
4272.0
6740.0
5478.0
5800.0
4844.0
-1434.0
-6300.0
-5484.0
-122.0
6492.0
7894.0
5776.0
5584.0
4498.0
4280.0
8364.0
8074.0
1268.0
-1608.0
932.0
2980.0
3386.0
3438.0
4004.0
3512.0
484.0
-1290.0
-86.0
690.0
468.0
-134.0
-490.0
2354.0
5654.0
3596.0
-70.0
1020.0
5298.0
7636.0
5244.0
1698.0
3576.0
9448.0
12064.0
9702.0
6754.0
6368.0
6668.0
6590.0
8042.0
7518.0
2428.0
-62.0
2012.0
3768.0
6044.0
5828.0
-922.0
-4578.0
202.0
6458.0
12228.0
15774.0
12690.0
7122.0
4636.0
5848.0
8162.0
6170.0
2230.0
1726.0
208.0
-1520.0
2338.0
5094.0
3716.0
5626.0
8826.0
8194.0
6474.0
6068.0
7188.0
7386.0
3606.0
544.0
2326.0
3846.0
1788.0
-98.0
1440.0
4448.0
4926.0
3760.0
4432.0
6386.0
8720.0
12788.0
15820.0
11244.0
338.0
-5608.0
-2286.0
3154.0
7414.0
10494.0
10356.0
10006.0
10466.0
7098.0
3136.0
2866.0
3144.0
4312.0
5700.0
2918.0
448.0
2274.0
3342.0
2560.0
1458.0
-1336.0
-3244.0
-1334.0
1360.0
1252.0
-230.0
794.0
3080.0
3188.0
2888.0
2872.0
2060.0
2770.0
4168.0
4558.0
5872.0
6480.0
5498.0
4360.0
1206.0
-396.0
2518.0
2616.0
146.0
1962.0
5344.0
7412.0
9298.0
10340.0
10780.0
9492.0
5794.0
3448.0
3122.0
1848.0
-886.0
-2668.0
-1450.0
12.0
-446.0
232.0
3186.0
7130.0
9596.0
8152.0
6740.0
7044.0
5490.0
4782.0
5638.0
4922.0
5738.0
6196.0
1576.0
-3070.0
-3798.0
40.0
7208.0
9528.0
6288.0
3700.0
514.0
-878.0
3606.0
7470.0
8226.0
9694.0
9798.0
7822.0
7514.0
8674.0
8782.0
8026.0
7076.0
4904.0
3030.0
4058.0
5080.0
3742.0
1948.0
-1226.0
-5320.0
-5382.0
-692.0
4472.0
6044.0
3826.0
1106.0
-1192.0
-2830.0
-2038.0
-308.0
622.0
826.0
-144.0
-380.0
1202.0
3172.0
5520.0
6334.0
5212.0
5378.0
5174.0
4264.0
5690.0
5856.0
3908.0
4490.0
5782.0
5540.0
5566.0
6648.0
8686.0
7982.0
2380.0
-2514.0
-3244.0
-292.0
5834.0
10626.0
11620.0
12432.0
13222.0
10850.0
7042.0
5702.0
5552.0
4634.0
5046.0
4616.0
844.0
126.0
4144.0
7206.0
9626.0
11956.0
11234.0
7898.0
3678.0
562.0
-866.0
-2314.0
-1364.0
3818.0
9872.0
14400.0
15024.0
11318.0
6204.0
-888.0
-6634.0
-3944.0
2064.0
3882.0
3856.0
2516.0
-2006.0
-6908.0
-8330.0
-4334.0
2446.0
7180.0
10618.0
13968.0
13796.0
9760.0
4728.0
122.0
-2238.0
-2898.0
-4748.0
-5800.0
-4312.0
-4466.0
-6090.0
-3572.0
1898.0
3270.0
-536.0
-2890.0
-894.0
74.0
-1622.0
-1832.0
-1494.0
-3010.0
-4088.0
-3734.0
-2826.0
-1688.0
-660.0
2332.0
8146.0
12550.0
13128.0
11172.0
8354.0
7168.0
7448.0
6716.0
5764.0
5354.0
5334.0
7062.0
8006.0
6014.0
4972.0
4426.0
1500.0
116.0
1392.0
2190.0
3902.0
6616.0
7462.0
6334.0
2616.0
-4204.0
-10684.0
-13722.0
-13172.0
-10644.0
-8380.0
-5740.0
-1124.0
1718.0
-486.0
-2384.0
500.0
4410.0
6982.0
8952.0
7960.0
3390.0
-564.0
-1170.0
-868.0
-3836.0
-8182.0
-7724.0
-3062.0
190.0
572.0
-66.0
-266.0
50.0
-196.0
-472.0
662.0
1442.0
1376.0
4396.0
8578.0
8044.0
5934.0
5330.0
3142.0
920.0
-1182.0
-5492.0
-6112.0
-1740.0
1154.0
3004.0
4442.0
3616.0
3050.0
3304.0
4586.0
8116.0
9046.0
6010.0
4928.0
5640.0
3960.0
1644.0
2720.0
6076.0
6950.0
4288.0
1102.0
-1358.0
-2910.0
-1378.0
2492.0
3710.0
2932.0
5942.0
11744.0
14874.0
13278.0
7560.0
164.0
-5322.0
-5816.0
-2592.0
-1346.0
-1700.0
-1300.0
-4478.0
-8900.0
-7536.0
-2654.0
1552.0
2488.0
1024.0
2756.0
5120.0
5314.0
7128.0
6562.0
4400.0
8526.0
12796.0
11738.0
8168.0
1358.0
-3156.0
-2062.0
-2972.0
-4156.0
-1886.0
-1520.0
-1460.0
1248.0
1474.0
-1900.0
-4814.0
-4946.0
-2770.0
-516.0
2108.0
5736.0
6314.0
1926.0
-2522.0
-3342.0
-3102.0
-4220.0
-3836.0
-342.0
1970.0
1292.0
1528.0
3442.0
4210.0
3808.0
2970.0
1252.0
-1130.0
-3704.0
-4654.0
-3156.0
-2268.0
-1738.0
1682.0
4922.0
4130.0
1328.0
-1186.0
-1708.0
1202.0
5302.0
7912.0
9076.0
9906.0
11848.0
13880.0
13278.0
11660.0
11162.0
8810.0
4390.0
3276.0
5900.0
7780.0
8658.0
8838.0
5806.0
3402.0
7628.0
13342.0
12956.0
8126.0
3506.0
2198.0
3976.0
3938.0
766.0
-1324.0
-178.0
3194.0
6068.0
6636.0
6048.0
4146.0
972.0
-386.0
-166.0
-142.0
2076.0
6140.0
7414.0
6232.0
6002.0
6030.0
5114.0
3994.0
2250.0
128.0
-758.0
-480.0
-500.0
-1818.0
-2722.0
-1472.0
-296.0
-368.0
-2046.0
-6582.0
-9512.0
-7756.0
-4864.0
-1564.0
606.0
-470.0
-1338.0
-1842.0
-2302.0
-292.0
956.0
1048.0
1624.0
-652.0
-1036.0
5156.0
10456.0
11726.0
12472.0
13578.0
13454.0
9452.0
4334.0
2354.0
1652.0
2056.0
3896.0
4276.0
3812.0
4186.0
5334.0
6334.0
5000.0
3236.0
4138.0
6072.0
8336.0
11504.0
14088.0
15490.0
16206.0
15880.0
14388.0
12922.0
11068.0
6522.0
90.0
-4796.0
-4716.0
-658.0
-284.0
-3158.0
-626.0
4738.0
6084.0
3230.0
-1052.0
-342.0
4180.0
3178.0
-754.0
-812.0
1792.0
5396.0
7496.0
6866.0
6242.0
5494.0
3804.0
2364.0
1260.0
-376.0
-3186.0
-5728.0
-7076.0
-7278.0
-5012.0
-3102.0
-3336.0
-2084.0
-1612.0
-3930.0
-5034.0
-5158.0
-4314.0
-2468.0
-2296.0
342.0
5690.0
7142.0
7308.0
6940.0
2412.0
1260.0
6272.0
8044.0
5954.0
5800.0
7240.0
9080.0
10568.0
9830.0
9178.0
10520.0
10872.0
10830.0
11932.0
10378.0
6164.0
3384.0
2446.0
1508.0
-1838.0
-6482.0
-7602.0
-5398.0
-3016.0
-2640.0
-5840.0
-7958.0
-4470.0
660.0
4428.0
7524.0
9242.0
10294.0
12188.0
13798.0
13798.0
13312.0
13072.0
11852.0
11238.0
13348.0
14348.0
10912.0
5982.0
3058.0
2326.0
3032.0
6516.0
11556.0
11292.0
4992.0
1060.0
2550.0
4170.0
2472.0
122.0
814.0
3484.0
4842.0
4546.0
3924.0
2846.0
1048.0
544.0
1996.0
2254.0
294.0
-938.0
764.0
4264.0
5806.0
4690.0
3418.0
1086.0
-1550.0
508.0
5240.0
6494.0
5672.0
6150.0
6130.0
3900.0
1958.0
3178.0
5612.0
4856.0
1926.0
2260.0
6918.0
11694.0
12456.0
8694.0
4286.0
1704.0
-800.0
-3214.0
-4632.0
-6086.0
-7346.0
-8484.0
-8840.0
-6106.0
-3276.0
-3390.0
-3556.0
-2506.0
322.0
4808.0
6364.0
5148.0
4918.0
4858.0
5300.0
7414.0
10648.0
14178.0
12668.0
5448.0
1856.0
2364.0
-184.0
-2922.0
-786.0
2416.0
2082.0
-256.0
-2108.0
-4200.0
-5546.0
-2886.0
3740.0
10326.0
11108.0
6238.0
3716.0
5052.0
4532.0
1146.0
-3154.0
-5008.0
-2412.0
-684.0
-2328.0
-4282.0
-7192.0
-9930.0
-8970.0
-5236.0
-486.0
2790.0
3420.0
4086.0
2954.0
-1774.0
-5136.0
-5476.0
-4464.0
-3098.0
-3732.0
-4860.0
-4660.0
-5718.0
-6746.0
-6344.0
-7002.0
-6536.0
-3528.0
-1796.0
-954.0
716.0
894.0
-330.0
-1030.0
-1408.0
-60.0
3274.0
2968.0
-2580.0
-6970.0
-8034.0
-8234.0
-7960.0
-9160.0
-11868.0
-11356.0
-8966.0
-8840.0
-8434.0
-7460.0
-8804.0
-9796.0
-8532.0
-6764.0
-4988.0
-5240.0
-7188.0
-5738.0
-2130.0
-526.0
724.0
1700.0
1492.0
2370.0
3480.0
3668.0
4174.0
3252.0
286.0
-1948.0
-1986.0
218.0
2066.0
444.0
-2494.0
-3482.0
-3966.0
-6788.0
-10030.0
-9478.0
-6084.0
-2070.0
2432.0
3544.0
-404.0
-4116.0
-5484.0
-6110.0
-4940.0
-1330.0
1432.0
84.0
-2660.0
-3328.0
-4608.0
-7536.0
-8590.0
-6478.0
-2448.0
-70.0
-1268.0
-2444.0
-1714.0
332.0
3224.0
4342.0
4494.0
5372.0
4504.0
4142.0
4662.0
50.0
-4470.0
-1124.0
3908.0
6590.0
9232.0
9842.0
9204.0
10750.0
11322.0
8758.0
7550.0
9650.0
11988.0
12622.0
10460.0
6514.0
7204.0
13186.0
16344.0
16840.0
19230.0
19070.0
15108.0
13164.0
13756.0
13834.0
11066.0
5574.0
2102.0
1572.0
1138.0
2550.0
5692.0
7046.0
7204.0
7116.0
6972.0
8696.0
10824.0
10616.0
10258.0
12722.0
16686.0
18374.0
17132.0
16364.0
16880.0
16202.0
14506.0
12730.0
10496.0
10518.0
13856.0
14382.0
10300.0
7876.0
7732.0
6178.0
4716.0
4662.0
4932.0
5778.0
6150.0
5226.0
3960.0
1534.0
-958.0
198.0
3138.0
3020.0
984.0
1576.0
4586.0
4642.0
-264.0
-5294.0
-7032.0
-6974.0
-5742.0
-3004.0
-310.0
2490.0
7626.0
13200.0
14134.0
9742.0
3722.0
-218.0
360.0
4280.0
8102.0
10958.0
11156.0
6984.0
3854.0
5970.0
8846.0
9812.0
10686.0
10656.0
8248.0
5774.0
6104.0
6924.0
4642.0
1882.0
1664.0
2396.0
3444.0
4186.0
1688.0
-3998.0
-8706.0
-8644.0
-3852.0
1446.0
2794.0
1092.0
714.0
1098.0
-548.0
-2780.0
-5232.0
-7368.0
-6614.0
-5524.0
-5324.0
-4520.0
-6608.0
-9900.0
-10518.0
-12482.0
-14940.0
-15196.0
-15706.0
-14224.0
-11726.0
-11428.0
-7020.0
238.0
-94.0
-5816.0
-8134.0
-7446.0
-8936.0
-11838.0
-11556.0
-8518.0
-4644.0
66.0
4006.0
5048.0
1796.0
-2514.0
-3090.0
-3584.0
-5744.0
-4870.0
-2700.0
-1828.0
-1040.0
-412.0
798.0
1236.0
1268.0
5378.0
9336.0
8038.0
5728.0
4220.0
2394.0
414.0
-2048.0
-3614.0
-3596.0
-2372.0
-468.0
638.0
3492.0
9100.0
12246.0
11744.0
9932.0
7266.0
4002.0
1506.0
3022.0
6758.0
7260.0
6872.0
8062.0
9268.0
11418.0
12662.0
11380.0
9276.0
6220.0
5802.0
9204.0
9948.0
8958.0
9500.0
8766.0
8922.0
12570.0
15654.0
15100.0
11796.0
10180.0
12010.0
12252.0
10664.0
11966.0
13644.0
11568.0
8546.0
8050.0
9420.0
9856.0
7086.0
3058.0
2334.0
4958.0
6854.0
6270.0
6046.0
9912.0
15844.0
17774.0
14970.0
11872.0
10404.0
8928.0
7378.0
7700.0
9244.0
11388.0
14774.0
16092.0
14038.0
12496.0
12226.0
12592.0
12936.0
11336.0
10198.0
10578.0
9742.0
9492.0
9228.0
4942.0
964.0
2510.0
6126.0
8338.0
11364.0
15078.0
15334.0
14486.0
15940.0
15194.0
11976.0
10440.0
10626.0
12888.0
13636.0
8732.0
3844.0
2474.0
3274.0
5444.0
4928.0
4546.0
8762.0
9628.0
6324.0
6718.0
8386.0
8758.0
8652.0
5350.0
970.0
58.0
2290.0
5328.0
6496.0
5636.0
3642.0
444.0
-1122.0
-672.0
-396.0
1990.0
5250.0
5610.0
5910.0
7052.0
7660.0
9624.0
10344.0
7712.0
6144.0
6300.0
6316.0
6268.0
4252.0
1276.0
1236.0
3162.0
4884.0
6650.0
8078.0
8702.0
9378.0
10604.0
11524.0
12452.0
13738.0
12374.0
8706.0
7536.0
8062.0
7628.0
7338.0
6458.0
4590.0
3892.0
4328.0
4398.0
3230.0
2236.0
4004.0
6390.0
6312.0
5624.0
6500.0
8588.0
9950.0
8980.0
7524.0
7646.0
7582.0
4964.0
642.0
-2738.0
-4410.0
-4522.0
-2634.0
-1242.0
-3652.0
-6888.0
-5954.0
-3382.0
-3886.0
-4586.0
-2828.0
-1768.0
-972.0
900.0
484.0
-1296.0
-752.0
438.0
-514.0
-3100.0
-3928.0
-1648.0
-46.0
-62.0
1270.0
2846.0
1920.0
-174.0
-288.0
1456.0
2596.0
2394.0
906.0
-312.0
354.0
34.0
-1442.0
-674.0
1510.0
5298.0
9828.0
10398.0
8884.0
7632.0
5506.0
5640.0
7306.0
7202.0
5920.0
1602.0
-1704.0
1830.0
4596.0
3860.0
5898.0
7642.0
6604.0
6004.0
5200.0
4326.0
3744.0
1276.0
-1806.0
-3924.0
-6482.0
-9496.0
-11980.0
-13532.0
-12424.0
-7240.0
-1012.0
1798.0
596.0
-3246.0
-8002.0
-11276.0
-12224.0
-11108.0
-8180.0
-4784.0
-3586.0
-5564.0
-5678.0
-1536.0
-674.0
-3598.0
-1316.0
3932.0
4382.0
2176.0
1428.0
2278.0
4674.0
7892.0
9908.0
9866.0
8662.0
6602.0
4018.0
2430.0
2222.0
3406.0
5746.0
7406.0
8048.0
7218.0
3800.0
678.0
334.0
2552.0
6762.0
9098.0
6824.0
1680.0
-3182.0
-2892.0
516.0
314.0
726.0
3946.0
3138.0
1584.0
4310.0
6442.0
7804.0
10966.0
11198.0
6384.0
2328.0
1894.0
1248.0
-1006.0
-4012.0
-8570.0
-10488.0
-6712.0
-3984.0
-5886.0
-7992.0
-6810.0
-3172.0
-1850.0
-3550.0
-3752.0
-2918.0
-2696.0
-1838.0
-288.0
3034.0
6368.0
5230.0
2964.0
3214.0
2212.0
706.0
3384.0
6124.0
2824.0
-1874.0
-2246.0
-1108.0
-564.0
14.0
728.0
3966.0
8016.0
7418.0
3704.0
804.0
-584.0
-1348.0
-2828.0
-2582.0
-28.0
-206.0
-2122.0
-1340.0
572.0
1128.0
748.0
1450.0
2720.0
1346.0
-1088.0
-2240.0
-3874.0
-5510.0
-5800.0
-4270.0
-378.0
2210.0
1348.0
1230.0
3064.0
3584.0
2882.0
3578.0
4788.0
4280.0
2652.0
1370.0
2540.0
4466.0
1152.0
-2532.0
1688.0
8210.0
11648.0
11272.0
6662.0
6282.0
10880.0
9044.0
3274.0
568.0
-1172.0
-1114.0
686.0
1762.0
2832.0
2182.0
172.0
-458.0
-2212.0
-4202.0
-2888.0
-2126.0
-3190.0
-1154.0
2662.0
4790.0
8140.0
12516.0
13722.0
12810.0
10414.0
6102.0
3662.0
2332.0
-806.0
-3934.0
-7216.0
-7528.0
-764.0
3944.0
612.0
-1472.0
2922.0
8590.0
10230.0
8700.0
8396.0
8670.0
6340.0
3358.0
3602.0
6954.0
8548.0
5650.0
2108.0
1554.0
4088.0
8926.0
14828.0
19092.0
19248.0
18200.0
17778.0
13200.0
7162.0
5956.0
6040.0
6784.0
9358.0
8542.0
6336.0
5806.0
2908.0
22.0
328.0
2266.0
6360.0
8104.0
3920.0
886.0
1830.0
2806.0
3714.0
4734.0
3636.0
-188.0
-3976.0
-5184.0
-5842.0
-6938.0
-6592.0
-5484.0
-3066.0
1056.0
2160.0
54.0
-758.0
-886.0
-1068.0
352.0
2794.0
5374.0
6264.0
3396.0
-1008.0
-3842.0
-4028.0
-2560.0
-2334.0
-2104.0
938.0
3648.0
3868.0
4466.0
7606.0
12298.0
13278.0
7998.0
3128.0
3144.0
4354.0
4572.0
5870.0
9078.0
12154.0
14274.0
15986.0
15604.0
13276.0
10930.0
7636.0
5390.0
6292.0
5720.0
3804.0
6014.0
9802.0
9246.0
4202.0
-618.0
234.0
5510.0
7826.0
5496.0
4068.0
5400.0
5920.0
3796.0
-28.0
-1754.0
1678.0
4138.0
1410.0
-502.0
-2160.0
-6400.0
-7292.0
-5654.0
-5244.0
-3128.0
-2402.0
-4592.0
-4954.0
-6262.0
-7204.0
-1940.0
2580.0
1942.0
720.0
-1910.0
-4536.0
-3532.0
-1754.0
1398.0
6744.0
7848.0
4074.0
1292.0
1286.0
3062.0
4954.0
5934.0
6812.0
6914.0
6430.0
7860.0
9818.0
9334.0
7612.0
5570.0
2494.0
918.0
2742.0
4818.0
5896.0
7478.0
6496.0
2340.0
2494.0
7330.0
7672.0
2436.0
-2354.0
-5428.0
-6322.0
-3894.0
-2008.0
-2396.0
-510.0
4688.0
10314.0
13814.0
11498.0
5382.0
2874.0
4138.0
5736.0
6082.0
3116.0
770.0
1948.0
712.0
-564.0
3910.0
7518.0
8460.0
10892.0
9686.0
4672.0
3210.0
3956.0
3680.0
3636.0
3416.0
3178.0
4306.0
6300.0
6902.0
3700.0
18.0
600.0
456.0
-3986.0
-5770.0
-3022.0
-432.0
2618.0
6320.0
6970.0
4436.0
1132.0
-1392.0
-2450.0
-1958.0
372.0
2722.0
2892.0
3352.0
5950.0
7704.0
5776.0
1534.0
354.0
3058.0
3412.0
1700.0
3612.0
7512.0
9058.0
6844.0
2218.0
162.0
686.0
-1466.0
-4224.0
-3396.0
-1392.0
318.0
1312.0
-2200.0
-8564.0
-10266.0
-6780.0
-2298.0
1802.0
1744.0
-2374.0
-684.0
5370.0
3686.0
-1496.0
-944.0
470.0
-6.0
622.0
1450.0
3678.0
7238.0
5946.0
40.0
-2916.0
-66.0
3982.0
3298.0
-670.0
-1906.0
-1094.0
-2376.0
-5312.0
-7642.0
-7916.0
-5278.0
-2094.0
-2914.0
-6554.0
-6976.0
-4872.0
-5114.0
-6924.0
-8436.0
-9218.0
-7162.0
-1744.0
4420.0
6468.0
3208.0
1204.0
2114.0
2352.0
4412.0
7222.0
5594.0
2720.0
2310.0
3884.0
7776.0
12396.0
15474.0
16578.0
17468.0
20138.0
20092.0
14246.0
8348.0
5208.0
3096.0
1142.0
-2256.0
-5310.0
-4502.0
-1906.0
-1312.0
-2140.0
-1488.0
-508.0
-966.0
-164.0
1282.0
2426.0
6072.0
7740.0
4912.0
4824.0
7906.0
10502.0
12478.0
12428.0
12214.0
12470.0
9696.0
6668.0
5814.0
6502.0
11168.0
15296.0
12256.0
6820.0
4382.0
4294.0
5870.0
7832.0
8766.0
10178.0
13264.0
14780.0
11660.0
6340.0
3432.0
5274.0
8082.0
5610.0
1424.0
1762.0
3302.0
4002.0
5970.0
7918.0
9464.0
11066.0
12266.0
13886.0
13956.0
11260.0
9818.0
11168.0
12504.0
10616.0
5708.0
3560.0
5400.0
6214.0
6926.0
9362.0
10684.0
13210.0
18748.0
20388.0
16322.0
13098.0
11456.0
8454.0
6138.0
4252.0
-1072.0
-5894.0
-3360.0
3288.0
7236.0
7488.0
6336.0
6134.0
5722.0
2074.0
-1954.0
-2596.0
-1402.0
40.0
254.0
-682.0
1448.0
5586.0
7770.0
11302.0
17300.0
21120.0
21026.0
15668.0
5946.0
-608.0
-986.0
558.0
1468.0
-12.0
-3728.0
-4424.0
-534.0
4408.0
8672.0
9768.0
7222.0
6344.0
8124.0
9284.0
9900.0
9954.0
10084.0
12050.0
13500.0
12456.0
10832.0
10796.0
12002.0
10286.0
4984.0
1532.0
1690.0
2996.0
2838.0
404.0
-350.0
2660.0
6156.0
7342.0
5126.0
1384.0
-432.0
1552.0
7128.0
9970.0
7102.0
5720.0
5794.0
2572.0
-312.0
-1020.0
-628.0
404.0
-214.0
-42.0
2520.0
3882.0
5212.0
5982.0
3038.0
880.0
1232.0
-252.0
-2176.0
-1626.0
-628.0
-604.0
32.0
1936.0
3958.0
4708.0
4142.0
5614.0
9348.0
9398.0
5334.0
1278.0
-816.0
1536.0
4358.0
2242.0
1152.0
3912.0
6558.0
8790.0
8366.0
6624.0
9494.0
12476.0
10030.0
6918.0
7816.0
11080.0
12452.0
12496.0
14224.0
14314.0
10390.0
6744.0
6416.0
7254.0
5752.0
3910.0
5558.0
7322.0
4928.0
-596.0
-5114.0
-4334.0
-832.0
-40.0
-378.0
960.0
3194.0
4878.0
4986.0
4690.0
5504.0
6226.0
6530.0
8610.0
10676.0
7516.0
2558.0
1696.0
-78.0
-4358.0
-5066.0
-2932.0
1214.0
7706.0
10834.0
10460.0
11506.0
13826.0
15000.0
12168.0
6818.0
4074.0
2816.0
1294.0
1914.0
5590.0
11298.0
14682.0
13364.0
12922.0
15516.0
17372.0
17806.0
17206.0
16144.0
16718.0
18538.0
20496.0
22640.0
22870.0
21674.0
23710.0
26230.0
23564.0
21508.0
25214.0
29698.0
33552.0
38076.0
40794.0
41848.0
41700.0
38286.0
33298.0
31292.0
33686.0
36828.0
37342.0
37348.0
39206.0
40864.0
39516.0
36646.0
36892.0
40130.0
42416.0
43392.0
43724.0
42662.0
40672.0
39382.0
39076.0
37994.0
36948.0
36714.0
34420.0
33124.0
35430.0
34404.0
28950.0
22628.0
15956.0
13742.0
14534.0
11206.0
6866.0
4494.0
4108.0
6934.0
7340.0
5016.0
6286.0
7228.0
5672.0
5958.0
5448.0
2356.0
1178.0
3760.0
6528.0
4786.0
1308.0
3276.0
9032.0
12554.0
14540.0
16320.0
14204.0
8990.0
6854.0
7380.0
7400.0
8082.0
8094.0
5680.0
2976.0
1910.0
4820.0
10368.0
13026.0
12778.0
10852.0
7080.0
5248.0
5026.0
4090.0
6188.0
9942.0
10096.0
9156.0
9130.0
7018.0
2730.0
-1044.0
-2592.0
-2266.0
-1842.0
-832.0
3304.0
9456.0
12512.0
10436.0
6724.0
4830.0
4606.0
3962.0
2316.0
1292.0
694.0
-500.0
-70.0
2608.0
4620.0
5468.0
6312.0
7450.0
8552.0
6818.0
1522.0
-2440.0
-2914.0
-3494.0
-6026.0
-7132.0
-2818.0
4174.0
6702.0
4822.0
5380.0
9662.0
12356.0
12466.0
12750.0
11544.0
9410.0
10928.0
12734.0
11522.0
12062.0
13030.0
10428.0
8238.0
8486.0
9758.0
11646.0
11930.0
11002.0
11436.0
11546.0
8634.0
3834.0
2396.0
5994.0
8658.0
8240.0
6668.0
3168.0
152.0
-1006.0
-2826.0
-2364.0
1770.0
5308.0
6966.0
6342.0
5380.0
7526.0
8792.0
7268.0
6750.0
5422.0
2924.0
2520.0
972.0
-3446.0
-6272.0
-5804.0
-1798.0
5446.0
9900.0
7206.0
2776.0
1280.0
-678.0
-3332.0
-1522.0
4356.0
9568.0
12014.0
13012.0
14732.0
16298.0
17078.0
17976.0
16286.0
13436.0
15046.0
16682.0
14148.0
12892.0
12900.0
11202.0
11018.0
12556.0
13154.0
13156.0
12368.0
10958.0
10716.0
11374.0
11906.0
13626.0
17216.0
19476.0
17822.0
14088.0
10776.0
8762.0
7678.0
6704.0
6722.0
8128.0
9010.0
8746.0
9364.0
12188.0
13196.0
7954.0
1782.0
1804.0
5742.0
8070.0
6512.0
3530.0
2500.0
2098.0
3526.0
8686.0
10658.0
8712.0
10910.0
13452.0
10442.0
8640.0
11086.0
12728.0
13506.0
15510.0
16448.0
14188.0
10448.0
8826.0
9554.0
8736.0
7650.0
12042.0
19018.0
22610.0
25666.0
30592.0
34510.0
37416.0
41372.0
46772.0
52364.0
55578.0
55998.0
55510.0
54886.0
54512.0
54636.0
54178.0
53168.0
54350.0
58296.0
60664.0
60032.0
60330.0
61964.0
63044.0
64864.0
66232.0
63958.0
59974.0
56708.0
52496.0
46804.0
41916.0
39804.0
40058.0
39600.0
37252.0
34354.0
29368.0
22928.0
20708.0
21788.0
19890.0
15566.0
13248.0
13538.0
14832.0
17518.0
21244.0
22188.0
21018.0
21012.0
18534.0
12646.0
8148.0
5266.0
4210.0
5528.0
6222.0
6628.0
7018.0
6456.0
7590.0
7916.0
4494.0
3084.0
4816.0
5540.0
6056.0
6808.0
6756.0
5706.0
1728.0
-3356.0
-2580.0
4832.0
10716.0
9336.0
3542.0
-1378.0
-3116.0
-1650.0
1656.0
4106.0
3834.0
2604.0
2638.0
3556.0
6530.0
11424.0
12966.0
10368.0
8426.0
8264.0
8256.0
6408.0
1826.0
-1640.0
-972.0
2430.0
7578.0
11648.0
10874.0
8490.0
7682.0
5608.0
5110.0
10448.0
14754.0
13524.0
11936.0
12524.0
13838.0
13124.0
9668.0
8486.0
9388.0
7794.0
6694.0
7984.0
9062.0
10254.0
10326.0
8718.0
9466.0
11796.0
10438.0
5978.0
3470.0
3322.0
3036.0
2950.0
1134.0
-3660.0
-5092.0
-676.0
5188.0
10298.0
12622.0
11124.0
7408.0
4144.0
7022.0
15084.0
18394.0
14256.0
7508.0
2828.0
2732.0
3322.0
1630.0
1270.0
3336.0
4614.0
2376.0
-1680.0
-2326.0
-720.0
-1364.0
-1674.0
1746.0
7400.0
10390.0
5540.0
-2126.0
-3334.0
-2342.0
-5888.0
-10490.0
-14448.0
-16056.0
-9914.0
-2312.0
-1612.0
-1670.0
712.0
1710.0
4124.0
6908.0
3430.0
-1794.0
-1422.0
1086.0
3414.0
9536.0
16528.0
18368.0
17744.0
17786.0
17470.0
15856.0
10830.0
5586.0
5358.0
6426.0
8456.0
13548.0
13442.0
6852.0
2138.0
-476.0
-2376.0
-1206.0
2894.0
6430.0
5162.0
2806.0
4934.0
5958.0
2146.0
-2104.0
-4950.0
-5214.0
-2066.0
1626.0
3154.0
2476.0
2726.0
4396.0
3754.0
2212.0
1924.0
1302.0
3000.0
7544.0
9928.0
9852.0
8720.0
6454.0
4908.0
3806.0
2482.0
2484.0
2880.0
4096.0
8032.0
11118.0
10524.0
8570.0
7592.0
9478.0
12180.0
10958.0
7806.0
5316.0
1596.0
-1334.0
-1630.0
-1506.0
-268.0
2228.0
3234.0
3240.0
3938.0
4602.0
4140.0
2464.0
274.0
-1126.0
158.0
3874.0
6750.0
8086.0
9796.0
10764.0
8676.0
5388.0
4568.0
5690.0
6180.0
6094.0
6204.0
6810.0
7042.0
5774.0
5078.0
5674.0
6024.0
6408.0
4666.0
912.0
-466.0
-1850.0
-4570.0
-4692.0
-3888.0
-2636.0
842.0
4592.0
9816.0
14976.0
14208.0
9446.0
5042.0
2282.0
1274.0
236.0
-600.0
-776.0
98.0
3796.0
6484.0
6352.0
6874.0
5560.0
1996.0
42.0
-250.0
2194.0
4400.0
2514.0
1268.0
-256.0
-3830.0
-2610.0
928.0
1922.0
4266.0
6684.0
7240.0
8424.0
10220.0
13976.0
17758.0
15908.0
11252.0
7860.0
4580.0
1912.0
276.0
210.0
2612.0
3850.0
1758.0
-1176.0
-3188.0
-2654.0
-256.0
1034.0
1690.0
1944.0
1286.0
2304.0
5452.0
9530.0
13430.0
13274.0
9522.0
7042.0
7312.0
9720.0
11202.0
10622.0
11606.0
11952.0
10326.0
11944.0
13970.0
12874.0
12084.0
10188.0
8104.0
10524.0
11806.0
7546.0
4908.0
6620.0
6768.0
5706.0
8434.0
10040.0
4076.0
-4572.0
-9224.0
-8306.0
-4546.0
-1700.0
2528.0
8264.0
9834.0
8830.0
9546.0
10858.0
11572.0
11508.0
11128.0
10152.0
7954.0
6448.0
5536.0
5034.0
5734.0
4928.0
5296.0
10024.0
12830.0
13188.0
15212.0
16098.0
13536.0
6992.0
816.0
3070.0
9128.0
10980.0
10848.0
10162.0
9118.0
10162.0
12166.0
13352.0
14174.0
14078.0
12302.0
10690.0
11280.0
12942.0
13900.0
12196.0
8000.0
7234.0
9880.0
9082.0
6960.0
7696.0
8102.0
6776.0
5464.0
4526.0
3806.0
4698.0
7066.0
6710.0
5928.0
10624.0
15086.0
13910.0
12032.0
12674.0
12842.0
8166.0
3376.0
6322.0
9268.0
5772.0
2356.0
166.0
182.0
4872.0
8570.0
11736.0
16764.0
17400.0
14996.0
14192.0
11958.0
9354.0
9634.0
10126.0
9846.0
11988.0
16332.0
18526.0
17828.0
16786.0
15266.0
13194.0
12146.0
12390.0
12566.0
9676.0
3712.0
-370.0
-928.0
268.0
3704.0
8592.0
12322.0
13906.0
12278.0
8616.0
7216.0
7700.0
8336.0
11494.0
14562.0
14408.0
15540.0
16728.0
13634.0
10912.0
10576.0
10048.0
10096.0
10308.0
10670.0
11118.0
9044.0
7126.0
8020.0
8272.0
7316.0
6316.0
4878.0
4294.0
4892.0
5978.0
6482.0
4506.0
1550.0
168.0
964.0
4484.0
8098.0
8042.0
5276.0
2630.0
2860.0
6148.0
7526.0
6066.0
6620.0
8980.0
10254.0
9970.0
7304.0
5066.0
6386.0
8080.0
10298.0
14882.0
17826.0
20132.0
24824.0
28008.0
28408.0
27096.0
24046.0
22160.0
23028.0
27450.0
35400.0
42890.0
49418.0
54908.0
57226.0
60216.0
63790.0
62288.0
57516.0
53890.0
54496.0
58928.0
59668.0
54700.0
49340.0
46120.0
44666.0
41960.0
38034.0
35480.0
30902.0
25268.0
23518.0
21808.0
18094.0
15476.0
14634.0
17040.0
21282.0
23886.0
26152.0
28058.0
28538.0
29746.0
32626.0
37368.0
43358.0
48038.0
51758.0
56364.0
60748.0
63530.0
64668.0
63426.0
60144.0
57862.0
57454.0
57430.0
58460.0
59436.0
57376.0
53546.0
49822.0
45636.0
40364.0
33810.0
29028.0
28984.0
29500.0
27262.0
25554.0
24146.0
19798.0
15722.0
14344.0
11750.0
7628.0
4600.0
2766.0
4348.0
10058.0
14970.0
16222.0
15524.0
14708.0
11898.0
5950.0
2970.0
5100.0
6722.0
7716.0
9712.0
11328.0
12726.0
12622.0
13116.0
17756.0
20276.0
17658.0
15428.0
12840.0
8764.0
8772.0
13826.0
17662.0
17800.0
17494.0
16068.0
13278.0
13612.0
13700.0
11384.0
13838.0
16712.0
13298.0
11112.0
11438.0
9936.0
11260.0
15650.0
16826.0
16162.0
17884.0
17712.0
11998.0
8878.0
11846.0
12788.0
11650.0
12422.0
12614.0
14450.0
19096.0
19686.0
15844.0
12654.0
10714.0
10228.0
12444.0
16064.0
17594.0
15286.0
12284.0
11790.0
11594.0
9860.0
9196.0
9066.0
7158.0
8338.0
14218.0
16660.0
14474.0
13500.0
13806.0
15056.0
18046.0
19546.0
19244.0
21114.0
24914.0
26910.0
26798.0
26618.0
25912.0
24490.0
23966.0
24032.0
23828.0
22062.0
17634.0
14876.0
16672.0
18408.0
17454.0
15584.0
14292.0
14622.0
16262.0
18552.0
20502.0
19892.0
17914.0
18038.0
19576.0
19284.0
16722.0
14258.0
11638.0
8018.0
8014.0
13372.0
18466.0
20108.0
19118.0
17226.0
15872.0
14608.0
14650.0
16494.0
17332.0
17688.0
18230.0
17884.0
19494.0
22670.0
22702.0
19758.0
17850.0
21074.0
27570.0
30478.0
30114.0
29060.0
26134.0
24322.0
25196.0
25154.0
23618.0
22036.0
21572.0
22714.0
24928.0
28486.0
31648.0
33754.0
37106.0
40418.0
44248.0
49008.0
49066.0
48462.0
54686.0
61894.0
66992.0
70870.0
68918.0
64804.0
64884.0
64844.0
62764.0
63158.0
66230.0
68394.0
68848.0
68676.0
66092.0
60238.0
54838.0
53468.0
55998.0
56992.0
53002.0
49152.0
46942.0
43092.0
40480.0
41268.0
42848.0
42436.0
39812.0
40612.0
44948.0
45226.0
43746.0
45726.0
49444.0
54268.0
57422.0
57430.0
59458.0
63722.0
67816.0
71848.0
74504.0
77556.0
80682.0
79768.0
78102.0
77538.0
74058.0
69420.0
66458.0
64954.0
64510.0
61504.0
55534.0
53140.0
56332.0
59286.0
58216.0
56218.0
56344.0
57822.0
59606.0
60236.0
60804.0
64108.0
65880.0
63386.0
62030.0
63098.0
64938.0
67940.0
71380.0
75554.0
77312.0
73012.0
68338.0
64896.0
59844.0
59350.0
61820.0
57534.0
51204.0
48212.0
43666.0
39118.0
36546.0
30930.0
25486.0
26386.0
28724.0
28534.0
28854.0
29406.0
28746.0
28564.0
28904.0
28764.0
27910.0
25928.0
23952.0
23450.0
23642.0
22892.0
20436.0
17558.0
16654.0
17218.0
16250.0
15064.0
17748.0
21020.0
20670.0
20824.0
21384.0
17738.0
13652.0
11784.0
9942.0
11070.0
15944.0
19092.0
18278.0
17026.0
19230.0
21962.0
20684.0
17826.0
14828.0
11840.0
12476.0
14012.0
11814.0
11462.0
17980.0
25804.0
27206.0
22406.0
17692.0
16686.0
17722.0
16870.0
13454.0
11210.0
11176.0
12580.0
15120.0
15616.0
14936.0
16448.0
17132.0
16786.0
19006.0
22062.0
23546.0
22988.0
21720.0
21622.0
20068.0
16894.0
16112.0
17398.0
19074.0
19428.0
17326.0
16298.0
17302.0
17400.0
16084.0
14802.0
16458.0
19518.0
18588.0
15904.0
15686.0
17246.0
20340.0
23614.0
24836.0
23082.0
19126.0
17980.0
19920.0
18114.0
13258.0
11936.0
14580.0
16038.0
14230.0
13686.0
15888.0
17372.0
17970.0
17808.0
17552.0
19648.0
21290.0
19782.0
17302.0
16324.0
18252.0
19844.0
19512.0
20636.0
19200.0
14642.0
15802.0
19006.0
17312.0
15688.0
15858.0
16044.0
17796.0
21356.0
25670.0
26430.0
21670.0
18638.0
20476.0
22516.0
22958.0
22162.0
20894.0
20256.0
19386.0
17806.0
16524.0
16388.0
16830.0
16350.0
15582.0
15670.0
16328.0
18268.0
21676.0
24380.0
23878.0
20652.0
18416.0
17318.0
15588.0
16550.0
20296.0
21022.0
18154.0
15458.0
13728.0
11516.0
9614.0
10142.0
10762.0
10286.0
12134.0
13496.0
10418.0
7970.0
10280.0
14268.0
14834.0
11790.0
9990.0
9296.0
8480.0
10034.0
10158.0
7840.0
9742.0
13656.0
16512.0
21394.0
24588.0
23190.0
20694.0
18410.0
17572.0
17522.0
15700.0
14326.0
14108.0
13288.0
13490.0
14748.0
14830.0
13680.0
13836.0
17382.0
20186.0
18710.0
17144.0
16002.0
12032.0
9056.0
9834.0
10636.0
11202.0
14188.0
17610.0
18444.0
17722.0
17228.0
16634.0
15176.0
13618.0
14624.0
19464.0
25354.0
28294.0
26318.0
22210.0
21746.0
24376.0
24606.0
23118.0
24272.0
27678.0
29712.0
28622.0
26126.0
23568.0
19604.0
15726.0
16556.0
20776.0
21638.0
18854.0
18036.0
18920.0
19108.0
21874.0
26244.0
25168.0
18740.0
13096.0
12076.0
15982.0
20886.0
22962.0
22148.0
19358.0
17464.0
18162.0
18184.0
17558.0
18536.0
18214.0
15496.0
13406.0
13174.0
13582.0
11674.0
8334.0
8102.0
8870.0
6876.0
4794.0
5530.0
9648.0
15248.0
19310.0
22250.0
23378.0
20974.0
17856.0
15886.0
15570.0
17980.0
19100.0
15758.0
11936.0
10704.0
10476.0
9558.0
8948.0
10328.0
14522.0
21812.0
27764.0
27942.0
26636.0
26142.0
24334.0
24872.0
25766.0
18776.0
9816.0
9534.0
15586.0
21594.0
24076.0
22498.0
20854.0
20308.0
19090.0
19544.0
20790.0
19404.0
18732.0
18464.0
15166.0
15528.0
21358.0
23700.0
22298.0
22068.0
23390.0
26088.0
27180.0
25050.0
24416.0
26402.0
27906.0
28772.0
28922.0
27000.0
23930.0
21160.0
17844.0
14124.0
11676.0
10500.0
11548.0
14890.0
16964.0
17362.0
16790.0
14046.0
11966.0
12630.0
14908.0
17944.0
19102.0
20916.0
27260.0
31232.0
30244.0
30630.0
31196.0
27558.0
20420.0
13630.0
10800.0
10238.0
10362.0
12396.0
14646.0
17144.0
21002.0
23382.0
22824.0
19936.0
16292.0
14872.0
16354.0
19750.0
22684.0
22538.0
20854.0
20382.0
22672.0
25506.0
23204.0
19298.0
20926.0
23718.0
23532.0
23288.0
23340.0
22284.0
19580.0
16566.0
16570.0
17648.0
15110.0
11288.0
10598.0
12118.0
14332.0
17246.0
18702.0
18290.0
18380.0
17884.0
16824.0
18408.0
20902.0
21694.0
22708.0
24292.0
24090.0
22172.0
21632.0
22844.0
23766.0
25412.0
26282.0
23302.0
20564.0
20678.0
21624.0
23984.0
26482.0
26830.0
25920.0
26096.0
28924.0
28288.0
21074.0
17048.0
16854.0
14566.0
15634.0
20628.0
24206.0
25972.0
22960.0
17608.0
17054.0
17608.0
15958.0
15554.0
17470.0
21194.0
24376.0
25290.0
24362.0
20624.0
17848.0
18574.0
16582.0
12034.0
10166.0
11094.0
15836.0
21282.0
21382.0
18936.0
15944.0
11858.0
11830.0
15528.0
17154.0
16958.0
16536.0
15904.0
16512.0
19294.0
22896.0
23840.0
21792.0
21024.0
21444.0
19180.0
15098.0
12834.0
13720.0
16956.0
20182.0
20570.0
19132.0
18270.0
14800.0
9168.0
8922.0
12052.0
12626.0
13142.0
13000.0
10752.0
10432.0
11504.0
12296.0
12916.0
13120.0
17712.0
24164.0
21298.0
13538.0
12190.0
14484.0
14460.0
13120.0
13632.0
16536.0
18840.0
18062.0
15354.0
14282.0
15994.0
17120.0
15474.0
13340.0
14220.0
17504.0
19858.0
22470.0
25608.0
26030.0
25110.0
22988.0
19946.0
20610.0
19552.0
13310.0
11916.0
14668.0
16378.0
21788.0
27848.0
28652.0
27012.0
24782.0
22970.0
23310.0
24992.0
25070.0
21798.0
20362.0
23180.0
24776.0
26032.0
28978.0
30176.0
30542.0
31086.0
31044.0
31652.0
31184.0
29560.0
29382.0
29726.0
30870.0
33992.0
37570.0
39664.0
38968.0
38162.0
41364.0
46814.0
49408.0
47990.0
48422.0
53954.0
60332.0
68874.0
81732.0
93446.0
103630.0
112932.0
119992.0
132220.0
149824.0
162962.0
173446.0
184632.0
192556.0
197832.0
200670.0
199916.0
199838.0
201582.0
201800.0
198968.0
192204.0
182214.0
169874.0
154952.0
140260.0
127122.0
114788.0
107336.0
104176.0
97476.0
87796.0
80498.0
76232.0
76232.0
79720.0
82604.0
85302.0
89550.0
95036.0
101496.0
108064.0
117148.0
131290.0
145352.0
156762.0
169622.0
183334.0
195902.0
207618.0
215404.0
220176.0
227142.0
233586.0
235716.0
235674.0
233962.0
230376.0
225158.0
217318.0
208590.0
199206.0
187570.0
177488.0
171524.0
167026.0
162340.0
157532.0
154516.0
154734.0
156896.0
159800.0
162802.0
168398.0
178192.0
187998.0
199754.0
216640.0
231426.0
242698.0
254818.0
265638.0
275452.0
286558.0
298862.0
312804.0
325918.0
336988.0
346590.0
353692.0
362172.0
375084.0
392756.0
417422.0
442538.0
463762.0
491850.0
530396.0
572684.0
617316.0
664930.0
716562.0
775740.0
844820.0
923830.0
1013776.0
1119938.0
1247902.0
1402500.0
1590512.0
1819348.0
2103168.0
2460198.0
2902792.0
3445854.0
4103952.0
4883184.0
5795094.0
6855382.0
8066830.0
9398700.0
1.0757448E7
1.1997456E7
1.2980032E7
1.3632864E7
1.3979656E7
1.411396E7
1.4132978E7
1.40723E7
1.3878826E7
1.3457124E7
1.2742402E7
1.1740112E7
1.0532932E7
9245248.0
7993646.0
6865418.0
5907934.0
5131816.0
4525154.0
4061578.0
3716830.0
3474340.0
3315984.0
3228422.0
3206534.0
3249952.0
3363474.0
3552552.0
3828002.0
4207504.0
4703350.0
5323756.0
6076346.0
6968334.0
8011524.0
9203066.0
1.0491232E7
1.1764608E7
1.287595E7
1.3697768E7
1.4177948E7
1.4358882E7
1.4345636E7
1.4233218E7
1.4044828E7
1.3720744E7
1.316098E7
1.2302762E7
1.1169104E7
9855480.0
8491094.0
7195388.0
6042684.0
5060450.0
4248950.0
3593410.0
3070826.0
2659328.0
2336974.0
2077006.0
1861172.0
1683986.0
1536184.0
1408304.0
1301292.0
1212612.0
1132844.0
1060162.0
996322.0
937580.0
881680.0
830046.0
783280.0
741974.0
704452.0
667338.0
631428.0
598570.0
569166.0
543312.0
518768.0
495460.0
474920.0
454632.0
434418.0
415376.0
395114.0
375776.0
361442.0
350376.0
339828.0
329776.0
320612.0
309556.0
296694.0
289832.0
289326.0
287194.0
282676.0
276986.0
268568.0
259176.0
252514.0
250132.0
247268.0
241250.0
237742.0
234676.0
227568.0
223198.0
221852.0
217256.0
212624.0
211166.0
209408.0
204990.0
200516.0
198446.0
196210.0
194154.0
193068.0
187186.0
179296.0
177078.0
176324.0
173756.0
172234.0
170542.0
166794.0
161394.0
157144.0
156370.0
156182.0
155864.0
156252.0
153564.0
148702.0
146090.0
144424.0
142840.0
142582.0
142452.0
141984.0
142276.0
143456.0
143944.0
141608.0
138216.0
136860.0
134894.0
130636.0
128430.0
128006.0
125044.0
121834.0
121452.0
121926.0
122162.0
121956.0
120888.0
121038.0
123542.0
125078.0
122762.0
119996.0
120654.0
120964.0
117798.0
114034.0
110308.0
106698.0
105822.0
106766.0
106848.0
105396.0
103358.0
103810.0
106352.0
106238.0
103486.0
100936.0
97372.0
92808.0
92190.0
97048.0
101448.0
101884.0
102326.0
104090.0
103178.0
100066.0
98470.0
97868.0
97142.0
97384.0
98256.0
98770.0
98676.0
97518.0
94882.0
90656.0
87792.0
88722.0
88576.0
85632.0
84602.0
84120.0
84090.0
86928.0
85834.0
82550.0
87572.0
92984.0
89518.0
84094.0
80556.0
80450.0
84836.0
85324.0
80468.0
77224.0
74292.0
71208.0
71698.0
74732.0
79294.0
83852.0
85140.0
83960.0
81848.0
79774.0
78586.0
77452.0
78460.0
80658.0
78996.0
78032.0
80972.0
80858.0
78968.0
80470.0
81862.0
80712.0
78056.0
75054.0
71844.0
65760.0
59666.0
59822.0
64308.0
69574.0
75494.0
80470.0
82364.0
80874.0
78976.0
79128.0
79342.0
78060.0
73754.0
66138.0
61812.0
64232.0
68350.0
70692.0
71624.0
72170.0
72264.0
72568.0
74910.0
74848.0
69824.0
68116.0
71282.0
73282.0
75746.0
79214.0
79350.0
76640.0
73680.0
72118.0
73368.0
76238.0
77100.0
73682.0
70092.0
71036.0
71958.0
69354.0
69144.0
72830.0
74750.0
74794.0
75412.0
75106.0
75710.0
78520.0
76834.0
70624.0
68936.0
71982.0
74488.0
75290.0
73514.0
69720.0
66552.0
64974.0
63514.0
61036.0
61080.0
63312.0
61164.0
58248.0
59678.0
59506.0
57676.0
58042.0
58338.0
59844.0
62534.0
63070.0
64188.0
66498.0
66914.0
65906.0
64440.0
64260.0
65388.0
65038.0
64340.0
63548.0
60410.0
56108.0
52746.0
53152.0
57146.0
60292.0
63510.0
65206.0
60074.0
55540.0
57406.0
59252.0
61022.0
65356.0
69340.0
71944.0
71052.0
66200.0
63354.0
63910.0
64832.0
66780.0
70200.0
72422.0
71212.0
69088.0
70532.0
73982.0
75960.0
77348.0
78466.0
78714.0
78496.0
75960.0
70566.0
65538.0
62014.0
59416.0
58840.0
60288.0
62112.0
63678.0
64688.0
64336.0
63608.0
64614.0
66222.0
66422.0
65440.0
61956.0
57756.0
58754.0
61016.0
59284.0
60312.0
63812.0
62598.0
61026.0
61618.0
61406.0
63644.0
65668.0
61600.0
56676.0
54332.0
51684.0
49912.0
50578.0
52414.0
54446.0
56882.0
60230.0
62546.0
62342.0
62212.0
63118.0
62082.0
58590.0
56822.0
58438.0
58974.0
57268.0
59358.0
66456.0
70262.0
66446.0
62206.0
62384.0
62308.0
61184.0
63814.0
68762.0
69000.0
62818.0
58744.0
61848.0
64790.0
64990.0
66004.0
64814.0
62890.0
65692.0
68580.0
67054.0
64174.0
63464.0
65226.0
65358.0
62422.0
59888.0
58784.0
61134.0
68070.0
73120.0
72942.0
71560.0
70852.0
69796.0
67346.0
63400.0
60076.0
59884.0
62430.0
64538.0
64566.0
63924.0
63642.0
63328.0
62492.0
61642.0
61178.0
59676.0
57400.0
56374.0
56658.0
58564.0
60886.0
59238.0
53736.0
49392.0
49738.0
53402.0
54144.0
50776.0
50062.0
52724.0
53576.0
53636.0
55154.0
55428.0
54906.0
57258.0
60044.0
58566.0
55050.0
54638.0
56956.0
57434.0
55934.0
56038.0
56480.0
56328.0
58658.0
60930.0
60386.0
60670.0
61140.0
59292.0
58110.0
58636.0
59122.0
58672.0
56662.0
54624.0
53194.0
51774.0
53808.0
59384.0
61878.0
60958.0
61218.0
60736.0
57202.0
54102.0
54016.0
55778.0
56198.0
54498.0
55072.0
57266.0
55532.0
52878.0
53436.0
54372.0
54734.0
54526.0
53350.0
53840.0
56096.0
58420.0
60060.0
59108.0
56996.0
56458.0
56854.0
57938.0
57826.0
55936.0
58706.0
66938.0
71154.0
67128.0
60652.0
57156.0
56450.0
58304.0
63234.0
66348.0
63808.0
60260.0
59390.0
59044.0
58602.0
59988.0
62044.0
61238.0
58072.0
57170.0
60500.0
65112.0
68372.0
70820.0
71578.0
68794.0
64548.0
60208.0
56476.0
57778.0
62288.0
63860.0
65210.0
67302.0
65718.0
64620.0
66904.0
66200.0
62354.0
60266.0
59422.0
58984.0
59338.0
58822.0
57130.0
56058.0
56026.0
54662.0
50526.0
47080.0
46354.0
45702.0
46104.0
49738.0
53316.0
55396.0
58516.0
62586.0
65130.0
64056.0
59336.0
53894.0
51584.0
52714.0
52830.0
51640.0
53784.0
56874.0
56906.0
55740.0
53738.0
52408.0
53154.0
52042.0
50954.0
52632.0
52036.0
50816.0
52790.0
53628.0
52532.0
51958.0
52336.0
53734.0
53636.0
52984.0
54384.0
53634.0
50702.0
50518.0
51990.0
53216.0
53612.0
53370.0
55246.0
57096.0
56044.0
56078.0
58956.0
62912.0
66826.0
68358.0
67082.0
65082.0
64870.0
67872.0
70122.0
68886.0
66906.0
64054.0
60046.0
56370.0
52704.0
52212.0
55196.0
56036.0
56018.0
56078.0
53554.0
54378.0
59182.0
59862.0
59788.0
63066.0
63708.0
62498.0
64672.0
66906.0
65484.0
63730.0
64388.0
65272.0
64604.0
62826.0
61490.0
63268.0
67202.0
69576.0
69976.0
68900.0
67732.0
67982.0
66108.0
61606.0
59644.0
59822.0
59442.0
59728.0
61298.0
62832.0
61738.0
58034.0
57172.0
60970.0
64700.0
66694.0
69834.0
74440.0
77874.0
79476.0
79572.0
77314.0
73132.0
68408.0
65454.0
66278.0
67052.0
65198.0
65562.0
67768.0
65812.0
61578.0
60922.0
63548.0
64878.0
62224.0
57784.0
55670.0
57014.0
60382.0
64170.0
66448.0
66156.0
64694.0
63946.0
65178.0
67962.0
69122.0
68748.0
70224.0
71824.0
71504.0
72022.0
73014.0
71612.0
68702.0
66410.0
64414.0
61106.0
58440.0
60200.0
63514.0
62826.0
59728.0
58644.0
59444.0
61294.0
64924.0
67328.0
66478.0
67414.0
70880.0
71390.0
69182.0
66720.0
64596.0
64396.0
64528.0
63880.0
65570.0
68010.0
68074.0
69060.0
72262.0
74046.0
74530.0
75592.0
75872.0
75660.0
76240.0
76384.0
76908.0
78910.0
81458.0
86976.0
96366.0
104256.0
106448.0
104486.0
103236.0
104022.0
105834.0
111120.0
116438.0
115228.0
111662.0
110618.0
112376.0
116204.0
116200.0
112550.0
111480.0
110034.0
106420.0
103590.0
99884.0
95662.0
92480.0
90098.0
90214.0
91078.0
89160.0
84448.0
79164.0
77356.0
78180.0
77636.0
78604.0
84026.0
91064.0
95544.0
95652.0
95670.0
99420.0
103932.0
106034.0
104972.0
102898.0
104946.0
111444.0
116044.0
115468.0
115004.0
117578.0
116600.0
110068.0
103968.0
100708.0
100016.0
100978.0
101586.0
100546.0
95812.0
88786.0
83298.0
79318.0
78474.0
81308.0
82966.0
82494.0
80384.0
75326.0
70040.0
67230.0
67232.0
68952.0
69740.0
70816.0
73656.0
74992.0
73022.0
69850.0
70320.0
76262.0
80670.0
78436.0
73190.0
68736.0
66024.0
65236.0
65964.0
67258.0
67684.0
65546.0
60530.0
57916.0
62364.0
66942.0
65022.0
62448.0
65540.0
72184.0
76418.0
75952.0
73094.0
68240.0
64130.0
65890.0
68914.0
68504.0
68360.0
67536.0
65346.0
66808.0
69900.0
70390.0
68988.0
65498.0
62492.0
63484.0
65894.0
67650.0
68362.0
67310.0
67086.0
67490.0
65362.0
63082.0
63318.0
65138.0
67006.0
66986.0
67312.0
70856.0
73586.0
72750.0
69930.0
66068.0
63440.0
63434.0
64888.0
66572.0
66804.0
66972.0
69068.0
69880.0
68382.0
66836.0
63820.0
58370.0
54174.0
54842.0
57730.0
57226.0
55162.0
57018.0
62078.0
66628.0
68554.0
67876.0
66498.0
66696.0
70450.0
75964.0
78124.0
76212.0
73658.0
71706.0
69652.0
68774.0
69978.0
69520.0
66866.0
66990.0
68422.0
67264.0
66280.0
67402.0
68758.0
68978.0
69114.0
71098.0
71948.0
69216.0
67372.0
66678.0
61914.0
55882.0
56720.0
62868.0
65390.0
64058.0
64716.0
67034.0
69122.0
71528.0
73836.0
74662.0
72476.0
69002.0
66128.0
63030.0
63678.0
68998.0
71798.0
71506.0
70146.0
66522.0
64312.0
64860.0
64792.0
64210.0
64352.0
65492.0
65668.0
63334.0
61308.0
60504.0
62226.0
67848.0
70264.0
67720.0
67252.0
67118.0
64844.0
65436.0
68118.0
67408.0
63942.0
61080.0
58174.0
55608.0
56570.0
58194.0
56392.0
54688.0
56860.0
62678.0
68578.0
69416.0
67394.0
69242.0
73246.0
71790.0
65838.0
64950.0
69562.0
71212.0
69174.0
67256.0
66070.0
65056.0
63792.0
65162.0
69256.0
69900.0
67562.0
66410.0
65222.0
64302.0
64734.0
65096.0
65352.0
66152.0
67614.0
69038.0
69274.0
67776.0
65064.0
64904.0
67758.0
68368.0
67116.0
66078.0
64204.0
65390.0
70432.0
73068.0
72158.0
70490.0
69596.0
69726.0
69468.0
69536.0
71658.0
74508.0
76010.0
75980.0
76312.0
77688.0
77990.0
76370.0
74970.0
76936.0
80872.0
79814.0
71884.0
63736.0
61154.0
62480.0
64008.0
67678.0
72296.0
71462.0
67610.0
64336.0
59954.0
58710.0
61834.0
64560.0
68626.0
73758.0
75600.0
76912.0
80624.0
82768.0
80960.0
80210.0
82534.0
81758.0
78508.0
78946.0
80678.0
80758.0
81170.0
81764.0
80532.0
77570.0
75678.0
73438.0
67604.0
64470.0
68308.0
72742.0
73290.0
69930.0
66452.0
67128.0
69088.0
69846.0
69388.0
67746.0
69254.0
73732.0
76164.0
75598.0
71190.0
65902.0
64400.0
65014.0
68626.0
73998.0
73892.0
70556.0
68862.0
67430.0
67656.0
70662.0
73952.0
74594.0
70860.0
67188.0
68918.0
73720.0
77094.0
78602.0
78680.0
75104.0
69536.0
67888.0
69396.0
71648.0
74742.0
75514.0
76496.0
81612.0
84516.0
83324.0
81716.0
77750.0
71684.0
66822.0
65566.0
69338.0
73984.0
76420.0
77610.0
75422.0
70886.0
68160.0
65908.0
63720.0
65056.0
69110.0
70412.0
67576.0
65866.0
66778.0
67020.0
68558.0
72360.0
73618.0
73096.0
74284.0
74328.0
72014.0
70574.0
70008.0
69332.0
68852.0
67398.0
66608.0
68810.0
70718.0
71272.0
72270.0
71464.0
70332.0
72278.0
73676.0
73600.0
74896.0
75126.0
73286.0
72082.0
71504.0
70804.0
69758.0
68512.0
69522.0
73006.0
73848.0
69716.0
66278.0
67082.0
68026.0
68754.0
72304.0
74660.0
73636.0
73166.0
72224.0
69972.0
70128.0
71388.0
71992.0
73122.0
72458.0
71788.0
76098.0
80336.0
79230.0
78064.0
81214.0
84680.0
83202.0
79468.0
78764.0
78376.0
76838.0
77644.0
78080.0
76610.0
76960.0
77434.0
76352.0
75076.0
72342.0
69268.0
68046.0
68034.0
69044.0
70064.0
71304.0
73166.0
71138.0
65038.0
60350.0
58194.0
58682.0
61536.0
63370.0
65162.0
71090.0
79038.0
82356.0
80910.0
81062.0
83018.0
83484.0
83960.0
83802.0
82000.0
80538.0
78002.0
76158.0
78816.0
81514.0
81816.0
82314.0
82744.0
84188.0
86204.0
85290.0
82000.0
76440.0
69092.0
65046.0
64082.0
62350.0
62022.0
64988.0
68424.0
70394.0
71146.0
71440.0
72112.0
72160.0
70500.0
70862.0
75964.0
81390.0
83452.0
82434.0
80278.0
80680.0
82744.0
83254.0
82856.0
78984.0
71950.0
71086.0
77422.0
83052.0
84582.0
81732.0
76798.0
72972.0
70382.0
69848.0
71272.0
72902.0
74522.0
74788.0
74754.0
77288.0
79114.0
78012.0
77298.0
78726.0
81856.0
83318.0
81094.0
80474.0
82652.0
82718.0
82510.0
83948.0
82402.0
79280.0
79990.0
79962.0
74180.0
69684.0
71456.0
74400.0
76056.0
76986.0
76812.0
80058.0
89080.0
97448.0
100838.0
99856.0
95366.0
91258.0
92046.0
95522.0
96004.0
94056.0
93976.0
93832.0
91912.0
94156.0
102288.0
109980.0
113390.0
114078.0
115824.0
118538.0
117834.0
114882.0
113992.0
114864.0
116628.0
118108.0
117628.0
117096.0
118620.0
121778.0
123672.0
121004.0
116606.0
114838.0
115488.0
117802.0
119018.0
116508.0
112872.0
109736.0
107102.0
105568.0
103732.0
101980.0
101222.0
99060.0
94648.0
90904.0
92426.0
98324.0
101472.0
101092.0
100046.0
99096.0
101438.0
104056.0
101898.0
100224.0
101442.0
103782.0
107892.0
110536.0
112542.0
116318.0
117004.0
116836.0
119968.0
122146.0
123962.0
126658.0
127376.0
127806.0
127898.0
125584.0
123130.0
121874.0
120632.0
117634.0
114300.0
114428.0
114186.0
109544.0
106684.0
108580.0
109024.0
104898.0
100202.0
97452.0
94978.0
93768.0
94328.0
92960.0
90164.0
88310.0
85852.0
81904.0
77674.0
76922.0
80612.0
83224.0
85464.0
90532.0
92592.0
90244.0
88476.0
87814.0
88422.0
88964.0
86752.0
85342.0
87068.0
88728.0
89704.0
91338.0
93326.0
95488.0
97944.0
98802.0
96432.0
94520.0
95396.0
94742.0
92872.0
93206.0
90944.0
85166.0
84878.0
90134.0
92222.0
90670.0
89284.0
87236.0
85000.0
85594.0
87170.0
85646.0
83672.0
85374.0
87082.0
85802.0
84916.0
84828.0
84594.0
86384.0
88362.0
87574.0
87078.0
90332.0
95688.0
98858.0
98712.0
96384.0
91942.0
89104.0
89522.0
87242.0
83494.0
83952.0
86230.0
89494.0
92772.0
91662.0
90582.0
92480.0
91828.0
90020.0
90158.0
89954.0
89728.0
89436.0
88408.0
88560.0
88612.0
87490.0
87354.0
86664.0
84330.0
83998.0
85948.0
87700.0
90336.0
93840.0
95274.0
94654.0
93528.0
92508.0
91672.0
88738.0
84422.0
83254.0
83702.0
83560.0
84808.0
85144.0
84686.0
88010.0
91762.0
92956.0
94488.0
94522.0
92846.0
93952.0
96268.0
96388.0
95464.0
95522.0
96918.0
96834.0
93934.0
91874.0
91440.0
90848.0
91306.0
91580.0
89272.0
87312.0
87218.0
86654.0
85540.0
83350.0
80768.0
84066.0
92616.0
97430.0
97922.0
97868.0
96136.0
94352.0
94392.0
94152.0
94580.0
95652.0
94304.0
93510.0
97608.0
103588.0
105910.0
103528.0
100334.0
99768.0
102266.0
106562.0
108774.0
107214.0
105722.0
106020.0
106686.0
107246.0
106878.0
105854.0
105946.0
108428.0
113048.0
115620.0
114502.0
114916.0
118422.0
122494.0
125954.0
125922.0
122618.0
119434.0
116056.0
113950.0
114316.0
114084.0
114874.0
117148.0
116906.0
117000.0
118704.0
118750.0
119786.0
120618.0
117672.0
115726.0
116034.0
117378.0
121098.0
121514.0
117146.0
114326.0
112140.0
111056.0
114140.0
116836.0
118360.0
121000.0
122284.0
122828.0
122838.0
121188.0
122182.0
127294.0
133026.0
136544.0
136952.0
137228.0
137868.0
138410.0
143976.0
151352.0
152570.0
151898.0
151600.0
146650.0
139602.0
135374.0
133290.0
130698.0
127732.0
127668.0
127956.0
125026.0
125596.0
130550.0
130514.0
127314.0
126696.0
123938.0
119986.0
122466.0
127082.0
125844.0
120712.0
115852.0
114054.0
116204.0
117114.0
114880.0
113636.0
112446.0
110752.0
113014.0
116990.0
116650.0
113114.0
110740.0
111020.0
111104.0
106636.0
100624.0
100414.0
103966.0
104764.0
104134.0
104504.0
104578.0
105272.0
107484.0
110548.0
112790.0
110134.0
104656.0
102648.0
102172.0
100744.0
99838.0
99134.0
101486.0
106374.0
106722.0
105160.0
106218.0
104844.0
101052.0
99392.0
99428.0
100756.0
102242.0
102042.0
101666.0
100818.0
98450.0
97430.0
97526.0
95244.0
93378.0
96000.0
99564.0
101876.0
105220.0
106544.0
104536.0
104442.0
105040.0
103010.0
101010.0
99026.0
96538.0
96082.0
97570.0
99524.0
98624.0
94274.0
93818.0
97482.0
98556.0
99156.0
101102.0
100586.0
97772.0
94786.0
93464.0
94486.0
95668.0
96056.0
94958.0
93254.0
94290.0
96136.0
96654.0
97316.0
96920.0
97598.0
101412.0
103374.0
103722.0
105296.0
105102.0
102458.0
98210.0
94204.0
94312.0
96142.0
97890.0
101830.0
103568.0
100834.0
98310.0
95374.0
91532.0
92102.0
96418.0
98234.0
97746.0
99222.0
102082.0
103826.0
104314.0
103796.0
102624.0
100378.0
97376.0
96532.0
97470.0
98042.0
98594.0
96954.0
93728.0
94040.0
95422.0
94348.0
94814.0
97812.0
99996.0
100388.0
100812.0
102910.0
103076.0
99016.0
96556.0
97288.0
96958.0
96620.0
96430.0
93688.0
92072.0
94494.0
98178.0
102420.0
105542.0
104406.0
102264.0
102750.0
104136.0
104416.0
103218.0
101738.0
100360.0
98524.0
99168.0
103060.0
106740.0
109146.0
108558.0
105316.0
104140.0
103034.0
99832.0
99214.0
99656.0
98856.0
102404.0
109570.0
113708.0
115458.0
116954.0
115602.0
112572.0
112492.0
114290.0
115306.0
116096.0
116524.0
117026.0
117196.0
114902.0
112174.0
109532.0
104302.0
100242.0
101284.0
104104.0
104884.0
104646.0
106130.0
105788.0
101252.0
100710.0
106368.0
110946.0
112640.0
112174.0
111218.0
113324.0
116608.0
118320.0
118702.0
117714.0
115906.0
112636.0
108546.0
106888.0
107210.0
108230.0
110302.0
112818.0
115018.0
113962.0
109138.0
105482.0
103918.0
103600.0
105888.0
108042.0
108014.0
107486.0
105140.0
100138.0
96720.0
97594.0
99862.0
101112.0
102678.0
105570.0
108866.0
109756.0
107148.0
105160.0
104990.0
104318.0
104386.0
104248.0
101556.0
98210.0
95908.0
96876.0
101120.0
103060.0
102650.0
104956.0
109952.0
113082.0
110144.0
104104.0
101286.0
100882.0
100864.0
101966.0
102792.0
103342.0
105680.0
108990.0
110326.0
109230.0
108140.0
107036.0
104946.0
104274.0
106722.0
111192.0
113846.0
111266.0
107128.0
105676.0
106342.0
108646.0
109488.0
106512.0
104732.0
107296.0
111528.0
114990.0
115886.0
113146.0
108408.0
105154.0
104614.0
105414.0
108564.0
115144.0
121560.0
123368.0
120474.0
116776.0
114702.0
113980.0
114260.0
114018.0
113980.0
116138.0
117302.0
116126.0
113812.0
109698.0
108608.0
112128.0
112628.0
110084.0
108570.0
106270.0
105124.0
109242.0
114504.0
113828.0
109832.0
110144.0
111736.0
109272.0
108138.0
112962.0
119422.0
120696.0
117116.0
115800.0
117302.0
118642.0
120988.0
122348.0
121864.0
122060.0
121674.0
120336.0
117090.0
111514.0
111064.0
117136.0
121604.0
122120.0
120416.0
116792.0
111934.0
108238.0
108358.0
110420.0
111870.0
112252.0
110556.0
110066.0
112748.0
113458.0
111286.0
110076.0
111380.0
113064.0
111738.0
111218.0
114644.0
116018.0
114094.0
111328.0
108286.0
110258.0
116460.0
117666.0
112960.0
108756.0
109094.0
112076.0
113388.0
112988.0
111900.0
112294.0
117034.0
120050.0
116420.0
113812.0
117080.0
121382.0
122536.0
120608.0
117824.0
115750.0
114164.0
113212.0
115066.0
120584.0
124496.0
123360.0
121798.0
119952.0
114962.0
113980.0
120192.0
124868.0
125498.0
125158.0
122946.0
119542.0
115290.0
109916.0
107144.0
105896.0
103484.0
104192.0
109208.0
116190.0
121956.0
121596.0
120844.0
124886.0
123656.0
115662.0
110228.0
108354.0
109636.0
114292.0
119262.0
123476.0
126380.0
128068.0
128112.0
124762.0
121442.0
121364.0
123180.0
124232.0
121134.0
117394.0
116834.0
114716.0
112078.0
111678.0
111600.0
115902.0
122272.0
121880.0
117474.0
113494.0
110944.0
112524.0
117876.0
124902.0
128746.0
127128.0
125108.0
122186.0
119722.0
123520.0
126014.0
123440.0
123332.0
124292.0
125120.0
126422.0
123592.0
120916.0
122200.0
121842.0
120142.0
118724.0
117150.0
119308.0
123992.0
126418.0
127480.0
128332.0
128016.0
127294.0
128328.0
131112.0
132674.0
130804.0
125194.0
120446.0
123376.0
128192.0
125064.0
120036.0
121030.0
124180.0
125622.0
125970.0
125644.0
124026.0
121758.0
121382.0
121606.0
119944.0
118722.0
119072.0
122080.0
128348.0
129670.0
124398.0
123608.0
127250.0
126700.0
122560.0
119508.0
120000.0
122656.0
123790.0
123494.0
122330.0
120756.0
121776.0
124710.0
127280.0
129972.0
131872.0
131914.0
129722.0
125868.0
124298.0
125458.0
125012.0
122164.0
118704.0
115160.0
112264.0
112222.0
116080.0
120744.0
122882.0
123062.0
124618.0
127694.0
126244.0
121058.0
119250.0
117428.0
115158.0
118622.0
119306.0
113550.0
112896.0
115686.0
115774.0
116844.0
119410.0
123798.0
129768.0
132500.0
133064.0
133540.0
132692.0
132532.0
133466.0
134248.0
133938.0
130504.0
128184.0
130234.0
130028.0
125924.0
123390.0
122966.0
123282.0
125024.0
127846.0
130430.0
132584.0
134048.0
132362.0
127798.0
124428.0
122446.0
121272.0
122560.0
124152.0
125924.0
130526.0
133148.0
130902.0
128256.0
124980.0
121118.0
120962.0
123580.0
127882.0
133456.0
135076.0
134278.0
136048.0
136010.0
133690.0
134318.0
134894.0
133282.0
132968.0
133002.0
132284.0
132308.0
132176.0
132230.0
132408.0
129630.0
127064.0
130098.0
133638.0
132292.0
130812.0
131694.0
129420.0
122582.0
117946.0
119390.0
123374.0
127770.0
132764.0
135810.0
137466.0
139554.0
137902.0
132820.0
131166.0
133814.0
137990.0
140832.0
138540.0
133168.0
129394.0
127814.0
128646.0
131010.0
133124.0
135490.0
136602.0
135050.0
133736.0
134076.0
135186.0
136472.0
136950.0
137422.0
138854.0
140320.0
141332.0
139874.0
135410.0
132226.0
130932.0
129954.0
131546.0
134524.0
136568.0
138800.0
139224.0
137864.0
138980.0
140832.0
140124.0
138776.0
139426.0
141754.0
141986.0
139630.0
138026.0
135916.0
133394.0
133664.0
133746.0
130444.0
125972.0
124636.0
129280.0
135216.0
138072.0
140526.0
141646.0
140272.0
140222.0
140778.0
139722.0
139206.0
140936.0
143480.0
144548.0
144574.0
143446.0
140698.0
139872.0
139834.0
138426.0
140058.0
141598.0
140106.0
142478.0
145828.0
144316.0
141238.0
137558.0
136360.0
140308.0
143888.0
146068.0
146722.0
143154.0
140402.0
141598.0
144564.0
148786.0
151256.0
151352.0
151580.0
150106.0
147390.0
147096.0
149128.0
151100.0
151568.0
151816.0
152340.0
151294.0
149664.0
149404.0
152112.0
158108.0
162498.0
164616.0
169034.0
173576.0
176128.0
177760.0
176226.0
174204.0
175134.0
172990.0
166570.0
162700.0
161626.0
160998.0
162456.0
165356.0
167570.0
168580.0
167098.0
165132.0
167806.0
172988.0
173832.0
170014.0
166542.0
166232.0
166154.0
162368.0
157308.0
154946.0
154646.0
155022.0
155500.0
155872.0
155298.0
150364.0
142904.0
141292.0
146474.0
152188.0
154642.0
152058.0
147310.0
145996.0
145632.0
142502.0
141228.0
144010.0
146506.0
147004.0
146464.0
145070.0
144000.0
143222.0
140508.0
138322.0
140758.0
143546.0
143890.0
147194.0
151606.0
151442.0
149796.0
148270.0
147220.0
150208.0
151720.0
146854.0
143814.0
146076.0
147258.0
144506.0
141216.0
141464.0
143436.0
144210.0
145272.0
144598.0
141646.0
142144.0
144394.0
144238.0
144624.0
144714.0
143536.0
146462.0
151534.0
152760.0
152680.0
151940.0
147598.0
144562.0
144652.0
141668.0
138210.0
139564.0
141286.0
140930.0
140726.0
142026.0
146142.0
149032.0
147632.0
148138.0
151612.0
152682.0
152952.0
155772.0
158884.0
158098.0
153232.0
149320.0
147634.0
145128.0
143304.0
143070.0
141402.0
139768.0
140588.0
141334.0
141568.0
142512.0
141166.0
138130.0
139256.0
143984.0
146958.0
146262.0
144344.0
146340.0
151504.0
153376.0
151954.0
149504.0
146284.0
146220.0
149780.0
153024.0
155500.0
156194.0
154202.0
151724.0
150008.0
149818.0
150872.0
152528.0
155830.0
159514.0
163214.0
166812.0
165192.0
159802.0
156980.0
154228.0
151018.0
152260.0
155812.0
157530.0
157410.0
156810.0
157538.0
159088.0
160732.0
163914.0
167190.0
168604.0
169678.0
170400.0
169228.0
167106.0
165528.0
165282.0
166772.0
168644.0
169858.0
171564.0
173272.0
172540.0
169958.0
168712.0
168596.0
166322.0
162694.0
160866.0
160336.0
161070.0
162196.0
159748.0
156506.0
155916.0
153538.0
150808.0
152064.0
152788.0
150384.0
148008.0
148466.0
151992.0
153898.0
152552.0
151516.0
150824.0
151270.0
155126.0
159916.0
161980.0
159952.0
157220.0
158126.0
161288.0
165806.0
170756.0
172332.0
171920.0
171726.0
171710.0
173526.0
175646.0
178090.0
181790.0
180940.0
176660.0
176024.0
177650.0
179874.0
182284.0
181500.0
177704.0
173634.0
171736.0
171064.0
168348.0
166298.0
165650.0
162468.0
159658.0
160238.0
162112.0
162700.0
160618.0
160760.0
165306.0
168190.0
168738.0
168352.0
167936.0
171970.0
176532.0
175836.0
172622.0
168322.0
166676.0
169980.0
170030.0
166022.0
166006.0
170096.0
172452.0
169204.0
165204.0
166982.0
169018.0
167154.0
166968.0
169700.0
171822.0
171510.0
169642.0
168464.0
166678.0
164046.0
164242.0
166994.0
169760.0
170580.0
167830.0
164874.0
164504.0
164470.0
164476.0
164154.0
163158.0
165738.0
170560.0
170964.0
168538.0
167310.0
167420.0
170094.0
173344.0
173336.0
171306.0
167584.0
162552.0
160634.0
161640.0
162100.0
161776.0
160706.0
159750.0
160054.0
161376.0
164870.0
169144.0
170406.0
169494.0
169320.0
170652.0
170914.0
167292.0
163838.0
164138.0
164866.0
165120.0
165630.0
164574.0
162720.0
162444.0
164922.0
167600.0
165528.0
162340.0
163812.0
165694.0
165864.0
167220.0
167530.0
166522.0
167662.0
169372.0
168820.0
166986.0
167124.0
170056.0
170736.0
168332.0
168778.0
170198.0
167776.0
165046.0
163888.0
163238.0
164862.0
167040.0
167696.0
168474.0
167368.0
163042.0
159380.0
157960.0
158472.0
161736.0
166664.0
170614.0
171422.0
168870.0
166084.0
166926.0
170248.0
170266.0
166136.0
163084.0
162540.0
162362.0
162434.0
163726.0
165846.0
165770.0
162812.0
161228.0
162268.0
163850.0
165168.0
165142.0
164518.0
165526.0
167556.0
169096.0
169598.0
168562.0
164858.0
159840.0
159220.0
162172.0
161970.0
160758.0
162354.0
163948.0
164998.0
167164.0
170770.0
173940.0
173228.0
170492.0
169518.0
171578.0
177238.0
181024.0
179698.0
177810.0
173366.0
166282.0
164810.0
167450.0
169214.0
170482.0
168788.0
166058.0
167494.0
169348.0
167472.0
165516.0
168216.0
174226.0
177774.0
176734.0
172710.0
169034.0
169962.0
172394.0
170388.0
167010.0
167028.0
169468.0
171866.0
173364.0
174594.0
175298.0
175364.0
175638.0
174412.0
172592.0
174764.0
178766.0
180158.0
180544.0
180008.0
175722.0
170548.0
170844.0
176598.0
181158.0
181180.0
180204.0
179990.0
176568.0
170026.0
167122.0
168078.0
166978.0
165364.0
166896.0
168036.0
165480.0
161664.0
160948.0
162584.0
161680.0
160162.0
162120.0
164518.0
166034.0
167248.0
166048.0
165382.0
168058.0
170740.0
172372.0
172304.0
169244.0
166084.0
163476.0
161882.0
165364.0
169848.0
169058.0
168514.0
172254.0
175368.0
176466.0
177002.0
176506.0
176838.0
178236.0
177246.0
173820.0
169618.0
165730.0
164660.0
165154.0
165456.0
169884.0
178046.0
181718.0
178152.0
172396.0
169798.0
171426.0
174562.0
176096.0
174114.0
170108.0
167148.0
165196.0
165738.0
170996.0
175834.0
175296.0
173156.0
175104.0
180658.0
183350.0
179834.0
175124.0
174508.0
176290.0
176002.0
174692.0
175388.0
175730.0
175410.0
176032.0
174392.0
172348.0
173596.0
174294.0
175098.0
178218.0
179422.0
179646.0
181386.0
182142.0
182032.0
181052.0
178264.0
176342.0
176228.0
174636.0
169566.0
166032.0
169500.0
174170.0
173354.0
170218.0
168988.0
171086.0
174632.0
175494.0
174666.0
173674.0
170352.0
167586.0
171004.0
178380.0
183916.0
187674.0
190002.0
187732.0
183728.0
183188.0
184996.0
186720.0
186052.0
184662.0
188062.0
192398.0
192222.0
189334.0
183902.0
179968.0
181412.0
181788.0
179444.0
178118.0
178220.0
181870.0
186646.0
187160.0
184706.0
181726.0
182216.0
189184.0
196698.0
198620.0
194590.0
188142.0
184212.0
183204.0
183422.0
184092.0
184788.0
186064.0
186016.0
185590.0
188700.0
192078.0
193776.0
195134.0
194528.0
195232.0
196502.0
191666.0
184882.0
180666.0
179318.0
183198.0
186048.0
184794.0
186784.0
189572.0
187978.0
185566.0
185252.0
186720.0
186904.0
185956.0
187560.0
186988.0
182216.0
181552.0
184666.0
185148.0
186108.0
191726.0
197286.0
199048.0
200870.0
202426.0
200124.0
198652.0
199738.0
198888.0
198010.0
198978.0
201398.0
206604.0
210398.0
211324.0
214230.0
216556.0
216244.0
217378.0
219918.0
223958.0
227652.0
224792.0
220960.0
223240.0
224004.0
221228.0
221258.0
222020.0
222618.0
225252.0
225314.0
221948.0
219240.0
216734.0
216600.0
221432.0
223818.0
219492.0
216432.0
216642.0
213058.0
208814.0
210348.0
212826.0
213986.0
215808.0
214882.0
213056.0
213574.0
211656.0
208714.0
210362.0
214128.0
215620.0
212778.0
208856.0
210572.0
216158.0
219662.0
220110.0
218738.0
217522.0
216126.0
212562.0
209094.0
207916.0
207736.0
208440.0
211666.0
215424.0
214328.0
210300.0
209316.0
208662.0
206738.0
208056.0
212722.0
220408.0
230154.0
236292.0
238436.0
240250.0
242596.0
245234.0
246488.0
247668.0
251612.0
254398.0
252452.0
248068.0
244902.0
244150.0
240984.0
234122.0
230086.0
228372.0
224982.0
222130.0
220356.0
219198.0
219566.0
219854.0
220370.0
221686.0
220988.0
217532.0
213792.0
213990.0
218420.0
220576.0
220348.0
222258.0
223364.0
223666.0
226596.0
228860.0
229748.0
231156.0
231258.0
231236.0
231050.0
228490.0
227998.0
232414.0
239108.0
245668.0
246962.0
241724.0
237138.0
236564.0
238062.0
240800.0
243450.0
244484.0
245304.0
248102.0
250732.0
250468.0
249684.0
249792.0
250252.0
251774.0
252420.0
252662.0
255954.0
259590.0
261694.0
264352.0
266036.0
265772.0
265444.0
267082.0
270704.0
272504.0
272398.0
273184.0
274168.0
276286.0
277892.0
275804.0
274216.0
272630.0
268326.0
267232.0
267788.0
265114.0
264418.0
265484.0
263566.0
261958.0
263120.0
264012.0
262630.0
259346.0
252760.0
242524.0
235128.0
233682.0
234642.0
237408.0
237800.0
231280.0
224710.0
222422.0
221170.0
220552.0
220090.0
218658.0
215628.0
210836.0
209126.0
211872.0
212654.0
210036.0
207794.0
207328.0
208228.0
209076.0
208116.0
204576.0
200138.0
198220.0
198892.0
198662.0
195688.0
193668.0
197756.0
205002.0
208932.0
208422.0
204288.0
200832.0
203030.0
206192.0
205760.0
205074.0
205808.0
206344.0
203784.0
199096.0
199718.0
203710.0
203304.0
203200.0
206078.0
205522.0
202362.0
199846.0
198818.0
202334.0
206850.0
206100.0
202804.0
201198.0
201912.0
203676.0
203220.0
199830.0
195696.0
192900.0
193244.0
195240.0
195540.0
193624.0
191918.0
193362.0
196442.0
198456.0
201606.0
205520.0
206976.0
207424.0
208658.0
210924.0
213386.0
213170.0
211340.0
209912.0
208052.0
208522.0
212924.0
217376.0
219004.0
217578.0
215800.0
215218.0
213720.0
213204.0
214568.0
213110.0
209734.0
207748.0
205616.0
203582.0
203184.0
204004.0
206446.0
210248.0
212630.0
212042.0
210228.0
207672.0
204312.0
203438.0
203370.0
199312.0
196144.0
198698.0
202602.0
203922.0
203498.0
205558.0
210064.0
209902.0
205394.0
202308.0
200248.0
199860.0
202908.0
206904.0
209708.0
210146.0
209214.0
208052.0
205064.0
204878.0
211186.0
215704.0
214264.0
210248.0
204940.0
203090.0
206390.0
207540.0
205846.0
206034.0
206802.0
206746.0
207012.0
207860.0
209156.0
209028.0
207840.0
210802.0
218378.0
225304.0
229674.0
232160.0
232888.0
233300.0
234178.0
234386.0
235528.0
240388.0
245508.0
247766.0
252322.0
259830.0
264714.0
269576.0
275716.0
276554.0
273662.0
271862.0
268016.0
260520.0
251652.0
244796.0
243766.0
244940.0
242056.0
237520.0
236394.0
239484.0
244492.0
247556.0
246762.0
243458.0
240802.0
242176.0
247286.0
252718.0
257008.0
259984.0
261840.0
265478.0
270936.0
272650.0
271720.0
274604.0
277340.0
274668.0
272772.0
274938.0
277042.0
278808.0
279660.0
275298.0
267364.0
261858.0
258148.0
252300.0
246832.0
244210.0
240176.0
234738.0
232854.0
232484.0
230454.0
228194.0
223296.0
214404.0
207098.0
204064.0
204754.0
208192.0
209592.0
208838.0
210466.0
212726.0
214932.0
218354.0
218438.0
215468.0
214532.0
215082.0
215528.0
214756.0
213418.0
214054.0
213038.0
209244.0
207908.0
208458.0
210034.0
213126.0
215014.0
217244.0
219456.0
219312.0
220880.0
221154.0
215756.0
212704.0
214386.0
215384.0
215026.0
213968.0
213740.0
213814.0
211144.0
208650.0
209464.0
211800.0
213652.0
213958.0
213928.0
213684.0
212304.0
212172.0
212682.0
211708.0
209792.0
205856.0
202852.0
204150.0
205974.0
207776.0
209844.0
209850.0
210970.0
213864.0
215696.0
216716.0
215664.0
214382.0
214402.0
211374.0
208510.0
209296.0
209498.0
211790.0
217202.0
219340.0
219432.0
220184.0
220598.0
221962.0
222882.0
221778.0
220046.0
217398.0
215972.0
217790.0
218850.0
217962.0
218354.0
219862.0
221370.0
223050.0
223096.0
221324.0
220920.0
220890.0
218160.0
215220.0
214280.0
214696.0
217536.0
221570.0
224574.0
227124.0
227482.0
224868.0
222148.0
220046.0
220328.0
224436.0
227090.0
225180.0
222804.0
224318.0
229432.0
232338.0
230966.0
230222.0
229582.0
227358.0
229074.0
234554.0
237840.0
239514.0
240588.0
239232.0
238612.0
242062.0
245552.0
245026.0
243334.0
243388.0
242880.0
240816.0
240530.0
243764.0
248644.0
253124.0
256378.0
258794.0
263726.0
273912.0
285062.0
293336.0
301530.0
309518.0
315522.0
321716.0
325284.0
323314.0
321884.0
322022.0
316416.0
304482.0
292794.0
285364.0
280986.0
278444.0
277852.0
275194.0
268782.0
264912.0
264916.0
263328.0
259008.0
253454.0
248612.0
248298.0
252544.0
257116.0
259640.0
260956.0
263784.0
270492.0
280336.0
290564.0
299150.0
305852.0
312612.0
320450.0
327044.0
331462.0
333834.0
331282.0
324110.0
315688.0
305698.0
295680.0
288728.0
283404.0
278856.0
274454.0
268600.0
264554.0
265484.0
269702.0
272874.0
271038.0
267302.0
264988.0
260398.0
254692.0
251344.0
248310.0
247072.0
249020.0
249406.0
245934.0
241136.0
239016.0
239780.0
239254.0
237120.0
235112.0
233958.0
235678.0
238140.0
237504.0
234820.0
233576.0
236124.0
238298.0
237332.0
239842.0
244256.0
244330.0
246262.0
252062.0
255244.0
255056.0
252084.0
247918.0
245424.0
242640.0
239770.0
239466.0
239906.0
239928.0
242002.0
245766.0
244780.0
237716.0
233304.0
233680.0
234030.0
234088.0
232562.0
229814.0
229692.0
230348.0
231628.0
235258.0
236506.0
235752.0
238606.0
243216.0
245234.0
244808.0
244626.0
247214.0
253886.0
263624.0
273244.0
282470.0
291158.0
296254.0
301028.0
307520.0
308396.0
303742.0
299794.0
297014.0
295594.0
293964.0
290468.0
288914.0
287748.0
282260.0
275718.0
271900.0
269638.0
266862.0
263362.0
260202.0
256236.0
251768.0
250772.0
252538.0
252464.0
251184.0
252424.0
254654.0
253228.0
249010.0
246464.0
246644.0
247024.0
245814.0
246446.0
251118.0
254908.0
257686.0
262986.0
266286.0
266748.0
270708.0
277266.0
283224.0
290074.0
297320.0
303336.0
308758.0
314548.0
321360.0
327090.0
327852.0
326680.0
330080.0
335354.0
336478.0
333078.0
324780.0
314532.0
310120.0
309918.0
307112.0
303466.0
301734.0
299386.0
295764.0
294624.0
297802.0
300732.0
299696.0
297410.0
295900.0
294044.0
292392.0
292544.0
294844.0
299780.0
307462.0
314718.0
318934.0
321540.0
322426.0
321824.0
325600.0
335854.0
344998.0
347072.0
347924.0
354912.0
362446.0
365726.0
372706.0
385686.0
397844.0
407320.0
415854.0
425642.0
437230.0
449022.0
463924.0
483610.0
504560.0
526908.0
551486.0
576004.0
599534.0
623296.0
651216.0
684032.0
717064.0
751958.0
793324.0
838586.0
886712.0
941708.0
1004714.0
1075648.0
1157188.0
1251134.0
1357282.0
1477228.0
1614648.0
1774586.0
1961456.0
2172646.0
2402002.0
2649210.0
2916938.0
3205026.0
3509572.0
3827668.0
4163670.0
4520174.0
4890154.0
5263622.0
5625606.0
5955050.0
6233690.0
6445266.0
6575222.0
6614998.0
6559360.0
6407914.0
6170006.0
5863922.0
5511922.0
5134008.0
4751298.0
4389640.0
4068752.0
3797680.0
3582158.0
3426320.0
3331574.0
3297070.0
3319824.0
3395220.0
3516164.0
3675000.0
3867508.0
4091600.0
4344540.0
4622896.0
4923972.0
5246680.0
5586500.0
5931638.0
6268690.0
6582014.0
6847822.0
7045092.0
7164330.0
7197978.0
7140888.0
6996890.0
6774576.0
6491860.0
6176714.0
5852132.0
5537352.0
5253724.0
5016380.0
4836048.0
4718890.0
4658182.0
4648012.0
4693188.0
4796144.0
4960710.0
5200296.0
5519194.0
5906624.0
6358252.0
6876468.0
7448402.0
8045916.0
8638272.0
9187612.0
9652716.0
1.001171E7
1.0263082E7
1.0412868E7
1.0476404E7
1.046746E7
1.03803E7
1.0197416E7
9900580.0
9480506.0
8951798.0
8343276.0
7684544.0
7013302.0
6366636.0
5766866.0
5229032.0
4762772.0
4367726.0
4039592.0
3774476.0
3566742.0
3409214.0
3299698.0
3242126.0
3235578.0
3272006.0
3344676.0
3449422.0
3583244.0
3742688.0
3922066.0
4120976.0
4349400.0
4619174.0
4939004.0
5317014.0
5754436.0
6243292.0
6779310.0
7356800.0
7951660.0
8530618.0
9059752.0
9502768.0
9836688.0
1.0057842E7
1.0174246E7
1.020657E7
1.0170292E7
1.0054778E7
9838378.0
9508332.0
9062830.0
8510450.0
7872582.0
7184746.0
6487020.0
5810308.0
5175152.0
4596362.0
4082094.0
3631474.0
3239748.0
2902872.0
2613862.0
2366354.0
2156900.0
1976640.0
1817406.0
1678218.0
1557388.0
1454590.0
1368212.0
1288694.0
1213680.0
1149572.0
1094168.0
1041408.0
992120.0
950510.0
917818.0
889206.0
860570.0
833606.0
809124.0
786244.0
765022.0
743952.0
723154.0
705098.0
688682.0
672308.0
657558.0
643746.0
628832.0
614394.0
602294.0
592500.0
585164.0
578834.0
570426.0
560288.0
551742.0
545268.0
539316.0
532804.0
524316.0
516532.0
512984.0
509128.0
503880.0
502300.0
499744.0
492644.0
486980.0
482736.0
478052.0
473828.0
467882.0
463004.0
461722.0
460004.0
458554.0
457328.0
452774.0
446672.0
439800.0
433708.0
431964.0
429176.0
422786.0
419842.0
420414.0
419884.0
417566.0
412714.0
408080.0
408910.0
410664.0
406218.0
401340.0
401532.0
400852.0
397406.0
394072.0
390918.0
391006.0
392818.0
390568.0
388562.0
388938.0
385858.0
380454.0
375262.0
368600.0
363128.0
363518.0
368448.0
370552.0
366870.0
362992.0
361472.0
360310.0
359480.0
359388.0
359826.0
359196.0
357496.0
358016.0
358466.0
355278.0
352812.0
353574.0
354838.0
356072.0
358356.0
360536.0
358474.0
352984.0
351796.0
353732.0
350952.0
346768.0
346220.0
344530.0
340992.0
340074.0
338254.0
333328.0
332066.0
336090.0
340946.0
344374.0
345246.0
346156.0
348336.0
346394.0
341386.0
338904.0
337494.0
336472.0
338272.0
342200.0
344822.0
343672.0
343260.0
347556.0
351552.0
353844.0
357368.0
360088.0
361524.0
363984.0
368538.0
374998.0
379598.0
380388.0
379832.0
380016.0
384318.0
391644.0
393728.0
389862.0
386362.0
384082.0
381830.0
381200.0
382714.0
384424.0
384938.0
385994.0
389792.0
393660.0
393144.0
390964.0
391562.0
390210.0
383938.0
379754.0
379842.0
378768.0
375000.0
371164.0
369130.0
367022.0
362124.0
357778.0
357458.0
357092.0
353846.0
352260.0
354142.0
354680.0
354454.0
358502.0
362970.0
362878.0
361784.0
360720.0
356216.0
349916.0
346614.0
346574.0
345922.0
344268.0
343750.0
341892.0
337600.0
335128.0
335490.0
334882.0
331266.0
327962.0
327172.0
324904.0
321648.0
321342.0
320538.0
317728.0
315562.0
313496.0
313234.0
314760.0
314952.0
316028.0
316418.0
312500.0
309458.0
308260.0
305202.0
303100.0
303270.0
304804.0
308564.0
311780.0
312222.0
311746.0
311832.0
311998.0
309584.0
304944.0
303550.0
307224.0
312156.0
314588.0
314402.0
313962.0
312462.0
309404.0
308348.0
307978.0
305052.0
303080.0
303376.0
302794.0
301678.0
300780.0
300144.0
302314.0
307282.0
311360.0
312528.0
311322.0
309522.0
308044.0
305932.0
303888.0
304564.0
307764.0
309624.0
308526.0
308522.0
310612.0
309348.0
305714.0
305270.0
305288.0
303690.0
304112.0
305486.0
306406.0
308530.0
309558.0
308460.0
307608.0
306528.0
305686.0
306404.0
306192.0
304962.0
305808.0
307328.0
306800.0
305158.0
303960.0
305418.0
310720.0
314862.0
314038.0
311668.0
310136.0
309676.0
310370.0
308986.0
306010.0
305768.0
305508.0
301862.0
297894.0
295990.0
297140.0
301308.0
305228.0
307170.0
307616.0
306532.0
306040.0
307970.0
310086.0
311158.0
310998.0
306756.0
301458.0
302776.0
307392.0
308474.0
308506.0
309508.0
311010.0
313338.0
313222.0
311068.0
311342.0
312610.0
313398.0
314468.0
313978.0
311978.0
310306.0
309312.0
308474.0
307220.0
306870.0
306772.0
304514.0
302046.0
300624.0
299782.0
299978.0
299090.0
299250.0
303290.0
304828.0
304100.0
308264.0
314352.0
319638.0
325616.0
327610.0
324332.0
322990.0
327288.0
334612.0
342884.0
350712.0
354334.0
354364.0
355000.0
353430.0
347740.0
342352.0
337832.0
333390.0
329228.0
324974.0
324636.0
328502.0
331276.0
332688.0
331370.0
324980.0
317616.0
312496.0
311330.0
314148.0
316624.0
319274.0
322538.0
322510.0
323720.0
330336.0
336504.0
338508.0
337178.0
336110.0
337400.0
334938.0
327724.0
322504.0
319442.0
318168.0
320436.0
322702.0
323754.0
325150.0
325402.0
326472.0
332328.0
340096.0
343478.0
341494.0
338182.0
336634.0
338596.0
344616.0
352492.0
360528.0
367524.0
372190.0
375448.0
376994.0
376444.0
374326.0
367404.0
356792.0
348582.0
342052.0
336110.0
331562.0
325824.0
322216.0
324218.0
325384.0
323496.0
323162.0
324076.0
323742.0
322978.0
322564.0
320068.0
314844.0
311328.0
312284.0
315426.0
316370.0
315166.0
317856.0
322650.0
322780.0
322472.0
324258.0
322858.0
319884.0
319124.0
320934.0
324374.0
324920.0
323104.0
323632.0
323646.0
320876.0
318872.0
318970.0
320276.0
321916.0
322970.0
322668.0
321516.0
322374.0
325840.0
329176.0
330696.0
330884.0
331716.0
331328.0
326426.0
322326.0
322654.0
322502.0
321942.0
323222.0
323580.0
323018.0
322730.0
320856.0
318760.0
320612.0
324226.0
323736.0
322636.0
327302.0
332428.0
332332.0
331310.0
331902.0
330842.0
328484.0
329476.0
331836.0
329958.0
328468.0
331658.0
334140.0
335394.0
336976.0
336114.0
335728.0
337042.0
335456.0
333868.0
336426.0
339622.0
340842.0
340878.0
340140.0
338958.0
338086.0
337746.0
338942.0
343304.0
346808.0
344292.0
340158.0
338960.0
337694.0
335826.0
337004.0
342268.0
346914.0
345994.0
343902.0
345854.0
348282.0
349508.0
351518.0
353452.0
354056.0
351896.0
348906.0
351936.0
360152.0
365204.0
364758.0
362064.0
359940.0
359840.0
361230.0
362476.0
362074.0
359774.0
357060.0
354734.0
354334.0
358352.0
361984.0
359496.0
358220.0
363602.0
367542.0
366876.0
364976.0
361488.0
358892.0
357952.0
354352.0
351192.0
351294.0
349458.0
345932.0
344862.0
345230.0
345806.0
347764.0
350858.0
352360.0
351614.0
350934.0
350624.0
351570.0
354436.0
354810.0
352644.0
352196.0
350774.0
346700.0
344820.0
345968.0
346214.0
345290.0
346426.0
348236.0
347318.0
345858.0
344812.0
343588.0
344454.0
343746.0
339772.0
340716.0
345792.0
347078.0
345196.0
342556.0
340120.0
339120.0
338210.0
336872.0
334986.0
333418.0
336364.0
342146.0
344670.0
344064.0
341856.0
338610.0
337456.0
337774.0
336572.0
336984.0
339862.0
338142.0
332282.0
330496.0
330968.0
327670.0
324204.0
325324.0
328886.0
331556.0
333284.0
334204.0
333306.0
333460.0
336406.0
336512.0
333374.0
333624.0
335784.0
334370.0
331926.0
333876.0
339106.0
342136.0
341632.0
339728.0
337446.0
335908.0
335938.0
337666.0
339030.0
335812.0
331796.0
334164.0
338076.0
337238.0
335338.0
335624.0
336544.0
337734.0
341596.0
348018.0
352494.0
353780.0
354478.0
356634.0
362154.0
368068.0
369156.0
368140.0
368928.0
369956.0
370936.0
373314.0
376198.0
377692.0
377740.0
377308.0
375300.0
370524.0
365148.0
362822.0
364544.0
367068.0
367128.0
364658.0
361108.0
358720.0
358296.0
358598.0
359380.0
359494.0
358196.0
357450.0
355704.0
351546.0
350076.0
352282.0
352926.0
352612.0
355098.0
358770.0
361614.0
363786.0
364012.0
363918.0
367094.0
371694.0
375510.0
377900.0
376198.0
372640.0
371764.0
372840.0
375182.0
377506.0
377630.0
377200.0
376362.0
374514.0
373566.0
371894.0
368356.0
366862.0
369872.0
375622.0
380036.0
381826.0
383766.0
385816.0
386748.0
388852.0
392978.0
395672.0
395316.0
395594.0
397140.0
396128.0
394432.0
393720.0
391250.0
390522.0
393142.0
392568.0
388584.0
385006.0
381024.0
376928.0
373816.0
371558.0
372032.0
374408.0
373652.0
370774.0
371048.0
372134.0
370970.0
371018.0
371656.0
370728.0
371962.0
374856.0
374870.0
373090.0
372684.0
374458.0
378760.0
385162.0
389532.0
388310.0
385496.0
384922.0
384904.0
386554.0
392052.0
399270.0
403648.0
401688.0
397602.0
397036.0
396638.0
393962.0
392220.0
392064.0
391578.0
390766.0
392652.0
396058.0
394686.0
389760.0
386130.0
383132.0
379936.0
375236.0
368856.0
364980.0
364376.0
365514.0
367310.0
366090.0
361138.0
355342.0
350760.0
348174.0
346322.0
345872.0
348976.0
354760.0
360720.0
361716.0
358052.0
357966.0
359154.0
355854.0
353006.0
351388.0
349590.0
351228.0
353690.0
354364.0
354930.0
354288.0
354590.0
357020.0
358030.0
360010.0
363100.0
361160.0
356298.0
353228.0
351080.0
350288.0
351268.0
352818.0
354482.0
354984.0
355754.0
359338.0
362954.0
364006.0
362906.0
360710.0
360778.0
362766.0
362584.0
362346.0
363756.0
362808.0
361096.0
363926.0
368712.0
369802.0
368740.0
369072.0
368352.0
365704.0
364828.0
365504.0
366642.0
368626.0
368334.0
364822.0
360886.0
357480.0
355666.0
355624.0
356242.0
358650.0
362216.0
364396.0
364796.0
363240.0
360972.0
359610.0
356770.0
352664.0
352296.0
355646.0
358830.0
360846.0
361252.0
360802.0
361896.0
363100.0
361660.0
358120.0
355022.0
355202.0
357490.0
359068.0
360328.0
359468.0
356680.0
357118.0
359272.0
359976.0
360226.0
358496.0
356566.0
358286.0
362200.0
365840.0
366436.0
366170.0
369008.0
368928.0
365666.0
366738.0
369726.0
371458.0
371226.0
367924.0
365330.0
362362.0
358172.0
357114.0
356422.0
356826.0
360238.0
361022.0
363086.0
367614.0
367794.0
369224.0
372766.0
373044.0
374388.0
375242.0
373758.0
374172.0
374260.0
376150.0
381028.0
381036.0
378220.0
377670.0
378200.0
380806.0
382762.0
381028.0
377548.0
371500.0
365060.0
363648.0
365970.0
368222.0
370162.0
373966.0
378290.0
377558.0
373060.0
371514.0
372982.0
374372.0
375162.0
373512.0
369638.0
369478.0
373664.0
376722.0
380312.0
386616.0
389762.0
387936.0
385096.0
382194.0
378972.0
376206.0
373642.0
371012.0
371020.0
374392.0
376190.0
376196.0
376554.0
373736.0
370852.0
372994.0
374220.0
372774.0
373814.0
376046.0
376224.0
375588.0
376972.0
378414.0
375798.0
372670.0
373316.0
376224.0
378742.0
376080.0
368960.0
365690.0
366454.0
365874.0
363594.0
361714.0
362288.0
364560.0
366356.0
368236.0
370570.0
372000.0
371116.0
369676.0
370890.0
372294.0
371846.0
371954.0
372308.0
373054.0
375036.0
376874.0
379750.0
382288.0
380332.0
375688.0
370910.0
366872.0
366562.0
370288.0
373798.0
374452.0
375158.0
377358.0
377544.0
377394.0
380814.0
385034.0
387396.0
388356.0
389596.0
392092.0
392254.0
389134.0
386798.0
386150.0
386770.0
388398.0
388962.0
387278.0
384240.0
382820.0
385206.0
390308.0
393772.0
390052.0
383018.0
381658.0
383884.0
385396.0
386088.0
383926.0
381844.0
382214.0
380022.0
377068.0
379654.0
386290.0
392620.0
396832.0
397748.0
394788.0
391658.0
391672.0
391858.0
392264.0
394634.0
395560.0
396610.0
399562.0
399958.0
399312.0
399438.0
397672.0
396190.0
394728.0
390446.0
388104.0
391456.0
396320.0
397248.0
393480.0
389432.0
388522.0
388898.0
387796.0
386386.0
385886.0
385036.0
386690.0
392124.0
393938.0
391250.0
391056.0
392876.0
394278.0
396482.0
397336.0
394784.0
392130.0
392552.0
394820.0
396444.0
396186.0
394228.0
392558.0
391170.0
389824.0
392092.0
395874.0
395586.0
393584.0
390900.0
385922.0
383606.0
386116.0
389334.0
391302.0
391736.0
390678.0
389848.0
390972.0
392100.0
390234.0
388002.0
388380.0
390226.0
392166.0
391676.0
389042.0
388094.0
388884.0
392202.0
398162.0
401168.0
399942.0
397888.0
397158.0
397690.0
395372.0
390654.0
387566.0
385396.0
386742.0
391058.0
390926.0
389576.0
391068.0
391454.0
393110.0
395914.0
394114.0
391748.0
393166.0
393212.0
389354.0
386918.0
389302.0
392744.0
395056.0
396920.0
396214.0
395162.0
397636.0
399718.0
399046.0
396764.0
392176.0
388570.0
387862.0
386580.0
385838.0
386328.0
384450.0
382338.0
383220.0
385922.0
389720.0
391926.0
391714.0
393958.0
398452.0
401702.0
403760.0
403506.0
402004.0
401906.0
401548.0
402512.0
405956.0
405828.0
402028.0
400300.0
400432.0
400408.0
401028.0
402888.0
404246.0
403614.0
403402.0
405450.0
408728.0
412246.0
413568.0
412354.0
412202.0
413512.0
415054.0
416956.0
416816.0
413474.0
410550.0
409816.0
409736.0
410880.0
413348.0
414522.0
415162.0
416752.0
418078.0
420074.0
420390.0
415606.0
411528.0
410882.0
410518.0
412168.0
413584.0
412290.0
413916.0
416422.0
413868.0
410822.0
411534.0
413344.0
413480.0
413168.0
414236.0
413338.0
410502.0
411694.0
414466.0
414228.0
414750.0
415522.0
412196.0
408818.0
409772.0
412468.0
414266.0
413914.0
411276.0
410128.0
412880.0
416794.0
418630.0
418076.0
418596.0
421492.0
421948.0
419584.0
419276.0
420706.0
421622.0
422146.0
422016.0
420628.0
418584.0
419666.0
425022.0
428974.0
429622.0
428998.0
425728.0
421092.0
419328.0
421260.0
423836.0
422772.0
419026.0
416508.0
415252.0
416272.0
420178.0
422840.0
422828.0
422024.0
421442.0
422486.0
424050.0
423088.0
421774.0
423442.0
423604.0
418418.0
414166.0
414702.0
414952.0
412760.0
411176.0
411858.0
411696.0
407544.0
404464.0
405364.0
404150.0
400678.0
398558.0
396750.0
396852.0
399080.0
399892.0
400090.0
400742.0
400636.0
399846.0
399292.0
401264.0
405846.0
410268.0
413890.0
415454.0
414232.0
413012.0
412054.0
410790.0
410974.0
411256.0
410068.0
409508.0
410322.0
411988.0
414678.0
416626.0
416428.0
415482.0
414382.0
413396.0
414288.0
416838.0
419028.0
421012.0
424602.0
428724.0
428944.0
425412.0
422932.0
421884.0
421002.0
421566.0
425104.0
432918.0
439734.0
438712.0
434634.0
432150.0
430324.0
431916.0
434330.0
432768.0
431848.0
433522.0
435074.0
436282.0
435848.0
434672.0
434764.0
436132.0
442140.0
451548.0
456346.0
455812.0
453978.0
451690.0
448942.0
445414.0
441970.0
439908.0
438836.0
440328.0
443768.0
443050.0
438426.0
436538.0
437824.0
439762.0
441064.0
438954.0
436872.0
440750.0
445290.0
445794.0
445684.0
442996.0
436644.0
433296.0
433186.0
432032.0
432356.0
436686.0
441052.0
441974.0
441970.0
442582.0
441232.0
439750.0
440678.0
440740.0
441638.0
447666.0
452184.0
449774.0
446902.0
447098.0
447874.0
450426.0
453354.0
451988.0
449792.0
450538.0
450482.0
451102.0
457700.0
465890.0
469320.0
470788.0
473724.0
475572.0
475374.0
474594.0
472820.0
472250.0
473920.0
472838.0
468938.0
465306.0
460202.0
455904.0
456236.0
459008.0
462626.0
465130.0
463478.0
460256.0
460106.0
463796.0
467196.0
467148.0
467242.0
468200.0
466948.0
466466.0
468418.0
470880.0
474560.0
477134.0
476184.0
475312.0
477226.0
480094.0
479988.0
477588.0
477880.0
478346.0
475634.0
474982.0
478076.0
481816.0
483334.0
478610.0
471896.0
470906.0
472228.0
472938.0
475688.0
477176.0
474388.0
471038.0
469858.0
470126.0
470244.0
469798.0
469958.0
470312.0
469596.0
469280.0
470088.0
468458.0
463682.0
461488.0
463368.0
464702.0
464772.0
464976.0
465130.0
466322.0
466758.0
462994.0
457686.0
454606.0
454228.0
456896.0
460058.0
459116.0
455028.0
452000.0
450404.0
449560.0
451044.0
452936.0
450772.0
447142.0
447600.0
451094.0
455156.0
460334.0
465950.0
470782.0
474864.0
477388.0
477818.0
476982.0
475826.0
475760.0
476198.0
474470.0
472860.0
475408.0
479580.0
482050.0
482026.0
478060.0
473154.0
472790.0
476034.0
479110.0
480480.0
479654.0
477638.0
477242.0
479898.0
482114.0
480044.0
475602.0
472234.0
471472.0
473000.0
474902.0
477550.0
480068.0
479324.0
478628.0
481330.0
484754.0
486932.0
485742.0
482332.0
481596.0
482738.0
486000.0
492592.0
496708.0
498180.0
501200.0
503504.0
503598.0
500688.0
496252.0
495256.0
493548.0
488762.0
488910.0
491370.0
488360.0
485012.0
486938.0
489948.0
489638.0
488830.0
489850.0
489404.0
488882.0
491728.0
494166.0
493532.0
491112.0
489566.0
492580.0
496444.0
496286.0
496110.0
497682.0
499564.0
503578.0
508940.0
513310.0
514672.0
511348.0
508708.0
510868.0
512324.0
511302.0
512132.0
514724.0
517220.0
520042.0
522920.0
524036.0
522836.0
522014.0
522838.0
522988.0
521718.0
519288.0
516738.0
517280.0
519166.0
518256.0
516120.0
513556.0
511238.0
513740.0
519258.0
522066.0
523116.0
524848.0
526518.0
526834.0
526742.0
528582.0
531350.0
534430.0
538932.0
540778.0
538482.0
538070.0
541730.0
546268.0
548190.0
547090.0
547530.0
551192.0
554594.0
554732.0
550610.0
546268.0
545528.0
546088.0
548594.0
553930.0
556042.0
553118.0
549844.0
548414.0
547210.0
543504.0
539300.0
538892.0
540504.0
542546.0
546388.0
548766.0
546976.0
544172.0
542716.0
542694.0
544656.0
547628.0
549696.0
551564.0
553730.0
554118.0
552862.0
551458.0
549384.0
547628.0
546510.0
544056.0
542098.0
542188.0
541874.0
540816.0
539112.0
537898.0
541340.0
546920.0
551234.0
559300.0
568682.0
570990.0
569746.0
569322.0
567560.0
566954.0
569468.0
572412.0
574650.0
574908.0
574264.0
575870.0
577200.0
577014.0
578084.0
579972.0
585258.0
596902.0
610078.0
625184.0
648200.0
676668.0
704430.0
725212.0
731954.0
724476.0
706582.0
682208.0
658246.0
637890.0
620250.0
607286.0
600118.0
596800.0
594296.0
590270.0
586626.0
584836.0
583270.0
584188.0
590540.0
597416.0
597364.0
592542.0
591100.0
591680.0
589396.0
588248.0
590522.0
593212.0
594976.0
595092.0
596384.0
600310.0
602210.0
603050.0
604872.0
604598.0
604134.0
603872.0
601370.0
600856.0
603352.0
605346.0
606596.0
606968.0
607556.0
608584.0
609348.0
613216.0
617832.0
617978.0
617738.0
619172.0
619168.0
618274.0
616924.0
614764.0
612772.0
611872.0
612460.0
613702.0
616742.0
622162.0
625996.0
627870.0
630032.0
631158.0
630524.0
628136.0
625920.0
627412.0
630058.0
631138.0
632844.0
633856.0
632040.0
629950.0
628850.0
626912.0
624340.0
622894.0
622194.0
622832.0
626648.0
632706.0
640032.0
645318.0
643990.0
640362.0
638534.0
636990.0
638704.0
642292.0
642438.0
642992.0
645858.0
648282.0
651476.0
654326.0
654662.0
653590.0
652776.0
653630.0
654236.0
653884.0
654058.0
651122.0
645540.0
641944.0
638172.0
634246.0
632370.0
631254.0
632724.0
635234.0
634306.0
631590.0
627136.0
621784.0
620510.0
622334.0
624868.0
626498.0
624630.0
623496.0
625000.0
625604.0
628678.0
634650.0
638214.0
641902.0
650132.0
662084.0
672364.0
674692.0
673436.0
675126.0
675894.0
674124.0
671832.0
668360.0
666926.0
668278.0
667500.0
666344.0
668764.0
671956.0
672698.0
672068.0
672172.0
672400.0
672254.0
673942.0
677532.0
680982.0
683048.0
682526.0
680782.0
679690.0
678772.0
679492.0
681576.0
680232.0
675938.0
673820.0
673040.0
670358.0
668674.0
669554.0
667794.0
663038.0
659332.0
655060.0
649504.0
645256.0
642786.0
642738.0
643268.0
641916.0
642130.0
644624.0
645642.0
645354.0
645642.0
646792.0
647662.0
649124.0
654022.0
658686.0
658968.0
657558.0
655862.0
655948.0
659258.0
659950.0
657022.0
655566.0
656062.0
656880.0
655786.0
654048.0
656388.0
659430.0
659838.0
661882.0
665310.0
666410.0
664258.0
661114.0
662614.0
668370.0
673874.0
680332.0
686838.0
690248.0
691388.0
689826.0
687786.0
690956.0
698902.0
708354.0
716056.0
719844.0
724802.0
734260.0
744564.0
754582.0
762678.0
767218.0
772404.0
776782.0
775720.0
773862.0
773148.0
770860.0
771258.0
775484.0
778248.0
779818.0
781396.0
780208.0
776872.0
773836.0
769734.0
763474.0
757918.0
755614.0
756080.0
757132.0
756518.0
755498.0
755940.0
754826.0
751922.0
751668.0
753498.0
755098.0
756546.0
757196.0
759786.0
767626.0
776662.0
782974.0
789452.0
798840.0
809410.0
818892.0
826080.0
828604.0
825496.0
819632.0
813442.0
807528.0
803348.0
801884.0
801260.0
799240.0
796678.0
795058.0
794080.0
793372.0
792602.0
792778.0
794664.0
794868.0
793062.0
793986.0
797888.0
801640.0
802458.0
799228.0
796160.0
796144.0
796910.0
796430.0
792712.0
788106.0
789606.0
795876.0
798278.0
793678.0
787056.0
783790.0
781900.0
778050.0
774228.0
770520.0
764914.0
760224.0
759420.0
760406.0
760738.0
759984.0
756804.0
751578.0
746840.0
742466.0
740000.0
740024.0
735526.0
727500.0
726184.0
731074.0
736092.0
739496.0
741388.0
745204.0
751274.0
755592.0
759172.0
763780.0
769290.0
776974.0
785308.0
791876.0
796822.0
800660.0
805380.0
812766.0
820274.0
825096.0
829710.0
834922.0
834344.0
827366.0
821406.0
818082.0
814970.0
810222.0
804482.0
804574.0
809990.0
813830.0
819960.0
828384.0
830948.0
832734.0
839814.0
844928.0
845764.0
849234.0
857034.0
863894.0
866942.0
869736.0
875034.0
878896.0
877396.0
873570.0
870770.0
867322.0
864120.0
863848.0
861680.0
852148.0
839846.0
832360.0
829280.0
825412.0
817972.0
806032.0
793644.0
787382.0
783668.0
778226.0
775402.0
774046.0
772040.0
772864.0
773376.0
771624.0
772212.0
774574.0
778834.0
788398.0
800794.0
811704.0
820390.0
827534.0
831906.0
833116.0
835364.0
838692.0
840108.0
842954.0
846844.0
846666.0
844572.0
844702.0
847652.0
850708.0
848882.0
844090.0
842662.0
843698.0
842372.0
838300.0
835246.0
835182.0
837224.0
841066.0
844848.0
847448.0
851814.0
858376.0
865898.0
874594.0
882448.0
889164.0
896220.0
902690.0
910646.0
922426.0
934782.0
946036.0
958448.0
972730.0
985890.0
993700.0
997290.0
1001188.0
1003726.0
1000752.0
994310.0
987528.0
978764.0
968058.0
960008.0
955484.0
951604.0
949714.0
952020.0
956494.0
961938.0
969826.0
981892.0
999570.0
1019930.0
1037682.0
1055148.0
1078106.0
1107070.0
1143258.0
1189594.0
1246248.0
1315044.0
1395336.0
1480012.0
1566298.0
1653358.0
1734560.0
1806028.0
1865926.0
1912440.0
1955366.0
2007052.0
2068970.0
2146674.0
2251366.0
2379690.0
2514652.0
2638084.0
2734666.0
2793460.0
2803568.0
2756854.0
2661886.0
2536064.0
2388692.0
2230592.0
2078944.0
1939980.0
1809676.0
1691072.0
1592726.0
1515128.0
1451508.0
1398960.0
1356594.0
1318690.0
1282972.0
1253584.0
1231132.0
1213512.0
1198634.0
1183446.0
1169876.0
1160850.0
1154388.0
1151778.0
1155400.0
1161250.0
1164556.0
1164646.0
1165340.0
1168666.0
1170478.0
1170778.0
1172290.0
1173316.0
1175544.0
1178970.0
1178948.0
1179682.0
1184874.0
1189490.0
1194200.0
1203730.0
1218516.0
1236798.0
1256120.0
1277990.0
1305716.0
1337074.0
1368720.0
1400720.0
1435718.0
1476614.0
1523770.0
1576968.0
1635064.0
1697208.0
1767922.0
1849686.0
1935934.0
2016326.0
2081974.0
2130922.0
2167652.0
2198030.0
2230540.0
2273484.0
2334312.0
2421916.0
2536386.0
2668598.0
2808546.0
2938202.0
3035672.0
3090142.0
3095452.0
3045386.0
2945736.0
2814342.0
2667718.0
2515906.0
2367574.0
2232410.0
2114722.0
2010974.0
1919316.0
1841698.0
1775398.0
1716890.0
1667548.0
1625748.0
1586940.0
1550890.0
1518178.0
1487644.0
1460470.0
1438412.0
1417682.0
1393624.0
1370672.0
1354554.0
1343100.0
1335320.0
1332186.0
1330032.0
1326902.0
1325332.0
1329058.0
1340304.0
1354298.0
1365322.0
1377238.0
1396034.0
1419130.0
1439858.0
1456846.0
1473728.0
1492318.0
1510692.0
1527098.0
1542338.0
1556274.0
1568258.0
1581076.0
1593006.0
1597474.0
1595838.0
1592144.0
1587070.0
1583286.0
1580394.0
1574982.0
1565976.0
1554086.0
1544432.0
1537828.0
1527134.0
1513404.0
1501896.0
1491436.0
1481610.0
1474332.0
1471172.0
1469976.0
1467250.0
1469106.0
1478722.0
1484872.0
1483022.0
1481890.0
1485934.0
1491888.0
1499168.0
1509706.0
1519952.0
1529426.0
1543166.0
1556124.0
1561482.0
1562516.0
1562810.0
1564474.0
1566862.0
1566942.0
1567442.0
1570804.0
1578106.0
1592242.0
1610340.0
1629654.0
1651692.0
1678772.0
1717262.0
1767098.0
1822046.0
1884508.0
1955520.0
2031358.0
2113230.0
2200354.0
2288566.0
2373988.0
2452490.0
2525518.0
2596398.0
2664180.0
2730758.0
2800440.0
2873350.0
2951180.0
3038278.0
3131104.0
3226616.0
3332672.0
3450566.0
3575284.0
3710656.0
3857442.0
4014646.0
4189014.0
4380286.0
4584090.0
4802992.0
5040194.0
5297368.0
5572548.0
5867094.0
6191742.0
6549998.0
6940308.0
7366798.0
7827572.0
8317422.0
8836168.0
9380670.0
9944982.0
1.0528864E7
1.1136168E7
1.1761334E7
1.239487E7
1.3043392E7
1.371544E7
1.4409444E7
1.5128478E7
1.5873952E7
1.6642424E7
1.7436334E7
1.8258514E7
1.9112844E7
2.0002988E7
2.092745E7
2.189088E7
2.2896106E7
2.3934674E7
2.5004132E7
2.610599E7
2.723611E7
2.8390462E7
2.9558804E7
3.0726416E7
3.1891032E7
3.3055632E7
3.4213114E7
3.535675E7
3.6491686E7
3.7626276E7
3.8766656E7
3.992033E7
4.109444E7
4.22939E7
4.3522104E7
4.4781378E7
4.6071104E7
4.738427E7
4.8713686E7
5.0057208E7
5.1416194E7
5.279773E7
5.4205594E7
5.56332E7
5.7074436E7
5.8521432E7
5.9962266E7
6.139134E7
6.2803088E7
6.4187076E7
6.553831E7
6.68607E7
6.816216E7
6.9449786E7
7.0732264E7
7.202027E7
7.3321524E7
7.4643378E7
7.5988566E7
7.735185E7
7.873035E7
8.0124218E7
8.1535694E7
8.2966606E7
8.4413808E7
8.5882612E7
8.7380574E7
8.8904118E7
9.0458096E7
9.2054722E7
9.3705102E7
9.5435408E7
9.7280818E7
9.9279472E7
1.01481438E8
1.0394181E8
1.06713782E8
1.09839836E8
1.13346118E8
1.17246144E8
1.21533346E8
1.26186538E8
1.3118268E8
1.3649729E8
1.42109796E8
1.47997474E8
1.5413606E8
1.60510106E8
1.67092266E8
1.73842388E8
1.8072895E8
1.87720456E8
1.94785936E8
2.01903968E8
2.09058536E8
2.16237588E8
2.2342671E8
2.30615482E8
2.37803908E8
2.44993808E8
2.52202388E8
2.59469398E8
2.6685263E8
2.74434434E8
2.82299954E8
2.9051226E8
2.99096974E8
3.08013986E8
3.17163982E8
3.26418562E8
3.35653976E8
3.44790676E8
3.53785544E8
3.62606334E8
3.71215522E8
3.79535268E8
3.87442312E8
3.94794332E8
4.01458714E8
4.0734506E8
4.12411922E8
4.16667618E8
4.20155978E8
4.22914006E8
4.24968386E8
4.26335396E8
4.270133E8
4.27013914E8
4.26367254E8
4.25120332E8
4.23354054E8
4.21151618E8
4.18572824E8
4.15647462E8
4.12366014E8
4.0870453E8
4.04629888E8
4.0010354E8
3.95119348E8
3.89702226E8
3.83895914E8
3.77762546E8
3.71375804E8
3.64835974E8
3.58294464E8
3.52016292E8
3.46450868E8
3.42252882E8
3.4030842E8
3.41686896E8
3.47485714E8
3.5864924E8
3.7570601E8
3.9851377E8
4.2608506E8
4.56465222E8
4.8683668E8
5.13815114E8
5.33890882E8
5.44102948E8
5.4266673E8
5.29378304E8
5.0555737E8
4.73362426E8
4.3525678E8
3.93741566E8
3.50869444E8
3.08250718E8
2.67408678E8
2.29526492E8
1.95287332E8
1.65177694E8
1.39544928E8
1.18537276E8
1.02119884E8
9.0079756E7
8.2132588E7
7.796562E7
7.7224298E7
7.9573736E7
8.4689916E7
9.2257204E7
1.0200123E8
1.13665804E8
1.27032204E8
1.4192118E8
1.58156402E8
1.7558149E8
1.940536E8
2.13437228E8
2.3361907E8
2.54485858E8
2.75932562E8
2.97868462E8
3.20188536E8
3.42779258E8
3.65520622E8
3.8828588E8
4.1095829E8
4.33423656E8
4.55568286E8
4.7728562E8
4.98480172E8
5.19083302E8
5.3905728E8
5.58394102E8
5.77098552E8
5.95165808E8
6.12605902E8
6.29445314E8
6.45687594E8
6.61328214E8
6.7638829E8
6.90892094E8
7.04826852E8
7.18161356E8
7.30892648E8
7.43027522E8
7.5455545E8
7.65472192E8
7.75797766E8
7.85582518E8
7.94880018E8
8.03706654E8
8.12075608E8
8.20025284E8
8.27588908E8
8.34785558E8
8.41620456E8
8.48090662E8
8.54204114E8
8.5997014E8
8.65395314E8
8.70489978E8
8.75257674E8
8.79702416E8
8.8383784E8
8.87675332E8
8.91218912E8
8.94469366E8
8.97430698E8
9.0010834E8
9.02504622E8
9.04625734E8
9.0648049E8
9.08078476E8
9.09435058E8
9.10563026E8
9.11470182E8
9.121666E8
9.12661104E8
9.12956654E8
9.1305208E8
9.12950588E8
9.12660538E8
9.12182088E8
9.11511674E8
9.10655438E8
9.09621304E8
9.08411902E8
9.07032978E8
9.0549478E8
9.03800548E8
9.01947354E8
8.9993708E8
8.97770042E8
8.95441298E8
8.92951584E8
8.9030749E8
8.8751692E8
8.84586646E8
8.81523706E8
8.78342944E8
8.75061112E8
8.71692052E8
8.6825149E8
8.64751518E8
8.61201886E8
8.57610888E8
8.53977844E8
8.50302608E8
8.46585442E8
8.42818746E8
8.38999896E8
8.35128184E8
8.31193162E8
8.27186804E8
8.231081E8
8.1895497E8
8.147251E8
8.10422934E8
8.06058468E8
8.016364E8
7.97161088E8
7.92647416E8
7.8811014E8
7.83555874E8
7.78989348E8
7.74417362E8
7.6984761E8
7.65284528E8
7.60728672E8
7.5617804E8
7.51630592E8
7.4708724E8
7.42546106E8
7.38004694E8
7.33465758E8
7.28928196E8
7.24388958E8
7.19848742E8
7.15306852E8
7.107664E8
7.06232208E8
7.01704124E8
6.97183844E8
6.92673626E8
6.88178246E8
6.83706948E8
6.7926183E8
6.74844006E8
6.70458184E8
6.66105676E8
6.61793314E8
6.57528566E8
6.53311052E8
6.49144054E8
6.4502894E8
6.40959582E8
6.3693227E8
6.3294125E8
6.28977058E8
6.25034732E8
6.21111724E8
6.17204566E8
6.1331316E8
6.0944194E8
6.05591356E8
6.01759068E8
5.9794845E8
5.94159476E8
5.90388962E8
5.86641748E8
5.8291975E8
5.79219588E8
5.75544432E8
5.71900762E8
5.68294002E8
5.64724288E8
5.61184844E8
5.57672326E8
5.54186914E8
5.507267E8
5.47289272E8
5.43872272E8
5.40476644E8
5.37104468E8
5.33752566E8
5.30418438E8
5.27104474E8
5.23811868E8
5.20539086E8
5.17287038E8
5.14059126E8
5.10857318E8
5.07684848E8
5.04544658E8
5.01436828E8
4.9836504E8
4.95327974E8
4.9231677E8
4.89334666E8
4.86387954E8
4.83470338E8
4.80575916E8
4.77702598E8
4.74850248E8
4.72019834E8
4.69205258E8
4.6640351E8
4.6362055E8
4.60859208E8
4.58119796E8
4.5540218E8
4.52705624E8
4.50030508E8
4.4737417E8
4.44737372E8
4.42124558E8
4.39532172E8
4.36958398E8
4.3440917E8
4.31887096E8
4.29392428E8
4.2692351E8
4.24475618E8
4.22050682E8
4.19655442E8
4.1728941E8
4.1494687E8
4.12625108E8
4.10323614E8
4.08043206E8
4.05785624E8
4.0354805E8
4.0132852E8
3.9912965E8
3.96947228E8
3.94776686E8
3.92622386E8
3.90485142E8
3.88362666E8
3.8625594E8
3.8416445E8
3.82088782E8
3.80029202E8
3.77982748E8
3.75950606E8
3.73937734E8
3.71947712E8
3.69979864E8
3.68029864E8
3.66096108E8
3.64178796E8
3.62279188E8
3.60398954E8
3.58532442E8
3.56676546E8
3.54837936E8
3.53018724E8
3.51216524E8
3.49429094E8
3.47654152E8
3.4589676E8
3.441591E8
3.42432874E8
3.40716722E8
3.39017172E8
3.3733572E8
3.35668544E8
3.3401158E8
3.32364772E8
3.30729256E8
3.29103884E8
3.27487912E8
3.25880636E8
3.24282528E8
3.22694986E8
3.21116142E8
3.1954512E8
3.1798396E8
3.16433742E8
3.14893692E8
3.13360598E8
3.11834736E8
3.10319018E8
3.08809914E8
3.07308322E8
3.058225E8
3.043506E8
3.02886814E8
3.0143258E8
2.99989442E8
2.98558762E8
2.97142186E8
2.95739816E8
2.94354138E8
2.92985888E8
2.9163277E8
2.90296178E8
2.88976924E8
2.87671722E8
2.86379648E8
2.8510402E8
2.83846232E8
2.82601464E8
2.81367064E8
2.8014697E8
2.78939794E8
2.77740566E8
2.7655131E8
2.75374032E8
2.74209348E8
2.73059966E8
2.71923072E8
2.70795496E8
2.69680892E8
2.68580944E8
2.67494884E8
2.66423158E8
2.65365476E8
2.64323006E8
2.6329495E8
2.62277454E8
2.61272852E8
2.60285666E8
2.5931337E8
2.5835195E8
2.57402546E8
2.56469454E8
2.5555409E8
2.54652854E8
2.5376299E8
2.52886542E8
2.52026774E8
2.51183444E8
2.5035504E8
2.49544836E8
2.48757502E8
2.47993054E8
2.47250158E8
2.46529216E8
2.45831856E8
2.45159256E8
2.44509438E8
2.43880998E8
2.43275834E8
2.4269237E8
2.42124506E8
2.41568028E8
2.4101953E8
2.40471822E8
2.39917362E8
2.39352546E8
2.3877463E8
2.38181438E8
2.37571086E8
2.36935054E8
2.36265144E8
2.35565054E8
2.34838086E8
2.34079522E8
2.33288564E8
2.32467542E8
2.31617146E8
2.30741468E8
2.29843334E8
2.28921908E8
2.27980022E8
2.2701949E8
2.26039904E8
2.25046162E8
2.24038878E8
2.23012708E8
2.21973168E8
2.20929124E8
2.1987971E8
2.18826504E8
2.17774414E8
2.16721458E8
2.1566832E8
2.1462448E8
2.13595066E8
2.12574986E8
2.11559476E8
2.10551628E8
2.09555466E8
2.08567678E8
2.0758156E8
2.06594626E8
2.05606524E8
2.04615014E8
2.036215E8
2.02631222E8
2.01645038E8
2.0066399E8
1.99692114E8
1.9872734E8
1.97768164E8
1.96820402E8
1.95883508E8
1.94951098E8
1.94024914E8
1.93110282E8
1.92208152E8
1.91320146E8
1.90449888E8
1.8959827E8
1.88765314E8
1.87952552E8
1.87161382E8
1.86394784E8
1.85655302E8
1.84940514E8
1.84245682E8
1.83562774E8
1.82880986E8
1.8219309E8
1.81487092E8
1.80741152E8
1.79938958E8
1.79073644E8
1.78138706E8
1.77130592E8
1.76055604E8
1.74925154E8
1.73745776E8
1.72522624E8
1.71267776E8
1.69994122E8
1.68709306E8
1.67418094E8
1.66125638E8
1.64840778E8
1.63569666E8
1.62310646E8
1.61065176E8
1.59838972E8
1.58631614E8
1.57440638E8
1.56267416E8
1.55110962E8
1.53967532E8
1.52838296E8
1.51726788E8
1.50632648E8
1.49555272E8
1.48494822E8
1.47450404E8
1.46421816E8
1.45408344E8
1.44411492E8
1.43434066E8
1.42473844E8
1.4153349E8
1.40617798E8
1.39718422E8
1.38831882E8
1.37965574E8
1.37116462E8
1.36279468E8
1.3545521E8
1.34640212E8
1.33833178E8
1.33034174E8
1.32240686E8
1.31453852E8
1.30671868E8
1.29892908E8
1.29123998E8
1.28368728E8
1.27626806E8
1.26901084E8
1.26190238E8
1.25492548E8
1.24808102E8
1.2413117E8
1.23459796E8
1.22800844E8
1.22158022E8
1.21532158E8
1.2092745E8
1.20346846E8
1.19789304E8
1.19255656E8
1.18748708E8
1.1826677E8
1.17808688E8
1.17376354E8
1.16961676E8
1.16550082E8
1.161329E8
1.1570223E8
1.15251772E8
1.14775056E8
1.14254506E8
1.13676854E8
1.13044066E8
1.12359106E8
1.11627146E8
1.10858156E8
1.1006397E8
1.09262876E8
1.08467082E8
1.07679962E8
1.06911792E8
1.06169288E8
1.05451828E8
1.0476432E8
1.04106578E8
1.03469954E8
1.02850978E8
1.02253674E8
1.01683154E8
1.01135224E8
1.00601222E8
1.00079728E8
9.9568846E7
9.90671E7
9.857908E7
9.8104758E7
9.7639602E7
9.7181368E7
9.6731332E7
9.6291488E7
9.585693E7
9.5427262E7
9.5012334E7
9.4612796E7
9.422216E7
9.3835314E7
9.3448982E7
9.3071382E7
9.2706636E7
9.2345916E7
9.1992982E7
9.1655552E7
9.1327706E7
9.1006812E7
9.069546E7
9.0392006E7
9.009622E7
8.9812306E7
8.9544772E7
8.9294996E7
8.9063874E7
8.8852186E7
8.8659058E7
8.8487614E7
8.8339742E7
8.8213758E7
8.8116918E7
8.8055548E7
8.8024596E7
8.8022574E7
8.8051612E7
8.8105794E7
8.817341E7
8.8243796E7
8.8307106E7
8.8348574E7
8.8356944E7
8.8334E7
8.8285206E7
8.8221234E7
8.8159488E7
8.8108336E7
8.8068998E7
8.804106E7
8.8016168E7
8.798302E7
8.7929664E7
8.7845966E7
8.7733298E7
8.7594456E7
8.742738E7
8.724085E7
8.705185E7
8.686944E7
8.66966E7
8.6536764E7
8.6391366E7
8.625784E7
8.6133534E7
8.6019818E7
8.5918814E7
8.5828406E7
8.5746898E7
8.5676546E7
8.5616738E7
8.55621E7
8.5507402E7
8.545112E7
8.53971E7
8.5348876E7
8.5307404E7
8.527538E7
8.5256662E7
8.525882E7
8.5285286E7
8.5324148E7
8.537025E7
8.5430048E7
8.5486268E7
8.5486814E7
8.5366356E7
8.5086864E7
8.4642216E7
8.3992564E7
8.3061902E7
8.180979E7
8.0252772E7
7.84546E7
7.6465682E7
7.426764E7
7.1894934E7
6.9526912E7
6.735234E7
6.5447134E7
6.377656E7
6.2256786E7
6.0856296E7
5.9604074E7
5.8510718E7
5.7556878E7
5.6714764E7
5.595756E7
5.527378E7
5.4655962E7
5.4093854E7
5.3583416E7
5.3117892E7
5.269035E7
5.2299318E7
5.1935946E7
5.158522E7
5.1230054E7
5.0851224E7
5.0440658E7
5.0001876E7
4.953992E7
4.9064504E7
4.858924E7
4.8125134E7
4.7677548E7
4.7243486E7
4.6816256E7
4.6388712E7
4.594743E7
4.5477866E7
4.4977522E7
4.4454512E7
4.3916542E7
4.3370376E7
4.2828438E7
4.2301998E7
4.1794304E7
4.1310556E7
4.0854986E7
4.0419666E7
3.9998832E7
3.9597348E7
3.921516E7
3.8845142E7
3.8483326E7
3.8128912E7
3.777817E7
3.7422988E7
3.7057742E7
3.6682886E7
3.630014E7
3.5910048E7
3.5514476E7
3.5119144E7
3.4727924E7
3.4338568E7
3.395313E7
3.3576228E7
3.320468E7
3.2838276E7
3.2481346E7
3.213198E7
3.1789448E7
3.1454288E7
3.1122812E7
3.0796368E7
3.0477998E7
3.016541E7
2.9858982E7
2.9559692E7
2.9264102E7
2.8971322E7
2.868377E7
2.8402536E7
2.8127888E7
2.7858924E7
2.7594134E7
2.73358E7
2.708549E7
2.6837332E7
2.658966E7
2.6351006E7
2.6122826E7
2.5897044E7
2.5670914E7
2.5447468E7
2.5229524E7
2.5017508E7
2.4808706E7
2.4602274E7
2.4401622E7
2.420855E7
2.4019038E7
2.3827926E7
2.363631E7
2.3448076E7
2.3263134E7
2.3079596E7
2.2895618E7
2.2710888E7
2.2527772E7
2.2344844E7
2.2158434E7
2.197191E7
2.1790912E7
2.161429E7
2.1436752E7
2.1257066E7
2.1080068E7
2.0907236E7
2.0733498E7
2.0558742E7
2.0388044E7
2.0221648E7
2.005759E7
1.9895386E7
1.9734578E7
1.9577736E7
1.9427166E7
1.9280116E7
1.9134826E7
1.899123E7
1.8847238E7
1.8703752E7
1.8565514E7
1.8433714E7
1.830303E7
1.8169102E7
1.8036166E7
1.7908702E7
1.7783018E7
1.7654722E7
1.7523196E7
1.738981E7
1.7256666E7
1.712413E7
1.6992612E7
1.6861962E7
1.6731644E7
1.6605698E7
1.6483498E7
1.6357476E7
1.6228814E7
1.6103728E7
1.5983494E7
1.5866094E7
1.5747044E7
1.5627892E7
1.551278E7
1.5395764E7
1.5274862E7
1.5156214E7
1.5039568E7
1.4924262E7
1.4812376E7
1.4703676E7
1.45978E7
1.4492102E7
1.4387858E7
1.429084E7
1.41965E7
1.4100028E7
1.4007072E7
1.3917406E7
1.3824754E7
1.3730194E7
1.3638688E7
1.3549652E7
1.345932E7
1.3370628E7
1.3286562E7
1.3200714E7
1.3111604E7
1.3025722E7
1.294374E7
1.2865036E7
1.2790636E7
1.2716734E7
1.2642618E7
1.2574724E7
1.251447E7
1.2455892E7
1.2397584E7
1.2343482E7
1.2293456E7
1.2248538E7
1.2214968E7
1.2193042E7
1.218014E7
1.2178984E7
1.2190844E7
1.2215334E7
1.2251178E7
1.22907E7
1.232484E7
1.2344096E7
1.2338336E7
1.2307448E7
1.2254448E7
1.2176798E7
1.2082076E7
1.1987794E7
1.1902374E7
1.1827208E7
1.1769538E7
1.1740864E7
1.1747522E7
1.1791096E7
1.1874666E7
1.1999844E7
1.2164862E7
1.2365576E7
1.2589634E7
1.2819242E7
1.3034962E7
1.3209714E7
1.3317724E7
1.334431E7
1.328109E7
1.3131602E7
1.2912362E7
1.2639966E7
1.2331294E7
1.2003972E7
1.1671354E7
1.1347738E7
1.1045414E7
1.0765814E7
1.0507632E7
1.0274634E7
1.0069146E7
9888008.0
9726292.0
9580064.0
9448286.0
9331300.0
9224150.0
9121614.0
9026150.0
8937054.0
8849060.0
8763740.0
8681606.0
8600224.0
8523522.0
8451564.0
8379366.0
8308786.0
8241808.0
8178584.0
8121508.0
8067710.0
8015310.0
7969404.0
7929762.0
7893814.0
7864244.0
7842608.0
7832046.0
7836692.0
7853524.0
7879916.0
7917500.0
7967700.0
8032436.0
8105662.0
8173210.0
8225772.0
8254162.0
8250282.0
8218644.0
8165940.0
8096584.0
8022294.0
7955610.0
7904404.0
7875694.0
7876172.0
7912856.0
7990116.0
8108984.0
8271030.0
8474654.0
8713398.0
8977676.0
9250132.0
9504882.0
9713636.0
9851208.0
9899496.0
9853014.0
9720536.0
9514886.0
9251766.0
8955514.0
8644234.0
8326634.0
8017520.0
7728248.0
7458588.0
7210400.0
6989280.0
6797434.0
6631296.0
6485230.0
6356510.0
6240808.0
6134446.0
6038102.0
5948362.0
5862940.0
5784048.0
5707036.0
5628020.0
5550950.0
5477318.0
5405692.0
5335852.0
5269380.0
5207248.0
5145612.0
5082420.0
5020824.0
4962056.0
4904740.0
4847886.0
4793532.0
4744180.0
4697020.0
4649312.0
4600304.0
4549160.0
4498926.0
4450274.0
4401836.0
4357478.0
4315066.0
4269226.0
4223558.0
4179652.0
4136652.0
4097080.0
4057988.0
4016766.0
3977032.0
3938986.0
3902012.0
3869626.0
3841912.0
3813300.0
3781262.0
3749842.0
3720470.0
3690698.0
3662322.0
3636936.0
3612728.0
3589306.0
3565330.0
3541102.0
3520510.0
3502342.0
3485452.0
3474266.0
3466580.0
3455890.0
3442792.0
3429850.0
3418780.0
3411386.0
3405084.0
3397644.0
3390748.0
3385180.0
3383006.0
3385138.0
3386392.0
3384166.0
3379906.0
3373930.0
3369212.0
3367364.0
3365966.0
3366730.0
3371826.0
3379964.0
3392080.0
3408790.0
3429050.0
3454846.0
3490526.0
3540120.0
3601956.0
3667184.0
3729270.0
3785718.0
3830744.0
3856672.0
3860360.0
3843642.0
3810068.0
3766068.0
3721118.0
3681228.0
3651198.0
3639248.0
3648964.0
3681410.0
3743404.0
3837724.0
3960930.0
4113490.0
4293572.0
4491510.0
4695352.0
4888448.0
5050058.0
5163334.0
5216250.0
5203764.0
5130272.0
5003348.0
4832924.0
4632934.0
4415558.0
4193084.0
3979830.0
3781324.0
3595412.0
3424032.0
3271632.0
3141088.0
3031434.0
2935694.0
2850850.0
2778794.0
2715884.0
2661128.0
2617228.0
2578880.0
2543582.0
2514296.0
2487050.0
2459194.0
2432038.0
2405954.0
2386708.0
2375444.0
2364766.0
2356248.0
2354704.0
2357508.0
2363200.0
2373346.0
2390068.0
2414328.0
2443824.0
2478330.0
2521718.0
2579282.0
2652862.0
2738084.0
2835866.0
2951848.0
3083806.0
3229878.0
3389548.0
3554164.0
3718374.0
3883124.0
4047174.0
4213208.0
4391104.0
4595244.0
4840758.0
5135228.0
5480678.0
5877596.0
6318592.0
6787294.0
7262240.0
7720530.0
8145716.0
8529594.0
8864988.0
9143142.0
9355664.0
9494748.0
9555336.0
9536340.0
9441016.0
9281594.0
9074662.0
8834820.0
8579908.0
8319598.0
8047996.0
7768290.0
7492506.0
7222014.0
6956468.0
6696506.0
6440248.0
6191420.0
5951188.0
5716236.0
5488944.0
5269556.0
5055086.0
4846590.0
4645158.0
4452476.0
4270250.0
4097538.0
3936316.0
3788834.0
3651632.0
3521598.0
3401508.0
3294126.0
3195938.0
3103716.0
3018740.0
2940822.0
2869188.0
2803056.0
2742280.0
2691962.0
2651316.0
2612488.0
2579200.0
2558620.0
2547226.0
2541708.0
2543554.0
2555512.0
2581124.0
2621458.0
2675252.0
2740224.0
2817296.0
2915718.0
3042800.0
3198542.0
3386330.0
3611770.0
3877964.0
4189294.0
4544444.0
4930814.0
5332382.0
5728852.0
6094514.0
6409574.0
6660782.0
6836974.0
6934934.0
6958226.0
6913180.0
6811590.0
6670084.0
6510318.0
6353300.0
6208124.0
6078622.0
5970708.0
5884894.0
5814460.0
5748640.0
5678056.0
5599124.0
5508024.0
5401802.0
5282468.0
5151434.0
5011046.0
4863200.0
4704470.0
4536882.0
4366828.0
4193720.0
4019734.0
3852490.0
3691286.0
3531870.0
3378160.0
3236434.0
3106554.0
2983276.0
2863530.0
2750004.0
2643852.0
2543044.0
2451036.0
2368056.0
2284364.0
2199522.0
2121306.0
2048884.0
1980668.0
1915496.0
1848860.0
1784074.0
1725296.0
1670394.0
1620072.0
1572334.0
1522006.0
1471158.0
1424914.0
1385492.0
1348706.0
1308794.0
1269418.0
1232966.0
1195702.0
1159918.0
1125986.0
1090066.0
1055770.0
1025920.0
997740.0
969486.0
939934.0
911848.0
890126.0
871518.0
849602.0
824686.0
801418.0
781608.0
762844.0
745326.0
732176.0
721120.0
707794.0
694102.0
683422.0
673568.0
660172.0
643178.0
627498.0
616916.0
607556.0
593450.0
577928.0
566550.0
556204.0
545408.0
537164.0
528388.0
518178.0
512298.0
509330.0
503878.0
496292.0
488298.0
480686.0
473050.0
465848.0
462660.0
461398.0
456736.0
450792.0
446028.0
441884.0
439430.0
438578.0
437900.0
434144.0
426994.0
423792.0
423878.0
420148.0
415830.0
411796.0
404562.0
399470.0
397858.0
395898.0
395660.0
395602.0
392806.0
391766.0
393478.0
392820.0
388004.0
381424.0
376900.0
376192.0
375296.0
371536.0
369210.0
368530.0
365544.0
363016.0
361432.0
358064.0
356686.0
356634.0
354578.0
354178.0
355240.0
355874.0
355772.0
351782.0
348606.0
350034.0
348320.0
343398.0
342114.0
344924.0
348370.0
347676.0
343700.0
340586.0
338500.0
339646.0
342682.0
342754.0
342024.0
340498.0
337698.0
337714.0
337748.0
335546.0
333704.0
330928.0
327696.0
324212.0
317888.0
310264.0
303276.0
298510.0
297002.0
297676.0
300844.0
301802.0
297340.0
295678.0
299634.0
304850.0
309010.0
308778.0
306360.0
304932.0
302480.0
301400.0
300984.0
298070.0
297338.0
299382.0
301822.0
303912.0
301478.0
298204.0
298860.0
297722.0
294250.0
290726.0
285990.0
284570.0
287780.0
291102.0
294352.0
297410.0
297932.0
295072.0
291316.0
290756.0
291782.0
291856.0
293670.0
297140.0
300352.0
303748.0
305248.0
302796.0
297470.0
291228.0
287472.0
287654.0
289232.0
291286.0
293438.0
293216.0
291620.0
291376.0
291040.0
289106.0
286050.0
283722.0
284872.0
285972.0
282672.0
279458.0
278494.0
277900.0
279318.0
280258.0
278150.0
277174.0
277504.0
275998.0
274104.0
275176.0
279014.0
280972.0
281008.0
281518.0
277844.0
271456.0
270968.0
275340.0
280100.0
282554.0
279194.0
273294.0
270608.0
271866.0
274870.0
275332.0
272568.0
269576.0
267260.0
266738.0
266500.0
263452.0
261016.0
261534.0
262158.0
262936.0
264834.0
266478.0
268168.0
271566.0
274510.0
272894.0
269700.0
271472.0
276492.0
277966.0
275210.0
274232.0
276100.0
274868.0
271042.0
269086.0
268252.0
268784.0
269690.0
268010.0
267552.0
268808.0
266152.0
262926.0
264338.0
266084.0
265092.0
265638.0
268332.0
267314.0
263476.0
262810.0
263230.0
261920.0
262782.0
267694.0
272592.0
273100.0
272058.0
273470.0
273454.0
271772.0
271668.0
268868.0
263266.0
260266.0
260434.0
263272.0
265022.0
262690.0
262074.0
264232.0
263862.0
260836.0
257514.0
255660.0
253640.0
250398.0
252406.0
259008.0
261636.0
262248.0
265466.0
269038.0
270566.0
268882.0
267354.0
270932.0
275548.0
275372.0
272808.0
271722.0
271790.0
272908.0
274906.0
273630.0
269928.0
269804.0
269166.0
263976.0
260794.0
260306.0
260638.0
264724.0
268608.0
271308.0
277716.0
280248.0
272904.0
265024.0
263304.0
266996.0
272540.0
274478.0
273846.0
274166.0
273164.0
269614.0
264738.0
261244.0
264038.0
269604.0
270332.0
269528.0
270336.0
269544.0
269620.0
271446.0
270408.0
269428.0
272158.0
275174.0
276736.0
275836.0
272502.0
272020.0
275284.0
277786.0
278838.0
279962.0
282018.0
283774.0
283432.0
284008.0
286294.0
286802.0
287600.0
289838.0
290960.0
293342.0
296464.0
297284.0
299538.0
303588.0
306864.0
311668.0
314906.0
313038.0
312042.0
314196.0
316746.0
319878.0
320718.0
318304.0
319734.0
325318.0
327698.0
328468.0
331652.0
331634.0
326312.0
322996.0
324742.0
327870.0
327954.0
323746.0
319732.0
318384.0
316292.0
312334.0
308316.0
305436.0
303958.0
303932.0
306438.0
309356.0
310480.0
312122.0
310718.0
303998.0
300922.0
302120.0
301786.0
303050.0
305648.0
306602.0
308320.0
309770.0
310010.0
311508.0
312822.0
311088.0
307614.0
307916.0
311788.0
312414.0
312546.0
316382.0
318598.0
318194.0
315336.0
308592.0
303470.0
301174.0
299178.0
298556.0
296196.0
291574.0
287126.0
280722.0
275272.0
273758.0
274416.0
279062.0
284320.0
284046.0
279630.0
273194.0
269738.0
271864.0
271498.0
268874.0
271648.0
275624.0
274598.0
270820.0
267260.0
263596.0
260474.0
260858.0
263336.0
264600.0
265848.0
266312.0
264182.0
261022.0
257270.0
254268.0
253192.0
252550.0
254394.0
259404.0
262874.0
263192.0
262502.0
262666.0
261922.0
257376.0
253560.0
253994.0
254576.0
254838.0
255540.0
254244.0
252204.0
250040.0
247208.0
247352.0
250444.0
253284.0
256920.0
259924.0
258476.0
255516.0
254844.0
253870.0
250820.0
248042.0
246508.0
246042.0
247524.0
249612.0
248718.0
244658.0
242454.0
245342.0
248876.0
248372.0
247342.0
249698.0
251780.0
250010.0
246296.0
243282.0
242752.0
244522.0
245612.0
246368.0
247798.0
245318.0
239108.0
236224.0
237036.0
237100.0
236284.0
237284.0
241272.0
245188.0
246084.0
246160.0
246504.0
245176.0
243534.0
243758.0
244018.0
242410.0
240074.0
238128.0
236248.0
233420.0
229698.0
229112.0
232686.0
234056.0
232566.0
231952.0
229642.0
227204.0
228612.0
229000.0
226914.0
226238.0
226184.0
226328.0
227364.0
229122.0
231962.0
233952.0
235416.0
238216.0
239708.0
240198.0
241526.0
240940.0
238194.0
234710.0
232704.0
236604.0
242014.0
241610.0
239666.0
240374.0
241012.0
241960.0
244034.0
244980.0
246416.0
250392.0
252844.0
251568.0
250616.0
253190.0
258142.0
260648.0
258798.0
258538.0
261326.0
261534.0
260068.0
259376.0
257304.0
256194.0
258882.0
261008.0
259130.0
256290.0
255492.0
255368.0
255604.0
257372.0
257582.0
255100.0
254946.0
258212.0
260362.0
259696.0
258632.0
257900.0
256224.0
255698.0
257424.0
257688.0
255854.0
253824.0
251894.0
250354.0
247404.0
243750.0
243130.0
242236.0
239488.0
241054.0
246146.0
249214.0
249398.0
246826.0
243920.0
244844.0
248266.0
250664.0
252956.0
255698.0
254624.0
250336.0
250324.0
254450.0
256948.0
257670.0
256744.0
254436.0
255484.0
259752.0
261984.0
263222.0
267728.0
273848.0
278340.0
281576.0
282572.0
279848.0
276754.0
276196.0
276696.0
275564.0
271576.0
268268.0
269252.0
271252.0
270664.0
268610.0
266464.0
264360.0
262700.0
261750.0
259812.0
256634.0
256396.0
258862.0
257822.0
252424.0
247552.0
246086.0
246666.0
247378.0
248408.0
248706.0
248170.0
248588.0
247056.0
243032.0
241388.0
241168.0
240628.0
242188.0
245334.0
247570.0
245718.0
240434.0
237812.0
237430.0
236784.0
238364.0
240332.0
240606.0
239746.0
236652.0
234132.0
233348.0
232366.0
233756.0
235000.0
232492.0
231220.0
231930.0
232278.0
232744.0
232284.0
234626.0
240798.0
242550.0
240886.0
241874.0
241768.0
239030.0
238420.0
240578.0
242576.0
243042.0
242776.0
243726.0
248942.0
258070.0
264856.0
267566.0
270128.0
271168.0
268144.0
264262.0
262782.0
263632.0
265330.0
266834.0
268178.0
269710.0
271218.0
271468.0
270458.0
269750.0
269084.0
267776.0
266034.0
263794.0
261844.0
260158.0
258484.0
258582.0
259296.0
257612.0
254262.0
250956.0
249184.0
249430.0
248732.0
246090.0
244374.0
244720.0
246662.0
250052.0
253140.0
253610.0
252024.0
249270.0
244076.0
238150.0
235072.0
234514.0
236044.0
239692.0
242846.0
244952.0
247756.0
251920.0
257026.0
260572.0
262314.0
265184.0
267108.0
265820.0
265892.0
267410.0
263644.0
255638.0
250222.0
248044.0
248728.0
253552.0
258882.0
262676.0
265912.0
265782.0
263788.0
264532.0
265196.0
263360.0
260390.0
256242.0
251596.0
247978.0
247992.0
250904.0
250580.0
248842.0
250494.0
251934.0
252630.0
252806.0
249138.0
245396.0
243558.0
241388.0
242260.0
244082.0
240788.0
235226.0
231264.0
229476.0
230106.0
231504.0
231774.0
230244.0
228812.0
228930.0
227104.0
221784.0
216158.0
214122.0
218518.0
225786.0
230890.0
234786.0
236786.0
236030.0
236500.0
238960.0
241000.0
242026.0
242016.0
242280.0
244400.0
248016.0
251868.0
254402.0
254484.0
252910.0
251792.0
250144.0
245532.0
241130.0
240160.0
240840.0
242328.0
243836.0
245204.0
247460.0
247192.0
244878.0
245882.0
247842.0
248116.0
248374.0
247182.0
244286.0
240418.0
235760.0
232678.0
229784.0
226504.0
227840.0
232406.0
234214.0
233230.0
232054.0
230366.0
226022.0
220976.0
219296.0
219344.0
218414.0
217096.0
215630.0
213756.0
212702.0
215690.0
221090.0
222078.0
221478.0
225188.0
227384.0
224564.0
222268.0
223198.0
225678.0
226634.0
225332.0
224946.0
225558.0
223918.0
220866.0
220130.0
221164.0
222832.0
228124.0
232990.0
230776.0
228272.0
230100.0
230440.0
228868.0
227242.0
227622.0
232610.0
235356.0
232618.0
230666.0
228616.0
225290.0
224332.0
223684.0
220384.0
215140.0
211338.0
211840.0
212496.0
211760.0
214560.0
219522.0
222842.0
223692.0
220886.0
218338.0
219804.0
220140.0
218366.0
221128.0
226344.0
226590.0
224626.0
226312.0
229336.0
229184.0
225680.0
222524.0
221982.0
221592.0
220580.0
219772.0
218228.0
218182.0
219568.0
217300.0
213156.0
212832.0
216184.0
217778.0
213256.0
208754.0
211350.0
215882.0
217946.0
218314.0
215700.0
212008.0
209842.0
209202.0
211574.0
215042.0
215738.0
214400.0
213082.0
213496.0
214908.0
214276.0
213626.0
215994.0
218004.0
217076.0
215782.0
215008.0
213394.0
212468.0
212674.0
211868.0
211808.0
214324.0
217458.0
219060.0
215514.0
207822.0
204234.0
206276.0
210126.0
214808.0
216986.0
215016.0
212746.0
211770.0
211136.0
211114.0
213488.0
217686.0
219466.0
220094.0
223544.0
226786.0
229172.0
234088.0
238940.0
241700.0
245422.0
250968.0
255862.0
258042.0
259480.0
262852.0
264480.0
261814.0
259682.0
258484.0
253532.0
248712.0
249550.0
250874.0
248706.0
247708.0
249182.0
249328.0
247718.0
246978.0
248060.0
249190.0
248430.0
245582.0
241734.0
238792.0
237078.0
234882.0
231912.0
229564.0
229766.0
231894.0
231180.0
228758.0
232258.0
240600.0
247290.0
252598.0
257804.0
261804.0
265658.0
269144.0
270572.0
272468.0
277346.0
282292.0
284872.0
286964.0
288794.0
287428.0
283216.0
279338.0
275666.0
271620.0
269348.0
267894.0
264604.0
261534.0
260224.0
258476.0
256744.0
257162.0
258000.0
257596.0
257594.0
256024.0
249820.0
244484.0
243556.0
241518.0
237922.0
236254.0
235580.0
236150.0
238072.0
240590.0
244814.0
248558.0
250658.0
252486.0
251718.0
249778.0
250182.0
251094.0
252004.0
251428.0
248300.0
248426.0
250602.0
247512.0
241516.0
238000.0
238608.0
242522.0
245490.0
244930.0
241286.0
235644.0
230844.0
228810.0
228774.0
229522.0
232412.0
238808.0
243816.0
244458.0
244414.0
243764.0
242720.0
243592.0
242888.0
240956.0
242330.0
242862.0
239258.0
236720.0
238066.0
239770.0
237886.0
233806.0
232202.0
234018.0
236668.0
238542.0
239168.0
236492.0
229280.0
221642.0
217866.0
217962.0
220016.0
220600.0
218962.0
218116.0
218410.0
218802.0
218132.0
215740.0
215448.0
217140.0
214858.0
210086.0
208512.0
210858.0
215152.0
218286.0
219176.0
218926.0
216248.0
211960.0
209830.0
208892.0
207124.0
207252.0
208998.0
207304.0
204000.0
205436.0
209728.0
212226.0
213456.0
214594.0
216538.0
218076.0
215096.0
209984.0
208486.0
209024.0
209320.0
211412.0
215436.0
218694.0
217922.0
211800.0
204388.0
201356.0
202284.0
202224.0
201768.0
206040.0
211996.0
213906.0
215748.0
218732.0
217176.0
213704.0
212190.0
211370.0
214612.0
219862.0
220026.0
220148.0
222314.0
219748.0
216268.0
215470.0
213346.0
212288.0
211976.0
207836.0
204848.0
206648.0
210184.0
215530.0
220532.0
221254.0
220402.0
220480.0
220696.0
222062.0
223900.0
223614.0
221514.0
219436.0
220212.0
224434.0
226226.0
223556.0
221642.0
220414.0
217760.0
216968.0
219112.0
221564.0
222094.0
221350.0
224750.0
232710.0
237352.0
236182.0
233906.0
233952.0
235872.0
236074.0
233846.0
232308.0
230990.0
228174.0
225094.0
222228.0
220324.0
220892.0
221342.0
219228.0
218176.0
221118.0
224686.0
224994.0
223856.0
225378.0
228200.0
228890.0
229026.0
229566.0
229232.0
228790.0
227296.0
225508.0
227028.0
227726.0
223162.0
217962.0
216270.0
218286.0
221542.0
222606.0
221418.0
218464.0
217006.0
221280.0
226040.0
227594.0
231222.0
237528.0
241652.0
240042.0
234776.0
231518.0
229318.0
227776.0
229864.0
231000.0
230036.0
230776.0
231722.0
236444.0
246584.0
252774.0
252874.0
251332.0
249170.0
247904.0
247770.0
248488.0
250086.0
250398.0
249902.0
249886.0
248864.0
245722.0
240394.0
236334.0
236240.0
236292.0
235026.0
235330.0
236934.0
237290.0
236340.0
237846.0
242458.0
245626.0
246008.0
244458.0
242906.0
245606.0
250222.0
251010.0
248440.0
244908.0
242610.0
243916.0
248312.0
252636.0
254032.0
253628.0
253200.0
252286.0
251710.0
250308.0
247524.0
247362.0
248826.0
249766.0
251868.0
253058.0
253930.0
256248.0
255894.0
254640.0
254546.0
250712.0
246582.0
248228.0
252722.0
256912.0
259510.0
260184.0
261192.0
263098.0
264730.0
265634.0
265730.0
264904.0
263562.0
263294.0
262732.0
258632.0
253800.0
252512.0
253088.0
252410.0
250814.0
250230.0
250466.0
250708.0
250508.0
248582.0
248250.0
252886.0
256992.0
257192.0
256046.0
254480.0
254746.0
256796.0
257286.0
258148.0
259742.0
258958.0
257224.0
254794.0
250868.0
248104.0
245716.0
241514.0
238392.0
239186.0
242274.0
244908.0
247342.0
250060.0
250608.0
248988.0
248648.0
249988.0
250746.0
250762.0
251348.0
252378.0
252870.0
252426.0
250788.0
247902.0
244330.0
242214.0
242924.0
243400.0
243272.0
244962.0
243610.0
239064.0
240048.0
243074.0
241272.0
239584.0
238842.0
236894.0
238118.0
242134.0
244596.0
244702.0
242690.0
240954.0
241382.0
241940.0
241310.0
240148.0
240488.0
242388.0
241228.0
236442.0
232620.0
230620.0
230464.0
233506.0
236554.0
235010.0
230476.0
227640.0
226564.0
226176.0
228122.0
229860.0
229192.0
231080.0
235104.0
236506.0
237456.0
237462.0
233808.0
230912.0
229514.0
226980.0
226302.0
227264.0
227368.0
228960.0
232590.0
236826.0
240252.0
240596.0
240202.0
240794.0
239564.0
239422.0
242404.0
242382.0
239540.0
239582.0
240346.0
238000.0
236482.0
240728.0
246850.0
249194.0
250120.0
249924.0
245350.0
241020.0
239582.0
237570.0
237410.0
239216.0
237414.0
234004.0
232826.0
231908.0
230682.0
230404.0
229202.0
224176.0
218540.0
217772.0
217906.0
214358.0
212164.0
213232.0
213042.0
211636.0
212794.0
216136.0
217616.0
218194.0
219874.0
217792.0
213464.0
213462.0
213608.0
211822.0
212034.0
211852.0
212442.0
216064.0
216460.0
214378.0
215924.0
219068.0
221736.0
224466.0
225992.0
226068.0
225626.0
225252.0
223642.0
220522.0
220166.0
221994.0
220462.0
217896.0
219474.0
224048.0
227470.0
225988.0
221546.0
221002.0
224854.0
229158.0
232508.0
232324.0
229790.0
232404.0
239114.0
243160.0
245990.0
248280.0
247724.0
248334.0
251284.0
253886.0
258706.0
264130.0
265196.0
264824.0
265786.0
268178.0
273116.0
275806.0
273070.0
270118.0
267362.0
263386.0
261942.0
261182.0
258384.0
256694.0
255744.0
255848.0
256792.0
250988.0
243188.0
244756.0
246752.0
242158.0
240064.0
241118.0
241782.0
243930.0
245232.0
245942.0
250208.0
255264.0
257978.0
261642.0
268682.0
276024.0
281578.0
287836.0
294980.0
301534.0
308108.0
314320.0
321008.0
327988.0
333428.0
340386.0
346844.0
346954.0
344452.0
339768.0
331928.0
329242.0
329550.0
325604.0
322126.0
320030.0
317260.0
317104.0
318350.0
319258.0
319520.0
316492.0
313938.0
317114.0
322358.0
324056.0
322488.0
322128.0
323954.0
326240.0
330956.0
337904.0
344688.0
353182.0
363512.0
373652.0
383304.0
391624.0
400078.0
409772.0
418646.0
428722.0
440526.0
450182.0
460074.0
472166.0
483552.0
496990.0
513428.0
527650.0
542368.0
563170.0
586308.0
606782.0
626112.0
648802.0
675794.0
703116.0
729612.0
759152.0
794368.0
835270.0
881180.0
933342.0
995246.0
1069664.0
1160978.0
1275376.0
1416522.0
1585730.0
1779018.0
1988816.0
2214386.0
2460682.0
2735946.0
3052482.0
3418766.0
3838278.0
4302740.0
4776394.0
5210214.0
5562954.0
5806246.0
5941226.0
5996646.0
5998886.0
5963906.0
5894692.0
5772108.0
5575126.0
5301588.0
4963042.0
4584740.0
4201440.0
3839748.0
3517648.0
3248160.0
3033156.0
2871290.0
2763746.0
2705796.0
2692770.0
2727220.0
2810222.0
2940712.0
3120296.0
3350444.0
3632500.0
3968490.0
4356230.0
4788906.0
5264524.0
5792318.0
6387034.0
7057740.0
7795700.0
8568406.0
9324784.0
1.000376E7
1.0551486E7
1.0939414E7
1.1163652E7
1.124309E7
1.121119E7
1.1085472E7
1.0857012E7
1.0506876E7
1.001872E7
9394842.0
8663850.0
7868662.0
7057716.0
6277924.0
5564280.0
4935690.0
4399126.0
3957244.0
3605920.0
3332558.0
3126742.0
2979834.0
2882270.0
2832214.0
2830606.0
2871570.0
2948604.0
3060358.0
3205492.0
3378078.0
3575912.0
3807092.0
4081076.0
4400998.0
4760368.0
5140432.0
5510234.0
5827594.0
6057530.0
6191670.0
6239702.0
6222548.0
6166906.0
6083776.0
5961114.0
5772996.0
5497446.0
5134440.0
4699262.0
4218372.0
3731614.0
3270992.0
2852678.0
2487164.0
2178396.0
1925292.0
1720364.0
1551762.0
1415300.0
1306518.0
1216542.0
1142772.0
1081460.0
1026726.0
978628.0
936508.0
899812.0
869860.0
843562.0
818146.0
792746.0
765134.0
735900.0
707588.0
682062.0
660310.0
639708.0
618134.0
597372.0
577092.0
555750.0
534698.0
514086.0
495056.0
481948.0
472022.0
459208.0
446676.0
437912.0
431154.0
425944.0
420312.0
413222.0
406668.0
398616.0
388824.0
381382.0
377342.0
377242.0
379482.0
379202.0
376146.0
371756.0
366426.0
362076.0
358830.0
357470.0
359688.0
360308.0
353548.0
344088.0
339338.0
337456.0
334290.0
331532.0
329692.0
328126.0
328322.0
328338.0
326626.0
324844.0
324022.0
326740.0
331598.0
334322.0
337844.0
341812.0
341718.0
341464.0
342836.0
341804.0
338470.0
333008.0
324842.0
316628.0
310254.0
304104.0
296518.0
291056.0
290718.0
291354.0
290510.0
288866.0
284066.0
276098.0
269492.0
268024.0
270978.0
273534.0
272176.0
267030.0
262568.0
263552.0
265662.0
265094.0
266914.0
269654.0
268248.0
267732.0
269420.0
266982.0
263630.0
265188.0
267152.0
267740.0
270200.0
272046.0
273850.0
276438.0
272204.0
264510.0
262088.0
258648.0
252776.0
250500.0
248940.0
248268.0
249354.0
247304.0
245458.0
246902.0
246872.0
245608.0
245600.0
245910.0
245886.0
246378.0
249470.0
255212.0
262876.0
272372.0
279338.0
280162.0
276582.0
270474.0
263728.0
258348.0
255164.0
254576.0
255324.0
256194.0
256318.0
254302.0
251694.0
250738.0
250830.0
251512.0
253616.0
255978.0
254448.0
250568.0
251238.0
253902.0
253680.0
254736.0
257016.0
256058.0
253476.0
251770.0
250674.0
248804.0
247724.0
251564.0
256626.0
257338.0
255964.0
254050.0
252528.0
253366.0
254058.0
254768.0
257300.0
257056.0
254010.0
254666.0
257436.0
257464.0
258756.0
263714.0
265646.0
262554.0
259924.0
259868.0
260216.0
258576.0
256766.0
258032.0
258980.0
257972.0
258610.0
260118.0
263104.0
269688.0
274662.0
273936.0
270174.0
268512.0
270610.0
271764.0
271910.0
273494.0
271322.0
265516.0
260922.0
256922.0
256084.0
257946.0
254964.0
248984.0
246356.0
246666.0
248986.0
253870.0
259386.0
260278.0
255758.0
254148.0
259126.0
264904.0
269152.0
274408.0
279302.0
279720.0
278420.0
281520.0
286098.0
286872.0
285600.0
285324.0
286562.0
286812.0
285038.0
284702.0
285374.0
286120.0
288734.0
288236.0
283174.0
280722.0
280762.0
280762.0
282218.0
283500.0
285058.0
288878.0
292102.0
292692.0
289596.0
283790.0
283480.0
291292.0
297072.0
296694.0
298394.0
304072.0
306262.0
304338.0
303506.0
304560.0
307242.0
311212.0
313582.0
313616.0
311790.0
308004.0
306878.0
312604.0
320664.0
325414.0
327170.0
327722.0
326802.0
322798.0
316936.0
314232.0
314792.0
313726.0
310772.0
308150.0
306448.0
305596.0
303320.0
299554.0
297114.0
295882.0
296494.0
298126.0
296802.0
297178.0
303396.0
307872.0
310002.0
317390.0
327994.0
335494.0
339286.0
343328.0
353026.0
366852.0
374990.0
373938.0
371760.0
373020.0
373610.0
372114.0
368786.0
362574.0
357638.0
354574.0
346824.0
335776.0
326846.0
320648.0
318124.0
317388.0
315748.0
316104.0
317858.0
317320.0
314594.0
308718.0
301194.0
297994.0
299096.0
300454.0
301334.0
302822.0
306174.0
309590.0
308912.0
305160.0
302460.0
300912.0
299326.0
299070.0
300058.0
299336.0
297846.0
300034.0
305488.0
310190.0
312226.0
313198.0
317590.0
325634.0
332134.0
335866.0
337458.0
335804.0
334152.0
335300.0
336332.0
335960.0
335858.0
337264.0
340568.0
343530.0
344242.0
346262.0
353210.0
361746.0
368412.0
375670.0
383100.0
387878.0
395002.0
409588.0
429120.0
449078.0
465158.0
478652.0
496768.0
519458.0
542714.0
569214.0
600236.0
631980.0
665216.0
704786.0
751196.0
803050.0
860116.0
916676.0
966672.0
1011736.0
1052946.0
1091802.0
1134724.0
1185682.0
1248326.0
1324870.0
1411302.0
1504170.0
1593848.0
1664908.0
1712094.0
1729802.0
1710786.0
1662842.0
1595080.0
1511104.0
1420700.0
1331986.0
1247940.0
1173386.0
1113204.0
1067978.0
1032078.0
1002644.0
984082.0
977558.0
983450.0
1002862.0
1028342.0
1052340.0
1075412.0
1100290.0
1128914.0
1160074.0
1192978.0
1231788.0
1279384.0
1336000.0
1399462.0
1462222.0
1518928.0
1568180.0
1602418.0
1612136.0
1598226.0
1566492.0
1516952.0
1451102.0
1377820.0
1303428.0
1230082.0
1161318.0
1098848.0
1042530.0
993356.0
950576.0
911950.0
878602.0
853762.0
835964.0
820102.0
805358.0
794760.0
789676.0
787372.0
784296.0
782842.0
787086.0
797192.0
814680.0
839424.0
866924.0
895824.0
925316.0
953324.0
981912.0
1012922.0
1045400.0
1079170.0
1115068.0
1155222.0
1201516.0
1253212.0
1306512.0
1357130.0
1407498.0
1463614.0
1527478.0
1603120.0
1696544.0
1807864.0
1934230.0
2071556.0
2210940.0
2340254.0
2448646.0
2529202.0
2579938.0
2607160.0
2622240.0
2631566.0
2642220.0
2665900.0
2703880.0
2746370.0
2782738.0
2801248.0
2794086.0
2759994.0
2698884.0
2615868.0
2521050.0
2422240.0
2326924.0
2241018.0
2165230.0
2101126.0
2052836.0
2022172.0
2008260.0
2011442.0
2036322.0
2085008.0
2152814.0
2236900.0
2331442.0
2419712.0
2490128.0
2541934.0
2573784.0
2585028.0
2578816.0
2563576.0
2551936.0
2549770.0
2557650.0
2573296.0
2584140.0
2577450.0
2547150.0
2488094.0
2400704.0
2288978.0
2159380.0
2022416.0
1881622.0
1743132.0
1620734.0
1512670.0
1411904.0
1322456.0
1244832.0
1178852.0
1125912.0
1079924.0
1038148.0
1004266.0
980340.0
964854.0
952262.0
942260.0
937830.0
934578.0
932178.0
936124.0
946154.0
961600.0
983230.0
1008976.0
1036258.0
1062830.0
1088562.0
1115570.0
1145024.0
1175396.0
1204554.0
1236758.0
1275748.0
1315080.0
1351768.0
1389232.0
1425318.0
1458880.0
1494486.0
1536830.0
1590520.0
1657932.0
1738104.0
1828224.0
1922580.0
2013660.0
2092456.0
2148520.0
2172682.0
2161594.0
2120952.0
2058602.0
1981556.0
1901048.0
1823628.0
1748386.0
1680282.0
1626126.0
1583868.0
1549010.0
1520798.0
1498134.0
1479900.0
1471664.0
1476112.0
1483170.0
1489336.0
1501446.0
1514236.0
1519872.0
1526564.0
1545106.0
1578302.0
1626874.0
1691912.0
1773608.0
1869208.0
1968794.0
2054868.0
2111434.0
2131360.0
2113336.0
2059030.0
1972204.0
1858738.0
1730606.0
1603362.0
1486598.0
1380178.0
1281156.0
1191432.0
1113400.0
1047196.0
994490.0
953528.0
920744.0
895854.0
873782.0
849794.0
828360.0
811146.0
792760.0
769882.0
745266.0
723116.0
701588.0
680330.0
664910.0
654094.0
644044.0
636070.0
628574.0
619246.0
609206.0
600476.0
595166.0
590906.0
584464.0
577164.0
569708.0
564040.0
562766.0
563936.0
566392.0
568746.0
567860.0
566042.0
566542.0
567572.0
565780.0
560762.0
557636.0
559974.0
564880.0
568786.0
569656.0
569728.0
572990.0
575834.0
574198.0
570796.0
568718.0
569344.0
570308.0
568652.0
568096.0
570528.0
572612.0
573762.0
574326.0
574904.0
576006.0
574364.0
569718.0
565626.0
561844.0
557246.0
552304.0
548100.0
546472.0
545868.0
543644.0
540328.0
535994.0
532168.0
532316.0
535376.0
538682.0
542294.0
546674.0
551764.0
556080.0
557540.0
555600.0
551610.0
548692.0
545492.0
536888.0
525936.0
517854.0
510348.0
502310.0
495496.0
491192.0
490328.0
488600.0
483888.0
481312.0
480024.0
476348.0
472588.0
469122.0
464820.0
460752.0
456926.0
454134.0
453214.0
453278.0
454048.0
454502.0
452784.0
447938.0
441804.0
439152.0
440324.0
442310.0
445144.0
446650.0
446162.0
449334.0
455634.0
460940.0
466852.0
471084.0
470982.0
472274.0
475122.0
474344.0
474904.0
481478.0
486738.0
485032.0
479170.0
472184.0
465532.0
460672.0
457772.0
455554.0
452572.0
449864.0
451474.0
459584.0
469774.0
475818.0
479568.0
484652.0
485878.0
480688.0
474726.0
469430.0
463120.0
456458.0
450514.0
447466.0
445996.0
442576.0
439466.0
438328.0
438442.0
441920.0
447624.0
452586.0
457098.0
459742.0
458612.0
454264.0
448012.0
440918.0
433548.0
430190.0
433316.0
435488.0
434426.0
436174.0
438942.0
440194.0
442614.0
444966.0
446862.0
449476.0
448988.0
443932.0
438654.0
437212.0
439140.0
440210.0
439392.0
437474.0
433440.0
431110.0
433648.0
436996.0
439684.0
442480.0
445104.0
449180.0
451948.0
451872.0
454724.0
458070.0
456006.0
452702.0
450634.0
449076.0
449802.0
450418.0
449470.0
450468.0
453244.0
453826.0
450222.0
446236.0
446200.0
446818.0
445762.0
444890.0
443558.0
444388.0
449684.0
454524.0
458062.0
463148.0
467890.0
469798.0
467744.0
464004.0
462898.0
462392.0
459850.0
457894.0
457242.0
457516.0
460224.0
464904.0
470058.0
475504.0
480336.0
482982.0
485054.0
491024.0
501368.0
510534.0
514250.0
515882.0
520474.0
525782.0
529358.0
533438.0
535314.0
532420.0
530354.0
531006.0
530768.0
529946.0
529888.0
530516.0
533068.0
537540.0
540030.0
539112.0
541150.0
548600.0
553912.0
554542.0
555548.0
559214.0
564848.0
570420.0
575062.0
579174.0
579806.0
576816.0
574576.0
574640.0
578830.0
586764.0
593790.0
601330.0
610406.0
615292.0
614696.0
610752.0
606960.0
607646.0
608078.0
606224.0
609640.0
614280.0
612936.0
612764.0
617704.0
623294.0
627958.0
630686.0
631302.0
631628.0
632796.0
635340.0
637000.0
637172.0
639430.0
642392.0
642720.0
641132.0
637544.0
632904.0
629978.0
630014.0
634148.0
641596.0
650862.0
661510.0
670238.0
675746.0
679072.0
676432.0
667198.0
657570.0
649646.0
641658.0
634964.0
631080.0
627198.0
622482.0
621504.0
624652.0
628692.0
634216.0
640794.0
646552.0
650604.0
651024.0
649492.0
648640.0
646420.0
642786.0
639910.0
638198.0
637618.0
637282.0
637880.0
640470.0
643050.0
644180.0
642650.0
639760.0
640716.0
643576.0
643012.0
641914.0
643556.0
646876.0
651036.0
654892.0
657454.0
659892.0
664458.0
671352.0
680242.0
693314.0
710068.0
726758.0
741426.0
752170.0
757746.0
757882.0
753394.0
749106.0
746260.0
742714.0
740490.0
738216.0
735176.0
736048.0
737510.0
736632.0
739078.0
743918.0
747368.0
752876.0
763942.0
778248.0
790954.0
803000.0
815724.0
822878.0
824070.0
825736.0
827718.0
828030.0
827920.0
829216.0
833138.0
840036.0
852768.0
871460.0
890430.0
910806.0
939134.0
974748.0
1010624.0
1039500.0
1057614.0
1065802.0
1069860.0
1076626.0
1084972.0
1091648.0
1100164.0
1113278.0
1129582.0
1147882.0
1170346.0
1200446.0
1234702.0
1268966.0
1307298.0
1352308.0
1402774.0
1459890.0
1525226.0
1596570.0
1670190.0
1750874.0
1844948.0
1945444.0
2046600.0
2152278.0
2264438.0
2381772.0
2497430.0
2607524.0
2719896.0
2835008.0
2948326.0
3066144.0
3192616.0
3326710.0
3468990.0
3622152.0
3794120.0
3987150.0
4197546.0
4427290.0
4671434.0
4917024.0
5157068.0
5385638.0
5595090.0
5778350.0
5930578.0
6052808.0
6146832.0
6217624.0
6277022.0
6330938.0
6378722.0
6424554.0
6477520.0
6544160.0
6624836.0
6720254.0
6828544.0
6936372.0
7032608.0
7113716.0
7170044.0
7192104.0
7180160.0
7136458.0
7063640.0
6968866.0
6858036.0
6732928.0
6599782.0
6465758.0
6330506.0
6196666.0
6069932.0
5950518.0
5843288.0
5753916.0
5678728.0
5618222.0
5579350.0
5565068.0
5575306.0
5609854.0
5669836.0
5754010.0
5855626.0
5966996.0
6078832.0
6181110.0
6265810.0
6323126.0
6345384.0
6331872.0
6286434.0
6215666.0
6125930.0
6023446.0
5911482.0
5790388.0
5669054.0
5556570.0
5452096.0
5356636.0
5268634.0
5182900.0
5102726.0
5029074.0
4958474.0
4890578.0
4820428.0
4742922.0
4656200.0
4561362.0
4469072.0
4381966.0
4291612.0
4202962.0
4123204.0
4049092.0
3982026.0
3925856.0
3879126.0
3839178.0
3804998.0
3778624.0
3760644.0
3748794.0
3744448.0
3751324.0
3771110.0
3803180.0
3845868.0
3900338.0
3969672.0
4054036.0
4152408.0
4263992.0
4383146.0
4503874.0
4629036.0
4760086.0
4892018.0
5026022.0
5164728.0
5309564.0
5471268.0
5657802.0
5869420.0
6112396.0
6392654.0
6710614.0
7067616.0
7464430.0
7897236.0
8351708.0
8810352.0
9264734.0
9701800.0
1.01019E7
1.0457038E7
1.0767942E7
1.1037124E7
1.1270648E7
1.147909E7
1.167819E7
1.187726E7
1.207575E7
1.2273334E7
1.2461148E7
1.2619012E7
1.2732358E7
1.279361E7
1.2796902E7
1.2741194E7
1.2630968E7
1.2476486E7
1.2293898E7
1.2102264E7
1.1919258E7
1.1758034E7
1.162649E7
1.1525672E7
1.144983E7
1.1387436E7
1.132367E7
1.1249566E7
1.1160332E7
1.1048382E7
1.09156E7
1.0775776E7
1.064105E7
1.0523636E7
1.043228E7
1.0365226E7
1.0324794E7
1.0316984E7
1.0339408E7
1.0392462E7
1.0477654E7
1.0584646E7
1.0703126E7
1.082338E7
1.0924142E7
1.098306E7
1.0982758E7
1.0909616E7
1.0760884E7
1.0540508E7
1.0258502E7
9934120.0
9584984.0
9229338.0
8885162.0
8557058.0
8250898.0
7976066.0
7726502.0
7496916.0
7291938.0
7109566.0
6944618.0
6793488.0
6653532.0
6525208.0
6406384.0
6297888.0
6204234.0
6119922.0
6039302.0
5965540.0
5898886.0
5837466.0
5782752.0
5737952.0
5707382.0
5694078.0
5699216.0
5722404.0
5762052.0
5818412.0
5894256.0
5994106.0
6116838.0
6251840.0
6393688.0
6543276.0
6693404.0
6835380.0
6967724.0
7086336.0
7177066.0
7223372.0
7219474.0
7168110.0
7070810.0
6933254.0
6770544.0
6600638.0
6438548.0
6297156.0
6188388.0
6117246.0
6079534.0
6065410.0
6057624.0
6038962.0
6001076.0
5935018.0
5828800.0
5676706.0
5483706.0
5267004.0
5045954.0
4830326.0
4626876.0
4446614.0
4300618.0
4193922.0
4125958.0
4096190.0
4103816.0
4145900.0
4217284.0
4308002.0
4406720.0
4506686.0
4607808.0
4713822.0
4823524.0
4935048.0
5054260.0
5185124.0
5327538.0
5482940.0
5649062.0
5820084.0
5990220.0
6153304.0
6302644.0
6430980.0
6534636.0
6610492.0
6656112.0
6679644.0
6684906.0
6666340.0
6629790.0
6579020.0
6509136.0
6425584.0
6332796.0
6235992.0
6150286.0
6077240.0
6012176.0
5957078.0
5903004.0
5842104.0
5777172.0
5707840.0
5638530.0
5577300.0
5526302.0
5490074.0
5469300.0
5453290.0
5431756.0
5400296.0
5358560.0
5309698.0
5259614.0
5213830.0
5174662.0
5145316.0
5127746.0
5120266.0
5128060.0
5159536.0
5215810.0
5299154.0
5414236.0
5557162.0
5717502.0
5887574.0
6061936.0
6227982.0
6365960.0
6458984.0
6494796.0
6465658.0
6373322.0
6228482.0
6043030.0
5824382.0
5580836.0
5325826.0
5071914.0
4830454.0
4613200.0
4429406.0
4285174.0
4178292.0
4100400.0
4046024.0
4005730.0
3965094.0
3915276.0
3854326.0
3789342.0
3729720.0
3675528.0
3626250.0
3581776.0
3536164.0
3487440.0
3433956.0
3369442.0
3296302.0
3220846.0
3141948.0
3060936.0
2986942.0
2926672.0
2878134.0
2838402.0
2811022.0
2797812.0
2793734.0
2796438.0
2809324.0
2832990.0
2863744.0
2900698.0
2944350.0
2992326.0
3044698.0
3102472.0
3161618.0
3218684.0
3273198.0
3324472.0
3371530.0
3409360.0
3429806.0
3428858.0
3408088.0
3374220.0
3337154.0
3306196.0
3289682.0
3292880.0
3316290.0
3358974.0
3419700.0
3494616.0
3578508.0
3668340.0
3760644.0
3852178.0
3947044.0
4048504.0
4152882.0
4262478.0
4382802.0
4513032.0
4651214.0
4790570.0
4919472.0
5031580.0
5121956.0
5185310.0
5219698.0
5226816.0
5216954.0
5200614.0
5180174.0
5161842.0
5150918.0
5141178.0
5128014.0
5110530.0
5082618.0
5041544.0
4993456.0
4942976.0
4889060.0
4832026.0
4773514.0
4713568.0
4655946.0
4604068.0
4554284.0
4505390.0
4460586.0
4421742.0
4394394.0
4383856.0
4387682.0
4403236.0
4429488.0
4461254.0
4491698.0
4514176.0
4521692.0
4509614.0
4475604.0
4417892.0
4335762.0
4230852.0
4109504.0
3979710.0
3845952.0
3714386.0
3591874.0
3477408.0
3372214.0
3284988.0
3216786.0
3162312.0
3119260.0
3086842.0
3068470.0
3066362.0
3074914.0
3093538.0
3128746.0
3181954.0
3250856.0
3334880.0
3435808.0
3557456.0
3702940.0
3873462.0
4068382.0
4284588.0
4518450.0
4769694.0
5040180.0
5326662.0
5621280.0
5918148.0
6213764.0
6505518.0
6787866.0
7050638.0
7284564.0
7480876.0
7636168.0
7759898.0
7862896.0
7954922.0
8051444.0
8164840.0
8302406.0
8465242.0
8646688.0
8847070.0
9068692.0
9304270.0
9547962.0
9792052.0
1.0021924E7
1.02228E7
1.0375994E7
1.0467222E7
1.0492608E7
1.0447534E7
1.0331634E7
1.0149932E7
9907478.0
9617598.0
9295190.0
8951658.0
8602912.0
8260542.0
7931172.0
7624212.0
7342374.0
7084074.0
6853026.0
6649086.0
6464222.0
6293068.0
6134204.0
5980952.0
5826938.0
5676742.0
5534936.0
5399536.0
5270022.0
5144980.0
5023478.0
4910124.0
4807840.0
4716200.0
4635238.0
4565170.0
4505104.0
4451202.0
4403340.0
4367410.0
4344612.0
4332176.0
4327836.0
4330244.0
4344218.0
4373064.0
4413180.0
4464580.0
4526154.0
4592362.0
4663952.0
4741080.0
4819356.0
4902036.0
4995264.0
5098968.0
5212592.0
5337280.0
5473018.0
5618772.0
5772450.0
5933176.0
6106682.0
6303802.0
6530756.0
6788540.0
7083242.0
7424020.0
7811234.0
8236232.0
8686158.0
9146234.0
9604892.0
1.0054114E7
1.0484732E7
1.0886162E7
1.1250794E7
1.1580134E7
1.1880234E7
1.2151058E7
1.2393798E7
1.2615472E7
1.2816066E7
1.2992712E7
1.3149168E7
1.3285924E7
1.3398604E7
1.3483636E7
1.3536332E7
1.3557244E7
1.355604E7
1.3543458E7
1.353167E7
1.3534354E7
1.3554104E7
1.3580678E7
1.3602926E7
1.361056E7
1.3590754E7
1.353149E7
1.3424802E7
1.3272594E7
1.308963E7
1.2895562E7
1.2713384E7
1.2564074E7
1.2451638E7
1.2374582E7
1.2338664E7
1.2340156E7
1.2364824E7
1.240143E7
1.2439916E7
1.2470974E7
1.2485724E7
1.2474576E7
1.2432718E7
1.2357384E7
1.2246706E7
1.2103282E7
1.1929496E7
1.1731316E7
1.1521988E7
1.1310896E7
1.1101998E7
1.0901676E7
1.0721424E7
1.057275E7
1.0458464E7
1.0379124E7
1.0337766E7
1.0328058E7
1.0339846E7
1.0366842E7
1.0394366E7
1.0405404E7
1.0392764E7
1.035076E7
1.0276116E7
1.0173178E7
1.0047988E7
9908020.0
9761478.0
9613566.0
9467682.0
9324776.0
9187616.0
9061998.0
8945428.0
8832792.0
8727968.0
8632918.0
8544634.0
8463396.0
8389232.0
8320412.0
8254718.0
8190900.0
8133982.0
8086886.0
8045600.0
8011720.0
7987284.0
7965302.0
7942348.0
7919232.0
7888676.0
7842146.0
7780880.0
7711240.0
7639696.0
7575212.0
7526286.0
7494506.0
7477142.0
7473090.0
7482568.0
7501840.0
7523982.0
7547570.0
7574238.0
7601242.0
7626688.0
7648726.0
7659394.0
7652006.0
7624102.0
7568946.0
7476798.0
7347528.0
7189498.0
7003220.0
6787148.0
6553296.0
6315772.0
6082760.0
5861660.0
5657164.0
5476092.0
5325964.0
5206938.0
5118012.0
5055464.0
5014174.0
4997942.0
5009046.0
5045320.0
5104950.0
5179470.0
5266288.0
5369994.0
5483400.0
5600018.0
5721510.0
5846798.0
5977586.0
6115162.0
6258370.0
6410824.0
6569594.0
6727754.0
6887116.0
7046200.0
7197844.0
7339272.0
7466440.0
7569262.0
7635876.0
7655186.0
7618496.0
7523952.0
7375380.0
7175170.0
6930894.0
6659884.0
6376236.0
6091128.0
5816472.0
5556992.0
5316944.0
5102240.0
4909940.0
4736454.0
4584596.0
4455056.0
4344290.0
4248910.0
4168556.0
4101654.0
4043242.0
3996322.0
3969510.0
3960966.0
3964792.0
3983140.0
4019866.0
4074904.0
4146376.0
4232224.0
4330882.0
4439356.0
4552526.0
4666286.0
4778304.0
4889022.0
5003806.0
5130006.0
5272682.0
5429930.0
5592106.0
5751926.0
5904938.0
6039238.0
6139314.0
6191982.0
6188436.0
6130940.0
6027000.0
5881812.0
5702952.0
5500686.0
5288736.0
5080726.0
4880838.0
4691902.0
4519520.0
4364326.0
4227962.0
4113932.0
4021786.0
3951716.0
3905434.0
3883658.0
3882384.0
3895070.0
3923388.0
3965942.0
4012690.0
4065726.0
4130010.0
4200038.0
4277280.0
4364978.0
4457276.0
4551096.0
4642530.0
4723258.0
4791874.0
4850178.0
4897576.0
4938406.0
4979370.0
5019964.0
5058940.0
5100648.0
5143588.0
5180494.0
5210620.0
5235154.0
5253232.0
5267356.0
5283054.0
5309226.0
5353824.0
5417488.0
5500548.0
5607272.0
5740142.0
5894790.0
6062892.0
6243694.0
6440110.0
6647444.0
6862396.0
7085772.0
7314900.0
7547478.0
7779100.0
7999122.0
8194720.0
8349562.0
8450702.0
8497724.0
8495234.0
8450134.0
8374722.0
8283326.0
8193356.0
8123982.0
8088802.0
8094134.0
8138620.0
8217808.0
8333054.0
8482154.0
8648448.0
8817672.0
8986840.0
9145280.0
9276676.0
9379082.0
9455332.0
9499512.0
9509214.0
9490908.0
9452516.0
9404842.0
9360936.0
9326064.0
9298438.0
9281560.0
9283656.0
9306778.0
9349074.0
9411860.0
9496780.0
9602664.0
9726706.0
9866320.0
1.0017418E7
1.0169158E7
1.0306664E7
1.041654E7
1.0485282E7
1.050307E7
1.0467244E7
1.0375612E7
1.0229512E7
1.0040648E7
9821156.0
9579264.0
9328738.0
9084000.0
8850162.0
8632164.0
8440056.0
8277122.0
8139572.0
8028788.0
7950816.0
7907852.0
7898784.0
7923890.0
7980884.0
8059596.0
8148962.0
8241968.0
8330064.0
8403596.0
8454260.0
8476660.0
8476794.0
8467834.0
8456852.0
8448148.0
8446826.0
8452944.0
8460442.0
8461398.0
8454096.0
8442478.0
8427470.0
8412094.0
8404434.0
8408818.0
8426066.0
8455158.0
8494528.0
8544176.0
8597654.0
8645642.0
8684802.0
8711976.0
8730146.0
8750608.0
8778870.0
8821402.0
8888428.0
8980756.0
9096938.0
9238226.0
9403258.0
9593100.0
9811292.0
1.006271E7
1.0352138E7
1.067609E7
1.102841E7
1.1407052E7
1.1811986E7
1.2248808E7
1.2723836E7
1.3234722E7
1.376578E7
1.4281122E7
1.4734984E7
1.5089446E7
1.5321612E7
1.5435026E7
1.5456066E7
1.5414056E7
1.5332812E7
1.5221806E7
1.507455E7
1.488334E7
1.4647644E7
1.438031E7
1.4106444E7
1.384984E7
1.3630348E7
1.3461488E7
1.334597E7
1.3283224E7
1.3268302E7
1.3289634E7
1.3339228E7
1.3413322E7
1.3508596E7
1.3624942E7
1.3768446E7
1.3952872E7
1.4192008E7
1.4492936E7
1.4859562E7
1.528939E7
1.5769472E7
1.6283218E7
1.6816792E7
1.7363236E7
1.7925654E7
1.8513744E7
1.9133318E7
1.9779506E7
2.0439222E7
2.108998E7
2.170415E7
2.2266434E7
2.277217E7
2.3212854E7
2.357516E7
2.3838144E7
2.3976786E7
2.3975694E7
2.3828696E7
2.3536936E7
2.310715E7
2.2542908E7
2.185127E7
2.1049322E7
2.0159012E7
1.9214332E7
1.8265214E7
1.7364814E7
1.6554458E7
1.5854836E7
1.5275038E7
1.4816524E7
1.4458958E7
1.416923E7
1.392188E7
1.3698118E7
1.348603E7
1.3283712E7
1.309813E7
1.2944624E7
1.2834822E7
1.277218E7
1.276246E7
1.2808744E7
1.2906796E7
1.3052986E7
1.3245182E7
1.3484996E7
1.3782022E7
1.4151452E7
1.4605718E7
1.5138298E7
1.5721918E7
1.631975E7
1.6888548E7
1.7391878E7
1.7806342E7
1.8110312E7
1.8295016E7
1.8364034E7
1.830994E7
1.8125644E7
1.781623E7
1.7392896E7
1.6884852E7
1.6332874E7
1.5772986E7
1.5242092E7
1.4765508E7
1.4347582E7
1.3988016E7
1.3681454E7
1.3417044E7
1.3188028E7
1.2986124E7
1.2803608E7
1.264333E7
1.251374E7
1.2424628E7
1.2391676E7
1.2437376E7
1.2583654E7
1.285097E7
1.3266124E7
1.38525E7
1.4612556E7
1.5518422E7
1.649495E7
1.7419828E7
1.8162244E7
1.863546E7
1.8836558E7
1.8833254E7
1.8705486E7
1.8511678E7
1.8286946E7
1.804341E7
1.7774982E7
1.746793E7
1.7113516E7
1.671388E7
1.6279636E7
1.583154E7
1.5397806E7
1.5004908E7
1.4672428E7
1.4409798E7
1.4216924E7
1.4083802E7
1.3991392E7
1.392126E7
1.3851726E7
1.3753928E7
1.3609118E7
1.34107E7
1.3157376E7
1.2858548E7
1.2527098E7
1.2175592E7
1.1823518E7
1.149008E7
1.1192412E7
1.0950106E7
1.078109E7
1.0704754E7
1.0738544E7
1.0886976E7
1.1149594E7
1.1524246E7
1.1992694E7
1.2517006E7
1.3046772E7
1.352696E7
1.3909162E7
1.4157646E7
1.4249024E7
1.417936E7
1.3969532E7
1.3652838E7
1.3263856E7
1.2839702E7
1.241752E7
1.2032576E7
1.171798E7
1.149654E7
1.1382158E7
1.1390322E7
1.153523E7
1.1822504E7
1.2247862E7
1.2794092E7
1.3426912E7
1.4093586E7
1.4728922E7
1.5272732E7
1.568517E7
1.5947444E7
1.6061528E7
1.6052378E7
1.5956462E7
1.5810164E7
1.565081E7
1.5510182E7
1.5408478E7
1.5362902E7
1.5391028E7
1.5507528E7
1.572501E7
1.6055908E7
1.6508686E7
1.7077086E7
1.774347E7
1.8487636E7
1.927461E7
2.005732E7
2.0795636E7
2.1453082E7
2.1998458E7
2.2411706E7
2.2678722E7
2.2801574E7
2.2791216E7
2.2649286E7
2.2391158E7
2.2046802E7
2.1633826E7
2.1175772E7
2.070696E7
2.0240448E7
1.9772114E7
1.9294418E7
1.8788206E7
1.8228566E7
1.7598284E7
1.6895854E7
1.6140892E7
1.536183E7
1.4582608E7
1.3825406E7
1.3103142E7
1.2413204E7
1.175626E7
1.113919E7
1.0558914E7
1.0012212E7
9504664.0
9036166.0
8601358.0
8199450.0
7831010.0
7496682.0
7199174.0
6940784.0
6721564.0
6539842.0
6392662.0
6276258.0
6188742.0
6127968.0
6086990.0
6061910.0
6053970.0
6058478.0
6069304.0
6090098.0
6131438.0
6202282.0
6303960.0
6436614.0
6607028.0
6818280.0
7062286.0
7326570.0
7599042.0
7869614.0
8132106.0
8384574.0
8622056.0
8831584.0
9003054.0
9130058.0
9198814.0
9196964.0
9123200.0
8983838.0
8793360.0
8569440.0
8326550.0
8080398.0
7848964.0
7647022.0
7482278.0
7359658.0
7287968.0
7274746.0
7323144.0
7435114.0
7606824.0
7829000.0
8090044.0
8370642.0
8647298.0
8900808.0
9115382.0
9277720.0
9379134.0
9415998.0
9388698.0
9302014.0
9166232.0
8994072.0
8798860.0
8595320.0
8397808.0
8219500.0
8069042.0
7947138.0
7848736.0
7760886.0
7665030.0
7545176.0
7385886.0
7177010.0
6923952.0
6641076.0
6344330.0
6045752.0
5746560.0
5447920.0
5158658.0
4885368.0
4632464.0
4404506.0
4198620.0
4008874.0
3835654.0
3681254.0
3545732.0
3429034.0
3329782.0
3245700.0
3175028.0
3114306.0
3062430.0
3022038.0
2991472.0
2967912.0
2953048.0
2946402.0
2944904.0
2948514.0
2960732.0
2985200.0
3019830.0
3061214.0
3112008.0
3174196.0
3246628.0
3326958.0
3406914.0
3478210.0
3539348.0
3588630.0
3620792.0
3630604.0
3617490.0
3583644.0
3526242.0
3445954.0
3354280.0
3256834.0
3150416.0
3036534.0
2918584.0
2800068.0
2687242.0
2580922.0
2478950.0
2383184.0
2292562.0
2204850.0
2121892.0
2043070.0
1967884.0
1899410.0
1837764.0
1782412.0
1732166.0
1682586.0
1635598.0
1594934.0
1555830.0
1517918.0
1488024.0
1465388.0
1443030.0
1417570.0
1390622.0
1365252.0
1343244.0
1324804.0
1308158.0
1291594.0
1274448.0
1255770.0
1237354.0
1219582.0
1199522.0
1181816.0
1170728.0
1160402.0
1148790.0
1137216.0
1125658.0
1119786.0
1119680.0
1117662.0
1113508.0
1109652.0
1107162.0
1109040.0
1114200.0
1120536.0
1128428.0
1136154.0
1143086.0
1150418.0
1157564.0
1164144.0
1171442.0
1179708.0
1185548.0
1188800.0
1193992.0
1197768.0
1196306.0
1195280.0
1195562.0
1195252.0
1196356.0
1194532.0
1187480.0
1180356.0
1173740.0
1167630.0
1162806.0
1156218.0
1147038.0
1134540.0
1118240.0
1102186.0
1086844.0
1070474.0
1055002.0
1041396.0
1029054.0
1014760.0
995786.0
976602.0
960430.0
946934.0
937504.0
928860.0
917430.0
906596.0
897570.0
888496.0
880828.0
876422.0
873416.0
869834.0
868928.0
871532.0
872870.0
874252.0
877448.0
879270.0
883172.0
890850.0
897148.0
903790.0
912016.0
916808.0
916178.0
910124.0
903082.0
899260.0
891634.0
878178.0
867480.0
860854.0
856704.0
855972.0
854794.0
851326.0
848428.0
846498.0
845752.0
846480.0
846534.0
846078.0
847390.0
848922.0
847822.0
846454.0
848980.0
854664.0
859850.0
863634.0
870856.0
886520.0
905912.0
922646.0
941774.0
969738.0
1006570.0
1054786.0
1119052.0
1201532.0
1303104.0
1418778.0
1531492.0
1612988.0
1636884.0
1598554.0
1514634.0
1405454.0
1288152.0
1176964.0
1082414.0
1008982.0
953164.0
911640.0
884114.0
864694.0
847270.0
832838.0
824254.0
822834.0
824598.0
824730.0
824324.0
819418.0
806830.0
796542.0
791566.0
787308.0
787728.0
790596.0
790030.0
790362.0
791548.0
792338.0
797950.0
804658.0
808164.0
815004.0
828638.0
848930.0
876748.0
909090.0
945294.0
991588.0
1052878.0
1128330.0
1214922.0
1309672.0
1407624.0
1503164.0
1592450.0
1672270.0
1740292.0
1791562.0
1820214.0
1831266.0
1833576.0
1828558.0
1822252.0
1826574.0
1849704.0
1904456.0
2011568.0
2190152.0
2453062.0
2801052.0
3204506.0
3575742.0
3783664.0
3743892.0
3484060.0
3101154.0
2686814.0
2299558.0
1969880.0
1709216.0
1514568.0
1375232.0
1280852.0
1220308.0
1183800.0
1171064.0
1182036.0
1207698.0
1245420.0
1300490.0
1367432.0
1436396.0
1505888.0
1572686.0
1630702.0
1679260.0
1717356.0
1739882.0
1741720.0
1720760.0
1681474.0
1632806.0
1581986.0
1534358.0
1496320.0
1475762.0
1478784.0
1508416.0
1565072.0
1642670.0
1729010.0
1806280.0
1846184.0
1823410.0
1738210.0
1614228.0
1478966.0
1349062.0
1233468.0
1141366.0
1072442.0
1017438.0
975966.0
951476.0
940460.0
941472.0
957358.0
987870.0
1032190.0
1097984.0
1200290.0
1349116.0
1548514.0
1803762.0
2108538.0
2420608.0
2659294.0
2743160.0
2646438.0
2416702.0
2134244.0
1862468.0
1635168.0
1464030.0
1341952.0
1257968.0
1209026.0
1188456.0
1187924.0
1206700.0
1241848.0
1289184.0
1348864.0
1420944.0
1510550.0
1623736.0
1756274.0
1901138.0
2054176.0
2211352.0
2366462.0
2510888.0
2638900.0
2743182.0
2813148.0
2847878.0
2851598.0
2824876.0
2770730.0
2696730.0
2615106.0
2536534.0
2468652.0
2428236.0
2427810.0
2464210.0
2537684.0
2645336.0
2761840.0
2844974.0
2851384.0
2763862.0
2601394.0
2399070.0
2194208.0
2010590.0
1853698.0
1730548.0
1646982.0
1596946.0
1573546.0
1574898.0
1602656.0
1657994.0
1739968.0
1852610.0
1999192.0
2175790.0
2377842.0
2594852.0
2801314.0
2959326.0
3036616.0
3031658.0
2965922.0
2859390.0
2729464.0
2589398.0
2446492.0
2310672.0
2190114.0
2089764.0
2019420.0
1988416.0
2002500.0
2064544.0
2165232.0
2284180.0
2395994.0
2463328.0
2448732.0
2346414.0
2182808.0
1992046.0
1804104.0
1637910.0
1499790.0
1392146.0
1311080.0
1246034.0
1192510.0
1150910.0
1118644.0
1093660.0
1076728.0
1068810.0
1067652.0
1068028.0
1066968.0
1064340.0
1061468.0
1060782.0
1062868.0
1066686.0
1070862.0
1075244.0
1082552.0
1091968.0
1099580.0
1107488.0
1117610.0
1126418.0
1134538.0
1146212.0
1160434.0
1171970.0
1177226.0
1176850.0
1174164.0
1172186.0
1171320.0
1168524.0
1161116.0
1151270.0
1142304.0
1132780.0
1120912.0
1109040.0
1096680.0
1081818.0
1070356.0
1066334.0
1063058.0
1057468.0
1054908.0
1057254.0
1062006.0
1067664.0
1072698.0
1075842.0
1078264.0
1081362.0
1086070.0
1093992.0
1102600.0
1107236.0
1110988.0
1116518.0
1115438.0
1101150.0
1076626.0
1045428.0
1010580.0
976298.0
945022.0
919696.0
902276.0
888342.0
874582.0
863990.0
856434.0
848144.0
840284.0
836328.0
835598.0
834318.0
832376.0
834802.0
841840.0
848396.0
853124.0
856712.0
861512.0
871778.0
885814.0
899638.0
912980.0
925644.0
938156.0
950210.0
961184.0
974246.0
989188.0
1004818.0
1025148.0
1049448.0
1075652.0
1104602.0
1129052.0
1143884.0
1154218.0
1160874.0
1163890.0
1170636.0
1185378.0
1206288.0
1233182.0
1268768.0
1312040.0
1357028.0
1400972.0
1446038.0
1495596.0
1553584.0
1622312.0
1702830.0
1795740.0
1898582.0
2008026.0
2120924.0
2234152.0
2349812.0
2473916.0
2611104.0
2765330.0
2938646.0
3127308.0
3320432.0
3502582.0
3661004.0
3788982.0
3880062.0
3926626.0
3927968.0
3890210.0
3820172.0
3728982.0
3627756.0
3518454.0
3406430.0
3305838.0
3224706.0
3163802.0
3124058.0
3106368.0
3107346.0
3118446.0
3137938.0
3171106.0
3215766.0
3269558.0
3336240.0
3416358.0
3511022.0
3621186.0
3738656.0
3850392.0
3943790.0
4010264.0
4044896.0
4043554.0
4013038.0
3968742.0
3916924.0
3858778.0
3799154.0
3741934.0
3691664.0
3657700.0
3649566.0
3672304.0
3730674.0
3829698.0
3967214.0
4140422.0
4352974.0
4603468.0
4883560.0
5184978.0
5495860.0
5800592.0
6086664.0
6347610.0
6577022.0
6763644.0
6900376.0
6989340.0
7036178.0
7045284.0
7017084.0
6956352.0
6872650.0
6766340.0
6641180.0
6514358.0
6395936.0
6289996.0
6207120.0
6156580.0
6141600.0
6161942.0
6220612.0
6322370.0
6459612.0
6619370.0
6793426.0
6970086.0
7139478.0
7299816.0
7451264.0
7596802.0
7739224.0
7874134.0
7992826.0
8090592.0
8167954.0
8220390.0
8242046.0
8235990.0
8201814.0
8136514.0
8047874.0
7941752.0
7818954.0
7688110.0
7559504.0
7439522.0
7338066.0
7270412.0
7249972.0
7283894.0
7376970.0
7528214.0
7723778.0
7937080.0
8129296.0
8266140.0
8338192.0
8353880.0
8332868.0
8301506.0
8275352.0
8258846.0
8251196.0
8242498.0
8224046.0
8198030.0
8172118.0
8156574.0
8163498.0
8203426.0
8284266.0
8412662.0
8589976.0
8807132.0
9053780.0
9325158.0
9616188.0
9920714.0
1.0229918E7
1.0533842E7
1.0831936E7
1.1126446E7
1.1411534E7
1.167991E7
1.1926108E7
1.214495E7
1.2332924E7
1.2488786E7
1.2613404E7
1.270462E7
1.275657E7
1.276233E7
1.2707582E7
1.2574686E7
1.2357834E7
1.206751E7
1.1726196E7
1.1357354E7
1.0979482E7
1.0611572E7
1.0269486E7
9961206.0
9690732.0
9457658.0
9259884.0
9098964.0
8978262.0
8900126.0
8862712.0
8859126.0
8879494.0
8911526.0
8944258.0
8965914.0
8962722.0
8935308.0
8900278.0
8871232.0
8856690.0
8863770.0
8893300.0
8940518.0
8994770.0
9041062.0
9071146.0
9084782.0
9080298.0
9054560.0
9012250.0
8967118.0
8931158.0
8913442.0
8931444.0
9007978.0
9158778.0
9389182.0
9689328.0
1.0027714E7
1.0352812E7
1.0604642E7
1.0740134E7
1.0750942E7
1.0655306E7
1.048381E7
1.0268E7
1.0034436E7
9809774.0
9619504.0
9483972.0
9420616.0
9437150.0
9528536.0
9681874.0
9871890.0
1.006799E7
1.0257226E7
1.0452846E7
1.0680376E7
1.095316E7
1.1264652E7
1.159835E7
1.1929384E7
1.2230362E7
1.2483882E7
1.2682514E7
1.282746E7
1.2925498E7
1.298012E7
1.2980966E7
1.2891056E7
1.2669886E7
1.2324498E7
1.1911644E7
1.1496582E7
1.11224E7
1.08061E7
1.0554392E7
1.0365354E7
1.0223304E7
1.0114518E7
1.002938E7
9954702.0
9882308.0
9802732.0
9698356.0
9559586.0
9389888.0
9201728.0
9014062.0
8839166.0
8677074.0
8519358.0
8351712.0
8167606.0
7973236.0
7769384.0
7541318.0
7267136.0
6936370.0
6565600.0
6186314.0
5826440.0
5509856.0
5247348.0
5031082.0
4853136.0
4710984.0
4598472.0
4507716.0
4432846.0
4372600.0
4326848.0
4290862.0
4263760.0
4248242.0
4242492.0
4247064.0
4263714.0
4292110.0
4335496.0
4391648.0
4452920.0
4519342.0
4591898.0
4668560.0
4749864.0
4836670.0
4932648.0
5045252.0
5181072.0
5342202.0
5520626.0
5705238.0
5889344.0
6062446.0
6216382.0
6357536.0
6498514.0
6648320.0
6810926.0
6988154.0
7180534.0
7379806.0
7568560.0
7725356.0
7824922.0
7847430.0
7789784.0
7666204.0
7504966.0
7335780.0
7173680.0
7017100.0
6852628.0
6664284.0
6449482.0
6214826.0
5958544.0
5682404.0
5404816.0
5139292.0
4888608.0
4660106.0
4456798.0
4273464.0
4111060.0
3971806.0
3849852.0
3738172.0
3635760.0
3545214.0
3465946.0
3396926.0
3338156.0
3283916.0
3231176.0
3182704.0
3135254.0
3088816.0
3050892.0
3023304.0
3010270.0
3020550.0
3053814.0
3105966.0
3174540.0
3258644.0
3359026.0
3466238.0
3569294.0
3670288.0
3764410.0
3839568.0
3898704.0
3948612.0
3990378.0
4030070.0
4079618.0
4155244.0
4270698.0
4428966.0
4625388.0
4843722.0
5055924.0
5232674.0
5348786.0
5399380.0
5404604.0
5386022.0
5358686.0
5329686.0
5295828.0
5259024.0
5221780.0
5177872.0
5128516.0
5080666.0
5040490.0
5018042.0
5016964.0
5037492.0
5082676.0
5143862.0
5208738.0
5275890.0
5345638.0
5418810.0
5500774.0
5596278.0
5705256.0
5823732.0
5945768.0
6057068.0
6139578.0
6187894.0
6200710.0
6173766.0
6112152.0
6022144.0
5902752.0
5757358.0
5594788.0
5420264.0
5231796.0
5028570.0
4821214.0
4621736.0
4433286.0
4258008.0
4102464.0
3973034.0
3868856.0
3784798.0
3720638.0
3676184.0
3646676.0
3628826.0
3621322.0
3623006.0
3632590.0
3648724.0
3670960.0
3696436.0
3723332.0
3755392.0
3790960.0
3822516.0
3850636.0
3880052.0
3908766.0
3933890.0
3959104.0
3989038.0
4024636.0
4066974.0
4118232.0
4181660.0
4261574.0
4358100.0
4466258.0
4579560.0
4694392.0
4810900.0
4924492.0
5032264.0
5143932.0
5264852.0
5394416.0
5542186.0
5714194.0
5909596.0
6136068.0
6397002.0
6681694.0
6978254.0
7274970.0
7552682.0
7788718.0
7970000.0
8095308.0
8165522.0
8183042.0
8155202.0
8094612.0
8018934.0
7942548.0
7875932.0
7835754.0
7839130.0
7890872.0
7984218.0
8107684.0
8242892.0
8361430.0
8442220.0
8479020.0
8463384.0
8393898.0
8288512.0
8161998.0
8025086.0
7901142.0
7810688.0
7760404.0
7755898.0
7804850.0
7911780.0
8076302.0
8288670.0
8526960.0
8764670.0
8977906.0
9144548.0
9249076.0
9290996.0
9281822.0
9235882.0
9167280.0
9093826.0
9033680.0
8997794.0
8997152.0
9043380.0
9138046.0
9284098.0
9492362.0
9764468.0
1.0094814E7
1.0480016E7
1.0910002E7
1.1367182E7
1.1834954E7
1.2297222E7
1.27356E7
1.3131544E7
1.3470354E7
1.3743244E7
1.3947866E7
1.4085846E7
1.4161696E7
1.4188412E7
1.418432E7
1.4164524E7
1.414393E7
1.4135942E7
1.4148654E7
1.4190332E7
1.4266548E7
1.4377358E7
1.451895E7
1.467581E7
1.4825854E7
1.4955594E7
1.505942E7
1.5137002E7
1.5192384E7
1.5231648E7
1.5263568E7
1.5293886E7
1.5327268E7
1.5375056E7
1.5446196E7
1.5547702E7
1.5693038E7
1.5888324E7
1.6127658E7
1.6405682E7
1.6716258E7
1.7047238E7
1.7380506E7
1.7695726E7
1.7980934E7
1.8231582E7
1.844085E7
1.8603044E7
1.8716818E7
1.8780584E7
1.8796416E7
1.8774474E7
1.8725714E7
1.8657196E7
1.8577596E7
1.8499548E7
1.8429962E7
1.8359402E7
1.8271316E7
1.815908E7
1.80199E7
1.7847164E7
1.7643478E7
1.7420456E7
1.7183084E7
1.6925198E7
1.6627606E7
1.6263096E7
1.581263E7
1.527272E7
1.4659656E7
1.4007396E7
1.3347696E7
1.2702002E7
1.2085734E7
1.1501146E7
1.0941438E7
1.0405658E7
9894386.0
9405880.0
8944660.0
8516202.0
8121620.0
7768220.0
7464716.0
7209302.0
7000318.0
6839972.0
6722656.0
6639852.0
6586862.0
6556150.0
6538030.0
6528320.0
6529532.0
6544150.0
6570726.0
6609566.0
6661024.0
6720084.0
6784976.0
6858938.0
6942100.0
7035488.0
7145820.0
7281370.0
7445514.0
7634480.0
7845246.0
8073890.0
8305662.0
8525756.0
8725784.0
8894256.0
9025422.0
9123700.0
9188718.0
9218922.0
9218792.0
9189938.0
9131874.0
9049730.0
8957870.0
8877102.0
8821310.0
8799346.0
8823036.0
8891720.0
8991302.0
9105504.0
9201886.0
9239268.0
9201454.0
9099532.0
8958068.0
8805462.0
8660246.0
8527346.0
8403046.0
8284428.0
8178022.0
8089362.0
8016320.0
7960440.0
7926042.0
7910882.0
7908950.0
7917036.0
7933198.0
7953314.0
7977468.0
8012138.0
8060634.0
8122832.0
8199016.0
8286088.0
8376592.0
8460274.0
8526912.0
8568066.0
8579082.0
8566720.0
8542458.0
8510128.0
8470942.0
8418200.0
8330412.0
8189712.0
7992630.0
7749372.0
7484274.0
7222244.0
6979392.0
6767282.0
6593144.0
6459710.0
6362794.0
6289270.0
6226010.0
6165790.0
6102830.0
6028720.0
5937180.0
5831136.0
5715510.0
5590948.0
5462992.0
5340102.0
5222236.0
5107680.0
5001208.0
4904872.0
4817502.0
4744334.0
4687198.0
4639336.0
4603214.0
4587112.0
4589144.0
4603154.0
4621836.0
4637460.0
4649812.0
4660508.0
4668282.0
4673420.0
4676244.0
4677752.0
4678624.0
4677102.0
4674400.0
4671870.0
4666936.0
4660544.0
4656904.0
4656238.0
4657350.0
4662288.0
4670898.0
4678158.0
4684338.0
4694544.0
4708684.0
4726918.0
4755440.0
4799472.0
4855788.0
4911196.0
4949036.0
4952276.0
4906082.0
4808872.0
4671856.0
4514486.0
4361642.0
4225670.0
4105108.0
4000520.0
3910164.0
3830420.0
3763726.0
3711446.0
3673254.0
3651436.0
3647228.0
3657366.0
3674376.0
3694706.0
3718574.0
3738810.0
3746604.0
3740076.0
3720046.0
3688548.0
3648114.0
3601318.0
3551088.0
3498772.0
3445770.0
3392036.0
3335586.0
3277332.0
3217966.0
3158816.0
3105534.0
3060540.0
3023590.0
2995254.0
2970970.0
2944240.0
2911252.0
2868626.0
2815914.0
2755558.0
2687976.0
2612700.0
2532620.0
2450932.0
2367056.0
2282632.0
2202070.0
2125230.0
2052040.0
1985334.0
1924532.0
1866962.0
1812246.0
1762520.0
1719170.0
1681206.0
1649008.0
1621918.0
1597728.0
1577658.0
1560946.0
1545726.0
1534368.0
1525588.0
1515322.0
1502862.0
1488824.0
1474772.0
1458556.0
1437964.0
1418824.0
1401730.0
1380248.0
1355896.0
1332004.0
1306698.0
1278966.0
1250058.0
1222690.0
1198958.0
1177092.0
1153066.0
1127720.0
1106802.0
1088812.0
1069562.0
1054248.0
1044490.0
1035078.0
1026702.0
1020692.0
1014448.0
1006920.0
1001738.0
1003578.0
1007528.0
1007694.0
1008028.0
1007808.0
1002894.0
995956.0
989548.0
985852.0
983144.0
977770.0
976740.0
979538.0
973938.0
963200.0
955380.0
949878.0
950202.0
955402.0
958936.0
964014.0
972914.0
980380.0
987408.0
998984.0
1013940.0
1029526.0
1046336.0
1065094.0
1085564.0
1105766.0
1122334.0
1136452.0
1150354.0
1160822.0
1166130.0
1167748.0
1165472.0
1158648.0
1146218.0
1130634.0
1118266.0
1108100.0
1094390.0
1076608.0
1056332.0
1036868.0
1022716.0
1012456.0
1000524.0
984728.0
968016.0
953042.0
938700.0
925782.0
916146.0
907260.0
898474.0
891732.0
885830.0
881110.0
878132.0
873498.0
868890.0
869376.0
871722.0
870852.0
868244.0
866390.0
865532.0
866084.0
869364.0
873858.0
873742.0
868728.0
864722.0
859710.0
848164.0
832624.0
815830.0
797344.0
778824.0
761272.0
743692.0
724254.0
702782.0
682978.0
664698.0
644566.0
624976.0
607858.0
592520.0
580360.0
569400.0
559082.0
554242.0
552950.0
551086.0
550714.0
550770.0
549432.0
549496.0
549926.0
548496.0
548548.0
551826.0
555808.0
560006.0
564574.0
566960.0
568894.0
574754.0
579578.0
579308.0
581862.0
589818.0
597500.0
606044.0
617616.0
628948.0
638462.0
648674.0
662006.0
674036.0
680554.0
688928.0
701974.0
711500.0
719496.0
733584.0
750288.0
763740.0
772748.0
776990.0
777382.0
776270.0
774526.0
771054.0
766886.0
762700.0
753488.0
739482.0
728528.0
719468.0
706748.0
693550.0
682202.0
669662.0
656898.0
646212.0
633120.0
614214.0
596976.0
587888.0
581602.0
571952.0
559856.0
548848.0
539306.0
527024.0
511524.0
497046.0
484178.0
472902.0
463590.0
454556.0
447182.0
441048.0
432298.0
422772.0
415308.0
409632.0
405338.0
399950.0
392702.0
384838.0
376256.0
368940.0
362596.0
355170.0
348448.0
341556.0
335344.0
334578.0
335312.0
333212.0
331060.0
329536.0
328352.0
326308.0
322728.0
320760.0
318704.0
316336.0
318236.0
318952.0
313624.0
307868.0
305062.0
305020.0
304488.0
301746.0
301920.0
302324.0
297518.0
293578.0
293400.0
294188.0
296630.0
300944.0
307436.0
314298.0
316588.0
314330.0
311794.0
313702.0
319274.0
321744.0
322210.0
324880.0
327414.0
330846.0
336928.0
342870.0
347852.0
351326.0
353410.0
355426.0
356718.0
358362.0
360156.0
360802.0
363274.0
366090.0
366156.0
367270.0
369132.0
368082.0
364836.0
359698.0
355188.0
354210.0
352858.0
349682.0
346822.0
340858.0
332054.0
328346.0
329360.0
326824.0
319590.0
311640.0
304216.0
297626.0
293012.0
291318.0
291666.0
292580.0
293990.0
294000.0
292400.0
293530.0
295728.0
293500.0
287984.0
282652.0
280360.0
281160.0
280354.0
276494.0
271102.0
265692.0
264028.0
264926.0
263968.0
261886.0
258862.0
254650.0
251898.0
249868.0
246506.0
244422.0
245988.0
247274.0
244582.0
242658.0
244230.0
244076.0
241428.0
239682.0
239216.0
239876.0
240770.0
241368.0
242626.0
243126.0
241832.0
240664.0
240888.0
242392.0
245534.0
250944.0
256298.0
258110.0
256930.0
254812.0
253174.0
252738.0
252096.0
251120.0
250572.0
251040.0
254420.0
257832.0
257624.0
256338.0
254636.0
253380.0
255600.0
258688.0
261956.0
267060.0
270298.0
270756.0
270338.0
270530.0
276356.0
287582.0
296460.0
298672.0
296916.0
297378.0
301456.0
306602.0
312696.0
317682.0
321932.0
329450.0
335934.0
339562.0
347044.0
355890.0
360144.0
362632.0
367676.0
377566.0
389524.0
398098.0
406478.0
419374.0
434566.0
450742.0
468254.0
489132.0
518460.0
553774.0
587744.0
622962.0
664796.0
711988.0
766260.0
834428.0
918402.0
1015158.0
1122628.0
1237096.0
1350636.0
1455348.0
1543822.0
1610620.0
1658262.0
1690700.0
1706874.0
1709262.0
1703936.0
1691978.0
1671810.0
1648234.0
1635134.0
1643230.0
1673718.0
1731582.0
1825356.0
1958252.0
2133808.0
2354172.0
2614408.0
2903776.0
3203888.0
3493728.0
3751946.0
3957546.0
4106856.0
4207892.0
4257312.0
4249606.0
4184832.0
4060920.0
3883892.0
3671378.0
3437668.0
3189254.0
2933374.0
2684214.0
2454100.0
2244176.0
2054480.0
1888918.0
1746634.0
1624452.0
1521490.0
1435270.0
1363454.0
1305922.0
1261254.0
1226896.0
1200048.0
1179202.0
1165792.0
1158366.0
1154090.0
1154078.0
1155078.0
1153752.0
1156510.0
1165356.0
1176506.0
1192552.0
1215276.0
1244084.0
1280632.0
1325888.0
1383504.0
1455908.0
1540724.0
1639526.0
1754010.0
1880528.0
2011882.0
2137024.0
2248922.0
2344136.0
2420164.0
2486154.0
2551068.0
2610074.0
2660944.0
2710090.0
2766744.0
2839452.0
2931012.0
3046610.0
3194112.0
3372216.0
3576922.0
3806610.0
4061194.0
4348000.0
4671588.0
5022900.0
5388336.0
5753958.0
6103298.0
6425364.0
6723890.0
7010600.0
7293442.0
7580272.0
7877908.0
8179450.0
8471208.0
8745250.0
8991052.0
9189456.0
9323042.0
9383944.0
9367534.0
9268930.0
9096180.0
8869402.0
8596778.0
8275716.0
7912736.0
7516074.0
7090052.0
6650326.0
6217686.0
5804084.0
5418680.0
5069828.0
4764074.0
4504680.0
4284720.0
4097852.0
3943730.0
3815220.0
3704298.0
3604894.0
3508230.0
3415016.0
3326576.0
3234916.0
3142214.0
3054906.0
2969514.0
2886348.0
2809930.0
2740080.0
2675376.0
2616212.0
2565110.0
2522646.0
2487228.0
2459312.0
2438664.0
2425638.0
2421562.0
2427842.0
2451156.0
2493166.0
2547028.0
2614432.0
2698354.0
2793646.0
2897676.0
3004586.0
3103568.0
3192146.0
3270738.0
3337370.0
3397134.0
3458966.0
3525836.0
3601196.0
3693788.0
3809672.0
3959492.0
4163958.0
4431200.0
4754082.0
5129332.0
5552474.0
6013090.0
6498732.0
6987584.0
7452730.0
7874286.0
8237532.0
8528756.0
8740958.0
8882900.0
8970596.0
9014958.0
9027646.0
9013478.0
8963018.0
8874582.0
8752874.0
8592188.0
8391050.0
8156886.0
7893558.0
7605238.0
7300762.0
6992912.0
6692044.0
6397666.0
6109740.0
5832798.0
5564572.0
5304028.0
5054702.0
4816974.0
4596056.0
4397582.0
4219610.0
4064674.0
3933500.0
3818950.0
3721906.0
3642690.0
3570576.0
3497718.0
3418888.0
3331354.0
3240884.0
3148928.0
3051648.0
2951588.0
2853234.0
2758848.0
2667780.0
2578076.0
2492644.0
2413900.0
2341260.0
2275730.0
2214744.0
2155092.0
2097528.0
2041190.0
1988082.0
1942652.0
1903548.0
1869064.0
1837788.0
1807476.0
1780614.0
1758378.0
1740688.0
1730700.0
1725350.0
1721476.0
1724172.0
1733798.0
1748166.0
1771132.0
1805020.0
1849750.0
1904948.0
1973092.0
2063380.0
2178184.0
2314488.0
2480516.0
2680372.0
2905590.0
3151498.0
3408004.0
3650702.0
3856458.0
4009632.0
4102530.0
4134942.0
4108698.0
4030006.0
3908950.0
3757050.0
3589130.0
3413002.0
3227066.0
3035748.0
2849834.0
2676750.0
2518872.0
2377422.0
2258838.0
2167386.0
2096438.0
2042754.0
2009776.0
1991214.0
1977074.0
1965716.0
1954108.0
1936214.0
1911904.0
1882012.0
1844692.0
1798574.0
1742608.0
1680504.0
1618748.0
1558010.0
1499356.0
1444872.0
1391058.0
1338784.0
1292758.0
1250072.0
1207156.0
1164400.0
1123300.0
1087076.0
1055034.0
1023856.0
994834.0
969414.0
946562.0
925400.0
905684.0
888960.0
875480.0
862424.0
848204.0
833662.0
820788.0
810072.0
798394.0
783360.0
766764.0
751016.0
735712.0
720814.0
707542.0
692550.0
672912.0
654076.0
640572.0
629894.0
619256.0
608626.0
600590.0
596468.0
591816.0
583478.0
576050.0
572734.0
568506.0
561090.0
554948.0
549106.0
539664.0
527968.0
515404.0
503244.0
491008.0
474692.0
457388.0
444568.0
435044.0
428480.0
424066.0
419072.0
414132.0
409954.0
407318.0
405476.0
403128.0
406146.0
414728.0
419546.0
421284.0
425422.0
430470.0
434158.0
436416.0
438870.0
439932.0
437022.0
435594.0
436590.0
432912.0
426122.0
421296.0
417614.0
413060.0
407486.0
404898.0
406774.0
407282.0
404774.0
403006.0
402786.0
403488.0
405258.0
407116.0
407096.0
406916.0
410134.0
413322.0
411750.0
408666.0
408612.0
410682.0
411354.0
410332.0
410268.0
411974.0
415806.0
419882.0
420248.0
420100.0
424130.0
430496.0
436838.0
441758.0
447624.0
458006.0
467236.0
470172.0
468318.0
461998.0
455168.0
450958.0
446088.0
442286.0
441076.0
439306.0
439664.0
442272.0
441134.0
438078.0
437808.0
437194.0
432506.0
427058.0
425154.0
423914.0
418048.0
407980.0
398930.0
395078.0
394206.0
391754.0
387948.0
384470.0
382456.0
382146.0
380400.0
377602.0
378204.0
382142.0
387182.0
389538.0
385574.0
380814.0
379672.0
378170.0
377450.0
378608.0
375834.0
369780.0
364184.0
357494.0
350612.0
345538.0
341200.0
336280.0
329816.0
324746.0
324088.0
323374.0
319660.0
315522.0
311628.0
308742.0
308140.0
308468.0
309884.0
314112.0
319996.0
323626.0
322586.0
319298.0
316470.0
313774.0
312334.0
313282.0
313474.0
310030.0
304932.0
301674.0
300136.0
297154.0
291448.0
285910.0
283150.0
280130.0
274160.0
270000.0
270914.0
272960.0
273378.0
273702.0
275774.0
279214.0
282046.0
282634.0
278420.0
270542.0
266666.0
267172.0
263602.0
254224.0
243164.0
233550.0
227532.0
223558.0
219116.0
214852.0
211420.0
209530.0
210218.0
212774.0
215860.0
218210.0
220464.0
224908.0
229774.0
232426.0
234628.0
237312.0
240952.0
247782.0
254476.0
255418.0
253058.0
252406.0
251894.0
246238.0
235628.0
227668.0
224840.0
220310.0
212014.0
204340.0
197892.0
191816.0
187724.0
184566.0
178262.0
169778.0
165484.0
165398.0
163876.0
161818.0
161888.0
160798.0
157552.0
154566.0
149960.0
141926.0
134622.0
131094.0
130368.0
132898.0
136370.0
134882.0
129726.0
126318.0
125942.0
127500.0
127444.0
124528.0
122380.0
120876.0
118428.0
115834.0
112734.0
110866.0
111364.0
112616.0
115628.0
118650.0
118730.0
118432.0
118596.0
119862.0
123586.0
124364.0
120056.0
116478.0
115586.0
114898.0
113584.0
112724.0
110274.0
104248.0
100508.0
99918.0
97548.0
99724.0
107456.0
110042.0
109150.0
108980.0
105386.0
101238.0
100548.0
101402.0
103312.0
104668.0
103898.0
102904.0
103340.0
106392.0
111138.0
114262.0
115272.0
115934.0
117174.0
118228.0
117554.0
115724.0
114878.0
115310.0
114390.0
111304.0
109724.0
109892.0
109172.0
109094.0
108942.0
106746.0
104698.0
100946.0
95810.0
96600.0
99982.0
98252.0
95746.0
94606.0
90404.0
86502.0
87952.0
90812.0
91888.0
94528.0
97014.0
94466.0
91952.0
93878.0
96622.0
101114.0
106604.0
107082.0
106826.0
111732.0
117360.0
119878.0
119488.0
118954.0
121338.0
123754.0
124746.0
126328.0
126262.0
125334.0
127646.0
131024.0
131552.0
128760.0
125662.0
125322.0
124618.0
120978.0
117056.0
114140.0
113434.0
114990.0
115052.0
113710.0
113324.0
112308.0
110048.0
108864.0
109720.0
110544.0
109624.0
108902.0
109848.0
111340.0
112660.0
112982.0
112994.0
115320.0
119536.0
123072.0
124618.0
124138.0
123620.0
125090.0
127570.0
129498.0
131092.0
131034.0
127086.0
123166.0
124832.0
129258.0
130530.0
127614.0
123886.0
122732.0
122866.0
123822.0
127872.0
131674.0
132708.0
134716.0
138234.0
141392.0
143134.0
143010.0
144670.0
149380.0
152834.0
153352.0
153348.0
155942.0
158638.0
156856.0
155886.0
158432.0
158476.0
158858.0
162492.0
162496.0
158846.0
157034.0
157206.0
156860.0
153746.0
150266.0
150816.0
152428.0
150478.0
147566.0
148108.0
150754.0
152328.0
153540.0
153702.0
150114.0
144770.0
141612.0
142184.0
143794.0
141130.0
135222.0
131336.0
131624.0
135482.0
137372.0
133776.0
130186.0
130024.0
132440.0
136476.0
138988.0
140524.0
143732.0
146480.0
146834.0
144804.0
143426.0
146374.0
150194.0
154546.0
164512.0
175638.0
181918.0
184786.0
186280.0
190614.0
200028.0
209042.0
214140.0
216702.0
218130.0
219250.0
220326.0
221682.0
220978.0
215190.0
208912.0
206912.0
206312.0
205800.0
205014.0
200796.0
196914.0
198464.0
200766.0
201682.0
204658.0
206904.0
206022.0
203832.0
198936.0
193004.0
190230.0
188450.0
186332.0
185024.0
182938.0
181872.0
185212.0
190922.0
195616.0
197486.0
196268.0
193476.0
190120.0
186938.0
185662.0
186908.0
187318.0
182842.0
175718.0
169612.0
163058.0
156874.0
154130.0
151856.0
147086.0
143050.0
141524.0
139696.0
137918.0
140396.0
145786.0
148420.0
147668.0
145884.0
143150.0
140274.0
140376.0
143764.0
146170.0
145872.0
145306.0
144736.0
144144.0
145176.0
146238.0
144992.0
143204.0
143890.0
147086.0
149772.0
149910.0
148058.0
146494.0
148112.0
151654.0
153716.0
155014.0
155502.0
153592.0
151510.0
150864.0
151918.0
155692.0
158790.0
157462.0
154522.0
153204.0
153224.0
154316.0
156302.0
157882.0
158170.0
158060.0
159034.0
160548.0
161636.0
164580.0
170782.0
176570.0
178254.0
174952.0
169458.0
167982.0
169890.0
169380.0
168346.0
168958.0
168098.0
166304.0
164848.0
164258.0
166240.0
166634.0
162030.0
157590.0
156030.0
154294.0
151108.0
148902.0
149648.0
149386.0
143882.0
136468.0
131172.0
127338.0
123870.0
120514.0
116936.0
114240.0
114650.0
116580.0
115156.0
110672.0
107894.0
107684.0
107514.0
106622.0
105810.0
105044.0
104308.0
104562.0
106244.0
109508.0
112924.0
113074.0
110304.0
107562.0
104682.0
101830.0
101188.0
102732.0
104248.0
105170.0
106296.0
105766.0
103730.0
104912.0
107494.0
107164.0
107948.0
110814.0
111082.0
110672.0
114256.0
120216.0
123072.0
122544.0
124444.0
128896.0
130550.0
129676.0
130810.0
135062.0
137658.0
135068.0
130734.0
127564.0
125598.0
124386.0
121204.0
117006.0
114324.0
110886.0
108154.0
108100.0
106788.0
104744.0
103524.0
100738.0
98780.0
98268.0
94206.0
88068.0
84266.0
82486.0
83168.0
85252.0
83574.0
79164.0
77802.0
78882.0
79148.0
77358.0
73268.0
70612.0
71730.0
73874.0
77140.0
81376.0
82574.0
81378.0
81674.0
83714.0
85904.0
87784.0
88830.0
88046.0
88098.0
91134.0
91596.0
87014.0
82730.0
80984.0
81620.0
83194.0
80634.0
74378.0
71004.0
71744.0
71052.0
66248.0
61988.0
61512.0
62644.0
62962.0
60690.0
57678.0
56640.0
54756.0
53192.0
55316.0
55570.0
52408.0
51366.0
51654.0
51814.0
53614.0
55370.0
55764.0
56606.0
57760.0
57124.0
55762.0
56502.0
57772.0
57954.0
59138.0
59372.0
55328.0
51046.0
51148.0
53918.0
56222.0
56944.0
55968.0
54904.0
55802.0
57332.0
56976.0
55138.0
53716.0
54176.0
56260.0
57612.0
56726.0
54434.0
53428.0
54988.0
55456.0
52260.0
48758.0
46976.0
45584.0
45924.0
48822.0
49300.0
45266.0
43448.0
46764.0
48880.0
47158.0
45760.0
46570.0
48998.0
53212.0
57438.0
60440.0
65164.0
69540.0
68476.0
68856.0
75594.0
79666.0
80418.0
84096.0
86824.0
87542.0
89866.0
90666.0
87826.0
82630.0
76134.0
71540.0
69214.0
66064.0
62132.0
58984.0
56766.0
55016.0
53116.0
50002.0
45746.0
43104.0
42814.0
42308.0
41476.0
41026.0
40444.0
40706.0
41246.0
40202.0
39230.0
39902.0
40446.0
39508.0
37470.0
35854.0
37648.0
42770.0
46422.0
47788.0
50578.0
54486.0
57254.0
59192.0
61840.0
66426.0
70982.0
72786.0
73228.0
74822.0
79048.0
85398.0
90956.0
94566.0
95642.0
93226.0
88976.0
83918.0
78866.0
75144.0
69534.0
61088.0
56110.0
56686.0
57404.0
54496.0
49664.0
46242.0
45052.0
44366.0
42890.0
42224.0
42492.0
39470.0
33292.0
29524.0
30968.0
36732.0
41870.0
42714.0
43230.0
45054.0
45094.0
43058.0
39882.0
39436.0
43954.0
46090.0
41968.0
37394.0
35954.0
35924.0
34910.0
34790.0
38008.0
40646.0
41008.0
41498.0
40226.0
38066.0
39918.0
43742.0
44544.0
42072.0
38228.0
34776.0
33538.0
35060.0
38184.0
42582.0
47716.0
49694.0
47852.0
48892.0
54804.0
57950.0
55212.0
52102.0
50330.0
47688.0
45676.0
45340.0
45862.0
48040.0
51012.0
51944.0
49922.0
47582.0
47964.0
47392.0
41760.0
36638.0
36868.0
39522.0
42162.0
44188.0
44600.0
43292.0
41226.0
39678.0
38086.0
35728.0
35326.0
38416.0
41170.0
40812.0
39952.0
40498.0
41630.0
43036.0
42580.0
40082.0
40144.0
40930.0
38472.0
37048.0
38332.0
40646.0
44900.0
48250.0
48890.0
48444.0
45704.0
43078.0
43374.0
41714.0
36500.0
32988.0
33696.0
35498.0
34696.0
33158.0
33588.0
33532.0
31640.0
30492.0
32426.0
36260.0
38176.0
38370.0
39802.0
42146.0
43944.0
43574.0
41290.0
40742.0
42076.0
43532.0
45696.0
46790.0
46394.0
48420.0
54078.0
61016.0
65542.0
65788.0
64326.0
62150.0
59180.0
58148.0
58956.0
60888.0
65016.0
68032.0
68722.0
70936.0
74230.0
76900.0
78250.0
76410.0
74704.0
75970.0
76372.0
75746.0
75758.0
74708.0
74542.0
76756.0
77512.0
76018.0
75110.0
74040.0
71566.0
72864.0
80360.0
85820.0
85244.0
83622.0
83146.0
83548.0
82764.0
79578.0
79300.0
81274.0
78944.0
74338.0
70450.0
67158.0
65128.0
61426.0
55830.0
52310.0
51880.0
55502.0
59450.0
55814.0
47538.0
42976.0
41032.0
36864.0
34024.0
36708.0
37404.0
32956.0
32380.0
35538.0
35898.0
34164.0
31998.0
30956.0
29820.0
25754.0
23864.0
25150.0
24298.0
24464.0
27000.0
27706.0
28026.0
28792.0
28462.0
27900.0
27810.0
29494.0
32258.0
33244.0
33608.0
33910.0
32142.0
30294.0
30344.0
29912.0
28620.0
29892.0
33900.0
35936.0
34066.0
31780.0
31258.0
30636.0
29874.0
31746.0
35748.0
40154.0
44666.0
44716.0
38576.0
34942.0
37688.0
41586.0
45490.0
49110.0
49616.0
49836.0
52044.0
52612.0
52374.0
52892.0
49482.0
43284.0
39936.0
38408.0
37558.0
36814.0
33322.0
28750.0
25134.0
23522.0
26496.0
30012.0
30674.0
30842.0
29276.0
29088.0
32532.0
30650.0
25340.0
24592.0
21934.0
17054.0
18362.0
21908.0
21470.0
19144.0
17634.0
17034.0
16760.0
18152.0
21750.0
24666.0
25722.0
26204.0
26808.0
27608.0
28200.0
29120.0
30398.0
29720.0
27612.0
27878.0
29698.0
28920.0
27068.0
27662.0
28828.0
29984.0
32850.0
34414.0
33134.0
32768.0
35464.0
39444.0
40142.0
36742.0
35020.0
37218.0
41066.0
44650.0
44612.0
41954.0
42638.0
45444.0
44014.0
39390.0
38146.0
40652.0
41924.0
41078.0
39288.0
37870.0
40630.0
45978.0
47370.0
44442.0
41328.0
40760.0
41976.0
42674.0
44828.0
46732.0
40708.0
31778.0
30212.0
30566.0
28252.0
29476.0
32116.0
30794.0
29248.0
29244.0
30564.0
33868.0
32730.0
26210.0
23528.0
24514.0
24636.0
25610.0
26742.0
27264.0
27006.0
22526.0
16844.0
15602.0
17050.0
18510.0
18538.0
17212.0
16776.0
15982.0
15152.0
17538.0
20178.0
20908.0
22112.0
22044.0
21170.0
23706.0
26222.0
25388.0
26762.0
32276.0
37392.0
40296.0
40054.0
37492.0
38002.0
41242.0
41550.0
39494.0
37584.0
35548.0
33558.0
31208.0
30172.0
33262.0
36090.0
34036.0
31044.0
29784.0
28020.0
27120.0
28284.0
27464.0
25170.0
26134.0
27850.0
26666.0
24442.0
21654.0
19022.0
18956.0
20336.0
22128.0
23900.0
23896.0
23864.0
24466.0
22406.0
19636.0
20300.0
22276.0
22620.0
22550.0
23360.0
24146.0
24816.0
25828.0
25438.0
23118.0
20712.0
18240.0
15754.0
15564.0
17902.0
19174.0
17558.0
16278.0
16740.0
16978.0
19004.0
23606.0
26170.0
26738.0
27470.0
25976.0
23416.0
24092.0
26582.0
26582.0
22884.0
17732.0
13446.0
10168.0
9184.0
12318.0
15904.0
14798.0
11304.0
10694.0
11892.0
11048.0
9436.0
11036.0
15514.0
19044.0
19992.0
18998.0
16994.0
15030.0
12564.0
10504.0
11202.0
10290.0
5724.0
6226.0
13074.0
17690.0
18072.0
15958.0
12696.0
11396.0
13030.0
17022.0
21534.0
23696.0
24150.0
24012.0
22830.0
20586.0
17556.0
16866.0
19762.0
21760.0
20586.0
17138.0
13616.0
11268.0
7522.0
5496.0
8554.0
10488.0
11966.0
16202.0
16960.0
15426.0
15268.0
13610.0
14334.0
18600.0
20902.0
22234.0
21994.0
19044.0
18218.0
18274.0
15618.0
12884.0
12384.0
13690.0
13318.0
10026.0
9454.0
11988.0
13194.0
15630.0
19982.0
20088.0
16094.0
13944.0
14144.0
13920.0
12742.0
10738.0
9476.0
11038.0
12776.0
11472.0
8712.0
6758.0
7104.0
10734.0
14572.0
15542.0
16920.0
19912.0
18346.0
13104.0
12076.0
11990.0
7390.0
3876.0
3042.0
1218.0
1684.0
6958.0
14482.0
21398.0
23130.0
18888.0
14378.0
11706.0
9702.0
9322.0
9094.0
8062.0
9720.0
12028.0
10956.0
11580.0
14994.0
14568.0
11874.0
10828.0
10408.0
13166.0
19840.0
25512.0
29406.0
32804.0
34534.0
36290.0
41542.0
48598.0
52778.0
54100.0
55176.0
56856.0
59900.0
61576.0
58194.0
54430.0
53726.0
51240.0
47318.0
45484.0
41640.0
34500.0
29446.0
26022.0
21278.0
17446.0
15840.0
17210.0
21848.0
24284.0
23192.0
22762.0
21542.0
20544.0
23158.0
24560.0
22792.0
21158.0
20158.0
20994.0
21462.0
18778.0
17070.0
15166.0
10456.0
9678.0
13280.0
14444.0
13622.0
14474.0
17346.0
18618.0
15824.0
14750.0
17984.0
19024.0
18548.0
21734.0
25158.0
27048.0
29234.0
28402.0
26382.0
27978.0
28002.0
24850.0
23392.0
21930.0
21154.0
23998.0
26262.0
27734.0
31958.0
36972.0
40474.0
42270.0
44558.0
49496.0
54034.0
57078.0
61234.0
65284.0
66484.0
64630.0
61846.0
58990.0
54674.0
49960.0
44642.0
38242.0
36616.0
40106.0
40216.0
33766.0
25026.0
20918.0
22586.0
24238.0
25964.0
28336.0
26972.0
25154.0
25752.0
23122.0
18930.0
19558.0
22108.0
22902.0
24306.0
24776.0
21084.0
17680.0
17404.0
17814.0
19438.0
21126.0
21192.0
21652.0
21172.0
19452.0
16910.0
10262.0
5106.0
7092.0
9644.0
10372.0
10748.0
9660.0
9376.0
10284.0
13072.0
18632.0
20660.0
19430.0
20748.0
22492.0
25258.0
31428.0
36416.0
37056.0
34876.0
34902.0
39404.0
43258.0
45306.0
46084.0
42902.0
40730.0
43096.0
44504.0
45304.0
48724.0
51370.0
49698.0
43860.0
37980.0
38090.0
44224.0
48832.0
47048.0
43548.0
41760.0
37030.0
28884.0
23548.0
23668.0
25474.0
22720.0
16272.0
14164.0
16842.0
18514.0
18068.0
16082.0
13976.0
15058.0
18758.0
21128.0
20040.0
17818.0
18130.0
19140.0
18484.0
18136.0
16722.0
12500.0
8946.0
7202.0
6994.0
9524.0
12676.0
14826.0
16778.0
18484.0
20696.0
21462.0
17764.0
14622.0
17456.0
22598.0
24826.0
24546.0
24506.0
24692.0
25352.0
28548.0
31988.0
32468.0
31580.0
31660.0
34040.0
36992.0
37940.0
40104.0
43918.0
44136.0
41812.0
41852.0
45366.0
49834.0
52350.0
54770.0
57878.0
57910.0
55692.0
54278.0
54514.0
57044.0
59386.0
59400.0
56800.0
50712.0
45712.0
45420.0
44960.0
41412.0
36570.0
32958.0
31176.0
28296.0
26706.0
29534.0
30648.0
28916.0
28786.0
27616.0
25316.0
25972.0
27320.0
25452.0
20532.0
16040.0
15268.0
16578.0
17550.0
18560.0
18556.0
16360.0
14994.0
17668.0
21694.0
22550.0
20800.0
18588.0
16478.0
15746.0
16234.0
17212.0
20682.0
25440.0
26364.0
24196.0
23252.0
21916.0
18458.0
17060.0
19130.0
21002.0
20962.0
20364.0
21548.0
22890.0
19438.0
14396.0
13894.0
14784.0
15338.0
18796.0
23080.0
26164.0
29440.0
32708.0
36232.0
38030.0
35734.0
34454.0
36294.0
36730.0
36000.0
33682.0
29504.0
30788.0
35654.0
34434.0
30954.0
29898.0
25850.0
18562.0
12854.0
10728.0
11262.0
11600.0
13102.0
18462.0
24668.0
28682.0
29370.0
27642.0
27182.0
26452.0
23964.0
24594.0
27624.0
29060.0
29862.0
29290.0
26262.0
23190.0
22332.0
24082.0
25122.0
24060.0
24834.0
25788.0
22094.0
16192.0
12894.0
14798.0
19940.0
22274.0
21966.0
21938.0
18620.0
12490.0
10996.0
14518.0
17132.0
17232.0
16538.0
15752.0
16452.0
20168.0
22874.0
19604.0
14238.0
12970.0
13730.0
12798.0
11334.0
10356.0
10064.0
11848.0
14802.0
16818.0
18914.0
21930.0
23364.0
21458.0
18006.0
16134.0
16256.0
14850.0
11262.0
9916.0
10928.0
11700.0
13456.0
14350.0
12442.0
11804.0
12048.0
10542.0
9454.0
8330.0
8152.0
11400.0
13370.0
13590.0
15884.0
17312.0
18080.0
19476.0
16924.0
12676.0
12490.0
15718.0
19888.0
21374.0
19548.0
18726.0
17956.0
13618.0
7848.0
4548.0
3878.0
2762.0
1428.0
4034.0
9072.0
10510.0
8584.0
8858.0
11934.0
13500.0
13018.0
12062.0
11082.0
12394.0
15766.0
18140.0
19320.0
18918.0
18504.0
21722.0
24162.0
19840.0
12532.0
9022.0
10586.0
13668.0
15384.0
15240.0
13794.0
14178.0
17964.0
22178.0
23288.0
18956.0
13614.0
14270.0
17148.0
18096.0
19978.0
21746.0
22704.0
24492.0
24994.0
24422.0
23816.0
21428.0
18414.0
15606.0
12876.0
13248.0
15208.0
12590.0
7480.0
7182.0
9590.0
8686.0
7178.0
8640.0
10488.0
9764.0
6958.0
6226.0
7490.0
5836.0
2714.0
-638.0
-5024.0
-4338.0
532.0
2120.0
2660.0
4124.0
4894.0
6106.0
6066.0
4254.0
2994.0
3022.0
5464.0
7806.0
7326.0
6764.0
6482.0
5162.0
3646.0
3274.0
4734.0
4818.0
4774.0
8700.0
9504.0
5570.0
5674.0
7432.0
7770.0
9614.0
9606.0
8526.0
11210.0
14130.0
14258.0
13044.0
10330.0
7430.0
7600.0
8864.0
7208.0
6986.0
10814.0
11412.0
8758.0
7884.0
6016.0
3994.0
4498.0
3208.0
198.0
-1186.0
-2152.0
-2712.0
-2310.0
-2530.0
-3020.0
-3096.0
-3910.0
-3628.0
176.0
3126.0
2698.0
3694.0
5604.0
4010.0
188.0
-1820.0
2690.0
11604.0
14476.0
11692.0
12748.0
17344.0
20628.0
23404.0
26154.0
25242.0
21640.0
21224.0
22328.0
21492.0
21692.0
21652.0
19196.0
18322.0
19006.0
17728.0
14444.0
11374.0
11512.0
14324.0
15616.0
14848.0
16240.0
20058.0
20124.0
17210.0
17276.0
18300.0
19660.0
21552.0
18820.0
15500.0
15120.0
13056.0
14224.0
19670.0
20846.0
19452.0
19118.0
19544.0
20378.0
17358.0
12480.0
11740.0
14462.0
18352.0
18842.0
15742.0
14484.0
12020.0
8296.0
8224.0
7416.0
6098.0
8246.0
9178.0
8568.0
10440.0
15234.0
21890.0
25088.0
20950.0
13812.0
10190.0
10418.0
7610.0
2336.0
2786.0
5978.0
6588.0
8350.0
11314.0
11680.0
10004.0
9128.0
10160.0
10898.0
9208.0
5450.0
2058.0
2380.0
5692.0
8336.0
8838.0
8310.0
8608.0
7102.0
2210.0
534.0
2890.0
2426.0
-1132.0
-4336.0
-5380.0
-3872.0
-954.0
2502.0
3464.0
1070.0
26.0
786.0
1442.0
2350.0
3186.0
5282.0
7076.0
6088.0
6876.0
8974.0
8348.0
9282.0
12462.0
13804.0
15010.0
16986.0
16594.0
13380.0
11094.0
10382.0
6402.0
-368.0
-4804.0
-5448.0
-2452.0
678.0
922.0
1696.0
2722.0
1236.0
-282.0
-616.0
96.0
1652.0
1486.0
-562.0
-2984.0
-5044.0
-6760.0
-9444.0
-9834.0
-5462.0
-1976.0
38.0
3914.0
4830.0
2026.0
2322.0
3996.0
1372.0
-2154.0
-3592.0
-6334.0
-8104.0
-4784.0
-1734.0
-2082.0
-1272.0
932.0
2078.0
3744.0
6980.0
8914.0
7998.0
7948.0
10082.0
10800.0
10368.0
10376.0
9688.0
8684.0
7092.0
5584.0
6648.0
6478.0
2558.0
708.0
1808.0
1268.0
-476.0
-1022.0
-616.0
-970.0
-2124.0
-1480.0
328.0
936.0
3094.0
8394.0
13146.0
14580.0
12148.0
8808.0
8846.0
9414.0
7256.0
5800.0
5354.0
3406.0
610.0
-2754.0
-4784.0
-2978.0
1124.0
6846.0
11850.0
10978.0
6962.0
5162.0
5778.0
9998.0
15326.0
14196.0
7976.0
4196.0
3694.0
3848.0
4720.0
7280.0
10284.0
11204.0
11378.0
12716.0
10820.0
5414.0
3960.0
5462.0
5466.0
8064.0
12480.0
12770.0
10952.0
10358.0
11298.0
13498.0
13676.0
10194.0
4882.0
-508.0
-3342.0
-2948.0
-1512.0
-292.0
1156.0
4778.0
9138.0
10578.0
11670.0
14500.0
16028.0
16142.0
15166.0
12582.0
10974.0
9942.0
6652.0
2734.0
0.0
-2226.0
-2886.0
-1374.0
542.0
2854.0
4740.0
3512.0
2116.0
3028.0
2602.0
1822.0
2784.0
2578.0
1928.0
2692.0
4712.0
8044.0
8982.0
7492.0
9104.0
12774.0
15272.0
16340.0
14798.0
11472.0
8960.0
8852.0
10408.0
11848.0
15178.0
19578.0
19868.0
17106.0
13956.0
10844.0
9146.0
6580.0
2134.0
588.0
4378.0
9700.0
9596.0
5260.0
5300.0
9362.0
12898.0
15164.0
15370.0
16302.0
17032.0
11794.0
6074.0
5836.0
5724.0
3260.0
1822.0
3024.0
5058.0
5666.0
5004.0
2956.0
1750.0
4902.0
8072.0
6374.0
1910.0
-2506.0
-4720.0
-3698.0
-782.0
2636.0
6494.0
10628.0
11750.0
10454.0
10848.0
8042.0
1920.0
1698.0
3834.0
3504.0
5642.0
9248.0
10976.0
9348.0
5818.0
6618.0
6794.0
80.0
-5890.0
-8748.0
-9256.0
-4668.0
-736.0
-488.0
-1184.0
-3766.0
-5050.0
-2350.0
816.0
1894.0
120.0
-622.0
2282.0
4486.0
6462.0
8980.0
7310.0
3716.0
2856.0
3402.0
3142.0
1386.0
1014.0
3166.0
3300.0
1854.0
1784.0
-176.0
-4344.0
-5428.0
-3584.0
-3628.0
-5434.0
-5910.0
-5710.0
-5336.0
-2976.0
4.0
528.0
-426.0
872.0
3924.0
4598.0
4686.0
7818.0
9872.0
7600.0
3050.0
-2368.0
-5196.0
-4016.0
-4618.0
-6696.0
-2818.0
4694.0
7416.0
5822.0
5622.0
7398.0
8502.0
9172.0
10000.0
9212.0
8130.0
9610.0
11722.0
13172.0
14524.0
13808.0
12372.0
12380.0
11186.0
9640.0
9294.0
7136.0
4128.0
1502.0
-2704.0
-5692.0
-5354.0
-3956.0
-2134.0
-534.0
910.0
3322.0
5602.0
8410.0
12210.0
13714.0
13064.0
12374.0
10754.0
9204.0
8660.0
6448.0
3448.0
3278.0
4288.0
3838.0
3334.0
4228.0
7116.0
11366.0
13994.0
13722.0
11652.0
10684.0
14188.0
18070.0
17310.0
16940.0
19128.0
18912.0
16670.0
14300.0
11250.0
9622.0
9664.0
8414.0
6214.0
5950.0
8164.0
10106.0
10000.0
9706.0
9310.0
6734.0
4456.0
4626.0
4246.0
4330.0
7510.0
10208.0
12730.0
17842.0
19936.0
16666.0
13306.0
11420.0
11108.0
13264.0
16534.0
18758.0
17586.0
13834.0
9996.0
6238.0
5314.0
8356.0
11172.0
12854.0
13532.0
12886.0
14202.0
18104.0
21708.0
22016.0
18020.0
14846.0
15330.0
15976.0
16144.0
17444.0
21428.0
26610.0
27262.0
24640.0
22768.0
19966.0
17974.0
18242.0
18546.0
21242.0
25560.0
26058.0
23742.0
22622.0
22908.0
22442.0
21668.0
22890.0
23654.0
22396.0
21882.0
20948.0
18612.0
17290.0
15454.0
10852.0
5758.0
3342.0
2298.0
-1338.0
-5124.0
-3438.0
1752.0
5070.0
4960.0
2814.0
1170.0
2054.0
4556.0
5938.0
7746.0
12288.0
14016.0
10458.0
7622.0
6358.0
5506.0
7798.0
10970.0
11724.0
12104.0
13062.0
13116.0
11108.0
7526.0
5324.0
5906.0
7174.0
8256.0
10656.0
13394.0
13538.0
12194.0
12558.0
13442.0
11024.0
6624.0
5796.0
6878.0
5152.0
4486.0
5370.0
3296.0
2730.0
4314.0
2566.0
2050.0
4460.0
4622.0
4892.0
5542.0
3184.0
2130.0
5584.0
10162.0
11284.0
6428.0
454.0
44.0
3396.0
6038.0
7336.0
6442.0
2196.0
-1890.0
-1688.0
364.0
1448.0
3840.0
7592.0
9540.0
10202.0
11960.0
13432.0
11930.0
9452.0
9922.0
12484.0
13654.0
12228.0
8926.0
4508.0
584.0
738.0
5290.0
8672.0
8322.0
7376.0
6970.0
5094.0
1922.0
1442.0
4610.0
5832.0
3650.0
3182.0
5104.0
7080.0
9722.0
12762.0
13750.0
11510.0
8382.0
7120.0
6002.0
4368.0
4944.0
5576.0
3888.0
3364.0
4924.0
7782.0
12502.0
13892.0
8808.0
4524.0
4998.0
5944.0
5476.0
5248.0
6178.0
8636.0
13050.0
17538.0
18086.0
16348.0
17450.0
18476.0
15784.0
13434.0
12668.0
10828.0
8226.0
5780.0
5124.0
7106.0
9110.0
11180.0
14302.0
15274.0
12928.0
8522.0
2884.0
-586.0
-974.0
-1898.0
-2750.0
-548.0
1886.0
-150.0
-4922.0
-6368.0
-3558.0
-432.0
2038.0
4578.0
5668.0
3556.0
-1934.0
-6644.0
-4454.0
2514.0
6162.0
5554.0
5982.0
7892.0
7532.0
5960.0
6498.0
6614.0
3400.0
140.0
-362.0
-624.0
-2678.0
-3154.0
1166.0
7034.0
10514.0
11334.0
9494.0
6504.0
3728.0
20.0
-2138.0
86.0
3046.0
3174.0
1230.0
48.0
1452.0
2964.0
2794.0
2442.0
2442.0
4194.0
8190.0
10990.0
11166.0
9036.0
4826.0
1820.0
1708.0
1666.0
-558.0
-4618.0
-8162.0
-8334.0
-3820.0
2030.0
3388.0
3018.0
6430.0
8520.0
6926.0
6724.0
5562.0
1890.0
704.0
554.0
-1234.0
-2554.0
-3836.0
-4426.0
-2530.0
-1170.0
132.0
4968.0
7584.0
2500.0
-2528.0
-1068.0
342.0
-4280.0
-9532.0
-8830.0
-5734.0
-5440.0
-4784.0
-1810.0
-930.0
-3430.0
-5884.0
-4578.0
-234.0
988.0
-1002.0
-866.0
288.0
1026.0
1406.0
-1830.0
-5964.0
-6620.0
-6408.0
-5374.0
-3326.0
-3022.0
-1216.0
3060.0
3814.0
404.0
-4218.0
-8416.0
-9328.0
-7590.0
-6914.0
-6746.0
-5764.0
-5978.0
-6550.0
-4104.0
-312.0
2654.0
6228.0
8884.0
8988.0
7724.0
4418.0
1674.0
3052.0
5490.0
8580.0
12956.0
14096.0
14538.0
19364.0
25026.0
29820.0
34184.0
35600.0
34542.0
31458.0
26278.0
21868.0
17244.0
11288.0
7646.0
5460.0
2776.0
2260.0
3174.0
4646.0
9518.0
14326.0
13444.0
10582.0
11142.0
13050.0
12406.0
9998.0
8788.0
8902.0
9532.0
12030.0
15464.0
15516.0
11356.0
7186.0
6750.0
10234.0
16432.0
24120.0
29426.0
29316.0
27348.0
25958.0
21794.0
15664.0
12734.0
12800.0
11472.0
7460.0
3810.0
1810.0
-1586.0
-5976.0
-6890.0
-4102.0
62.0
4898.0
9406.0
11968.0
10624.0
5822.0
2066.0
1086.0
1632.0
5106.0
10680.0
13450.0
11562.0
7488.0
4832.0
4746.0
4940.0
4376.0
4256.0
5622.0
7848.0
7272.0
3310.0
874.0
952.0
1542.0
3358.0
5624.0
6266.0
4186.0
172.0
-620.0
2680.0
4474.0
5014.0
6820.0
8324.0
9250.0
8142.0
4688.0
3714.0
4726.0
4222.0
3712.0
2866.0
662.0
-1182.0
-2498.0
-2378.0
-1134.0
-510.0
3284.0
10064.0
12916.0
13450.0
15246.0
14028.0
9030.0
4782.0
3728.0
5410.0
6888.0
6834.0
5832.0
2406.0
-1644.0
-1000.0
4314.0
9714.0
10966.0
7284.0
3388.0
2442.0
1836.0
832.0
1762.0
3730.0
4058.0
2892.0
1382.0
-1056.0
-4886.0
-8792.0
-10984.0
-10244.0
-6876.0
-3372.0
-1138.0
2146.0
6626.0
7118.0
3874.0
4344.0
8786.0
11654.0
12566.0
12112.0
10384.0
10196.0
11392.0
11984.0
13394.0
16382.0
19398.0
21376.0
23302.0
27610.0
34338.0
41718.0
47204.0
46400.0
40896.0
36700.0
31886.0
25286.0
22054.0
19398.0
14408.0
14880.0
20504.0
21468.0
17266.0
11714.0
5926.0
2324.0
-318.0
-4034.0
-4866.0
-2046.0
960.0
3324.0
3812.0
3004.0
4344.0
7140.0
9956.0
13392.0
15872.0
17362.0
19916.0
22208.0
23830.0
29200.0
38784.0
46082.0
49186.0
50776.0
47884.0
40268.0
35060.0
32320.0
27748.0
23916.0
22740.0
21504.0
19608.0
18582.0
17212.0
13112.0
9132.0
9366.0
11542.0
13252.0
14270.0
12090.0
9184.0
11518.0
14510.0
11302.0
6554.0
4064.0
356.0
-3178.0
-3748.0
-2952.0
-32.0
4042.0
6116.0
7690.0
8110.0
7186.0
8546.0
9600.0
9904.0
11962.0
10564.0
8062.0
9102.0
5946.0
52.0
-2436.0
-5432.0
-4584.0
2612.0
5346.0
3580.0
4300.0
5956.0
6478.0
6400.0
6808.0
6930.0
4918.0
3054.0
2508.0
3946.0
8424.0
8566.0
3068.0
1516.0
1542.0
-1354.0
-2140.0
-3108.0
-5790.0
-3766.0
-268.0
-1006.0
-2134.0
-1588.0
-1444.0
-1708.0
-880.0
1940.0
4386.0
4566.0
6094.0
9210.0
7722.0
2034.0
-1844.0
-4620.0
-8112.0
-7964.0
-2716.0
3336.0
6700.0
7222.0
9146.0
14892.0
19324.0
19920.0
18626.0
13484.0
6260.0
3902.0
5732.0
6412.0
4484.0
1832.0
1746.0
3926.0
5204.0
5712.0
6032.0
6784.0
10634.0
15760.0
17198.0
15136.0
12148.0
8796.0
6856.0
8786.0
12652.0
15540.0
18240.0
20324.0
20484.0
19302.0
15140.0
8942.0
6022.0
6704.0
9262.0
12116.0
11822.0
10742.0
11422.0
11018.0
11206.0
12018.0
10056.0
9708.0
12886.0
15942.0
19130.0
19230.0
13878.0
9586.0
9310.0
11898.0
16574.0
18548.0
16376.0
14398.0
14796.0
16918.0
17262.0
14540.0
13350.0
14092.0
13622.0
12168.0
10146.0
10098.0
13436.0
14142.0
9452.0
3586.0
1664.0
7586.0
15656.0
17436.0
17338.0
20248.0
23326.0
24862.0
22924.0
18286.0
16232.0
16622.0
16754.0
17412.0
18294.0
17086.0
12790.0
7734.0
3778.0
924.0
1426.0
3228.0
1310.0
-888.0
-808.0
-832.0
718.0
3854.0
7124.0
11508.0
14482.0
14212.0
12300.0
10678.0
11202.0
10452.0
6744.0
5860.0
7636.0
9078.0
12632.0
17952.0
22738.0
26424.0
28768.0
30472.0
31110.0
31558.0
33252.0
33452.0
32244.0
32612.0
33142.0
30380.0
22986.0
15696.0
13180.0
11944.0
10658.0
10762.0
9354.0
6066.0
1872.0
-2592.0
-4296.0
-3828.0
-2392.0
-1128.0
-3608.0
-6172.0
-6094.0
-7068.0
-6066.0
-3576.0
-4850.0
-4024.0
2112.0
8134.0
11212.0
8608.0
3902.0
5568.0
10444.0
12874.0
14858.0
15990.0
13400.0
8578.0
5666.0
6264.0
8236.0
9544.0
8980.0
6384.0
4040.0
3564.0
5394.0
9022.0
11330.0
11798.0
12376.0
11864.0
11552.0
14492.0
16032.0
12596.0
9694.0
9888.0
10658.0
12238.0
13218.0
12296.0
13542.0
15588.0
13734.0
11908.0
11048.0
7222.0
5068.0
6732.0
7756.0
11368.0
18708.0
22254.0
20680.0
17704.0
15742.0
16280.0
15654.0
12390.0
12286.0
15452.0
17244.0
18074.0
19210.0
20220.0
20400.0
18152.0
14348.0
13314.0
17372.0
23080.0
25214.0
22516.0
17510.0
15078.0
17050.0
17554.0
15146.0
16552.0
21498.0
24244.0
23460.0
20838.0
20672.0
24648.0
27154.0
24184.0
17646.0
11080.0
7902.0
9314.0
11988.0
11146.0
8758.0
11570.0
18540.0
23036.0
23376.0
21752.0
20280.0
19314.0
18410.0
18448.0
20150.0
23640.0
26410.0
25392.0
25412.0
31138.0
39040.0
46836.0
52652.0
53656.0
53080.0
53956.0
55838.0
58574.0
58944.0
53428.0
42910.0
31728.0
25340.0
23296.0
20724.0
16692.0
12508.0
10608.0
13420.0
17410.0
17686.0
15046.0
12474.0
11986.0
14052.0
15182.0
11792.0
7334.0
6258.0
6712.0
6536.0
5892.0
5784.0
8352.0
12092.0
14814.0
17592.0
18408.0
16936.0
17874.0
21310.0
24102.0
24416.0
22512.0
21828.0
22726.0
23344.0
23072.0
19172.0
13310.0
10322.0
8436.0
6828.0
7472.0
8574.0
9446.0
11632.0
14962.0
16202.0
12782.0
10316.0
13192.0
14842.0
11658.0
8770.0
8666.0
8528.0
7690.0
10176.0
15730.0
18454.0
17620.0
16360.0
15364.0
14746.0
14630.0
15472.0
17180.0
17182.0
14834.0
13200.0
14188.0
15928.0
15862.0
14162.0
11244.0
8032.0
9304.0
16274.0
22248.0
23090.0
21572.0
20296.0
19648.0
20472.0
22926.0
27304.0
34026.0
38582.0
38516.0
40102.0
45668.0
51252.0
54190.0
51738.0
46486.0
44496.0
44030.0
41374.0
35306.0
26524.0
20348.0
18472.0
18700.0
20466.0
19708.0
15576.0
12962.0
11676.0
10826.0
10982.0
9966.0
8142.0
7216.0
7988.0
11040.0
13488.0
14008.0
14808.0
16154.0
17794.0
18484.0
16832.0
15038.0
14520.0
13500.0
9468.0
4230.0
4542.0
9482.0
13502.0
18752.0
22844.0
18962.0
12370.0
9602.0
9408.0
11778.0
14232.0
11306.0
5908.0
4806.0
6382.0
5322.0
3452.0
6146.0
12562.0
17952.0
20020.0
17990.0
12816.0
8538.0
7162.0
6824.0
6588.0
6696.0
7558.0
10152.0
12196.0
10550.0
8142.0
8292.0
9432.0
11638.0
16520.0
22324.0
28160.0
35168.0
42042.0
47758.0
52192.0
52736.0
49846.0
47630.0
44926.0
38080.0
29052.0
22674.0
19922.0
18300.0
17568.0
17636.0
15964.0
13952.0
13864.0
14662.0
16658.0
18056.0
18198.0
20544.0
20692.0
16462.0
15744.0
16954.0
15102.0
12846.0
10238.0
9550.0
12254.0
11500.0
7728.0
5504.0
3858.0
5440.0
10580.0
13926.0
13540.0
8962.0
4316.0
5384.0
7874.0
8736.0
11190.0
11988.0
8938.0
7208.0
7062.0
5614.0
4548.0
4044.0
2928.0
3092.0
3952.0
4264.0
6112.0
6940.0
3640.0
1338.0
3304.0
6766.0
9502.0
10122.0
9650.0
9574.0
7478.0
3838.0
3212.0
5470.0
7232.0
7952.0
8636.0
9906.0
11540.0
10896.0
7598.0
7218.0
11102.0
14416.0
17038.0
20680.0
24336.0
27736.0
29446.0
29504.0
29712.0
27550.0
23304.0
20800.0
18644.0
16550.0
16406.0
16054.0
14498.0
13514.0
14236.0
14644.0
11376.0
9336.0
13034.0
14652.0
11516.0
10226.0
10826.0
11838.0
14396.0
16524.0
17030.0
16238.0
14522.0
12672.0
8728.0
4012.0
3718.0
5134.0
4236.0
4598.0
7082.0
9328.0
12538.0
15798.0
15622.0
12446.0
7688.0
1828.0
-912.0
2344.0
6986.0
10444.0
13666.0
12120.0
6288.0
5252.0
7900.0
8266.0
9518.0
11634.0
10498.0
8624.0
6962.0
3768.0
2798.0
4786.0
4360.0
2348.0
3874.0
7444.0
9724.0
12028.0
13980.0
12780.0
10934.0
13402.0
19026.0
23748.0
27776.0
31570.0
33326.0
35502.0
40670.0
45694.0
49028.0
49318.0
42804.0
33140.0
27254.0
25262.0
24020.0
20190.0
13832.0
9216.0
6830.0
4796.0
4062.0
5736.0
9832.0
14680.0
18038.0
18520.0
14760.0
9492.0
7248.0
7512.0
8932.0
10332.0
10252.0
11300.0
13920.0
15134.0
16070.0
17774.0
18686.0
17948.0
15662.0
14790.0
16732.0
17816.0
16996.0
15950.0
14608.0
13026.0
11382.0
10576.0
11838.0
13438.0
13118.0
10960.0
9296.0
10246.0
10882.0
9550.0
11334.0
15068.0
13348.0
8582.0
6228.0
4480.0
4644.0
9390.0
12288.0
9412.0
6702.0
6708.0
6128.0
5114.0
6610.0
9948.0
11056.0
9116.0
7808.0
8080.0
7316.0
5526.0
5150.0
5758.0
4762.0
4360.0
8240.0
11716.0
9664.0
5492.0
2382.0
1492.0
4128.0
6386.0
6234.0
6552.0
5036.0
1256.0
534.0
1674.0
2400.0
4980.0
7746.0
8196.0
6636.0
4930.0
7122.0
10712.0
9888.0
8318.0
9852.0
13072.0
17604.0
21510.0
24338.0
27316.0
28010.0
26622.0
24048.0
19374.0
16032.0
13936.0
10948.0
10196.0
9646.0
7388.0
7102.0
6398.0
4032.0
1976.0
-928.0
-310.0
3838.0
3306.0
-26.0
-3266.0
-6960.0
-5104.0
80.0
1412.0
2140.0
3038.0
1354.0
-654.0
-1070.0
988.0
3428.0
3746.0
4674.0
5214.0
4174.0
5662.0
7218.0
6956.0
8314.0
7796.0
5294.0
6012.0
6508.0
5170.0
4524.0
1764.0
-1926.0
-2338.0
-694.0
1272.0
2116.0
1528.0
2020.0
3744.0
6166.0
9232.0
10984.0
11698.0
12592.0
12974.0
13634.0
15792.0
17926.0
16462.0
12890.0
14646.0
19314.0
17636.0
11794.0
6788.0
2930.0
2542.0
3886.0
3858.0
5192.0
6318.0
3146.0
-1290.0
-2892.0
-1314.0
1884.0
5322.0
7666.0
5714.0
188.0
-3826.0
-6430.0
-8528.0
-7368.0
-4540.0
-2156.0
1746.0
5168.0
4672.0
2194.0
748.0
1528.0
3440.0
4402.0
5346.0
6326.0
6038.0
6282.0
5292.0
734.0
-2204.0
-2568.0
-3096.0
-1280.0
-328.0
-4500.0
-7648.0
-6688.0
-5316.0
-4764.0
-3802.0
-1376.0
246.0
-508.0
-1886.0
-5036.0
-7856.0
-6584.0
-6256.0
-8106.0
-7900.0
-6708.0
-3254.0
1530.0
188.0
-5700.0
-9128.0
-8880.0
-7562.0
-8796.0
-10196.0
-6942.0
-2744.0
-2686.0
-5908.0
-7592.0
-3766.0
620.0
-1346.0
-6550.0
-9546.0
-10482.0
-10202.0
-8288.0
-6524.0
-6214.0
-4396.0
-1016.0
-366.0
-2350.0
-4348.0
-5332.0
-4454.0
-2196.0
-458.0
-2440.0
-7132.0
-7006.0
-3534.0
-4310.0
-5306.0
-3044.0
-2752.0
-4046.0
-2604.0
1464.0
5728.0
8460.0
9586.0
9584.0
10702.0
13960.0
14808.0
12482.0
10190.0
6356.0
2390.0
2590.0
5610.0
9110.0
9792.0
5044.0
-54.0
-1798.0
-2894.0
-4432.0
-4616.0
-1526.0
2580.0
3250.0
2746.0
3904.0
4246.0
3358.0
1726.0
-134.0
848.0
3026.0
2888.0
2250.0
1736.0
1666.0
3550.0
3642.0
1220.0
1406.0
3092.0
3864.0
5148.0
4654.0
1036.0
-3232.0
-7030.0
-8064.0
-6242.0
-4602.0
-486.0
6778.0
10282.0
8214.0
3844.0
158.0
652.0
3156.0
3342.0
2558.0
1598.0
1716.0
5602.0
9302.0
10006.0
10444.0
10210.0
9684.0
9054.0
5402.0
2804.0
4206.0
3914.0
1850.0
264.0
-1584.0
26.0
4650.0
6874.0
6532.0
3390.0
-846.0
280.0
5740.0
8068.0
4670.0
312.0
-388.0
-808.0
-3036.0
-3862.0
-5234.0
-8196.0
-8990.0
-8316.0
-7370.0
-5072.0
-2238.0
92.0
1304.0
2218.0
3210.0
3186.0
4118.0
5104.0
2692.0
-638.0
-4020.0
-6476.0
-4000.0
-1606.0
-2028.0
-24.0
748.0
-2186.0
-3796.0
-4630.0
-4754.0
-2454.0
312.0
2672.0
1922.0
-1516.0
-384.0
3858.0
5040.0
4456.0
3162.0
1892.0
3024.0
3874.0
1798.0
-336.0
-840.0
-1350.0
-726.0
3138.0
6426.0
6596.0
7364.0
8190.0
6302.0
4514.0
4978.0
7046.0
8742.0
6796.0
3032.0
2422.0
5178.0
8304.0
8464.0
4634.0
502.0
196.0
3350.0
5288.0
3120.0
-512.0
-2340.0
-790.0
3426.0
6858.0
9392.0
11628.0
10416.0
8080.0
8942.0
9854.0
9262.0
9012.0
8308.0
7602.0
6636.0
2842.0
-2492.0
-6498.0
-7306.0
-4804.0
-4828.0
-9914.0
-11728.0
-6444.0
-1948.0
-2944.0
-4718.0
-3760.0
-2728.0
-2566.0
-1338.0
-520.0
36.0
4386.0
10066.0
11430.0
9552.0
7104.0
4974.0
4118.0
3566.0
2546.0
1622.0
828.0
1558.0
3790.0
5170.0
6950.0
10130.0
10988.0
8590.0
6916.0
6794.0
4878.0
2850.0
6050.0
11052.0
11030.0
7326.0
3508.0
1524.0
2938.0
5716.0
6624.0
4514.0
1426.0
860.0
1558.0
2808.0
6576.0
7880.0
4414.0
2972.0
4490.0
5746.0
7868.0
11048.0
12424.0
10090.0
7854.0
8432.0
6670.0
4178.0
6248.0
6594.0
3892.0
4584.0
5428.0
3524.0
2650.0
4040.0
6918.0
7908.0
5600.0
5118.0
6236.0
4746.0
3896.0
6362.0
8652.0
9752.0
11202.0
11360.0
9090.0
6114.0
2668.0
828.0
4074.0
8462.0
10234.0
11914.0
11664.0
7654.0
4722.0
3818.0
2836.0
3506.0
4586.0
1152.0
-5710.0
-9176.0
-6676.0
-2354.0
-220.0
-766.0
-2256.0
-2956.0
-2658.0
-1084.0
1008.0
1054.0
400.0
3112.0
7890.0
9562.0
6926.0
3190.0
-236.0
-2710.0
-1392.0
616.0
-2192.0
-4832.0
-3358.0
-3240.0
-4962.0
-5336.0
-4740.0
-1512.0
3076.0
3722.0
2678.0
3042.0
1204.0
-1658.0
-840.0
192.0
-3282.0
-7390.0
-7652.0
-6826.0
-7078.0
-6268.0
-6014.0
-8240.0
-9374.0
-9746.0
-11668.0
-10436.0
-5246.0
-2396.0
-2840.0
-4280.0
-6364.0
-7750.0
-7000.0
-2516.0
5836.0
11880.0
10850.0
8312.0
9650.0
10146.0
7042.0
6334.0
7528.0
4882.0
3038.0
5506.0
6414.0
5688.0
5878.0
4152.0
1732.0
1948.0
3170.0
3082.0
1550.0
964.0
2560.0
2758.0
-416.0
-4372.0
-5948.0
-4696.0
-4188.0
-5924.0
-8298.0
-11204.0
-11314.0
-6824.0
-3862.0
-4022.0
-4200.0
-4114.0
-1932.0
1030.0
1388.0
1758.0
1446.0
-2388.0
-5860.0
-6514.0
-5960.0
-6546.0
-8728.0
-7946.0
-4692.0
-3994.0
-4384.0
-5018.0
-5542.0
-3064.0
-2628.0
-7538.0
-10520.0
-7686.0
-1186.0
4942.0
6642.0
5540.0
4568.0
3816.0
4646.0
7516.0
8730.0
5042.0
-358.0
-3114.0
-4786.0
-6112.0
-6386.0
-6946.0
-5350.0
-1968.0
-1662.0
-1598.0
952.0
2750.0
3110.0
2062.0
612.0
670.0
98.0
-1712.0
-3594.0
-5850.0
-7054.0
-7668.0
-9124.0
-10054.0
-11174.0
-13034.0
-13640.0
-13412.0
-13746.0
-13798.0
-11882.0
-8142.0
-3656.0
290.0
688.0
-684.0
164.0
-1378.0
-6446.0
-8266.0
-6464.0
-3402.0
-1336.0
-2862.0
-4448.0
-5056.0
-5802.0
-3102.0
-534.0
-2974.0
-5814.0
-6314.0
-4978.0
-2328.0
-650.0
-806.0
-2652.0
-4094.0
-4184.0
-5860.0
-6012.0
-2734.0
-2922.0
-6244.0
-7624.0
-7910.0
-7898.0
-7206.0
-4234.0
1236.0
4460.0
3960.0
1084.0
-3708.0
-6926.0
-7178.0
-6848.0
-7534.0
-9134.0
-9186.0
-8826.0
-9704.0
-7400.0
-3172.0
-1904.0
-2778.0
-6218.0
-9700.0
-9176.0
-8000.0
-6280.0
-3690.0
-5124.0
-7808.0
-8476.0
-9730.0
-10810.0
-12782.0
-15804.0
-14930.0
-12888.0
-14172.0
-14926.0
-13346.0
-12438.0
-13602.0
-14862.0
-14262.0
-13800.0
-13810.0
-12438.0
-11920.0
-12114.0
-9970.0
-8270.0
-9042.0
-8966.0
-7424.0
-6704.0
-7064.0
-7366.0
-7202.0
-6846.0
-6582.0
-6562.0
-5808.0
-3830.0
-2522.0
-1802.0
252.0
2424.0
2540.0
-148.0
-3954.0
-5108.0
-5020.0
-7388.0
-9338.0
-8436.0
-7104.0
-6186.0
-5000.0
-3192.0
136.0
4354.0
5344.0
494.0
-5424.0
-8350.0
-9938.0
-8752.0
-5228.0
-5130.0
-6350.0
-3950.0
-716.0
-786.0
-4432.0
-6008.0
-3158.0
-4718.0
-11760.0
-14766.0
-13826.0
-13390.0
-13150.0
-15038.0
-19918.0
-21116.0
-14556.0
-8752.0
-10030.0
-11752.0
-11318.0
-11702.0
-10666.0
-8348.0
-6764.0
-7714.0
-14392.0
-19966.0
-17846.0
-14112.0
-10072.0
-4894.0
-3776.0
-4618.0
-4926.0
-8706.0
-13252.0
-13224.0
-11434.0
-11786.0
-11428.0
-8190.0
-5874.0
-4728.0
-3832.0
-7208.0
-12340.0
-14018.0
-14164.0
-13038.0
-11132.0
-11554.0
-12198.0
-11928.0
-11314.0
-6778.0
48.0
2070.0
-1906.0
-7096.0
-9014.0
-8234.0
-8202.0
-8588.0
-8838.0
-11680.0
-14998.0
-14188.0
-12174.0
-11080.0
-8096.0
-6356.0
-8830.0
-11882.0
-14312.0
-15608.0
-15064.0
-15284.0
-15822.0
-15926.0
-16102.0
-13656.0
-11268.0
-12354.0
-12156.0
-10082.0
-8988.0
-8220.0
-9514.0
-12262.0
-12878.0
-13888.0
-17968.0
-21556.0
-21734.0
-20646.0
-19060.0
-13934.0
-7784.0
-6114.0
-6874.0
-5854.0
-3670.0
-3838.0
-6914.0
-8382.0
-7852.0
-7590.0
-4952.0
-1956.0
-3760.0
-7448.0
-8912.0
-8466.0
-8248.0
-9326.0
-9896.0
-10358.0
-11568.0
-11766.0
-12184.0
-11908.0
-8800.0
-8066.0
-9434.0
-6186.0
-1608.0
-682.0
-1264.0
-2088.0
-2228.0
-1916.0
-4802.0
-7942.0
-5646.0
-2558.0
-1964.0
990.0
4024.0
2250.0
-794.0
-2798.0
-4066.0
-4278.0
-6248.0
-10736.0
-15964.0
-20984.0
-23168.0
-22706.0
-19858.0
-12250.0
-5416.0
-2980.0
76.0
-106.0
-6730.0
-9468.0
-5686.0
-3610.0
-4886.0
-6712.0
-8240.0
-9268.0
-11432.0
-15236.0
-15712.0
-11176.0
-7934.0
-7168.0
-4464.0
-1928.0
-1964.0
-2218.0
-3018.0
-3816.0
-2036.0
-102.0
322.0
1272.0
554.0
-3586.0
-6728.0
-7130.0
-7006.0
-6264.0
-5514.0
-5562.0
-4976.0
-4378.0
-3630.0
-1436.0
-42.0
1062.0
3038.0
2410.0
1312.0
3100.0
4210.0
4432.0
4124.0
906.0
-1152.0
114.0
614.0
550.0
380.0
-2150.0
-5372.0
-7198.0
-8954.0
-11500.0
-13490.0
-14394.0
-16096.0
-18038.0
-17544.0
-16482.0
-17116.0
-16464.0
-12752.0
-9640.0
-10614.0
-13314.0
-12570.0
-8410.0
-5246.0
-4472.0
-5034.0
-7492.0
-11738.0
-15400.0
-16760.0
-16222.0
-15584.0
-15732.0
-15196.0
-13570.0
-12192.0
-10710.0
-9034.0
-8640.0
-10370.0
-14292.0
-16334.0
-11204.0
-3490.0
-926.0
-2538.0
-5630.0
-9184.0
-10998.0
-11564.0
-11348.0
-10194.0
-11636.0
-13314.0
-8326.0
-1356.0
-326.0
-2268.0
-798.0
4392.0
6664.0
2450.0
-1598.0
-1432.0
-502.0
-594.0
-2314.0
-4244.0
-2976.0
-974.0
-1752.0
-3650.0
-4746.0
-4476.0
-3902.0
-4468.0
-5524.0
-6790.0
-6430.0
-2588.0
146.0
-1038.0
-2386.0
-2702.0
-3134.0
-3782.0
-5302.0
-6482.0
-5196.0
-2468.0
-338.0
520.0
-474.0
-2552.0
-2340.0
598.0
2410.0
2226.0
850.0
-2480.0
-4542.0
-2864.0
-2284.0
-3704.0
-1488.0
2722.0
2672.0
-672.0
-4760.0
-9530.0
-11496.0
-10068.0
-10046.0
-10862.0
-10264.0
-9996.0
-10182.0
-10458.0
-9616.0
-5532.0
-1504.0
-552.0
-2192.0
-5782.0
-6114.0
-2686.0
-3512.0
-7188.0
-8500.0
-9824.0
-10446.0
-8926.0
-7712.0
-5316.0
-498.0
3536.0
3994.0
1208.0
-92.0
2422.0
4768.0
5796.0
6834.0
5348.0
302.0
-5060.0
-9024.0
-11542.0
-11050.0
-8960.0
-9862.0
-12098.0
-11846.0
-11624.0
-12118.0
-10942.0
-9782.0
-9342.0
-7050.0
-2426.0
1624.0
1176.0
-3340.0
-7512.0
-8506.0
-5824.0
-2744.0
-2344.0
-1676.0
-228.0
-884.0
-1618.0
-1534.0
-2494.0
-2826.0
-1574.0
-502.0
-906.0
-3218.0
-6236.0
-8552.0
-8914.0
-7400.0
-7964.0
-10062.0
-7264.0
-532.0
4454.0
6630.0
4696.0
-2134.0
-7718.0
-6478.0
-1996.0
598.0
2052.0
2894.0
2044.0
1562.0
3018.0
4726.0
4366.0
1700.0
84.0
194.0
-2350.0
-8064.0
-13384.0
-16574.0
-17190.0
-14714.0
-9478.0
-4496.0
-1482.0
630.0
-1228.0
-6378.0
-7528.0
-7786.0
-11196.0
-11046.0
-7758.0
-5932.0
-3022.0
1092.0
4326.0
4904.0
1852.0
678.0
2760.0
1724.0
-2846.0
-6776.0
-7576.0
-6634.0
-8312.0
-9944.0
-7634.0
-7058.0
-10276.0
-10534.0
-6678.0
-5304.0
-7796.0
-8082.0
-6158.0
-6262.0
-5170.0
-2026.0
-2044.0
-4514.0
-6772.0
-9372.0
-11468.0
-11018.0
-7678.0
-5736.0
-8066.0
-9568.0
-7960.0
-5324.0
-872.0
1834.0
-2.0
-872.0
-1030.0
-3842.0
-4634.0
-3618.0
-5540.0
-6194.0
-3190.0
-1692.0
-1782.0
-1136.0
-986.0
94.0
3288.0
5348.0
5892.0
7756.0
10964.0
13454.0
14896.0
17486.0
21886.0
25390.0
25934.0
24226.0
22142.0
18264.0
9898.0
2012.0
-1082.0
-4264.0
-7930.0
-8666.0
-9160.0
-9256.0
-7006.0
-5516.0
-6126.0
-8504.0
-10548.0
-7886.0
-4068.0
-4086.0
-3702.0
-886.0
930.0
1102.0
46.0
-2472.0
-4700.0
-3340.0
714.0
1770.0
726.0
2938.0
5264.0
4392.0
3144.0
756.0
-2100.0
416.0
5890.0
6770.0
4672.0
4884.0
6522.0
6124.0
3848.0
3576.0
6402.0
8502.0
10210.0
14864.0
18214.0
16588.0
15014.0
15794.0
16072.0
14964.0
12912.0
11920.0
13310.0
15068.0
17700.0
22036.0
24572.0
24046.0
21156.0
15784.0
11826.0
12536.0
15086.0
16402.0
14442.0
8854.0
5094.0
6106.0
6376.0
3688.0
2580.0
4322.0
6084.0
5034.0
1138.0
-500.0
1504.0
1658.0
242.0
6.0
-3086.0
-9172.0
-12564.0
-11922.0
-8688.0
-5106.0
-3822.0
-4428.0
-6696.0
-10388.0
-11042.0
-7018.0
-3800.0
-4954.0
-6958.0
-5926.0
-3782.0
-2938.0
-1244.0
758.0
-932.0
-3616.0
-2264.0
384.0
1936.0
4964.0
7380.0
6106.0
5666.0
8790.0
11518.0
12704.0
13848.0
12344.0
6264.0
564.0
-18.0
2266.0
4172.0
4856.0
3208.0
1000.0
1922.0
5618.0
10694.0
15662.0
15708.0
11094.0
10332.0
14942.0
16886.0
14958.0
13640.0
11190.0
7692.0
8514.0
11454.0
11274.0
10320.0
11036.0
11826.0
12390.0
13800.0
15094.0
13678.0
11160.0
11788.0
13596.0
13730.0
14548.0
15420.0
13714.0
11450.0
9758.0
6768.0
3288.0
1976.0
2194.0
906.0
-1460.0
-2098.0
-1210.0
392.0
2494.0
2538.0
422.0
150.0
1700.0
1032.0
-2098.0
-4332.0
-5244.0
-7768.0
-10974.0
-8958.0
-1298.0
3312.0
222.0
-3650.0
-2966.0
-1308.0
178.0
3662.0
6446.0
6022.0
3836.0
1940.0
600.0
-3398.0
-7552.0
-4134.0
1812.0
2930.0
4054.0
6566.0
9242.0
14012.0
16544.0
16064.0
17038.0
17984.0
18570.0
17200.0
12086.0
10298.0
11154.0
10076.0
13066.0
17044.0
15746.0
14692.0
12062.0
4790.0
782.0
766.0
-1632.0
-6004.0
-6872.0
-3440.0
-1936.0
-2512.0
-14.0
3252.0
4412.0
3740.0
1692.0
1490.0
2880.0
3640.0
4610.0
3938.0
1706.0
-166.0
-3458.0
-5672.0
-5274.0
-6330.0
-6670.0
-3776.0
-1326.0
-1088.0
-2994.0
-5360.0
-5436.0
-3940.0
-2266.0
-546.0
2064.0
5442.0
4852.0
-964.0
-5656.0
-5398.0
-2182.0
-136.0
-744.0
-1300.0
-1748.0
-3362.0
-3836.0
-3532.0
-4450.0
-3574.0
1000.0
4558.0
3922.0
3834.0
7794.0
11150.0
11528.0
12248.0
12022.0
8504.0
6550.0
8660.0
10356.0
10054.0
8492.0
5348.0
3062.0
1480.0
-1944.0
-3850.0
-4428.0
-8348.0
-10152.0
-4456.0
2288.0
5138.0
5952.0
5272.0
2386.0
166.0
622.0
-212.0
-3078.0
-3490.0
-2578.0
-3048.0
-3358.0
-2154.0
942.0
2724.0
702.0
236.0
3060.0
4818.0
5532.0
5198.0
2818.0
1070.0
980.0
1718.0
4094.0
8176.0
11554.0
11640.0
9132.0
5104.0
-158.0
-2496.0
-380.0
1586.0
1760.0
58.0
-3656.0
-5610.0
-4670.0
-3626.0
-3232.0
-3220.0
-2018.0
1546.0
3814.0
2110.0
70.0
958.0
1450.0
-1062.0
-688.0
5400.0
9806.0
10658.0
13270.0
15496.0
14274.0
13888.0
14512.0
11686.0
6984.0
4952.0
6730.0
10474.0
14296.0
18082.0
18334.0
11368.0
4320.0
3170.0
2584.0
1594.0
3934.0
7160.0
9462.0
12484.0
15870.0
17022.0
14360.0
11562.0
12368.0
15278.0
18890.0
20640.0
17756.0
13888.0
12798.0
14298.0
16296.0
15914.0
15516.0
16516.0
14158.0
9228.0
5098.0
2046.0
2048.0
2240.0
-802.0
-2724.0
-2220.0
-330.0
2260.0
712.0
-2650.0
-1490.0
1622.0
4492.0
6840.0
7022.0
7384.0
7640.0
5616.0
4410.0
3870.0
1202.0
-1774.0
-3526.0
-4902.0
-6394.0
-6520.0
-4110.0
-1650.0
28.0
1978.0
3650.0
6640.0
8592.0
5216.0
4190.0
9376.0
10726.0
6926.0
5236.0
6486.0
9164.0
11048.0
10322.0
9960.0
10638.0
9022.0
5914.0
5394.0
8660.0
12472.0
12540.0
9020.0
7892.0
13706.0
21340.0
22786.0
19444.0
16978.0
15966.0
14816.0
13174.0
11406.0
10036.0
9574.0
10188.0
9950.0
8760.0
10546.0
13012.0
10208.0
6036.0
5302.0
4586.0
2502.0
872.0
-390.0
-1296.0
-2512.0
-4298.0
-5244.0
-6336.0
-8204.0
-8186.0
-6146.0
-4350.0
-2258.0
1480.0
5086.0
5746.0
3302.0
-330.0
-2998.0
-4762.0
-8302.0
-10896.0
-6028.0
2278.0
5644.0
6198.0
8624.0
11512.0
12276.0
11588.0
12868.0
15302.0
13366.0
7764.0
3620.0
1034.0
-1704.0
-3992.0
-5266.0
-6286.0
-6584.0
-2770.0
5350.0
11952.0
13138.0
9760.0
4816.0
2692.0
4412.0
6360.0
6684.0
6428.0
6944.0
9362.0
12022.0
12028.0
11668.0
14224.0
16376.0
14628.0
10872.0
8098.0
8588.0
10124.0
6242.0
200.0
1240.0
5354.0
4778.0
3702.0
5154.0
4644.0
3422.0
6208.0
9994.0
10302.0
8520.0
6446.0
4404.0
4028.0
6008.0
9352.0
12662.0
12702.0
7440.0
1042.0
-1944.0
-3840.0
-6922.0
-7800.0
-6242.0
-5598.0
-3826.0
108.0
1748.0
1760.0
2928.0
1938.0
-1380.0
-1908.0
1004.0
4420.0
5978.0
4796.0
3420.0
3090.0
932.0
-3254.0
-5788.0
-4042.0
248.0
1796.0
168.0
554.0
4182.0
8880.0
12140.0
11288.0
7990.0
4920.0
3418.0
5874.0
8024.0
5172.0
3078.0
3660.0
4010.0
5638.0
5808.0
4554.0
8338.0
12644.0
11654.0
9770.0
9584.0
11526.0
12570.0
6730.0
-840.0
-3114.0
-2376.0
-138.0
1584.0
2256.0
6722.0
10502.0
8072.0
7732.0
11564.0
13102.0
15490.0
20804.0
23500.0
23082.0
21880.0
21096.0
21918.0
20648.0
15790.0
13284.0
13316.0
11484.0
9360.0
8486.0
7988.0
8652.0
10334.0
11620.0
11368.0
10188.0
9898.0
9200.0
8596.0
10546.0
11132.0
10948.0
16480.0
22120.0
22204.0
23710.0
27944.0
29366.0
28296.0
27724.0
28858.0
29084.0
25358.0
20882.0
17824.0
14986.0
15088.0
17384.0
16818.0
16742.0
20028.0
19410.0
14326.0
13276.0
16338.0
19206.0
22404.0
24200.0
22038.0
18304.0
15358.0
13842.0
13406.0
12312.0
10200.0
7784.0
6430.0
7182.0
7766.0
7950.0
9934.0
11782.0
13006.0
15284.0
15964.0
13866.0
11518.0
10070.0
8716.0
6714.0
7550.0
11552.0
10466.0
6148.0
8092.0
12292.0
14116.0
17262.0
19420.0
17020.0
12340.0
8610.0
8450.0
10102.0
10612.0
10270.0
7890.0
6278.0
9584.0
11754.0
10136.0
9824.0
10032.0
10278.0
11400.0
11750.0
14974.0
19004.0
16020.0
11920.0
11650.0
10294.0
9926.0
11138.0
9910.0
9754.0
12652.0
17000.0
21636.0
21882.0
20208.0
22308.0
22778.0
19928.0
18662.0
16670.0
13718.0
14478.0
16836.0
16024.0
13658.0
14516.0
16772.0
14718.0
11646.0
13080.0
15434.0
14998.0
12990.0
11344.0
12344.0
14714.0
14510.0
13864.0
17014.0
21786.0
24570.0
24962.0
24408.0
26376.0
30026.0
29330.0
26534.0
27724.0
29140.0
26588.0
21734.0
15990.0
11466.0
9364.0
8842.0
9396.0
8000.0
4016.0
2282.0
3672.0
6306.0
10086.0
12364.0
11484.0
10578.0
9918.0
6226.0
2628.0
4582.0
8282.0
9546.0
10422.0
10010.0
8558.0
9774.0
12574.0
16524.0
22120.0
24864.0
23044.0
20544.0
21070.0
22662.0
20804.0
20430.0
25442.0
27954.0
25456.0
21124.0
15542.0
12066.0
10282.0
8068.0
8590.0
10016.0
10040.0
11342.0
13002.0
14648.0
16222.0
14968.0
13444.0
15410.0
19284.0
20986.0
18248.0
14782.0
13752.0
14448.0
16832.0
18130.0
18138.0
19998.0
19704.0
16874.0
16226.0
15184.0
14518.0
16728.0
16134.0
13200.0
13186.0
14230.0
15148.0
16340.0
15218.0
12376.0
10744.0
9446.0
8978.0
12414.0
14732.0
10788.0
8120.0
9296.0
7032.0
3822.0
4876.0
6822.0
7870.0
9340.0
11100.0
13032.0
16034.0
20644.0
23904.0
23130.0
20350.0
17776.0
16842.0
18574.0
22206.0
26700.0
28690.0
25318.0
19528.0
14506.0
11554.0
10912.0
11024.0
12920.0
16562.0
18704.0
20052.0
19986.0
15740.0
12236.0
14046.0
17782.0
20138.0
20622.0
20510.0
21942.0
22782.0
19038.0
13766.0
12766.0
14308.0
14976.0
15852.0
15764.0
13508.0
12238.0
12854.0
14890.0
19024.0
23572.0
27260.0
29370.0
28108.0
24526.0
20524.0
16930.0
14692.0
12720.0
11474.0
13398.0
15842.0
15614.0
14424.0
13020.0
10650.0
8868.0
9188.0
11378.0
15580.0
21316.0
25384.0
26830.0
29038.0
32488.0
34374.0
33820.0
31672.0
30494.0
30722.0
26932.0
18472.0
13068.0
12788.0
12608.0
11422.0
11164.0
11012.0
10132.0
11110.0
15160.0
18462.0
18270.0
15836.0
12298.0
9920.0
11700.0
15506.0
17876.0
18930.0
17512.0
12874.0
9208.0
8078.0
7100.0
8924.0
15994.0
22670.0
23600.0
19460.0
14898.0
16318.0
22264.0
23780.0
21188.0
21590.0
23810.0
23638.0
22342.0
21614.0
20204.0
18530.0
19216.0
20388.0
19486.0
20008.0
22214.0
23312.0
25896.0
28334.0
26656.0
24166.0
20548.0
15498.0
16516.0
22508.0
27736.0
33146.0
35024.0
32540.0
34618.0
40102.0
41288.0
38888.0
35556.0
33916.0
34638.0
32180.0
26832.0
24382.0
23170.0
22082.0
24392.0
26396.0
22988.0
17450.0
14214.0
13050.0
12404.0
11136.0
8964.0
8316.0
10614.0
11766.0
11460.0
15294.0
19300.0
16892.0
15036.0
18278.0
20534.0
20012.0
17192.0
12386.0
10840.0
12640.0
12754.0
12544.0
13224.0
11398.0
7890.0
6882.0
8102.0
8456.0
8748.0
10492.0
10502.0
7676.0
5584.0
6472.0
11174.0
17898.0
22686.0
25310.0
26906.0
29034.0
35822.0
48322.0
64890.0
82418.0
92942.0
92820.0
86706.0
77400.0
65438.0
52686.0
42120.0
37244.0
36666.0
34758.0
29408.0
23794.0
21944.0
21438.0
18594.0
18166.0
21328.0
21742.0
19804.0
18494.0
17598.0
17674.0
16184.0
12670.0
12288.0
13828.0
13236.0
11858.0
9904.0
6400.0
2866.0
1560.0
3992.0
7960.0
9962.0
10610.0
11308.0
11776.0
12190.0
13142.0
15478.0
18706.0
19190.0
15414.0
12750.0
15486.0
19352.0
19838.0
17820.0
14514.0
12818.0
15176.0
16910.0
15554.0
14900.0
13962.0
11230.0
10176.0
9356.0
5590.0
2766.0
2642.0
1248.0
-706.0
940.0
4194.0
3736.0
550.0
-196.0
1420.0
3026.0
5862.0
8780.0
9264.0
10114.0
11498.0
9158.0
5158.0
3768.0
3458.0
3008.0
4990.0
9110.0
10912.0
10180.0
10784.0
11192.0
8292.0
4502.0
2418.0
2256.0
3734.0
6358.0
9870.0
11944.0
11448.0
12956.0
17786.0
19962.0
16824.0
12156.0
8786.0
7166.0
8966.0
12912.0
13888.0
12240.0
11084.0
9984.0
9618.0
9350.0
7174.0
6440.0
9314.0
12892.0
14350.0
12982.0
12654.0
15250.0
15730.0
12716.0
9992.0
10198.0
12722.0
13078.0
11560.0
12750.0
14216.0
12888.0
10364.0
7750.0
6760.0
7272.0
7764.0
9622.0
11548.0
11110.0
10222.0
10234.0
10340.0
9386.0
8566.0
12796.0
21442.0
27590.0
30600.0
34394.0
37420.0
36768.0
35224.0
35892.0
38044.0
41114.0
43226.0
42278.0
41382.0
42230.0
42176.0
40760.0
37948.0
32968.0
26656.0
21008.0
19512.0
21868.0
22370.0
18870.0
14970.0
15566.0
20638.0
23668.0
22640.0
20922.0
19104.0
18422.0
19268.0
18420.0
16416.0
14582.0
11702.0
9604.0
8974.0
8510.0
11558.0
17892.0
20340.0
19308.0
20336.0
21366.0
21432.0
23616.0
24522.0
22568.0
22532.0
24236.0
25810.0
26698.0
24332.0
21590.0
22204.0
22206.0
20242.0
19610.0
20682.0
23024.0
27056.0
31272.0
32554.0
32582.0
37014.0
42718.0
43492.0
42568.0
41804.0
39548.0
37420.0
33474.0
28170.0
27630.0
28930.0
28224.0
29296.0
29686.0
26344.0
23728.0
21518.0
18332.0
18758.0
21522.0
20538.0
17188.0
14668.0
10374.0
5622.0
7596.0
13470.0
13356.0
9504.0
10576.0
16258.0
21120.0
23480.0
26820.0
31768.0
32852.0
30122.0
27180.0
22286.0
17412.0
17188.0
19886.0
22722.0
23050.0
20696.0
21104.0
24076.0
25894.0
27834.0
29262.0
29930.0
31206.0
30794.0
31842.0
38064.0
42638.0
41768.0
38808.0
36938.0
40022.0
46726.0
52740.0
57756.0
59090.0
58298.0
63418.0
71556.0
76814.0
82654.0
89768.0
96778.0
103894.0
106184.0
102166.0
96800.0
91508.0
86536.0
82520.0
79380.0
79214.0
81172.0
82434.0
84640.0
88420.0
92282.0
95614.0
97896.0
101918.0
107718.0
109592.0
110468.0
116398.0
123482.0
130632.0
140564.0
148678.0
153688.0
161014.0
172378.0
188590.0
209548.0
232074.0
257062.0
283774.0
307200.0
328720.0
346038.0
350718.0
346872.0
339928.0
326546.0
309884.0
292054.0
269440.0
244914.0
220204.0
195434.0
173934.0
154082.0
137274.0
126794.0
116810.0
107210.0
101892.0
96098.0
89726.0
85692.0
81506.0
78826.0
79570.0
80968.0
83348.0
87504.0
90118.0
89572.0
89552.0
92464.0
97504.0
105366.0
111078.0
107514.0
102002.0
102244.0
101540.0
94756.0
86130.0
81304.0
78598.0
72326.0
66640.0
65658.0
63112.0
57834.0
53382.0
49130.0
44778.0
40388.0
37968.0
38306.0
35586.0
29650.0
26468.0
26104.0
26342.0
26166.0
25930.0
27014.0
27852.0
28066.0
28192.0
26526.0
25338.0
25578.0
23064.0
19356.0
19174.0
22314.0
25684.0
26148.0
24078.0
23010.0
25566.0
30230.0
31386.0
29808.0
31384.0
32902.0
31078.0
30572.0
32102.0
34090.0
35462.0
32968.0
30382.0
32566.0
34654.0
34646.0
34760.0
33112.0
30938.0
31088.0
32440.0
35012.0
37966.0
38688.0
36644.0
32252.0
29734.0
31730.0
31778.0
28296.0
26558.0
25150.0
23056.0
23758.0
26396.0
28570.0
30214.0
31776.0
32794.0
32938.0
34816.0
37454.0
36234.0
34246.0
34692.0
34548.0
34890.0
36798.0
36928.0
35170.0
33228.0
31566.0
30100.0
28994.0
29372.0
28484.0
24264.0
22436.0
23594.0
20702.0
15352.0
14296.0
16524.0
19100.0
23822.0
28950.0
29048.0
26706.0
27506.0
28998.0
28060.0
27150.0
28404.0
29568.0
29008.0
30860.0
35608.0
36616.0
34420.0
34226.0
34336.0
32802.0
31936.0
32676.0
32614.0
30958.0
31664.0
34568.0
35686.0
38112.0
43342.0
46058.0
46982.0
50176.0
54346.0
58488.0
63818.0
66968.0
63760.0
60680.0
64218.0
68142.0
71032.0
79060.0
89370.0
98824.0
108178.0
115378.0
123770.0
136820.0
151686.0
168832.0
185760.0
194424.0
194066.0
189074.0
182458.0
174652.0
164456.0
155096.0
150566.0
149356.0
149412.0
151434.0
157450.0
166708.0
175528.0
184016.0
193946.0
205944.0
220292.0
233310.0
245576.0
263744.0
285340.0
304314.0
319936.0
332472.0
347028.0
365202.0
380014.0
393320.0
409424.0
425136.0
442506.0
463008.0
483384.0
506226.0
530892.0
552094.0
571540.0
589424.0
600818.0
606456.0
609338.0
607344.0
599676.0
590000.0
579690.0
570836.0
567570.0
564622.0
556250.0
548132.0
541138.0
529412.0
513058.0
493246.0
470920.0
448350.0
426502.0
410004.0
403956.0
407478.0
416924.0
429446.0
447626.0
474398.0
507368.0
548114.0
595862.0
639522.0
671152.0
686886.0
684206.0
663880.0
622806.0
563908.0
501554.0
443092.0
390192.0
346006.0
308708.0
275114.0
245136.0
221762.0
206912.0
195030.0
184162.0
178938.0
175770.0
168390.0
158640.0
150696.0
144276.0
136266.0
129942.0
129420.0
129014.0
126648.0
126288.0
125614.0
122412.0
117774.0
113374.0
111530.0
108152.0
101110.0
97396.0
97182.0
96120.0
95758.0
96110.0
96244.0
95522.0
90878.0
85176.0
84716.0
87928.0
89112.0
86376.0
83566.0
84782.0
86616.0
84386.0
80650.0
78206.0
76102.0
76294.0
80384.0
83388.0
81980.0
78942.0
76802.0
77394.0
80756.0
83160.0
84122.0
86138.0
88556.0
90636.0
91916.0
90466.0
88714.0
92696.0
100750.0
103424.0
99414.0
97104.0
99042.0
103188.0
108772.0
112456.0
114700.0
117660.0
117888.0
119330.0
126850.0
131798.0
131924.0
134558.0
139032.0
142066.0
142340.0
141798.0
147144.0
156498.0
164636.0
175746.0
190772.0
206104.0
222536.0
239972.0
258100.0
278930.0
303820.0
333382.0
364480.0
393034.0
421898.0
456150.0
495056.0
535596.0
580052.0
630984.0
684682.0
739992.0
796182.0
844980.0
882488.0
908480.0
918852.0
916160.0
903542.0
877312.0
841066.0
802516.0
762438.0
718070.0
667446.0
614764.0
566198.0
521638.0
480972.0
443972.0
407636.0
373652.0
344974.0
321098.0
301378.0
284642.0
271612.0
263084.0
255248.0
247966.0
244868.0
243762.0
242052.0
240596.0
238128.0
234628.0
232802.0
231468.0
229356.0
230084.0
233518.0
235484.0
238328.0
245790.0
255134.0
265396.0
278568.0
291912.0
303520.0
316758.0
332454.0
348670.0
364436.0
377950.0
389616.0
400792.0
409834.0
419612.0
435206.0
456408.0
483278.0
514104.0
547380.0
588220.0
634374.0
681654.0
738412.0
804588.0
870116.0
932288.0
986620.0
1028286.0
1056772.0
1065766.0
1052186.0
1021020.0
975652.0
920932.0
862852.0
803276.0
742540.0
683430.0
630832.0
584324.0
541772.0
507000.0
479986.0
456702.0
435886.0
415866.0
398206.0
383950.0
371810.0
367052.0
367606.0
364392.0
361184.0
361022.0
361128.0
363648.0
364732.0
361976.0
363478.0
369192.0
372306.0
371456.0
368834.0
368540.0
370050.0
369432.0
369702.0
375674.0
386334.0
396228.0
402080.0
409574.0
423844.0
441314.0
458958.0
475342.0
488518.0
500850.0
512256.0
517956.0
520372.0
524972.0
531184.0
538952.0
548012.0
554950.0
562336.0
575432.0
592552.0
609696.0
625020.0
639980.0
658276.0
680388.0
706550.0
739008.0
775840.0
813046.0
849782.0
886902.0
925224.0
966150.0
1010430.0
1053566.0
1091798.0
1129904.0
1170652.0
1213558.0
1263094.0
1319294.0
1377938.0
1439856.0
1506572.0
1580916.0
1665956.0
1759286.0
1859798.0
1967990.0
2081088.0
2195842.0
2307054.0
2412078.0
2517956.0
2631364.0
2751942.0
2881494.0
3025418.0
3183244.0
3351746.0
3532778.0
3726606.0
3931422.0
4149356.0
4383250.0
4639560.0
4926980.0
5250816.0
5621736.0
6051310.0
6545358.0
7113904.0
7768932.0
8529260.0
9426288.0
1.0485332E7
1.172364E7
1.3144882E7
1.4714342E7
1.6358358E7
1.796316E7
1.93981E7
2.059665E7
2.1604384E7
2.2571246E7
2.3712088E7
2.523654E7
2.7318342E7
3.0096726E7
3.3654882E7
3.8012428E7
4.3110474E7
4.875808E7
5.4598434E7
6.0121298E7
6.4732484E7
6.7889494E7
6.9257184E7
6.8800946E7
6.67349E7
6.3375658E7
5.9052382E7
5.4088858E7
4.8797116E7
4.3473646E7
3.8375196E7
3.3678266E7
2.9473846E7
2.5787412E7
2.2593842E7
1.9844156E7
1.7490948E7
1.5485346E7
1.3774956E7
1.2313502E7
1.1062314E7
9990968.0
9072426.0
8278282.0
7589870.0
6994352.0
6474464.0
6019420.0
5623454.0
5277302.0
4972336.0
4698498.0
4447074.0
4215416.0
4001662.0
3804900.0
3622908.0
3453014.0
3297580.0
3156142.0
3026238.0
2906678.0
2791944.0
2681706.0
2578838.0
2480036.0
2386004.0
2297794.0
2215020.0
2142322.0
2076598.0
2014394.0
1960260.0
1910912.0
1864702.0
1825510.0
1791780.0
1767478.0
1753272.0
1740196.0
1729654.0
1723668.0
1719308.0
1721216.0
1728136.0
1733192.0
1737324.0
1742612.0
1751620.0
1765592.0
1780620.0
1796742.0
1815890.0
1838170.0
1865458.0
1896356.0
1927532.0
1956858.0
1980470.0
1997146.0
2005310.0
1999612.0
1980614.0
1953274.0
1921240.0
1888444.0
1855410.0
1823096.0
1796702.0
1777148.0
1763932.0
1758630.0
1759710.0
1768922.0
1788038.0
1810072.0
1833748.0
1863640.0
1894188.0
1918794.0
1937176.0
1948894.0
1954708.0
1953674.0
1942480.0
1923478.0
1901898.0
1881796.0
1865670.0
1851608.0
1839324.0
1834616.0
1840584.0
1853048.0
1867442.0
1882952.0
1897126.0
1907302.0
1916024.0
1922174.0
1920704.0
1913354.0
1901338.0
1881794.0
1857018.0
1830072.0
1800230.0
1769598.0
1743908.0
1724450.0
1706636.0
1691226.0
1682874.0
1679074.0
1678374.0
1683704.0
1693296.0
1705404.0
1719690.0
1733638.0
1746686.0
1759208.0
1774100.0
1796254.0
1823620.0
1854136.0
1889962.0
1927260.0
1962686.0
2000302.0
2041744.0
2084490.0
2128622.0
2176438.0
2227226.0
2279170.0
2334462.0
2395322.0
2462614.0
2536996.0
2614090.0
2691022.0
2772062.0
2858986.0
2951654.0
3052240.0
3160668.0
3277114.0
3403192.0
3539028.0
3685528.0
3842330.0
4007850.0
4185006.0
4377494.0
4585174.0
4808248.0
5048862.0
5307766.0
5584038.0
5878922.0
6195420.0
6534562.0
6897410.0
7284070.0
7689422.0
8110054.0
8546572.0
8994678.0
9451194.0
9923132.0
1.0419382E7
1.0947028E7
1.1515614E7
1.2137744E7
1.283226E7
1.3620458E7
1.451914E7
1.5545104E7
1.6712486E7
1.8031982E7
1.9523734E7
2.1209364E7
2.3103592E7
2.5232758E7
2.7634388E7
3.0346776E7
3.3412446E7
3.6851206E7
4.0622416E7
4.4609198E7
4.8594094E7
5.2281044E7
5.5422824E7
5.7962546E7
6.0079702E7
6.2105104E7
6.4356214E7
6.7019254E7
7.0131824E7
7.3645128E7
7.7523324E7
8.175123E7
8.622053E7
9.0659834E7
9.4672372E7
9.7834736E7
9.9847816E7
1.00646486E8
1.00371782E8
9.9263736E7
9.7561776E7
9.5468582E7
9.3187162E7
9.0948496E7
8.8978138E7
8.7421684E7
8.6245366E7
8.517378E7
8.375595E7
8.1546728E7
7.8283066E7
7.3953066E7
6.8753522E7
6.2994138E7
5.7011112E7
5.1114262E7
4.554654E7
4.046064E7
3.5931242E7
3.197191E7
2.8546524E7
2.5598478E7
2.3073306E7
2.0913886E7
1.906005E7
1.7463068E7
1.6085004E7
1.488636E7
1.3832416E7
1.2901498E7
1.2074648E7
1.133345E7
1.066598E7
1.0061398E7
9509524.0
9006344.0
8548364.0
8127358.0
7736664.0
7374422.0
7037212.0
6720244.0
6423374.0
6146388.0
5884378.0
5633546.0
5395778.0
5175466.0
4970936.0
4775478.0
4586950.0
4405532.0
4233116.0
4074780.0
3927132.0
3783986.0
3649430.0
3524740.0
3406292.0
3295480.0
3190190.0
3086918.0
2990224.0
2902786.0
2821186.0
2741830.0
2661400.0
2582396.0
2513294.0
2453376.0
2392954.0
2330110.0
2269174.0
2211780.0
2159892.0
2112838.0
2065152.0
2015708.0
1967438.0
1922638.0
1882616.0
1843688.0
1802086.0
1761570.0
1725470.0
1691724.0
1658954.0
1627090.0
1594922.0
1563056.0
1533712.0
1505822.0
1478448.0
1453156.0
1427808.0
1400976.0
1376090.0
1353454.0
1332408.0
1314380.0
1297438.0
1279608.0
1260478.0
1239028.0
1217130.0
1196834.0
1177598.0
1159168.0
1141046.0
1123412.0
1107186.0
1092022.0
1078548.0
1066070.0
1050076.0
1029860.0
1011050.0
996262.0
982124.0
966398.0
949372.0
932460.0
918352.0
904930.0
889146.0
875276.0
863806.0
850658.0
837174.0
823472.0
810154.0
799868.0
787842.0
773568.0
762876.0
752506.0
741398.0
735188.0
730350.0
721084.0
711094.0
705372.0
700520.0
689990.0
675008.0
660714.0
648552.0
638930.0
632138.0
627766.0
624056.0
619064.0
614924.0
612446.0
608528.0
602206.0
592438.0
580268.0
571656.0
567922.0
565882.0
563798.0
561036.0
559322.0
558654.0
555014.0
547934.0
542028.0
540004.0
537318.0
529276.0
519984.0
513716.0
509480.0
506632.0
503410.0
498414.0
493786.0
490498.0
487060.0
482078.0
475824.0
468426.0
459812.0
454996.0
456028.0
456438.0
455178.0
454088.0
449866.0
443984.0
439898.0
435864.0
430584.0
423682.0
415518.0
408290.0
403870.0
402506.0
400226.0
395364.0
393444.0
394914.0
394954.0
393234.0
390768.0
389224.0
389866.0
389110.0
386376.0
385212.0
383520.0
379296.0
377110.0
377026.0
373062.0
366284.0
361510.0
357854.0
355508.0
355724.0
354394.0
351286.0
351690.0
354028.0
352120.0
346000.0
341236.0
340392.0
339602.0
336032.0
333438.0
335026.0
337354.0
336724.0
334334.0
330698.0
324390.0
317258.0
313072.0
313186.0
314432.0
312778.0
310236.0
309142.0
306924.0
303458.0
299660.0
295202.0
292410.0
290790.0
289290.0
290384.0
289594.0
283540.0
280310.0
282058.0
284032.0
286748.0
287358.0
282496.0
278344.0
278112.0
277450.0
273460.0
266626.0
262048.0
261902.0
259410.0
254346.0
253938.0
256144.0
255340.0
252444.0
250630.0
252026.0
254794.0
254064.0
248886.0
243714.0
242758.0
242448.0
238280.0
236246.0
239406.0
241158.0
241992.0
245954.0
249054.0
247952.0
245134.0
243826.0
244110.0
244330.0
245814.0
248954.0
249562.0
246302.0
243352.0
242644.0
241188.0
239538.0
240610.0
239552.0
234136.0
230914.0
229554.0
226782.0
224684.0
221512.0
216616.0
215196.0
217992.0
220804.0
221146.0
221388.0
222934.0
222332.0
221154.0
220664.0
216906.0
216616.0
222940.0
222510.0
216078.0
215824.0
218036.0
218106.0
220822.0
224744.0
224270.0
220848.0
219834.0
222052.0
224628.0
225834.0
223960.0
219754.0
218798.0
222972.0
227868.0
230632.0
231450.0
230954.0
231850.0
236950.0
243814.0
249448.0
254406.0
257962.0
261300.0
267646.0
274966.0
283050.0
292946.0
299564.0
305182.0
315162.0
322540.0
327094.0
338782.0
356524.0
376718.0
401266.0
427876.0
453960.0
477700.0
494710.0
505390.0
511588.0
510154.0
500710.0
486484.0
467672.0
443866.0
416600.0
388018.0
361264.0
339084.0
321978.0
307268.0
289462.0
269164.0
255040.0
247596.0
238266.0
226680.0
218650.0
213674.0
207182.0
199144.0
194678.0
194318.0
192298.0
187810.0
183796.0
180144.0
178364.0
180100.0
181646.0
179204.0
174248.0
170596.0
168306.0
165760.0
165624.0
168430.0
169720.0
168540.0
166802.0
165172.0
163178.0
159708.0
156642.0
154866.0
151518.0
148660.0
148342.0
146214.0
142172.0
139890.0
139250.0
140160.0
143688.0
147914.0
148098.0
144492.0
143174.0
143598.0
143106.0
145196.0
147290.0
146282.0
147286.0
148466.0
147156.0
148536.0
149202.0
144912.0
142456.0
143300.0
142252.0
138966.0
136902.0
139206.0
143482.0
144532.0
143044.0
140960.0
137386.0
132902.0
129706.0
129958.0
133248.0
136734.0
139858.0
141996.0
141438.0
139626.0
137372.0
135076.0
135944.0
138528.0
139098.0
139272.0
139300.0
137668.0
135276.0
132240.0
130896.0
132674.0
132640.0
130420.0
129452.0
128428.0
128608.0
132318.0
136926.0
140056.0
140258.0
138428.0
137066.0
135438.0
135914.0
140228.0
141582.0
138128.0
135184.0
134154.0
134158.0
132848.0
128478.0
124200.0
123102.0
124772.0
126874.0
129996.0
135680.0
137540.0
133820.0
133006.0
133928.0
132902.0
135654.0
142314.0
148322.0
152710.0
155692.0
159062.0
160778.0
157678.0
153518.0
151762.0
154466.0
160674.0
162706.0
160694.0
160630.0
161504.0
164306.0
170034.0
174138.0
177360.0
180240.0
177508.0
173022.0
176552.0
185120.0
191448.0
199528.0
210026.0
215876.0
222390.0
237512.0
258192.0
285624.0
322332.0
367818.0
433048.0
533186.0
680000.0
888036.0
1169444.0
1530356.0
1949176.0
2335604.0
2554458.0
2523740.0
2278164.0
1925434.0
1560590.0
1237162.0
976864.0
777596.0
630874.0
527420.0
452450.0
397344.0
359284.0
330808.0
307904.0
292330.0
283486.0
279774.0
279316.0
279102.0
279422.0
281926.0
285346.0
289978.0
296334.0
301262.0
308252.0
324884.0
346618.0
366400.0
384660.0
399490.0
410328.0
421450.0
433202.0
444832.0
456382.0
465346.0
471760.0
480262.0
495036.0
514038.0
532882.0
553792.0
576952.0
596004.0
609686.0
618758.0
622736.0
624380.0
623210.0
617468.0
608902.0
598578.0
590136.0
583790.0
573192.0
563156.0
561058.0
558600.0
549628.0
537730.0
521536.0
499074.0
474182.0
447904.0
418214.0
387192.0
358214.0
330986.0
304436.0
279490.0
259152.0
245284.0
233576.0
220058.0
207448.0
197568.0
189258.0
181870.0
174762.0
168778.0
163082.0
155984.0
151704.0
150828.0
147330.0
142978.0
141654.0
139734.0
136806.0
136602.0
137114.0
134152.0
129572.0
127678.0
126994.0
124114.0
121650.0
122516.0
123078.0
118904.0
111310.0
104904.0
101530.0
99998.0
100254.0
102402.0
104704.0
107158.0
110788.0
112836.0
112286.0
113894.0
118262.0
122006.0
126286.0
129814.0
127760.0
122528.0
119138.0
117696.0
116524.0
114998.0
114744.0
115458.0
113684.0
111018.0
109818.0
106676.0
101306.0
96972.0
93666.0
90934.0
89408.0
89262.0
90910.0
94454.0
97836.0
97070.0
92240.0
88702.0
88668.0
90062.0
90404.0
88538.0
87364.0
88292.0
87692.0
84554.0
81158.0
80066.0
81442.0
80370.0
76846.0
76518.0
78782.0
82022.0
85630.0
85284.0
82402.0
81942.0
82856.0
83382.0
83024.0
81982.0
81370.0
80746.0
81812.0
84190.0
83044.0
81294.0
82198.0
80488.0
75854.0
71210.0
66950.0
66710.0
69342.0
68338.0
65356.0
66092.0
69948.0
72988.0
74590.0
76254.0
77246.0
77838.0
78818.0
77298.0
72760.0
68440.0
65672.0
64292.0
62810.0
60594.0
60110.0
62198.0
64796.0
65310.0
63872.0
64038.0
66212.0
68654.0
71274.0
72462.0
71734.0
69894.0
67584.0
68134.0
70060.0
68764.0
66236.0
63616.0
61868.0
64436.0
67294.0
66366.0
64366.0
63650.0
65380.0
65936.0
62654.0
61402.0
61654.0
58280.0
53818.0
49954.0
48834.0
52664.0
54280.0
51500.0
52126.0
56514.0
58976.0
58844.0
58332.0
57490.0
56622.0
57192.0
58038.0
59548.0
62318.0
61444.0
57884.0
56962.0
56654.0
57624.0
61340.0
62696.0
62024.0
60926.0
57942.0
57754.0
61082.0
62430.0
61784.0
59740.0
57038.0
56614.0
56732.0
55238.0
53398.0
52256.0
52200.0
50798.0
47592.0
47418.0
48428.0
45008.0
40976.0
40486.0
41238.0
42582.0
43884.0
43724.0
44838.0
47414.0
48420.0
49722.0
51870.0
51518.0
49394.0
47846.0
48740.0
53318.0
56888.0
55034.0
49384.0
43424.0
42470.0
45648.0
44150.0
40976.0
45388.0
51498.0
51924.0
50968.0
50832.0
48312.0
44210.0
42954.0
45516.0
47902.0
47272.0
44658.0
42822.0
45018.0
49852.0
50858.0
46930.0
43168.0
41972.0
42050.0
43174.0
47370.0
52606.0
53030.0
50930.0
51590.0
51504.0
48242.0
45036.0
43942.0
45820.0
48080.0
48208.0
48316.0
47092.0
44120.0
43732.0
44216.0
44610.0
48266.0
50664.0
48244.0
45766.0
44882.0
44318.0
44182.0
42786.0
39048.0
36242.0
36362.0
36480.0
37060.0
40060.0
41092.0
40378.0
42106.0
42344.0
40188.0
41296.0
46932.0
53646.0
54048.0
48082.0
46832.0
49620.0
47532.0
43046.0
40684.0
40684.0
43334.0
46930.0
48890.0
47526.0
43914.0
40366.0
36012.0
32072.0
31452.0
32460.0
32904.0
33516.0
36724.0
40880.0
40978.0
41092.0
44376.0
43518.0
40432.0
42202.0
45080.0
46312.0
46532.0
43988.0
39876.0
36810.0
36096.0
37270.0
38130.0
38578.0
37964.0
36092.0
36462.0
38376.0
39378.0
41150.0
42528.0
41994.0
41274.0
38234.0
32240.0
30216.0
33486.0
34940.0
34826.0
37364.0
37986.0
34748.0
33184.0
33332.0
33324.0
34528.0
35160.0
33076.0
30086.0
29466.0
31450.0
31664.0
29328.0
28344.0
28992.0
30194.0
31920.0
32956.0
33346.0
34508.0
37810.0
42452.0
44588.0
44288.0
45020.0
45536.0
43840.0
42228.0
41686.0
40184.0
38560.0
38456.0
36740.0
32666.0
30874.0
32316.0
33800.0
32354.0
29134.0
30034.0
33310.0
32332.0
31286.0
34754.0
38222.0
38564.0
36564.0
35066.0
35390.0
34228.0
32738.0
34288.0
34716.0
31856.0
29622.0
29462.0
31464.0
35084.0
37384.0
38684.0
41310.0
42662.0
40802.0
39264.0
39270.0
38238.0
35668.0
32788.0
30482.0
29468.0
30766.0
34182.0
36874.0
37212.0
34712.0
29276.0
26398.0
28920.0
31060.0
30774.0
29074.0
27094.0
29556.0
32924.0
31552.0
31950.0
34880.0
34532.0
34896.0
36966.0
35288.0
31826.0
29996.0
27936.0
25460.0
25564.0
27928.0
28458.0
26434.0
24914.0
25532.0
26956.0
27030.0
26888.0
27300.0
25418.0
22660.0
22098.0
21958.0
22136.0
24060.0
27406.0
32162.0
35830.0
35312.0
32120.0
31062.0
34466.0
36542.0
33484.0
32458.0
36366.0
38904.0
37170.0
33702.0
31938.0
31400.0
30204.0
31060.0
32882.0
30138.0
24882.0
22536.0
23428.0
24768.0
25354.0
26844.0
28790.0
30780.0
34512.0
35806.0
31922.0
28350.0
26514.0
25066.0
25564.0
26060.0
24700.0
23452.0
23460.0
25466.0
29056.0
31364.0
30302.0
26562.0
23780.0
24442.0
26234.0
26358.0
24988.0
23106.0
21578.0
22526.0
26314.0
28302.0
27150.0
27686.0
29848.0
30016.0
28528.0
27312.0
28586.0
31252.0
30912.0
28686.0
27482.0
27858.0
31796.0
36818.0
39340.0
41144.0
39100.0
31960.0
29318.0
32000.0
32370.0
31934.0
31806.0
28704.0
25468.0
23888.0
21840.0
21616.0
23894.0
25484.0
27674.0
31808.0
35858.0
38934.0
37856.0
31280.0
25726.0
22884.0
19510.0
19220.0
23112.0
26578.0
28856.0
28836.0
26014.0
23898.0
21638.0
17582.0
14172.0
12920.0
16128.0
22104.0
23922.0
24066.0
27926.0
29958.0
26096.0
21622.0
21272.0
23222.0
23094.0
21038.0
19074.0
16870.0
16384.0
19344.0
22770.0
24978.0
26902.0
27408.0
24836.0
21216.0
19482.0
19116.0
20976.0
26832.0
32078.0
32094.0
27268.0
21070.0
20622.0
24838.0
25290.0
25794.0
30378.0
31818.0
31126.0
33216.0
33986.0
32950.0
34122.0
36360.0
36442.0
33588.0
29880.0
26740.0
23966.0
22212.0
19780.0
15844.0
14270.0
14960.0
15778.0
17752.0
17596.0
14044.0
14580.0
20030.0
23514.0
25086.0
26760.0
25862.0
22778.0
20300.0
18582.0
18976.0
22186.0
24436.0
24696.0
26294.0
29220.0
30070.0
27418.0
23970.0
22888.0
22548.0
20652.0
19096.0
19554.0
21774.0
25650.0
29982.0
31848.0
29454.0
26622.0
28386.0
30974.0
29110.0
25882.0
23480.0
20984.0
21020.0
23388.0
23572.0
21436.0
19962.0
18894.0
15216.0
9982.0
8994.0
12196.0
14474.0
15710.0
16604.0
15798.0
14610.0
13136.0
10622.0
10194.0
12198.0
12490.0
10898.0
10692.0
11762.0
11892.0
12868.0
17050.0
20494.0
19070.0
15056.0
13286.0
17042.0
23972.0
27444.0
27516.0
28814.0
29090.0
26320.0
25348.0
26128.0
24690.0
24856.0
29138.0
32002.0
31428.0
28678.0
24228.0
22220.0
23708.0
24436.0
24092.0
23170.0
21152.0
20052.0
19348.0
17752.0
16692.0
15848.0
14912.0
14120.0
13134.0
14606.0
18350.0
19386.0
17434.0
14956.0
13396.0
15110.0
18026.0
17280.0
13770.0
11150.0
10780.0
12264.0
14776.0
19134.0
25282.0
28852.0
26844.0
21976.0
18296.0
17684.0
19004.0
19800.0
20852.0
22612.0
20652.0
15632.0
15548.0
19930.0
20218.0
16436.0
15446.0
18056.0
19716.0
18310.0
17154.0
20128.0
23260.0
20576.0
16650.0
17130.0
17878.0
17070.0
17978.0
17974.0
14260.0
11566.0
13394.0
15908.0
15766.0
16344.0
19614.0
21744.0
21730.0
21474.0
21586.0
23622.0
26138.0
25054.0
21940.0
20100.0
19538.0
21024.0
25568.0
30214.0
30002.0
26960.0
28476.0
31496.0
27626.0
21456.0
20758.0
22566.0
22786.0
22438.0
21852.0
19904.0
18362.0
20372.0
23356.0
22102.0
19278.0
20432.0
24126.0
27790.0
31480.0
32950.0
30952.0
28072.0
25646.0
24216.0
25248.0
27594.0
28666.0
29094.0
31068.0
33062.0
33404.0
35450.0
37560.0
33448.0
28742.0
29908.0
30800.0
29710.0
29578.0
27766.0
25838.0
25036.0
20532.0
15656.0
15534.0
15984.0
16292.0
19150.0
21156.0
21176.0
22194.0
22848.0
22064.0
21930.0
20978.0
18040.0
16588.0
18170.0
21796.0
26304.0
29450.0
30592.0
30482.0
31108.0
35828.0
41302.0
41314.0
38560.0
36456.0
33304.0
30788.0
30818.0
30098.0
27606.0
27378.0
30302.0
31534.0
29412.0
29172.0
33026.0
35166.0
32426.0
30408.0
32570.0
34922.0
34866.0
33946.0
34590.0
37040.0
38370.0
40166.0
45646.0
50010.0
51630.0
55094.0
58610.0
59252.0
57392.0
53052.0
49392.0
47764.0
44726.0
39474.0
33370.0
29632.0
31476.0
35324.0
36634.0
35134.0
31548.0
28750.0
29106.0
29950.0
29090.0
30062.0
35466.0
39954.0
38994.0
36254.0
35738.0
38638.0
43448.0
44980.0
43818.0
45946.0
49878.0
50304.0
47946.0
46010.0
43902.0
40638.0
38996.0
39272.0
39586.0
42974.0
49492.0
53018.0
53412.0
56608.0
63474.0
67656.0
66568.0
66292.0
68138.0
68158.0
69286.0
72024.0
70488.0
66620.0
64878.0
62118.0
57408.0
55336.0
55784.0
54854.0
54490.0
58050.0
61066.0
59436.0
57122.0
56686.0
55386.0
53100.0
51780.0
51186.0
51762.0
53840.0
56326.0
59688.0
62018.0
61410.0
63306.0
69010.0
73332.0
77988.0
83540.0
84712.0
82508.0
80402.0
79176.0
79322.0
78574.0
75422.0
70266.0
63346.0
58898.0
59530.0
62424.0
66966.0
71832.0
73082.0
72366.0
75292.0
81946.0
85856.0
84586.0
83654.0
85280.0
86002.0
83954.0
80422.0
78980.0
79706.0
79088.0
78724.0
79864.0
79070.0
77252.0
76442.0
74966.0
73230.0
72364.0
72016.0
73202.0
75514.0
75340.0
70848.0
65112.0
62292.0
63158.0
66018.0
69146.0
72772.0
78198.0
82898.0
83850.0
83970.0
86194.0
88472.0
88326.0
86166.0
84742.0
85538.0
87140.0
88162.0
87060.0
84700.0
87006.0
93932.0
98182.0
100200.0
103408.0
104226.0
102744.0
102236.0
99458.0
94940.0
94938.0
96982.0
95218.0
91336.0
88380.0
88432.0
93036.0
96676.0
93726.0
89464.0
88888.0
87850.0
84206.0
80676.0
78368.0
78490.0
80538.0
79894.0
75964.0
72246.0
70054.0
71276.0
76572.0
82192.0
86420.0
88908.0
88710.0
89328.0
92712.0
94422.0
91642.0
85856.0
80612.0
76982.0
71798.0
67252.0
66448.0
64300.0
61888.0
64700.0
67506.0
66318.0
62860.0
56888.0
51900.0
50640.0
51888.0
56504.0
59672.0
56940.0
54912.0
55826.0
57458.0
62070.0
66206.0
68062.0
73940.0
79796.0
77744.0
72454.0
68534.0
65902.0
67184.0
72044.0
77692.0
83176.0
85370.0
84268.0
84384.0
85650.0
87302.0
89036.0
87430.0
84556.0
83472.0
81508.0
80204.0
79914.0
76652.0
74612.0
76942.0
78274.0
76420.0
73618.0
72404.0
70918.0
65194.0
60418.0
59846.0
57820.0
55928.0
56884.0
56840.0
56696.0
57304.0
56180.0
54610.0
52500.0
48726.0
46008.0
45240.0
44542.0
43038.0
41692.0
42566.0
44804.0
45304.0
44474.0
43846.0
42456.0
41870.0
44472.0
46520.0
45372.0
43696.0
43308.0
46942.0
53604.0
55636.0
54098.0
54904.0
56532.0
60042.0
66890.0
72006.0
74302.0
75106.0
73080.0
70238.0
70146.0
72730.0
74276.0
71736.0
67042.0
63452.0
62366.0
62614.0
61366.0
59640.0
58968.0
57254.0
55898.0
58144.0
60676.0
57540.0
50904.0
48148.0
47574.0
44594.0
42772.0
41712.0
38824.0
39140.0
42824.0
45492.0
48574.0
53174.0
56894.0
57450.0
56224.0
56482.0
57254.0
58814.0
62490.0
64460.0
65456.0
68770.0
70700.0
68954.0
64948.0
60582.0
58122.0
57292.0
59130.0
62922.0
63580.0
62516.0
61842.0
60414.0
62534.0
66966.0
67866.0
68576.0
70228.0
69918.0
70210.0
71424.0
72004.0
72990.0
72596.0
69434.0
66218.0
64210.0
61762.0
59304.0
58966.0
58144.0
54660.0
53264.0
55874.0
59372.0
61706.0
60320.0
56828.0
56328.0
56684.0
55292.0
55304.0
56704.0
57752.0
59040.0
59660.0
59524.0
60142.0
59656.0
56096.0
52690.0
52122.0
51744.0
51316.0
53898.0
56008.0
54144.0
52758.0
52058.0
49416.0
51064.0
59320.0
66160.0
68580.0
69454.0
68724.0
65598.0
63156.0
65972.0
71720.0
73288.0
72102.0
74014.0
76882.0
77314.0
77872.0
80128.0
81264.0
78496.0
71578.0
63626.0
60340.0
63880.0
70608.0
75420.0
73728.0
67848.0
67148.0
71104.0
72304.0
72010.0
70256.0
65192.0
63166.0
64550.0
64812.0
67804.0
71426.0
69494.0
68642.0
73098.0
77240.0
80520.0
83676.0
83996.0
81904.0
77376.0
70996.0
69990.0
77144.0
84946.0
88620.0
90154.0
91536.0
93532.0
94692.0
92214.0
88324.0
86580.0
85110.0
84196.0
87786.0
92742.0
93012.0
90302.0
89060.0
89774.0
90806.0
90414.0
88618.0
88530.0
91724.0
93942.0
92884.0
93088.0
94606.0
93988.0
93742.0
91896.0
85134.0
83690.0
92656.0
101932.0
106736.0
107162.0
102240.0
98882.0
103244.0
109048.0
109222.0
107058.0
108508.0
113070.0
117902.0
121028.0
120484.0
117388.0
114072.0
112948.0
117354.0
124280.0
127234.0
125992.0
124190.0
126164.0
132684.0
140176.0
148400.0
156154.0
160000.0
162322.0
165198.0
168500.0
173372.0
178046.0
182724.0
188476.0
191084.0
191174.0
192920.0
195602.0
199358.0
203440.0
205244.0
207008.0
210278.0
213302.0
215864.0
217154.0
216964.0
217832.0
219902.0
221580.0
224738.0
230822.0
236282.0
238074.0
237688.0
237832.0
239658.0
242814.0
247044.0
251234.0
253612.0
256074.0
259768.0
261988.0
264118.0
269070.0
275854.0
283180.0
289310.0
295284.0
304730.0
315950.0
326786.0
337050.0
344272.0
349042.0
353622.0
357620.0
359948.0
358782.0
356054.0
354764.0
353852.0
357604.0
368422.0
375780.0
374852.0
373630.0
376312.0
379362.0
380608.0
383086.0
388368.0
395252.0
405592.0
418992.0
430714.0
440682.0
452724.0
466834.0
480676.0
496448.0
515938.0
534428.0
550828.0
567878.0
584650.0
603348.0
626356.0
651650.0
680770.0
714408.0
749842.0
786434.0
825038.0
869374.0
919550.0
970200.0
1020734.0
1068784.0
1111166.0
1151862.0
1189172.0
1220468.0
1252038.0
1286134.0
1322054.0
1360296.0
1399318.0
1441052.0
1487772.0
1539436.0
1596044.0
1656158.0
1723332.0
1801154.0
1886338.0
1978072.0
2071636.0
2157144.0
2233374.0
2300334.0
2356080.0
2401322.0
2436052.0
2466888.0
2500604.0
2533948.0
2568788.0
2608344.0
2646956.0
2682074.0
2712094.0
2736474.0
2764092.0
2797644.0
2832424.0
2873194.0
2923052.0
2976708.0
3036614.0
3109244.0
3192892.0
3283264.0
3377504.0
3472204.0
3563762.0
3649052.0
3728812.0
3806216.0
3882152.0
3957650.0
4032878.0
4106488.0
4177148.0
4238260.0
4287010.0
4329726.0
4364000.0
4386020.0
4404754.0
4426108.0
4451064.0
4482916.0
4523140.0
4574368.0
4636930.0
4708882.0
4794084.0
4891738.0
4997022.0
5113052.0
5242758.0
5388136.0
5551784.0
5726766.0
5901384.0
6062410.0
6187336.0
6249688.0
6231044.0
6130642.0
5967380.0
5768126.0
5556880.0
5352348.0
5167324.0
5007362.0
4871890.0
4758196.0
4663002.0
4585036.0
4524912.0
4479244.0
4445350.0
4425284.0
4417820.0
4421802.0
4440584.0
4472014.0
4508010.0
4544020.0
4576532.0
4595650.0
4593282.0
4572124.0
4534790.0
4480680.0
4413506.0
4334528.0
4243256.0
4142300.0
4030852.0
3912130.0
3793912.0
3675080.0
3556662.0
3447086.0
3348028.0
3258356.0
3180126.0
3115436.0
3066524.0
3031924.0
3008162.0
2994768.0
2989010.0
2986016.0
2982490.0
2974474.0
2961082.0
2944868.0
2925868.0
2905582.0
2884790.0
2855506.0
2813184.0
2760362.0
2692758.0
2608830.0
2514836.0
2410688.0
2299524.0
2190086.0
2082250.0
1978270.0
1884834.0
1799942.0
1720770.0
1648638.0
1587162.0
1537834.0
1491924.0
1445802.0
1406050.0
1371462.0
1340322.0
1315284.0
1293568.0
1272610.0
1249422.0
1221012.0
1191248.0
1160946.0
1128214.0
1095328.0
1060826.0
1023142.0
986748.0
954704.0
924664.0
892482.0
859416.0
829636.0
802144.0
775314.0
749542.0
725962.0
705464.0
683680.0
659418.0
638790.0
621904.0
606636.0
595066.0
585192.0
573820.0
562478.0
552094.0
539960.0
527030.0
520178.0
517982.0
513806.0
511228.0
511976.0
512088.0
512688.0
512290.0
510464.0
510836.0
508408.0
501282.0
495382.0
489638.0
482520.0
473586.0
459930.0
446142.0
435660.0
424300.0
412256.0
400886.0
387556.0
371746.0
357550.0
349366.0
344016.0
337244.0
331474.0
324842.0
315698.0
310324.0
307658.0
303696.0
302154.0
301268.0
296374.0
289206.0
281892.0
278344.0
281230.0
285636.0
287090.0
283394.0
275414.0
270270.0
269046.0
266494.0
263310.0
261110.0
259702.0
260192.0
260994.0
259874.0
256076.0
250460.0
247198.0
246236.0
244522.0
244868.0
247322.0
247064.0
244096.0
239940.0
236348.0
235800.0
235098.0
232208.0
230904.0
229378.0
223146.0
215186.0
208888.0
203456.0
198480.0
193878.0
190396.0
188024.0
182688.0
174462.0
169158.0
167382.0
166496.0
165384.0
162514.0
159702.0
158946.0
157682.0
155066.0
151396.0
146886.0
144628.0
144368.0
143092.0
141266.0
139430.0
137552.0
136188.0
134942.0
133700.0
132830.0
135130.0
143244.0
152350.0
157270.0
158082.0
154740.0
149914.0
147286.0
145102.0
141504.0
136868.0
132296.0
130104.0
129276.0
128234.0
130158.0
134318.0
134450.0
130982.0
130204.0
132660.0
133706.0
131342.0
127740.0
127194.0
130596.0
132642.0
130708.0
127980.0
125742.0
123816.0
123324.0
123362.0
122782.0
123016.0
123080.0
119900.0
117274.0
120280.0
123504.0
121538.0
117000.0
112014.0
109314.0
109186.0
105354.0
100304.0
100274.0
99736.0
96898.0
97340.0
98990.0
98428.0
96488.0
93782.0
92420.0
93590.0
95484.0
97200.0
97744.0
95500.0
92502.0
92780.0
94440.0
92902.0
91212.0
93138.0
95130.0
95030.0
93806.0
91016.0
87810.0
85394.0
82370.0
78742.0
76764.0
77226.0
78866.0
81586.0
84098.0
82572.0
79292.0
78544.0
77540.0
76830.0
80070.0
83644.0
84884.0
84776.0
83118.0
82064.0
82516.0
83174.0
85080.0
87514.0
89930.0
93186.0
94570.0
93578.0
92386.0
90764.0
90054.0
90486.0
89702.0
88296.0
86758.0
85170.0
84514.0
83510.0
81730.0
79346.0
77270.0
79172.0
82242.0
81382.0
79376.0
77636.0
77152.0
81294.0
85512.0
85052.0
81494.0
76090.0
71820.0
68748.0
64076.0
61738.0
62380.0
61048.0
58600.0
57106.0
57536.0
59854.0
59976.0
58608.0
59998.0
62824.0
65442.0
68332.0
71820.0
74350.0
72060.0
67136.0
64266.0
61824.0
60678.0
63336.0
66588.0
69406.0
72562.0
72916.0
68832.0
63176.0
59796.0
58278.0
55786.0
54112.0
54556.0
55058.0
57152.0
61574.0
64900.0
66572.0
68978.0
73830.0
79774.0
82892.0
84854.0
90790.0
96936.0
96338.0
91898.0
89630.0
87636.0
82352.0
75804.0
70284.0
66496.0
65964.0
67060.0
67076.0
67880.0
70364.0
72332.0
73440.0
74188.0
75660.0
77606.0
75188.0
68860.0
66310.0
68224.0
69310.0
67868.0
65038.0
63232.0
62386.0
58802.0
54170.0
54422.0
58904.0
62670.0
64570.0
65144.0
63452.0
61132.0
61362.0
63498.0
65380.0
65232.0
63560.0
65646.0
71480.0
74076.0
72850.0
70922.0
68682.0
67280.0
66588.0
65602.0
63718.0
59428.0
55454.0
55674.0
58248.0
60906.0
65332.0
74290.0
83458.0
85104.0
84918.0
89352.0
89610.0
84514.0
84812.0
90950.0
95578.0
95672.0
94390.0
94732.0
92876.0
87848.0
84962.0
83868.0
82072.0
82368.0
85620.0
88204.0
89192.0
90760.0
92342.0
93626.0
95080.0
92658.0
87448.0
85098.0
81254.0
73804.0
69384.0
67340.0
64918.0
63112.0
60280.0
58782.0
62130.0
66168.0
68160.0
69734.0
70862.0
71500.0
72768.0
74668.0
75754.0
75246.0
73514.0
70314.0
67116.0
67026.0
68810.0
69022.0
68174.0
67906.0
68314.0
69352.0
68822.0
65744.0
64274.0
64248.0
62330.0
61588.0
61776.0
60960.0
64594.0
69014.0
66172.0
62154.0
60812.0
58932.0
58074.0
58522.0
60542.0
64828.0
67336.0
67886.0
67546.0
65178.0
64216.0
63852.0
60330.0
57742.0
58558.0
60382.0
61502.0
60780.0
60092.0
60688.0
62224.0
66950.0
73068.0
75764.0
74002.0
68198.0
63066.0
64372.0
68390.0
69124.0
67582.0
66932.0
67846.0
68650.0
67762.0
67012.0
68662.0
70056.0
68842.0
67256.0
65298.0
63054.0
63522.0
63988.0
63114.0
64916.0
66352.0
66532.0
69902.0
70638.0
65714.0
63688.0
66406.0
69368.0
70404.0
68226.0
63700.0
58766.0
55200.0
54178.0
53922.0
53350.0
53416.0
54502.0
56590.0
58952.0
62228.0
66682.0
68330.0
65526.0
61492.0
59756.0
62336.0
65754.0
65952.0
65716.0
66672.0
66322.0
64136.0
61726.0
60884.0
61284.0
62448.0
64492.0
64240.0
62116.0
61712.0
60064.0
57198.0
56506.0
54428.0
51938.0
52358.0
51372.0
50352.0
51702.0
50508.0
49246.0
51806.0
55286.0
60234.0
64578.0
64392.0
63864.0
63254.0
60298.0
60246.0
62464.0
60858.0
57266.0
55426.0
53606.0
48036.0
41500.0
42240.0
47256.0
47202.0
44276.0
42424.0
40802.0
41650.0
44746.0
47626.0
51280.0
53588.0
52252.0
50396.0
48522.0
45766.0
45346.0
46588.0
44790.0
41876.0
42654.0
45440.0
46474.0
45242.0
44012.0
46336.0
50530.0
51620.0
51670.0
53848.0
55768.0
55934.0
53646.0
49962.0
49694.0
51816.0
51536.0
50290.0
50480.0
51090.0
50560.0
48410.0
46156.0
44304.0
41320.0
37104.0
34548.0
36892.0
40218.0
39132.0
38520.0
40204.0
39308.0
39254.0
40522.0
37720.0
35984.0
38386.0
38008.0
33162.0
28324.0
28686.0
33698.0
36146.0
36050.0
37150.0
37876.0
38260.0
37684.0
35512.0
35892.0
38324.0
39798.0
41308.0
41374.0
37560.0
31252.0
26814.0
25866.0
24080.0
22760.0
24960.0
24332.0
21404.0
22236.0
24554.0
28642.0
33440.0
33100.0
30792.0
29130.0
28048.0
33010.0
39556.0
38380.0
33042.0
29076.0
27316.0
28836.0
31964.0
31680.0
27828.0
27366.0
30786.0
32014.0
32294.0
33116.0
33134.0
34380.0
34834.0
34384.0
36044.0
34162.0
29672.0
30638.0
32628.0
31674.0
31222.0
30752.0
30036.0
30736.0
32880.0
34220.0
31842.0
29308.0
30398.0
32598.0
34804.0
36412.0
37280.0
37468.0
32662.0
26474.0
26372.0
25826.0
21402.0
20938.0
23950.0
24574.0
22600.0
20828.0
22180.0
25988.0
28564.0
28516.0
26604.0
23888.0
21760.0
21960.0
25278.0
29458.0
31306.0
31914.0
34132.0
35668.0
34076.0
32580.0
33120.0
35386.0
37926.0
35764.0
31394.0
32598.0
37200.0
42400.0
49182.0
53976.0
55362.0
54344.0
51604.0
50066.0
48822.0
48022.0
50928.0
53762.0
55582.0
60876.0
68530.0
78438.0
91898.0
107220.0
124096.0
142118.0
163504.0
189080.0
211168.0
226716.0
234668.0
228714.0
212916.0
193296.0
168396.0
145320.0
129054.0
113156.0
98770.0
90010.0
81922.0
71978.0
63398.0
57184.0
52632.0
50530.0
51326.0
52884.0
53710.0
54790.0
55332.0
53440.0
51580.0
52428.0
52692.0
49970.0
46646.0
43694.0
42022.0
43252.0
44378.0
42914.0
41362.0
39726.0
34018.0
25932.0
24900.0
31598.0
34634.0
34066.0
38784.0
45030.0
47998.0
49494.0
46484.0
40480.0
39726.0
43532.0
47506.0
51438.0
54236.0
55550.0
56668.0
58178.0
61814.0
67492.0
72090.0
75832.0
81676.0
91280.0
107310.0
131940.0
161650.0
190094.0
213798.0
229886.0
233662.0
224646.0
208632.0
189048.0
164926.0
139212.0
118454.0
103538.0
90340.0
77736.0
66936.0
59680.0
59128.0
61658.0
59454.0
55220.0
52146.0
46408.0
42968.0
45484.0
44778.0
41210.0
42652.0
45310.0
45768.0
46954.0
47614.0
45930.0
43418.0
41920.0
42232.0
42244.0
41352.0
43150.0
46098.0
45338.0
43892.0
44386.0
41852.0
35944.0
30864.0
27372.0
27554.0
31198.0
33158.0
34238.0
36700.0
36542.0
31912.0
26560.0
25844.0
30148.0
32982.0
32856.0
33988.0
35634.0
35520.0
34986.0
35004.0
32850.0
27846.0
26730.0
30740.0
31990.0
30118.0
28582.0
25964.0
23964.0
24302.0
24568.0
25088.0
27718.0
30848.0
30158.0
25730.0
23230.0
23692.0
25318.0
28712.0
30702.0
28872.0
27842.0
31290.0
35580.0
34232.0
29488.0
28864.0
30214.0
29906.0
31378.0
34336.0
35386.0
34230.0
31382.0
28022.0
25184.0
22994.0
22480.0
24976.0
28820.0
29446.0
27784.0
29016.0
31676.0
33336.0
34640.0
34122.0
34146.0
37158.0
38816.0
38240.0
36570.0
31384.0
25612.0
24994.0
28382.0
31126.0
31824.0
31548.0
30362.0
29796.0
31424.0
31904.0
30036.0
29672.0
31188.0
31226.0
28714.0
26968.0
28884.0
32548.0
35684.0
37578.0
38798.0
41046.0
42306.0
41680.0
41284.0
38788.0
35514.0
35620.0
35490.0
35352.0
39194.0
43536.0
45732.0
44824.0
40136.0
37320.0
38374.0
38354.0
36388.0
35062.0
35158.0
35250.0
34710.0
34418.0
33442.0
31270.0
28404.0
25350.0
24116.0
22890.0
20328.0
20592.0
21072.0
19150.0
21460.0
26766.0
29018.0
29328.0
27250.0
24078.0
25148.0
27956.0
27638.0
25268.0
22670.0
20752.0
20874.0
24382.0
30092.0
33134.0
31466.0
29042.0
29102.0
30700.0
31310.0
29326.0
26286.0
25046.0
24586.0
23214.0
23298.0
24912.0
24976.0
24018.0
23250.0
21998.0
21210.0
23668.0
30320.0
35090.0
32898.0
29720.0
29160.0
27740.0
27166.0
28768.0
30776.0
34358.0
36700.0
35524.0
36530.0
39976.0
39820.0
36562.0
34178.0
33590.0
34694.0
37782.0
42460.0
46254.0
45934.0
43184.0
43438.0
44880.0
41808.0
37492.0
35732.0
34670.0
35300.0
35460.0
31194.0
28370.0
29840.0
29790.0
27436.0
25188.0
24266.0
24620.0
23702.0
22872.0
24024.0
24786.0
26588.0
29898.0
31352.0
33218.0
35646.0
33684.0
29876.0
28860.0
28924.0
27904.0
25558.0
23146.0
23038.0
24348.0
23478.0
20946.0
21232.0
24536.0
26962.0
28326.0
29696.0
29270.0
27802.0
27410.0
26344.0
25222.0
27816.0
30268.0
26870.0
23200.0
24194.0
25376.0
27160.0
32104.0
34654.0
34318.0
35890.0
35814.0
32408.0
30952.0
30688.0
28850.0
28176.0
30218.0
34022.0
38272.0
39992.0
38398.0
37118.0
39358.0
43864.0
46784.0
47020.0
44520.0
37870.0
31444.0
30900.0
31782.0
29820.0
28452.0
28654.0
29422.0
31570.0
33736.0
34368.0
33808.0
32804.0
32000.0
30544.0
28786.0
28054.0
25518.0
20278.0
18280.0
23012.0
30236.0
34368.0
35814.0
37986.0
40190.0
40718.0
40038.0
39730.0
43062.0
48528.0
49506.0
46434.0
43142.0
38588.0
35320.0
37664.0
40466.0
38544.0
36368.0
36394.0
36476.0
37834.0
39512.0
39444.0
39368.0
36074.0
29468.0
28450.0
30692.0
29698.0
29468.0
28698.0
24874.0
24022.0
26460.0
29628.0
33812.0
35828.0
35674.0
35898.0
35214.0
34286.0
34320.0
35014.0
36060.0
35092.0
34628.0
38922.0
42084.0
41780.0
44600.0
47718.0
45376.0
40714.0
34920.0
29246.0
28896.0
30294.0
28236.0
26888.0
27074.0
25356.0
22712.0
20762.0
20566.0
22388.0
26134.0
31910.0
34446.0
32938.0
34558.0
35180.0
29396.0
26064.0
29430.0
33646.0
33734.0
30492.0
29946.0
30156.0
26940.0
27418.0
32068.0
33958.0
34948.0
36504.0
36958.0
34680.0
27198.0
21686.0
25708.0
32296.0
34644.0
34732.0
34606.0
33110.0
29112.0
24680.0
22280.0
23340.0
27204.0
28688.0
27732.0
29274.0
30990.0
30142.0
28642.0
27688.0
28690.0
29736.0
28130.0
27072.0
27380.0
26676.0
24992.0
22152.0
19910.0
20310.0
20680.0
20088.0
21828.0
25420.0
25524.0
22406.0
21920.0
22304.0
19986.0
18886.0
18660.0
17142.0
19686.0
26614.0
30164.0
27644.0
23690.0
21698.0
20074.0
19036.0
19860.0
19056.0
16396.0
14798.0
12422.0
10162.0
11826.0
15108.0
15698.0
13480.0
12858.0
16608.0
19376.0
17328.0
15808.0
18516.0
21174.0
19542.0
16544.0
17140.0
18662.0
16368.0
14006.0
15454.0
15968.0
13478.0
13108.0
15162.0
16840.0
20460.0
26104.0
29272.0
28358.0
24502.0
20618.0
19812.0
20074.0
18694.0
18578.0
22264.0
25858.0
24870.0
21972.0
21562.0
22052.0
21838.0
22234.0
21182.0
18330.0
19028.0
23190.0
26046.0
27418.0
26606.0
23074.0
21416.0
21642.0
21338.0
23496.0
25958.0
24352.0
21986.0
19998.0
17668.0
18084.0
20154.0
21494.0
22728.0
22812.0
23820.0
29170.0
35092.0
38058.0
39594.0
39446.0
36946.0
34130.0
32212.0
31606.0
31020.0
26602.0
20688.0
19438.0
20644.0
21526.0
22718.0
19724.0
13560.0
12814.0
17834.0
23882.0
27550.0
28248.0
30884.0
34872.0
35646.0
36534.0
38214.0
38286.0
40460.0
43940.0
44232.0
43446.0
43864.0
43988.0
43272.0
43730.0
46302.0
47236.0
44452.0
41240.0
39256.0
38100.0
37412.0
35014.0
30946.0
29250.0
30920.0
32178.0
31178.0
30492.0
32724.0
36392.0
38178.0
38082.0
36948.0
34962.0
36330.0
41272.0
43102.0
43284.0
45180.0
44226.0
41162.0
38648.0
35188.0
34562.0
37174.0
38232.0
40676.0
46304.0
52076.0
58170.0
62408.0
62244.0
60850.0
59406.0
54952.0
47524.0
41966.0
41304.0
41574.0
38492.0
34214.0
32720.0
33402.0
33196.0
32882.0
34764.0
38440.0
43378.0
46702.0
44144.0
39288.0
39096.0
42956.0
46524.0
49072.0
51848.0
54222.0
54624.0
53542.0
53774.0
55932.0
56146.0
54204.0
53478.0
50952.0
44838.0
40018.0
37744.0
37224.0
36982.0
33964.0
32486.0
35334.0
36416.0
35894.0
37526.0
38530.0
37872.0
39700.0
45404.0
49512.0
49874.0
51792.0
53664.0
52272.0
52472.0
52842.0
50280.0
48876.0
47512.0
45302.0
45888.0
47184.0
48792.0
52692.0
54096.0
51764.0
52264.0
56686.0
58562.0
56140.0
53960.0
51720.0
46982.0
42908.0
42940.0
47212.0
50974.0
49186.0
46748.0
48152.0
49606.0
50294.0
50254.0
48316.0
47244.0
46188.0
43268.0
42674.0
44790.0
46532.0
48578.0
49688.0
48206.0
47126.0
46562.0
43788.0
41514.0
41090.0
38734.0
36242.0
36586.0
37310.0
39644.0
44234.0
46242.0
46154.0
47286.0
50126.0
54850.0
57886.0
56704.0
54830.0
54302.0
55066.0
55630.0
53926.0
52874.0
53260.0
52190.0
52860.0
55840.0
54474.0
49662.0
48850.0
52568.0
55652.0
56318.0
56010.0
55134.0
55114.0
56656.0
56988.0
57454.0
61526.0
64830.0
63886.0
63508.0
65340.0
66282.0
68308.0
73902.0
80150.0
86344.0
92690.0
96024.0
100250.0
112010.0
126258.0
137636.0
149406.0
161120.0
167830.0
168734.0
165198.0
155480.0
139168.0
123882.0
114708.0
106386.0
98130.0
95162.0
95330.0
93692.0
89810.0
85910.0
84964.0
86892.0
90786.0
97594.0
106172.0
117716.0
136042.0
157552.0
176798.0
193112.0
202924.0
202364.0
192164.0
172046.0
146098.0
126244.0
114680.0
102338.0
90114.0
85604.0
85136.0
82034.0
78716.0
77844.0
76956.0
74884.0
72670.0
70260.0
67002.0
63268.0
61134.0
62682.0
66514.0
69956.0
72666.0
73434.0
71854.0
71378.0
72172.0
73170.0
79470.0
92222.0
106860.0
124380.0
143880.0
157212.0
161174.0
158512.0
151966.0
142656.0
127452.0
107394.0
92306.0
84030.0
75208.0
65680.0
59330.0
56706.0
57480.0
58850.0
58488.0
57586.0
56828.0
59154.0
65646.0
69722.0
71812.0
79942.0
93934.0
110552.0
128592.0
145414.0
160410.0
170674.0
170696.0
161112.0
145078.0
126704.0
111388.0
98492.0
86600.0
77434.0
69218.0
61734.0
57926.0
56296.0
54100.0
51244.0
49296.0
49932.0
49942.0
45180.0
40068.0
40428.0
42920.0
42794.0
41788.0
42348.0
45448.0
50772.0
52488.0
47576.0
42898.0
42574.0
43372.0
43206.0
42982.0
44824.0
48504.0
50982.0
52102.0
52112.0
48282.0
41152.0
36522.0
37798.0
40294.0
39436.0
39286.0
43620.0
49460.0
51612.0
46900.0
40874.0
41300.0
44016.0
43784.0
44084.0
45590.0
44534.0
40892.0
38220.0
37150.0
34920.0
34792.0
40676.0
45428.0
45168.0
45522.0
47434.0
50848.0
57012.0
59534.0
54954.0
49680.0
46896.0
45256.0
45406.0
46538.0
46316.0
45558.0
45448.0
45330.0
46040.0
48322.0
51352.0
54458.0
54032.0
48894.0
46422.0
48562.0
49412.0
48846.0
47814.0
46028.0
46804.0
49288.0
51460.0
54760.0
56916.0
57706.0
58850.0
57928.0
57030.0
56732.0
52618.0
49106.0
49750.0
52040.0
57008.0
60938.0
60924.0
61224.0
59320.0
55230.0
55384.0
57962.0
60748.0
62356.0
59902.0
58076.0
57472.0
55572.0
57590.0
60940.0
61070.0
61684.0
60252.0
57350.0
58924.0
59984.0
58456.0
59688.0
62572.0
64514.0
64712.0
66072.0
72360.0
74948.0
68710.0
64966.0
66802.0
66360.0
63980.0
63414.0
63632.0
63768.0
65284.0
67208.0
65562.0
61888.0
62356.0
67130.0
72210.0
74812.0
72378.0
66796.0
64310.0
65080.0
64284.0
62396.0
62646.0
64604.0
67254.0
71334.0
76576.0
80930.0
83108.0
83538.0
81102.0
75434.0
71926.0
73736.0
77362.0
81354.0
84842.0
85424.0
86430.0
89954.0
91094.0
90428.0
92210.0
94142.0
94942.0
96098.0
96022.0
95632.0
95738.0
93386.0
92426.0
96376.0
98828.0
99602.0
103308.0
104824.0
101764.0
100602.0
104702.0
111750.0
115716.0
113324.0
109326.0
108622.0
111458.0
113570.0
109774.0
103316.0
98996.0
94696.0
90808.0
90086.0
91858.0
94320.0
95564.0
97384.0
100580.0
98892.0
93814.0
92370.0
90852.0
87664.0
88302.0
91092.0
91988.0
91382.0
90682.0
90840.0
90830.0
90248.0
89266.0
86850.0
85206.0
84638.0
83224.0
85442.0
90614.0
91660.0
91218.0
91822.0
88896.0
83720.0
80382.0
79088.0
78834.0
78808.0
80084.0
81990.0
82064.0
82176.0
83548.0
84832.0
87910.0
93798.0
99822.0
104070.0
107388.0
111220.0
114906.0
118530.0
121974.0
121750.0
119042.0
118316.0
117740.0
115426.0
112966.0
110214.0
105898.0
100222.0
96980.0
96556.0
92582.0
86384.0
84100.0
84426.0
85916.0
86670.0
85200.0
88240.0
95308.0
97824.0
97812.0
97662.0
94174.0
90442.0
88258.0
84918.0
81756.0
78532.0
73384.0
69324.0
67236.0
64668.0
63248.0
64136.0
65098.0
66490.0
68710.0
70126.0
71488.0
72074.0
69848.0
68292.0
68648.0
66598.0
64136.0
65052.0
65160.0
63014.0
64010.0
68058.0
70024.0
68472.0
64154.0
58376.0
54274.0
53764.0
55812.0
58126.0
59190.0
59344.0
59042.0
58352.0
57806.0
58294.0
61562.0
66342.0
68330.0
68344.0
70120.0
73672.0
76478.0
74364.0
66146.0
56554.0
50684.0
51702.0
57712.0
63468.0
68548.0
71966.0
71394.0
70274.0
70512.0
71786.0
74152.0
72152.0
64902.0
59540.0
57158.0
54450.0
50528.0
47380.0
46446.0
43636.0
39498.0
39722.0
40154.0
37230.0
35858.0
36150.0
36440.0
38360.0
40784.0
41416.0
40472.0
39802.0
39820.0
40852.0
44296.0
44448.0
37034.0
31944.0
33836.0
35654.0
37938.0
44544.0
51320.0
53890.0
55096.0
60384.0
68514.0
75210.0
81336.0
88058.0
95256.0
102364.0
106442.0
107958.0
108604.0
106868.0
105254.0
104430.0
98928.0
90432.0
84120.0
78824.0
73622.0
68958.0
63508.0
57806.0
55024.0
56314.0
56962.0
54412.0
55160.0
61006.0
64872.0
64934.0
63528.0
60916.0
58076.0
55816.0
54244.0
53058.0
51792.0
51814.0
50870.0
45924.0
41150.0
37678.0
33698.0
33420.0
35940.0
36564.0
36276.0
33956.0
30368.0
30464.0
32834.0
35530.0
37618.0
36948.0
37646.0
39290.0
35870.0
31498.0
28392.0
24836.0
26872.0
31148.0
29258.0
28712.0
33722.0
37054.0
37686.0
36478.0
34286.0
35736.0
37516.0
35446.0
36066.0
40728.0
43800.0
45148.0
44520.0
43662.0
48490.0
53500.0
50870.0
47210.0
47092.0
45854.0
43758.0
44318.0
46916.0
49322.0
50734.0
50618.0
46932.0
41256.0
40050.0
44318.0
48240.0
48106.0
44492.0
39962.0
36788.0
34996.0
33772.0
33628.0
35048.0
36240.0
35604.0
33574.0
30318.0
27988.0
31076.0
38380.0
42986.0
42622.0
42068.0
43990.0
44866.0
42924.0
40816.0
40186.0
40912.0
41756.0
41834.0
41544.0
39638.0
37072.0
37402.0
38388.0
37954.0
39004.0
39500.0
36540.0
34822.0
36926.0
38430.0
38588.0
41024.0
42806.0
40606.0
40060.0
42398.0
43444.0
45998.0
49202.0
47576.0
44640.0
43278.0
41498.0
41298.0
42354.0
41704.0
41476.0
44426.0
49372.0
52360.0
51934.0
52072.0
54312.0
56340.0
57562.0
56850.0
54714.0
54866.0
55926.0
55260.0
56602.0
60760.0
62360.0
60590.0
59836.0
61052.0
59958.0
54518.0
50520.0
52018.0
52910.0
48400.0
43122.0
42022.0
44222.0
46704.0
49570.0
53886.0
55920.0
53142.0
49000.0
45476.0
42582.0
41394.0
41692.0
43982.0
49294.0
54870.0
56274.0
53156.0
50122.0
48368.0
45052.0
43100.0
44690.0
45820.0
46574.0
46716.0
43692.0
42618.0
45392.0
45886.0
44154.0
43024.0
42794.0
46552.0
53874.0
58644.0
60054.0
61528.0
61994.0
60146.0
58920.0
59088.0
59214.0
57838.0
52140.0
45908.0
45634.0
47324.0
47148.0
46094.0
42726.0
41752.0
46066.0
47060.0
44272.0
44074.0
45390.0
47718.0
50292.0
50636.0
52394.0
56700.0
59164.0
58588.0
55460.0
52218.0
52412.0
53988.0
53430.0
52174.0
54222.0
60984.0
68184.0
71700.0
72730.0
71966.0
69230.0
68192.0
68606.0
63848.0
54938.0
49522.0
48274.0
48290.0
48770.0
49078.0
50558.0
53110.0
54312.0
55866.0
58180.0
57754.0
54570.0
50750.0
49084.0
50434.0
49418.0
45394.0
45208.0
48844.0
50802.0
49318.0
45660.0
43020.0
43454.0
43580.0
40918.0
40610.0
44842.0
46744.0
45618.0
47264.0
48750.0
46666.0
45504.0
46858.0
49456.0
54188.0
59460.0
62596.0
65820.0
72306.0
79374.0
84090.0
88688.0
93892.0
99952.0
108880.0
117068.0
121638.0
127058.0
135898.0
146456.0
155690.0
162384.0
170102.0
181260.0
198728.0
228040.0
269516.0
327446.0
416664.0
549850.0
738048.0
990268.0
1300096.0
1634088.0
1913876.0
2036624.0
1958640.0
1732696.0
1445576.0
1156766.0
897992.0
686326.0
525552.0
410772.0
331778.0
275200.0
232074.0
199026.0
174738.0
158046.0
145188.0
134136.0
126686.0
121794.0
117630.0
115412.0
115642.0
116922.0
117062.0
116170.0
116200.0
114970.0
111130.0
108062.0
105544.0
102050.0
100608.0
102096.0
104228.0
107170.0
111012.0
114376.0
117714.0
121510.0
126370.0
134544.0
143008.0
147216.0
151154.0
157642.0
166104.0
179504.0
193798.0
203872.0
216772.0
235546.0
257610.0
286592.0
323482.0
370238.0
437740.0
535850.0
676868.0
884376.0
1185432.0
1601250.0
2142114.0
2788878.0
3442578.0
3907326.0
4004466.0
3721806.0
3204636.0
2616990.0
2059128.0
1582964.0
1208870.0
926822.0
718580.0
569734.0
463524.0
387546.0
334648.0
295220.0
262952.0
237322.0
217324.0
200860.0
186470.0
173942.0
163970.0
157908.0
156242.0
155016.0
151416.0
148202.0
145230.0
140048.0
134798.0
132330.0
133012.0
133028.0
127708.0
122102.0
122354.0
123608.0
121992.0
120006.0
119080.0
119736.0
120858.0
121714.0
124714.0
128430.0
130980.0
136208.0
144084.0
151540.0
161364.0
174160.0
185134.0
195846.0
212852.0
235192.0
259552.0
293280.0
346624.0
424366.0
536114.0
698294.0
922816.0
1209572.0
1534212.0
1829858.0
1998764.0
1978440.0
1793526.0
1519292.0
1224728.0
958408.0
740722.0
570020.0
442120.0
348258.0
280838.0
236950.0
202860.0
171526.0
151950.0
140650.0
130316.0
124592.0
120974.0
116346.0
113276.0
110408.0
108050.0
105952.0
101580.0
98138.0
94468.0
87294.0
81882.0
77694.0
70396.0
64934.0
64058.0
64380.0
63304.0
59392.0
54166.0
50114.0
48908.0
50954.0
52372.0
52172.0
52680.0
51796.0
51666.0
55856.0
57784.0
53934.0
48700.0
44034.0
42058.0
43146.0
43550.0
43898.0
45234.0
44044.0
41558.0
43026.0
47062.0
47958.0
45614.0
44732.0
45642.0
42922.0
35908.0
33040.0
37126.0
40110.0
40550.0
42184.0
40464.0
34344.0
31182.0
32452.0
34094.0
34256.0
34596.0
36234.0
35624.0
33330.0
33922.0
34100.0
31888.0
32944.0
37184.0
39264.0
38616.0
39554.0
43408.0
44260.0
40468.0
37410.0
34376.0
29358.0
26306.0
25558.0
23334.0
19116.0
16204.0
17100.0
18336.0
17714.0
19966.0
24256.0
24610.0
23882.0
25884.0
26198.0
23980.0
23658.0
24050.0
21994.0
19834.0
20104.0
20696.0
19434.0
17870.0
17216.0
16370.0
15602.0
15640.0
16670.0
18972.0
19802.0
18434.0
19524.0
22688.0
24334.0
25846.0
27248.0
26602.0
24800.0
22648.0
21512.0
23076.0
23962.0
19936.0
15040.0
15572.0
17156.0
13970.0
11428.0
12592.0
13640.0
16390.0
22382.0
26558.0
26046.0
22856.0
20598.0
20190.0
18866.0
16002.0
13428.0
12066.0
11658.0
11276.0
11776.0
14924.0
19684.0
22954.0
22594.0
20426.0
20098.0
22120.0
24842.0
26740.0
28242.0
29678.0
27650.0
22882.0
21040.0
21766.0
21682.0
19390.0
15778.0
15354.0
17128.0
16150.0
14646.0
14518.0
14086.0
13878.0
14412.0
17002.0
21178.0
22640.0
20648.0
16330.0
11814.0
11508.0
13062.0
12338.0
12526.0
14834.0
14808.0
9966.0
4632.0
4646.0
7576.0
10350.0
15466.0
19680.0
18356.0
14784.0
12190.0
12590.0
17114.0
20260.0
18352.0
15354.0
13258.0
10798.0
8602.0
7570.0
8066.0
9764.0
10926.0
10862.0
9904.0
9404.0
11578.0
13300.0
11170.0
9942.0
10834.0
10900.0
13468.0
16904.0
15078.0
11952.0
12008.0
13764.0
15966.0
16364.0
16630.0
19374.0
18418.0
12930.0
10860.0
11490.0
11294.0
12526.0
14136.0
13718.0
12556.0
11940.0
12964.0
14578.0
14168.0
13938.0
14894.0
12398.0
7374.0
5872.0
7922.0
10148.0
12172.0
14752.0
17252.0
18288.0
17788.0
17016.0
16754.0
16980.0
16682.0
14694.0
12374.0
12352.0
13474.0
13268.0
13802.0
15802.0
15680.0
14112.0
12480.0
8830.0
6682.0
8244.0
7122.0
2630.0
1684.0
5068.0
7202.0
5892.0
4606.0
3988.0
1094.0
-1870.0
-678.0
3794.0
7096.0
7384.0
8980.0
11980.0
9556.0
4014.0
3184.0
5944.0
8180.0
9642.0
10140.0
6996.0
1534.0
1366.0
7010.0
12560.0
16050.0
13250.0
4552.0
1406.0
5188.0
7412.0
7442.0
8036.0
10224.0
13740.0
14806.0
11952.0
9152.0
8198.0
6408.0
4070.0
4286.0
6192.0
7942.0
8434.0
6588.0
6038.0
8954.0
11958.0
13454.0
12218.0
8216.0
4086.0
848.0
1500.0
5376.0
5354.0
1648.0
-1910.0
-3550.0
-2130.0
-2550.0
-4042.0
-1240.0
-794.0
-4176.0
-3524.0
298.0
4780.0
8688.0
10492.0
12900.0
14890.0
14916.0
14886.0
14022.0
13788.0
12978.0
8068.0
5200.0
5068.0
1212.0
-1288.0
1606.0
3428.0
662.0
-2558.0
-1628.0
-748.0
-4006.0
-4556.0
0.0
3408.0
3770.0
2562.0
2086.0
3576.0
3884.0
2484.0
2740.0
3784.0
1536.0
-3040.0
-3364.0
1240.0
2902.0
330.0
-308.0
1040.0
2682.0
5654.0
5328.0
1624.0
3824.0
8788.0
8342.0
7320.0
6506.0
2220.0
-62.0
2762.0
7448.0
9354.0
6970.0
7720.0
12330.0
12948.0
11732.0
11712.0
11016.0
10736.0
9970.0
8852.0
8442.0
6898.0
6534.0
6356.0
2898.0
1298.0
2838.0
4278.0
6014.0
5876.0
5182.0
7346.0
9014.0
9334.0
9086.0
7158.0
5958.0
5606.0
4378.0
3924.0
4666.0
5746.0
6530.0
6788.0
6936.0
6076.0
4704.0
3588.0
2292.0
2676.0
4626.0
6204.0
6696.0
4478.0
2340.0
2756.0
2928.0
5758.0
11412.0
11934.0
7564.0
3098.0
988.0
2768.0
4564.0
6170.0
10934.0
13848.0
13142.0
12928.0
12314.0
11318.0
11716.0
12768.0
13892.0
13006.0
9616.0
7906.0
9362.0
10324.0
7884.0
4800.0
5064.0
6754.0
7464.0
7992.0
7508.0
6154.0
5786.0
6522.0
8490.0
9408.0
5678.0
1088.0
568.0
1322.0
1738.0
4082.0
6908.0
7410.0
5998.0
6152.0
10414.0
13556.0
11242.0
9588.0
12006.0
15206.0
17800.0
18212.0
17406.0
18240.0
18060.0
16076.0
13190.0
8810.0
9230.0
15320.0
18158.0
18148.0
18002.0
17064.0
21056.0
29442.0
34632.0
36092.0
35478.0
35082.0
35664.0
33226.0
30860.0
32406.0
33332.0
34202.0
35414.0
30312.0
20760.0
14954.0
13392.0
10916.0
6888.0
7378.0
12884.0
17502.0
20468.0
20648.0
16518.0
14268.0
17008.0
20104.0
19338.0
14678.0
12658.0
16530.0
20102.0
21012.0
21130.0
19380.0
15660.0
11040.0
8106.0
10320.0
15352.0
19596.0
24340.0
29478.0
31592.0
31538.0
33870.0
37344.0
39322.0
43520.0
50146.0
55102.0
59014.0
63162.0
67346.0
69972.0
69114.0
68480.0
69266.0
68198.0
66582.0
63500.0
59178.0
58842.0
58766.0
56658.0
58598.0
63170.0
67568.0
70878.0
69196.0
66046.0
66564.0
68694.0
69774.0
69240.0
72452.0
80820.0
83728.0
79784.0
75778.0
70806.0
65582.0
61726.0
57578.0
54320.0
51656.0
50942.0
54350.0
54966.0
50460.0
47604.0
47368.0
47736.0
46704.0
42748.0
40920.0
42224.0
40624.0
37272.0
35446.0
33910.0
34660.0
38792.0
42872.0
46188.0
47898.0
46648.0
46446.0
49040.0
51804.0
55678.0
61014.0
66884.0
75032.0
83146.0
87168.0
89408.0
93374.0
98678.0
102978.0
105018.0
105138.0
103418.0
100682.0
97252.0
92946.0
90496.0
89714.0
87678.0
86310.0
86314.0
86192.0
86350.0
84006.0
79418.0
79090.0
82502.0
82924.0
79118.0
75698.0
74416.0
72814.0
73286.0
77252.0
77910.0
74772.0
73594.0
74456.0
76234.0
77810.0
78090.0
78838.0
79552.0
80468.0
83842.0
87428.0
91588.0
100690.0
114038.0
129712.0
149852.0
176022.0
203230.0
224992.0
242374.0
255068.0
256926.0
247576.0
230094.0
207650.0
185302.0
163238.0
142096.0
125716.0
110642.0
95766.0
87854.0
86392.0
85190.0
81588.0
76776.0
75138.0
77340.0
79114.0
79620.0
80206.0
80304.0
79342.0
78460.0
79496.0
81056.0
80588.0
79214.0
77626.0
74770.0
71406.0
67872.0
64126.0
61200.0
58728.0
56452.0
55724.0
56510.0
57248.0
57000.0
56800.0
57746.0
57378.0
54082.0
51964.0
53400.0
55162.0
56172.0
58004.0
59782.0
61234.0
64976.0
72474.0
81672.0
88722.0
93472.0
100662.0
111944.0
125684.0
143914.0
168290.0
195632.0
222564.0
246780.0
264566.0
272102.0
269200.0
257596.0
237132.0
211896.0
189098.0
167562.0
145250.0
126310.0
110162.0
95928.0
88638.0
86262.0
80722.0
72202.0
66886.0
64184.0
58214.0
50636.0
46294.0
44332.0
45720.0
49614.0
49532.0
47582.0
48596.0
47900.0
43318.0
40084.0
41378.0
43812.0
42810.0
41388.0
42178.0
40146.0
35720.0
34568.0
35072.0
33570.0
32348.0
34146.0
36214.0
36256.0
37170.0
39098.0
39250.0
38258.0
37210.0
37236.0
39200.0
40876.0
41086.0
39756.0
36760.0
34376.0
33236.0
32796.0
34720.0
39104.0
43674.0
45874.0
46010.0
46792.0
47298.0
47914.0
51296.0
53306.0
51238.0
48644.0
46060.0
43624.0
43094.0
44180.0
46138.0
47836.0
49560.0
52058.0
53482.0
54584.0
56934.0
58690.0
58406.0
54942.0
50456.0
49490.0
48874.0
45068.0
42744.0
45166.0
50388.0
55992.0
61700.0
68116.0
74088.0
79020.0
81516.0
78668.0
73020.0
69152.0
68006.0
69694.0
73404.0
79142.0
85916.0
88748.0
89480.0
95230.0
104862.0
115414.0
128984.0
147268.0
171256.0
200786.0
231236.0
257304.0
277578.0
289670.0
287420.0
270156.0
244154.0
214586.0
185726.0
160112.0
137182.0
116762.0
97456.0
80032.0
69802.0
66730.0
66268.0
65712.0
63856.0
63562.0
65164.0
62794.0
56444.0
50356.0
46060.0
45612.0
48442.0
52210.0
56728.0
58916.0
57216.0
56328.0
56780.0
54518.0
52222.0
54236.0
55476.0
52704.0
53524.0
59216.0
61888.0
61060.0
60728.0
61830.0
64136.0
66246.0
69174.0
73362.0
75198.0
77424.0
82494.0
83014.0
78738.0
77294.0
78076.0
77500.0
77150.0
82310.0
96508.0
114396.0
130460.0
148366.0
171454.0
197994.0
225484.0
251398.0
272502.0
282558.0
276970.0
259968.0
238052.0
214646.0
191334.0
165954.0
139300.0
118622.0
104300.0
90722.0
80028.0
75982.0
74896.0
73952.0
74518.0
75476.0
75442.0
76878.0
80852.0
85718.0
93298.0
107272.0
126608.0
148498.0
173266.0
200406.0
227412.0
251590.0
265492.0
262476.0
247032.0
225742.0
200610.0
175004.0
151078.0
130020.0
114540.0
102510.0
91088.0
82202.0
75812.0
69828.0
63420.0
57328.0
54098.0
54220.0
57170.0
61358.0
62186.0
61498.0
62968.0
62156.0
60258.0
62106.0
62846.0
60640.0
61134.0
65472.0
69440.0
70598.0
72082.0
72816.0
67280.0
62164.0
63938.0
65248.0
64164.0
64604.0
64062.0
60688.0
56522.0
55542.0
59262.0
62716.0
63956.0
65194.0
65642.0
64718.0
64410.0
68368.0
75758.0
80454.0
85114.0
94152.0
102260.0
110442.0
124684.0
144030.0
168042.0
195104.0
221086.0
244428.0
259736.0
262540.0
254242.0
234150.0
206266.0
180648.0
159108.0
138692.0
120958.0
107408.0
96064.0
85498.0
78414.0
77958.0
81812.0
82668.0
76992.0
71528.0
71392.0
70998.0
67828.0
66156.0
66314.0
66808.0
67576.0
68500.0
70802.0
74512.0
77502.0
79244.0
80704.0
82116.0
82146.0
80470.0
79340.0
79132.0
77888.0
75102.0
72130.0
71704.0
74370.0
76104.0
75576.0
76790.0
80422.0
82090.0
80542.0
78510.0
76836.0
74790.0
72510.0
71218.0
72066.0
72218.0
68296.0
63712.0
62308.0
62900.0
64772.0
67422.0
68130.0
65892.0
63922.0
65644.0
69848.0
73700.0
75180.0
72916.0
72430.0
78864.0
86098.0
91618.0
100174.0
110550.0
123928.0
145080.0
169866.0
192162.0
208782.0
218050.0
224706.0
231694.0
233998.0
229048.0
219554.0
208664.0
197684.0
187894.0
182164.0
178090.0
171148.0
164138.0
158050.0
150808.0
145648.0
143042.0
141734.0
143452.0
143762.0
139988.0
137718.0
137380.0
136456.0
135534.0
134152.0
133316.0
134052.0
136082.0
140266.0
144338.0
145960.0
144966.0
140210.0
134866.0
131482.0
130062.0
135548.0
144342.0
148172.0
151912.0
155894.0
154720.0
153398.0
153886.0
156044.0
163548.0
171926.0
179352.0
190748.0
205008.0
222760.0
246428.0
273930.0
305840.0
342092.0
378610.0
411160.0
435264.0
448496.0
449804.0
440326.0
423028.0
395616.0
360842.0
329526.0
302154.0
274744.0
249086.0
226094.0
207426.0
193060.0
181604.0
177340.0
179166.0
180734.0
181624.0
179562.0
172608.0
166230.0
164084.0
166330.0
170426.0
170412.0
166854.0
165154.0
164264.0
161792.0
162080.0
168282.0
175240.0
178376.0
178716.0
177418.0
176244.0
175580.0
172102.0
168036.0
167960.0
168852.0
169846.0
175684.0
184958.0
193752.0
203932.0
215982.0
227200.0
239062.0
253684.0
271006.0
292554.0
316140.0
336650.0
354080.0
370032.0
387038.0
406210.0
418396.0
417012.0
407014.0
388652.0
357966.0
321056.0
289018.0
264424.0
242012.0
221300.0
205480.0
191494.0
177012.0
164548.0
154806.0
148354.0
145990.0
145526.0
143292.0
138138.0
133968.0
132158.0
129924.0
129794.0
132122.0
131570.0
130086.0
131080.0
131182.0
128832.0
126492.0
126246.0
126890.0
125728.0
123162.0
120432.0
119384.0
121392.0
122416.0
120734.0
120484.0
123754.0
130446.0
136986.0
138578.0
137866.0
138618.0
139948.0
141452.0
142838.0
143466.0
144000.0
145778.0
149042.0
151366.0
152984.0
157882.0
166324.0
176306.0
188490.0
205782.0
228830.0
253562.0
280196.0
311676.0
343446.0
372026.0
394546.0
403132.0
398796.0
386636.0
364952.0
336090.0
304104.0
270588.0
240848.0
217110.0
196662.0
178122.0
162882.0
154338.0
149174.0
141252.0
134424.0
131230.0
128546.0
129128.0
134956.0
141590.0
145056.0
144518.0
142220.0
140422.0
140342.0
143088.0
146014.0
145988.0
144020.0
141546.0
138682.0
134162.0
128258.0
125598.0
127348.0
129974.0
133336.0
137636.0
139676.0
139024.0
138774.0
139012.0
138418.0
139456.0
142870.0
144716.0
143714.0
142078.0
141580.0
142056.0
141598.0
140048.0
138042.0
135832.0
135654.0
137870.0
142866.0
152932.0
163604.0
172100.0
183764.0
196782.0
206024.0
213420.0
220980.0
230346.0
239364.0
241386.0
238886.0
235036.0
224326.0
208408.0
193688.0
180288.0
168714.0
159514.0
152322.0
148868.0
146110.0
140468.0
135790.0
133404.0
131030.0
129850.0
129010.0
127096.0
126856.0
127660.0
126250.0
123190.0
119438.0
115876.0
114660.0
115184.0
113960.0
108886.0
102542.0
99314.0
99274.0
100344.0
101904.0
103952.0
107370.0
111304.0
113474.0
113414.0
110196.0
106752.0
109278.0
113524.0
112224.0
108676.0
106414.0
104864.0
104506.0
104008.0
101812.0
98306.0
92836.0
85750.0
80306.0
79474.0
81306.0
80988.0
79874.0
81848.0
83880.0
83562.0
84082.0
86658.0
91706.0
99094.0
102728.0
100256.0
98954.0
101450.0
103962.0
104818.0
102136.0
97778.0
97370.0
98534.0
98604.0
101190.0
103990.0
103650.0
102208.0
99184.0
95164.0
92834.0
90762.0
88298.0
87110.0
88380.0
91418.0
91744.0
89602.0
90214.0
90926.0
88020.0
85246.0
84114.0
83120.0
83176.0
84422.0
85920.0
88854.0
93972.0
98300.0
99416.0
98902.0
97688.0
94386.0
88442.0
82150.0
79688.0
80208.0
79658.0
79878.0
81734.0
81856.0
82214.0
84332.0
84474.0
83492.0
85398.0
89776.0
93924.0
96996.0
99986.0
102778.0
103900.0
102702.0
101084.0
104290.0
112700.0
118328.0
118318.0
116750.0
114044.0
110456.0
110146.0
114170.0
118400.0
120394.0
122244.0
124524.0
125376.0
124488.0
122260.0
120472.0
120082.0
117962.0
114200.0
111752.0
110310.0
109684.0
108994.0
106920.0
104006.0
99188.0
95564.0
96622.0
96384.0
95472.0
98930.0
98924.0
94020.0
93190.0
94810.0
95740.0
97502.0
97098.0
94964.0
96380.0
100008.0
100096.0
96418.0
93174.0
91624.0
91746.0
93356.0
93038.0
90954.0
90102.0
88836.0
87938.0
90026.0
92696.0
95166.0
98552.0
101774.0
103936.0
103162.0
100196.0
99434.0
98826.0
94020.0
89800.0
91342.0
94124.0
93570.0
93444.0
97388.0
102950.0
106680.0
107246.0
104836.0
101104.0
99400.0
100920.0
101800.0
101632.0
104210.0
107612.0
109998.0
111790.0
109834.0
106984.0
108036.0
107394.0
103284.0
102186.0
102762.0
98826.0
93814.0
95694.0
99984.0
98518.0
96384.0
96116.0
92274.0
88496.0
87858.0
86142.0
83850.0
81436.0
77218.0
73490.0
71994.0
72712.0
74816.0
75684.0
74138.0
71446.0
71536.0
77174.0
83614.0
85008.0
81916.0
77736.0
75682.0
77612.0
80726.0
79768.0
76072.0
76016.0
79242.0
81152.0
81778.0
83486.0
86110.0
85610.0
80656.0
76574.0
75198.0
73908.0
72410.0
70772.0
70108.0
70376.0
69948.0
71328.0
73026.0
70860.0
69652.0
71300.0
72264.0
75438.0
81632.0
85936.0
87464.0
90304.0
97210.0
103252.0
103774.0
103348.0
105552.0
108826.0
110844.0
109916.0
108276.0
105378.0
97802.0
91876.0
91636.0
88900.0
82326.0
79466.0
80510.0
79406.0
74680.0
70776.0
69804.0
69736.0
70396.0
70440.0
67398.0
64990.0
65234.0
64108.0
63014.0
63562.0
61614.0
59022.0
57842.0
53966.0
50596.0
51648.0
52476.0
52614.0
54866.0
58088.0
59832.0
58360.0
57574.0
60044.0
60526.0
60412.0
63594.0
65986.0
67212.0
68990.0
69558.0
68488.0
65064.0
62960.0
66304.0
69082.0
68948.0
69948.0
70900.0
71208.0
70856.0
68744.0
67358.0
66136.0
64352.0
66286.0
71100.0
75678.0
81202.0
85974.0
86386.0
83934.0
82032.0
79856.0
75182.0
69346.0
63372.0
57286.0
52602.0
48514.0
44774.0
44446.0
46504.0
47550.0
47218.0
44868.0
41120.0
38924.0
37666.0
35336.0
33476.0
33022.0
33920.0
37436.0
40472.0
37974.0
32356.0
28878.0
27994.0
27028.0
25498.0
26680.0
29712.0
30818.0
32860.0
37040.0
39412.0
41272.0
44034.0
44496.0
41680.0
38260.0
37252.0
36868.0
34594.0
33904.0
35320.0
35576.0
35060.0
34108.0
34508.0
38366.0
41570.0
41070.0
39244.0
39092.0
39920.0
37420.0
33782.0
33736.0
33954.0
33654.0
34928.0
35280.0
35484.0
36290.0
34638.0
31800.0
30520.0
30958.0
30894.0
27490.0
23184.0
21260.0
21744.0
24754.0
27864.0
29254.0
30596.0
31018.0
28974.0
25142.0
22886.0
26000.0
29572.0
26940.0
21060.0
15662.0
11574.0
10888.0
14060.0
18776.0
21630.0
22026.0
21916.0
21276.0
21994.0
25334.0
26238.0
23364.0
20100.0
17218.0
16394.0
17898.0
19228.0
20992.0
22546.0
21364.0
19382.0
18648.0
17212.0
14008.0
12396.0
14654.0
16604.0
15684.0
15020.0
14578.0
13166.0
13514.0
15570.0
16550.0
16396.0
15748.0
14502.0
12878.0
11568.0
11446.0
12764.0
15692.0
18746.0
17518.0
11164.0
4830.0
2080.0
2480.0
5512.0
9702.0
10574.0
7168.0
5376.0
7186.0
8424.0
8136.0
7432.0
7732.0
10004.0
10330.0
8558.0
8342.0
6594.0
4104.0
4784.0
4478.0
4078.0
5656.0
2388.0
-3716.0
-6044.0
-6676.0
-5500.0
-1696.0
1618.0
2930.0
1800.0
1468.0
3692.0
4692.0
7046.0
12260.0
13514.0
11616.0
11010.0
10084.0
8956.0
8398.0
7582.0
7442.0
7694.0
6720.0
4916.0
4208.0
4282.0
3096.0
2288.0
2168.0
452.0
798.0
3362.0
2602.0
2706.0
6270.0
5964.0
3478.0
5350.0
8678.0
10818.0
13062.0
13802.0
11432.0
7762.0
6122.0
7906.0
9702.0
7554.0
3730.0
2958.0
4446.0
3896.0
-86.0
-4686.0
-4578.0
1724.0
7658.0
8890.0
8904.0
8772.0
7016.0
6004.0
5834.0
3986.0
2242.0
2746.0
4164.0
5016.0
5490.0
6360.0
6644.0
6692.0
9368.0
11842.0
9436.0
4834.0
1622.0
894.0
3594.0
7452.0
9594.0
9276.0
6962.0
4582.0
1474.0
-1866.0
198.0
5312.0
6246.0
5972.0
6252.0
2686.0
-1592.0
-2864.0
-3620.0
-2268.0
1664.0
2728.0
2222.0
4262.0
5686.0
4798.0
3114.0
1470.0
3096.0
6796.0
6524.0
3486.0
1216.0
-916.0
-1610.0
-52.0
1290.0
2352.0
4916.0
7556.0
7464.0
5912.0
5300.0
4136.0
2504.0
3308.0
5472.0
6378.0
6580.0
7024.0
7494.0
7602.0
6244.0
3204.0
190.0
-3492.0
-8012.0
-8266.0
-4334.0
-1358.0
-8.0
-2852.0
-7592.0
-3998.0
2826.0
3640.0
3630.0
3094.0
450.0
-296.0
-2140.0
-3384.0
30.0
212.0
-2104.0
-326.0
-1072.0
-5354.0
-4928.0
-1658.0
-714.0
-614.0
-1216.0
-4758.0
-8084.0
-7048.0
-3034.0
1808.0
5306.0
6328.0
6882.0
6030.0
4966.0
7244.0
6948.0
2276.0
972.0
2772.0
4896.0
6558.0
4866.0
4240.0
8214.0
9820.0
6208.0
2904.0
4186.0
6552.0
4428.0
948.0
-1186.0
-4380.0
-5582.0
-4550.0
-6978.0
-10366.0
-8822.0
-3696.0
1472.0
5666.0
7526.0
6096.0
4848.0
5006.0
3022.0
624.0
-240.0
-2788.0
-5896.0
-6898.0
-5442.0
-22.0
7276.0
13050.0
16182.0
13956.0
7926.0
3538.0
396.0
-2390.0
-1256.0
3844.0
7872.0
8212.0
7280.0
7376.0
7630.0
6118.0
3600.0
3142.0
4236.0
5592.0
9404.0
12474.0
10848.0
10236.0
11686.0
9224.0
5172.0
3206.0
1870.0
2294.0
4034.0
3772.0
3050.0
4064.0
4186.0
936.0
-3938.0
-5782.0
-3586.0
-2426.0
-3012.0
252.0
5976.0
8000.0
8050.0
9602.0
9982.0
8182.0
8202.0
10650.0
11382.0
9612.0
7748.0
6080.0
4952.0
3822.0
778.0
-456.0
3054.0
5316.0
3370.0
1704.0
2094.0
2868.0
3760.0
5748.0
7454.0
6738.0
6060.0
6972.0
6134.0
3824.0
3638.0
5882.0
8160.0
7832.0
6310.0
7570.0
9830.0
9604.0
8864.0
9644.0
10140.0
8728.0
6616.0
5400.0
5396.0
6260.0
4784.0
-734.0
-3890.0
-1602.0
272.0
-140.0
-1312.0
-3696.0
-5700.0
-6600.0
-5690.0
-824.0
3226.0
3268.0
5128.0
8522.0
9352.0
10694.0
11918.0
7604.0
914.0
-410.0
2300.0
1996.0
-990.0
-2970.0
-4220.0
-2730.0
974.0
982.0
-596.0
1224.0
5368.0
10024.0
10510.0
5240.0
1386.0
1074.0
1742.0
2368.0
1054.0
1210.0
5264.0
7024.0
5042.0
3338.0
3702.0
5990.0
6236.0
3282.0
522.0
-1480.0
-1526.0
-668.0
-2326.0
-2090.0
1212.0
1658.0
732.0
1024.0
1550.0
3506.0
4072.0
-40.0
-4784.0
-6290.0
-4550.0
-2040.0
-2084.0
-3870.0
-4478.0
-3930.0
-3744.0
-4812.0
-6678.0
-7978.0
-8696.0
-10864.0
-15556.0
-19462.0
-18184.0
-13560.0
-11150.0
-10860.0
-9790.0
-9562.0
-9948.0
-7264.0
-4020.0
-3462.0
-2036.0
992.0
802.0
-2994.0
-4352.0
-636.0
2958.0
3830.0
4410.0
4810.0
5250.0
4712.0
1196.0
-70.0
2596.0
2826.0
1102.0
-636.0
-4262.0
-6108.0
-3410.0
-382.0
-1324.0
-4518.0
-2842.0
3466.0
6546.0
6382.0
6578.0
6058.0
4554.0
4048.0
5632.0
6088.0
3264.0
3264.0
7140.0
8242.0
8036.0
9566.0
9374.0
7148.0
5028.0
3152.0
1670.0
-392.0
-3516.0
-4722.0
-2134.0
1150.0
2128.0
1464.0
-970.0
-5288.0
-7482.0
-5062.0
-1396.0
-1616.0
-6232.0
-8916.0
-5800.0
-2032.0
-2100.0
-3270.0
-2396.0
-832.0
106.0
700.0
-712.0
-2982.0
-1588.0
1544.0
2570.0
3560.0
5428.0
5858.0
5234.0
6700.0
9400.0
8366.0
5158.0
3358.0
-676.0
-6346.0
-8802.0
-7884.0
-3016.0
2170.0
1692.0
42.0
448.0
-150.0
-154.0
298.0
-1090.0
-2830.0
-4366.0
-4098.0
-1930.0
-2552.0
-3916.0
-2184.0
-1630.0
-2280.0
-574.0
-422.0
-2430.0
-692.0
3030.0
3908.0
3236.0
622.0
-4046.0
-5688.0
-5316.0
-6768.0
-6544.0
-4856.0
-6116.0
-8464.0
-10802.0
-13268.0
-11802.0
-7652.0
-4904.0
-1790.0
-454.0
-3006.0
-1854.0
2268.0
1590.0
2236.0
7520.0
8138.0
4296.0
1478.0
-466.0
-424.0
162.0
-780.0
-442.0
624.0
1552.0
4528.0
7886.0
8570.0
5558.0
2328.0
2966.0
2192.0
-2102.0
-2910.0
-968.0
460.0
2226.0
1672.0
64.0
1446.0
3212.0
3484.0
2760.0
292.0
-2662.0
-3898.0
-2420.0
746.0
3362.0
4136.0
2014.0
-880.0
-500.0
2192.0
4910.0
6224.0
4572.0
2962.0
3618.0
3660.0
2276.0
744.0
212.0
426.0
-574.0
288.0
4440.0
4498.0
226.0
-1890.0
-3478.0
-5510.0
-5626.0
-6722.0
-7556.0
-3646.0
-410.0
-2488.0
-4560.0
-2838.0
716.0
2892.0
2500.0
1602.0
654.0
-1122.0
-2530.0
-4350.0
-5578.0
-2076.0
3514.0
5910.0
4960.0
1600.0
-2184.0
-4852.0
-7582.0
-8924.0
-7058.0
-5122.0
-6422.0
-9356.0
-10352.0
-10728.0
-12684.0
-13486.0
-13950.0
-15908.0
-14968.0
-12106.0
-10900.0
-7994.0
-5270.0
-7226.0
-10038.0
-10738.0
-8690.0
-3490.0
-56.0
-8.0
544.0
148.0
-3412.0
-6452.0
-6408.0
-5544.0
-5146.0
-3600.0
-2024.0
-1440.0
1114.0
3606.0
3550.0
5430.0
7054.0
4036.0
1712.0
1208.0
674.0
3438.0
6506.0
5780.0
3684.0
618.0
-1982.0
-2184.0
-3098.0
-5180.0
-5960.0
-5012.0
-3780.0
-3876.0
-3062.0
-2266.0
-6152.0
-9566.0
-8006.0
-6468.0
-5778.0
-4602.0
-4070.0
-4206.0
-6342.0
-8248.0
-6818.0
-5914.0
-5948.0
-2852.0
2430.0
5338.0
2312.0
-3238.0
-5930.0
-7452.0
-7854.0
-5496.0
-2916.0
122.0
3162.0
2410.0
-1282.0
-4188.0
-2176.0
3772.0
4992.0
580.0
-2868.0
-3252.0
250.0
3222.0
212.0
-292.0
5110.0
5182.0
1304.0
1716.0
1710.0
-216.0
92.0
-316.0
-2440.0
-4562.0
-6900.0
-5538.0
-634.0
2198.0
2570.0
-110.0
-4070.0
-2384.0
2296.0
4240.0
5708.0
7162.0
7038.0
4818.0
-272.0
-4472.0
-3674.0
-2.0
3170.0
4912.0
4880.0
3218.0
2646.0
4144.0
5786.0
8300.0
9174.0
6260.0
6300.0
7852.0
5228.0
4652.0
5410.0
1642.0
-1378.0
-934.0
778.0
2456.0
3616.0
7492.0
10714.0
9112.0
7622.0
4510.0
-684.0
-1736.0
-2066.0
-1370.0
3272.0
3950.0
1974.0
2788.0
2162.0
1500.0
2976.0
3978.0
5376.0
4480.0
-592.0
-4028.0
-4644.0
-6322.0
-8558.0
-8088.0
-3860.0
1312.0
1866.0
-3344.0
-6108.0
-3402.0
-3298.0
-4370.0
-32.0
4194.0
4576.0
4546.0
4508.0
4974.0
5776.0
4346.0
2012.0
2412.0
3890.0
932.0
-4432.0
-5536.0
-3414.0
-490.0
2966.0
5434.0
8804.0
11906.0
11044.0
8956.0
5454.0
114.0
-2770.0
-5106.0
-6678.0
-4592.0
-4338.0
-5842.0
-4900.0
-5354.0
-6566.0
-4794.0
-2956.0
-2856.0
-3296.0
-3080.0
-1000.0
2302.0
4526.0
3606.0
1708.0
2772.0
4038.0
2380.0
1018.0
1900.0
3738.0
4288.0
376.0
-5444.0
-6232.0
-2884.0
-1970.0
-4770.0
-8412.0
-10682.0
-11160.0
-10716.0
-9394.0
-8564.0
-9074.0
-7378.0
-4820.0
-5734.0
-7016.0
-8560.0
-12294.0
-12386.0
-9336.0
-9228.0
-9210.0
-6168.0
-2118.0
1370.0
2822.0
1392.0
-1250.0
-1528.0
188.0
-220.0
-322.0
2970.0
5492.0
5450.0
4130.0
2662.0
2748.0
3028.0
3220.0
4102.0
3030.0
870.0
-314.0
-1338.0
-1356.0
-1766.0
-3184.0
-2286.0
-1690.0
-4836.0
-8382.0
-8740.0
-4656.0
84.0
-1216.0
-6642.0
-7976.0
-4010.0
-982.0
-1048.0
-1804.0
-5088.0
-10122.0
-10326.0
-6430.0
-4398.0
-5476.0
-7254.0
-6704.0
-4576.0
-4060.0
-4594.0
-4140.0
-1924.0
282.0
-288.0
-1034.0
620.0
1486.0
654.0
322.0
254.0
-1538.0
-5734.0
-8852.0
-7636.0
-4266.0
-328.0
3996.0
4148.0
-1798.0
-7776.0
-9802.0
-9402.0
-7540.0
-5830.0
-6062.0
-6552.0
-6764.0
-7666.0
-6994.0
-3660.0
-632.0
668.0
2618.0
6222.0
8870.0
8838.0
5192.0
-1426.0
-4814.0
-3218.0
-2584.0
-3220.0
-1780.0
1476.0
3986.0
2258.0
-1510.0
-2976.0
-3498.0
-2876.0
-828.0
900.0
2610.0
36.0
-5224.0
-2166.0
4502.0
4914.0
3500.0
1948.0
-1984.0
-6092.0
-8660.0
-7026.0
-1982.0
1606.0
3266.0
2922.0
2488.0
6050.0
9400.0
7934.0
4588.0
3278.0
5392.0
6234.0
2918.0
1048.0
616.0
-1218.0
-626.0
1054.0
990.0
2002.0
552.0
-6670.0
-11656.0
-9014.0
-4584.0
-4676.0
-6612.0
-6144.0
-6496.0
-7430.0
-4076.0
-964.0
-1892.0
-2114.0
-2672.0
-5836.0
-6918.0
-5636.0
-6374.0
-8830.0
-9416.0
-7132.0
-3744.0
288.0
2534.0
-1052.0
-5374.0
-5234.0
-6310.0
-9654.0
-10054.0
-10184.0
-12670.0
-13014.0
-10450.0
-8564.0
-6568.0
-3876.0
-4804.0
-9158.0
-11290.0
-9260.0
-4806.0
-2326.0
-4654.0
-6732.0
-5514.0
-4552.0
-5082.0
-6976.0
-9686.0
-10876.0
-9822.0
-6002.0
-714.0
2728.0
4914.0
5488.0
2794.0
902.0
770.0
-2500.0
-7566.0
-9768.0
-9502.0
-7186.0
-3810.0
-4774.0
-7544.0
-3668.0
1188.0
-1282.0
-5530.0
-6850.0
-6026.0
-3386.0
-1000.0
190.0
-850.0
-4352.0
-6220.0
-6932.0
-7504.0
-5430.0
-5226.0
-9112.0
-12130.0
-13616.0
-14020.0
-14090.0
-13334.0
-7848.0
-2888.0
-3744.0
-4404.0
-3252.0
-2834.0
-3752.0
-6956.0
-8212.0
-6624.0
-7416.0
-8624.0
-7650.0
-5882.0
-3168.0
-1736.0
-2596.0
-3774.0
-5888.0
-8792.0
-11190.0
-12992.0
-14640.0
-16248.0
-14396.0
-8198.0
-3206.0
-1114.0
-648.0
-2192.0
-3646.0
-3592.0
-3060.0
-2414.0
-2726.0
-4442.0
-6468.0
-7554.0
-7262.0
-8010.0
-10510.0
-10996.0
-7962.0
-3396.0
-754.0
-1960.0
-2128.0
702.0
202.0
-1380.0
3080.0
7120.0
4554.0
1710.0
1628.0
622.0
-3212.0
-8922.0
-11974.0
-10236.0
-7344.0
-4358.0
-990.0
1120.0
2440.0
3024.0
2166.0
574.0
-1264.0
-1404.0
564.0
1996.0
2758.0
3030.0
3466.0
5578.0
5814.0
3184.0
862.0
-3288.0
-8624.0
-10114.0
-8432.0
-6050.0
-5046.0
-6042.0
-5976.0
-5698.0
-5574.0
-1998.0
906.0
-854.0
-2168.0
-2400.0
-5208.0
-9092.0
-11392.0
-11776.0
-11416.0
-10560.0
-8154.0
-6010.0
-5154.0
-3848.0
-3506.0
-4560.0
-4906.0
-6126.0
-8106.0
-7806.0
-5564.0
-2534.0
-1176.0
-3788.0
-6808.0
-8190.0
-10060.0
-12878.0
-16396.0
-17430.0
-13736.0
-9738.0
-7360.0
-6690.0
-9314.0
-10738.0
-8254.0
-4468.0
746.0
4098.0
2328.0
424.0
750.0
890.0
766.0
508.0
-1240.0
-4122.0
-4678.0
-3962.0
-6546.0
-8874.0
-9026.0
-11836.0
-14166.0
-12166.0
-9498.0
-8596.0
-9764.0
-9230.0
-4896.0
-3694.0
-6194.0
-7664.0
-10048.0
-11796.0
-10132.0
-8568.0
-7648.0
-5770.0
-2982.0
306.0
1060.0
-750.0
-178.0
3734.0
7090.0
7160.0
5274.0
3756.0
1700.0
-586.0
240.0
2872.0
3110.0
2078.0
832.0
-2726.0
-5622.0
-5568.0
-7224.0
-10162.0
-9436.0
-6426.0
-5844.0
-8842.0
-9694.0
-4724.0
334.0
3984.0
7642.0
5928.0
-224.0
-4042.0
-4382.0
-3566.0
-4776.0
-4888.0
260.0
3756.0
2448.0
-720.0
-6098.0
-8150.0
-5492.0
-5524.0
-6546.0
-6696.0
-8590.0
-8220.0
-5154.0
-3732.0
-4432.0
-7454.0
-10400.0
-9354.0
-6270.0
-4662.0
-4278.0
-3792.0
-4100.0
-4990.0
-4424.0
-4596.0
-8086.0
-13172.0
-16466.0
-13520.0
-5656.0
356.0
2958.0
3126.0
1944.0
200.0
-3164.0
-4372.0
-3472.0
-6574.0
-8898.0
-8004.0
-9578.0
-9294.0
-6394.0
-7084.0
-8582.0
-9718.0
-10660.0
-8424.0
-7472.0
-9384.0
-10150.0
-11414.0
-11916.0
-9138.0
-6328.0
-4036.0
-1978.0
-1180.0
186.0
1846.0
840.0
-4032.0
-9706.0
-10014.0
-6102.0
-3904.0
-2878.0
-3628.0
-8892.0
-12976.0
-11400.0
-8920.0
-7696.0
-4902.0
-2186.0
-3272.0
-5606.0
-5614.0
-4734.0
-3874.0
-4248.0
-8576.0
-12600.0
-10518.0
-4094.0
1416.0
-268.0
-7522.0
-9504.0
-7422.0
-8314.0
-6264.0
352.0
2842.0
314.0
-1494.0
-374.0
298.0
-1768.0
-3076.0
-3850.0
-6262.0
-6682.0
-4558.0
-2114.0
892.0
3120.0
4770.0
5408.0
1324.0
-4632.0
-6732.0
-6682.0
-8076.0
-8256.0
-3288.0
1490.0
316.0
-2208.0
-2930.0
-2448.0
-710.0
-1104.0
-2438.0
-1822.0
-3112.0
-4050.0
-2020.0
-3052.0
-5790.0
-5250.0
-2864.0
1180.0
5686.0
6966.0
4244.0
-568.0
-3320.0
-2698.0
-1944.0
-2086.0
-2314.0
-2534.0
-3156.0
-3694.0
-2458.0
-1416.0
-2270.0
-1998.0
-896.0
-1558.0
-4676.0
-10618.0
-15450.0
-15108.0
-10874.0
-5674.0
-4334.0
-7302.0
-8084.0
-6496.0
-6106.0
-5274.0
-3070.0
-1558.0
-3016.0
-6414.0
-7030.0
-5864.0
-7394.0
-8966.0
-7912.0
-8324.0
-11390.0
-12252.0
-10414.0
-10198.0
-11078.0
-9822.0
-6726.0
-4200.0
-5090.0
-8240.0
-8804.0
-7568.0
-9164.0
-13572.0
-17378.0
-18934.0
-19498.0
-19092.0
-17028.0
-15344.0
-14118.0
-12672.0
-13662.0
-15344.0
-12818.0
-7260.0
-3180.0
-2148.0
-1098.0
1800.0
2108.0
-2006.0
-6162.0
-8608.0
-10442.0
-11190.0
-11406.0
-13586.0
-15882.0
-13932.0
-11214.0
-11938.0
-11574.0
-8462.0
-5494.0
-1808.0
1490.0
1474.0
-482.0
-2354.0
-3982.0
-5902.0
-7266.0
-6772.0
-6626.0
-8144.0
-9672.0
-9736.0
-5920.0
-1518.0
-3682.0
-7262.0
-4714.0
-846.0
178.0
-330.0
-2486.0
-4996.0
-6472.0
-7562.0
-6906.0
-4594.0
-4166.0
-5414.0
-6608.0
-9936.0
-14104.0
-13768.0
-9906.0
-7534.0
-7764.0
-9066.0
-10676.0
-12592.0
-12968.0
-10462.0
-6782.0
-1344.0
4824.0
5552.0
1436.0
-2442.0
-5322.0
-7110.0
-10620.0
-16328.0
-17428.0
-14658.0
-11550.0
-6152.0
-3718.0
-6412.0
-7498.0
-8730.0
-10748.0
-7268.0
-518.0
3208.0
-300.0
-9652.0
-13924.0
-11398.0
-11990.0
-16494.0
-20170.0
-21728.0
-21004.0
-18508.0
-14512.0
-13298.0
-17220.0
-17368.0
-12814.0
-12540.0
-12964.0
-10244.0
-10018.0
-11290.0
-11928.0
-13892.0
-14418.0
-11938.0
-8464.0
-5292.0
-5490.0
-9262.0
-12538.0
-14528.0
-15818.0
-15136.0
-13126.0
-13180.0
-15778.0
-15838.0
-11962.0
-9928.0
-10926.0
-10344.0
-7874.0
-7192.0
-9022.0
-9906.0
-7876.0
-5762.0
-6688.0
-8896.0
-7350.0
-2792.0
-1456.0
-2170.0
-872.0
-288.0
-832.0
-202.0
1146.0
3454.0
3910.0
1384.0
1808.0
2976.0
-1362.0
-6480.0
-8186.0
-8438.0
-8462.0
-8706.0
-7236.0
-4256.0
-4498.0
-7400.0
-9178.0
-9290.0
-7588.0
-6166.0
-7694.0
-9388.0
-7964.0
-4390.0
-374.0
2994.0
4378.0
2860.0
-1216.0
-5462.0
-7558.0
-9096.0
-10772.0
-8892.0
-4340.0
-2674.0
-4882.0
-8778.0
-11718.0
-11760.0
-9864.0
-6722.0
-4690.0
-6736.0
-8874.0
-7636.0
-4718.0
-1234.0
676.0
2108.0
5776.0
6368.0
1816.0
-2820.0
-6662.0
-8732.0
-8036.0
-7294.0
-6538.0
-5694.0
-6256.0
-7932.0
-10904.0
-13900.0
-15842.0
-17318.0
-14734.0
-7630.0
-2602.0
-1830.0
-3184.0
-5344.0
-6560.0
-5770.0
-3840.0
-3746.0
-6174.0
-6642.0
-3892.0
-2270.0
-3676.0
-5388.0
-4736.0
-3238.0
-3106.0
-3474.0
-4110.0
-5230.0
-6056.0
-6956.0
-8510.0
-11660.0
-15242.0
-14728.0
-11272.0
-8976.0
-6518.0
-4326.0
-4492.0
-5410.0
-6878.0
-8190.0
-8026.0
-8564.0
-7360.0
-3182.0
-5282.0
-12820.0
-13836.0
-9814.0
-7014.0
-4906.0
-5242.0
-5630.0
-2344.0
-1994.0
-5012.0
-4056.0
-1654.0
-1192.0
-1228.0
-3424.0
-6704.0
-7048.0
-4698.0
-2276.0
-1550.0
-1954.0
-2918.0
-5538.0
-9290.0
-13514.0
-16638.0
-14706.0
-9132.0
-5466.0
-4678.0
-5658.0
-8402.0
-11306.0
-11648.0
-9388.0
-6996.0
-5876.0
-5658.0
-4494.0
-2808.0
-4974.0
-9022.0
-8996.0
-8078.0
-9734.0
-10424.0
-8914.0
-7654.0
-8956.0
-12044.0
-14678.0
-17566.0
-17696.0
-11458.0
-4492.0
-326.0
3008.0
3318.0
-312.0
-4858.0
-8206.0
-9684.0
-10804.0
-12688.0
-13804.0
-11722.0
-6658.0
-4294.0
-6878.0
-9548.0
-11256.0
-12214.0
-10802.0
-9992.0
-9552.0
-6076.0
-4564.0
-7240.0
-7512.0
-6736.0
-9286.0
-9414.0
-5940.0
-4814.0
-3980.0
-2324.0
-3256.0
-4372.0
-6490.0
-11160.0
-11984.0
-9454.0
-8520.0
-9012.0
-12272.0
-15298.0
-13396.0
