# Supplementary material for: The effect of hepatopancreas homogenate of the Red king crab on HA-based filler
Source: PeerJ. 2020 Feb 12;8:e8579. doi: 10.7717/peerj.8579 (PMC7023832; doi:10.7717/peerj.8579)
Supplement: Supplemental Information 3 — Raw data from NMR spectra of filler HA experiment. To plot the spectra use the multiplicator from Table S1. Spectral Region: LEFT = 9.001772643541111 ppm. RIGHT = 0.5040992680383022 ppm. [file peerj-08-8579-s003.zip › mm191003_N55.txt]

# File created = Tuesday, October 8, 2019 4:50:14 PM GMT+03:00
# Data set = mm191003  55  1  D:\Bruker\TOPSPIN  Admin
# Spectral Region:
# LEFT = 9.001772643541111 ppm. RIGHT = 0.5040992680383022 ppm.
#
# SIZE = 46446 ( = number of points)
#
# In the following ordering is from the 'left' to the 'right' limits!
# Lines beginning with '#' must be considered as comment lines.
#
-2461.0
-2831.0
-4575.0
-7608.0
-8918.0
-6749.0
-5307.0
-6349.0
-5658.0
-3416.0
-3044.0
-3643.0
-3732.0
-2666.0
-1090.0
-2541.0
-5794.0
-6199.0
-4588.0
-2243.0
1135.0
3018.0
2609.0
1430.0
-334.0
-1514.0
-900.0
-68.0
-451.0
-560.0
1411.0
3983.0
4586.0
3006.0
667.0
-491.0
88.0
1232.0
2126.0
1518.0
-588.0
-1965.0
-3437.0
-5928.0
-6197.0
-4771.0
-6182.0
-9159.0
-8682.0
-5486.0
-4102.0
-4529.0
-5088.0
-6470.0
-6922.0
-5494.0
-4947.0
-3970.0
-801.0
869.0
-449.0
-1811.0
-1108.0
-149.0
-1344.0
-1364.0
1104.0
1439.0
1599.0
4225.0
4257.0
2766.0
4374.0
5899.0
6242.0
7710.0
7663.0
5652.0
5534.0
5913.0
3720.0
1547.0
558.0
-1991.0
-4716.0
-4601.0
-2696.0
-401.0
1138.0
61.0
-2100.0
-1717.0
465.0
745.0
-539.0
-1517.0
-3735.0
-6798.0
-8729.0
-9860.0
-7825.0
-2246.0
1751.0
3853.0
4069.0
-1170.0
-7405.0
-8582.0
-6330.0
-2562.0
881.0
1774.0
758.0
-1496.0
-2794.0
-1514.0
-1851.0
-4987.0
-7354.0
-9519.0
-11602.0
-11299.0
-10271.0
-9127.0
-5916.0
-3207.0
-3237.0
-4263.0
-6050.0
-7054.0
-4706.0
-2219.0
-2213.0
-2331.0
-1998.0
-1862.0
-1525.0
-940.0
194.0
897.0
479.0
470.0
114.0
-1144.0
-387.0
1507.0
386.0
-2199.0
-1827.0
383.0
1535.0
1930.0
531.0
-2193.0
-1775.0
188.0
-146.0
-1004.0
-2347.0
-3427.0
-1734.0
-488.0
100.0
2588.0
2669.0
-291.0
-1221.0
269.0
1052.0
-1232.0
-3783.0
-3872.0
-6093.0
-9762.0
-9532.0
-8072.0
-6159.0
-1917.0
-178.0
-2626.0
-5570.0
-8057.0
-9655.0
-9013.0
-5664.0
-1197.0
736.0
-1196.0
-4312.0
-5750.0
-6521.0
-8595.0
-9559.0
-8692.0
-9055.0
-9601.0
-9124.0
-9053.0
-8264.0
-6621.0
-5536.0
-5494.0
-7184.0
-7585.0
-4556.0
-2807.0
-3939.0
-4969.0
-5585.0
-5495.0
-3737.0
-1373.0
-480.0
-1667.0
-2836.0
-3267.0
-3674.0
-2817.0
-1630.0
-1433.0
-247.0
490.0
-1552.0
-3056.0
-1269.0
2124.0
3264.0
-77.0
-4622.0
-7108.0
-8664.0
-9830.0
-9751.0
-8189.0
-5811.0
-4406.0
-3730.0
-2482.0
-2776.0
-5516.0
-6755.0
-4267.0
-831.0
936.0
1833.0
2612.0
2590.0
2816.0
3309.0
1110.0
-2404.0
-3505.0
-4656.0
-7550.0
-8349.0
-7469.0
-8287.0
-9136.0
-8069.0
-5522.0
-2034.0
-492.0
-1556.0
-788.0
1470.0
1944.0
2886.0
4019.0
2010.0
472.0
2128.0
3355.0
3884.0
5241.0
5871.0
4978.0
2148.0
-2096.0
-4610.0
-3995.0
-1703.0
-932.0
-3075.0
-3447.0
-1102.0
-1462.0
-3101.0
-3214.0
-4703.0
-5781.0
-4075.0
-2888.0
-2324.0
-1505.0
-2112.0
-2569.0
-1897.0
-1775.0
-1152.0
259.0
188.0
-761.0
-798.0
-640.0
-1139.0
-2499.0
-4686.0
-5687.0
-4505.0
-3643.0
-4044.0
-4782.0
-6362.0
-8176.0
-9082.0
-9788.0
-10552.0
-11004.0
-10435.0
-8237.0
-5902.0
-5231.0
-7286.0
-10847.0
-10776.0
-6985.0
-5495.0
-6100.0
-6251.0
-8414.0
-11261.0
-10119.0
-6890.0
-5600.0
-5003.0
-3719.0
-3806.0
-5135.0
-5061.0
-3653.0
-2766.0
-3094.0
-3944.0
-4307.0
-4135.0
-3401.0
-2888.0
-4308.0
-6379.0
-7113.0
-7399.0
-8203.0
-9548.0
-10175.0
-8682.0
-5807.0
-2178.0
121.0
-1007.0
-2104.0
-1879.0
-2245.0
-674.0
1726.0
772.0
-1301.0
-2173.0
-1574.0
376.0
531.0
-994.0
-1325.0
-1213.0
-1319.0
-1491.0
-1618.0
-1004.0
-820.0
-1262.0
-1511.0
-2503.0
-3331.0
-3211.0
-3241.0
-2935.0
-2075.0
-699.0
40.0
-2927.0
-6913.0
-7386.0
-6391.0
-5415.0
-3962.0
-2793.0
-445.0
2199.0
291.0
-4661.0
-6025.0
-4558.0
-6245.0
-8954.0
-6857.0
-3039.0
-2219.0
-3113.0
-4371.0
-5459.0
-5339.0
-3460.0
-165.0
1262.0
240.0
1388.0
3804.0
3462.0
1439.0
-1970.0
-6613.0
-8873.0
-7589.0
-3912.0
-706.0
-2094.0
-4914.0
-3916.0
-1382.0
790.0
2067.0
150.0
-1716.0
-859.0
-659.0
-89.0
2466.0
3328.0
2062.0
0.0
-3185.0
-6739.0
-11274.0
-14463.0
-11018.0
-5823.0
-6603.0
-8623.0
-6775.0
-5418.0
-6079.0
-5773.0
-5420.0
-4981.0
-2922.0
-2473.0
-3200.0
-1204.0
-104.0
-1092.0
-78.0
-630.0
-4729.0
-6365.0
-4992.0
-3926.0
-3285.0
-3916.0
-5876.0
-6176.0
-4315.0
-2769.0
-1359.0
231.0
-963.0
-3823.0
-4488.0
-4725.0
-5791.0
-5422.0
-3365.0
-958.0
-1114.0
-3948.0
-4897.0
-4344.0
-4030.0
-2150.0
-646.0
661.0
4496.0
6027.0
3235.0
1522.0
1137.0
-835.0
-3716.0
-5923.0
-7054.0
-7331.0
-6421.0
-4719.0
-3864.0
-3994.0
-4419.0
-4260.0
-1931.0
1568.0
2880.0
1591.0
697.0
938.0
102.0
-1194.0
-2158.0
-5822.0
-11554.0
-14464.0
-13747.0
-11764.0
-9307.0
-6626.0
-5874.0
-7828.0
-8969.0
-8233.0
-8018.0
-8062.0
-8407.0
-8923.0
-6877.0
-3836.0
-2897.0
-3055.0
-4167.0
-5559.0
-5135.0
-4632.0
-5730.0
-6947.0
-7065.0
-5145.0
-1406.0
1386.0
1355.0
-182.0
-1665.0
-3747.0
-6152.0
-6177.0
-3225.0
-637.0
-1842.0
-5372.0
-6434.0
-5096.0
-4420.0
-3103.0
-622.0
-165.0
-1477.0
-1873.0
-1757.0
-2574.0
-3914.0
-4571.0
-4707.0
-5891.0
-7922.0
-8458.0
-7691.0
-7505.0
-6355.0
-4092.0
-5234.0
-8603.0
-8476.0
-6825.0
-6757.0
-5662.0
-3988.0
-2761.0
535.0
3537.0
2908.0
931.0
-537.0
-18.0
1582.0
-1804.0
-7669.0
-7308.0
-3288.0
-520.0
2772.0
5851.0
6571.0
4553.0
-34.0
-3814.0
-5624.0
-8930.0
-13342.0
-14808.0
-10936.0
-3959.0
208.0
1325.0
3212.0
3466.0
390.0
-1871.0
-2208.0
-1382.0
1248.0
2383.0
-456.0
-3095.0
-3904.0
-5717.0
-7159.0
-6549.0
-6495.0
-7328.0
-7411.0
-6508.0
-3920.0
-774.0
1282.0
3197.0
3006.0
-372.0
-885.0
2662.0
4257.0
4135.0
5429.0
5553.0
2541.0
-1260.0
-3935.0
-5276.0
-5127.0
-3569.0
-1771.0
-921.0
-1039.0
-1229.0
-565.0
-85.0
-1392.0
-2985.0
-3511.0
-3476.0
-1840.0
470.0
969.0
1766.0
3283.0
1447.0
-2422.0
-3695.0
-3373.0
-4385.0
-5660.0
-5136.0
-3410.0
-1492.0
-183.0
-826.0
-2261.0
-3071.0
-4086.0
-4379.0
-3705.0
-3818.0
-3636.0
-2109.0
-257.0
310.0
-1410.0
-1738.0
220.0
-947.0
-3236.0
-2444.0
-1997.0
-3068.0
-5154.0
-7797.0
-6939.0
-4511.0
-4258.0
-2832.0
-944.0
-707.0
1423.0
4100.0
3827.0
2038.0
-790.0
-2600.0
208.0
3583.0
3336.0
3179.0
4079.0
3234.0
1965.0
521.0
-1964.0
-2524.0
-1107.0
-24.0
546.0
-1092.0
-3648.0
-3519.0
-2726.0
-2379.0
-1676.0
-2099.0
-1935.0
-1483.0
-3434.0
-2525.0
3149.0
6106.0
4839.0
3213.0
2298.0
2290.0
2083.0
446.0
-1396.0
-2742.0
-3699.0
-3682.0
-2661.0
-1479.0
-1894.0
-3710.0
-2741.0
305.0
-810.0
-3779.0
-3215.0
-2773.0
-4347.0
-5368.0
-6179.0
-5186.0
-2403.0
-1808.0
-1462.0
1262.0
4223.0
5368.0
2462.0
-1606.0
-1662.0
-1950.0
-5270.0
-6777.0
-6195.0
-5739.0
-5181.0
-4591.0
-3246.0
-927.0
1028.0
1452.0
189.0
-1045.0
-2256.0
-4595.0
-6244.0
-7488.0
-8877.0
-6249.0
-666.0
2152.0
2743.0
1912.0
-2113.0
-5606.0
-5054.0
-3207.0
-1681.0
-574.0
-1391.0
-2750.0
-3142.0
-3673.0
-3105.0
-791.0
1548.0
4486.0
6631.0
4490.0
461.0
-909.0
204.0
1426.0
1380.0
-433.0
-3236.0
-4669.0
-4217.0
-3720.0
-3018.0
-1607.0
-481.0
253.0
463.0
611.0
1331.0
1296.0
742.0
196.0
-1147.0
-1575.0
-1432.0
-3127.0
-4937.0
-6115.0
-7299.0
-6665.0
-4297.0
-1537.0
1019.0
2651.0
3608.0
3006.0
947.0
441.0
524.0
-1588.0
-4279.0
-5660.0
-6091.0
-5852.0
-4559.0
-2323.0
649.0
4041.0
4925.0
3374.0
4071.0
4807.0
2346.0
1189.0
1565.0
1375.0
2905.0
3450.0
-88.0
-4729.0
-9013.0
-11040.0
-7882.0
-3393.0
-2942.0
-5068.0
-6556.0
-6938.0
-4789.0
-1354.0
-2849.0
-6990.0
-5833.0
-2417.0
-912.0
1176.0
1333.0
-2973.0
-6858.0
-6770.0
-3575.0
557.0
4031.0
6169.0
5290.0
2365.0
1892.0
3340.0
2618.0
830.0
464.0
210.0
-197.0
-175.0
-2662.0
-7917.0
-10366.0
-8308.0
-5821.0
-4133.0
-1553.0
594.0
521.0
193.0
1011.0
1756.0
1553.0
107.0
-783.0
363.0
134.0
-2958.0
-5842.0
-6881.0
-5661.0
-4654.0
-6493.0
-7239.0
-5385.0
-4479.0
-4406.0
-4739.0
-4652.0
-1402.0
2354.0
3548.0
3657.0
2128.0
-1206.0
-2842.0
-1292.0
662.0
400.0
-605.0
-615.0
-825.0
-1884.0
-3276.0
-3757.0
-3015.0
-3660.0
-5239.0
-5128.0
-4972.0
-5451.0
-5285.0
-4754.0
-2951.0
-1269.0
-3227.0
-6570.0
-6656.0
-3046.0
498.0
602.0
-234.0
-339.0
-3026.0
-5943.0
-4335.0
-1417.0
-59.0
1085.0
720.0
-1432.0
-2818.0
-4043.0
-5294.0
-3604.0
-299.0
532.0
-611.0
-1942.0
-3470.0
-4402.0
-4790.0
-5644.0
-5764.0
-4720.0
-3625.0
-1095.0
2244.0
2263.0
-297.0
-2967.0
-6372.0
-8008.0
-6604.0
-6240.0
-7321.0
-8875.0
-11342.0
-10452.0
-5864.0
-4383.0
-5892.0
-5577.0
-4157.0
-3762.0
-4322.0
-5297.0
-5338.0
-4070.0
-3907.0
-5301.0
-5802.0
-6557.0
-8841.0
-9318.0
-8087.0
-8007.0
-8002.0
-7219.0
-5479.0
-2793.0
-2313.0
-4265.0
-4990.0
-3763.0
-2179.0
-1385.0
-533.0
573.0
-598.0
-2265.0
-1855.0
-2703.0
-4566.0
-5210.0
-7773.0
-11926.0
-13599.0
-12224.0
-9070.0
-6063.0
-3638.0
-1641.0
-3091.0
-6746.0
-7049.0
-5692.0
-6640.0
-8011.0
-8540.0
-8479.0
-6840.0
-6151.0
-8215.0
-8662.0
-6812.0
-5771.0
-4123.0
-2699.0
-3806.0
-4514.0
-5149.0
-7056.0
-6738.0
-5865.0
-7646.0
-9801.0
-11614.0
-11617.0
-7624.0
-3041.0
-141.0
1332.0
333.0
-741.0
924.0
3181.0
3329.0
1625.0
-83.0
-1967.0
-4671.0
-5049.0
-1785.0
1242.0
1533.0
259.0
-793.0
-1769.0
-2850.0
-2397.0
-1618.0
-2340.0
-2326.0
-2057.0
-3873.0
-6065.0
-7378.0
-6828.0
-3834.0
-2439.0
-3552.0
-3925.0
-4667.0
-5858.0
-4723.0
-2902.0
-1918.0
-340.0
263.0
-1908.0
-3715.0
-2297.0
-296.0
-415.0
-1001.0
-1937.0
-5184.0
-7824.0
-6515.0
-4617.0
-4920.0
-4334.0
-1906.0
-576.0
277.0
1893.0
1723.0
131.0
-372.0
-601.0
-606.0
-470.0
-1742.0
-1869.0
104.0
-424.0
-3387.0
-5331.0
-7111.0
-8624.0
-6570.0
-2041.0
-905.0
-4304.0
-7397.0
-8550.0
-8985.0
-8404.0
-8111.0
-8583.0
-7568.0
-5696.0
-4500.0
-3501.0
-2911.0
-2797.0
-3383.0
-5095.0
-6464.0
-7027.0
-7162.0
-5642.0
-3367.0
-2929.0
-4071.0
-4861.0
-4655.0
-4578.0
-5431.0
-6343.0
-6374.0
-5579.0
-5546.0
-7024.0
-6825.0
-3662.0
-1640.0
-2564.0
-4170.0
-5285.0
-5659.0
-5016.0
-4147.0
-3947.0
-4682.0
-6258.0
-7694.0
-7690.0
-5847.0
-2726.0
20.0
1150.0
1564.0
1234.0
-982.0
-2916.0
-2194.0
-838.0
-1401.0
-2804.0
-2188.0
-340.0
-835.0
-3463.0
-6124.0
-7475.0
-5530.0
-2284.0
-1336.0
-1978.0
-3954.0
-5865.0
-4744.0
-3339.0
-2665.0
-382.0
121.0
-1515.0
-1899.0
-3451.0
-5337.0
-4851.0
-7019.0
-12163.0
-13458.0
-10705.0
-8481.0
-8176.0
-7474.0
-4824.0
-3259.0
-4157.0
-4409.0
-3430.0
-2475.0
-2199.0
-4031.0
-6253.0
-5486.0
-2415.0
1179.0
3679.0
3145.0
1313.0
485.0
-638.0
-2377.0
-2849.0
-2200.0
-3221.0
-6246.0
-7120.0
-6031.0
-8297.0
-12423.0
-13200.0
-11135.0
-8585.0
-7026.0
-6465.0
-5095.0
-4302.0
-5849.0
-7815.0
-8984.0
-8137.0
-4973.0
-2852.0
-2207.0
-1384.0
-1622.0
-2372.0
-2033.0
-1318.0
-334.0
1872.0
5456.0
7237.0
4494.0
1902.0
2426.0
2727.0
3677.0
5433.0
3729.0
1041.0
1080.0
678.0
-1782.0
-3556.0
-2278.0
361.0
806.0
468.0
-292.0
-5276.0
-10267.0
-9316.0
-6720.0
-5586.0
-4108.0
-3724.0
-4674.0
-4477.0
-3847.0
-4475.0
-5699.0
-5957.0
-4549.0
-3050.0
-4005.0
-7264.0
-10318.0
-12380.0
-13750.0
-12655.0
-8209.0
-2605.0
1688.0
2987.0
2176.0
2383.0
3643.0
4249.0
4255.0
3159.0
718.0
-1987.0
-4060.0
-4248.0
-3237.0
-3518.0
-4580.0
-4595.0
-3144.0
-1371.0
-2443.0
-5769.0
-6137.0
-3703.0
-3289.0
-4758.0
-4579.0
-3553.0
-4282.0
-4321.0
-2217.0
-2102.0
-3289.0
-1602.0
-61.0
-1636.0
-3010.0
-2701.0
-2772.0
-3190.0
-1867.0
-194.0
-1364.0
-3067.0
-3007.0
-3333.0
-2300.0
1307.0
2277.0
-30.0
-1668.0
-3084.0
-5419.0
-6963.0
-6219.0
-4098.0
-2666.0
-2139.0
-2300.0
-2785.0
-1277.0
1649.0
2588.0
1610.0
175.0
-1721.0
-3727.0
-5074.0
-5354.0
-4554.0
-1788.0
2837.0
5256.0
3229.0
-1161.0
-5844.0
-7429.0
-4502.0
-1206.0
567.0
1063.0
-1067.0
-3647.0
-3982.0
-3431.0
-2857.0
-2589.0
-3356.0
-3400.0
-891.0
1918.0
1600.0
-114.0
157.0
138.0
-1232.0
-484.0
249.0
-2469.0
-4433.0
-3351.0
-2643.0
-3038.0
-3836.0
-5198.0
-5385.0
-4706.0
-5558.0
-6489.0
-6295.0
-6320.0
-5549.0
-4215.0
-4486.0
-5001.0
-5104.0
-6077.0
-6192.0
-4088.0
-1543.0
-1024.0
-2954.0
-4558.0
-4689.0
-4686.0
-4615.0
-5326.0
-6159.0
-4133.0
-1328.0
-1301.0
-3418.0
-5912.0
-6458.0
-5588.0
-6021.0
-5770.0
-4515.0
-4973.0
-3913.0
-172.0
736.0
-1873.0
-4308.0
-4905.0
-3702.0
-3008.0
-3775.0
-2791.0
126.0
913.0
-1629.0
-4941.0
-5374.0
-2510.0
-1832.0
-4671.0
-4754.0
-2141.0
-2410.0
-4807.0
-5785.0
-4348.0
-2946.0
-5775.0
-9982.0
-10122.0
-8774.0
-8393.0
-7347.0
-6286.0
-5668.0
-5088.0
-4828.0
-4394.0
-5424.0
-8444.0
-9669.0
-9858.0
-11797.0
-11320.0
-6264.0
-1127.0
1482.0
920.0
-1887.0
-2500.0
-872.0
-921.0
-1373.0
-973.0
-1896.0
-2903.0
-1767.0
863.0
3349.0
3254.0
671.0
-962.0
-885.0
-1195.0
-2692.0
-4749.0
-6732.0
-7215.0
-5136.0
-3452.0
-4086.0
-4189.0
-3624.0
-3083.0
-1547.0
-2519.0
-5953.0
-6345.0
-5353.0
-5998.0
-6570.0
-6699.0
-6961.0
-8602.0
-10544.0
-9852.0
-9513.0
-9112.0
-4567.0
-2356.0
-5293.0
-5728.0
-3154.0
-1111.0
-279.0
-901.0
-952.0
-997.0
-2786.0
-3523.0
-2545.0
-674.0
2444.0
4687.0
6083.0
7238.0
5244.0
975.0
-2396.0
-4394.0
-4087.0
-2232.0
-1937.0
-3048.0
-3216.0
-2303.0
-1112.0
240.0
257.0
-1088.0
215.0
4179.0
6525.0
6478.0
4228.0
913.0
-526.0
-1842.0
-4229.0
-5091.0
-6606.0
-9744.0
-9574.0
-6332.0
-4270.0
-3225.0
-1638.0
-727.0
-1927.0
-2989.0
-2019.0
-2480.0
-4960.0
-4264.0
-1553.0
-2673.0
-5938.0
-7869.0
-10258.0
-11215.0
-6919.0
-2883.0
-4462.0
-7089.0
-7184.0
-5699.0
-2760.0
-100.0
878.0
1703.0
2322.0
2282.0
2335.0
2304.0
2490.0
1788.0
-1916.0
-5671.0
-5883.0
-4086.0
-2834.0
-3218.0
-3551.0
-1289.0
713.0
-604.0
-2589.0
-3903.0
-5528.0
-6203.0
-5665.0
-5287.0
-5048.0
-4787.0
-4068.0
-1930.0
-109.0
-1463.0
-4885.0
-7162.0
-7822.0
-8210.0
-8525.0
-7856.0
-5805.0
-3856.0
-4185.0
-6394.0
-7723.0
-6927.0
-5083.0
-2964.0
-1224.0
-1287.0
-2682.0
-3648.0
-4416.0
-4961.0
-4127.0
-3163.0
-3655.0
-3885.0
-1963.0
608.0
1369.0
669.0
265.0
-189.0
-2415.0
-6013.0
-7924.0
-6743.0
-3930.0
-526.0
1287.0
-168.0
-1308.0
-1061.0
-2740.0
-4564.0
-4582.0
-4475.0
-3856.0
-3814.0
-5070.0
-5038.0
-5542.0
-7083.0
-5857.0
-4550.0
-4801.0
-2848.0
-1140.0
-2398.0
-4074.0
-5573.0
-6028.0
-4984.0
-5199.0
-6091.0
-6165.0
-7430.0
-9773.0
-10468.0
-8042.0
-4050.0
-2158.0
-2536.0
-1819.0
1142.0
3753.0
2772.0
-55.0
-838.0
-856.0
-734.0
1022.0
1252.0
-464.0
-27.0
553.0
-2186.0
-6286.0
-9586.0
-10773.0
-8093.0
-2799.0
699.0
925.0
948.0
1314.0
-376.0
-3313.0
-5138.0
-5060.0
-3849.0
-2205.0
1219.0
4635.0
4337.0
2912.0
2020.0
-739.0
-3360.0
-4370.0
-5547.0
-6387.0
-6803.0
-6728.0
-4659.0
-949.0
3369.0
6132.0
5175.0
2241.0
-826.0
-2713.0
-1051.0
2080.0
1372.0
-3539.0
-6988.0
-6018.0
-5065.0
-5932.0
-5549.0
-4687.0
-3764.0
-714.0
2519.0
3905.0
4363.0
3921.0
2020.0
-362.0
-1130.0
-838.0
-1597.0
-2004.0
-1410.0
-1772.0
-2870.0
-4673.0
-7527.0
-9369.0
-9126.0
-8434.0
-8855.0
-8690.0
-6797.0
-6432.0
-5870.0
-1258.0
1252.0
-987.0
-1735.0
-1917.0
-3248.0
-1203.0
2559.0
3829.0
3907.0
2646.0
-692.0
-3145.0
-3525.0
-3503.0
-4513.0
-6794.0
-7331.0
-4380.0
-1587.0
-760.0
-1238.0
-4093.0
-8298.0
-12280.0
-15390.0
-15060.0
-11426.0
-6771.0
-3280.0
-4261.0
-6100.0
-3704.0
-1764.0
-2389.0
-2787.0
-4169.0
-5779.0
-6280.0
-6858.0
-6260.0
-4677.0
-4619.0
-6913.0
-9448.0
-7681.0
-3318.0
-1857.0
-1888.0
-1696.0
-864.0
2455.0
4023.0
513.0
-2730.0
-1520.0
2040.0
3037.0
837.0
-243.0
-275.0
-1296.0
-1916.0
-2066.0
-2307.0
-1726.0
-61.0
892.0
-2225.0
-8224.0
-12182.0
-13684.0
-14218.0
-13172.0
-10498.0
-7972.0
-7242.0
-5966.0
-2324.0
-236.0
-756.0
-707.0
-705.0
-1676.0
-1203.0
564.0
-473.0
-4671.0
-7709.0
-8675.0
-8122.0
-5545.0
-4196.0
-5369.0
-6811.0
-9125.0
-10912.0
-9872.0
-7385.0
-3643.0
223.0
2281.0
2911.0
760.0
-2288.0
-2331.0
-2504.0
-3700.0
-3144.0
-3772.0
-6257.0
-6736.0
-5412.0
-4427.0
-3982.0
-3076.0
-1485.0
-31.0
1332.0
718.0
-3916.0
-8231.0
-8694.0
-8592.0
-9556.0
-9916.0
-9491.0
-8085.0
-5843.0
-3676.0
-1103.0
-188.0
-2915.0
-4171.0
-2128.0
-1616.0
-1513.0
432.0
1869.0
3129.0
4171.0
3818.0
3475.0
2263.0
23.0
-847.0
-1547.0
-2993.0
-3908.0
-4263.0
-3841.0
-3037.0
-2335.0
-1259.0
-138.0
834.0
299.0
-2071.0
-3147.0
-3591.0
-5057.0
-5438.0
-6062.0
-8653.0
-11805.0
-14564.0
-14223.0
-11303.0
-9578.0
-7065.0
-4372.0
-5912.0
-8037.0
-7577.0
-7834.0
-8783.0
-8310.0
-6772.0
-4561.0
-2668.0
-2358.0
-2193.0
-549.0
1666.0
4059.0
6050.0
5113.0
2559.0
2204.0
2409.0
453.0
-1780.0
-2982.0
-4499.0
-5474.0
-3689.0
-1049.0
-564.0
-1717.0
-3840.0
-6385.0
-7859.0
-8447.0
-8373.0
-7375.0
-5843.0
-4350.0
-4644.0
-5025.0
-1889.0
466.0
-1716.0
-4479.0
-5915.0
-6038.0
-4623.0
-4023.0
-4879.0
-6312.0
-7993.0
-8530.0
-7844.0
-6813.0
-6102.0
-6166.0
-5912.0
-6333.0
-8388.0
-8903.0
-7735.0
-7281.0
-7348.0
-7992.0
-7899.0
-5937.0
-5010.0
-5764.0
-6528.0
-7546.0
-7518.0
-5586.0
-4671.0
-5747.0
-6913.0
-8889.0
-11412.0
-10040.0
-5884.0
-5055.0
-6764.0
-7443.0
-7894.0
-9466.0
-11375.0
-10667.0
-7979.0
-7680.0
-7318.0
-4600.0
-4509.0
-7376.0
-10891.0
-14732.0
-14976.0
-11934.0
-10228.0
-9106.0
-9100.0
-11970.0
-13878.0
-13408.0
-12955.0
-12162.0
-10891.0
-10096.0
-9626.0
-11081.0
-14780.0
-15453.0
-11093.0
-7015.0
-4957.0
-2309.0
-372.0
-1095.0
-2656.0
-2924.0
-2100.0
-1663.0
-1899.0
-2591.0
-3977.0
-4327.0
-2824.0
-2433.0
-3961.0
-4658.0
-3700.0
-2535.0
-2093.0
-1798.0
-736.0
-151.0
-1445.0
-2782.0
-3430.0
-5053.0
-5833.0
-4738.0
-5126.0
-6461.0
-6920.0
-8696.0
-11044.0
-11483.0
-10421.0
-9189.0
-9506.0
-9534.0
-7107.0
-6441.0
-8220.0
-8317.0
-7174.0
-5853.0
-4665.0
-3982.0
-3050.0
-4478.0
-7843.0
-7697.0
-5294.0
-4097.0
-4133.0
-5129.0
-4749.0
-4131.0
-5817.0
-5032.0
-632.0
2429.0
3032.0
1274.0
-985.0
-981.0
-1041.0
-2603.0
-4307.0
-5576.0
-4756.0
-2737.0
-2164.0
-1776.0
-994.0
-894.0
-604.0
-861.0
-3192.0
-5353.0
-4706.0
-2960.0
-4029.0
-7541.0
-8365.0
-6055.0
-5466.0
-5881.0
-4900.0
-5691.0
-6845.0
-4440.0
-3094.0
-5018.0
-5569.0
-4538.0
-3992.0
-3995.0
-3786.0
-1782.0
163.0
-872.0
-3328.0
-5040.0
-5186.0
-4503.0
-4189.0
-2459.0
-305.0
-1624.0
-4391.0
-5298.0
-5009.0
-4270.0
-3993.0
-4881.0
-5564.0
-4882.0
-3755.0
-3709.0
-4282.0
-3900.0
-1926.0
1118.0
3372.0
4680.0
6037.0
4919.0
406.0
-3870.0
-5666.0
-4639.0
-2129.0
-898.0
-1524.0
-3125.0
-4043.0
-3215.0
-2217.0
-1288.0
96.0
1142.0
2490.0
3483.0
2281.0
-294.0
-2493.0
-2873.0
-3202.0
-5581.0
-5782.0
-3138.0
-2428.0
-2808.0
-3857.0
-6490.0
-7078.0
-6318.0
-6363.0
-4443.0
-1844.0
-1591.0
-3177.0
-6226.0
-7993.0
-6392.0
-4776.0
-4168.0
-2345.0
-77.0
828.0
423.0
120.0
598.0
418.0
-714.0
-1258.0
-1071.0
-461.0
339.0
184.0
-423.0
154.0
1600.0
2545.0
2144.0
1606.0
2348.0
2091.0
-159.0
-2023.0
-3496.0
-4343.0
-3992.0
-4352.0
-4134.0
-3679.0
-7200.0
-10460.0
-8951.0
-7225.0
-5882.0
-2803.0
-179.0
1096.0
193.0
-2424.0
-2711.0
-1558.0
-1776.0
-952.0
961.0
-462.0
-5513.0
-8742.0
-7614.0
-6373.0
-7232.0
-8050.0
-9270.0
-11012.0
-10732.0
-9045.0
-7679.0
-5808.0
-4139.0
-4280.0
-4078.0
-1655.0
-634.0
-3397.0
-5415.0
-4111.0
-3027.0
-2627.0
-594.0
1142.0
798.0
-254.0
-763.0
433.0
1522.0
-197.0
-649.0
2221.0
2806.0
364.0
-1310.0
-2110.0
-3120.0
-4548.0
-4534.0
-1890.0
-694.0
-3374.0
-7454.0
-10148.0
-9778.0
-9153.0
-10854.0
-11042.0
-8655.0
-6649.0
-5351.0
-5072.0
-5554.0
-6017.0
-7620.0
-9634.0
-10181.0
-8743.0
-6058.0
-4326.0
-3133.0
-2038.0
-3102.0
-3534.0
-1390.0
-537.0
-562.0
287.0
151.0
-558.0
-838.0
-844.0
-981.0
-3265.0
-7150.0
-9071.0
-7883.0
-6151.0
-6745.0
-7472.0
-5852.0
-5051.0
-4784.0
-1977.0
-245.0
-1964.0
-3775.0
-4893.0
-6084.0
-5609.0
-3186.0
-1458.0
-925.0
252.0
1072.0
273.0
-514.0
-873.0
-962.0
-774.0
-2059.0
-3500.0
-2239.0
-934.0
-2173.0
-3954.0
-4586.0
-3602.0
-1882.0
-1944.0
-3016.0
-2122.0
-106.0
937.0
820.0
-581.0
-1918.0
-1002.0
1375.0
2951.0
2014.0
-1314.0
-3728.0
-3853.0
-4142.0
-4867.0
-4381.0
-3247.0
-3063.0
-4036.0
-5651.0
-7859.0
-9140.0
-7804.0
-6055.0
-5868.0
-5974.0
-5693.0
-5578.0
-6903.0
-9140.0
-9499.0
-9245.0
-9855.0
-9140.0
-8150.0
-6927.0
-3490.0
-1696.0
-3553.0
-6789.0
-10766.0
-12383.0
-10741.0
-9555.0
-9173.0
-10027.0
-11047.0
-7783.0
-3683.0
-3140.0
-2552.0
-1622.0
-3654.0
-8244.0
-12134.0
-12114.0
-10088.0
-8836.0
-6155.0
-2534.0
-1311.0
-2365.0
-4314.0
-4900.0
-2338.0
980.0
1961.0
943.0
294.0
-387.0
-3572.0
-7427.0
-8899.0
-8633.0
-7695.0
-6819.0
-6339.0
-6074.0
-6704.0
-6325.0
-3103.0
-811.0
-1812.0
-3752.0
-5982.0
-8753.0
-8602.0
-3203.0
1601.0
333.0
-2900.0
-3864.0
-2715.0
35.0
1544.0
1209.0
826.0
-2037.0
-5903.0
-6484.0
-6844.0
-7953.0
-6828.0
-5608.0
-6008.0
-6825.0
-7560.0
-7686.0
-8335.0
-9948.0
-9734.0
-7314.0
-5308.0
-4617.0
-4155.0
-3492.0
-3631.0
-4907.0
-6654.0
-7539.0
-5837.0
-2839.0
-1162.0
-564.0
-1111.0
-3765.0
-6459.0
-5870.0
-3018.0
-2672.0
-5151.0
-6613.0
-6626.0
-6061.0
-5542.0
-6341.0
-6235.0
-3971.0
-1993.0
-183.0
840.0
-938.0
-3912.0
-6707.0
-7418.0
-4230.0
-1994.0
-3611.0
-4972.0
-4794.0
-3550.0
-343.0
2108.0
1206.0
-1169.0
-3578.0
-5561.0
-5536.0
-4807.0
-6058.0
-7264.0
-6145.0
-4717.0
-4528.0
-4839.0
-5018.0
-5715.0
-6899.0
-6405.0
-5544.0
-7137.0
-8032.0
-6951.0
-6097.0
-3474.0
-942.0
-2956.0
-5663.0
-6438.0
-7654.0
-7659.0
-5075.0
-3087.0
-4519.0
-7686.0
-7655.0
-4731.0
-3717.0
-4578.0
-5406.0
-5736.0
-4206.0
-2159.0
-1550.0
-1420.0
-3308.0
-7495.0
-8649.0
-6294.0
-4686.0
-3488.0
-2155.0
-1699.0
-757.0
-537.0
-3020.0
-5016.0
-4801.0
-4918.0
-6450.0
-8103.0
-8202.0
-7054.0
-5837.0
-3921.0
-2342.0
-2722.0
-2376.0
310.0
2341.0
2372.0
2424.0
2707.0
1575.0
-90.0
-1644.0
-4172.0
-4971.0
-1892.0
1673.0
3413.0
3766.0
3962.0
4644.0
3731.0
2356.0
3825.0
5923.0
6938.0
7385.0
5776.0
3003.0
795.0
-922.0
-2230.0
-3979.0
-3967.0
-1145.0
-1239.0
-4468.0
-6066.0
-6995.0
-7603.0
-6639.0
-5724.0
-5801.0
-6001.0
-3131.0
2494.0
3850.0
733.0
-1661.0
-3909.0
-5648.0
-5790.0
-6838.0
-8309.0
-8855.0
-8363.0
-5652.0
-2873.0
-1730.0
-379.0
180.0
-280.0
-288.0
-2326.0
-5760.0
-5798.0
-2910.0
-280.0
673.0
-98.0
-756.0
-1850.0
-5271.0
-8001.0
-7941.0
-7485.0
-7346.0
-6555.0
-4099.0
22.0
2883.0
3385.0
2049.0
-2788.0
-8599.0
-10311.0
-9204.0
-7592.0
-4175.0
228.0
2425.0
2304.0
2783.0
3652.0
2361.0
439.0
-666.0
-2327.0
-2586.0
-673.0
-558.0
-1479.0
-143.0
1096.0
1033.0
1567.0
1051.0
-656.0
-602.0
-276.0
-139.0
2659.0
4522.0
1777.0
-1651.0
-3626.0
-4757.0
-3793.0
-1541.0
-188.0
309.0
407.0
-870.0
-3207.0
-3629.0
-2851.0
-4079.0
-5083.0
-4598.0
-4780.0
-4098.0
-2335.0
-1353.0
-506.0
-1005.0
-3184.0
-5526.0
-8992.0
-10631.0
-7402.0
-4137.0
-3522.0
-3781.0
-4412.0
-3859.0
-1178.0
2322.0
4370.0
2128.0
-2287.0
-4272.0
-4973.0
-6178.0
-6811.0
-7264.0
-7524.0
-6700.0
-5705.0
-4618.0
-2559.0
-673.0
-33.0
-205.0
-897.0
-1607.0
-2141.0
-2806.0
-2796.0
-1845.0
-84.0
2352.0
1745.0
-3219.0
-7087.0
-8318.0
-8853.0
-6846.0
-3708.0
-3519.0
-4331.0
-3399.0
-2730.0
-3843.0
-4775.0
-4389.0
-3990.0
-3640.0
-3088.0
-2940.0
-2195.0
-1132.0
-1630.0
-3603.0
-6378.0
-7908.0
-7165.0
-7856.0
-10009.0
-9788.0
-8310.0
-7254.0
-6405.0
-6254.0
-4840.0
-1474.0
441.0
328.0
231.0
262.0
-227.0
-1085.0
-1399.0
-985.0
-1465.0
-3151.0
-3612.0
-2605.0
-3027.0
-4474.0
-4320.0
-3671.0
-3998.0
-4558.0
-5444.0
-6751.0
-8202.0
-9565.0
-9669.0
-8832.0
-8159.0
-6796.0
-5181.0
-4989.0
-4961.0
-3420.0
-1979.0
-1828.0
-1287.0
-550.0
-549.0
1274.0
4075.0
3400.0
1152.0
786.0
741.0
485.0
1212.0
1842.0
692.0
-1401.0
-2755.0
-4487.0
-6143.0
-5074.0
-4450.0
-5910.0
-4058.0
141.0
1687.0
1422.0
202.0
-1186.0
-1617.0
-3626.0
-5937.0
-5046.0
-3579.0
-3336.0
-3855.0
-5642.0
-5988.0
-4573.0
-4977.0
-5880.0
-5360.0
-4071.0
-1730.0
-592.0
-1587.0
-1703.0
-2194.0
-4306.0
-4550.0
-2665.0
-1328.0
-1664.0
-3063.0
-3416.0
-2655.0
-1919.0
-677.0
729.0
1812.0
1664.0
-299.0
-497.0
603.0
-1638.0
-3324.0
-961.0
376.0
-608.0
-755.0
298.0
570.0
-1297.0
-2873.0
-3341.0
-5325.0
-6195.0
-4084.0
-3569.0
-4822.0
-4507.0
-2884.0
-585.0
1392.0
775.0
-2438.0
-5400.0
-5237.0
-2316.0
214.0
10.0
-2219.0
-3482.0
-3327.0
-3623.0
-3562.0
-2190.0
-141.0
1839.0
1568.0
252.0
2061.0
5511.0
8207.0
9847.0
7930.0
5342.0
8144.0
13012.0
14259.0
12325.0
10200.0
10991.0
14483.0
19311.0
27365.0
37752.0
49851.0
69728.0
99533.0
136932.0
183274.0
233677.0
272978.0
286937.0
270090.0
232319.0
191524.0
155163.0
123179.0
96695.0
74991.0
59334.0
51142.0
43670.0
32775.0
23551.0
18394.0
15069.0
11925.0
8211.0
5766.0
6199.0
7363.0
7910.0
8198.0
7619.0
6624.0
6335.0
5625.0
2872.0
-304.0
-485.0
1600.0
1929.0
279.0
-1024.0
-2476.0
-5570.0
-8823.0
-8660.0
-5182.0
-2852.0
-3088.0
-4194.0
-5552.0
-5826.0
-5420.0
-5977.0
-4749.0
-1693.0
-427.0
925.0
1581.0
-2189.0
-4285.0
-1315.0
150.0
-311.0
-709.0
-3316.0
-4642.0
-1149.0
2536.0
3064.0
2126.0
1673.0
1353.0
70.0
-896.0
-2076.0
-5656.0
-8384.0
-8058.0
-8012.0
-8556.0
-7744.0
-5515.0
-2337.0
459.0
2311.0
2297.0
-165.0
-242.0
2937.0
2998.0
496.0
-1126.0
-3791.0
-6838.0
-7378.0
-4702.0
-1131.0
-2029.0
-5932.0
-6140.0
-4207.0
-3442.0
-2212.0
-1421.0
-2879.0
-5076.0
-6319.0
-6901.0
-7935.0
-8408.0
-7589.0
-8081.0
-9871.0
-9625.0
-7639.0
-6698.0
-7068.0
-6923.0
-5103.0
-2500.0
-1738.0
-4800.0
-9642.0
-11708.0
-9354.0
-5185.0
-3069.0
-3987.0
-6073.0
-8113.0
-8503.0
-6539.0
-5304.0
-5982.0
-6790.0
-7423.0
-7663.0
-7759.0
-7796.0
-6698.0
-6262.0
-6985.0
-6905.0
-8225.0
-10164.0
-8757.0
-7745.0
-9270.0
-8775.0
-7497.0
-9059.0
-10393.0
-7982.0
-3429.0
-344.0
-144.0
-1442.0
-2428.0
-3093.0
-4120.0
-3940.0
-1984.0
-2014.0
-5178.0
-7778.0
-8261.0
-7295.0
-5286.0
-3953.0
-4200.0
-3786.0
-1418.0
666.0
1464.0
2850.0
4218.0
3365.0
1898.0
2632.0
5431.0
8626.0
10228.0
8399.0
4482.0
2014.0
595.0
-1349.0
-1392.0
205.0
623.0
1317.0
2168.0
1620.0
1973.0
1907.0
-880.0
-3118.0
-4661.0
-6517.0
-5497.0
-2382.0
-83.0
934.0
-194.0
-1298.0
-173.0
230.0
-932.0
-1945.0
-2691.0
-3265.0
-5441.0
-8704.0
-8724.0
-6759.0
-6174.0
-5568.0
-4569.0
-3309.0
-927.0
640.0
214.0
-1258.0
-2597.0
-2057.0
-1364.0
-2710.0
-2791.0
-589.0
597.0
1241.0
2852.0
3474.0
1840.0
-1304.0
-5435.0
-8787.0
-9265.0
-8884.0
-9686.0
-9544.0
-8509.0
-8197.0
-7122.0
-6082.0
-7216.0
-8270.0
-6984.0
-4337.0
-2334.0
-1731.0
-883.0
582.0
475.0
-741.0
205.0
2846.0
2835.0
337.0
-794.0
-1288.0
-2854.0
-3763.0
-3291.0
-3367.0
-6161.0
-8958.0
-7389.0
-4998.0
-4976.0
-4515.0
-3839.0
-3513.0
-3700.0
-5588.0
-5123.0
-2227.0
-1331.0
607.0
3201.0
2439.0
1472.0
1009.0
419.0
1193.0
623.0
-159.0
942.0
-362.0
-3408.0
-5320.0
-7480.0
-8366.0
-5961.0
-1895.0
123.0
-1482.0
-2578.0
-2135.0
-2776.0
-2615.0
-1822.0
-2602.0
-3463.0
-3819.0
-3291.0
-2357.0
-3159.0
-3298.0
-1434.0
-771.0
-1908.0
-4036.0
-5738.0
-5616.0
-5459.0
-5586.0
-5857.0
-7591.0
-8359.0
-7310.0
-7105.0
-6836.0
-6390.0
-7404.0
-7663.0
-6279.0
-5547.0
-5460.0
-4867.0
-3682.0
-1917.0
135.0
1507.0
744.0
-1658.0
-2011.0
109.0
-655.0
-6005.0
-11053.0
-12602.0
-11842.0
-10369.0
-8246.0
-5926.0
-4383.0
-2761.0
-1587.0
-1977.0
-988.0
-208.0
-3371.0
-4057.0
-757.0
-754.0
-469.0
3209.0
3018.0
-9.0
26.0
742.0
-1053.0
-3523.0
-3336.0
-1357.0
-938.0
-552.0
1222.0
1719.0
291.0
-2214.0
-4062.0
-2822.0
-158.0
1787.0
3551.0
4911.0
6340.0
7574.0
6044.0
2713.0
594.0
-84.0
193.0
-194.0
-2631.0
-4055.0
-3283.0
-4104.0
-6027.0
-5563.0
-4056.0
-3324.0
-3002.0
-3844.0
-5527.0
-6271.0
-5473.0
-3219.0
-898.0
-632.0
-2325.0
-4029.0
-4459.0
-4258.0
-3909.0
-2789.0
-2031.0
-2517.0
-3012.0
-3894.0
-5415.0
-6314.0
-7631.0
-9536.0
-9694.0
-8879.0
-8721.0
-7767.0
-6264.0
-5769.0
-4361.0
-1848.0
-1539.0
-2411.0
-2957.0
-5883.0
-9222.0
-9229.0
-8340.0
-7839.0
-7164.0
-7454.0
-6967.0
-5729.0
-6588.0
-6906.0
-5072.0
-4178.0
-3774.0
-3345.0
-4257.0
-4685.0
-4931.0
-7994.0
-12108.0
-13405.0
-11398.0
-8746.0
-7488.0
-5936.0
-3249.0
-1467.0
-1558.0
-4617.0
-9050.0
-9694.0
-8857.0
-11356.0
-12978.0
-11504.0
-10619.0
-9841.0
-7813.0
-5918.0
-4850.0
-4917.0
-4959.0
-3067.0
-819.0
-1859.0
-6504.0
-10317.0
-10783.0
-10622.0
-10961.0
-10293.0
-8294.0
-5687.0
-4622.0
-5721.0
-7341.0
-9670.0
-11239.0
-9573.0
-6909.0
-5537.0
-5840.0
-7893.0
-9094.0
-7929.0
-5445.0
-2219.0
-54.0
19.0
-1159.0
-3423.0
-5579.0
-7621.0
-10627.0
-11632.0
-9739.0
-8941.0
-9618.0
-9613.0
-8740.0
-6660.0
-3614.0
-1776.0
-2604.0
-4976.0
-6544.0
-6944.0
-7675.0
-8201.0
-6894.0
-5196.0
-5178.0
-6169.0
-6944.0
-6879.0
-6460.0
-6754.0
-6496.0
-6056.0
-8194.0
-10572.0
-10783.0
-10843.0
-9640.0
-6824.0
-5781.0
-5348.0
-3654.0
-3193.0
-5228.0
-8400.0
-10662.0
-11590.0
-12574.0
-12449.0
-9572.0
-5924.0
-3867.0
-3408.0
-3237.0
-3400.0
-4535.0
-4727.0
-3372.0
-2786.0
-2868.0
-2164.0
-1250.0
-1502.0
-3095.0
-4198.0
-4290.0
-5173.0
-6453.0
-6222.0
-4744.0
-4262.0
-6105.0
-8174.0
-8533.0
-8173.0
-7663.0
-7902.0
-10192.0
-11854.0
-9746.0
-5994.0
-4663.0
-6132.0
-7116.0
-4785.0
568.0
4749.0
3079.0
-1873.0
-4185.0
-5186.0
-7824.0
-10016.0
-11930.0
-14505.0
-13192.0
-8001.0
-6206.0
-7437.0
-6448.0
-6014.0
-8517.0
-10523.0
-11882.0
-13381.0
-13340.0
-12123.0
-9984.0
-7695.0
-8320.0
-10163.0
-9293.0
-7427.0
-6885.0
-6624.0
-5770.0
-4079.0
-1547.0
549.0
310.0
-2232.0
-3721.0
-1672.0
1087.0
772.0
-1442.0
-2608.0
-2920.0
-3526.0
-3859.0
-3287.0
-2268.0
-1813.0
-2901.0
-4912.0
-5175.0
-3355.0
-3035.0
-4243.0
-3568.0
-2783.0
-3854.0
-3867.0
-3073.0
-2996.0
-2100.0
-1628.0
-2453.0
-2129.0
-1018.0
-439.0
-608.0
-1692.0
-1405.0
667.0
1957.0
2760.0
2965.0
1359.0
-496.0
-1859.0
-2614.0
-1946.0
-457.0
2255.0
4952.0
4068.0
1751.0
678.0
-1236.0
-2422.0
-696.0
775.0
645.0
970.0
2369.0
3112.0
1654.0
95.0
268.0
150.0
-532.0
-64.0
1320.0
2651.0
2531.0
326.0
-2288.0
-3518.0
-2535.0
-465.0
680.0
394.0
-2488.0
-6736.0
-7691.0
-6946.0
-8366.0
-9532.0
-9380.0
-8780.0
-7506.0
-8682.0
-11161.0
-9043.0
-5238.0
-3565.0
-778.0
1020.0
-1616.0
-3832.0
-3853.0
-5142.0
-6278.0
-5263.0
-4056.0
-3563.0
-3931.0
-5168.0
-4694.0
-1396.0
1541.0
1965.0
1125.0
90.0
-1121.0
-1704.0
-1531.0
-1811.0
-1924.0
-568.0
834.0
485.0
-515.0
394.0
2077.0
562.0
-1435.0
1876.0
6748.0
7118.0
5165.0
4471.0
4703.0
3943.0
1527.0
-825.0
-2603.0
-4323.0
-4232.0
-2527.0
-2143.0
-2882.0
-3023.0
-2910.0
-2105.0
159.0
1325.0
-128.0
-1133.0
17.0
2270.0
4042.0
2640.0
89.0
1508.0
3936.0
2840.0
544.0
-1122.0
-2447.0
-3506.0
-4562.0
-4690.0
-5308.0
-7686.0
-7116.0
-2983.0
-975.0
-1207.0
-1579.0
-3444.0
-5876.0
-6716.0
-6277.0
-4277.0
-176.0
3498.0
3846.0
1759.0
-252.0
-1679.0
-3064.0
-4371.0
-4934.0
-3852.0
-1758.0
-1197.0
-3224.0
-6020.0
-7617.0
-7115.0
-5125.0
-3959.0
-4148.0
-4224.0
-4029.0
-3509.0
-3275.0
-4124.0
-3060.0
-421.0
-1597.0
-4022.0
-2608.0
-998.0
-1447.0
-1180.0
125.0
1683.0
2235.0
192.0
-2029.0
-1242.0
1117.0
2095.0
1515.0
878.0
271.0
-1601.0
-4418.0
-5911.0
-6043.0
-7065.0
-7850.0
-6422.0
-5345.0
-5839.0
-5664.0
-4992.0
-4651.0
-4009.0
-3656.0
-4057.0
-4311.0
-3941.0
-3963.0
-5467.0
-6670.0
-5163.0
-2152.0
-160.0
-191.0
-2153.0
-4330.0
-3993.0
-1536.0
-857.0
-2635.0
-3593.0
-2930.0
-2108.0
-2614.0
-4130.0
-2502.0
1670.0
2195.0
469.0
767.0
1079.0
74.0
-1844.0
-4821.0
-7115.0
-7210.0
-5314.0
-4253.0
-6161.0
-6853.0
-5100.0
-5211.0
-5974.0
-6112.0
-7393.0
-7024.0
-4036.0
-980.0
1917.0
3310.0
2240.0
-391.0
-3813.0
-4262.0
-1504.0
-714.0
-810.0
536.0
43.0
-2687.0
-5342.0
-7067.0
-7473.0
-7584.0
-8052.0
-8646.0
-8858.0
-6482.0
-2665.0
-967.0
72.0
1225.0
-335.0
-3580.0
-5561.0
-5996.0
-5370.0
-3989.0
-2557.0
-1720.0
-672.0
734.0
325.0
-964.0
-342.0
957.0
1918.0
3034.0
4309.0
6858.0
7557.0
2190.0
-3429.0
-4347.0
-5500.0
-8186.0
-8761.0
-9238.0
-12478.0
-15359.0
-15290.0
-14327.0
-13359.0
-11747.0
-10705.0
-9174.0
-5822.0
-4118.0
-4621.0
-4380.0
-4350.0
-4394.0
-3115.0
-3747.0
-6987.0
-8684.0
-7600.0
-5119.0
-2352.0
-367.0
-479.0
-3265.0
-5476.0
-4236.0
-2090.0
-431.0
1128.0
488.0
-1854.0
-4227.0
-7045.0
-7358.0
-3415.0
659.0
2766.0
3679.0
3922.0
4578.0
4928.0
3984.0
2971.0
1646.0
-1054.0
-3801.0
-4838.0
-5121.0
-7022.0
-9535.0
-9978.0
-8679.0
-6343.0
-3879.0
-3572.0
-4438.0
-4047.0
-3022.0
-2364.0
-2014.0
-1686.0
-1530.0
-2128.0
-2040.0
228.0
2095.0
675.0
-1958.0
-2709.0
-3667.0
-5638.0
-3251.0
2530.0
4322.0
2229.0
-743.0
-3797.0
-4887.0
-5878.0
-8072.0
-6838.0
-3899.0
-4853.0
-6918.0
-6158.0
-3652.0
-1697.0
-2063.0
-3886.0
-4802.0
-4116.0
-2066.0
-470.0
-1598.0
-4551.0
-6956.0
-6996.0
-4262.0
-1692.0
-1695.0
-2784.0
-4131.0
-6362.0
-8260.0
-8468.0
-7297.0
-5935.0
-5794.0
-7269.0
-8805.0
-8113.0
-6352.0
-7210.0
-8650.0
-6514.0
-3384.0
-1583.0
-204.0
-585.0
-1773.0
-1592.0
-1678.0
-1798.0
-984.0
-660.0
504.0
2918.0
2940.0
570.0
-338.0
806.0
1649.0
2799.0
5621.0
6666.0
4962.0
4495.0
4292.0
3031.0
4518.0
7052.0
5591.0
2621.0
1815.0
1798.0
2032.0
3648.0
5258.0
5156.0
3642.0
2131.0
2551.0
3199.0
794.0
-954.0
1122.0
2353.0
1456.0
1071.0
-553.0
-3842.0
-4813.0
-1929.0
2073.0
4309.0
4264.0
2833.0
2021.0
2828.0
3106.0
2872.0
4313.0
6104.0
6501.0
4984.0
1988.0
787.0
1857.0
2825.0
3659.0
3556.0
2437.0
1631.0
215.0
-326.0
883.0
36.0
-2617.0
-4566.0
-5512.0
-4861.0
-5535.0
-8652.0
-9097.0
-6358.0
-2641.0
1803.0
3984.0
3921.0
4462.0
4383.0
3768.0
3729.0
2995.0
2575.0
3646.0
4920.0
4991.0
3145.0
2057.0
4517.0
7852.0
8992.0
8247.0
7259.0
6821.0
5580.0
3871.0
4084.0
6349.0
9652.0
11698.0
10657.0
9538.0
10106.0
10114.0
8830.0
6905.0
5750.0
5332.0
3397.0
2010.0
3040.0
2709.0
446.0
-866.0
279.0
4763.0
8874.0
8126.0
5890.0
6135.0
6290.0
4444.0
4151.0
7487.0
11504.0
13809.0
13019.0
9474.0
7763.0
8037.0
6787.0
6300.0
7184.0
6883.0
7397.0
9345.0
10108.0
8000.0
3002.0
12.0
1756.0
2866.0
1936.0
3087.0
5941.0
8426.0
11198.0
13394.0
12813.0
11137.0
10867.0
11109.0
11479.0
11172.0
8634.0
6705.0
6711.0
5830.0
4737.0
5102.0
6427.0
8456.0
10716.0
12770.0
13153.0
11673.0
11459.0
12329.0
13304.0
15962.0
18460.0
20528.0
23915.0
25266.0
23481.0
20915.0
18169.0
17604.0
19635.0
21350.0
23399.0
27329.0
32136.0
36723.0
40371.0
42116.0
41924.0
41956.0
42576.0
41905.0
41029.0
40810.0
41859.0
47068.0
53687.0
56802.0
58453.0
61270.0
64777.0
67822.0
69852.0
72405.0
76798.0
83555.0
91807.0
99977.0
110704.0
123559.0
133256.0
141085.0
148959.0
156119.0
166388.0
181059.0
197719.0
215099.0
231541.0
248630.0
266998.0
283891.0
301914.0
323551.0
347233.0
372303.0
395976.0
416911.0
437767.0
458868.0
478478.0
493387.0
501724.0
505958.0
507398.0
506167.0
500872.0
489323.0
475616.0
460873.0
440461.0
417930.0
396904.0
374664.0
352092.0
329598.0
306539.0
286344.0
269392.0
253131.0
237329.0
222666.0
209890.0
197431.0
183549.0
171697.0
163766.0
155741.0
146755.0
139659.0
132959.0
125846.0
122461.0
121138.0
116232.0
109645.0
104362.0
99642.0
96347.0
94268.0
92535.0
92497.0
92988.0
92594.0
92882.0
93077.0
91760.0
90256.0
88018.0
85000.0
86388.0
93704.0
100337.0
102569.0
103331.0
105091.0
107348.0
108699.0
109880.0
113337.0
118948.0
124421.0
128489.0
132323.0
138206.0
145757.0
153719.0
162361.0
171753.0
183403.0
197281.0
209846.0
221997.0
236596.0
253226.0
272056.0
290669.0
306805.0
325644.0
349763.0
374994.0
398471.0
419827.0
441476.0
464187.0
482974.0
496959.0
509676.0
518404.0
519779.0
517382.0
513860.0
506824.0
495353.0
481145.0
464550.0
445398.0
423691.0
399157.0
373515.0
349226.0
326270.0
303780.0
282447.0
263409.0
246211.0
229895.0
214222.0
198785.0
184313.0
172206.0
162316.0
154001.0
145585.0
135845.0
126571.0
118109.0
109662.0
101997.0
94551.0
88040.0
84106.0
81742.0
80968.0
79896.0
75939.0
73156.0
71227.0
65119.0
59993.0
59559.0
57532.0
53985.0
54532.0
56831.0
54894.0
49470.0
44921.0
41609.0
39757.0
41027.0
42276.0
41209.0
40567.0
40247.0
38931.0
37771.0
36780.0
35937.0
34529.0
30990.0
27461.0
24634.0
20961.0
19991.0
21678.0
20122.0
17190.0
16470.0
16276.0
18684.0
23614.0
24688.0
21530.0
17940.0
15766.0
17353.0
21429.0
24196.0
25815.0
26277.0
24101.0
21517.0
21429.0
22043.0
21007.0
20104.0
20305.0
19841.0
18744.0
17451.0
16336.0
17038.0
18393.0
17940.0
16064.0
15036.0
16889.0
19046.0
17811.0
15386.0
14348.0
15415.0
18622.0
19920.0
18174.0
17086.0
17276.0
18885.0
20930.0
20675.0
21042.0
23726.0
24544.0
23477.0
23479.0
24817.0
26543.0
27182.0
26026.0
23180.0
19381.0
17067.0
17316.0
18634.0
19771.0
21151.0
22819.0
21952.0
18761.0
17857.0
18569.0
18657.0
20294.0
22387.0
22604.0
22286.0
21407.0
19886.0
18964.0
18263.0
18058.0
19093.0
21194.0
24309.0
26790.0
27769.0
29081.0
29874.0
28112.0
25106.0
21848.0
18979.0
18574.0
19692.0
19837.0
19042.0
17329.0
15543.0
15145.0
14405.0
13570.0
14714.0
14303.0
11263.0
10954.0
13607.0
15702.0
16585.0
15788.0
14744.0
15842.0
16444.0
14253.0
12300.0
12535.0
13393.0
13244.0
11555.0
10118.0
11356.0
13992.0
15580.0
15613.0
14025.0
12527.0
12889.0
13833.0
14806.0
15193.0
13666.0
12673.0
12563.0
10709.0
9904.0
11427.0
11818.0
12052.0
13583.0
14671.0
15428.0
16103.0
16442.0
17328.0
18790.0
19752.0
18684.0
16249.0
15090.0
14084.0
11832.0
10610.0
10326.0
9589.0
9149.0
8751.0
8011.0
7144.0
6107.0
5826.0
5917.0
6027.0
7843.0
9402.0
8643.0
9264.0
12068.0
14166.0
15974.0
16962.0
15946.0
15077.0
14284.0
12800.0
13199.0
14578.0
13717.0
11953.0
11067.0
10622.0
10855.0
11255.0
10086.0
7878.0
7553.0
10118.0
12856.0
12982.0
10179.0
5838.0
2758.0
3286.0
6443.0
9393.0
10725.0
10242.0
8721.0
8536.0
9711.0
9445.0
8758.0
9546.0
9037.0
6476.0
4356.0
3222.0
3677.0
5755.0
7674.0
9001.0
9498.0
8752.0
6910.0
4359.0
3592.0
4730.0
5043.0
5372.0
4373.0
371.0
-457.0
2766.0
4155.0
4232.0
3303.0
688.0
142.0
879.0
825.0
2135.0
3146.0
2192.0
2284.0
4198.0
5583.0
4290.0
1174.0
-400.0
-33.0
649.0
1295.0
1727.0
1691.0
866.0
511.0
2003.0
3071.0
3160.0
3968.0
3918.0
3306.0
3293.0
832.0
-2493.0
-1276.0
2074.0
2263.0
390.0
-357.0
475.0
2904.0
5143.0
3820.0
2079.0
3762.0
4324.0
2900.0
3537.0
4138.0
4108.0
6044.0
7214.0
4973.0
995.0
-1188.0
563.0
3759.0
5752.0
5197.0
2176.0
1384.0
2384.0
518.0
-707.0
-824.0
-4270.0
-6602.0
-5467.0
-5379.0
-5478.0
-4320.0
-4093.0
-4610.0
-4026.0
-2039.0
-1199.0
-2959.0
-3927.0
-2373.0
-942.0
-1410.0
-3136.0
-4288.0
-4014.0
-3073.0
-2598.0
-3469.0
-4181.0
-3477.0
-3414.0
-3216.0
-661.0
1333.0
1014.0
1013.0
2273.0
3270.0
2488.0
1353.0
3120.0
5643.0
4858.0
2650.0
1125.0
340.0
2743.0
7081.0
7860.0
5397.0
3855.0
5191.0
9344.0
12797.0
12005.0
8184.0
4824.0
5411.0
8882.0
9819.0
8402.0
7464.0
6487.0
6921.0
8299.0
7233.0
6550.0
8769.0
9966.0
8184.0
5510.0
4646.0
6093.0
6875.0
5510.0
3821.0
3157.0
2337.0
25.0
-565.0
2644.0
4576.0
3384.0
2764.0
2613.0
2027.0
2607.0
4158.0
5207.0
5471.0
6117.0
7897.0
9869.0
11167.0
10348.0
6781.0
3550.0
2514.0
2859.0
4111.0
4111.0
2595.0
2881.0
3741.0
2488.0
2099.0
3968.0
4565.0
2715.0
579.0
-595.0
-250.0
1606.0
2248.0
754.0
1371.0
4814.0
6665.0
6095.0
4512.0
3415.0
5120.0
6167.0
2877.0
1309.0
4582.0
7506.0
9122.0
9947.0
8242.0
6851.0
7237.0
6522.0
6087.0
6990.0
6626.0
6153.0
6412.0
5022.0
3428.0
4210.0
7167.0
10747.0
11123.0
8107.0
7078.0
8164.0
8023.0
8509.0
11623.0
15496.0
17988.0
18931.0
19653.0
20836.0
22805.0
24945.0
24889.0
23697.0
24099.0
25417.0
27796.0
30116.0
29001.0
27033.0
27808.0
31023.0
36577.0
40653.0
40325.0
40073.0
41246.0
41897.0
43391.0
45058.0
45674.0
46544.0
47522.0
48874.0
51553.0
54003.0
54993.0
56328.0
60017.0
64554.0
67992.0
72089.0
77754.0
83143.0
87212.0
89785.0
91720.0
94194.0
97883.0
103742.0
110293.0
116195.0
123564.0
131059.0
135641.0
140329.0
148761.0
159846.0
170925.0
182017.0
195315.0
209186.0
220453.0
231718.0
247419.0
267374.0
287828.0
307771.0
330987.0
358185.0
386630.0
417212.0
451914.0
491428.0
535699.0
583272.0
635499.0
694090.0
755684.0
819171.0
888027.0
962568.0
1039583.0
1117035.0
1194049.0
1266487.0
1328860.0
1380956.0
1422628.0
1448572.0
1455540.0
1444125.0
1415100.0
1370785.0
1314770.0
1249686.0
1177923.0
1103397.0
1029223.0
955006.0
882616.0
816481.0
755031.0
696671.0
645775.0
601772.0
559510.0
519603.0
485061.0
455901.0
430189.0
405888.0
383538.0
364436.0
347009.0
330125.0
315567.0
303900.0
292543.0
280384.0
270466.0
264774.0
260701.0
255851.0
251275.0
247988.0
245110.0
242402.0
239912.0
236916.0
235232.0
236266.0
236738.0
236825.0
239648.0
241834.0
242164.0
245147.0
249137.0
251230.0
253690.0
257027.0
261661.0
269235.0
278790.0
289931.0
302586.0
315893.0
330576.0
345733.0
359783.0
374682.0
393446.0
417282.0
443126.0
467224.0
492747.0
523803.0
559380.0
598857.0
643301.0
693531.0
749646.0
810677.0
876195.0
945154.0
1016664.0
1092342.0
1171718.0
1251746.0
1330102.0
1403782.0
1469672.0
1523232.0
1559408.0
1579036.0
1583056.0
1567947.0
1535004.0
1489315.0
1432386.0
1364825.0
1289530.0
1211089.0
1133371.0
1057986.0
986450.0
920117.0
858644.0
801726.0
750782.0
707749.0
672468.0
642723.0
616148.0
591846.0
571713.0
556014.0
542044.0
531071.0
524759.0
521025.0
521902.0
529953.0
541368.0
552628.0
563060.0
574782.0
592388.0
613895.0
632802.0
649643.0
667529.0
685232.0
702266.0
719441.0
734010.0
743251.0
748691.0
752992.0
759088.0
768205.0
775714.0
778781.0
781196.0
784699.0
788966.0
794605.0
799187.0
801940.0
806211.0
812232.0
818808.0
828130.0
843570.0
865428.0
889256.0
914551.0
948766.0
993487.0
1043331.0
1099516.0
1166275.0
1242634.0
1327112.0
1421299.0
1527696.0
1645810.0
1770481.0
1895764.0
2017304.0
2131776.0
2236141.0
2326191.0
2398198.0
2449796.0
2479451.0
2488624.0
2477442.0
2443708.0
2392991.0
2333079.0
2263198.0
2184170.0
2102978.0
2022061.0
1938988.0
1854861.0
1774199.0
1698027.0
1625469.0
1558120.0
1495176.0
1435537.0
1381893.0
1333405.0
1287569.0
1244025.0
1201226.0
1161983.0
1129649.0
1101047.0
1076683.0
1057738.0
1039750.0
1022861.0
1008201.0
994198.0
984744.0
982479.0
983923.0
986238.0
989010.0
994185.0
1002377.0
1010880.0
1018022.0
1023324.0
1029057.0
1038354.0
1047787.0
1053282.0
1055650.0
1056142.0
1056786.0
1058796.0
1060427.0
1060932.0
1061947.0
1065860.0
1071625.0
1076342.0
1082456.0
1091815.0
1101715.0
1111820.0
1122429.0
1134582.0
1152168.0
1175812.0
1204599.0
1239063.0
1278996.0
1325261.0
1377903.0
1437596.0
1507851.0
1586138.0
1668288.0
1757781.0
1855329.0
1955993.0
2057581.0
2158599.0
2255081.0
2342398.0
2416819.0
2475139.0
2514142.0
2532267.0
2527500.0
2497747.0
2445833.0
2374017.0
2281841.0
2173986.0
2056277.0
1931775.0
1806027.0
1683640.0
1565266.0
1452201.0
1345694.0
1244845.0
1149329.0
1060725.0
980492.0
909593.0
848620.0
794871.0
744243.0
696689.0
654037.0
616874.0
584921.0
556349.0
529334.0
503436.0
479086.0
457638.0
439251.0
423206.0
408954.0
393953.0
377428.0
362524.0
350027.0
338119.0
326083.0
313749.0
300792.0
287532.0
276877.0
270880.0
265848.0
259060.0
252521.0
246106.0
237731.0
228672.0
222474.0
219176.0
215663.0
212101.0
208485.0
202799.0
198084.0
194506.0
187560.0
182655.0
184432.0
185351.0
182305.0
179130.0
176326.0
173569.0
171259.0
169288.0
167601.0
166606.0
167046.0
166577.0
163805.0
162698.0
163017.0
160268.0
155064.0
150190.0
147625.0
147798.0
147443.0
145279.0
143978.0
144930.0
147147.0
148134.0
146517.0
143500.0
140095.0
136909.0
134624.0
133846.0
134720.0
134719.0
132777.0
132298.0
133746.0
133963.0
132508.0
130920.0
129893.0
129112.0
129293.0
131996.0
134934.0
134746.0
132970.0
131224.0
128010.0
124546.0
124240.0
125020.0
122802.0
120836.0
121976.0
121721.0
120699.0
123107.0
123783.0
119493.0
116534.0
116653.0
116533.0
116955.0
119494.0
122388.0
122976.0
120929.0
117511.0
112922.0
108918.0
108112.0
108596.0
108560.0
109350.0
109960.0
109816.0
110478.0
110465.0
109282.0
109388.0
110112.0
110095.0
110152.0
110507.0
112387.0
116943.0
121156.0
122282.0
122757.0
125322.0
128412.0
130298.0
131427.0
131672.0
132609.0
137299.0
144250.0
149563.0
151444.0
150526.0
150226.0
151798.0
153496.0
156998.0
162869.0
167069.0
169209.0
171520.0
172275.0
170501.0
170435.0
173953.0
175532.0
172819.0
171654.0
174236.0
176770.0
177973.0
178909.0
180222.0
182600.0
186266.0
189862.0
191307.0
192059.0
194779.0
197133.0
199053.0
205764.0
214753.0
218076.0
217472.0
219193.0
222973.0
228078.0
235062.0
239035.0
238004.0
238415.0
242212.0
245256.0
246204.0
245597.0
244789.0
244984.0
244483.0
241890.0
238441.0
236926.0
237464.0
234984.0
228866.0
224979.0
224393.0
223892.0
221023.0
214898.0
207979.0
201910.0
196657.0
193325.0
190456.0
186558.0
182796.0
179342.0
177822.0
178909.0
179108.0
177595.0
175048.0
171280.0
169165.0
170133.0
171981.0
173174.0
173681.0
174472.0
174510.0
173343.0
175283.0
180189.0
183094.0
183955.0
184127.0
184306.0
184980.0
183689.0
183182.0
188485.0
193848.0
194645.0
195460.0
196422.0
195168.0
194683.0
195853.0
196709.0
197756.0
198487.0
197364.0
196772.0
199040.0
201720.0
203164.0
205564.0
208923.0
210134.0
209347.0
209549.0
210758.0
212045.0
215477.0
221317.0
226576.0
231086.0
235634.0
237921.0
238860.0
244062.0
253539.0
261403.0
268588.0
280337.0
292510.0
299838.0
306825.0
315390.0
322427.0
329363.0
335413.0
336893.0
336586.0
337419.0
337919.0
337924.0
337833.0
337697.0
338171.0
338789.0
339111.0
339169.0
338102.0
335420.0
332139.0
330218.0
330457.0
331673.0
332855.0
334585.0
338153.0
341789.0
342242.0
342284.0
344877.0
347460.0
351628.0
360206.0
370330.0
382170.0
396453.0
409104.0
420513.0
433933.0
447950.0
459902.0
470190.0
483351.0
501487.0
519600.0
535965.0
554141.0
573321.0
590565.0
606769.0
625051.0
646063.0
666029.0
683661.0
703275.0
726764.0
752530.0
780332.0
810412.0
843468.0
881680.0
926712.0
978922.0
1037364.0
1101207.0
1172799.0
1255293.0
1348375.0
1449839.0
1556925.0
1665415.0
1772547.0
1878745.0
1982107.0
2075425.0
2153603.0
2217290.0
2266053.0
2299676.0
2323428.0
2340463.0
2349335.0
2350732.0
2345383.0
2332688.0
2312826.0
2285122.0
2250545.0
2210383.0
2161731.0
2103673.0
2039748.0
1972998.0
1906024.0
1840542.0
1777088.0
1717026.0
1662297.0
1615153.0
1576233.0
1544320.0
1519132.0
1500414.0
1488963.0
1485971.0
1488276.0
1493731.0
1504188.0
1518218.0
1532464.0
1545653.0
1556011.0
1560773.0
1558940.0
1552094.0
1539733.0
1519651.0
1494697.0
1468049.0
1439126.0
1408927.0
1377917.0
1345957.0
1316128.0
1289918.0
1265798.0
1242595.0
1220828.0
1202053.0
1184771.0
1167624.0
1152920.0
1140595.0
1129743.0
1120580.0
1111502.0
1103897.0
1099379.0
1095406.0
1092567.0
1092458.0
1093643.0
1096336.0
1101893.0
1111972.0
1126251.0
1141511.0
1160415.0
1187387.0
1219407.0
1255288.0
1299163.0
1353503.0
1418602.0
1492472.0
1574458.0
1667708.0
1770906.0
1878671.0
1988129.0
2094711.0
2191982.0
2276443.0
2346219.0
2401666.0
2443799.0
2471631.0
2488394.0
2497772.0
2496791.0
2487529.0
2476204.0
2459142.0
2431417.0
2394144.0
2347375.0
2291083.0
2226158.0
2154527.0
2080411.0
2004825.0
1928104.0
1852994.0
1778588.0
1706007.0
1641361.0
1585575.0
1536621.0
1495474.0
1462666.0
1438228.0
1423417.0
1418010.0
1419100.0
1426042.0
1439742.0
1454504.0
1464984.0
1473864.0
1480103.0
1478664.0
1469227.0
1450903.0
1424975.0
1397991.0
1368248.0
1328859.0
1283133.0
1237717.0
1192896.0
1147463.0
1100160.0
1050756.0
1003197.0
958837.0
916156.0
877620.0
843094.0
809116.0
775581.0
741426.0
708249.0
681214.0
656847.0
630336.0
603645.0
577316.0
552983.0
533026.0
514729.0
496359.0
478043.0
459785.0
442416.0
424637.0
407267.0
393345.0
380466.0
365976.0
351617.0
339252.0
329014.0
319294.0
310061.0
302493.0
294957.0
286104.0
276301.0
266922.0
259276.0
251230.0
242770.0
236292.0
229298.0
222026.0
217904.0
214004.0
208793.0
205362.0
203457.0
201491.0
199094.0
196159.0
193561.0
191315.0
187411.0
180900.0
174899.0
171776.0
168542.0
163862.0
160013.0
157324.0
155406.0
153076.0
149268.0
146354.0
144645.0
142429.0
141222.0
140709.0
138549.0
135825.0
133803.0
131818.0
130295.0
130178.0
130820.0
130971.0
129898.0
127731.0
126618.0
126752.0
124040.0
118792.0
115617.0
114066.0
112011.0
110043.0
108478.0
108041.0
109235.0
109636.0
106792.0
103253.0
103495.0
104953.0
102965.0
100357.0
99878.0
99975.0
99798.0
98260.0
96223.0
96491.0
97768.0
97236.0
94352.0
91959.0
93483.0
95128.0
94277.0
96151.0
99248.0
98489.0
96744.0
94997.0
92007.0
90622.0
90613.0
89649.0
87089.0
82392.0
79677.0
82660.0
86292.0
86795.0
86489.0
85716.0
83687.0
81599.0
80175.0
79756.0
80977.0
83248.0
84475.0
83533.0
81893.0
80549.0
78250.0
74114.0
69757.0
68764.0
71162.0
72104.0
70693.0
69332.0
67466.0
66810.0
69638.0
72148.0
72430.0
73003.0
73611.0
73216.0
72581.0
72067.0
70818.0
67256.0
63445.0
63749.0
66070.0
66258.0
66090.0
66228.0
64694.0
63833.0
64659.0
63668.0
61606.0
61462.0
62337.0
62872.0
61806.0
58909.0
56953.0
55990.0
54836.0
55419.0
56570.0
55735.0
54748.0
54940.0
55394.0
54783.0
52247.0
50468.0
52161.0
55619.0
58224.0
59151.0
59284.0
59309.0
58893.0
59393.0
60824.0
59621.0
55975.0
54457.0
55996.0
57539.0
57715.0
57303.0
56562.0
56279.0
56830.0
55918.0
53665.0
53111.0
54121.0
55661.0
57340.0
57044.0
54887.0
53394.0
52496.0
50380.0
47130.0
45033.0
44586.0
44424.0
45743.0
48354.0
49299.0
49590.0
50271.0
49251.0
47267.0
45272.0
43151.0
42660.0
42935.0
43524.0
46778.0
49143.0
47684.0
46626.0
45959.0
44338.0
44577.0
43462.0
38320.0
35968.0
38755.0
41187.0
41252.0
40694.0
40043.0
38425.0
36602.0
36837.0
38496.0
39297.0
38876.0
38006.0
37376.0
36031.0
33227.0
31368.0
31534.0
31624.0
31191.0
31941.0
34205.0
36173.0
37223.0
38034.0
37984.0
37845.0
38469.0
37828.0
36290.0
35602.0
35809.0
38386.0
42250.0
43834.0
43481.0
42644.0
42699.0
43946.0
42490.0
38049.0
35771.0
37487.0
40962.0
42711.0
41158.0
38879.0
39033.0
42143.0
45045.0
45319.0
45064.0
44441.0
42303.0
40618.0
39464.0
38764.0
39315.0
38723.0
37701.0
38803.0
39157.0
37590.0
37447.0
39300.0
40230.0
39269.0
38698.0
38214.0
37094.0
38807.0
41921.0
41435.0
38919.0
36817.0
35790.0
37113.0
38799.0
38951.0
38216.0
37062.0
36615.0
35912.0
33956.0
33753.0
34767.0
34314.0
34445.0
35222.0
34411.0
33720.0
34529.0
35388.0
35223.0
34457.0
34610.0
35134.0
33687.0
32124.0
33972.0
36651.0
36238.0
34893.0
34975.0
35042.0
35681.0
37704.0
38255.0
37506.0
38622.0
40327.0
39905.0
37447.0
34659.0
34371.0
36182.0
36054.0
33412.0
30299.0
28629.0
30292.0
32885.0
32965.0
31829.0
31157.0
31915.0
34045.0
34933.0
35772.0
38510.0
39295.0
37122.0
34946.0
32469.0
29843.0
28996.0
29750.0
31329.0
33765.0
36261.0
36947.0
35731.0
34894.0
35386.0
35668.0
33979.0
31451.0
31159.0
32856.0
34236.0
33421.0
29936.0
28495.0
30754.0
31503.0
31616.0
32757.0
30965.0
28363.0
27168.0
24182.0
21012.0
19234.0
17609.0
18251.0
21535.0
24577.0
25521.0
25216.0
26710.0
28778.0
27663.0
24618.0
22019.0
20605.0
21229.0
23375.0
24815.0
23618.0
21840.0
22324.0
22859.0
22322.0
23098.0
25705.0
28738.0
29421.0
27944.0
27637.0
26691.0
24264.0
24859.0
27989.0
30083.0
30520.0
30141.0
30913.0
31903.0
29853.0
25600.0
22030.0
20369.0
20437.0
21516.0
21904.0
19763.0
17687.0
18107.0
19109.0
21827.0
25804.0
26647.0
26352.0
26254.0
24507.0
24020.0
23147.0
19203.0
17993.0
19860.0
20292.0
21267.0
24025.0
27161.0
30319.0
31528.0
30212.0
29014.0
27956.0
24327.0
19968.0
19673.0
22060.0
23516.0
24809.0
25252.0
22699.0
19269.0
18108.0
18627.0
18447.0
18591.0
20767.0
22061.0
21093.0
19159.0
14927.0
10062.0
8640.0
10112.0
13787.0
19510.0
24355.0
27806.0
30881.0
30783.0
26401.0
22423.0
21207.0
19371.0
15864.0
13868.0
15146.0
17803.0
18181.0
16798.0
17546.0
19135.0
19248.0
19834.0
20305.0
18769.0
16839.0
15922.0
16134.0
16871.0
16609.0
15924.0
17198.0
19449.0
18442.0
15265.0
15595.0
17712.0
17029.0
16357.0
18035.0
19736.0
19835.0
18566.0
18496.0
20781.0
22770.0
23418.0
23336.0
22789.0
21408.0
17702.0
13903.0
13222.0
13393.0
12756.0
11995.0
11443.0
12081.0
12053.0
11048.0
12315.0
12559.0
9779.0
9516.0
11379.0
12506.0
14037.0
15131.0
17407.0
21522.0
21378.0
18785.0
20471.0
22401.0
21233.0
21326.0
22646.0
21521.0
17732.0
14128.0
13830.0
15218.0
14758.0
14551.0
15631.0
14198.0
11933.0
12786.0
13906.0
13393.0
14048.0
16664.0
19521.0
20255.0
17733.0
14099.0
12266.0
13570.0
16236.0
17009.0
16568.0
16152.0
14202.0
11000.0
7661.0
6054.0
8732.0
11985.0
12202.0
13057.0
15765.0
18288.0
20163.0
19792.0
17923.0
17805.0
19765.0
22784.0
24145.0
21150.0
16907.0
15052.0
14752.0
14856.0
14967.0
14837.0
15465.0
17240.0
17994.0
16547.0
15001.0
13842.0
12338.0
12455.0
13703.0
13314.0
12905.0
14686.0
16697.0
16312.0
15443.0
17922.0
20406.0
18307.0
15368.0
14306.0
13218.0
11744.0
11029.0
14061.0
19494.0
20714.0
18859.0
17993.0
17162.0
17052.0
16729.0
14162.0
11831.0
10696.0
11013.0
11973.0
10147.0
9218.0
11575.0
11445.0
10010.0
10029.0
9408.0
11284.0
15008.0
13574.0
7996.0
3739.0
3737.0
7482.0
9850.0
9589.0
11117.0
14356.0
15484.0
14632.0
14679.0
15127.0
14216.0
13767.0
14261.0
13615.0
12782.0
13637.0
15884.0
17115.0
14640.0
11069.0
10575.0
11545.0
11876.0
12219.0
12095.0
11106.0
10630.0
11518.0
12351.0
11444.0
9887.0
9438.0
9677.0
9874.0
10050.0
10125.0
10438.0
10930.0
9760.0
7282.0
7426.0
9628.0
9669.0
9037.0
10176.0
10443.0
8463.0
6765.0
7961.0
10318.0
9582.0
8070.0
9876.0
11282.0
9847.0
9124.0
10202.0
11200.0
11659.0
13330.0
16242.0
16669.0
14809.0
14545.0
14337.0
11882.0
10092.0
11030.0
12939.0
13042.0
10394.0
7226.0
6415.0
8504.0
10648.0
9057.0
5047.0
3832.0
5807.0
7428.0
8778.0
11046.0
12295.0
12200.0
12264.0
11223.0
8754.0
8006.0
9920.0
12026.0
13272.0
14090.0
13338.0
11599.0
12285.0
14018.0
13079.0
11411.0
10732.0
10310.0
11369.0
12346.0
11185.0
11591.0
14903.0
17811.0
19827.0
20694.0
18643.0
15697.0
14385.0
13056.0
11309.0
10993.0
10955.0
10093.0
10077.0
11475.0
13554.0
14925.0
14604.0
13869.0
12284.0
8954.0
6909.0
6890.0
6313.0
5235.0
5091.0
7176.0
11180.0
13685.0
13079.0
11070.0
9537.0
9634.0
11143.0
13049.0
14219.0
13974.0
12410.0
9542.0
8272.0
11438.0
14643.0
14563.0
14221.0
14834.0
15802.0
16183.0
14450.0
12304.0
11385.0
11249.0
11731.0
11026.0
8734.0
7069.0
6655.0
7637.0
9071.0
10178.0
12605.0
14471.0
13643.0
13668.0
16113.0
18402.0
18293.0
15377.0
12132.0
11163.0
13344.0
16564.0
16518.0
15062.0
16020.0
16850.0
16631.0
16056.0
13524.0
10699.0
9312.0
10258.0
14549.0
17174.0
16278.0
16367.0
15542.0
12914.0
12684.0
12726.0
11184.0
10537.0
10185.0
10783.0
13529.0
15511.0
16856.0
18958.0
18074.0
13720.0
10694.0
9173.0
7421.0
7599.0
9167.0
9446.0
10206.0
11921.0
11359.0
8895.0
8022.0
9840.0
11803.0
12024.0
12092.0
11187.0
7812.0
6729.0
9868.0
12594.0
13845.0
14504.0
13688.0
12439.0
11749.0
10901.0
9470.0
7810.0
6952.0
7039.0
7790.0
9183.0
10602.0
12817.0
15118.0
14704.0
13778.0
14303.0
14375.0
15683.0
17465.0
15814.0
14113.0
14911.0
15779.0
17170.0
17856.0
15648.0
13561.0
13490.0
13755.0
12758.0
10462.0
9753.0
12379.0
15719.0
17174.0
17289.0
17643.0
17511.0
15895.0
13553.0
10752.0
10267.0
13820.0
14982.0
11899.0
10584.0
10081.0
8222.0
8277.0
9776.0
10521.0
10320.0
9681.0
11057.0
12376.0
9297.0
6118.0
6322.0
6227.0
5378.0
4855.0
4260.0
5785.0
8158.0
7577.0
6888.0
8371.0
9000.0
9373.0
11671.0
13571.0
13304.0
12227.0
11539.0
11933.0
13743.0
14958.0
12951.0
9127.0
6454.0
5561.0
7307.0
10593.0
11177.0
9573.0
9039.0
9223.0
10579.0
13546.0
14733.0
12897.0
10661.0
8919.0
7166.0
6953.0
8847.0
9792.0
8733.0
7908.0
7452.0
6384.0
4966.0
4641.0
7355.0
10289.0
8433.0
4307.0
3294.0
4457.0
4815.0
5373.0
7080.0
7744.0
8152.0
10959.0
13327.0
12450.0
10117.0
7793.0
6058.0
4765.0
3883.0
4726.0
5916.0
5314.0
3803.0
3462.0
6550.0
9990.0
7898.0
4396.0
6296.0
10643.0
11948.0
9919.0
7708.0
6778.0
6601.0
8379.0
11547.0
13452.0
13676.0
12237.0
10390.0
8809.0
5667.0
3837.0
5634.0
7274.0
8572.0
9976.0
9390.0
9654.0
11466.0
10683.0
8709.0
8221.0
6536.0
2997.0
1517.0
2593.0
3235.0
3914.0
5193.0
5069.0
4608.0
4895.0
4174.0
2829.0
2342.0
3184.0
5036.0
6093.0
5674.0
4743.0
4568.0
6058.0
7529.0
8337.0
10650.0
12894.0
12439.0
11454.0
11551.0
11697.0
12915.0
15743.0
16490.0
13539.0
10077.0
7844.0
7367.0
9081.0
10562.0
11071.0
12111.0
12229.0
10212.0
7199.0
4768.0
4374.0
5146.0
5875.0
7066.0
8556.0
10450.0
11600.0
9824.0
8766.0
12123.0
15190.0
14667.0
14159.0
14696.0
13905.0
12940.0
13773.0
14919.0
14054.0
11037.0
9045.0
9263.0
7862.0
5956.0
8283.0
12604.0
15111.0
13796.0
8189.0
4000.0
3685.0
3189.0
2791.0
3184.0
3220.0
4850.0
7754.0
9327.0
9008.0
7418.0
6108.0
5161.0
4263.0
4267.0
3829.0
3070.0
3685.0
4225.0
4916.0
6684.0
7121.0
6502.0
7370.0
8738.0
8207.0
6363.0
5574.0
5842.0
5673.0
3953.0
1350.0
2251.0
6709.0
8211.0
6087.0
4750.0
5650.0
7544.0
7832.0
6868.0
6502.0
6359.0
8546.0
11790.0
9978.0
5816.0
4680.0
5478.0
8317.0
11497.0
10654.0
8637.0
8616.0
7164.0
5342.0
7711.0
10139.0
7902.0
4844.0
3549.0
3881.0
6890.0
10488.0
12694.0
12860.0
9820.0
7268.0
7696.0
8458.0
9445.0
9664.0
8812.0
10538.0
12384.0
11173.0
10006.0
9914.0
11115.0
13311.0
13341.0
12188.0
11797.0
11012.0
11354.0
14071.0
16262.0
15964.0
14955.0
14596.0
13396.0
12563.0
14877.0
17743.0
18456.0
17986.0
16842.0
15992.0
15999.0
15130.0
13141.0
11622.0
10295.0
8058.0
6480.0
6100.0
4303.0
2770.0
4461.0
6286.0
6138.0
4733.0
3078.0
4495.0
7635.0
7844.0
6953.0
5982.0
3161.0
2088.0
4537.0
6863.0
8225.0
8720.0
7509.0
7432.0
9559.0
10221.0
9676.0
9995.0
9970.0
10746.0
12957.0
14099.0
14864.0
15244.0
14041.0
13603.0
12909.0
9877.0
7947.0
8495.0
9619.0
10426.0
10495.0
10872.0
12306.0
14039.0
15188.0
15036.0
14731.0
14215.0
12064.0
10563.0
10695.0
11426.0
13803.0
16172.0
17434.0
19408.0
20010.0
18150.0
16224.0
14199.0
12469.0
12689.0
14701.0
17008.0
17411.0
16283.0
16393.0
17855.0
18788.0
18689.0
18337.0
17577.0
16376.0
15960.0
14659.0
10853.0
7286.0
5390.0
5572.0
7638.0
7923.0
7468.0
9760.0
11553.0
11234.0
10548.0
8722.0
7438.0
8869.0
10634.0
10764.0
9486.0
7578.0
6372.0
5941.0
5533.0
6489.0
9680.0
12250.0
12652.0
12253.0
11335.0
11250.0
11580.0
8314.0
4377.0
4587.0
5993.0
7524.0
9182.0
7612.0
5755.0
6971.0
6704.0
4104.0
3562.0
4418.0
4427.0
5293.0
6413.0
5366.0
5261.0
7250.0
6819.0
5532.0
7132.0
8083.0
5969.0
4008.0
4815.0
7452.0
9666.0
10466.0
9049.0
6523.0
6327.0
7568.0
7096.0
5006.0
2801.0
2652.0
3754.0
2837.0
1777.0
3150.0
5506.0
7193.0
6937.0
5811.0
5331.0
3856.0
1756.0
1215.0
3861.0
10268.0
15251.0
15370.0
14652.0
14446.0
14136.0
14507.0
14228.0
13887.0
14308.0
13261.0
11611.0
11742.0
13460.0
15579.0
16102.0
14382.0
11683.0
9118.0
7715.0
7239.0
7586.0
9669.0
11687.0
10918.0
7549.0
4148.0
2982.0
2641.0
1719.0
2450.0
5033.0
7446.0
9268.0
9310.0
7257.0
6026.0
6230.0
5674.0
5458.0
6937.0
7034.0
5460.0
5772.0
6737.0
5838.0
4305.0
3153.0
3892.0
7575.0
11288.0
13162.0
15172.0
18185.0
18818.0
14805.0
10429.0
7933.0
4519.0
2510.0
4753.0
8217.0
10406.0
9661.0
6776.0
5862.0
5629.0
3519.0
2253.0
2840.0
4095.0
5068.0
4227.0
2286.0
449.0
-333.0
2286.0
6198.0
7268.0
7465.0
8290.0
7482.0
6896.0
9012.0
10664.0
9694.0
7409.0
4461.0
2606.0
2767.0
2735.0
3043.0
4662.0
5366.0
5833.0
6905.0
6159.0
4665.0
5072.0
6554.0
8379.0
11217.0
14704.0
16634.0
15055.0
11148.0
7716.0
5418.0
3417.0
3663.0
7247.0
8760.0
6823.0
6787.0
7323.0
6130.0
6570.0
8189.0
9834.0
12000.0
12439.0
12242.0
13349.0
13541.0
12000.0
9178.0
6838.0
6942.0
7327.0
6975.0
6046.0
3787.0
3255.0
5418.0
6664.0
5532.0
3077.0
3019.0
5844.0
6487.0
5718.0
6497.0
7237.0
7820.0
7838.0
7243.0
7664.0
6923.0
4277.0
1495.0
-1101.0
-1245.0
81.0
-241.0
81.0
709.0
-310.0
-145.0
1215.0
1803.0
2417.0
3483.0
4350.0
3253.0
188.0
-977.0
1751.0
5517.0
6722.0
7117.0
9476.0
9753.0
7348.0
7196.0
7335.0
6026.0
5650.0
4735.0
4021.0
5489.0
6593.0
7148.0
7814.0
7468.0
7057.0
6062.0
3819.0
2693.0
3215.0
4419.0
5060.0
3450.0
1380.0
592.0
-535.0
-363.0
3738.0
7824.0
7896.0
6467.0
7218.0
10430.0
12440.0
9841.0
6149.0
5527.0
5762.0
5552.0
5522.0
4605.0
3792.0
3393.0
1919.0
1530.0
3055.0
3862.0
4349.0
5141.0
4543.0
3256.0
3323.0
4697.0
6114.0
6051.0
4778.0
5073.0
6615.0
6836.0
8016.0
10673.0
10003.0
7503.0
7134.0
7032.0
7616.0
9055.0
7658.0
6352.0
8793.0
10563.0
9773.0
8596.0
6156.0
1910.0
-2460.0
-5075.0
-4132.0
-498.0
2883.0
5210.0
6878.0
8175.0
9832.0
9941.0
6117.0
2466.0
4096.0
8056.0
9079.0
7851.0
7252.0
6712.0
4815.0
2206.0
-123.0
-1329.0
-1840.0
-3332.0
-4102.0
-1701.0
1876.0
4643.0
6695.0
7636.0
7087.0
5388.0
4790.0
6717.0
7682.0
5617.0
3943.0
4593.0
5508.0
5100.0
3835.0
2985.0
4268.0
7231.0
8910.0
10298.0
13202.0
14802.0
15364.0
15773.0
13401.0
10627.0
8862.0
6366.0
6195.0
5920.0
1601.0
-1016.0
-1442.0
-2748.0
-1895.0
-436.0
-224.0
1953.0
5511.0
8310.0
8881.0
7011.0
6387.0
8088.0
9968.0
10480.0
8251.0
5031.0
3068.0
2523.0
3949.0
5546.0
5319.0
3597.0
701.0
-719.0
-260.0
-1421.0
-2360.0
-789.0
282.0
79.0
400.0
1847.0
3655.0
4652.0
5367.0
5915.0
5095.0
3395.0
2287.0
2455.0
3339.0
4595.0
6536.0
7962.0
9012.0
10909.0
11848.0
11921.0
12621.0
11329.0
7710.0
5884.0
7038.0
8295.0
7927.0
7703.0
7969.0
7532.0
8417.0
10399.0
9852.0
7098.0
4127.0
1689.0
545.0
603.0
1878.0
3693.0
4823.0
5803.0
6671.0
7256.0
7247.0
4774.0
1950.0
2307.0
3535.0
3727.0
4249.0
4929.0
5029.0
4240.0
3070.0
3351.0
4943.0
5900.0
6053.0
6352.0
6539.0
6482.0
7166.0
7661.0
6473.0
5406.0
5723.0
6314.0
7006.0
7565.0
7531.0
7498.0
7625.0
7279.0
5470.0
3119.0
2528.0
1876.0
-362.0
-985.0
-187.0
260.0
2413.0
5003.0
5759.0
6954.0
8119.0
6977.0
4935.0
3138.0
1974.0
2377.0
4485.0
8115.0
10909.0
10277.0
7603.0
4123.0
354.0
-873.0
1483.0
5366.0
8468.0
9797.0
10419.0
10835.0
10664.0
10548.0
10628.0
10499.0
9125.0
6687.0
7087.0
9979.0
10270.0
8642.0
7536.0
6409.0
6294.0
6979.0
6163.0
4136.0
3141.0
4260.0
5575.0
5627.0
6212.0
7299.0
6464.0
3617.0
1377.0
811.0
-700.0
-2180.0
264.0
3267.0
3325.0
3093.0
3222.0
3118.0
2726.0
1419.0
956.0
1388.0
1350.0
2805.0
5462.0
7296.0
9530.0
12449.0
13676.0
12515.0
11643.0
11338.0
8341.0
3996.0
1178.0
88.0
2003.0
4220.0
3739.0
4032.0
4860.0
4336.0
4247.0
3657.0
3790.0
5691.0
5183.0
4140.0
5030.0
4366.0
4309.0
7527.0
10483.0
11455.0
11282.0
11296.0
11230.0
8733.0
5399.0
4187.0
4386.0
4438.0
3400.0
2603.0
4356.0
7407.0
9122.0
8788.0
7804.0
6956.0
4619.0
2710.0
4278.0
5380.0
4221.0
5392.0
7995.0
7949.0
6797.0
5915.0
4086.0
3438.0
5430.0
6694.0
6667.0
7227.0
6498.0
5248.0
7118.0
9557.0
9207.0
7631.0
5639.0
3665.0
3317.0
3551.0
2611.0
1231.0
955.0
2805.0
5887.0
7693.0
7734.0
7555.0
7726.0
7381.0
6238.0
6289.0
7823.0
7275.0
4983.0
4444.0
3811.0
1878.0
2077.0
4253.0
6282.0
8825.0
11691.0
13196.0
12367.0
10289.0
9241.0
8629.0
6834.0
4957.0
4205.0
4753.0
6064.0
6573.0
5694.0
3916.0
2467.0
3158.0
5108.0
6145.0
6281.0
5510.0
4672.0
5984.0
7848.0
7961.0
7976.0
7571.0
5447.0
4898.0
6591.0
6187.0
3447.0
1591.0
1369.0
2433.0
4517.0
6356.0
7078.0
6965.0
6231.0
5990.0
7620.0
8592.0
6254.0
3310.0
2445.0
3935.0
6408.0
5904.0
3718.0
4530.0
5515.0
4604.0
4282.0
3409.0
2247.0
2266.0
1956.0
3079.0
5383.0
4113.0
891.0
-1026.0
-2570.0
-2164.0
1022.0
2992.0
2482.0
2925.0
5584.0
8965.0
12807.0
15077.0
12654.0
8751.0
7843.0
8867.0
10482.0
11378.0
9141.0
6011.0
5450.0
5662.0
5175.0
5105.0
3961.0
1720.0
1864.0
3015.0
2446.0
2388.0
2911.0
3112.0
5282.0
7989.0
7927.0
6247.0
5561.0
6101.0
5387.0
2938.0
462.0
-2573.0
-3945.0
-1607.0
-520.0
-1234.0
226.0
2084.0
3484.0
5301.0
6204.0
7642.0
9736.0
9201.0
6074.0
2461.0
645.0
1889.0
3960.0
4911.0
3534.0
-507.0
-1965.0
2267.0
6000.0
5246.0
3168.0
1548.0
732.0
1271.0
756.0
-1125.0
-923.0
1001.0
2553.0
3609.0
3189.0
1492.0
-520.0
-3245.0
-5018.0
-4371.0
-1981.0
1655.0
3756.0
2629.0
1738.0
2430.0
2641.0
2413.0
2337.0
1853.0
1992.0
4642.0
7875.0
8303.0
6970.0
5353.0
3581.0
3718.0
4835.0
4253.0
3564.0
3015.0
1806.0
2291.0
3595.0
3305.0
3141.0
3531.0
3217.0
2879.0
2238.0
1071.0
1005.0
1291.0
428.0
213.0
813.0
-196.0
-1754.0
-2329.0
-3465.0
-4294.0
-3025.0
-2034.0
-2598.0
-2086.0
245.0
1908.0
1447.0
363.0
803.0
1937.0
176.0
-4700.0
-7559.0
-6370.0
-4682.0
-3861.0
-3451.0
-3406.0
-744.0
4362.0
6583.0
5989.0
5105.0
3067.0
2291.0
4548.0
6115.0
6822.0
8522.0
8725.0
6880.0
5325.0
3508.0
515.0
-1189.0
625.0
3822.0
4878.0
4031.0
4224.0
5882.0
5902.0
4160.0
4017.0
4282.0
3153.0
2972.0
2968.0
3120.0
6790.0
10452.0
9887.0
8752.0
10343.0
13335.0
13372.0
9820.0
9161.0
12383.0
15419.0
18542.0
19644.0
17941.0
19158.0
22400.0
22757.0
22100.0
22629.0
23255.0
22735.0
21270.0
21438.0
23804.0
25551.0
25836.0
25810.0
25504.0
24435.0
23209.0
24024.0
28004.0
31084.0
28642.0
23436.0
20031.0
17923.0
15635.0
12726.0
11316.0
14713.0
18646.0
18062.0
15966.0
13243.0
8895.0
6791.0
8605.0
11885.0
13738.0
12743.0
10634.0
7896.0
3914.0
1203.0
1733.0
4382.0
6096.0
5528.0
4911.0
4270.0
2495.0
810.0
-155.0
1433.0
5281.0
7031.0
7499.0
8342.0
7670.0
7237.0
7059.0
4262.0
1337.0
1024.0
1426.0
476.0
243.0
4405.0
10299.0
11778.0
7659.0
2692.0
3353.0
8087.0
10348.0
11045.0
12180.0
12945.0
15422.0
19228.0
21273.0
20598.0
17767.0
15230.0
14017.0
14392.0
17204.0
19005.0
18962.0
19491.0
18255.0
17343.0
19080.0
17120.0
13198.0
13703.0
15110.0
16171.0
18984.0
20680.0
20767.0
21146.0
21623.0
21512.0
19039.0
15017.0
13529.0
14557.0
16116.0
18345.0
19467.0
18541.0
18439.0
18816.0
17060.0
14529.0
12426.0
10247.0
9252.0
9733.0
10265.0
10153.0
9162.0
8343.0
9073.0
10405.0
11092.0
12033.0
13719.0
13805.0
11321.0
8806.0
6995.0
5097.0
3221.0
702.0
-447.0
2718.0
7166.0
9728.0
11725.0
13736.0
14668.0
14532.0
15163.0
16295.0
14944.0
12763.0
12402.0
11233.0
9584.0
9932.0
10099.0
10282.0
12597.0
13471.0
10997.0
10103.0
12781.0
14852.0
13946.0
11501.0
9377.0
9009.0
10172.0
11283.0
11441.0
10784.0
10871.0
11840.0
11780.0
11829.0
12405.0
10237.0
6242.0
3902.0
3010.0
2565.0
2750.0
4319.0
7142.0
9469.0
10065.0
7540.0
3097.0
1903.0
3737.0
4770.0
5836.0
7382.0
8673.0
10058.0
9693.0
8116.0
8013.0
7654.0
6527.0
7337.0
10036.0
13008.0
13544.0
9970.0
6865.0
7129.0
6284.0
3493.0
2989.0
3933.0
3337.0
2382.0
1932.0
678.0
-738.0
-315.0
1873.0
4189.0
5971.0
7527.0
9174.0
11270.0
12875.0
12719.0
12340.0
13005.0
13273.0
12784.0
11356.0
8329.0
6872.0
8880.0
9722.0
7293.0
5487.0
5838.0
6060.0
4512.0
2049.0
911.0
1193.0
1904.0
4232.0
8118.0
11345.0
13212.0
13562.0
12225.0
9796.0
6854.0
5561.0
7381.0
9104.0
8119.0
6424.0
6396.0
7658.0
8282.0
8351.0
9429.0
10253.0
9939.0
11104.0
13351.0
13232.0
11740.0
11578.0
12289.0
13539.0
14433.0
12466.0
9423.0
8253.0
7134.0
6273.0
8389.0
11696.0
13795.0
14630.0
13677.0
11499.0
9301.0
7484.0
7081.0
7767.0
7432.0
5740.0
4449.0
5137.0
7196.0
9020.0
10946.0
12660.0
11887.0
9295.0
7515.0
7351.0
9466.0
12449.0
12352.0
9772.0
7861.0
6453.0
5598.0
5552.0
5392.0
5949.0
6739.0
6291.0
5882.0
5644.0
6005.0
8784.0
11348.0
12150.0
13972.0
15695.0
14604.0
11535.0
8182.0
5894.0
5242.0
6030.0
7191.0
6909.0
6344.0
7739.0
9861.0
10823.0
9446.0
5448.0
2137.0
2682.0
4699.0
4324.0
3077.0
3726.0
4280.0
4460.0
6536.0
7850.0
7253.0
8777.0
12164.0
14841.0
18450.0
24035.0
28903.0
30379.0
28136.0
23831.0
20698.0
20238.0
19083.0
14883.0
10385.0
8040.0
7969.0
9429.0
11556.0
13777.0
14349.0
13168.0
12001.0
9871.0
8325.0
9972.0
9396.0
4397.0
2124.0
4785.0
8614.0
11189.0
12014.0
12863.0
13106.0
9895.0
5998.0
4906.0
5466.0
6879.0
7822.0
6815.0
5606.0
4133.0
2049.0
2252.0
3225.0
2745.0
4188.0
6417.0
5659.0
4674.0
5541.0
6765.0
7201.0
6434.0
6608.0
8382.0
10220.0
13746.0
16998.0
15398.0
12207.0
10488.0
7925.0
4757.0
2362.0
1590.0
4431.0
8925.0
9409.0
5353.0
2303.0
2785.0
4243.0
5017.0
4343.0
2149.0
538.0
66.0
791.0
3114.0
3959.0
2594.0
2379.0
2540.0
1629.0
1989.0
3857.0
5663.0
7805.0
9493.0
8429.0
5772.0
4070.0
2161.0
-171.0
345.0
2697.0
2029.0
-701.0
-377.0
2272.0
3243.0
4045.0
6191.0
6345.0
4688.0
4395.0
4983.0
5815.0
6939.0
6778.0
6158.0
7602.0
9468.0
8636.0
6239.0
4650.0
4475.0
5301.0
3984.0
324.0
545.0
5032.0
9135.0
12829.0
13753.0
9396.0
5286.0
5282.0
7295.0
8748.0
9021.0
10091.0
10559.0
7439.0
4248.0
3227.0
2575.0
3462.0
5263.0
5318.0
4616.0
3571.0
1598.0
365.0
-184.0
-1515.0
-1337.0
2059.0
4492.0
3576.0
3300.0
5382.0
7077.0
7602.0
7993.0
7638.0
5920.0
4286.0
2989.0
1081.0
60.0
12.0
-205.0
1205.0
3084.0
3486.0
5355.0
7837.0
7527.0
5632.0
3635.0
3386.0
5266.0
5499.0
4565.0
5370.0
6648.0
7316.0
6908.0
5382.0
4443.0
4636.0
6511.0
9725.0
11819.0
12558.0
11514.0
8353.0
6897.0
7730.0
7467.0
6887.0
7820.0
8522.0
6251.0
2117.0
752.0
1343.0
-773.0
-3867.0
-4650.0
-3975.0
-2435.0
-623.0
363.0
516.0
-717.0
-2223.0
-1121.0
1149.0
792.0
-1168.0
-628.0
2312.0
4155.0
5225.0
6803.0
6344.0
4234.0
2329.0
-1404.0
-3697.0
342.0
4321.0
2871.0
520.0
-847.0
-2154.0
-1362.0
484.0
335.0
-357.0
135.0
469.0
533.0
1295.0
2331.0
3220.0
3199.0
2127.0
2233.0
3457.0
3215.0
1349.0
-1266.0
-3846.0
-5366.0
-5211.0
-1859.0
3027.0
4342.0
2537.0
1441.0
1941.0
4110.0
6348.0
6581.0
6444.0
6694.0
4806.0
1673.0
1820.0
4571.0
5872.0
7187.0
9084.0
8615.0
8809.0
10324.0
7694.0
4681.0
6774.0
9105.0
8857.0
7886.0
6142.0
5631.0
7949.0
9451.0
8123.0
6480.0
5304.0
4073.0
4597.0
6297.0
6275.0
6407.0
9090.0
11874.0
13508.0
15089.0
15425.0
13273.0
10376.0
8896.0
9621.0
11785.0
12018.0
8808.0
5909.0
5106.0
4348.0
3789.0
5401.0
10037.0
14921.0
16293.0
16234.0
16422.0
14691.0
13122.0
12407.0
9502.0
7073.0
7208.0
7044.0
6397.0
5217.0
2588.0
1348.0
3142.0
5053.0
4950.0
3741.0
3463.0
6306.0
11809.0
16999.0
22164.0
26928.0
27250.0
25772.0
26320.0
24811.0
21620.0
20303.0
18498.0
15816.0
12797.0
8439.0
6104.0
7224.0
9016.0
10656.0
11642.0
11712.0
12024.0
14409.0
20074.0
25989.0
29646.0
33167.0
37798.0
43664.0
49389.0
51851.0
51532.0
49428.0
45495.0
41773.0
38598.0
36911.0
37994.0
37211.0
32984.0
29963.0
29116.0
29226.0
29819.0
30673.0
32240.0
31998.0
29006.0
27470.0
26725.0
22529.0
16702.0
13121.0
11957.0
12259.0
14114.0
16195.0
16713.0
17710.0
19871.0
19553.0
17634.0
17234.0
16101.0
12904.0
9899.0
8130.0
7767.0
8447.0
9707.0
11575.0
11821.0
8853.0
5771.0
5176.0
5723.0
5640.0
5365.0
6522.0
8387.0
8950.0
9524.0
11491.0
13734.0
17519.0
23709.0
28870.0
31774.0
33711.0
33930.0
33333.0
33439.0
31943.0
28875.0
28452.0
30662.0
32122.0
33849.0
38278.0
42728.0
44234.0
44101.0
42401.0
38657.0
36239.0
35334.0
32295.0
28920.0
27374.0
24211.0
19326.0
16046.0
13096.0
9458.0
8019.0
9266.0
11333.0
13047.0
13270.0
13703.0
16816.0
18999.0
17068.0
14950.0
14669.0
12925.0
9218.0
6628.0
6126.0
6429.0
7316.0
8661.0
9050.0
8671.0
8496.0
7347.0
5028.0
3196.0
2140.0
2069.0
4233.0
7897.0
10193.0
9906.0
8344.0
7492.0
8612.0
9975.0
9964.0
11327.0
13479.0
12279.0
9842.0
8078.0
5782.0
6225.0
9689.0
12098.0
13129.0
12124.0
9974.0
10601.0
12546.0
13913.0
15519.0
15352.0
13420.0
12122.0
11382.0
10540.0
8606.0
6688.0
7855.0
9559.0
8044.0
6591.0
8330.0
10036.0
9331.0
8842.0
10270.0
12569.0
14198.0
13701.0
12448.0
11819.0
10944.0
11340.0
11540.0
8713.0
8495.0
11808.0
12095.0
11349.0
11949.0
11237.0
11426.0
14014.0
16321.0
17179.0
16908.0
16436.0
16017.0
16559.0
18882.0
19933.0
19712.0
21256.0
22668.0
23696.0
26621.0
29521.0
31529.0
34400.0
38249.0
42553.0
46343.0
47508.0
45223.0
42685.0
42643.0
43222.0
43716.0
44026.0
42175.0
40227.0
39888.0
38869.0
36838.0
33957.0
31875.0
32673.0
32892.0
31728.0
31788.0
31151.0
28992.0
25493.0
21037.0
20066.0
21774.0
21895.0
22502.0
24236.0
25326.0
26135.0
24807.0
21254.0
18963.0
18571.0
20439.0
25114.0
28561.0
27750.0
25392.0
23730.0
22477.0
22039.0
21940.0
21370.0
21096.0
20325.0
18636.0
18062.0
18742.0
20747.0
24383.0
26412.0
26268.0
27068.0
27520.0
25455.0
23096.0
22249.0
22601.0
24119.0
25845.0
26517.0
26918.0
26653.0
25094.0
25725.0
28369.0
27850.0
25807.0
26429.0
27927.0
28910.0
30401.0
32815.0
36057.0
38264.0
37716.0
35433.0
34088.0
36023.0
39570.0
40800.0
39867.0
38790.0
37074.0
34470.0
33371.0
36081.0
40893.0
43272.0
42292.0
41982.0
44053.0
45627.0
45838.0
46403.0
47363.0
48884.0
52049.0
56252.0
59847.0
62012.0
63048.0
62999.0
61510.0
59327.0
57164.0
55476.0
53849.0
50033.0
44952.0
41454.0
38744.0
36073.0
32601.0
27534.0
24797.0
24798.0
23074.0
21023.0
21648.0
24339.0
26803.0
25510.0
22381.0
22220.0
22584.0
20504.0
17645.0
14832.0
12772.0
12325.0
12139.0
11169.0
11016.0
13740.0
17686.0
19293.0
18986.0
19213.0
20074.0
21544.0
24258.0
26552.0
26728.0
26402.0
25782.0
22507.0
19252.0
20832.0
24356.0
24892.0
24808.0
26432.0
25614.0
20533.0
14875.0
11609.0
12026.0
14075.0
14575.0
16287.0
19142.0
16509.0
10640.0
9176.0
10325.0
9749.0
9692.0
12354.0
14151.0
12580.0
10950.0
11059.0
10609.0
8282.0
5873.0
6140.0
7632.0
8338.0
10086.0
11350.0
11163.0
12432.0
12268.0
9485.0
8292.0
7365.0
6465.0
8031.0
9711.0
10716.0
11770.0
12338.0
12274.0
9441.0
6000.0
6458.0
7306.0
6276.0
5803.0
4878.0
3356.0
3246.0
4201.0
4420.0
3794.0
5086.0
7840.0
8972.0
9973.0
10947.0
9559.0
8073.0
8405.0
9879.0
11862.0
12077.0
10150.0
8721.0
8348.0
8279.0
8602.0
8678.0
7983.0
8182.0
9650.0
9603.0
7798.0
6762.0
7823.0
10828.0
12540.0
10643.0
8262.0
7140.0
5968.0
4674.0
4059.0
5373.0
7531.0
7975.0
7210.0
6013.0
5921.0
8710.0
10589.0
9478.0
8954.0
9446.0
9716.0
10335.0
10836.0
10835.0
10324.0
8846.0
6662.0
4581.0
4127.0
6262.0
8534.0
7997.0
6233.0
6132.0
7506.0
9596.0
10716.0
9495.0
9383.0
10867.0
10000.0
7460.0
3583.0
-543.0
770.0
4874.0
5933.0
5901.0
5707.0
6031.0
7061.0
5131.0
3150.0
4000.0
3818.0
4397.0
6401.0
4716.0
1859.0
2637.0
5160.0
5805.0
3906.0
3488.0
6865.0
10850.0
14023.0
16369.0
16461.0
15387.0
14554.0
13209.0
12551.0
14102.0
15436.0
14883.0
14467.0
15227.0
17353.0
20919.0
24007.0
26393.0
28767.0
30235.0
32501.0
35730.0
35688.0
32601.0
30921.0
32688.0
36016.0
37062.0
35786.0
34982.0
35366.0
37399.0
40810.0
44699.0
49055.0
50946.0
48829.0
46869.0
46475.0
45618.0
44050.0
41312.0
37903.0
35125.0
32008.0
30275.0
32636.0
34958.0
34468.0
34518.0
34971.0
35168.0
37427.0
38699.0
35584.0
31020.0
27715.0
26374.0
25949.0
25399.0
26975.0
29385.0
29745.0
30414.0
30073.0
26687.0
25793.0
27605.0
25697.0
20913.0
18690.0
19901.0
21671.0
22462.0
23002.0
24062.0
25762.0
26585.0
26108.0
26737.0
27610.0
27250.0
27942.0
29232.0
30403.0
32997.0
34805.0
35392.0
37148.0
37432.0
35182.0
34090.0
35028.0
37752.0
41638.0
42398.0
39203.0
38089.0
40523.0
40515.0
36932.0
34097.0
32334.0
31039.0
31151.0
30115.0
27189.0
26387.0
27899.0
29330.0
30648.0
30253.0
26493.0
21444.0
17443.0
15841.0
16499.0
17099.0
16988.0
16177.0
13488.0
10689.0
10030.0
10423.0
11456.0
14030.0
17248.0
18853.0
18412.0
18150.0
18494.0
17570.0
15547.0
14281.0
14648.0
15524.0
16504.0
18499.0
18618.0
15637.0
14456.0
15551.0
16481.0
17722.0
17644.0
16391.0
16410.0
17136.0
18844.0
20418.0
19681.0
18255.0
15785.0
12974.0
12294.0
10223.0
8061.0
10663.0
13222.0
14025.0
16513.0
17193.0
15308.0
15643.0
17774.0
19150.0
20174.0
20690.0
19754.0
18963.0
18827.0
17283.0
16289.0
17002.0
15804.0
14313.0
15338.0
15633.0
13632.0
10260.0
7028.0
6276.0
7265.0
10187.0
15921.0
19530.0
19007.0
19481.0
22101.0
23023.0
21410.0
20613.0
22471.0
24266.0
24142.0
24417.0
25940.0
26048.0
23910.0
20836.0
18133.0
18316.0
20750.0
21882.0
23357.0
26477.0
27908.0
27580.0
26695.0
25855.0
26321.0
25671.0
23639.0
23237.0
22846.0
21979.0
21810.0
20598.0
18991.0
17592.0
16144.0
17144.0
19578.0
20254.0
19470.0
19501.0
22519.0
25816.0
25669.0
23884.0
21995.0
21274.0
21744.0
19361.0
16647.0
17679.0
18499.0
18938.0
20940.0
21825.0
22344.0
24148.0
26164.0
26891.0
23768.0
20045.0
21635.0
25528.0
28233.0
31216.0
32795.0
31491.0
29826.0
28727.0
28040.0
29119.0
31480.0
33535.0
36404.0
40703.0
44150.0
44976.0
43262.0
41459.0
42319.0
44166.0
44255.0
43291.0
42958.0
43817.0
44883.0
45806.0
47811.0
49004.0
46867.0
43512.0
40443.0
36908.0
34412.0
34285.0
34672.0
33758.0
32355.0
31857.0
32188.0
31977.0
29487.0
26506.0
27277.0
30064.0
30578.0
29601.0
28108.0
27188.0
29416.0
31941.0
31739.0
31337.0
30696.0
29028.0
28895.0
29791.0
29985.0
30230.0
30447.0
30443.0
30890.0
32135.0
33407.0
33040.0
32884.0
35166.0
36438.0
35808.0
36905.0
38972.0
39071.0
36976.0
35289.0
36606.0
38282.0
37619.0
36494.0
36174.0
37873.0
41130.0
41824.0
39400.0
35737.0
32637.0
32690.0
33580.0
33502.0
34494.0
33416.0
29885.0
28974.0
29040.0
28482.0
29710.0
31434.0
32605.0
32909.0
31083.0
29020.0
28273.0
28725.0
30438.0
31684.0
32196.0
33380.0
34971.0
36511.0
36502.0
35014.0
36212.0
40034.0
41956.0
41691.0
42121.0
44660.0
47685.0
47953.0
45487.0
43317.0
42349.0
40906.0
38338.0
35860.0
33970.0
32644.0
32126.0
30844.0
28634.0
29047.0
31716.0
31961.0
29869.0
28717.0
28587.0
27991.0
26228.0
24073.0
23682.0
25392.0
28350.0
32878.0
36679.0
36158.0
33211.0
31516.0
31374.0
33093.0
36316.0
37546.0
35249.0
31683.0
28503.0
26491.0
26406.0
27128.0
27113.0
26773.0
26476.0
25182.0
22587.0
20629.0
21112.0
22189.0
20744.0
17309.0
14562.0
13824.0
14368.0
13914.0
12414.0
12788.0
14581.0
14666.0
13369.0
12438.0
12992.0
15905.0
18531.0
18933.0
20552.0
22813.0
20294.0
14631.0
11581.0
11671.0
12511.0
12290.0
10331.0
8618.0
10269.0
14971.0
18650.0
19034.0
17473.0
15944.0
15961.0
15946.0
12715.0
8599.0
7081.0
6494.0
5775.0
6538.0
9340.0
12106.0
11524.0
9000.0
8763.0
10191.0
11737.0
13354.0
12906.0
10452.0
8728.0
8089.0
8633.0
9687.0
7869.0
3745.0
2153.0
4279.0
8134.0
11182.0
10898.0
9614.0
10861.0
12337.0
12812.0
13920.0
14075.0
12610.0
10975.0
9187.0
7968.0
7991.0
9450.0
12130.0
13200.0
11970.0
10534.0
9159.0
8874.0
10187.0
12041.0
14929.0
16549.0
15015.0
14069.0
13679.0
11235.0
9597.0
9810.0
10153.0
12117.0
13442.0
9287.0
4621.0
5252.0
6411.0
6246.0
8001.0
8712.0
6939.0
6329.0
7626.0
9044.0
7699.0
4963.0
4813.0
3502.0
1053.0
3135.0
5202.0
4386.0
4262.0
3138.0
2192.0
3207.0
3108.0
3138.0
3074.0
1923.0
3907.0
6028.0
3343.0
5.0
-512.0
1747.0
4472.0
4063.0
2619.0
3489.0
5490.0
6855.0
6610.0
5078.0
4073.0
5001.0
6831.0
6844.0
6262.0
7362.0
7357.0
5315.0
4196.0
3800.0
2235.0
691.0
1026.0
844.0
-1705.0
-2743.0
-1377.0
-482.0
712.0
1987.0
2165.0
3188.0
5703.0
9308.0
12213.0
10537.0
6221.0
4345.0
4190.0
3731.0
3735.0
4417.0
5203.0
5673.0
4808.0
3071.0
2221.0
1384.0
426.0
559.0
-1242.0
-4866.0
-5078.0
-2943.0
-1471.0
367.0
3019.0
6616.0
8937.0
8257.0
8899.0
11185.0
10546.0
7563.0
4720.0
2814.0
1616.0
692.0
1101.0
1988.0
2339.0
3530.0
4679.0
5142.0
5440.0
4943.0
5021.0
4978.0
2404.0
-186.0
-627.0
889.0
3318.0
3590.0
2138.0
816.0
-338.0
893.0
2927.0
2234.0
1619.0
2097.0
2371.0
4091.0
5978.0
6590.0
7756.0
8332.0
6500.0
4320.0
3511.0
2596.0
1040.0
1161.0
2663.0
3137.0
3151.0
2532.0
-538.0
-4451.0
-6156.0
-5400.0
-3456.0
71.0
4743.0
6564.0
5221.0
4272.0
3411.0
3115.0
4362.0
2913.0
-357.0
119.0
2303.0
3618.0
5434.0
6485.0
6357.0
5828.0
4586.0
4460.0
4787.0
3570.0
3849.0
4932.0
2770.0
75.0
-1019.0
-2195.0
-2482.0
-1946.0
-2089.0
-2147.0
-1903.0
-1253.0
1481.0
6248.0
9323.0
7790.0
4878.0
4760.0
6349.0
7812.0
9304.0
10756.0
10725.0
8729.0
8273.0
9890.0
9868.0
9926.0
10934.0
9838.0
9765.0
12163.0
12763.0
11780.0
10356.0
8119.0
6091.0
4404.0
4675.0
7100.0
8087.0
8388.0
9736.0
10412.0
11015.0
12048.0
12068.0
11534.0
11779.0
13622.0
16211.0
17265.0
16241.0
14895.0
16049.0
19696.0
22580.0
24405.0
26277.0
27312.0
27760.0
27821.0
27089.0
26503.0
25880.0
24556.0
23605.0
23322.0
22146.0
19541.0
17447.0
16602.0
16138.0
17096.0
19007.0
20196.0
21724.0
21785.0
19221.0
19573.0
21996.0
19912.0
16375.0
15786.0
15526.0
15654.0
17594.0
19362.0
21082.0
22726.0
21644.0
19710.0
20574.0
22576.0
23765.0
25481.0
29098.0
34516.0
40291.0
46499.0
54897.0
63721.0
70010.0
74872.0
79646.0
82726.0
82980.0
81839.0
80347.0
77256.0
72583.0
67581.0
61732.0
56048.0
52455.0
49457.0
46370.0
43907.0
41123.0
40363.0
43728.0
46295.0
45580.0
43756.0
39996.0
36053.0
35779.0
36540.0
36496.0
37458.0
37659.0
35935.0
32871.0
27682.0
23146.0
21094.0
17534.0
13225.0
13100.0
15298.0
16102.0
16843.0
18326.0
19221.0
20445.0
22505.0
23220.0
22187.0
21383.0
21946.0
22808.0
22464.0
22865.0
25686.0
28534.0
31277.0
34779.0
37682.0
41202.0
44381.0
44574.0
46114.0
50114.0
51357.0
50841.0
50099.0
47173.0
45063.0
44956.0
42233.0
38316.0
38789.0
41600.0
41966.0
41443.0
43490.0
49242.0
57098.0
62330.0
65900.0
74598.0
86007.0
93265.0
97395.0
99278.0
97023.0
92314.0
86352.0
78778.0
71527.0
65356.0
59055.0
53735.0
49665.0
43857.0
36875.0
31380.0
25666.0
20613.0
20016.0
20260.0
17532.0
16015.0
17354.0
17519.0
16277.0
17054.0
19206.0
19358.0
18212.0
18287.0
19088.0
19609.0
20031.0
20128.0
18913.0
15914.0
12997.0
12180.0
12841.0
13874.0
14618.0
14210.0
12501.0
10376.0
9462.0
9788.0
9523.0
9163.0
10104.0
10848.0
9900.0
8007.0
6481.0
6096.0
6946.0
8103.0
8156.0
8025.0
9380.0
10601.0
11087.0
12355.0
12870.0
12098.0
11662.0
10306.0
8582.0
8341.0
6489.0
2192.0
-386.0
-151.0
1605.0
3919.0
5746.0
7512.0
8458.0
7006.0
5762.0
6832.0
8031.0
8318.0
8527.0
9294.0
10732.0
10979.0
9320.0
8378.0
9453.0
10699.0
9672.0
6462.0
4291.0
4684.0
6373.0
8078.0
8375.0
8055.0
9416.0
11082.0
11360.0
11126.0
10137.0
8027.0
5890.0
5173.0
6421.0
7232.0
6247.0
5798.0
5691.0
4070.0
2313.0
1537.0
1882.0
5008.0
10666.0
15378.0
17504.0
18290.0
16653.0
11092.0
6334.0
6835.0
9643.0
11271.0
11366.0
10237.0
9358.0
9784.0
10827.0
10885.0
8444.0
4966.0
2649.0
1161.0
596.0
1024.0
2441.0
5541.0
7629.0
8104.0
10624.0
12021.0
8805.0
6038.0
6025.0
6410.0
5367.0
1691.0
-795.0
750.0
2005.0
2102.0
3423.0
4435.0
4433.0
3672.0
1591.0
293.0
1239.0
2069.0
1296.0
827.0
2473.0
5604.0
8596.0
9395.0
7731.0
6753.0
7232.0
7066.0
6826.0
6968.0
6365.0
5677.0
5951.0
6916.0
6996.0
5771.0
6128.0
8395.0
9438.0
9672.0
10979.0
11967.0
10623.0
7456.0
4672.0
2437.0
-349.0
-1732.0
701.0
5599.0
9101.0
8790.0
6837.0
6437.0
7108.0
8008.0
9362.0
9181.0
6437.0
4156.0
3832.0
3705.0
3746.0
4665.0
5498.0
5599.0
4707.0
4392.0
6688.0
7569.0
4003.0
1889.0
4206.0
6502.0
6967.0
6827.0
6745.0
6869.0
6313.0
5764.0
6639.0
6570.0
4102.0
2229.0
2256.0
2897.0
3670.0
4166.0
4387.0
4201.0
2901.0
2495.0
4495.0
6450.0
6736.0
5002.0
2107.0
955.0
722.0
411.0
2897.0
5443.0
3749.0
1079.0
-367.0
-1338.0
40.0
3611.0
6002.0
6132.0
5637.0
5683.0
5968.0
5445.0
2989.0
-9.0
-899.0
-1049.0
-2000.0
-1375.0
1780.0
5180.0
6615.0
6459.0
5847.0
3493.0
573.0
371.0
1042.0
877.0
1678.0
2622.0
1050.0
-3244.0
-6128.0
-4815.0
-3397.0
-2852.0
0.0
2320.0
2229.0
2950.0
4171.0
3132.0
-45.0
-2407.0
-2370.0
-1484.0
-242.0
432.0
-811.0
-750.0
1939.0
3160.0
2052.0
1800.0
2560.0
958.0
-1506.0
565.0
4422.0
4273.0
1966.0
1361.0
3649.0
6743.0
7260.0
6197.0
5251.0
4153.0
3751.0
4012.0
4392.0
3359.0
-821.0
-3384.0
-75.0
4308.0
4349.0
661.0
-1327.0
1860.0
5624.0
5297.0
3401.0
3282.0
3528.0
2691.0
3140.0
3531.0
97.0
-2963.0
-2016.0
-581.0
-166.0
-43.0
720.0
3107.0
5493.0
6886.0
5998.0
2146.0
408.0
2153.0
3423.0
4852.0
6262.0
5312.0
4038.0
4568.0
6111.0
6527.0
5181.0
5322.0
7287.0
7221.0
6263.0
7763.0
9246.0
8171.0
6751.0
5325.0
2841.0
1207.0
124.0
-960.0
492.0
2787.0
3654.0
4458.0
3905.0
2366.0
2653.0
3601.0
4835.0
6593.0
6333.0
3825.0
1643.0
1921.0
2968.0
1492.0
519.0
2266.0
2478.0
1331.0
1950.0
3323.0
4762.0
5772.0
4600.0
2239.0
1306.0
2277.0
4403.0
7255.0
9460.0
10251.0
11316.0
12766.0
12613.0
10893.0
9599.0
9203.0
6995.0
3465.0
3343.0
5031.0
5058.0
5968.0
7749.0
7575.0
4947.0
1202.0
-255.0
-1027.0
-4536.0
-5429.0
-1599.0
1277.0
1577.0
287.0
-743.0
-191.0
-374.0
-337.0
1276.0
1956.0
2938.0
4460.0
3423.0
2353.0
3550.0
4159.0
3864.0
4421.0
4756.0
3870.0
3866.0
5354.0
5491.0
3799.0
1373.0
-1599.0
-1893.0
1776.0
3781.0
1609.0
-808.0
-2296.0
-4400.0
-5547.0
-4485.0
-3432.0
-3326.0
-2481.0
-370.0
1269.0
1389.0
2514.0
6083.0
7963.0
5398.0
1318.0
-637.0
599.0
2799.0
3393.0
3478.0
4266.0
4055.0
2204.0
871.0
1311.0
1888.0
1237.0
1107.0
4095.0
8428.0
8967.0
5818.0
3502.0
2590.0
1537.0
-274.0
-2851.0
-3773.0
-2477.0
-1716.0
-2056.0
-2994.0
-4152.0
-4670.0
-4595.0
-3642.0
-2553.0
-2073.0
-796.0
40.0
115.0
1502.0
1407.0
68.0
1691.0
3481.0
3647.0
4089.0
3123.0
1340.0
850.0
1560.0
4314.0
6236.0
4094.0
1681.0
523.0
-1589.0
-1750.0
1908.0
4767.0
4777.0
4028.0
1730.0
-2080.0
-3696.0
-3091.0
-2588.0
-1059.0
2899.0
7583.0
8533.0
3951.0
-986.0
-1993.0
-641.0
1171.0
3210.0
4857.0
4275.0
1222.0
-1769.0
-3951.0
-3964.0
1265.0
7437.0
7639.0
3459.0
-720.0
-3029.0
-2542.0
-1241.0
-2430.0
-5310.0
-5855.0
-3052.0
-309.0
449.0
1358.0
3794.0
5868.0
5827.0
3756.0
843.0
16.0
1936.0
2433.0
554.0
-984.0
-2431.0
-2677.0
958.0
6011.0
8099.0
6412.0
4210.0
4506.0
5159.0
3889.0
1854.0
-239.0
-1691.0
-1685.0
85.0
3719.0
6112.0
5070.0
3280.0
2291.0
2207.0
2633.0
1451.0
237.0
807.0
342.0
-677.0
125.0
2085.0
5082.0
6678.0
4795.0
2900.0
1127.0
-735.0
1310.0
3242.0
1502.0
2405.0
4892.0
4227.0
3816.0
3333.0
556.0
-1130.0
-1021.0
-792.0
-1038.0
-1943.0
-2160.0
-2720.0
-5508.0
-8809.0
-10350.0
-8556.0
-5038.0
-2474.0
839.0
4007.0
4733.0
4620.0
2182.0
-2122.0
-3740.0
-3582.0
-2981.0
-2435.0
-3006.0
-1470.0
359.0
-1470.0
-1866.0
725.0
2078.0
1394.0
-271.0
261.0
2225.0
1446.0
1553.0
3557.0
2604.0
1485.0
2325.0
815.0
-2359.0
-2340.0
864.0
2089.0
120.0
-418.0
1062.0
2099.0
2619.0
1648.0
-826.0
-1216.0
2101.0
5571.0
5815.0
4220.0
2056.0
-702.0
-1426.0
436.0
2819.0
5220.0
6184.0
5276.0
3803.0
1557.0
139.0
730.0
1143.0
1389.0
2874.0
4950.0
5699.0
4266.0
3348.0
3506.0
1836.0
140.0
94.0
-1676.0
-4640.0
-5280.0
-4919.0
-5060.0
-3275.0
163.0
2265.0
3686.0
4297.0
2290.0
990.0
2234.0
3346.0
4724.0
6007.0
5305.0
4509.0
3917.0
2265.0
1391.0
1502.0
822.0
-83.0
-641.0
-1539.0
-1469.0
590.0
2210.0
3021.0
3927.0
2033.0
-1139.0
-421.0
1847.0
1718.0
-328.0
-1582.0
1528.0
5854.0
6080.0
5645.0
6869.0
6896.0
5343.0
2514.0
253.0
470.0
380.0
-394.0
-108.0
-425.0
-313.0
2037.0
3606.0
2728.0
1165.0
817.0
2336.0
3694.0
3653.0
3181.0
1701.0
607.0
3512.0
7729.0
7772.0
4557.0
2235.0
1676.0
398.0
-1481.0
-735.0
64.0
-2782.0
-4274.0
-1749.0
101.0
-58.0
-934.0
-1886.0
-1945.0
-2705.0
-5004.0
-5858.0
-3974.0
-816.0
2476.0
4719.0
3962.0
630.0
-1321.0
-607.0
906.0
2785.0
3096.0
-83.0
-3932.0
-5374.0
-3978.0
-1216.0
925.0
2689.0
3996.0
4355.0
4869.0
4844.0
4148.0
3959.0
2265.0
-335.0
51.0
1529.0
-560.0
-5503.0
-8440.0
-7904.0
-7441.0
-7934.0
-8067.0
-8494.0
-7703.0
-4658.0
-2132.0
-944.0
-815.0
-1486.0
337.0
4583.0
5819.0
3988.0
4260.0
5746.0
4343.0
2306.0
2603.0
3670.0
4424.0
3690.0
959.0
-207.0
789.0
801.0
456.0
505.0
-936.0
-2964.0
-2874.0
-507.0
1959.0
2914.0
3964.0
6673.0
8045.0
6157.0
4434.0
3702.0
1016.0
-2935.0
-6794.0
-10349.0
-10314.0
-6779.0
-5138.0
-5827.0
-5606.0
-4050.0
-1613.0
158.0
-628.0
-1729.0
-190.0
2404.0
2869.0
281.0
-3267.0
-4807.0
-4838.0
-5177.0
-5108.0
-5605.0
-8082.0
-9565.0
-9487.0
-10898.0
-12371.0
-10930.0
-7414.0
-4477.0
-3873.0
-4751.0
-5363.0
-4739.0
-2670.0
-705.0
784.0
1731.0
98.0
-523.0
4025.0
7873.0
7673.0
7888.0
8830.0
7872.0
4981.0
2102.0
912.0
-1131.0
-5476.0
-7890.0
-6919.0
-5578.0
-5128.0
-4081.0
-900.0
2274.0
2788.0
2435.0
2434.0
2042.0
1845.0
1269.0
-194.0
-1619.0
-3765.0
-6139.0
-6505.0
-5579.0
-5009.0
-5351.0
-6092.0
-5451.0
-4532.0
-4773.0
-3447.0
-1090.0
-828.0
-610.0
678.0
804.0
831.0
2756.0
5566.0
7257.0
7387.0
6230.0
2355.0
-3067.0
-5792.0
-7001.0
-9448.0
-10800.0
-9917.0
-8135.0
-5868.0
-4150.0
-4609.0
-7299.0
-9208.0
-8363.0
-7140.0
-5744.0
-3184.0
-2529.0
-4701.0
-7877.0
-10947.0
-11448.0
-9062.0
-5865.0
-3110.0
-2643.0
-3549.0
-3973.0
-5504.0
-6981.0
-7305.0
-9105.0
-10010.0
-7212.0
-4413.0
-3549.0
-2865.0
-1014.0
1957.0
3237.0
1278.0
-584.0
502.0
2206.0
854.0
-1490.0
-469.0
1656.0
1128.0
25.0
258.0
555.0
438.0
-640.0
-3021.0
-3604.0
110.0
5169.0
7461.0
6357.0
3666.0
1917.0
1820.0
1089.0
-450.0
-83.0
308.0
-2375.0
-3495.0
113.0
2761.0
2056.0
1316.0
465.0
-1151.0
-1643.0
-495.0
1104.0
1827.0
2046.0
3305.0
4526.0
4253.0
3643.0
2751.0
164.0
-2871.0
-3886.0
-3661.0
-4058.0
-5216.0
-8050.0
-11262.0
-10313.0
-6401.0
-3685.0
-847.0
2607.0
3979.0
3684.0
3614.0
3353.0
2432.0
3263.0
6887.0
8846.0
6913.0
4382.0
2744.0
1774.0
1673.0
1414.0
735.0
247.0
138.0
1137.0
2618.0
2250.0
628.0
837.0
1809.0
937.0
810.0
1820.0
285.0
-1316.0
120.0
2241.0
3750.0
3618.0
1903.0
624.0
-1478.0
-3112.0
-1318.0
383.0
582.0
383.0
-1968.0
-3091.0
75.0
3150.0
4124.0
4033.0
3008.0
2061.0
1299.0
747.0
923.0
871.0
599.0
362.0
-795.0
-1867.0
-1309.0
81.0
1234.0
2266.0
3113.0
3076.0
2456.0
2447.0
2841.0
1876.0
-987.0
-3482.0
-4010.0
-3312.0
-1051.0
2309.0
4184.0
4407.0
3429.0
920.0
-1011.0
-1126.0
-41.0
2415.0
4420.0
3917.0
2486.0
1301.0
-366.0
-1517.0
-1101.0
-1067.0
-1697.0
-190.0
1397.0
-725.0
-3082.0
-2804.0
-2578.0
-2335.0
-840.0
-28.0
400.0
2745.0
5024.0
3843.0
1376.0
1307.0
2178.0
2688.0
4343.0
5246.0
3501.0
2428.0
3373.0
3316.0
1983.0
999.0
-396.0
-1606.0
-479.0
845.0
-968.0
-4899.0
-8482.0
-9655.0
-7329.0
-4040.0
-2296.0
-981.0
536.0
1355.0
1768.0
2123.0
1546.0
-836.0
-4009.0
-4805.0
-2591.0
-848.0
-991.0
-1707.0
-2337.0
-1004.0
2407.0
3761.0
2380.0
974.0
-752.0
-3060.0
-4329.0
-4091.0
-3414.0
-3467.0
-2876.0
-1024.0
-1692.0
-4640.0
-4614.0
-1764.0
726.0
2733.0
3839.0
3343.0
3204.0
5001.0
6375.0
4606.0
1503.0
220.0
929.0
1879.0
1093.0
-1495.0
-3948.0
-5642.0
-6993.0
-7689.0
-6855.0
-3837.0
-516.0
327.0
-843.0
-2240.0
-3333.0
-4509.0
-5969.0
-5725.0
-3138.0
-2297.0
-4942.0
-7588.0
-8048.0
-6372.0
-3560.0
-2391.0
-3188.0
-3024.0
-2087.0
-2347.0
-2542.0
-1704.0
-1087.0
-551.0
335.0
353.0
-685.0
-1635.0
-2688.0
-4153.0
-4007.0
-1526.0
110.0
-98.0
628.0
2098.0
1491.0
-1582.0
-4727.0
-4336.0
-277.0
2404.0
1667.0
254.0
-1236.0
-2883.0
-3383.0
-4186.0
-6238.0
-7210.0
-7731.0
-9032.0
-7708.0
-3833.0
-1738.0
-551.0
765.0
-793.0
-2723.0
-448.0
2608.0
2605.0
2156.0
3380.0
4494.0
4699.0
5608.0
6472.0
5229.0
4267.0
5135.0
4225.0
1960.0
2876.0
5668.0
5946.0
4037.0
2662.0
1801.0
1161.0
2973.0
5850.0
5394.0
3466.0
3234.0
2411.0
339.0
-469.0
522.0
1538.0
685.0
-1155.0
-2076.0
-1852.0
-555.0
-192.0
-1856.0
-2381.0
-2469.0
-4682.0
-5599.0
-4208.0
-4288.0
-6179.0
-7364.0
-5993.0
-2908.0
-434.0
758.0
-1099.0
-5983.0
-8391.0
-6859.0
-5072.0
-3580.0
-2226.0
-2248.0
-2905.0
-2335.0
-416.0
522.0
-498.0
-1268.0
-1437.0
-2301.0
-2766.0
-2088.0
-1267.0
-126.0
1985.0
3877.0
3109.0
-683.0
-3972.0
-3941.0
-2218.0
-504.0
1150.0
1052.0
-1441.0
-4421.0
-6997.0
-7611.0
-5100.0
-2658.0
-1779.0
-353.0
445.0
-1353.0
-3493.0
-3680.0
-3360.0
-3695.0
-2183.0
1459.0
4243.0
7166.0
10489.0
10069.0
7245.0
5947.0
4062.0
583.0
-1310.0
-1063.0
-915.0
-1731.0
-1489.0
1923.0
6193.0
7185.0
5810.0
5359.0
4847.0
3747.0
4733.0
5730.0
3983.0
2600.0
1112.0
-2426.0
-3206.0
-686.0
341.0
835.0
1979.0
2028.0
1966.0
2168.0
1316.0
-470.0
-2512.0
-2867.0
-426.0
1825.0
1380.0
-8.0
739.0
3479.0
5000.0
4345.0
2654.0
103.0
-1943.0
-1688.0
224.0
1642.0
1343.0
1375.0
3093.0
3984.0
3528.0
2618.0
1174.0
1749.0
4709.0
6422.0
5503.0
2600.0
875.0
2154.0
2197.0
1244.0
2366.0
1895.0
624.0
3450.0
6971.0
7861.0
8618.0
9273.0
7146.0
3594.0
3080.0
4711.0
4879.0
4626.0
3971.0
2515.0
2452.0
1373.0
-1410.0
-1006.0
658.0
-294.0
-1163.0
-1452.0
-3562.0
-6242.0
-7305.0
-7373.0
-7591.0
-7675.0
-7488.0
-6332.0
-3828.0
-2241.0
-1875.0
-1259.0
-880.0
14.0
948.0
408.0
1159.0
3604.0
5584.0
7184.0
5503.0
486.0
-1509.0
1004.0
5676.0
10571.0
12960.0
12906.0
11753.0
10847.0
11608.0
11090.0
7733.0
4712.0
2865.0
2781.0
5285.0
8447.0
11969.0
14516.0
13497.0
13144.0
16900.0
20270.0
21998.0
27039.0
37038.0
48921.0
60717.0
73320.0
86598.0
97959.0
105418.0
107813.0
105130.0
99960.0
93528.0
85034.0
75492.0
65363.0
54636.0
45579.0
39550.0
36625.0
34918.0
30603.0
26072.0
26110.0
28868.0
33006.0
39340.0
45018.0
46754.0
44435.0
41805.0
40785.0
37247.0
31024.0
27197.0
27421.0
30228.0
31377.0
28216.0
24132.0
21400.0
20099.0
19524.0
17546.0
15782.0
14935.0
12452.0
9936.0
8627.0
8641.0
11572.0
14794.0
17117.0
19220.0
17569.0
14258.0
14095.0
14664.0
15319.0
17863.0
20888.0
23881.0
26698.0
28164.0
28755.0
30241.0
32826.0
34262.0
34295.0
34472.0
34353.0
34247.0
33283.0
28709.0
23957.0
24655.0
29377.0
33752.0
37288.0
42252.0
49004.0
57466.0
67876.0
76799.0
83284.0
90539.0
95913.0
96329.0
94856.0
91909.0
85051.0
75325.0
65045.0
54197.0
42915.0
34685.0
29995.0
23766.0
16227.0
13017.0
13931.0
14317.0
14077.0
15775.0
17006.0
15245.0
13730.0
13075.0
10638.0
8442.0
9314.0
12428.0
15243.0
16485.0
18292.0
21670.0
23812.0
22729.0
19488.0
16367.0
13544.0
11418.0
12077.0
12214.0
9220.0
8047.0
8460.0
6866.0
6188.0
7230.0
8022.0
8632.0
7417.0
4746.0
3555.0
3474.0
4200.0
6694.0
8762.0
7709.0
5426.0
5540.0
6853.0
6079.0
4376.0
3733.0
2612.0
667.0
880.0
2755.0
2932.0
3940.0
7626.0
8408.0
5904.0
5089.0
4924.0
3789.0
2377.0
-696.0
-3843.0
-3225.0
-151.0
2387.0
4822.0
6877.0
6295.0
4363.0
3957.0
4791.0
6510.0
7930.0
6583.0
4517.0
3218.0
-377.0
-4161.0
-2859.0
737.0
1128.0
136.0
1059.0
2180.0
3152.0
4663.0
3561.0
1010.0
1539.0
3104.0
3767.0
4673.0
4105.0
2424.0
1739.0
521.0
-1475.0
-2521.0
-2257.0
-375.0
1809.0
2572.0
3689.0
5994.0
7070.0
6465.0
5883.0
6230.0
7557.0
8720.0
9065.0
9782.0
10305.0
8855.0
6761.0
6504.0
7746.0
7541.0
5436.0
5684.0
8265.0
7649.0
4486.0
3248.0
3454.0
3719.0
3994.0
3954.0
4568.0
5279.0
3792.0
2206.0
3851.0
6717.0
8819.0
11101.0
11888.0
10380.0
9588.0
9145.0
7712.0
7140.0
6826.0
6079.0
6023.0
5100.0
4979.0
8868.0
11076.0
7740.0
5638.0
7997.0
10039.0
9714.0
9723.0
12114.0
15274.0
16388.0
16437.0
17640.0
18737.0
18845.0
18826.0
18205.0
17557.0
17372.0
15445.0
12740.0
12353.0
12965.0
12606.0
11183.0
8252.0
5443.0
5029.0
5321.0
4455.0
4367.0
5808.0
6306.0
5887.0
6375.0
6968.0
6846.0
5484.0
2060.0
-279.0
1395.0
3555.0
2853.0
1347.0
1170.0
1359.0
1636.0
3098.0
4366.0
4116.0
4512.0
6073.0
6329.0
5303.0
5197.0
6133.0
6536.0
5964.0
4867.0
4038.0
4306.0
4240.0
3750.0
6220.0
9844.0
9466.0
6150.0
2446.0
-642.0
-372.0
3083.0
6026.0
6968.0
6827.0
7049.0
7830.0
7148.0
4663.0
3877.0
5880.0
6781.0
6003.0
6558.0
7361.0
6990.0
6181.0
4122.0
2448.0
3530.0
5088.0
6112.0
8039.0
9995.0
10839.0
11077.0
11554.0
11399.0
9679.0
9448.0
11819.0
12046.0
8706.0
5244.0
2857.0
1213.0
991.0
1692.0
2070.0
3090.0
5495.0
7262.0
7586.0
7505.0
7675.0
8945.0
9381.0
6429.0
3849.0
4499.0
4381.0
2271.0
990.0
151.0
-1118.0
-1452.0
-533.0
1349.0
3818.0
5604.0
6323.0
4972.0
1106.0
-506.0
1998.0
2972.0
939.0
-1043.0
-2752.0
-3132.0
-1220.0
-485.0
-2658.0
-3949.0
-2528.0
-2082.0
-3705.0
-4363.0
-4031.0
-3795.0
-3435.0
-2728.0
-451.0
1175.0
-156.0
-338.0
359.0
-1168.0
-930.0
1300.0
1809.0
2605.0
4800.0
6339.0
5759.0
3371.0
2217.0
2372.0
1659.0
285.0
-2613.0
-5461.0
-4314.0
-866.0
1514.0
1681.0
876.0
2545.0
5139.0
5824.0
6571.0
6398.0
3459.0
43.0
-2420.0
-2824.0
-1264.0
-442.0
-420.0
-477.0
-864.0
141.0
2234.0
2737.0
1762.0
739.0
295.0
820.0
1693.0
2084.0
2026.0
1366.0
976.0
2599.0
4631.0
4691.0
4142.0
3451.0
727.0
-3592.0
-6317.0
-4916.0
-2106.0
-1737.0
-1237.0
894.0
1738.0
2350.0
4431.0
5917.0
5694.0
5163.0
5906.0
5983.0
3749.0
2779.0
3314.0
2387.0
1512.0
1121.0
192.0
-812.0
-3180.0
-5620.0
-5647.0
-5559.0
-6049.0
-5100.0
-3466.0
-3255.0
-4539.0
-4261.0
-1103.0
2111.0
3393.0
2281.0
129.0
-1008.0
-1692.0
-708.0
2091.0
2745.0
2546.0
2488.0
-843.0
-4104.0
-4619.0
-5460.0
-5931.0
-6011.0
-6301.0
-4433.0
-2712.0
-3238.0
-4034.0
-5715.0
-7297.0
-6097.0
-2622.0
1946.0
4400.0
2906.0
967.0
-508.0
-1968.0
-1586.0
-1017.0
-1450.0
-749.0
530.0
1207.0
696.0
-2455.0
-5345.0
-3447.0
1108.0
3888.0
4917.0
5139.0
3706.0
2213.0
3401.0
5678.0
6664.0
6151.0
3161.0
-448.0
-368.0
1687.0
2008.0
1592.0
895.0
-554.0
-632.0
1365.0
3533.0
4574.0
4453.0
4056.0
3140.0
979.0
-178.0
661.0
560.0
-504.0
-38.0
931.0
896.0
1145.0
2389.0
2937.0
1504.0
-24.0
305.0
835.0
288.0
396.0
1815.0
2544.0
1218.0
143.0
1751.0
3288.0
2624.0
2367.0
2965.0
3697.0
5553.0
5954.0
3397.0
1837.0
1808.0
515.0
-1291.0
-1308.0
1406.0
4794.0
5302.0
3692.0
3071.0
4474.0
7380.0
8624.0
7121.0
7609.0
9668.0
7847.0
4842.0
4564.0
4253.0
4733.0
7665.0
8066.0
5241.0
4420.0
5960.0
7041.0
6635.0
4977.0
2777.0
1095.0
1653.0
2589.0
555.0
-753.0
283.0
-377.0
-43.0
1707.0
-549.0
-2419.0
110.0
2139.0
2770.0
2883.0
2857.0
5078.0
7148.0
6591.0
5179.0
3617.0
2801.0
1858.0
-234.0
-270.0
1282.0
2486.0
4739.0
6158.0
5748.0
4994.0
3376.0
2499.0
2884.0
3516.0
5256.0
5451.0
4820.0
7547.0
10032.0
11419.0
13330.0
11084.0
7559.0
7321.0
5718.0
4028.0
5364.0
5452.0
3575.0
1486.0
-307.0
457.0
3094.0
4783.0
5452.0
5554.0
4623.0
3004.0
2498.0
3132.0
2955.0
2601.0
3326.0
4432.0
5054.0
4768.0
4584.0
3943.0
1115.0
-125.0
2580.0
5308.0
7016.0
7568.0
5292.0
3016.0
3204.0
4163.0
4188.0
2329.0
356.0
617.0
694.0
-499.0
311.0
2653.0
4449.0
7261.0
8815.0
5643.0
2616.0
2171.0
886.0
1274.0
3683.0
2643.0
177.0
263.0
1977.0
4746.0
6239.0
5258.0
4097.0
1999.0
-350.0
251.0
1494.0
1015.0
962.0
1367.0
234.0
-1101.0
-368.0
373.0
-198.0
1316.0
4333.0
4523.0
2875.0
2479.0
3343.0
4671.0
6692.0
9682.0
12321.0
13097.0
11036.0
5631.0
565.0
25.0
2536.0
5771.0
8584.0
9512.0
9483.0
9067.0
6916.0
4524.0
4295.0
5028.0
4920.0
5041.0
5748.0
5171.0
4413.0
4777.0
3313.0
583.0
1183.0
4752.0
7473.0
7564.0
7048.0
9272.0
11629.0
9293.0
5095.0
3395.0
2787.0
2185.0
2628.0
3189.0
3587.0
5316.0
6925.0
5396.0
1379.0
-1802.0
-2243.0
-448.0
2592.0
5536.0
5302.0
1001.0
-2846.0
-2824.0
-2046.0
-3553.0
-3704.0
-191.0
1493.0
-1142.0
-3311.0
-2571.0
311.0
4372.0
7415.0
8408.0
7813.0
6280.0
4834.0
3034.0
847.0
-152.0
-560.0
-1228.0
-274.0
2718.0
3585.0
-348.0
-3622.0
-1503.0
1573.0
2034.0
2088.0
3748.0
6694.0
7533.0
5273.0
4015.0
3673.0
2220.0
1200.0
-697.0
-4262.0
-6202.0
-6246.0
-4918.0
-1877.0
-41.0
-491.0
-866.0
-675.0
-249.0
163.0
-191.0
-670.0
-765.0
-921.0
-772.0
-1205.0
-2742.0
-2159.0
820.0
2278.0
2417.0
2789.0
2544.0
2633.0
2875.0
1846.0
1948.0
3448.0
3443.0
3524.0
5227.0
5693.0
4423.0
3663.0
2806.0
506.0
-1061.0
101.0
2248.0
3565.0
3412.0
873.0
-2257.0
-2227.0
940.0
4174.0
5574.0
4347.0
1308.0
-421.0
-616.0
-2619.0
-5948.0
-7332.0
-6009.0
-1892.0
3470.0
6259.0
6242.0
6038.0
6006.0
5625.0
5534.0
5472.0
4033.0
1957.0
390.0
-2057.0
-4064.0
-2719.0
-713.0
-1180.0
-3086.0
-4160.0
-1861.0
1803.0
1408.0
-1911.0
-3491.0
-2609.0
-731.0
536.0
1260.0
2515.0
3649.0
4195.0
4099.0
3278.0
2859.0
2765.0
3330.0
6167.0
7830.0
4358.0
-509.0
-2532.0
-2835.0
-3330.0
-3475.0
-1429.0
1154.0
159.0
-2060.0
-1186.0
-656.0
-2005.0
-672.0
1554.0
924.0
832.0
1894.0
412.0
-2131.0
-2553.0
-1660.0
-1446.0
-2293.0
-3939.0
-6488.0
-7632.0
-5442.0
-3745.0
-4589.0
-5395.0
-6569.0
-8111.0
-7900.0
-7081.0
-6341.0
-5080.0
-4424.0
-4598.0
-5848.0
-7671.0
-6866.0
-3472.0
-777.0
-62.0
-847.0
-1655.0
-2314.0
-3628.0
-3944.0
-3552.0
-4784.0
-5230.0
-2585.0
-354.0
-1284.0
-2659.0
-1831.0
-1013.0
-1519.0
-676.0
825.0
-50.0
-2098.0
-2818.0
-1244.0
1274.0
303.0
-4483.0
-7036.0
-5368.0
-3646.0
-3160.0
-1672.0
-271.0
-2369.0
-7167.0
-10170.0
-9475.0
-7099.0
-4247.0
-1274.0
-834.0
-3269.0
-4963.0
-4693.0
-2917.0
-71.0
1565.0
1307.0
-441.0
-3370.0
-4024.0
-2163.0
-1936.0
-2434.0
-1552.0
-167.0
2119.0
3618.0
2319.0
1730.0
3198.0
3223.0
2256.0
2498.0
1694.0
-2.0
1467.0
3812.0
2931.0
1817.0
1990.0
1469.0
1045.0
456.0
-1043.0
-1326.0
745.0
4351.0
6070.0
2538.0
-2609.0
-3872.0
-1843.0
-742.0
-2030.0
-1996.0
242.0
953.0
1435.0
3183.0
2330.0
-945.0
-2373.0
-587.0
2023.0
1726.0
-703.0
-2010.0
-3284.0
-5106.0
-4251.0
60.0
4292.0
5848.0
5984.0
5659.0
4692.0
4220.0
2745.0
-1159.0
-2956.0
-1085.0
-395.0
-2084.0
-3808.0
-5060.0
-4941.0
-2585.0
-382.0
-281.0
-1814.0
-4796.0
-6417.0
-4365.0
-3412.0
-4677.0
-3307.0
-1621.0
-2171.0
-922.0
1957.0
3233.0
2122.0
-1050.0
-3136.0
-1679.0
687.0
465.0
-2105.0
-3581.0
-3162.0
-3135.0
-3486.0
-3835.0
-3986.0
-2866.0
-2011.0
-1801.0
-103.0
1954.0
2286.0
1158.0
599.0
1747.0
2150.0
1615.0
2248.0
2687.0
3246.0
5042.0
6322.0
7300.0
7356.0
6122.0
6270.0
5038.0
1069.0
722.0
3782.0
5264.0
5442.0
5055.0
4125.0
3024.0
1912.0
2756.0
5519.0
7157.0
7431.0
7963.0
7914.0
5831.0
2821.0
-299.0
-3985.0
-5992.0
-4953.0
-2676.0
500.0
2680.0
1245.0
-804.0
-814.0
-392.0
-806.0
-2060.0
-2587.0
-564.0
2734.0
3476.0
551.0
-726.0
1858.0
2309.0
-647.0
-2898.0
-3855.0
-4016.0
-4210.0
-4572.0
-3603.0
-2973.0
-2802.0
-686.0
1324.0
2378.0
4018.0
5097.0
5570.0
5707.0
4783.0
3346.0
1560.0
827.0
1178.0
-997.0
-4494.0
-5491.0
-4428.0
-2697.0
-1873.0
-1640.0
189.0
1365.0
227.0
-131.0
1018.0
1875.0
1896.0
1103.0
-645.0
-2683.0
-3519.0
-3807.0
-4089.0
-1997.0
1127.0
1241.0
-1006.0
-2749.0
-2368.0
-1132.0
-2467.0
-5904.0
-7965.0
-7294.0
-5460.0
-4825.0
-4232.0
-1794.0
817.0
2054.0
1161.0
-540.0
25.0
353.0
-2540.0
-5683.0
-6795.0
-5448.0
-2721.0
-855.0
920.0
1502.0
-1089.0
-3572.0
-4796.0
-6250.0
-7329.0
-8570.0
-8995.0
-7739.0
-7478.0
-6756.0
-3413.0
-817.0
-569.0
-1713.0
-3062.0
-2313.0
36.0
2207.0
4102.0
4681.0
3955.0
2593.0
-505.0
-3069.0
-1621.0
1026.0
1037.0
-1031.0
-3523.0
-5076.0
-5546.0
-5893.0
-5393.0
-4256.0
-3905.0
-2577.0
-7.0
321.0
-1521.0
-2785.0
-2432.0
-671.0
93.0
-1424.0
-2738.0
-3967.0
-6624.0
-7347.0
-5309.0
-5757.0
-8311.0
-7986.0
-6614.0
-6994.0
-6775.0
-5844.0
-5306.0
-4296.0
-4720.0
-7686.0
-10129.0
-10763.0
-9999.0
-7692.0
-5705.0
-5456.0
-4943.0
-3392.0
-2257.0
-664.0
1186.0
-109.0
-3480.0
-4910.0
-4516.0
-4045.0
-4520.0
-4487.0
-1212.0
2141.0
2249.0
2204.0
3303.0
4031.0
3365.0
-219.0
-4886.0
-7395.0
-8306.0
-8876.0
-9056.0
-7912.0
-5401.0
-3828.0
-3484.0
-1965.0
1262.0
3927.0
4498.0
4910.0
5266.0
3393.0
1680.0
886.0
-2103.0
-4909.0
-4431.0
-2429.0
-520.0
831.0
1891.0
2751.0
3568.0
5139.0
4855.0
1448.0
-1234.0
-2644.0
-4013.0
-4408.0
-4382.0
-4097.0
-3131.0
-1701.0
101.0
1257.0
2809.0
4472.0
2563.0
1094.0
4864.0
7828.0
6312.0
3934.0
2354.0
888.0
-618.0
-271.0
2577.0
4066.0
1447.0
-3997.0
-8734.0
-9361.0
-6225.0
-1835.0
709.0
-535.0
-1629.0
600.0
2661.0
2580.0
1760.0
526.0
77.0
1810.0
3557.0
2958.0
1866.0
2340.0
3201.0
2658.0
600.0
-123.0
2242.0
4238.0
4235.0
3695.0
2028.0
866.0
2770.0
5828.0
7294.0
5950.0
2975.0
1110.0
1182.0
2756.0
3479.0
1961.0
1414.0
2890.0
5367.0
7807.0
6221.0
2008.0
79.0
-1351.0
-3117.0
-3523.0
-3319.0
-2703.0
-3029.0
-4410.0
-5266.0
-7947.0
-11037.0
-9487.0
-4878.0
-1133.0
-184.0
-1171.0
-1795.0
-4515.0
-9562.0
-11044.0
-7969.0
-4330.0
-2988.0
-3598.0
-3608.0
-3648.0
-4852.0
-5953.0
-7044.0
-7095.0
-5511.0
-5147.0
-6160.0
-6549.0
-6016.0
-5579.0
-6959.0
-8410.0
-7387.0
-6064.0
-5744.0
-5815.0
-7597.0
-11111.0
-13659.0
-12721.0
-9251.0
-6641.0
-5524.0
-4982.0
-4593.0
-3455.0
-2496.0
-1785.0
933.0
3549.0
2812.0
897.0
158.0
-142.0
-716.0
-1473.0
-2614.0
-4605.0
-6007.0
-5194.0
-4718.0
-5669.0
-4271.0
-1467.0
-1347.0
-1441.0
1069.0
4552.0
7755.0
8829.0
7471.0
6521.0
4788.0
666.0
-2185.0
-2255.0
-1730.0
-2145.0
-3732.0
-4222.0
-1837.0
1564.0
3736.0
3702.0
2282.0
2319.0
4509.0
6240.0
6985.0
8325.0
8450.0
6748.0
7482.0
9246.0
7044.0
3871.0
3127.0
3590.0
5233.0
6276.0
4702.0
3152.0
3069.0
2712.0
2110.0
3613.0
7536.0
10148.0
9126.0
6516.0
4742.0
3943.0
2737.0
1806.0
2584.0
3455.0
4106.0
4846.0
3331.0
314.0
-1826.0
-2719.0
-1993.0
-2045.0
-4239.0
-5387.0
-5473.0
-5974.0
-5736.0
-4520.0
-2276.0
-57.0
-509.0
-3114.0
-5159.0
-5147.0
-3906.0
-3440.0
-3551.0
-3082.0
-2146.0
-1387.0
-905.0
-70.0
-837.0
-4038.0
-4238.0
-177.0
2387.0
1209.0
-1591.0
-3161.0
-3675.0
-5479.0
-6394.0
-5044.0
-3304.0
-771.0
135.0
-2041.0
-2720.0
-2132.0
-2093.0
86.0
3049.0
4250.0
5076.0
5868.0
5431.0
2637.0
-2082.0
-5798.0
-6479.0
-5429.0
-5124.0
-4171.0
-693.0
1314.0
976.0
2158.0
2261.0
-404.0
-521.0
1532.0
299.0
-2810.0
-2779.0
-590.0
-137.0
-1467.0
-3729.0
-6422.0
-7383.0
-6439.0
-5049.0
-3756.0
-3234.0
-3025.0
-3116.0
-4025.0
-3235.0
406.0
4699.0
7124.0
5345.0
1013.0
-2674.0
-5611.0
-6199.0
-4753.0
-4630.0
-3565.0
-2.0
2926.0
5477.0
7354.0
6605.0
5375.0
4665.0
3202.0
1718.0
975.0
1631.0
3214.0
2863.0
834.0
-375.0
-1137.0
-903.0
1721.0
3760.0
2707.0
795.0
-891.0
-3721.0
-6363.0
-5457.0
-1312.0
1149.0
-814.0
-4102.0
-5329.0
-4835.0
-4695.0
-5559.0
-5383.0
-3125.0
-677.0
961.0
1746.0
1119.0
-223.0
-1373.0
-2413.0
-2767.0
-1207.0
1962.0
3792.0
2439.0
366.0
-211.0
-338.0
-819.0
-831.0
-311.0
-961.0
-3506.0
-6391.0
-8403.0
-9291.0
-9552.0
-9596.0
-7608.0
-3677.0
-1462.0
-914.0
711.0
2172.0
1176.0
-504.0
202.0
1769.0
1155.0
28.0
-486.0
-2036.0
-2471.0
545.0
3525.0
2033.0
-2429.0
-3645.0
-690.0
1324.0
1881.0
2522.0
1605.0
297.0
378.0
-35.0
-1004.0
-928.0
-329.0
-7.0
-507.0
-1773.0
-1712.0
-309.0
-1209.0
-4245.0
-6034.0
-7502.0
-8989.0
-8189.0
-7416.0
-8259.0
-8237.0
-7890.0
-7306.0
-4990.0
-3031.0
-1751.0
369.0
1330.0
376.0
-741.0
-2286.0
-5200.0
-7383.0
-5691.0
-2891.0
-3765.0
-5397.0
-4065.0
-2009.0
-590.0
219.0
-522.0
-1672.0
-2247.0
-3661.0
-5399.0
-5338.0
-5477.0
-8706.0
-11458.0
-10149.0
-8132.0
-7638.0
-6454.0
-4887.0
-4832.0
-4610.0
-2497.0
-1180.0
-2298.0
-2954.0
-2340.0
-2388.0
-3242.0
-4982.0
-7207.0
-8158.0
-8187.0
-8612.0
-8959.0
-7630.0
-5058.0
-5218.0
-7816.0
-6873.0
-2524.0
721.0
2356.0
1636.0
-1455.0
-2616.0
-1369.0
-1621.0
-3180.0
-4469.0
-5925.0
-5880.0
-3808.0
-3059.0
-3651.0
-3196.0
-2291.0
-640.0
2573.0
4723.0
3650.0
316.0
-2513.0
-1851.0
1816.0
3997.0
1876.0
-1366.0
-1413.0
243.0
148.0
-1664.0
-3452.0
-3624.0
-3353.0
-5976.0
-9638.0
-8849.0
-4118.0
-1271.0
-2408.0
-4237.0
-4316.0
-3043.0
-2385.0
-4497.0
-7298.0
-7591.0
-6662.0
-4866.0
-2048.0
-1450.0
-3180.0
-4674.0
-5480.0
-4648.0
-1863.0
1126.0
2858.0
3017.0
2916.0
2486.0
184.0
-2481.0
-4115.0
-5260.0
-5670.0
-6420.0
-7861.0
-8064.0
-8633.0
-10892.0
-10298.0
-6416.0
-5631.0
-7543.0
-6589.0
-3903.0
-1561.0
1023.0
1822.0
1733.0
2797.0
2523.0
2415.0
4245.0
4206.0
3539.0
4494.0
3622.0
1157.0
-392.0
-928.0
551.0
2902.0
2911.0
785.0
-1216.0
-1696.0
-753.0
92.0
-125.0
-716.0
-901.0
211.0
4208.0
9140.0
10710.0
9061.0
5629.0
1670.0
673.0
1726.0
2099.0
2557.0
930.0
-2390.0
-2138.0
-336.0
-258.0
655.0
2239.0
2493.0
1416.0
-166.0
-410.0
260.0
174.0
139.0
-138.0
-2645.0
-6919.0
-9492.0
-7710.0
-4014.0
-3032.0
-4975.0
-6053.0
-5118.0
-5263.0
-6338.0
-4908.0
-2235.0
-785.0
270.0
923.0
918.0
644.0
-759.0
-2714.0
-3122.0
-1850.0
353.0
2950.0
3392.0
1006.0
1283.0
6028.0
9068.0
7364.0
2249.0
-3205.0
-4422.0
-3362.0
-2849.0
-124.0
1027.0
-2292.0
-2945.0
-923.0
-1145.0
-1740.0
-2917.0
-5501.0
-6122.0
-5261.0
-5577.0
-6350.0
-5748.0
-3557.0
-1643.0
296.0
3832.0
5207.0
1777.0
-1526.0
-1547.0
-543.0
510.0
1426.0
32.0
-4212.0
-8518.0
-9984.0
-8507.0
-7110.0
-7966.0
-9189.0
-8741.0
-7895.0
-8484.0
-9864.0
-9710.0
-7623.0
-5815.0
-5072.0
-4393.0
-4208.0
-5350.0
-7169.0
-8268.0
-7141.0
-4444.0
-3492.0
-4532.0
-4522.0
-3661.0
-3274.0
-2547.0
-2380.0
-3663.0
-5589.0
-9284.0
-14029.0
-15977.0
-14865.0
-12749.0
-10540.0
-8361.0
-4806.0
-963.0
-87.0
-470.0
0.0
208.0
941.0
783.0
-2532.0
-4667.0
-4085.0
-3685.0
-1628.0
698.0
-849.0
-3377.0
-5409.0
-7616.0
-7415.0
-6518.0
-6719.0
-5430.0
-3340.0
-1538.0
-604.0
-1914.0
-2533.0
-2190.0
-3661.0
-3779.0
-1301.0
981.0
2867.0
3619.0
2901.0
1708.0
647.0
1485.0
2989.0
2861.0
2634.0
2377.0
1812.0
2120.0
2770.0
3895.0
4017.0
945.0
-2204.0
-2927.0
-2556.0
-3080.0
-5326.0
-5843.0
-4298.0
-5353.0
-6336.0
-3088.0
324.0
562.0
-302.0
-371.0
-1530.0
-4723.0
-6311.0
-5891.0
-5562.0
-2956.0
1419.0
2388.0
-117.0
-2035.0
-3383.0
-6115.0
-7232.0
-5772.0
-6087.0
-6362.0
-4400.0
-4790.0
-6865.0
-7459.0
-7495.0
-6821.0
-7077.0
-8126.0
-5304.0
-594.0
1221.0
181.0
-2530.0
-3772.0
-2266.0
-1611.0
-3005.0
-5131.0
-6972.0
-7047.0
-5354.0
-3929.0
-4402.0
-4485.0
-1594.0
877.0
1263.0
2180.0
1777.0
-767.0
-1331.0
89.0
841.0
737.0
-951.0
-4184.0
-5823.0
-4613.0
-2625.0
-1297.0
-1694.0
-3552.0
-3971.0
-2902.0
-1678.0
456.0
1397.0
566.0
589.0
-1298.0
-5593.0
-6861.0
-5815.0
-5270.0
-4247.0
-4088.0
-6293.0
-9327.0
-11713.0
-12567.0
-10872.0
-6989.0
-4679.0
-5613.0
-5402.0
-2888.0
-972.0
569.0
917.0
-1728.0
-5234.0
-7043.0
-6022.0
-3372.0
-1664.0
197.0
1818.0
-156.0
-2362.0
-1137.0
-1016.0
-3443.0
-4220.0
-3328.0
-2267.0
-502.0
-161.0
-3098.0
-5539.0
-3330.0
1638.0
4151.0
3528.0
3898.0
4933.0
2053.0
-3014.0
-3965.0
405.0
6210.0
8764.0
6554.0
3903.0
3808.0
3209.0
1826.0
2690.0
4077.0
3749.0
2711.0
1291.0
-205.0
-2067.0
-4349.0
-3880.0
-1347.0
-1139.0
-2055.0
-2411.0
-3843.0
-5617.0
-7019.0
-8830.0
-10088.0
-9492.0
-6732.0
-3132.0
-1472.0
-2439.0
-2904.0
-2.0
2915.0
1516.0
-1330.0
-3692.0
-6947.0
-7506.0
-5068.0
-4840.0
-4954.0
-3058.0
-3114.0
-5015.0
-6036.0
-6702.0
-6680.0
-6103.0
-6170.0
-5610.0
-4855.0
-5402.0
-5168.0
-4589.0
-6172.0
-7390.0
-6493.0
-4698.0
-965.0
3536.0
5420.0
5166.0
3496.0
330.0
-1569.0
-1015.0
-1108.0
-3415.0
-5089.0
-4367.0
-3943.0
-5577.0
-7680.0
-8943.0
-8118.0
-4146.0
-148.0
-970.0
-5524.0
-8396.0
-7633.0
-4421.0
-810.0
-415.0
-3614.0
-6633.0
-8045.0
-8788.0
-9111.0
-8001.0
-4726.0
-1821.0
-1359.0
-2030.0
-3240.0
-4592.0
-5358.0
-5750.0
-5013.0
-3850.0
-4171.0
-4653.0
-3641.0
-1389.0
933.0
1830.0
1054.0
-1536.0
-4280.0
-3861.0
-1998.0
-1769.0
-2762.0
-4028.0
-3399.0
-1406.0
-1127.0
-395.0
1012.0
-740.0
-3160.0
-2519.0
-675.0
-632.0
-1751.0
-711.0
642.0
-1094.0
-2979.0
-3826.0
-4198.0
-2018.0
445.0
604.0
-94.0
-866.0
-163.0
1505.0
1884.0
2585.0
2916.0
1523.0
1397.0
1871.0
1846.0
3756.0
5637.0
5581.0
5714.0
5202.0
1843.0
-3126.0
-6073.0
-4977.0
-2639.0
-2090.0
-2836.0
-4339.0
-5765.0
-5321.0
-4548.0
-6195.0
-8155.0
-7335.0
-5339.0
-4550.0
-4864.0
-5338.0
-4546.0
-2004.0
1362.0
4856.0
6998.0
6625.0
4612.0
2161.0
327.0
-1476.0
-4540.0
-6850.0
-7108.0
-6099.0
-2703.0
879.0
436.0
-1794.0
-2804.0
-3039.0
-2321.0
-1613.0
-1935.0
-1617.0
-556.0
-634.0
-2416.0
-5059.0
-7446.0
-9290.0
-9714.0
-7685.0
-5386.0
-4733.0
-4527.0
-4872.0
-6444.0
-7312.0
-5663.0
-2630.0
-1390.0
-2584.0
-2864.0
-860.0
1745.0
3975.0
4530.0
2479.0
-595.0
-2510.0
-2039.0
-1073.0
-2933.0
-5229.0
-4581.0
-4686.0
-7593.0
-9190.0
-7764.0
-4706.0
-2423.0
-3365.0
-4117.0
-1118.0
1072.0
-346.0
-2627.0
-4077.0
-2246.0
2590.0
4483.0
2260.0
-375.0
-2524.0
-4457.0
-6491.0
-8172.0
-7817.0
-6429.0
-5915.0
-5892.0
-5394.0
-4248.0
-3441.0
-1947.0
1034.0
541.0
-3312.0
-3104.0
-391.0
-429.0
-1201.0
-1604.0
-1411.0
978.0
2181.0
-11.0
-1949.0
-3080.0
-5741.0
-8544.0
-8725.0
-5733.0
-944.0
2586.0
2234.0
-612.0
-2151.0
-1395.0
-665.0
-1052.0
-857.0
691.0
1773.0
376.0
-3353.0
-5827.0
-4321.0
-2387.0
-3661.0
-5648.0
-5364.0
-3517.0
-2048.0
-1911.0
-3247.0
-5640.0
-6670.0
-4197.0
51.0
2747.0
1481.0
-3095.0
-6949.0
-7763.0
-5759.0
-3267.0
-3953.0
-5254.0
-3163.0
-1285.0
-1759.0
-2435.0
-2934.0
-2565.0
-1777.0
-1987.0
-2349.0
-3291.0
-4689.0
-4768.0
-4220.0
-3781.0
-4898.0
-8212.0
-9216.0
-7836.0
-7887.0
-6862.0
-4708.0
-5323.0
-6263.0
-5347.0
-5201.0
-6063.0
-5995.0
-4438.0
-2166.0
-301.0
109.0
-1229.0
-1583.0
1094.0
2616.0
114.0
-1737.0
289.0
3555.0
5755.0
5946.0
3500.0
780.0
342.0
661.0
-129.0
-717.0
613.0
2055.0
402.0
-2299.0
-2546.0
-2715.0
-3842.0
-3151.0
-2600.0
-3888.0
-3122.0
-321.0
432.0
-123.0
144.0
-254.0
-936.0
555.0
1912.0
440.0
-1720.0
-3755.0
-4899.0
-2305.0
197.0
-2158.0
-5019.0
-5133.0
-4762.0
-5290.0
-7323.0
-8284.0
-5193.0
-2388.0
-3130.0
-3766.0
-1978.0
595.0
588.0
-1824.0
-1142.0
2004.0
2058.0
696.0
440.0
-145.0
95.0
2404.0
5800.0
8792.0
8707.0
5520.0
2320.0
672.0
1200.0
3107.0
3461.0
1503.0
-347.0
-89.0
1395.0
2136.0
2525.0
3583.0
4187.0
2384.0
-2092.0
-5836.0
-5138.0
-1424.0
1813.0
3559.0
3987.0
4175.0
5218.0
4743.0
729.0
-2909.0
-2805.0
-866.0
874.0
262.0
-2795.0
-3020.0
-1153.0
-2927.0
-5538.0
-6325.0
-7618.0
-7745.0
-6814.0
-6932.0
-5414.0
-2177.0
162.0
1692.0
1763.0
160.0
-1817.0
-3383.0
-3742.0
-3626.0
-3500.0
-3166.0
-4685.0
-6835.0
-5844.0
-3229.0
-2150.0
-3485.0
-6277.0
-8048.0
-8292.0
-7298.0
-6059.0
-8079.0
-11522.0
-10907.0
-7778.0
-6149.0
-6341.0
-6403.0
-3815.0
210.0
2114.0
1252.0
-948.0
-2103.0
-1743.0
-2158.0
-2324.0
-241.0
1927.0
1945.0
-713.0
-4487.0
-5346.0
-3189.0
-2062.0
-2476.0
-2151.0
-944.0
28.0
232.0
-325.0
-542.0
74.0
-828.0
-3265.0
-2794.0
583.0
2050.0
1088.0
130.0
-1397.0
-4473.0
-6264.0
-4633.0
-3440.0
-5090.0
-5938.0
-5330.0
-5342.0
-4546.0
-3018.0
-2615.0
-2252.0
-2210.0
-4702.0
-7853.0
-8111.0
-6405.0
-4950.0
-2953.0
-954.0
-834.0
-1302.0
-1807.0
-2701.0
-2151.0
-1606.0
-2984.0
-3291.0
-2403.0
-2371.0
-1261.0
647.0
309.0
-1084.0
-1112.0
-1365.0
-3252.0
-3795.0
-1464.0
484.0
646.0
578.0
429.0
-387.0
-1563.0
-2108.0
-1988.0
-2038.0
-1895.0
-2274.0
-4117.0
-5335.0
-5071.0
-4099.0
-2941.0
-3918.0
-5833.0
-4619.0
-2094.0
-680.0
1122.0
2959.0
3642.0
3765.0
3825.0
3732.0
3553.0
3225.0
1016.0
-2990.0
-4933.0
-4570.0
-4308.0
-2989.0
-4.0
3573.0
6583.0
6524.0
3683.0
540.0
-2752.0
-5061.0
-4247.0
-1479.0
6.0
-1146.0
-3407.0
-5828.0
-7927.0
-7732.0
-6311.0
-5701.0
-4243.0
-3039.0
-4720.0
-6590.0
-6609.0
-6026.0
-4781.0
-3144.0
-2304.0
-2532.0
-4032.0
-5799.0
-6528.0
-7894.0
-10326.0
-11135.0
-11053.0
-11389.0
-10037.0
-9201.0
-10986.0
-10004.0
-6330.0
-5474.0
-5179.0
-3938.0
-5009.0
-6408.0
-5864.0
-4270.0
-1055.0
1313.0
-744.0
-4703.0
-7502.0
-9949.0
-12213.0
-12527.0
-11161.0
-11139.0
-12459.0
-12130.0
-10621.0
-9587.0
-9059.0
-10001.0
-11461.0
-11111.0
-9772.0
-7995.0
-6142.0
-7056.0
-9894.0
-10458.0
-9468.0
-10233.0
-11856.0
-12177.0
-11871.0
-10149.0
-6209.0
-5061.0
-7141.0
-5143.0
-713.0
-252.0
-1437.0
-1735.0
-1888.0
-1593.0
-1298.0
-72.0
1148.0
-1594.0
-5016.0
-4740.0
-4266.0
-4952.0
-4638.0
-4334.0
-4906.0
-4694.0
-2806.0
-1730.0
-3527.0
-5387.0
-5830.0
-6947.0
-7204.0
-4682.0
-3099.0
-4378.0
-4814.0
-3840.0
-3798.0
-3075.0
-1927.0
-2580.0
-2301.0
-1119.0
-859.0
1534.0
3713.0
2557.0
2285.0
2288.0
1693.0
3602.0
4060.0
2091.0
2325.0
2643.0
2285.0
3231.0
3689.0
3898.0
3473.0
1063.0
-856.0
-1479.0
434.0
5870.0
8495.0
5850.0
3166.0
1571.0
-144.0
-1291.0
-1556.0
-1455.0
-2225.0
-3259.0
-3649.0
-4873.0
-5169.0
-2602.0
-1222.0
-1919.0
-1204.0
-935.0
-3048.0
-3900.0
-2444.0
-736.0
1310.0
2369.0
1378.0
1676.0
2986.0
1645.0
-495.0
-1913.0
-5005.0
-8069.0
-7504.0
-4587.0
-3073.0
-4129.0
-5753.0
-7025.0
-8484.0
-9004.0
-8355.0
-7256.0
-4604.0
-999.0
1194.0
1464.0
221.0
-788.0
591.0
3279.0
5356.0
6095.0
3970.0
-963.0
-5036.0
-5263.0
-3295.0
-2486.0
-2493.0
-1809.0
-2040.0
-3217.0
-2707.0
-1594.0
-2164.0
-2579.0
-1943.0
-2700.0
-3791.0
-1460.0
1669.0
380.0
-2703.0
-3211.0
-2616.0
-1979.0
-1009.0
-1235.0
-2359.0
-3517.0
-5315.0
-6751.0
-7232.0
-7398.0
-6818.0
-6249.0
-6901.0
-7740.0
-7024.0
-4540.0
-3192.0
-4645.0
-5617.0
-5207.0
-5645.0
-5620.0
-4197.0
-3197.0
-2596.0
-1918.0
-2129.0
-3127.0
-3540.0
-3719.0
-4742.0
-3701.0
1323.0
5415.0
5441.0
3370.0
493.0
-1327.0
-1516.0
-2549.0
-3361.0
-1937.0
-534.0
-696.0
-1634.0
-2033.0
-1265.0
-1688.0
-4074.0
-5190.0
-4512.0
-3961.0
-3962.0
-5373.0
-7342.0
-6063.0
-1929.0
194.0
-588.0
-1088.0
-713.0
-1084.0
-1315.0
-150.0
799.0
1172.0
2280.0
2657.0
1630.0
1014.0
456.0
479.0
2254.0
2643.0
1671.0
2472.0
1927.0
-122.0
1796.0
4585.0
3457.0
2094.0
1851.0
856.0
937.0
1858.0
797.0
-1305.0
-2669.0
-4067.0
-5473.0
-4882.0
-2138.0
-502.0
-1556.0
-2552.0
-2022.0
-1179.0
-291.0
-735.0
-3172.0
-3141.0
214.0
2313.0
4938.0
10000.0
10968.0
6604.0
3650.0
4187.0
5561.0
4832.0
2084.0
1716.0
3498.0
2805.0
196.0
-2455.0
-4810.0
-4785.0
-3297.0
-3749.0
-6131.0
-8815.0
-10529.0
-10590.0
-8982.0
-5937.0
-3592.0
-2496.0
125.0
3538.0
4898.0
3849.0
759.0
-1564.0
-620.0
630.0
-180.0
-1173.0
-385.0
1009.0
-18.0
-1905.0
-1175.0
142.0
-201.0
-1781.0
-3476.0
-2540.0
-70.0
186.0
-1008.0
-3124.0
-6249.0
-7917.0
-8040.0
-7568.0
-6655.0
-6997.0
-8228.0
-7685.0
-4709.0
-1879.0
-2051.0
-3389.0
-3140.0
-1957.0
-608.0
-910.0
-3580.0
-5931.0
-7554.0
-7366.0
-4073.0
-1832.0
-1001.0
1002.0
1841.0
2346.0
4209.0
4808.0
4365.0
3089.0
390.0
-1426.0
-3200.0
-6385.0
-8659.0
-8581.0
-5959.0
-3029.0
-2703.0
-3258.0
-3128.0
-2262.0
-209.0
653.0
-260.0
-812.0
-1387.0
-1802.0
-2975.0
-6258.0
-6495.0
-3085.0
-3653.0
-7433.0
-9154.0
-9684.0
-9161.0
-7294.0
-5652.0
-2940.0
-79.0
-1250.0
-5553.0
-8422.0
-6980.0
-3215.0
-2794.0
-5715.0
-6919.0
-5170.0
-2933.0
-3532.0
-6189.0
-6883.0
-8032.0
-10883.0
-9860.0
-6697.0
-5631.0
-3702.0
-1638.0
-2210.0
-1878.0
1466.0
3949.0
2647.0
1404.0
3888.0
6151.0
5558.0
3990.0
2019.0
1550.0
3064.0
2847.0
-284.0
-4919.0
-7761.0
-5935.0
-3306.0
-2635.0
-921.0
1630.0
2281.0
391.0
-1904.0
-1585.0
-1419.0
-4479.0
-6296.0
-5180.0
-4364.0
-3131.0
-1399.0
-1567.0
-1949.0
-1887.0
-4145.0
-6253.0
-5290.0
-4544.0
-3979.0
-1261.0
334.0
-310.0
-677.0
-417.0
1285.0
3030.0
1561.0
-758.0
-1489.0
-2334.0
-3922.0
-5574.0
-5768.0
-4860.0
-6381.0
-8635.0
-6822.0
-2525.0
630.0
1048.0
-1812.0
-4782.0
-5563.0
-7128.0
-9287.0
-8282.0
-6120.0
-5957.0
-5786.0
-4418.0
-2997.0
-3097.0
-6069.0
-8522.0
-7319.0
-5144.0
-2774.0
-633.0
-1852.0
-3649.0
-2772.0
-2612.0
-3986.0
-4301.0
-3204.0
-1980.0
-2441.0
-3476.0
-2512.0
-1300.0
-1720.0
-2634.0
-3710.0
-4648.0
-3675.0
-418.0
1923.0
948.0
-703.0
-2013.0
-5067.0
-6787.0
-4749.0
-3616.0
-5079.0
-5951.0
-5459.0
-4863.0
-5266.0
-6026.0
-5397.0
-4507.0
-4792.0
-5217.0
-5739.0
-6590.0
-6484.0
-5183.0
-3906.0
-3585.0
-3778.0
-3065.0
-901.0
1518.0
2330.0
1617.0
648.0
-467.0
-406.0
661.0
-555.0
-2080.0
-2030.0
-4326.0
-6422.0
-5125.0
-5237.0
-5667.0
-3426.0
-2445.0
-2429.0
-1917.0
-3386.0
-5343.0
-6138.0
-6964.0
-7536.0
-7765.0
-7615.0
-6671.0
-4987.0
-2761.0
-1624.0
-1498.0
-748.0
30.0
1752.0
4665.0
5979.0
5605.0
2941.0
-2082.0
-4558.0
-4048.0
-3041.0
-679.0
-163.0
-3594.0
-5735.0
-4747.0
-2773.0
-49.0
1492.0
-339.0
-2787.0
-2872.0
-2510.0
-3077.0
-2521.0
-500.0
1455.0
1987.0
253.0
-2167.0
-4039.0
-4745.0
-1775.0
2334.0
1798.0
-1487.0
-3275.0
-3861.0
-3874.0
-3801.0
-4693.0
-5441.0
-4145.0
-1566.0
547.0
1813.0
1196.0
-938.0
-1507.0
-1548.0
-3617.0
-5168.0
-4420.0
-2508.0
-1229.0
-3099.0
-6344.0
-7612.0
-7135.0
-4109.0
-509.0
-1001.0
-2083.0
-964.0
-2131.0
-3945.0
-2929.0
-2677.0
-3744.0
-4279.0
-5908.0
-6605.0
-3701.0
-502.0
678.0
-182.0
-3430.0
-6991.0
-9413.0
-10282.0
-8049.0
-5163.0
-3891.0
-1424.0
1478.0
2648.0
3929.0
4053.0
1767.0
742.0
1159.0
21.0
-1820.0
-2045.0
-580.0
1004.0
1536.0
871.0
-794.0
-2468.0
-3409.0
-3957.0
-4584.0
-6388.0
-8393.0
-7064.0
-3966.0
-4000.0
-6121.0
-6773.0
-6002.0
-4844.0
-3724.0
-3101.0
-2881.0
-2763.0
-2472.0
-1609.0
-399.0
101.0
-363.0
-579.0
-970.0
-3710.0
-7472.0
-8728.0
-7404.0
-5168.0
-2724.0
-1140.0
-1608.0
-3307.0
-3538.0
-2446.0
-2533.0
-1950.0
214.0
-24.0
-1144.0
77.0
483.0
377.0
2671.0
4941.0
6246.0
7454.0
6222.0
2257.0
-777.0
-838.0
-575.0
-2504.0
-3765.0
-1893.0
645.0
1290.0
319.0
-184.0
286.0
347.0
-389.0
-2734.0
-5355.0
-4952.0
-4450.0
-5794.0
-4720.0
-2717.0
-2605.0
-922.0
1918.0
2449.0
2291.0
3615.0
4582.0
3175.0
1295.0
771.0
19.0
-1055.0
-679.0
1235.0
3281.0
3893.0
3341.0
2158.0
1162.0
3276.0
6513.0
6443.0
5284.0
4643.0
3741.0
3613.0
2687.0
1438.0
2668.0
3700.0
2922.0
1470.0
-1063.0
-2509.0
-1364.0
433.0
1512.0
1195.0
449.0
-542.0
-3112.0
-4958.0
-4875.0
-4921.0
-5729.0
-7938.0
-9814.0
-8829.0
-6732.0
-4111.0
-2529.0
-5049.0
-7469.0
-6923.0
-6463.0
-5539.0
-4078.0
-3660.0
-2433.0
-732.0
-267.0
844.0
3582.0
5492.0
4162.0
555.0
-2254.0
-2209.0
704.0
3231.0
2540.0
456.0
-806.0
-968.0
-847.0
-1066.0
704.0
4747.0
7471.0
7453.0
3942.0
-1445.0
-3316.0
-2244.0
-1474.0
607.0
3527.0
4742.0
4222.0
2565.0
1499.0
1681.0
1485.0
1920.0
4197.0
5761.0
4622.0
1917.0
-162.0
-267.0
1111.0
2254.0
2644.0
3796.0
6194.0
7994.0
7769.0
5960.0
4246.0
3921.0
4383.0
3819.0
1600.0
192.0
1453.0
2330.0
810.0
-117.0
882.0
1551.0
807.0
193.0
969.0
1565.0
631.0
-409.0
-729.0
-834.0
-595.0
-84.0
79.0
-3.0
498.0
1332.0
1130.0
-368.0
-2384.0
-3909.0
-4582.0
-5391.0
-6396.0
-6931.0
-6589.0
-4145.0
-1370.0
-1328.0
-2189.0
-2147.0
-738.0
2979.0
4709.0
1612.0
-1430.0
-2255.0
-2043.0
-938.0
-804.0
-2103.0
-3972.0
-6063.0
-4843.0
351.0
4647.0
6442.0
5635.0
2018.0
-263.0
103.0
97.0
1182.0
3864.0
3544.0
-111.0
-4020.0
-6531.0
-4879.0
718.0
5636.0
7936.0
7720.0
5823.0
4233.0
1808.0
-1915.0
-3736.0
-3928.0
-4818.0
-6216.0
-7470.0
-7331.0
-5120.0
-1617.0
2060.0
2707.0
46.0
-649.0
1093.0
1765.0
2034.0
1620.0
-1003.0
-2575.0
-1859.0
-2696.0
-4488.0
-3748.0
-2236.0
-2014.0
-1222.0
763.0
2633.0
3550.0
3088.0
1894.0
895.0
26.0
-885.0
-1371.0
-512.0
1395.0
2589.0
2382.0
1588.0
1065.0
393.0
-1306.0
-2635.0
-2793.0
-3838.0
-5233.0
-4014.0
-677.0
1687.0
1997.0
1639.0
861.0
-615.0
-1119.0
-1172.0
-2604.0
-3501.0
-2446.0
-696.0
516.0
229.0
-170.0
648.0
494.0
-1145.0
-2085.0
-1165.0
1604.0
3886.0
2820.0
25.0
-412.0
1050.0
514.0
-654.0
699.0
1792.0
1664.0
2259.0
1215.0
-2025.0
-5049.0
-7304.0
-7263.0
-5398.0
-4704.0
-5056.0
-6089.0
-7228.0
-7000.0
-6926.0
-6737.0
-4648.0
-3069.0
-3034.0
-3653.0
-5697.0
-7429.0
-6891.0
-5206.0
-3287.0
-2189.0
-2306.0
-1944.0
-765.0
251.0
577.0
-247.0
-1759.0
-2836.0
-2441.0
-717.0
-156.0
-1943.0
-4732.0
-7629.0
-9036.0
-7604.0
-4256.0
-665.0
-403.0
-4231.0
-6213.0
-5037.0
-4341.0
-3025.0
-1444.0
-1812.0
-1863.0
-1540.0
-2228.0
-1871.0
-569.0
141.0
-199.0
-2291.0
-4613.0
-5332.0
-4093.0
-926.0
1607.0
1860.0
951.0
-1185.0
-3085.0
-2731.0
-1902.0
-1442.0
18.0
1682.0
1927.0
2007.0
3318.0
3581.0
2905.0
4326.0
5790.0
5960.0
5917.0
3055.0
-51.0
776.0
587.0
-2022.0
-3074.0
-3274.0
-3468.0
-3259.0
-2236.0
-701.0
-2114.0
-4987.0
-4886.0
-4016.0
-3420.0
-1819.0
-709.0
9.0
-134.0
-1278.0
-123.0
2380.0
2901.0
1721.0
-19.0
-535.0
975.0
3646.0
6839.0
8177.0
7645.0
8297.0
9031.0
9203.0
11642.0
14962.0
14895.0
11592.0
9684.0
10773.0
11253.0
10888.0
12717.0
16295.0
19426.0
19808.0
17353.0
16270.0
18141.0
19695.0
18880.0
17521.0
17848.0
17723.0
16729.0
19448.0
23485.0
22622.0
19107.0
16623.0
15240.0
14717.0
13643.0
12730.0
13829.0
14019.0
11048.0
7176.0
3552.0
-471.0
-3276.0
-2340.0
56.0
-557.0
-2592.0
-2395.0
-1579.0
-2423.0
-4171.0
-6071.0
-7162.0
-5639.0
-2574.0
-1093.0
-1139.0
-1215.0
-1578.0
-2357.0
-3504.0
-4340.0
-4238.0
-5449.0
-7331.0
-6268.0
-4625.0
-4316.0
-2711.0
-1036.0
182.0
2466.0
2486.0
-345.0
-2362.0
-3162.0
-2594.0
-1784.0
-3218.0
-4001.0
-2492.0
-2239.0
-3369.0
-3589.0
-2678.0
-2285.0
-4266.0
-5602.0
-2859.0
834.0
3449.0
5923.0
6726.0
5958.0
5333.0
4573.0
3618.0
2464.0
1606.0
1505.0
622.0
162.0
1076.0
119.0
-1212.0
-462.0
-2.0
1422.0
3583.0
2233.0
-238.0
-793.0
-145.0
1571.0
1724.0
255.0
34.0
-608.0
-1004.0
448.0
1018.0
2034.0
4305.0
4287.0
3116.0
2796.0
2880.0
3347.0
2073.0
-1439.0
-4237.0
-5133.0
-4754.0
-3733.0
-1670.0
803.0
1710.0
2327.0
2970.0
2062.0
1390.0
510.0
-1514.0
-2571.0
-5092.0
-9666.0
-10737.0
-6786.0
-756.0
1773.0
-1525.0
-3887.0
-3167.0
-3777.0
-5281.0
-7114.0
-9250.0
-8774.0
-5609.0
-2568.0
-1932.0
-2953.0
-3630.0
-5075.0
-6117.0
-5703.0
-8079.0
-11180.0
-9885.0
-7303.0
-5920.0
-5377.0
-5753.0
-4572.0
-2417.0
-1975.0
-1295.0
149.0
62.0
-1194.0
-2622.0
-4030.0
-4510.0
-4358.0
-5809.0
-8350.0
-7868.0
-3719.0
-251.0
-184.0
-1508.0
-1953.0
-2867.0
-4099.0
-3065.0
-1795.0
-1873.0
-744.0
42.0
-1180.0
-1272.0
235.0
1195.0
683.0
-716.0
-584.0
1147.0
2428.0
2853.0
1216.0
-2315.0
-5063.0
-7264.0
-8225.0
-5196.0
-609.0
3108.0
6869.0
7834.0
5163.0
3883.0
4417.0
4659.0
5929.0
7359.0
8033.0
9149.0
9005.0
7999.0
8886.0
9007.0
5928.0
1672.0
-2618.0
-5693.0
-5367.0
-2877.0
-1761.0
-1932.0
-566.0
1129.0
120.0
-2160.0
-2325.0
154.0
1361.0
-667.0
-360.0
3290.0
3793.0
1907.0
1670.0
1712.0
2255.0
4797.0
7783.0
9995.0
11764.0
13341.0
14106.0
13867.0
13896.0
15423.0
19321.0
24801.0
29590.0
33254.0
35235.0
34696.0
33745.0
33767.0
33916.0
33694.0
32932.0
32845.0
34276.0
35482.0
36073.0
37486.0
39052.0
39436.0
39925.0
40751.0
38870.0
35161.0
33715.0
33884.0
34138.0
34629.0
33449.0
29649.0
24725.0
20403.0
17162.0
13993.0
11573.0
9412.0
5771.0
4802.0
8174.0
10065.0
8962.0
6714.0
3870.0
2194.0
1733.0
1481.0
1216.0
103.0
-1110.0
-1558.0
-1533.0
-1945.0
-4887.0
-8081.0
-7412.0
-4314.0
-410.0
2233.0
92.0
-3696.0
-4882.0
-4306.0
-2813.0
-2300.0
-3775.0
-3364.0
92.0
2382.0
1482.0
-583.0
-1695.0
-1348.0
-819.0
-1543.0
-1852.0
-675.0
-627.0
-1515.0
-1728.0
-3139.0
-4966.0
-4324.0
-1931.0
1151.0
4178.0
4430.0
1489.0
582.0
4570.0
7634.0
6743.0
5731.0
4287.0
1090.0
-2038.0
-4366.0
-3901.0
-1636.0
-2103.0
-3399.0
-3321.0
-4296.0
-5796.0
-5779.0
-4594.0
-5425.0
-8942.0
-9036.0
-5601.0
-4967.0
-6078.0
-7077.0
-9099.0
-9391.0
-6848.0
-4393.0
-3775.0
-4026.0
-3968.0
-4995.0
-5703.0
-3228.0
-524.0
661.0
167.0
-3410.0
-4826.0
-2139.0
-2077.0
-3756.0
-3348.0
-2978.0
-2511.0
-1625.0
-1661.0
-453.0
2756.0
4904.0
4474.0
2731.0
1287.0
354.0
-448.0
-1032.0
-810.0
745.0
2352.0
1974.0
-854.0
-4550.0
-5870.0
-4186.0
-2074.0
-542.0
-1064.0
-4593.0
-7147.0
-7346.0
-8137.0
-8294.0
-6485.0
-5725.0
-6889.0
-7729.0
-6425.0
-2743.0
1197.0
3374.0
3112.0
263.0
-2060.0
-1013.0
359.0
197.0
694.0
1556.0
1710.0
904.0
-2111.0
-5980.0
-8324.0
-8948.0
-7240.0
-4177.0
-2174.0
-615.0
1205.0
1985.0
1029.0
-381.0
335.0
1399.0
-1266.0
-3977.0
-3099.0
-3535.0
-5679.0
-4435.0
-2264.0
-2510.0
-2068.0
-691.0
-387.0
55.0
-477.0
-2843.0
-3007.0
-1171.0
-1845.0
-4422.0
-5661.0
-4901.0
-4108.0
-5356.0
-6578.0
-5471.0
-4587.0
-5448.0
-5767.0
-4048.0
-1092.0
829.0
352.0
-1549.0
-3989.0
-5742.0
-4570.0
-1469.0
189.0
171.0
219.0
848.0
1693.0
2032.0
2178.0
3345.0
5610.0
8873.0
11383.0
9693.0
5947.0
4941.0
5380.0
4473.0
2735.0
2130.0
2969.0
676.0
-5669.0
-8671.0
-6809.0
-4932.0
-3282.0
-1677.0
-1724.0
-3479.0
-6927.0
-9490.0
-7674.0
-3661.0
-1462.0
-1578.0
-2228.0
-2106.0
-2568.0
-3987.0
-3223.0
0.0
2229.0
2368.0
1572.0
1591.0
4197.0
7179.0
6480.0
3689.0
2797.0
2986.0
2084.0
1347.0
1710.0
579.0
-3197.0
-6495.0
-7895.0
-8729.0
-8624.0
-7769.0
-7522.0
-7336.0
-6985.0
-6532.0
-5081.0
-3409.0
-2335.0
-1706.0
-2365.0
-3438.0
-2783.0
-1051.0
-7.0
0.0
-407.0
-627.0
-644.0
-1248.0
-3943.0
-7373.0
-7360.0
-4816.0
-4024.0
-3874.0
-1898.0
-595.0
-2647.0
-5645.0
-6251.0
-6238.0
-7688.0
-8181.0
-6899.0
-4931.0
-1615.0
763.0
-606.0
-2698.0
-2516.0
-736.0
1292.0
1042.0
-2749.0
-7583.0
-10696.0
-10277.0
-6257.0
-1509.0
1789.0
2560.0
504.0
-177.0
3169.0
5949.0
5340.0
2737.0
-1336.0
-4141.0
-2948.0
-584.0
255.0
94.0
-796.0
-1936.0
-1955.0
110.0
2972.0
3011.0
-363.0
-2888.0
-2083.0
-758.0
-1320.0
-1073.0
938.0
743.0
-698.0
-174.0
-666.0
-1923.0
-135.0
1718.0
752.0
-1388.0
-3397.0
-3233.0
-1308.0
-286.0
764.0
1578.0
1054.0
1589.0
3029.0
4263.0
5621.0
4136.0
458.0
-106.0
1153.0
4.0
-2830.0
-4802.0
-5108.0
-4935.0
-4770.0
-3511.0
-1180.0
1375.0
2766.0
1668.0
-175.0
-351.0
548.0
1195.0
2296.0
4690.0
6229.0
5251.0
3606.0
2432.0
2328.0
4047.0
5264.0
4916.0
4423.0
2655.0
-309.0
-2000.0
-2695.0
-3538.0
-4170.0
-3807.0
-2256.0
-1509.0
-3042.0
-4926.0
-5626.0
-6065.0
-6621.0
-6923.0
-7377.0
-7418.0
-6455.0
-6128.0
-5892.0
-3063.0
1491.0
5394.0
6923.0
5701.0
4356.0
3065.0
1487.0
3433.0
6603.0
5945.0
5075.0
5028.0
2272.0
-78.0
115.0
-6.0
265.0
2136.0
3302.0
3122.0
2765.0
1946.0
557.0
-1075.0
-3261.0
-4892.0
-5318.0
-5007.0
-2441.0
262.0
-480.0
71.0
3940.0
6030.0
6869.0
6621.0
3140.0
1222.0
2425.0
3212.0
4641.0
5938.0
5280.0
4886.0
4265.0
3457.0
4397.0
3550.0
47.0
-1582.0
-2340.0
-3613.0
-2540.0
-1426.0
-3496.0
-4900.0
-3339.0
-1884.0
-2187.0
-3224.0
-3296.0
-2156.0
-2166.0
-4050.0
-5351.0
-4839.0
-4072.0
-4514.0
-4735.0
-2819.0
-349.0
284.0
-979.0
-3323.0
-5269.0
-4606.0
-1644.0
132.0
470.0
2035.0
2084.0
-1205.0
-2711.0
-1695.0
173.0
4789.0
7724.0
5101.0
3003.0
3898.0
4707.0
4457.0
2427.0
590.0
1414.0
2652.0
3890.0
5852.0
5638.0
4508.0
7617.0
13273.0
16636.0
19400.0
24299.0
28805.0
31228.0
32735.0
32976.0
31117.0
28902.0
30035.0
34055.0
35749.0
34860.0
33020.0
27466.0
21147.0
19625.0
19550.0
17927.0
16526.0
14264.0
10622.0
8560.0
8621.0
8656.0
8584.0
8524.0
6888.0
6345.0
9997.0
13450.0
14506.0
15959.0
16718.0
17437.0
21775.0
27270.0
29898.0
30940.0
33007.0
34746.0
33840.0
33449.0
35558.0
35658.0
32968.0
31143.0
30576.0
30559.0
31819.0
34345.0
34409.0
28792.0
22106.0
18194.0
14635.0
12178.0
11942.0
11366.0
9512.0
5051.0
-264.0
-280.0
1867.0
-605.0
-3863.0
-4093.0
-3340.0
-1407.0
537.0
-1225.0
-4671.0
-6035.0
-7012.0
-8481.0
-7315.0
-3698.0
-1701.0
-2349.0
-3442.0
-4551.0
-6616.0
-8553.0
-8532.0
-6541.0
-3720.0
-695.0
2599.0
4388.0
2397.0
-221.0
474.0
2196.0
2885.0
3470.0
2955.0
880.0
-941.0
-1423.0
-243.0
1923.0
2537.0
-205.0
-4056.0
-5760.0
-5968.0
-5176.0
-2264.0
593.0
1317.0
-285.0
-4102.0
-6243.0
-5302.0
-5472.0
-6126.0
-4952.0
-3421.0
-1877.0
-1205.0
-1021.0
735.0
691.0
-1419.0
-539.0
722.0
-818.0
-1974.0
-1918.0
-1211.0
-778.0
-2700.0
-4166.0
-2298.0
557.0
2269.0
1533.0
-689.0
-622.0
777.0
857.0
1280.0
1678.0
401.0
238.0
2385.0
3635.0
3327.0
4049.0
5711.0
5239.0
2459.0
1175.0
2672.0
3986.0
3824.0
3589.0
3583.0
4416.0
7495.0
10599.0
10574.0
8459.0
5974.0
3874.0
2897.0
1704.0
449.0
1399.0
2642.0
2218.0
1595.0
376.0
-697.0
1014.0
3691.0
4696.0
3973.0
1240.0
-2567.0
-5080.0
-4899.0
-3447.0
-4216.0
-6525.0
-6972.0
-6031.0
-4003.0
-786.0
-329.0
-3505.0
-5187.0
-2898.0
396.0
1237.0
-576.0
-3029.0
-3657.0
-1549.0
-313.0
-1856.0
-1694.0
1159.0
3367.0
5041.0
5938.0
5518.0
6174.0
6972.0
5169.0
2425.0
1258.0
2308.0
4934.0
7575.0
9057.0
9286.0
10703.0
14521.0
16362.0
15774.0
18426.0
23156.0
24477.0
22956.0
22471.0
25112.0
28602.0
29281.0
28712.0
29337.0
29661.0
28201.0
25131.0
22642.0
22580.0
23177.0
23058.0
21622.0
18364.0
16466.0
16964.0
16681.0
15636.0
15035.0
15395.0
17016.0
17168.0
16172.0
17441.0
19072.0
19531.0
20952.0
23053.0
24453.0
24660.0
24555.0
25365.0
25506.0
25430.0
27282.0
28319.0
27712.0
28664.0
30634.0
32786.0
35735.0
36880.0
34515.0
30557.0
27253.0
26745.0
28825.0
29581.0
27843.0
26330.0
25326.0
24235.0
24553.0
26523.0
29576.0
32763.0
34211.0
35075.0
36760.0
37585.0
37941.0
38804.0
39169.0
39729.0
40892.0
41644.0
42316.0
42963.0
41907.0
37698.0
33125.0
32425.0
32817.0
30497.0
27998.0
27202.0
28808.0
33509.0
36558.0
34503.0
31884.0
31557.0
29551.0
24629.0
21446.0
20102.0
16875.0
13711.0
11981.0
8819.0
4857.0
2649.0
3213.0
5255.0
5558.0
5681.0
8179.0
10007.0
10019.0
8882.0
5569.0
2043.0
134.0
182.0
2987.0
4613.0
2559.0
2164.0
4456.0
4474.0
2908.0
3106.0
4100.0
4639.0
4465.0
2377.0
-274.0
-1607.0
-3270.0
-4218.0
-1927.0
-405.0
-2388.0
-3446.0
-1789.0
70.0
2077.0
4438.0
5114.0
4635.0
5182.0
5397.0
4235.0
3722.0
4651.0
6829.0
9156.0
8895.0
6590.0
4984.0
4036.0
2745.0
804.0
-1312.0
-2438.0
-2109.0
-498.0
972.0
1144.0
1456.0
2321.0
2739.0
2800.0
2398.0
2679.0
4503.0
4921.0
1539.0
-4598.0
-8904.0
-6688.0
-1325.0
2348.0
6238.0
9010.0
6830.0
2888.0
579.0
410.0
3787.0
7363.0
6386.0
5113.0
7625.0
9044.0
6947.0
4256.0
1321.0
-853.0
-53.0
2732.0
6078.0
7582.0
5809.0
4464.0
3997.0
2168.0
1497.0
1492.0
45.0
265.0
2074.0
3431.0
6048.0
8499.0
7716.0
4884.0
2616.0
2007.0
1619.0
1781.0
5992.0
11453.0
12171.0
10591.0
10737.0
10942.0
10813.0
11506.0
10663.0
7697.0
6651.0
7638.0
6605.0
4198.0
3348.0
3493.0
3521.0
3386.0
3506.0
4690.0
6187.0
7100.0
7973.0
8103.0
6726.0
4953.0
2873.0
222.0
-874.0
683.0
2533.0
2870.0
2140.0
907.0
192.0
1208.0
3391.0
5275.0
5933.0
5500.0
4473.0
2379.0
302.0
136.0
107.0
59.0
2883.0
5798.0
5649.0
5640.0
6067.0
3946.0
639.0
-1389.0
-1391.0
581.0
2670.0
3739.0
4355.0
4304.0
4363.0
6224.0
8321.0
7729.0
4593.0
1018.0
-871.0
-357.0
358.0
-175.0
-435.0
-180.0
-305.0
-591.0
-808.0
736.0
4174.0
4676.0
1533.0
-241.0
457.0
2671.0
5985.0
7832.0
8075.0
8228.0
6569.0
3510.0
2101.0
2767.0
5147.0
7804.0
7610.0
4223.0
117.0
-903.0
2960.0
6427.0
5638.0
5011.0
6513.0
6698.0
4304.0
968.0
-922.0
-1316.0
-2154.0
-2712.0
-1911.0
261.0
3483.0
4167.0
1971.0
1657.0
1888.0
-497.0
-2373.0
-1895.0
-1108.0
-1222.0
-1308.0
-363.0
1.0
-1255.0
-3145.0
-4670.0
-3596.0
-920.0
-405.0
-205.0
1024.0
637.0
-199.0
270.0
1626.0
4078.0
6346.0
6449.0
3614.0
-176.0
-1248.0
-802.0
-223.0
2495.0
4487.0
4049.0
4862.0
5818.0
5043.0
4534.0
4109.0
3752.0
4366.0
4312.0
3016.0
2828.0
5100.0
6817.0
4903.0
2325.0
2056.0
2290.0
2330.0
3046.0
3361.0
1866.0
-905.0
-2838.0
-2602.0
-1005.0
94.0
206.0
812.0
1668.0
1204.0
160.0
-451.0
468.0
3812.0
7142.0
9097.0
9720.0
6943.0
3733.0
4896.0
5990.0
2698.0
-452.0
-110.0
1206.0
1901.0
2857.0
2775.0
426.0
-891.0
272.0
845.0
975.0
2518.0
3049.0
725.0
-2114.0
-3248.0
-2565.0
-1472.0
-2004.0
-3615.0
-3726.0
-2252.0
-779.0
-221.0
-1361.0
-2986.0
-2832.0
-1888.0
-1864.0
-1912.0
-1322.0
-379.0
1021.0
2395.0
2890.0
3005.0
3308.0
3430.0
3487.0
3365.0
2602.0
2223.0
3262.0
4936.0
4813.0
1477.0
-1243.0
-127.0
1034.0
22.0
-652.0
-1018.0
-2362.0
-3477.0
-2418.0
179.0
1363.0
1507.0
2360.0
2752.0
3708.0
5675.0
5202.0
3725.0
4318.0
4874.0
4877.0
4734.0
3048.0
2437.0
4917.0
6488.0
5567.0
5038.0
5429.0
6466.0
9541.0
12619.0
10962.0
5185.0
980.0
888.0
2690.0
4403.0
5150.0
4378.0
3080.0
1631.0
-141.0
-958.0
-1571.0
-1899.0
415.0
1041.0
-2920.0
-4036.0
-445.0
2161.0
2932.0
2744.0
2409.0
3819.0
6569.0
9410.0
10234.0
8326.0
6981.0
5688.0
2403.0
1128.0
3196.0
3936.0
1262.0
-2336.0
-3706.0
-2715.0
-1403.0
-1054.0
-1893.0
-2452.0
-2191.0
-3018.0
-4173.0
-3325.0
-1535.0
-1332.0
-3252.0
-4622.0
-3088.0
-907.0
-658.0
-1872.0
-3896.0
-5327.0
-4017.0
-1321.0
586.0
3416.0
6759.0
7239.0
6451.0
5527.0
1939.0
-1620.0
-2434.0
-2193.0
-468.0
1324.0
1437.0
2042.0
1617.0
654.0
3587.0
5943.0
4006.0
2675.0
2933.0
3229.0
3174.0
1186.0
-454.0
279.0
617.0
235.0
220.0
-668.0
-2652.0
-4100.0
-3548.0
-2788.0
-4372.0
-5900.0
-5507.0
-5218.0
-5058.0
-4610.0
-4524.0
-3817.0
-3026.0
-3497.0
-4151.0
-4268.0
-3664.0
-2727.0
-3084.0
-4281.0
-5434.0
-6310.0
-4799.0
-1540.0
668.0
2469.0
4593.0
6648.0
7623.0
5621.0
3043.0
2851.0
3414.0
3595.0
1917.0
-1859.0
-3441.0
-2255.0
-663.0
872.0
1176.0
2071.0
5057.0
6989.0
7619.0
6362.0
1523.0
-2692.0
-3966.0
-3460.0
-1414.0
-646.0
-640.0
1642.0
3214.0
2195.0
297.0
-1119.0
-134.0
1763.0
2579.0
4365.0
6420.0
5935.0
3665.0
3083.0
6231.0
9933.0
11603.0
12476.0
11918.0
10624.0
10125.0
7693.0
4285.0
4460.0
7817.0
11818.0
14457.0
14864.0
14773.0
15338.0
16846.0
19543.0
22723.0
26624.0
31252.0
36136.0
42530.0
49962.0
56843.0
64156.0
71677.0
78237.0
85061.0
91551.0
95241.0
97036.0
99173.0
101238.0
101127.0
97474.0
91743.0
87465.0
86238.0
85700.0
81992.0
74543.0
66095.0
57873.0
49931.0
43522.0
39268.0
36820.0
35147.0
33154.0
32255.0
33208.0
33421.0
32055.0
31223.0
32022.0
33527.0
35160.0
38612.0
44556.0
50582.0
55542.0
61213.0
69476.0
80113.0
91050.0
100001.0
105574.0
109440.0
113925.0
117097.0
117493.0
116175.0
113633.0
111575.0
108577.0
101584.0
94338.0
88473.0
82458.0
79949.0
79807.0
77407.0
74396.0
72151.0
72024.0
74621.0
75202.0
73615.0
73625.0
75442.0
79857.0
86387.0
93665.0
102632.0
111334.0
117968.0
123585.0
128286.0
133994.0
141923.0
150073.0
158305.0
165539.0
169445.0
172485.0
177762.0
183753.0
188856.0
194977.0
203182.0
213029.0
226529.0
243193.0
259985.0
279164.0
302806.0
329280.0
358007.0
387944.0
421232.0
462783.0
511604.0
567983.0
637218.0
720796.0
820968.0
944848.0
1099505.0
1293440.0
1536296.0
1834458.0
2190334.0
2605183.0
3085744.0
3643598.0
4281683.0
4980736.0
5690475.0
6332159.0
6826446.0
7135113.0
7281626.0
7328957.0
7330971.0
7298117.0
7197000.0
6972067.0
6581108.0
6031374.0
5381652.0
4706713.0
4065805.0
3497382.0
3021711.0
2638410.0
2334258.0
2099198.0
1925501.0
1802254.0
1721408.0
1678497.0
1671004.0
1699408.0
1764185.0
1869299.0
2022609.0
2228905.0
2494369.0
2826858.0
3229100.0
3703612.0
4254720.0
4880280.0
5555234.0
6217982.0
6787850.0
7196409.0
7414380.0
7473500.0
7443392.0
7377169.0
7281699.0
7115057.0
6816997.0
6355366.0
5744502.0
5044039.0
4333213.0
3668811.0
3081903.0
2589454.0
2187897.0
1861893.0
1598063.0
1385477.0
1216665.0
1083328.0
974320.0
883014.0
806263.0
740128.0
681980.0
631223.0
587547.0
549447.0
514777.0
482757.0
455000.0
433669.0
416083.0
396735.0
375258.0
353405.0
331698.0
312823.0
296784.0
280878.0
267844.0
258559.0
247612.0
235470.0
225529.0
215328.0
205422.0
199119.0
193684.0
186753.0
179204.0
170618.0
162577.0
156942.0
152047.0
147621.0
144470.0
141363.0
138123.0
135781.0
134247.0
132754.0
130858.0
128381.0
124589.0
120245.0
118119.0
117496.0
115862.0
114804.0
114778.0
113389.0
112252.0
112618.0
110987.0
107201.0
104806.0
104811.0
105773.0
104315.0
99505.0
95488.0
92902.0
89144.0
85265.0
82540.0
81783.0
83885.0
85901.0
84557.0
80488.0
77393.0
77453.0
77248.0
76273.0
77996.0
79124.0
77197.0
75516.0
74153.0
73270.0
73210.0
71229.0
68289.0
65938.0
64021.0
64900.0
67177.0
67592.0
68049.0
69783.0
71260.0
71033.0
69313.0
69036.0
69922.0
68220.0
65065.0
64262.0
65156.0
65669.0
67015.0
68062.0
65092.0
61402.0
60005.0
57378.0
55772.0
57783.0
58293.0
56486.0
54793.0
53219.0
52010.0
49897.0
49055.0
52541.0
55198.0
55169.0
55923.0
55902.0
54800.0
54155.0
53023.0
51731.0
50019.0
48734.0
49822.0
50203.0
49343.0
50346.0
51066.0
50857.0
51813.0
51351.0
48730.0
47571.0
48968.0
51691.0
53534.0
52365.0
50229.0
49842.0
49007.0
46429.0
44465.0
42756.0
41080.0
41843.0
43192.0
43044.0
43224.0
42360.0
39816.0
39649.0
41427.0
41665.0
40838.0
39631.0
38154.0
38879.0
42482.0
45825.0
47299.0
47407.0
45489.0
42313.0
40110.0
38600.0
37591.0
38129.0
39523.0
40542.0
39881.0
37883.0
38471.0
41694.0
42638.0
41476.0
42030.0
43393.0
42637.0
40643.0
39182.0
37151.0
34591.0
33475.0
32986.0
31859.0
30798.0
30280.0
31634.0
34654.0
34951.0
31169.0
28032.0
29351.0
33303.0
35007.0
33150.0
30839.0
29933.0
30097.0
30669.0
30584.0
30020.0
30758.0
32629.0
33139.0
31936.0
31266.0
31805.0
32443.0
31724.0
28895.0
26376.0
25389.0
23390.0
22587.0
26642.0
30729.0
30916.0
30137.0
28668.0
25622.0
24440.0
26216.0
27973.0
29279.0
31129.0
31909.0
31137.0
30958.0
30999.0
29429.0
27825.0
28915.0
32647.0
35950.0
36005.0
34881.0
36148.0
38146.0
38115.0
37162.0
35482.0
32094.0
30255.0
32367.0
34456.0
34497.0
35211.0
35728.0
33570.0
30265.0
27603.0
26292.0
26822.0
27580.0
26980.0
25789.0
25688.0
27257.0
29096.0
31350.0
34940.0
36158.0
33874.0
33471.0
34677.0
32997.0
30335.0
29544.0
29561.0
28909.0
26418.0
22944.0
21114.0
21049.0
21305.0
22450.0
25396.0
27056.0
24207.0
20228.0
18445.0
17765.0
18742.0
20336.0
20591.0
23723.0
29714.0
31263.0
27713.0
23336.0
20545.0
21464.0
25353.0
28533.0
29433.0
30005.0
31315.0
30011.0
26370.0
26246.0
29411.0
31820.0
32534.0
30831.0
28986.0
29823.0
30699.0
31219.0
33217.0
33949.0
32636.0
31550.0
29905.0
28053.0
28399.0
29387.0
29242.0
29430.0
28938.0
26861.0
26147.0
25843.0
23488.0
21489.0
20344.0
20035.0
22813.0
25723.0
25820.0
25279.0
24767.0
24509.0
25243.0
26565.0
28437.0
28508.0
26321.0
26110.0
26775.0
25102.0
23897.0
24906.0
26264.0
26803.0
26412.0
25432.0
24034.0
22940.0
22294.0
21343.0
21977.0
24442.0
24939.0
23843.0
24895.0
27858.0
29178.0
27545.0
26553.0
27742.0
27716.0
26515.0
26709.0
28092.0
29866.0
30882.0
30863.0
31188.0
31067.0
29868.0
29593.0
30910.0
32051.0
31638.0
31639.0
33519.0
32815.0
27734.0
24089.0
23719.0
22620.0
20473.0
20447.0
23215.0
26387.0
28115.0
28543.0
28157.0
27309.0
26458.0
26346.0
27474.0
28534.0
28427.0
27729.0
26561.0
26132.0
27750.0
29070.0
28451.0
26769.0
24789.0
24576.0
25485.0
24372.0
23285.0
22779.0
19595.0
17161.0
18592.0
20429.0
22321.0
25328.0
27497.0
28500.0
29273.0
30090.0
30282.0
28886.0
26699.0
24323.0
22803.0
23961.0
25668.0
26340.0
27492.0
27113.0
24063.0
22246.0
23505.0
25882.0
27058.0
26168.0
24576.0
25027.0
28211.0
29889.0
27662.0
25295.0
24444.0
24137.0
24585.0
24831.0
25018.0
25993.0
27568.0
29914.0
30039.0
27364.0
26286.0
24975.0
21807.0
20259.0
19467.0
20606.0
24837.0
25352.0
22518.0
22872.0
24263.0
23150.0
21210.0
21517.0
24776.0
27290.0
27174.0
27216.0
29167.0
31506.0
31391.0
28981.0
27301.0
26575.0
24373.0
20687.0
19519.0
21743.0
22740.0
22076.0
21248.0
20090.0
23148.0
29125.0
29556.0
26532.0
24923.0
22982.0
20978.0
20160.0
21185.0
23190.0
22524.0
20878.0
20480.0
18404.0
16603.0
18226.0
20935.0
23280.0
25365.0
26721.0
26080.0
23588.0
23664.0
27361.0
30648.0
31757.0
29556.0
25753.0
25237.0
26157.0
25841.0
27350.0
28986.0
27625.0
26838.0
27601.0
27756.0
29319.0
32509.0
34699.0
35582.0
33845.0
30313.0
29739.0
29942.0
26294.0
22672.0
23037.0
25354.0
26613.0
25887.0
24449.0
22612.0
19969.0
18345.0
19356.0
22959.0
26962.0
28452.0
28488.0
28729.0
27965.0
25653.0
23053.0
22967.0
25399.0
26886.0
28154.0
29777.0
29137.0
27933.0
27051.0
25187.0
25100.0
26897.0
27495.0
26225.0
22854.0
19483.0
18510.0
17830.0
16434.0
16021.0
16083.0
15263.0
15650.0
18766.0
20401.0
19715.0
20753.0
21269.0
20110.0
20572.0
20122.0
19161.0
21727.0
23376.0
21568.0
20820.0
21838.0
22133.0
20931.0
20528.0
23038.0
26267.0
27975.0
27223.0
24594.0
23540.0
23365.0
22688.0
25150.0
28524.0
28272.0
27891.0
29141.0
29925.0
30588.0
29717.0
25862.0
22507.0
22578.0
24671.0
26166.0
26138.0
26020.0
27080.0
28068.0
27779.0
26786.0
25005.0
22290.0
19586.0
17546.0
17380.0
18653.0
18288.0
17303.0
18354.0
19723.0
21214.0
24339.0
27094.0
27288.0
24998.0
22395.0
21357.0
19892.0
17806.0
18226.0
20458.0
23022.0
25877.0
26630.0
25459.0
25720.0
27253.0
28634.0
29365.0
27342.0
22353.0
18513.0
18444.0
20216.0
21511.0
21244.0
18651.0
15943.0
16474.0
18997.0
20250.0
19361.0
18041.0
19705.0
24015.0
25883.0
24120.0
22327.0
22691.0
24648.0
25777.0
25069.0
24759.0
25284.0
24441.0
22808.0
22678.0
22733.0
20994.0
20264.0
22446.0
24652.0
26131.0
27169.0
25434.0
21977.0
19784.0
19198.0
20880.0
24265.0
27186.0
28963.0
28826.0
27608.0
27018.0
26048.0
25715.0
27276.0
27704.0
26330.0
24825.0
23529.0
23093.0
22649.0
22862.0
26164.0
29035.0
28507.0
27106.0
25811.0
26373.0
29567.0
31074.0
30899.0
31745.0
32107.0
32322.0
33459.0
34997.0
38078.0
40454.0
38790.0
36399.0
37015.0
40123.0
43798.0
46704.0
49685.0
51613.0
49385.0
45973.0
45683.0
46141.0
44346.0
41054.0
37681.0
34968.0
33636.0
34221.0
35646.0
36811.0
38697.0
40783.0
40942.0
40026.0
39810.0
39790.0
39428.0
39557.0
40807.0
42064.0
41973.0
41667.0
42840.0
44521.0
45079.0
45255.0
46551.0
48284.0
48950.0
49178.0
50121.0
50925.0
51089.0
51111.0
49753.0
47409.0
47547.0
49213.0
48626.0
46992.0
46374.0
45922.0
45677.0
46284.0
46531.0
44498.0
41494.0
40743.0
40202.0
36889.0
33891.0
32640.0
30815.0
29274.0
29764.0
31572.0
33495.0
34848.0
35219.0
34498.0
33604.0
32405.0
30337.0
30184.0
31774.0
30672.0
28114.0
27273.0
27652.0
29076.0
29933.0
28851.0
28342.0
28899.0
28042.0
25723.0
25078.0
27329.0
29012.0
29329.0
30348.0
30206.0
28856.0
29003.0
29995.0
31380.0
32752.0
32134.0
30028.0
28396.0
28762.0
30099.0
29351.0
27652.0
27045.0
26527.0
26664.0
28151.0
29508.0
29173.0
28257.0
30359.0
33726.0
33414.0
30027.0
25421.0
22041.0
22544.0
24188.0
25667.0
27578.0
28311.0
30114.0
32156.0
29266.0
24744.0
22903.0
22758.0
24202.0
25064.0
23185.0
20976.0
21075.0
23219.0
23947.0
22539.0
22628.0
23425.0
21986.0
19247.0
18146.0
21226.0
26361.0
29949.0
31325.0
29184.0
27000.0
29441.0
30173.0
25687.0
22422.0
22057.0
23204.0
25978.0
27125.0
24545.0
21837.0
22598.0
24578.0
25047.0
26988.0
30906.0
32929.0
32527.0
29657.0
24880.0
21823.0
21621.0
24036.0
27030.0
26129.0
24307.0
26036.0
27265.0
26784.0
27821.0
28967.0
28656.0
28023.0
27910.0
28562.0
29334.0
30052.0
30067.0
27864.0
25668.0
25988.0
26957.0
27159.0
26432.0
24486.0
22377.0
20546.0
19808.0
22147.0
26431.0
29921.0
31380.0
30711.0
30073.0
31107.0
31872.0
30825.0
30058.0
31815.0
33215.0
31602.0
31340.0
33760.0
34155.0
33282.0
33272.0
31897.0
29595.0
28415.0
28782.0
30825.0
32257.0
30455.0
27240.0
27504.0
32723.0
37171.0
35599.0
30151.0
26320.0
26495.0
26966.0
25761.0
26227.0
25572.0
21110.0
19846.0
23169.0
26163.0
28112.0
27441.0
25316.0
26180.0
27467.0
26420.0
24978.0
24518.0
26209.0
27733.0
26231.0
24807.0
24628.0
24498.0
26151.0
28019.0
26486.0
22859.0
21718.0
25356.0
29369.0
29560.0
28867.0
28577.0
26692.0
24508.0
23131.0
22605.0
23532.0
24584.0
25527.0
27073.0
27651.0
27667.0
28240.0
27770.0
26652.0
26105.0
25227.0
24008.0
22418.0
21438.0
24053.0
28123.0
28956.0
27813.0
26701.0
24796.0
23649.0
25141.0
26765.0
25740.0
24368.0
25937.0
28481.0
28436.0
26286.0
24780.0
25601.0
28336.0
31337.0
33064.0
32392.0
30005.0
28592.0
29975.0
33135.0
35005.0
34388.0
33119.0
32143.0
31770.0
32761.0
33914.0
34033.0
33471.0
32443.0
31753.0
31956.0
32675.0
33727.0
34106.0
33425.0
32476.0
31043.0
30110.0
30856.0
31310.0
30481.0
29713.0
29048.0
28191.0
27915.0
28170.0
27521.0
26134.0
25821.0
25656.0
24309.0
23723.0
24567.0
25385.0
25718.0
25797.0
26710.0
28495.0
29486.0
30102.0
30844.0
30260.0
28338.0
26014.0
24351.0
24962.0
27148.0
28761.0
30094.0
32164.0
33466.0
32826.0
32113.0
32380.0
32998.0
33592.0
31862.0
27616.0
25653.0
26428.0
25873.0
24068.0
23599.0
25479.0
28513.0
30693.0
31999.0
32493.0
31106.0
27873.0
24622.0
24746.0
28288.0
31316.0
33284.0
34402.0
33810.0
34026.0
34749.0
33953.0
34534.0
35955.0
34741.0
31939.0
28393.0
25497.0
25303.0
25668.0
27092.0
31483.0
34073.0
32679.0
31108.0
30330.0
30291.0
31056.0
30379.0
29010.0
29014.0
28926.0
29286.0
30949.0
31402.0
31933.0
33238.0
31208.0
28552.0
29379.0
29851.0
29193.0
29460.0
29781.0
30971.0
32272.0
32923.0
35738.0
38469.0
38400.0
37966.0
35738.0
31218.0
29793.0
31671.0
32154.0
31363.0
32750.0
35696.0
37119.0
36906.0
35339.0
34288.0
37367.0
40420.0
38952.0
37618.0
37949.0
37876.0
38907.0
39930.0
39020.0
37334.0
35089.0
32452.0
30705.0
31405.0
33368.0
31695.0
27659.0
27650.0
30741.0
32682.0
33061.0
32942.0
33232.0
32977.0
31343.0
30766.0
32467.0
33935.0
33246.0
32574.0
34590.0
37209.0
37982.0
37658.0
36187.0
33558.0
30988.0
28832.0
27964.0
29178.0
31655.0
33988.0
34369.0
33085.0
32923.0
34076.0
34315.0
33238.0
32269.0
32175.0
31952.0
30242.0
26967.0
24382.0
26374.0
32004.0
34845.0
33921.0
33398.0
32784.0
31461.0
31703.0
31392.0
28646.0
25791.0
23436.0
23080.0
25298.0
25679.0
25077.0
26581.0
26979.0
26831.0
28486.0
29436.0
30695.0
32842.0
32378.0
30454.0
29180.0
27672.0
25914.0
24427.0
24260.0
24639.0
23663.0
23015.0
23339.0
24015.0
26007.0
27104.0
26677.0
26930.0
25758.0
24464.0
27250.0
30279.0
30741.0
31495.0
31882.0
30901.0
30527.0
31264.0
32693.0
33888.0
33408.0
32447.0
33267.0
35307.0
36446.0
36597.0
37585.0
38845.0
37827.0
35768.0
34980.0
33864.0
32601.0
33550.0
34172.0
32059.0
30690.0
32052.0
33538.0
34133.0
34639.0
33811.0
31709.0
31255.0
32256.0
33016.0
34347.0
35396.0
35123.0
35358.0
36555.0
37248.0
35970.0
33978.0
35258.0
38623.0
40940.0
43431.0
44670.0
43834.0
44761.0
47265.0
50329.0
54897.0
58097.0
57977.0
56070.0
54451.0
54440.0
54289.0
54607.0
57841.0
60722.0
62314.0
64425.0
63314.0
59609.0
58420.0
58378.0
58101.0
58042.0
55912.0
53575.0
54261.0
54540.0
52647.0
51680.0
51003.0
48507.0
45799.0
44167.0
43347.0
43809.0
45684.0
46800.0
44473.0
41316.0
42410.0
46228.0
49039.0
51095.0
52849.0
53578.0
51497.0
46993.0
45357.0
48038.0
52023.0
57040.0
61418.0
62526.0
61497.0
60209.0
60222.0
61050.0
60709.0
60603.0
61291.0
60564.0
58201.0
54772.0
51832.0
51520.0
52049.0
50487.0
48051.0
47731.0
48502.0
47182.0
44400.0
41858.0
40577.0
41519.0
42099.0
41734.0
43491.0
45717.0
46257.0
45019.0
41196.0
37999.0
37220.0
36257.0
36651.0
39322.0
40775.0
40066.0
39462.0
40485.0
40729.0
39137.0
39423.0
40752.0
40436.0
39322.0
36301.0
33665.0
34705.0
35154.0
34501.0
36004.0
37853.0
39117.0
38748.0
36237.0
35705.0
36069.0
33898.0
32266.0
32114.0
31908.0
32775.0
33504.0
33097.0
34165.0
35784.0
34795.0
33835.0
35584.0
36253.0
34849.0
35499.0
37205.0
36594.0
35352.0
35243.0
34771.0
33244.0
32039.0
31904.0
32821.0
35292.0
37254.0
35097.0
30296.0
27078.0
27269.0
30721.0
33900.0
33134.0
31176.0
31797.0
33597.0
34676.0
35232.0
35624.0
36122.0
36485.0
36834.0
37830.0
38228.0
37743.0
38342.0
38708.0
37038.0
35370.0
34769.0
34774.0
34720.0
33219.0
31606.0
31559.0
31158.0
29058.0
27057.0
27993.0
30810.0
31602.0
31498.0
32298.0
32669.0
33751.0
34203.0
32006.0
32326.0
36934.0
41028.0
42125.0
40605.0
39230.0
38878.0
38189.0
39015.0
39915.0
38604.0
38633.0
39215.0
38478.0
39449.0
41513.0
44355.0
47969.0
47936.0
45480.0
43714.0
41535.0
41837.0
45304.0
47204.0
47897.0
49196.0
48804.0
45783.0
43691.0
45720.0
48872.0
49173.0
47344.0
44734.0
42239.0
40579.0
39872.0
40671.0
41357.0
41379.0
43547.0
45976.0
45241.0
43402.0
42026.0
40614.0
39932.0
40173.0
40442.0
41113.0
43675.0
46246.0
45747.0
44797.0
46008.0
47544.0
48640.0
48994.0
48662.0
49162.0
49645.0
48888.0
46890.0
43984.0
42936.0
44481.0
45656.0
45640.0
45943.0
48182.0
50387.0
48911.0
46715.0
46536.0
46158.0
46988.0
49435.0
50428.0
50421.0
49656.0
48760.0
50457.0
52718.0
53029.0
52498.0
51333.0
50096.0
49886.0
50653.0
51167.0
50055.0
50475.0
54015.0
55183.0
53964.0
55005.0
56029.0
54515.0
52203.0
50233.0
49375.0
49823.0
51448.0
54774.0
59212.0
63593.0
66704.0
68703.0
72232.0
77294.0
80917.0
81894.0
79696.0
74636.0
68685.0
62849.0
58391.0
56958.0
56940.0
55444.0
52761.0
51714.0
52981.0
53689.0
52601.0
50955.0
48355.0
45466.0
44979.0
46550.0
48815.0
51435.0
52446.0
51722.0
51505.0
51786.0
52411.0
53553.0
54233.0
54326.0
52583.0
49024.0
47849.0
48804.0
48462.0
48264.0
49479.0
52038.0
56237.0
58826.0
57617.0
54687.0
52031.0
50743.0
49653.0
47413.0
45700.0
44570.0
43196.0
42672.0
42717.0
43089.0
43815.0
43960.0
44734.0
45817.0
44685.0
43593.0
44458.0
44074.0
42161.0
41304.0
40945.0
40983.0
42580.0
43760.0
43801.0
44573.0
43823.0
40319.0
38593.0
40118.0
42959.0
45776.0
45406.0
41869.0
39926.0
40794.0
42708.0
44933.0
46826.0
48294.0
49383.0
49603.0
48836.0
46493.0
42075.0
38055.0
37828.0
40362.0
42505.0
43953.0
44599.0
44664.0
46582.0
49258.0
49218.0
47199.0
45564.0
45518.0
46607.0
46425.0
44204.0
41472.0
40773.0
43620.0
46552.0
46538.0
45433.0
43678.0
41383.0
41181.0
42671.0
43085.0
41764.0
39858.0
39220.0
40060.0
40711.0
41172.0
42599.0
44698.0
46871.0
48520.0
48117.0
46378.0
46180.0
46523.0
44419.0
40218.0
35794.0
34119.0
37041.0
40363.0
40628.0
40194.0
39414.0
37353.0
37908.0
41718.0
42691.0
40902.0
41942.0
43963.0
43677.0
44426.0
47337.0
49567.0
50570.0
50784.0
49922.0
48656.0
49216.0
51531.0
51937.0
51019.0
52194.0
53514.0
53142.0
51765.0
48452.0
44308.0
41306.0
39735.0
41477.0
45728.0
47780.0
47014.0
46012.0
44503.0
41815.0
40170.0
40195.0
40097.0
41210.0
44627.0
47150.0
46404.0
43545.0
42799.0
45407.0
45960.0
44554.0
45281.0
44132.0
40589.0
40464.0
41901.0
41888.0
42221.0
42734.0
43180.0
44082.0
44534.0
44474.0
43963.0
43368.0
44642.0
47480.0
49358.0
50949.0
53793.0
54968.0
52829.0
50129.0
47453.0
45290.0
44831.0
42933.0
39837.0
39529.0
40050.0
40063.0
41274.0
42056.0
41749.0
40546.0
38362.0
38791.0
42139.0
43539.0
42077.0
40702.0
41479.0
42862.0
41885.0
40658.0
41762.0
42006.0
39545.0
37515.0
38231.0
40430.0
41630.0
41026.0
39909.0
40001.0
40976.0
40976.0
40670.0
41626.0
42828.0
44017.0
46129.0
48551.0
50191.0
49525.0
46783.0
45793.0
46755.0
45650.0
43624.0
44278.0
46010.0
46356.0
45515.0
44137.0
44259.0
47089.0
49562.0
49689.0
48884.0
47208.0
44834.0
43626.0
42785.0
40499.0
38834.0
40746.0
45301.0
49457.0
52080.0
53662.0
54399.0
54597.0
54591.0
54319.0
54564.0
55756.0
55321.0
51071.0
45972.0
44097.0
45381.0
48195.0
51000.0
52278.0
53124.0
53935.0
52139.0
49159.0
48000.0
46160.0
42857.0
42473.0
45749.0
48408.0
47800.0
46403.0
48076.0
51964.0
54517.0
54089.0
50881.0
47727.0
47818.0
49828.0
50518.0
49479.0
48700.0
49433.0
50407.0
50312.0
49299.0
48201.0
48902.0
51161.0
51530.0
49665.0
48610.0
49537.0
51118.0
51439.0
50702.0
50508.0
49928.0
47784.0
45759.0
45215.0
45245.0
45271.0
47055.0
50826.0
52541.0
50745.0
48698.0
47271.0
45830.0
45961.0
47707.0
49116.0
49848.0
49706.0
47495.0
44394.0
43185.0
43912.0
45039.0
45550.0
44514.0
42602.0
41082.0
40125.0
40671.0
41921.0
41361.0
41422.0
45305.0
49791.0
51787.0
52828.0
53483.0
52170.0
49348.0
47446.0
47138.0
46689.0
45780.0
47091.0
50714.0
52380.0
51527.0
51063.0
50039.0
48020.0
46811.0
44867.0
42662.0
43624.0
45807.0
46409.0
46274.0
45280.0
44440.0
46291.0
48803.0
48254.0
45750.0
44614.0
45169.0
45864.0
46348.0
46826.0
47267.0
47735.0
47663.0
46580.0
45805.0
46905.0
48490.0
47947.0
46449.0
46923.0
48882.0
50069.0
49448.0
47769.0
47077.0
47950.0
49250.0
50124.0
49920.0
49028.0
49027.0
50137.0
51192.0
52349.0
54989.0
57934.0
58678.0
58477.0
58647.0
57510.0
55814.0
55274.0
54851.0
54038.0
53254.0
53112.0
54292.0
55313.0
55146.0
55039.0
54808.0
53064.0
49705.0
46501.0
45628.0
46470.0
47581.0
49426.0
51488.0
52069.0
50311.0
46896.0
45024.0
46620.0
49231.0
50460.0
50398.0
49917.0
49493.0
48985.0
49094.0
49928.0
49885.0
50395.0
53551.0
56065.0
55930.0
56078.0
56980.0
56761.0
55442.0
53530.0
51144.0
48344.0
46203.0
46573.0
48071.0
47949.0
46355.0
43848.0
41775.0
42496.0
44903.0
47090.0
48342.0
46818.0
43944.0
43284.0
44451.0
45916.0
46261.0
45618.0
47961.0
51739.0
51020.0
48866.0
50041.0
51842.0
52518.0
52888.0
52533.0
51616.0
50376.0
48944.0
48151.0
48362.0
49671.0
50629.0
48857.0
46174.0
46785.0
50345.0
52280.0
50537.0
48186.0
47680.0
48291.0
50277.0
53959.0
57405.0
59092.0
59107.0
58509.0
57503.0
55579.0
55328.0
57762.0
57671.0
53709.0
51179.0
51991.0
53910.0
55224.0
55897.0
56950.0
56794.0
53413.0
50029.0
49555.0
50238.0
51110.0
52052.0
51917.0
51491.0
51444.0
50656.0
50329.0
52316.0
55537.0
58239.0
59387.0
59248.0
59037.0
58382.0
57641.0
57852.0
56242.0
52456.0
51855.0
54345.0
54679.0
53066.0
52447.0
53581.0
57001.0
60656.0
60781.0
58827.0
57733.0
56740.0
56428.0
57118.0
56684.0
56929.0
57969.0
55196.0
51952.0
53453.0
55371.0
55612.0
57105.0
59070.0
60355.0
60530.0
58960.0
58210.0
59216.0
59316.0
58760.0
59295.0
60425.0
61241.0
60918.0
60005.0
60719.0
61756.0
60084.0
57923.0
58155.0
59290.0
59658.0
58568.0
56605.0
55097.0
52760.0
51119.0
53621.0
56066.0
55390.0
54896.0
53670.0
51278.0
51644.0
53372.0
52881.0
51495.0
51352.0
51182.0
49922.0
50859.0
53665.0
53415.0
53097.0
55687.0
55786.0
54049.0
54562.0
54457.0
53929.0
56025.0
57007.0
54443.0
54064.0
58463.0
61426.0
59956.0
57485.0
55398.0
54479.0
55034.0
55244.0
57326.0
61136.0
60749.0
58538.0
59822.0
60372.0
57125.0
54041.0
53827.0
54778.0
54260.0
52967.0
52712.0
53278.0
54540.0
54622.0
51195.0
48099.0
49463.0
52487.0
54224.0
55214.0
55258.0
54418.0
54298.0
54606.0
54098.0
53532.0
53598.0
53628.0
53251.0
53168.0
54131.0
55552.0
57276.0
59603.0
60206.0
58265.0
56912.0
56403.0
54828.0
53751.0
54879.0
56572.0
57311.0
57171.0
54740.0
50546.0
50415.0
55080.0
58872.0
60781.0
60443.0
56725.0
54480.0
55637.0
57384.0
60452.0
62880.0
60946.0
57717.0
56318.0
55556.0
54967.0
55234.0
56108.0
56809.0
57489.0
58128.0
58803.0
61146.0
63771.0
63872.0
63180.0
62667.0
62001.0
62915.0
63650.0
62251.0
61577.0
62994.0
65490.0
67186.0
65673.0
62915.0
62491.0
63601.0
63836.0
63415.0
64479.0
66013.0
65438.0
64654.0
64436.0
63251.0
64492.0
69399.0
72884.0
73072.0
71959.0
70983.0
70748.0
71068.0
72708.0
75678.0
77505.0
78236.0
80109.0
82616.0
84455.0
85957.0
86845.0
85629.0
82583.0
80344.0
79529.0
77768.0
75485.0
76952.0
81702.0
83067.0
80525.0
80172.0
81496.0
80981.0
80690.0
80899.0
79366.0
78168.0
79163.0
79852.0
77668.0
74370.0
74037.0
75129.0
73094.0
70359.0
70628.0
71145.0
69887.0
68832.0
68383.0
67851.0
68064.0
68239.0
66852.0
65987.0
66507.0
66285.0
66184.0
65438.0
61536.0
59343.0
61215.0
61431.0
60625.0
61626.0
60314.0
57219.0
57818.0
60749.0
62039.0
62605.0
63507.0
63212.0
62578.0
62827.0
61958.0
61194.0
63079.0
64942.0
65814.0
66686.0
65300.0
62679.0
62155.0
62978.0
64199.0
65710.0
66246.0
65331.0
63837.0
62467.0
60705.0
59669.0
61507.0
63520.0
63472.0
63964.0
64554.0
63041.0
60625.0
58531.0
57554.0
58513.0
60769.0
62538.0
61999.0
60138.0
58928.0
58000.0
57634.0
57823.0
57380.0
57802.0
59985.0
61721.0
61954.0
61740.0
62068.0
62120.0
61735.0
62606.0
63427.0
62623.0
62393.0
63583.0
65341.0
67311.0
68877.0
69937.0
69488.0
67550.0
66332.0
64463.0
60817.0
58362.0
57168.0
55684.0
54139.0
52507.0
53008.0
57184.0
61077.0
62229.0
63039.0
63764.0
62134.0
59642.0
59555.0
61433.0
63289.0
64086.0
64622.0
67361.0
70471.0
70078.0
68708.0
69331.0
69730.0
68226.0
65337.0
63020.0
64197.0
67601.0
68123.0
65393.0
63312.0
61571.0
59266.0
59191.0
60330.0
60469.0
61121.0
61360.0
60966.0
61875.0
62292.0
63004.0
66166.0
68267.0
68606.0
69573.0
70181.0
71135.0
74356.0
77692.0
78604.0
78793.0
80220.0
80621.0
79285.0
78385.0
76968.0
74597.0
73109.0
73113.0
74684.0
76045.0
75902.0
74251.0
69995.0
67577.0
70034.0
71497.0
72321.0
75115.0
75344.0
73375.0
71334.0
69503.0
70958.0
72199.0
69631.0
68223.0
68292.0
67271.0
66458.0
65828.0
65939.0
68020.0
71296.0
74108.0
74277.0
72677.0
71430.0
70480.0
71719.0
75807.0
79743.0
82645.0
84823.0
85426.0
83765.0
80338.0
76893.0
74658.0
74569.0
75032.0
72636.0
70190.0
70899.0
71754.0
71603.0
70858.0
70637.0
73720.0
76653.0
76527.0
77205.0
77652.0
74450.0
70025.0
68223.0
70573.0
73696.0
73394.0
71433.0
69979.0
68670.0
68537.0
69966.0
70998.0
70530.0
69820.0
69742.0
70043.0
70714.0
70461.0
69018.0
68537.0
68997.0
69089.0
67536.0
65385.0
68243.0
73978.0
74386.0
72500.0
73274.0
73721.0
73079.0
73223.0
74598.0
75521.0
74148.0
73365.0
73999.0
73115.0
71801.0
70122.0
67894.0
68369.0
70039.0
70300.0
70124.0
69267.0
68572.0
68328.0
67788.0
69627.0
72933.0
73369.0
71339.0
69151.0
68500.0
68985.0
68605.0
68778.0
70108.0
71253.0
73251.0
74555.0
73607.0
72922.0
71641.0
68817.0
68237.0
69513.0
68215.0
65190.0
64307.0
64032.0
61216.0
58768.0
58167.0
55888.0
53312.0
54124.0
57369.0
61279.0
64715.0
67680.0
70510.0
71262.0
70815.0
71134.0
70255.0
69269.0
69957.0
69570.0
68432.0
67835.0
67188.0
69055.0
72073.0
71153.0
68435.0
67198.0
65950.0
64814.0
65397.0
66541.0
65404.0
62391.0
61535.0
63783.0
66356.0
67704.0
68551.0
69927.0
70046.0
67191.0
64309.0
63706.0
64413.0
65742.0
67020.0
67787.0
67996.0
68610.0
71526.0
74509.0
74810.0
74463.0
73861.0
72530.0
71908.0
71194.0
71054.0
72642.0
73054.0
72474.0
73408.0
74604.0
74594.0
73042.0
71115.0
70519.0
69672.0
68338.0
68355.0
68545.0
68937.0
70476.0
71020.0
70894.0
71745.0
71173.0
68394.0
65889.0
64886.0
66667.0
70310.0
71182.0
70012.0
70862.0
70943.0
68150.0
66412.0
66455.0
66330.0
66115.0
65630.0
65846.0
68405.0
71210.0
72120.0
72983.0
74189.0
73307.0
71896.0
72322.0
71699.0
69728.0
69716.0
69970.0
68643.0
68603.0
70827.0
72281.0
71405.0
71112.0
72599.0
72540.0
70433.0
68134.0
67312.0
70397.0
74651.0
75980.0
75665.0
74004.0
71871.0
71682.0
71852.0
72354.0
73853.0
73997.0
73027.0
71036.0
68771.0
69925.0
71984.0
70904.0
68334.0
66205.0
67387.0
72476.0
76239.0
75883.0
73206.0
72103.0
74105.0
74688.0
73467.0
74706.0
75874.0
73244.0
69703.0
69660.0
71706.0
70074.0
65961.0
64627.0
64363.0
63771.0
64430.0
64461.0
63983.0
64839.0
64904.0
63631.0
63456.0
64574.0
66024.0
67520.0
68794.0
70406.0
72615.0
74147.0
75495.0
77687.0
77843.0
74623.0
71437.0
70718.0
73112.0
77012.0
78346.0
76986.0
75372.0
73161.0
70731.0
69792.0
69829.0
69499.0
69032.0
69463.0
69963.0
68886.0
67541.0
67637.0
67676.0
66913.0
67169.0
68454.0
69788.0
71218.0
70549.0
67499.0
66589.0
67916.0
69080.0
71587.0
74189.0
75289.0
77666.0
80608.0
80814.0
78327.0
75418.0
74607.0
75561.0
76886.0
78174.0
77330.0
74635.0
72772.0
72516.0
74548.0
75711.0
72785.0
70853.0
71479.0
70454.0
69914.0
72725.0
75826.0
74728.0
70105.0
68652.0
70737.0
70359.0
68660.0
69100.0
70503.0
71195.0
71252.0
72799.0
75012.0
74701.0
73434.0
72302.0
71617.0
74808.0
79510.0
81197.0
81741.0
81869.0
80520.0
78444.0
75817.0
73962.0
73092.0
70805.0
69146.0
71737.0
75183.0
75178.0
75057.0
77866.0
79293.0
77564.0
76401.0
76236.0
75991.0
75935.0
74805.0
72765.0
71861.0
72349.0
73627.0
74795.0
74332.0
72360.0
71385.0
72618.0
73979.0
74461.0
74361.0
72622.0
70536.0
69663.0
68501.0
68772.0
72540.0
75629.0
75035.0
73191.0
72985.0
75026.0
77691.0
79088.0
79104.0
79478.0
80322.0
78562.0
75407.0
74992.0
75337.0
75556.0
77832.0
78485.0
77004.0
78358.0
79780.0
78010.0
77518.0
79204.0
78703.0
75359.0
72563.0
72959.0
75976.0
79199.0
81291.0
82581.0
82795.0
81083.0
79490.0
79698.0
78940.0
77165.0
78491.0
82543.0
85695.0
87288.0
89012.0
91734.0
94035.0
95021.0
95573.0
95110.0
93194.0
91649.0
91477.0
92128.0
92484.0
92152.0
93036.0
95483.0
96594.0
96259.0
97278.0
99498.0
101080.0
102124.0
102562.0
102314.0
103489.0
105892.0
106457.0
105971.0
106121.0
104698.0
101595.0
98934.0
95498.0
91006.0
88903.0
90171.0
92229.0
93996.0
96597.0
99354.0
99284.0
96880.0
96355.0
97485.0
97424.0
98351.0
101288.0
102302.0
101316.0
100749.0
99372.0
96827.0
95143.0
94913.0
94837.0
93684.0
92998.0
94014.0
94265.0
93031.0
92140.0
92147.0
93597.0
95399.0
94901.0
93071.0
93243.0
96399.0
98928.0
97206.0
95120.0
97269.0
101487.0
105798.0
109451.0
111156.0
113407.0
117613.0
120148.0
119374.0
117240.0
115363.0
114158.0
113377.0
112508.0
110626.0
107403.0
104059.0
101907.0
100997.0
100060.0
98578.0
97660.0
97314.0
97137.0
97763.0
98727.0
99403.0
99791.0
99039.0
97542.0
97267.0
98335.0
99108.0
99500.0
100735.0
102770.0
106117.0
110165.0
110161.0
106605.0
104813.0
102994.0
100745.0
102717.0
105951.0
106902.0
107439.0
106772.0
105621.0
105900.0
105649.0
106140.0
109354.0
113107.0
117056.0
119913.0
118434.0
114410.0
110938.0
109059.0
110623.0
114895.0
117856.0
118100.0
117373.0
117290.0
118394.0
119709.0
119752.0
119224.0
119957.0
121423.0
121182.0
119448.0
119570.0
120978.0
120366.0
120326.0
122845.0
123962.0
123867.0
125053.0
125564.0
124379.0
122062.0
119726.0
119440.0
119926.0
119718.0
120002.0
120719.0
121310.0
119825.0
114622.0
109689.0
108049.0
106950.0
103846.0
100518.0
100356.0
100874.0
98215.0
95468.0
93307.0
88919.0
84443.0
82045.0
82767.0
86158.0
87599.0
86818.0
86487.0
86293.0
87185.0
88139.0
87831.0
89012.0
89915.0
87908.0
86774.0
88915.0
92299.0
93082.0
90268.0
87739.0
87076.0
87838.0
89140.0
87955.0
86187.0
86351.0
85580.0
84992.0
85634.0
84441.0
83532.0
84298.0
84068.0
84475.0
86225.0
86670.0
87273.0
89805.0
91342.0
90045.0
88228.0
88141.0
89896.0
91408.0
90455.0
89853.0
92515.0
94946.0
95115.0
94030.0
90498.0
86064.0
84052.0
83633.0
83333.0
82684.0
80655.0
78091.0
77969.0
80069.0
80575.0
80343.0
82654.0
84900.0
85694.0
87705.0
89588.0
88958.0
87187.0
86914.0
88924.0
91472.0
94188.0
96581.0
95808.0
93477.0
93414.0
94295.0
93308.0
90991.0
89847.0
88778.0
86164.0
86418.0
89533.0
89664.0
87506.0
85449.0
84527.0
86272.0
87322.0
86516.0
86658.0
86734.0
87189.0
88050.0
87024.0
86776.0
87820.0
87111.0
85087.0
82702.0
83440.0
88580.0
91060.0
89396.0
88096.0
87209.0
87221.0
88436.0
88969.0
89899.0
91940.0
93692.0
95138.0
96352.0
96152.0
93585.0
91037.0
92237.0
95421.0
96183.0
95118.0
95681.0
97302.0
96344.0
93278.0
91713.0
92470.0
94504.0
96626.0
98018.0
98723.0
98438.0
98494.0
100600.0
102662.0
102871.0
101583.0
98930.0
97125.0
98268.0
100774.0
103476.0
106647.0
108734.0
108680.0
108610.0
109063.0
107674.0
106136.0
108398.0
113147.0
117138.0
119633.0
120920.0
122064.0
123772.0
124639.0
123607.0
122552.0
122731.0
121798.0
118952.0
115841.0
112207.0
108867.0
107464.0
106795.0
106430.0
106174.0
105232.0
106108.0
109341.0
110705.0
108684.0
105863.0
104767.0
105209.0
105870.0
107536.0
110085.0
111912.0
113714.0
115714.0
117154.0
119457.0
122182.0
121898.0
119396.0
119708.0
122727.0
123066.0
119670.0
115631.0
112313.0
109981.0
108329.0
106935.0
106645.0
107480.0
107955.0
106610.0
104091.0
102739.0
101276.0
98056.0
96637.0
97329.0
96536.0
95973.0
97371.0
97991.0
96640.0
93060.0
87386.0
83922.0
85793.0
88687.0
88005.0
86410.0
87150.0
88016.0
87920.0
88752.0
89734.0
90256.0
91774.0
92288.0
89690.0
87048.0
86356.0
86095.0
86726.0
89613.0
93026.0
94164.0
92719.0
91112.0
91306.0
91655.0
89300.0
85909.0
85811.0
88449.0
89905.0
89197.0
87755.0
86842.0
86371.0
86479.0
88647.0
91079.0
91423.0
92253.0
94386.0
96232.0
97006.0
94549.0
92044.0
93250.0
92249.0
88773.0
89006.0
90094.0
89815.0
90125.0
89727.0
89028.0
87484.0
84475.0
84472.0
86244.0
85984.0
86788.0
88532.0
89178.0
91259.0
93159.0
91780.0
90602.0
92068.0
93287.0
93197.0
93327.0
93010.0
92301.0
93063.0
93120.0
89776.0
85723.0
84040.0
84396.0
85441.0
86675.0
87809.0
87925.0
87146.0
86383.0
86302.0
87680.0
89163.0
89533.0
90661.0
92318.0
92656.0
92514.0
92555.0
92042.0
90883.0
90524.0
91056.0
89066.0
85756.0
86873.0
91210.0
94445.0
95844.0
95441.0
95349.0
97302.0
99246.0
100092.0
100144.0
99576.0
99405.0
100282.0
102106.0
103529.0
104201.0
106595.0
109320.0
108162.0
104807.0
103371.0
104388.0
106131.0
107164.0
108353.0
110940.0
113752.0
115594.0
118226.0
123989.0
130879.0
136161.0
141815.0
148005.0
151994.0
155548.0
159985.0
162063.0
161267.0
160370.0
160213.0
159476.0
157641.0
155647.0
152316.0
145639.0
138199.0
133810.0
132130.0
130546.0
127551.0
124769.0
124806.0
126286.0
126392.0
125821.0
125382.0
123263.0
119576.0
117652.0
119304.0
123267.0
127507.0
130753.0
133957.0
138863.0
143957.0
147069.0
150118.0
155619.0
162568.0
167754.0
168434.0
164982.0
160188.0
155851.0
152343.0
149270.0
145435.0
139959.0
134282.0
130946.0
128654.0
125408.0
123716.0
123009.0
120201.0
118292.0
118023.0
115620.0
112312.0
109809.0
108102.0
108603.0
109724.0
109652.0
108867.0
107673.0
108219.0
109312.0
106994.0
103894.0
101966.0
99052.0
96944.0
97007.0
97841.0
99636.0
102411.0
105326.0
107173.0
107914.0
109244.0
110104.0
109280.0
108660.0
108623.0
108388.0
108077.0
108306.0
109084.0
107727.0
104310.0
102659.0
102879.0
104561.0
107421.0
108255.0
108151.0
108713.0
106925.0
104424.0
103936.0
103702.0
104390.0
105393.0
103144.0
99526.0
97465.0
95906.0
95190.0
96514.0
99001.0
101923.0
104773.0
106202.0
105732.0
104320.0
102741.0
101893.0
104060.0
109735.0
114904.0
117473.0
121049.0
126926.0
131904.0
135235.0
138181.0
139931.0
139191.0
137671.0
138614.0
140277.0
138555.0
134856.0
131444.0
128326.0
125931.0
121976.0
116216.0
113207.0
111897.0
109427.0
108256.0
108370.0
108232.0
108838.0
109702.0
110170.0
109766.0
108184.0
108462.0
110851.0
111339.0
110287.0
109639.0
108649.0
108440.0
110236.0
112404.0
114333.0
116854.0
120227.0
124900.0
130157.0
132948.0
132774.0
134026.0
138637.0
143073.0
146009.0
148895.0
150503.0
150737.0
151724.0
153185.0
155264.0
157334.0
155927.0
152951.0
151298.0
147110.0
140850.0
137509.0
135569.0
132344.0
129345.0
127932.0
126699.0
123850.0
122574.0
125610.0
128556.0
129292.0
129773.0
129556.0
129302.0
129569.0
129700.0
131780.0
134350.0
133387.0
131861.0
133931.0
137804.0
139903.0
140283.0
142580.0
147166.0
151225.0
154675.0
157275.0
159042.0
162756.0
167741.0
172011.0
177342.0
183926.0
190277.0
196077.0
201266.0
208244.0
218426.0
228307.0
236438.0
245366.0
256523.0
269769.0
283997.0
298638.0
314673.0
332093.0
350041.0
368387.0
388478.0
412843.0
440576.0
469042.0
499931.0
534654.0
573421.0
620262.0
677866.0
745926.0
825055.0
914165.0
1012551.0
1121516.0
1239829.0
1367877.0
1507993.0
1656816.0
1810761.0
1971866.0
2142376.0
2322330.0
2508575.0
2694996.0
2876277.0
3044957.0
3189646.0
3300367.0
3369320.0
3391631.0
3366275.0
3291169.0
3167861.0
3008820.0
2828654.0
2638197.0
2447656.0
2264887.0
2097408.0
1954810.0
1842314.0
1760115.0
1708995.0
1690715.0
1704413.0
1744708.0
1806998.0
1890601.0
1993196.0
2110934.0
2242014.0
2385551.0
2540787.0
2704697.0
2873594.0
3046175.0
3216623.0
3374965.0
3512215.0
3616136.0
3677869.0
3696974.0
3670942.0
3599644.0
3491167.0
3353061.0
3196154.0
3036048.0
2882329.0
2743226.0
2629851.0
2545403.0
2486824.0
2456691.0
2459455.0
2492310.0
2553001.0
2647577.0
2780506.0
2950179.0
3155691.0
3396042.0
3667469.0
3963064.0
4269874.0
4570105.0
4843248.0
5068816.0
5235984.0
5346097.0
5405548.0
5423502.0
5407192.0
5352396.0
5246385.0
5079193.0
4848325.0
4560686.0
4232590.0
3884328.0
3536511.0
3207164.0
2906833.0
2640494.0
2410982.0
2217088.0
2055637.0
1924872.0
1823265.0
1749162.0
1700446.0
1675453.0
1675960.0
1703098.0
1751556.0
1814695.0
1891872.0
1983376.0
2083219.0
2189078.0
2311176.0
2458199.0
2630524.0
2832086.0
3066256.0
3325936.0
3604417.0
3900708.0
4206266.0
4501026.0
4763445.0
4976524.0
5129865.0
5223585.0
5267013.0
5270961.0
5240183.0
5168862.0
5045266.0
4861405.0
4614853.0
4311769.0
3971211.0
3613933.0
3254056.0
2906709.0
2586468.0
2298842.0
2043343.0
1819082.0
1625621.0
1460592.0
1318583.0
1195943.0
1089990.0
996122.0
914563.0
847370.0
789661.0
738172.0
694452.0
655860.0
619509.0
586198.0
555782.0
528476.0
504189.0
481863.0
463633.0
449172.0
434001.0
418701.0
405468.0
393774.0
384067.0
373720.0
360947.0
350884.0
342936.0
331792.0
320472.0
311241.0
302250.0
296461.0
293711.0
288923.0
282866.0
277993.0
273534.0
269748.0
266300.0
260889.0
253654.0
248632.0
248299.0
248360.0
244574.0
239908.0
237168.0
234872.0
232843.0
231931.0
231579.0
230657.0
228066.0
224840.0
222942.0
222005.0
221797.0
221766.0
219411.0
215793.0
213996.0
213141.0
212567.0
212961.0
212493.0
209971.0
206775.0
204607.0
203510.0
201465.0
199177.0
198983.0
198525.0
196590.0
196405.0
197952.0
198272.0
195106.0
188339.0
182382.0
180150.0
179563.0
180222.0
182190.0
182956.0
182455.0
182316.0
182067.0
181808.0
182236.0
181458.0
178471.0
176446.0
176912.0
176934.0
174723.0
171220.0
167754.0
165791.0
165801.0
166843.0
168231.0
168941.0
167123.0
164019.0
163892.0
166398.0
168070.0
169375.0
169731.0
167836.0
167999.0
170641.0
170883.0
169745.0
168622.0
165763.0
162856.0
160869.0
159155.0
159191.0
160238.0
160181.0
159383.0
159031.0
159999.0
161078.0
160311.0
159856.0
162652.0
166444.0
166763.0
163750.0
161890.0
163238.0
165261.0
165187.0
163852.0
164340.0
166511.0
167921.0
169173.0
171620.0
174976.0
178541.0
180214.0
179456.0
179546.0
181839.0
183922.0
183991.0
183049.0
183408.0
184926.0
185386.0
185394.0
187211.0
189760.0
190454.0
189655.0
189590.0
190947.0
192805.0
194924.0
196713.0
195012.0
189940.0
187788.0
189915.0
190924.0
189906.0
189276.0
189201.0
189444.0
188884.0
187019.0
185905.0
185817.0
185522.0
184698.0
182131.0
178394.0
176985.0
177362.0
175729.0
173869.0
174825.0
175233.0
173397.0
171547.0
169160.0
167853.0
169766.0
170892.0
169629.0
167684.0
165028.0
163821.0
163642.0
161359.0
158815.0
156447.0
153490.0
153232.0
154244.0
152519.0
150505.0
150557.0
149956.0
147350.0
146229.0
147452.0
147306.0
146861.0
148303.0
149340.0
150308.0
151090.0
150100.0
150367.0
150816.0
147704.0
145067.0
145423.0
146240.0
147309.0
147993.0
146621.0
144533.0
144319.0
145376.0
145054.0
144321.0
144507.0
144027.0
143855.0
144916.0
145988.0
147702.0
148995.0
148235.0
146061.0
141943.0
137933.0
136958.0
136545.0
134876.0
132652.0
131209.0
133076.0
136863.0
139998.0
142407.0
141852.0
138598.0
136036.0
133703.0
131453.0
131120.0
133568.0
138195.0
140726.0
140038.0
140085.0
139559.0
137429.0
137480.0
138156.0
136927.0
136679.0
138654.0
141510.0
144159.0
145927.0
146694.0
145170.0
141628.0
139253.0
138143.0
137117.0
138118.0
140782.0
141730.0
141015.0
140958.0
141404.0
141760.0
143612.0
146979.0
148654.0
147203.0
144052.0
140474.0
138037.0
137237.0
135832.0
133866.0
133930.0
135240.0
135897.0
136186.0
135911.0
135498.0
136572.0
138580.0
139702.0
138984.0
137618.0
138560.0
140642.0
139992.0
137990.0
137250.0
137067.0
137672.0
138696.0
138215.0
137861.0
139537.0
140556.0
139001.0
137319.0
137367.0
137950.0
139156.0
141883.0
143197.0
141538.0
140622.0
142202.0
145322.0
148829.0
149419.0
147533.0
146947.0
145417.0
142113.0
141675.0
142535.0
141184.0
139682.0
138793.0
138740.0
141080.0
143693.0
143962.0
141714.0
138133.0
137013.0
139460.0
141288.0
141289.0
141352.0
141253.0
142583.0
147651.0
152763.0
155104.0
158543.0
164087.0
168768.0
172195.0
173311.0
171170.0
168206.0
165957.0
164909.0
163806.0
159879.0
155763.0
153580.0
150105.0
146749.0
145811.0
144592.0
143629.0
144717.0
146421.0
148640.0
151746.0
154462.0
155586.0
154992.0
153250.0
150499.0
148179.0
147951.0
148076.0
147234.0
146522.0
146574.0
147399.0
148521.0
149867.0
149930.0
146561.0
143813.0
144401.0
144518.0
145764.0
149464.0
149686.0
146551.0
144331.0
143549.0
145031.0
147413.0
148367.0
149245.0
150172.0
151350.0
155452.0
161580.0
166296.0
169101.0
171762.0
175347.0
178771.0
179612.0
177083.0
173535.0
170485.0
166394.0
160873.0
155510.0
151695.0
149885.0
148735.0
147568.0
146586.0
144992.0
144182.0
145733.0
148064.0
149408.0
147866.0
143977.0
142250.0
144037.0
146165.0
145276.0
142207.0
141102.0
141388.0
142590.0
146651.0
148620.0
147539.0
148782.0
148495.0
144742.0
143542.0
145843.0
149872.0
151869.0
149178.0
147077.0
146392.0
144559.0
144765.0
146100.0
146826.0
148193.0
146527.0
142769.0
142854.0
145111.0
146546.0
146462.0
143522.0
140828.0
141568.0
142913.0
142992.0
143039.0
142405.0
140840.0
140472.0
141073.0
141124.0
141375.0
142219.0
143695.0
145860.0
147379.0
148232.0
148792.0
148621.0
148804.0
149296.0
149483.0
150664.0
152773.0
154634.0
154728.0
152811.0
152534.0
153895.0
153359.0
153588.0
157388.0
160941.0
160642.0
158026.0
156638.0
156894.0
157989.0
159271.0
157814.0
155059.0
155383.0
156552.0
156662.0
156672.0
155393.0
155142.0
157815.0
158690.0
155770.0
152669.0
151651.0
151267.0
150659.0
151079.0
149552.0
144207.0
141845.0
144623.0
146675.0
146720.0
147050.0
149323.0
153507.0
155904.0
155806.0
156842.0
159179.0
161739.0
165591.0
168765.0
167601.0
164621.0
165152.0
167373.0
166655.0
165431.0
167309.0
169086.0
168544.0
169398.0
171791.0
172055.0
171895.0
173315.0
173982.0
173616.0
172353.0
169598.0
167688.0
166739.0
164609.0
162068.0
159809.0
158299.0
157634.0
155173.0
151998.0
152510.0
155604.0
158340.0
160496.0
160775.0
158962.0
157756.0
157120.0
155656.0
155053.0
155607.0
155452.0
154529.0
153181.0
152770.0
154287.0
154894.0
154965.0
157035.0
157873.0
157226.0
158004.0
156560.0
152933.0
153415.0
156767.0
157863.0
156168.0
153311.0
151742.0
152232.0
152616.0
151849.0
149877.0
147189.0
146777.0
149269.0
150587.0
150026.0
150789.0
151924.0
151256.0
151158.0
152763.0
152954.0
150487.0
147895.0
147554.0
149303.0
151027.0
150824.0
149373.0
149290.0
150749.0
151275.0
151375.0
153228.0
154463.0
152436.0
149679.0
148122.0
147419.0
149165.0
153144.0
156176.0
156972.0
155464.0
153033.0
151642.0
150028.0
148715.0
149691.0
149823.0
147743.0
145756.0
143765.0
143027.0
144538.0
146310.0
148553.0
149983.0
148560.0
148543.0
152492.0
156865.0
159235.0
159298.0
158407.0
158683.0
158815.0
156286.0
153627.0
155896.0
161068.0
162671.0
161368.0
160621.0
159402.0
157787.0
156941.0
156400.0
157547.0
160795.0
162877.0
162339.0
161607.0
163148.0
166409.0
168290.0
166829.0
163641.0
160896.0
158533.0
157038.0
157506.0
159132.0
161555.0
163984.0
164129.0
163546.0
164828.0
166323.0
167097.0
167599.0
166798.0
165570.0
165788.0
165723.0
163838.0
163241.0
165016.0
165194.0
163993.0
164605.0
165403.0
165302.0
165658.0
166333.0
167805.0
168825.0
167784.0
168665.0
172717.0
174696.0
172926.0
169775.0
167190.0
167064.0
169189.0
170713.0
170417.0
170128.0
170876.0
171144.0
170227.0
170054.0
172353.0
175310.0
176083.0
175530.0
175244.0
175535.0
177348.0
178794.0
177497.0
175792.0
175453.0
176381.0
178046.0
178479.0
179172.0
180502.0
177451.0
172104.0
170341.0
170073.0
169375.0
168842.0
167165.0
165694.0
165801.0
165577.0
164571.0
163122.0
161340.0
160874.0
161698.0
161263.0
159321.0
158288.0
158495.0
158363.0
158198.0
159024.0
160593.0
161786.0
161105.0
159501.0
159883.0
161863.0
162761.0
162426.0
163104.0
165804.0
168824.0
171357.0
173981.0
175584.0
176460.0
178516.0
179599.0
176487.0
170657.0
166288.0
166031.0
168674.0
171143.0
172382.0
172712.0
171797.0
168749.0
163840.0
159674.0
158163.0
158322.0
158614.0
158451.0
158106.0
157855.0
157108.0
156084.0
155935.0
156749.0
158007.0
159080.0
158851.0
157210.0
156402.0
157736.0
157935.0
155493.0
154533.0
154765.0
152515.0
151077.0
152525.0
152502.0
151589.0
152980.0
153733.0
152236.0
152497.0
154678.0
153799.0
150484.0
150489.0
153361.0
154555.0
154725.0
155840.0
155347.0
152321.0
151412.0
154268.0
156819.0
157623.0
157244.0
155808.0
156331.0
159081.0
161554.0
164819.0
165472.0
159315.0
154122.0
155682.0
158482.0
159017.0
158419.0
157562.0
156955.0
156469.0
156600.0
157407.0
157694.0
158023.0
159279.0
160415.0
160010.0
157762.0
155167.0
154154.0
155723.0
158522.0
158622.0
156183.0
155761.0
157025.0
157135.0
157377.0
158271.0
157524.0
155659.0
155091.0
154897.0
153702.0
153181.0
153466.0
153873.0
157008.0
162678.0
165847.0
165075.0
164171.0
165591.0
167576.0
167946.0
166461.0
163927.0
162169.0
160465.0
156660.0
154974.0
158016.0
159062.0
155460.0
151506.0
148800.0
147909.0
148516.0
148873.0
151014.0
155049.0
156072.0
154575.0
154194.0
153940.0
154036.0
155160.0
154185.0
152841.0
155776.0
160247.0
162278.0
162045.0
160340.0
158679.0
157981.0
158398.0
159562.0
158888.0
157718.0
159725.0
161914.0
162042.0
162769.0
164479.0
166001.0
165667.0
163344.0
162151.0
161889.0
161177.0
160811.0
159574.0
159006.0
161704.0
164052.0
164136.0
163393.0
161309.0
159176.0
158995.0
160972.0
164530.0
166485.0
165471.0
163779.0
160848.0
156420.0
154355.0
155885.0
158342.0
160441.0
162470.0
163338.0
161646.0
159202.0
158723.0
159504.0
160911.0
164258.0
167339.0
167302.0
166506.0
166545.0
166639.0
168440.0
171348.0
172071.0
171050.0
169991.0
169576.0
170086.0
170201.0
170297.0
171791.0
172660.0
171514.0
169752.0
167485.0
164523.0
162865.0
163564.0
164451.0
164396.0
164400.0
163619.0
161634.0
159868.0
158750.0
159268.0
161071.0
161945.0
163397.0
166007.0
166518.0
165409.0
164700.0
164202.0
165055.0
166885.0
166197.0
162938.0
160646.0
159099.0
156081.0
155037.0
159074.0
163879.0
165950.0
166294.0
166071.0
166599.0
167951.0
169228.0
171401.0
173847.0
174279.0
173712.0
173766.0
173274.0
172262.0
172248.0
171906.0
170230.0
169328.0
169574.0
170138.0
170965.0
171330.0
172697.0
175342.0
174494.0
169622.0
165889.0
165751.0
166766.0
164991.0
163039.0
166186.0
169645.0
168181.0
165883.0
164724.0
162405.0
159860.0
159462.0
160554.0
160658.0
160184.0
161117.0
162977.0
164847.0
165897.0
165556.0
165070.0
164580.0
163928.0
164549.0
166184.0
167256.0
166351.0
163887.0
163815.0
166811.0
168248.0
166749.0
164915.0
163648.0
162018.0
160720.0
160838.0
160172.0
158110.0
158321.0
160565.0
161453.0
161984.0
163725.0
164720.0
164022.0
163124.0
163347.0
165811.0
169521.0
170597.0
169273.0
169788.0
172322.0
174506.0
175530.0
176320.0
177744.0
176389.0
171119.0
168064.0
168763.0
170361.0
173627.0
176278.0
174122.0
169937.0
168995.0
170905.0
172015.0
173052.0
175107.0
174605.0
172200.0
171060.0
170132.0
170373.0
171954.0
172120.0
172312.0
173603.0
174775.0
174527.0
170168.0
164832.0
163053.0
162360.0
163324.0
166743.0
167077.0
164029.0
161963.0
161900.0
162775.0
163086.0
163802.0
164978.0
163444.0
160657.0
159454.0
159211.0
161236.0
165962.0
169803.0
169649.0
166749.0
166390.0
169103.0
170196.0
169724.0
169382.0
168753.0
168559.0
168716.0
169579.0
170755.0
168263.0
163829.0
164079.0
167500.0
167637.0
163976.0
160827.0
158909.0
156163.0
155175.0
157239.0
158122.0
158203.0
160634.0
162923.0
161713.0
158391.0
157192.0
158413.0
158764.0
159794.0
162629.0
163383.0
162661.0
162491.0
160939.0
158802.0
158024.0
158189.0
158570.0
158862.0
161016.0
164137.0
163441.0
161413.0
162738.0
164895.0
166102.0
167083.0
167990.0
169144.0
167693.0
163356.0
162327.0
164584.0
164767.0
164509.0
167279.0
171104.0
173619.0
174972.0
175877.0
177008.0
177859.0
177023.0
175495.0
174718.0
173260.0
171887.0
174069.0
177717.0
177445.0
174282.0
172594.0
171375.0
168145.0
165095.0
163933.0
163492.0
163665.0
164518.0
165852.0
167154.0
166568.0
164692.0
163122.0
161565.0
161799.0
163273.0
161774.0
159673.0
161027.0
162709.0
161821.0
160101.0
160260.0
162904.0
165662.0
166975.0
167501.0
168313.0
170563.0
172564.0
171185.0
168054.0
166857.0
167660.0
167995.0
165936.0
162319.0
159645.0
158420.0
158146.0
159329.0
160409.0
158774.0
156142.0
155505.0
156446.0
157814.0
158547.0
157828.0
157133.0
156893.0
155454.0
153812.0
154267.0
155924.0
156848.0
157464.0
158051.0
157764.0
157652.0
158005.0
157368.0
156869.0
157712.0
160066.0
163483.0
163822.0
161890.0
164166.0
168017.0
168021.0
165534.0
162249.0
161220.0
163349.0
164040.0
164689.0
168160.0
170664.0
171453.0
172507.0
173478.0
174058.0
172919.0
170399.0
169332.0
169757.0
170431.0
170280.0
168874.0
168916.0
171199.0
172102.0
170037.0
167569.0
166710.0
165240.0
161915.0
161033.0
163889.0
165739.0
165111.0
164636.0
165580.0
167776.0
170093.0
170953.0
170797.0
170334.0
168033.0
165360.0
166650.0
169318.0
168624.0
167968.0
169969.0
171487.0
172410.0
174078.0
174930.0
173996.0
171463.0
168495.0
166919.0
166731.0
168314.0
172336.0
175821.0
176484.0
176447.0
177513.0
179012.0
179191.0
177371.0
176079.0
177299.0
179488.0
180771.0
179878.0
177289.0
176651.0
178832.0
180526.0
181089.0
181665.0
181677.0
181291.0
181106.0
181009.0
181639.0
182485.0
182118.0
181567.0
181601.0
181318.0
182009.0
184771.0
187232.0
187420.0
186026.0
184971.0
185845.0
188729.0
192345.0
193784.0
191339.0
188582.0
188286.0
187818.0
186713.0
187871.0
190895.0
193086.0
193782.0
194127.0
194732.0
195214.0
195591.0
195917.0
195669.0
194741.0
193595.0
193017.0
193246.0
193062.0
191822.0
189993.0
186611.0
182329.0
182010.0
185241.0
185146.0
182871.0
184139.0
187197.0
190455.0
193451.0
192657.0
191123.0
192107.0
190588.0
187188.0
186566.0
186858.0
186767.0
187197.0
187615.0
186859.0
183624.0
180909.0
182630.0
185730.0
186407.0
185546.0
185815.0
188039.0
189144.0
187830.0
186600.0
186741.0
188833.0
190845.0
189119.0
186395.0
185964.0
184578.0
180668.0
177832.0
178565.0
181042.0
183236.0
186524.0
190528.0
191922.0
191431.0
192374.0
194177.0
193557.0
189746.0
186298.0
186780.0
189893.0
192139.0
193588.0
195647.0
196682.0
196594.0
198655.0
202679.0
204863.0
203554.0
200599.0
198796.0
198260.0
197135.0
194733.0
191246.0
188120.0
188113.0
191721.0
195031.0
194206.0
191802.0
192040.0
193422.0
193548.0
192887.0
192746.0
194038.0
194757.0
194051.0
195533.0
199012.0
199976.0
197919.0
196447.0
196693.0
195767.0
194946.0
198047.0
201126.0
200787.0
200832.0
202546.0
203977.0
204520.0
205335.0
206983.0
207230.0
207447.0
209738.0
210326.0
209791.0
210183.0
207848.0
204272.0
202213.0
200173.0
199265.0
198372.0
196410.0
197234.0
200267.0
203058.0
205257.0
204259.0
200537.0
198375.0
199533.0
202216.0
203950.0
205834.0
208282.0
209085.0
210203.0
212379.0
212165.0
209572.0
205681.0
201429.0
200063.0
202285.0
204511.0
202991.0
199829.0
200790.0
204234.0
204738.0
203146.0
202911.0
204444.0
205040.0
203365.0
201730.0
200722.0
199018.0
197343.0
197428.0
199227.0
199860.0
198381.0
196624.0
194522.0
193446.0
194745.0
196018.0
196904.0
196306.0
192870.0
191349.0
192492.0
192397.0
191917.0
191522.0
191855.0
194741.0
197003.0
196938.0
196870.0
197478.0
198898.0
200538.0
202241.0
204286.0
204337.0
203242.0
203826.0
203251.0
200462.0
200041.0
202485.0
203267.0
202143.0
203157.0
205397.0
205393.0
204668.0
205980.0
209826.0
213128.0
211361.0
206989.0
204552.0
204355.0
206934.0
208599.0
205403.0
202761.0
203419.0
204189.0
204642.0
204388.0
204848.0
206604.0
204880.0
201828.0
202278.0
202238.0
201419.0
203316.0
204548.0
203409.0
203181.0
204037.0
202916.0
199707.0
198831.0
200658.0
200900.0
200822.0
202721.0
204533.0
206447.0
208457.0
208208.0
206835.0
206463.0
206995.0
208043.0
208635.0
207967.0
207094.0
208512.0
212907.0
216882.0
218214.0
218780.0
219960.0
221268.0
221937.0
222384.0
223888.0
225683.0
227036.0
228771.0
229621.0
227984.0
225330.0
224441.0
225548.0
225684.0
224426.0
222905.0
219185.0
214882.0
213660.0
213373.0
212408.0
211701.0
210723.0
210023.0
209779.0
209480.0
210110.0
211281.0
211836.0
210913.0
208779.0
208070.0
207633.0
205045.0
203967.0
206458.0
209906.0
212513.0
213181.0
212521.0
211611.0
210942.0
213049.0
217229.0
219357.0
220432.0
223383.0
227082.0
229716.0
231725.0
234052.0
236517.0
239216.0
242748.0
246609.0
248978.0
249213.0
251491.0
257421.0
260692.0
261320.0
264645.0
267602.0
269369.0
275431.0
286049.0
299409.0
314309.0
328901.0
341217.0
345419.0
338932.0
327488.0
316170.0
307548.0
300281.0
290446.0
280465.0
273363.0
267861.0
264736.0
264191.0
263411.0
260100.0
256180.0
257070.0
261470.0
263771.0
264731.0
265752.0
266663.0
268079.0
268250.0
267909.0
269326.0
271467.0
274865.0
278918.0
281198.0
283216.0
285618.0
287353.0
288323.0
288470.0
290242.0
292863.0
292278.0
291355.0
291879.0
290576.0
289075.0
289167.0
289774.0
291223.0
292710.0
294351.0
296821.0
298105.0
298503.0
299328.0
300219.0
301824.0
302195.0
299252.0
296242.0
294429.0
291036.0
286582.0
285425.0
289143.0
292216.0
290685.0
289606.0
291257.0
290274.0
286590.0
285062.0
284867.0
283425.0
282311.0
283004.0
285408.0
287913.0
286799.0
283313.0
282606.0
283962.0
285130.0
284557.0
279269.0
275181.0
278566.0
281199.0
279114.0
278979.0
280736.0
281514.0
280858.0
277511.0
274714.0
274880.0
274911.0
275664.0
278543.0
279872.0
279335.0
279582.0
279223.0
276539.0
273328.0
271127.0
269815.0
269448.0
269932.0
272101.0
276605.0
279930.0
279827.0
279450.0
280203.0
280941.0
281945.0
283507.0
285994.0
289432.0
291834.0
291383.0
288758.0
286334.0
284495.0
281889.0
280283.0
281180.0
281222.0
278108.0
274806.0
274396.0
275427.0
276488.0
279543.0
283605.0
286074.0
288287.0
290450.0
291657.0
292195.0
289801.0
284868.0
282011.0
281557.0
280967.0
279376.0
277698.0
277440.0
277405.0
276724.0
276710.0
276175.0
275141.0
276107.0
277518.0
277571.0
278352.0
280275.0
281296.0
281108.0
280954.0
282103.0
285009.0
287092.0
286311.0
285934.0
286418.0
283532.0
279160.0
276593.0
273916.0
271126.0
268623.0
264982.0
261491.0
258733.0
256111.0
254649.0
254142.0
254695.0
256839.0
258250.0
257493.0
255428.0
252809.0
252338.0
257236.0
264529.0
267118.0
265290.0
265943.0
270037.0
273214.0
273117.0
270449.0
269357.0
271432.0
272657.0
272299.0
271985.0
270947.0
269789.0
267759.0
263337.0
259698.0
258117.0
257117.0
257763.0
258604.0
257647.0
257361.0
258839.0
261416.0
264177.0
265317.0
267527.0
272741.0
275797.0
275725.0
276059.0
275564.0
274082.0
274513.0
277848.0
283728.0
288421.0
288230.0
285790.0
284325.0
284729.0
287328.0
289766.0
290984.0
293002.0
295814.0
298873.0
302192.0
304343.0
306041.0
310276.0
316056.0
319051.0
319218.0
319897.0
319820.0
317222.0
316437.0
319037.0
320740.0
321252.0
322518.0
322515.0
320903.0
320640.0
322005.0
323907.0
326070.0
327163.0
327508.0
329020.0
330837.0
331578.0
331642.0
332070.0
334023.0
336413.0
337477.0
337636.0
338123.0
341493.0
346476.0
346557.0
343669.0
345050.0
349072.0
351941.0
353319.0
353421.0
354253.0
356190.0
357586.0
357413.0
354092.0
349749.0
347065.0
343852.0
341588.0
342728.0
343590.0
342567.0
340200.0
336491.0
334362.0
333835.0
332266.0
330705.0
330042.0
330227.0
330993.0
330197.0
328846.0
329783.0
331985.0
334199.0
336362.0
338113.0
340229.0
342074.0
341314.0
338985.0
337905.0
336989.0
334141.0
331349.0
329370.0
325885.0
323884.0
326982.0
330653.0
331513.0
331596.0
331270.0
330304.0
329135.0
327850.0
326722.0
323510.0
318625.0
317742.0
319109.0
316473.0
311781.0
308189.0
305811.0
304839.0
302813.0
300426.0
301988.0
305411.0
309168.0
315757.0
321215.0
322345.0
323091.0
323823.0
322581.0
321150.0
320233.0
318908.0
317576.0
317032.0
317213.0
316912.0
316473.0
317781.0
319739.0
320283.0
320351.0
321948.0
325471.0
328232.0
327967.0
327574.0
329749.0
332112.0
332018.0
330306.0
329751.0
331046.0
331711.0
330451.0
327737.0
323668.0
319763.0
318347.0
319617.0
322034.0
324201.0
326699.0
331247.0
336979.0
341393.0
345064.0
349490.0
352938.0
355345.0
359036.0
361601.0
360851.0
359829.0
359013.0
356632.0
353187.0
349588.0
347937.0
348143.0
346318.0
343231.0
342867.0
345032.0
347237.0
348652.0
350222.0
350691.0
349015.0
349870.0
355001.0
361207.0
368814.0
376695.0
382045.0
386624.0
391093.0
394233.0
395903.0
396006.0
396610.0
398223.0
398267.0
396900.0
395629.0
395997.0
397709.0
396668.0
394016.0
394438.0
395570.0
393729.0
389075.0
383515.0
380784.0
381535.0
382820.0
384426.0
387193.0
390692.0
395586.0
400854.0
402897.0
402859.0
404329.0
404854.0
403621.0
404737.0
406721.0
407817.0
410469.0
412823.0
414814.0
420406.0
427586.0
434433.0
443926.0
455843.0
467289.0
477684.0
488330.0
499376.0
508657.0
515254.0
521719.0
531937.0
546815.0
563306.0
581406.0
605096.0
634835.0
668653.0
706449.0
746995.0
785816.0
818655.0
843877.0
862045.0
876754.0
891449.0
907764.0
933007.0
974493.0
1029123.0
1092593.0
1160999.0
1224760.0
1274230.0
1298973.0
1292229.0
1258574.0
1201784.0
1126652.0
1047744.0
972395.0
898931.0
831096.0
771745.0
718107.0
669601.0
629137.0
597397.0
570376.0
545430.0
524425.0
509185.0
499086.0
491702.0
486662.0
485175.0
484497.0
483263.0
483767.0
484390.0
484307.0
487299.0
493818.0
500895.0
506817.0
511685.0
516424.0
520735.0
524828.0
531293.0
539556.0
544028.0
543751.0
544564.0
546823.0
545994.0
543149.0
539855.0
535411.0
531970.0
529418.0
524990.0
518961.0
514300.0
515713.0
523401.0
533085.0
545662.0
562369.0
582921.0
610862.0
643601.0
675921.0
712304.0
754276.0
795566.0
832983.0
863877.0
884605.0
897144.0
909074.0
927074.0
953376.0
991493.0
1046433.0
1116746.0
1196383.0
1276867.0
1346988.0
1398104.0
1422750.0
1416414.0
1382943.0
1325821.0
1249847.0
1169212.0
1093122.0
1021071.0
954876.0
896196.0
843094.0
794142.0
748715.0
707691.0
672910.0
644563.0
619866.0
593622.0
564064.0
535446.0
512718.0
496022.0
480893.0
467369.0
459777.0
455437.0
451727.0
452722.0
456923.0
459471.0
462694.0
470317.0
480872.0
490226.0
496859.0
502438.0
509073.0
518585.0
528628.0
535339.0
540793.0
546447.0
551126.0
556580.0
562422.0
566940.0
571673.0
578763.0
589924.0
602062.0
610726.0
619202.0
628814.0
635730.0
641248.0
647531.0
653265.0
657226.0
658840.0
658777.0
657279.0
653417.0
646604.0
636373.0
623177.0
607227.0
590976.0
579868.0
573641.0
570809.0
573706.0
580421.0
590803.0
607333.0
625538.0
643352.0
663148.0
684417.0
708917.0
737689.0
767932.0
798775.0
829983.0
861762.0
893222.0
920477.0
944653.0
969620.0
992450.0
1008230.0
1017765.0
1025181.0
1031573.0
1035581.0
1037136.0
1036671.0
1035463.0
1034346.0
1033307.0
1034901.0
1038867.0
1041949.0
1047208.0
1059148.0
1076491.0
1095517.0
1114427.0
1134673.0
1156998.0
1181589.0
1208440.0
1233169.0
1255021.0
1277630.0
1299797.0
1323759.0
1354032.0
1387071.0
1420955.0
1459855.0
1507727.0
1565050.0
1628555.0
1698190.0
1774580.0
1855807.0
1946038.0
2046797.0
2151988.0
2262039.0
2380527.0
2507942.0
2645496.0
2792898.0
2950406.0
3120256.0
3304095.0
3504458.0
3721741.0
3954273.0
4202247.0
4464861.0
4740753.0
5030479.0
5335143.0
5656313.0
5996071.0
6354069.0
6725012.0
7105962.0
7499005.0
7900588.0
8307642.0
8723921.0
9147154.0
9575463.0
1.0015451E7
1.0468386E7
1.0931896E7
1.1409753E7
1.1907418E7
1.2424865E7
1.2956558E7
1.350157E7
1.4061873E7
1.4631155E7
1.5202895E7
1.5775025E7
1.6342704E7
1.6902024E7
1.7454444E7
1.8004364E7
1.8554068E7
1.9103355E7
1.9655794E7
2.0216217E7
2.078746E7
2.1370353E7
2.1962049E7
2.2565135E7
2.3184663E7
2.3816482E7
2.4458657E7
2.5112309E7
2.5774755E7
2.6450109E7
2.7142235E7
2.7846976E7
2.856393E7
2.9294248E7
3.0034549E7
3.0776713E7
3.1509261E7
3.222703E7
3.2927903E7
3.3605769E7
3.4259978E7
3.4896082E7
3.5519045E7
3.613354E7
3.6742803E7
3.734875E7
3.7956403E7
3.8575208E7
3.9212084E7
3.986845E7
4.0548664E7
4.125857E7
4.2000363E7
4.2780136E7
4.3607463E7
4.4489838E7
4.5436468E7
4.6460614E7
4.757916E7
4.8811064E7
5.0175375E7
5.1690037E7
5.3368122E7
5.5218599E7
5.724942E7
5.9466849E7
6.1875084E7
6.4472309E7
6.7247914E7
7.0184179E7
7.3258989E7
7.6452819E7
7.9746808E7
8.3118632E7
8.6552706E7
9.0042704E7
9.3588128E7
9.7195744E7
1.00872116E8
1.04617889E8
1.08427734E8
1.1228956E8
1.16187153E8
1.20101719E8
1.24018881E8
1.27932873E8
1.31843356E8
1.35765514E8
1.39729531E8
1.4376683E8
1.47905601E8
1.52151152E8
1.56475737E8
1.6083479E8
1.65170004E8
1.69421004E8
1.73545033E8
1.77515434E8
1.81321633E8
1.84963541E8
1.88441482E8
1.91757699E8
1.94909427E8
1.97882855E8
2.00651396E8
2.0317874E8
2.05434639E8
2.07389273E8
2.09010656E8
2.10286823E8
2.11221522E8
2.118217E8
2.12095025E8
2.12045283E8
2.11682826E8
2.11022969E8
2.10080459E8
2.08880137E8
2.07447411E8
2.05804362E8
2.03974703E8
2.01974272E8
1.99816369E8
1.97510166E8
1.95057135E8
1.92458026E8
1.8969982E8
1.86772219E8
1.83692963E8
1.8050161E8
1.77288221E8
1.74216974E8
1.71530963E8
1.69580982E8
1.68819035E8
1.69778004E8
1.73026736E8
1.79054298E8
1.88161878E8
2.00331186E8
2.15082472E8
2.31418954E8
2.47824237E8
2.62394709E8
2.73138975E8
2.783796E8
2.77232202E8
2.69813706E8
2.57018483E8
2.40101337E8
2.20245082E8
1.98559823E8
1.76312393E8
1.5456094E8
1.33865116E8
1.1467505E8
9.7439318E7
8.2407387E7
6.9700028E7
5.9321829E7
5.1153204E7
4.5083116E7
4.1015606E7
3.8835337E7
3.8407927E7
3.9561574E7
4.2127916E7
4.595503E7
5.0897983E7
5.6845358E7
6.3694982E7
7.1343707E7
7.9702225E7
8.8675668E7
9.8178002E7
1.08140484E8
1.18494182E8
1.29177727E8
1.40128553E8
1.51278827E8
1.62561301E8
1.73889898E8
1.85168408E8
1.96308727E8
2.07224356E8
2.17844683E8
2.28144329E8
2.38148242E8
2.47893112E8
2.57391397E8
2.66647393E8
2.75668994E8
2.84459569E8
2.93018981E8
3.01334844E8
3.09385602E8
3.1715883E8
3.24653201E8
3.31874192E8
3.3882148E8
3.45481116E8
3.51840057E8
3.57896753E8
3.63661405E8
3.69147426E8
3.74362583E8
3.79313489E8
3.84006935E8
3.884547E8
3.92673504E8
3.96669137E8
4.00447595E8
4.04026673E8
4.07419262E8
4.10637831E8
4.13701177E8
4.1662385E8
4.19416967E8
4.2208443E8
4.24621718E8
4.27027629E8
4.29301799E8
4.31440135E8
4.3343954E8
4.35299656E8
4.37022561E8
4.38611796E8
4.40072299E8
4.41406902E8
4.42614989E8
4.43699282E8
4.44661985E8
4.45500581E8
4.46215478E8
4.46809858E8
4.4728812E8
4.47657909E8
4.47928094E8
4.48107259E8
4.48199552E8
4.48205792E8
4.4812719E8
4.47959731E8
4.47698484E8
4.47343615E8
4.46894478E8
4.46350678E8
4.45710891E8
4.44971632E8
4.44136805E8
4.43212714E8
4.42199885E8
4.41101832E8
4.39928056E8
4.38688187E8
4.37390196E8
4.36041854E8
4.34650775E8
4.3322108E8
4.31752183E8
4.30239978E8
4.28679144E8
4.27066547E8
4.25401388E8
4.23685233E8
4.21921451E8
4.20114243E8
4.18268542E8
4.16385791E8
4.14468749E8
4.12525069E8
4.10553739E8
4.08550445E8
4.06520459E8
4.04469006E8
4.02403255E8
4.00335242E8
3.9826966E8
3.96207084E8
3.94146248E8
3.9208097E8
3.90006671E8
3.87918768E8
3.85815484E8
3.8370261E8
3.81580776E8
3.79445102E8
3.77296218E8
3.75137896E8
3.72972503E8
3.70800308E8
3.68622325E8
3.66442411E8
3.64263897E8
3.62087707E8
3.59911231E8
3.57732508E8
3.55554109E8
3.533767E8
3.51200722E8
3.49028474E8
3.46858658E8
3.44693259E8
3.42536909E8
3.40388206E8
3.38247677E8
3.36117467E8
3.33993126E8
3.31870497E8
3.29750935E8
3.27637354E8
3.2552932E8
3.23424394E8
3.21325283E8
3.19237507E8
3.17163763E8
3.15105999E8
3.1306771E8
3.11052983E8
3.09062473E8
3.07094552E8
3.05148291E8
3.03219068E8
3.01302781E8
2.99399607E8
2.97506497E8
2.95621015E8
2.9374436E8
2.91876599E8
2.90020464E8
2.88178116E8
2.86348878E8
2.84536879E8
2.82743899E8
2.80965434E8
2.79201633E8
2.77455287E8
2.75725412E8
2.74010519E8
2.72310307E8
2.70625133E8
2.68956251E8
2.67303248E8
2.6566263E8
2.64033635E8
2.62419167E8
2.60818097E8
2.59228207E8
2.57651112E8
2.56087097E8
2.54535905E8
2.52998321E8
2.51473967E8
2.49963391E8
2.48465656E8
2.46978426E8
2.45501949E8
2.44033442E8
2.42567509E8
2.411024E8
2.39636766E8
2.38170839E8
2.36710247E8
2.35259788E8
2.33819983E8
2.32391364E8
2.30975582E8
2.2957443E8
2.2819172E8
2.26829373E8
2.25483457E8
2.24152489E8
2.22837703E8
2.21536099E8
2.20247249E8
2.1897356E8
2.17714078E8
2.16469393E8
2.15239392E8
2.1402046E8
2.12812198E8
2.11615396E8
2.10429691E8
2.09255531E8
2.08091919E8
2.06938529E8
2.05798154E8
2.04673398E8
2.03562374E8
2.02459759E8
2.01365592E8
2.00282681E8
1.99207834E8
1.98139739E8
1.97080856E8
1.9602897E8
1.94981064E8
1.93937409E8
1.92900164E8
1.91871743E8
1.90851455E8
1.89838872E8
1.88835996E8
1.87843307E8
1.86860861E8
1.85887192E8
1.84919033E8
1.83957299E8
1.83003231E8
1.82053667E8
1.81107489E8
1.80166301E8
1.79230528E8
1.78300375E8
1.77374199E8
1.76450164E8
1.75532725E8
1.74626259E8
1.73727366E8
1.72832946E8
1.71944229E8
1.7106199E8
1.70186634E8
1.69319007E8
1.68460707E8
1.67611358E8
1.6676696E8
1.6592981E8
1.65105725E8
1.64290673E8
1.63479791E8
1.62674676E8
1.61876065E8
1.61085064E8
1.6030193E8
1.59523941E8
1.58751069E8
1.5798405E8
1.57223161E8
1.56470547E8
1.55724942E8
1.54981622E8
1.54240292E8
1.53505912E8
1.52778976E8
1.52053731E8
1.5133109E8
1.50616177E8
1.49907671E8
1.49205461E8
1.48511393E8
1.47823629E8
1.4714206E8
1.4646634E8
1.45795852E8
1.45135112E8
1.44486026E8
1.43845116E8
1.43210399E8
1.42583641E8
1.41968443E8
1.41363105E8
1.40762954E8
1.40169619E8
1.39584861E8
1.3900619E8
1.38431796E8
1.3786027E8
1.37291153E8
1.36724566E8
1.36160334E8
1.35600804E8
1.35047781E8
1.34501241E8
1.33961689E8
1.33427802E8
1.32899824E8
1.32381421E8
1.31873005E8
1.31373025E8
1.30881499E8
1.30397339E8
1.29918731E8
1.29445414E8
1.28979211E8
1.28522645E8
1.28076718E8
1.27641445E8
1.27216292E8
1.26801194E8
1.26398018E8
1.2600647E8
1.25623938E8
1.25252525E8
1.24896606E8
1.24555903E8
1.24227786E8
1.23909535E8
1.23598609E8
1.23296312E8
1.23004092E8
1.22717018E8
1.22429934E8
1.22142172E8
1.21851318E8
1.21552676E8
1.21244275E8
1.2092546E8
1.20594272E8
1.20249321E8
1.1989034E8
1.19516077E8
1.19124573E8
1.18715122E8
1.18289734E8
1.17851393E8
1.17398799E8
1.16930368E8
1.16451264E8
1.15964747E8
1.15468188E8
1.14962255E8
1.14449344E8
1.13930014E8
1.13405736E8
1.12877325E8
1.12345124E8
1.11808513E8
1.11266765E8
1.10725264E8
1.1018781E8
1.09650335E8
1.09113003E8
1.08580267E8
1.08052777E8
1.07531053E8
1.07015988E8
1.06507219E8
1.06005437E8
1.05510987E8
1.0502236E8
1.04538222E8
1.04059868E8
1.03587114E8
1.03113098E8
1.02634296E8
1.02156333E8
1.0168053E8
1.01202274E8
1.00723216E8
1.00248229E8
9.9776129E7
9.9303879E7
9.8832365E7
9.8363067E7
9.7896322E7
9.7432066E7
9.6967951E7
9.6503505E7
9.6043379E7
9.5589442E7
9.5138597E7
9.4690524E7
9.4249289E7
9.3817487E7
9.339374E7
9.2977619E7
9.2571747E7
9.2177335E7
9.1792508E7
9.1413189E7
9.1035713E7
9.0659219E7
9.0280237E7
8.9889439E7
8.9476841E7
8.9035047E7
8.8559758E7
8.8050165E7
8.7508702E7
8.69379E7
8.6337069E7
8.5709437E7
8.5065623E7
8.4413385E7
8.3756335E7
8.3098037E7
8.2440278E7
8.1787239E7
8.1145354E7
8.0515802E7
7.9896615E7
7.9287576E7
7.8689869E7
7.8103315E7
7.7524748E7
7.6952453E7
7.6387975E7
7.5832624E7
7.5286105E7
7.4745962E7
7.4211918E7
7.3687901E7
7.317306E7
7.2662503E7
7.2156912E7
7.1660354E7
7.1174814E7
7.0699773E7
7.0234054E7
6.97783E7
6.9332557E7
6.8895368E7
6.8467804E7
6.805165E7
6.7645334E7
6.7245706E7
6.6851417E7
6.6462918E7
6.6079161E7
6.5698107E7
6.531976E7
6.4942608E7
6.4562958E7
6.4182384E7
6.3806146E7
6.343512E7
6.306822E7
6.2707323E7
6.2354347E7
6.2008232E7
6.1666946E7
6.1330586E7
6.0999605E7
6.0672231E7
6.0349768E7
6.0037636E7
5.9737505E7
5.9449026E7
5.9174197E7
5.8913749E7
5.8668798E7
5.8440304E7
5.8223523E7
5.8015202E7
5.7817342E7
5.7626465E7
5.7434088E7
5.7236278E7
5.7030225E7
5.6807775E7
5.6561413E7
5.6289533E7
5.5990432E7
5.566171E7
5.5307002E7
5.4932894E7
5.4544667E7
5.414983E7
5.3757368E7
5.337279E7
5.2997683E7
5.2633944E7
5.2284961E7
5.1950195E7
5.1626285E7
5.1313827E7
5.1013975E7
5.0724726E7
5.0445167E7
5.0175418E7
4.9914116E7
4.9660306E7
4.9414453E7
4.91763E7
4.8943875E7
4.8715618E7
4.8491675E7
4.8272863E7
4.8059615E7
4.7851116E7
4.7646304E7
4.7444892E7
4.7246789E7
4.7052574E7
4.6862099E7
4.6675003E7
4.6493709E7
4.6317637E7
4.6142586E7
4.5969793E7
4.5801622E7
4.5637131E7
4.5476907E7
4.5320017E7
4.5165041E7
4.501398E7
4.4868175E7
4.4730327E7
4.4601259E7
4.4476591E7
4.4360232E7
4.4257862E7
4.4163662E7
4.4077628E7
4.4007307E7
4.39524E7
4.3912515E7
4.3890246E7
4.3884737E7
4.3895821E7
4.3922654E7
4.3961425E7
4.400817E7
4.4056173E7
4.4097436E7
4.4126348E7
4.4137605E7
4.4128406E7
4.4102698E7
4.4068259E7
4.403154E7
4.3997582E7
4.396975E7
4.3946494E7
4.3924632E7
4.3901155E7
4.3868524E7
4.3819438E7
4.375183E7
4.366616E7
4.3567525E7
4.3464066E7
4.3361755E7
4.3265465E7
4.3178599E7
4.3103058E7
4.30397E7
4.298663E7
4.2942171E7
4.2906439E7
4.287994E7
4.2861948E7
4.284948E7
4.2843278E7
4.2844498E7
4.2846538E7
4.2846105E7
4.284684E7
4.2850222E7
4.2857136E7
4.2867073E7
4.2877039E7
4.2884941E7
4.2892202E7
4.2907568E7
4.29344E7
4.2964354E7
4.2993005E7
4.3011716E7
4.2989652E7
4.2873672E7
4.2618908E7
4.2239269E7
4.1760335E7
4.1138322E7
4.0323268E7
3.9324942E7
3.8189265E7
3.699742E7
3.5831772E7
3.4731057E7
3.3715785E7
3.2785379E7
3.1928976E7
3.1172082E7
3.0527521E7
2.995758E7
2.9432264E7
2.8948819E7
2.8509357E7
2.8113064E7
2.7754533E7
2.7429887E7
2.7135563E7
2.6868395E7
2.6628068E7
2.6408536E7
2.6206569E7
2.6024393E7
2.5855159E7
2.569074E7
2.5524237E7
2.5345283E7
2.5150193E7
2.4937749E7
2.4707869E7
2.4468512E7
2.4226527E7
2.3988329E7
2.3761273E7
2.3544E7
2.3331485E7
2.311844E7
2.2897522E7
2.2663545E7
2.2413492E7
2.2149744E7
2.1876864E7
2.159449E7
2.1309435E7
2.1035961E7
2.0778821E7
2.0534196E7
2.0298513E7
2.0072102E7
1.9857063E7
1.9652147E7
1.9456512E7
1.9270257E7
1.9090299E7
1.891295E7
1.8734402E7
1.8554055E7
1.8375154E7
1.8194148E7
1.8004893E7
1.7809402E7
1.7611275E7
1.7411608E7
1.7213432E7
1.7020993E7
1.6834761E7
1.6651222E7
1.6470253E7
1.6294766E7
1.6124307E7
1.5957962E7
1.5795656E7
1.5637122E7
1.5483597E7
1.5333801E7
1.5185768E7
1.5041077E7
1.4898257E7
1.475455E7
1.4611906E7
1.4472093E7
1.4335668E7
1.4203016E7
1.4072489E7
1.394325E7
1.3815766E7
1.3691131E7
1.3571343E7
1.3454992E7
1.3339313E7
1.3225349E7
1.311384E7
1.3003714E7
1.2895148E7
1.2788848E7
1.2685059E7
1.2582743E7
1.2481615E7
1.2384748E7
1.2291152E7
1.2193854E7
1.2092929E7
1.1995471E7
1.1902078E7
1.1808535E7
1.1713776E7
1.161792E7
1.1522028E7
1.1428181E7
1.133507E7
1.1241977E7
1.1152265E7
1.1065842E7
1.0979309E7
1.0892698E7
1.080701E7
1.072191E7
1.0637653E7
1.0554449E7
1.047247E7
1.0391943E7
1.0312601E7
1.0235279E7
1.0160673E7
1.0086251E7
1.0009521E7
9932290.0
9856491.0
9780703.0
9705254.0
9632173.0
9559443.0
9485111.0
9412095.0
9343736.0
9279777.0
9216207.0
9149802.0
9081601.0
9012451.0
8944261.0
8881832.0
8822853.0
8760879.0
8698198.0
8638848.0
8581058.0
8523700.0
8466262.0
8407474.0
8348895.0
8291119.0
8231936.0
8171071.0
8109581.0
8049741.0
7993918.0
7938600.0
7881020.0
7824801.0
7769035.0
7710102.0
7650932.0
7594158.0
7539628.0
7487154.0
7433889.0
7378973.0
7325995.0
7276887.0
7230479.0
7184335.0
7137298.0
7089807.0
7042437.0
6997713.0
6956259.0
6913909.0
6868508.0
6821453.0
6775478.0
6732267.0
6689861.0
6647769.0
6606485.0
6564344.0
6523006.0
6483677.0
6445013.0
6408878.0
6375160.0
6342744.0
6312959.0
6284312.0
6259270.0
6242698.0
6231109.0
6223393.0
6223883.0
6232843.0
6249825.0
6272422.0
6295102.0
6316138.0
6332707.0
6336629.0
6322326.0
6291531.0
6249753.0
6200784.0
6147107.0
6094469.0
6051916.0
6025240.0
6012336.0
6011479.0
6027762.0
6065575.0
6125858.0
6208290.0
6310166.0
6426504.0
6546838.0
6656378.0
6743254.0
6797337.0
6809032.0
6772608.0
6689178.0
6568453.0
6422035.0
6259733.0
6091718.0
5924082.0
5760884.0
5607482.0
5466341.0
5339556.0
5226636.0
5123070.0
5030794.0
4952391.0
4882529.0
4818113.0
4759918.0
4706408.0
4655868.0
4608780.0
4564868.0
4520498.0
4474768.0
4431093.0
4389358.0
4348848.0
4311338.0
4276105.0
4241624.0
4206867.0
4171608.0
4137529.0
4105567.0
4077743.0
4054758.0
4033441.0
4014681.0
3999935.0
3988247.0
3983213.0
3985732.0
3993360.0
4008679.0
4032782.0
4064481.0
4102485.0
4141949.0
4179671.0
4210947.0
4225921.0
4221669.0
4201475.0
4167373.0
4125311.0
4083930.0
4047700.0
4019189.0
4003518.0
4006117.0
4029048.0
4072125.0
4134553.0
4216844.0
4321570.0
4447630.0
4587413.0
4729401.0
4860369.0
4967032.0
5035771.0
5057758.0
5032839.0
4962819.0
4853868.0
4718239.0
4565030.0
4403941.0
4244860.0
4090958.0
3947837.0
3818647.0
3697475.0
3586777.0
3492608.0
3410039.0
3335892.0
3272026.0
3215546.0
3161822.0
3110162.0
3063500.0
3021956.0
2981387.0
2941563.0
2904473.0
2868961.0
2833510.0
2796398.0
2757939.0
2722222.0
2689681.0
2657876.0
2627078.0
2595667.0
2561334.0
2527241.0
2496824.0
2468909.0
2440781.0
2411521.0
2382987.0
2355656.0
2327743.0
2300664.0
2275744.0
2251381.0
2228511.0
2207788.0
2187991.0
2170092.0
2152228.0
2131265.0
2110748.0
2094342.0
2079667.0
2063767.0
2047748.0
2033837.0
2020121.0
2005166.0
1991349.0
1977664.0
1962447.0
1948170.0
1935499.0
1924661.0
1917419.0
1911451.0
1902971.0
1892082.0
1881096.0
1871955.0
1864952.0
1858473.0
1851139.0
1844305.0
1838774.0
1832777.0
1827884.0
1825226.0
1820357.0
1813956.0
1810272.0
1806673.0
1801839.0
1798972.0
1797895.0
1796220.0
1792130.0
1786658.0
1783514.0
1782469.0
1781593.0
1782237.0
1784510.0
1786882.0
1789722.0
1794377.0
1802573.0
1815796.0
1833959.0
1856835.0
1884910.0
1916962.0
1950593.0
1985047.0
2017284.0
2040474.0
2051510.0
2050225.0
2035295.0
2010187.0
1982347.0
1956267.0
1934226.0
1916906.0
1906860.0
1911455.0
1932353.0
1965872.0
2015706.0
2084788.0
2167553.0
2261367.0
2365079.0
2470279.0
2566344.0
2643637.0
2693376.0
2710726.0
2693802.0
2643216.0
2564850.0
2468927.0
2364210.0
2253908.0
2141340.0
2033203.0
1932488.0
1839695.0
1757629.0
1687153.0
1627669.0
1578833.0
1537499.0
1500992.0
1467949.0
1435059.0
1402900.0
1376773.0
1356684.0
1338785.0
1323639.0
1311226.0
1297403.0
1282231.0
1269104.0
1257803.0
1248290.0
1242320.0
1239457.0
1238373.0
1238644.0
1240931.0
1246201.0
1253625.0
1262864.0
1276322.0
1295815.0
1320735.0
1351374.0
1390154.0
1437509.0
1493261.0
1560185.0
1637238.0
1718833.0
1802748.0
1887947.0
1972110.0
2054284.0
2135375.0
2219822.0
2313203.0
2420133.0
2546733.0
2697708.0
2876290.0
3084142.0
3314991.0
3559221.0
3808176.0
4050690.0
4277465.0
4481222.0
4654672.0
4794916.0
4898781.0
4960581.0
4977540.0
4948358.0
4876259.0
4772830.0
4648979.0
4509527.0
4360059.0
4209254.0
4059214.0
3906539.0
3755577.0
3611535.0
3471316.0
3335015.0
3205731.0
3080489.0
2956063.0
2833808.0
2716903.0
2606465.0
2500126.0
2396212.0
2294876.0
2196559.0
2102444.0
2013306.0
1930064.0
1854470.0
1787039.0
1725508.0
1666296.0
1609950.0
1559091.0
1512872.0
1472278.0
1438412.0
1406919.0
1376800.0
1351383.0
1330950.0
1314776.0
1301882.0
1290584.0
1280845.0
1274496.0
1273338.0
1276656.0
1285496.0
1302795.0
1325228.0
1351083.0
1385926.0
1431777.0
1489169.0
1560105.0
1644063.0
1744464.0
1866467.0
2010040.0
2175632.0
2363577.0
2569109.0
2782812.0
2992226.0
3186260.0
3353904.0
3483218.0
3570592.0
3618787.0
3627345.0
3597702.0
3538473.0
3460570.0
3373593.0
3284093.0
3196680.0
3118331.0
3052552.0
2993954.0
2939897.0
2891412.0
2842450.0
2789052.0
2733345.0
2673031.0
2606789.0
2536293.0
2460511.0
2381579.0
2301352.0
2217103.0
2130246.0
2043225.0
1955585.0
1870092.0
1789844.0
1713565.0
1638705.0
1565743.0
1497071.0
1432508.0
1373270.0
1322150.0
1275560.0
1229962.0
1187215.0
1146723.0
1106666.0
1067481.0
1029882.0
995829.0
965342.0
935006.0
904642.0
876851.0
850841.0
824882.0
800599.0
778000.0
753921.0
729643.0
708912.0
691166.0
674960.0
660020.0
645686.0
630920.0
614061.0
596067.0
579472.0
563655.0
548532.0
534970.0
521630.0
507907.0
493483.0
478860.0
466546.0
455410.0
444027.0
434620.0
426095.0
417222.0
409824.0
401617.0
391044.0
382141.0
376850.0
373888.0
370716.0
363942.0
354896.0
347262.0
339762.0
331236.0
325018.0
322363.0
319917.0
315132.0
309322.0
305160.0
303306.0
302446.0
300952.0
297271.0
291430.0
286225.0
283033.0
279374.0
274369.0
270313.0
267594.0
264934.0
262180.0
259792.0
258429.0
257227.0
254013.0
250140.0
249218.0
250566.0
249487.0
243750.0
237273.0
234901.0
235617.0
235603.0
234125.0
233208.0
233996.0
234508.0
232951.0
230834.0
229436.0
228539.0
228635.0
229190.0
228008.0
224590.0
221041.0
219842.0
221791.0
224421.0
224122.0
221961.0
221716.0
222669.0
222834.0
222926.0
222865.0
222370.0
220794.0
216403.0
212019.0
211623.0
213165.0
213768.0
212661.0
210010.0
208885.0
210612.0
212234.0
212689.0
212468.0
211120.0
210002.0
209798.0
207872.0
203779.0
200357.0
198252.0
196551.0
196211.0
197730.0
198695.0
197416.0
196080.0
196213.0
196057.0
195354.0
195265.0
195572.0
195813.0
194919.0
193685.0
194746.0
195968.0
195189.0
194521.0
193566.0
192796.0
194637.0
196556.0
197500.0
199740.0
200898.0
197983.0
192985.0
190016.0
189178.0
186658.0
184825.0
188072.0
191327.0
190469.0
189582.0
191124.0
193479.0
194695.0
194516.0
194802.0
196477.0
198109.0
197274.0
193899.0
191564.0
191768.0
192228.0
191380.0
189842.0
189608.0
191267.0
193552.0
195282.0
194051.0
190372.0
189108.0
189215.0
186724.0
185251.0
188174.0
192056.0
194516.0
196367.0
196338.0
193132.0
190581.0
192154.0
194526.0
194293.0
193473.0
194214.0
195564.0
195673.0
194200.0
192998.0
192511.0
190408.0
187330.0
186330.0
186780.0
187936.0
190884.0
194107.0
196879.0
199106.0
197477.0
192670.0
189158.0
187914.0
189213.0
192096.0
193724.0
194129.0
192580.0
188360.0
185824.0
186717.0
187391.0
186794.0
187444.0
190127.0
191973.0
191255.0
189912.0
189485.0
189851.0
189647.0
187997.0
187270.0
188699.0
190582.0
192206.0
193116.0
193093.0
192223.0
190099.0
188671.0
189400.0
190223.0
190526.0
191580.0
192866.0
192132.0
188991.0
186445.0
185058.0
183035.0
181571.0
180968.0
180351.0
180721.0
181509.0
182365.0
184126.0
185299.0
185126.0
184543.0
184071.0
183533.0
181916.0
181151.0
182962.0
183517.0
182024.0
181217.0
179554.0
176930.0
176536.0
178333.0
180044.0
180773.0
181678.0
183392.0
184961.0
185923.0
184515.0
180593.0
178731.0
178701.0
175961.0
172020.0
170223.0
171002.0
174413.0
178850.0
181224.0
180010.0
177603.0
178156.0
180770.0
182346.0
183388.0
183497.0
181863.0
180499.0
179374.0
177512.0
176885.0
178222.0
178899.0
176736.0
173864.0
173953.0
175608.0
176083.0
176694.0
178154.0
179682.0
181526.0
183079.0
184029.0
184891.0
185028.0
184828.0
185433.0
186036.0
185874.0
185701.0
186123.0
187013.0
188042.0
188882.0
189891.0
191978.0
194107.0
194913.0
195348.0
194630.0
192270.0
190965.0
188598.0
183011.0
179923.0
180481.0
180522.0
180446.0
179461.0
176837.0
176009.0
176112.0
175013.0
175195.0
177547.0
181253.0
185004.0
185147.0
181803.0
179831.0
180399.0
181101.0
181457.0
181782.0
182294.0
183853.0
184567.0
182704.0
182049.0
184175.0
185540.0
186117.0
187848.0
189531.0
189507.0
188010.0
186990.0
187770.0
190116.0
193310.0
195103.0
194663.0
193553.0
191215.0
188708.0
189296.0
191542.0
193449.0
196033.0
198447.0
199398.0
199953.0
200352.0
198474.0
194941.0
194011.0
194940.0
194014.0
192242.0
190256.0
188609.0
190154.0
192890.0
194381.0
196140.0
197706.0
198910.0
198531.0
193062.0
186036.0
182404.0
180807.0
180958.0
182989.0
185759.0
190106.0
193976.0
194194.0
192742.0
192264.0
192802.0
193165.0
192406.0
191752.0
191704.0
190440.0
188159.0
187590.0
190046.0
192902.0
192486.0
189749.0
187701.0
186312.0
185686.0
186482.0
186630.0
185528.0
185465.0
186215.0
186221.0
185847.0
185196.0
183686.0
181662.0
180457.0
180170.0
177962.0
173084.0
168989.0
167035.0
166556.0
167689.0
169570.0
171791.0
174154.0
174981.0
174179.0
173333.0
174111.0
175889.0
175037.0
173143.0
173926.0
173436.0
170463.0
169134.0
167802.0
165351.0
165015.0
167681.0
172134.0
173940.0
170226.0
166169.0
165234.0
165609.0
165872.0
164546.0
162815.0
162147.0
160048.0
158348.0
160479.0
162200.0
160642.0
159245.0
159165.0
158840.0
158798.0
159376.0
158299.0
155579.0
154349.0
154276.0
153273.0
151925.0
150271.0
148217.0
146808.0
145725.0
145681.0
147966.0
150085.0
150038.0
149636.0
150503.0
153145.0
156605.0
158277.0
158574.0
159288.0
158521.0
156134.0
154700.0
152871.0
150076.0
149439.0
150905.0
152420.0
153018.0
152487.0
153081.0
154739.0
153732.0
151309.0
151219.0
152298.0
152569.0
152636.0
153663.0
156358.0
159677.0
161247.0
160787.0
159452.0
156191.0
151083.0
148338.0
149195.0
150200.0
150541.0
151849.0
153242.0
152153.0
149193.0
148818.0
152125.0
154265.0
151674.0
147285.0
147114.0
150990.0
153186.0
153306.0
153927.0
154383.0
155092.0
156032.0
155369.0
154477.0
154549.0
154071.0
153438.0
154082.0
155269.0
155867.0
156141.0
155449.0
153479.0
153316.0
154995.0
154621.0
152275.0
149057.0
146378.0
147404.0
148731.0
147552.0
150072.0
156479.0
159452.0
158342.0
157103.0
157244.0
158158.0
158871.0
158519.0
157138.0
157469.0
160034.0
160326.0
157810.0
156281.0
156330.0
157605.0
160026.0
161659.0
162359.0
163868.0
165566.0
166323.0
166533.0
165562.0
163912.0
164298.0
166367.0
168644.0
170865.0
170895.0
168865.0
166330.0
162600.0
160861.0
162979.0
164422.0
164113.0
162974.0
161378.0
161854.0
162592.0
162013.0
163231.0
164969.0
165159.0
163689.0
159980.0
158886.0
162225.0
163720.0
162591.0
161459.0
160511.0
160710.0
160164.0
157685.0
155827.0
153804.0
152155.0
154039.0
156595.0
157065.0
157327.0
158490.0
162366.0
168069.0
169932.0
168855.0
169293.0
169582.0
169880.0
171883.0
172985.0
173922.0
175789.0
175194.0
173237.0
171808.0
168210.0
163219.0
160137.0
159655.0
160596.0
161555.0
163493.0
166446.0
168113.0
168560.0
167991.0
167063.0
167748.0
167543.0
165041.0
163703.0
163088.0
160981.0
159294.0
160097.0
161746.0
160791.0
158425.0
158762.0
160247.0
158938.0
154934.0
150552.0
148157.0
149267.0
153040.0
155778.0
155108.0
152797.0
150463.0
149290.0
149512.0
148117.0
146044.0
146339.0
146970.0
147329.0
147438.0
146885.0
149604.0
153246.0
152101.0
150817.0
152345.0
153877.0
155952.0
156609.0
153744.0
151632.0
152584.0
154224.0
155300.0
157003.0
158664.0
157812.0
157303.0
160088.0
162280.0
162888.0
164076.0
164367.0
164299.0
165520.0
166618.0
168292.0
171226.0
172257.0
170334.0
167665.0
165285.0
163773.0
163608.0
163232.0
162081.0
162219.0
163757.0
164748.0
164562.0
162818.0
159485.0
156828.0
156646.0
157286.0
157326.0
158037.0
158443.0
156993.0
156714.0
156992.0
153342.0
149976.0
151965.0
154685.0
154866.0
153952.0
151364.0
147253.0
144032.0
143475.0
145758.0
149299.0
152977.0
155068.0
152318.0
147352.0
146149.0
146669.0
144828.0
142986.0
142362.0
141377.0
142332.0
145936.0
146477.0
143218.0
143337.0
147777.0
151481.0
154060.0
155494.0
153943.0
151441.0
150623.0
152053.0
154886.0
157243.0
160165.0
163648.0
164772.0
165184.0
165867.0
164948.0
164736.0
164753.0
162684.0
161465.0
160475.0
158173.0
157762.0
157825.0
156087.0
155035.0
154762.0
153786.0
152050.0
149860.0
148285.0
147860.0
148570.0
149332.0
148196.0
146243.0
145529.0
145739.0
146096.0
146627.0
147596.0
147424.0
144880.0
141440.0
137385.0
134581.0
135900.0
137985.0
139214.0
142360.0
145898.0
148185.0
149148.0
148558.0
148511.0
147850.0
145419.0
145608.0
148404.0
150580.0
152798.0
155390.0
158016.0
160679.0
162793.0
163400.0
161308.0
159059.0
159282.0
159303.0
158584.0
159108.0
160495.0
162574.0
164666.0
165220.0
163080.0
159310.0
158678.0
160402.0
160353.0
162168.0
165622.0
165123.0
164138.0
166480.0
168896.0
168511.0
164856.0
160531.0
157543.0
155435.0
155537.0
156347.0
155096.0
153947.0
152588.0
149303.0
147071.0
146681.0
146030.0
145008.0
144259.0
144186.0
143818.0
141859.0
139400.0
137929.0
137904.0
138848.0
139188.0
138304.0
136862.0
135083.0
133108.0
132411.0
134056.0
135514.0
134897.0
134745.0
135310.0
134336.0
134180.0
137504.0
141796.0
144383.0
146097.0
147902.0
148083.0
145907.0
144143.0
144029.0
143987.0
143787.0
144240.0
145489.0
146611.0
145980.0
144314.0
143905.0
144645.0
145608.0
146224.0
144597.0
140883.0
138834.0
139614.0
140434.0
140066.0
139166.0
138239.0
138744.0
140532.0
141016.0
140654.0
141314.0
142332.0
143720.0
144922.0
144170.0
143193.0
143053.0
141600.0
139139.0
136519.0
133627.0
132721.0
134767.0
136761.0
135959.0
134091.0
135235.0
138293.0
139631.0
140127.0
140698.0
141018.0
141791.0
141727.0
140615.0
139497.0
136648.0
133459.0
133206.0
133735.0
132810.0
131938.0
132905.0
135439.0
136733.0
136080.0
135696.0
135056.0
132771.0
130827.0
131413.0
132960.0
133571.0
135332.0
137944.0
137584.0
135918.0
135619.0
135868.0
137515.0
138554.0
136666.0
136089.0
137221.0
137326.0
138637.0
139885.0
137988.0
136030.0
136484.0
138096.0
138735.0
137910.0
138241.0
139676.0
139871.0
139330.0
138667.0
139594.0
143313.0
145871.0
145774.0
144380.0
141422.0
141014.0
145053.0
147559.0
146968.0
146116.0
146253.0
148641.0
151183.0
151678.0
152137.0
152639.0
152920.0
154416.0
156022.0
156705.0
156680.0
156393.0
156675.0
156177.0
154895.0
154885.0
155219.0
155664.0
155922.0
153699.0
151708.0
152526.0
153327.0
153088.0
151497.0
148011.0
145266.0
145137.0
147129.0
149271.0
150123.0
150766.0
150662.0
150053.0
150432.0
148975.0
147640.0
150765.0
153197.0
153644.0
155820.0
157873.0
161783.0
167574.0
169243.0
170305.0
172626.0
170740.0
168425.0
168350.0
166738.0
166066.0
167456.0
168597.0
169863.0
168425.0
163664.0
160782.0
159854.0
158575.0
158650.0
160801.0
163011.0
162690.0
159560.0
156804.0
156037.0
156133.0
157425.0
160013.0
161181.0
159571.0
157124.0
155408.0
154611.0
154174.0
153165.0
152939.0
155303.0
158400.0
159873.0
159647.0
158363.0
156891.0
155805.0
155298.0
154553.0
152368.0
151448.0
154551.0
158037.0
158633.0
157620.0
155292.0
151381.0
147901.0
146732.0
147417.0
148576.0
149857.0
150848.0
151406.0
153030.0
155734.0
157797.0
158421.0
157190.0
155998.0
157604.0
159794.0
159780.0
158724.0
156799.0
153606.0
151689.0
152437.0
152960.0
150845.0
148314.0
148034.0
149023.0
150055.0
151125.0
151488.0
151160.0
150796.0
149898.0
148772.0
148070.0
146775.0
144952.0
143568.0
141843.0
139888.0
138564.0
137176.0
136401.0
137273.0
138746.0
140219.0
139977.0
136627.0
134152.0
134857.0
135740.0
136985.0
140547.0
143937.0
144179.0
142044.0
140355.0
140959.0
143207.0
144548.0
143100.0
140127.0
138196.0
138117.0
139494.0
141182.0
141702.0
141489.0
142399.0
143722.0
142903.0
141409.0
141616.0
141678.0
142473.0
145837.0
147160.0
144995.0
143225.0
142483.0
142191.0
140255.0
136092.0
135689.0
138988.0
139893.0
139878.0
140694.0
139472.0
136680.0
134966.0
135625.0
138027.0
140179.0
140489.0
138451.0
136132.0
134819.0
133992.0
136576.0
141785.0
143187.0
141808.0
142338.0
144132.0
145978.0
147403.0
147180.0
144687.0
141413.0
140153.0
140232.0
139663.0
138953.0
138138.0
138612.0
142004.0
145681.0
147593.0
147772.0
146690.0
145674.0
143706.0
140937.0
141098.0
143791.0
144959.0
143595.0
142769.0
144462.0
145186.0
143105.0
141297.0
140941.0
142042.0
144304.0
146415.0
149048.0
151528.0
151682.0
149532.0
145871.0
143688.0
144117.0
143468.0
142466.0
143029.0
142238.0
140484.0
140123.0
140693.0
142351.0
144962.0
147381.0
148193.0
145814.0
141771.0
139208.0
139147.0
140225.0
139859.0
138749.0
139237.0
139312.0
137495.0
136454.0
137532.0
139341.0
140110.0
139245.0
138199.0
138577.0
140075.0
141088.0
140669.0
139467.0
138098.0
135964.0
133672.0
133833.0
136714.0
140116.0
143413.0
145585.0
145494.0
145479.0
146410.0
146007.0
144621.0
144706.0
147390.0
150183.0
149577.0
148382.0
150169.0
151915.0
152299.0
153664.0
155820.0
157385.0
156397.0
151988.0
148097.0
147078.0
145527.0
142475.0
142038.0
145307.0
147843.0
146817.0
144145.0
142229.0
142548.0
145373.0
147460.0
146865.0
147026.0
149388.0
152182.0
155840.0
158793.0
158404.0
157112.0
156239.0
154631.0
153313.0
152102.0
151426.0
151773.0
149629.0
147453.0
150612.0
154405.0
155790.0
158284.0
160946.0
162568.0
163118.0
160553.0
158059.0
159565.0
161730.0
161809.0
160329.0
156789.0
152630.0
151082.0
152003.0
153785.0
156342.0
158082.0
156827.0
153744.0
151391.0
151970.0
155739.0
158593.0
158083.0
156570.0
154878.0
153492.0
154669.0
156619.0
156533.0
156534.0
158196.0
159957.0
161187.0
161501.0
160193.0
158160.0
156697.0
156354.0
156835.0
157331.0
157547.0
156636.0
154935.0
155164.0
156656.0
157311.0
158517.0
159692.0
159685.0
160231.0
159802.0
156360.0
151893.0
148570.0
148504.0
150969.0
151443.0
148916.0
145743.0
144881.0
147509.0
148710.0
146590.0
146843.0
149771.0
150917.0
150984.0
152345.0
154111.0
153911.0
151447.0
149116.0
148372.0
148574.0
148634.0
148069.0
147560.0
147791.0
148982.0
150130.0
149271.0
148338.0
150122.0
151228.0
149436.0
148067.0
147548.0
146460.0
146121.0
146203.0
146167.0
148605.0
152530.0
153224.0
151799.0
152522.0
153645.0
152726.0
152283.0
151800.0
148371.0
144968.0
143298.0
140974.0
139939.0
140224.0
138444.0
137577.0
138109.0
135355.0
132583.0
133874.0
136401.0
138224.0
138664.0
138215.0
138975.0
140358.0
141543.0
141943.0
140976.0
141524.0
143390.0
143367.0
143348.0
143459.0
141221.0
139872.0
141066.0
141740.0
142553.0
144774.0
146089.0
146331.0
147006.0
147105.0
146381.0
145907.0
145913.0
147550.0
149337.0
147613.0
145521.0
147099.0
149527.0
151111.0
152443.0
152454.0
151076.0
149309.0
148595.0
149006.0
147744.0
144887.0
143615.0
144594.0
145812.0
145380.0
145020.0
146433.0
146132.0
143200.0
141468.0
141640.0
142122.0
141540.0
140061.0
140705.0
143207.0
144494.0
145801.0
147921.0
147291.0
142974.0
138639.0
137152.0
137679.0
137912.0
138072.0
139930.0
142513.0
143869.0
143985.0
143457.0
144139.0
146520.0
146581.0
143388.0
140148.0
136991.0
134207.0
133583.0
135269.0
139412.0
143871.0
146153.0
148057.0
150376.0
151878.0
151844.0
150536.0
151472.0
154650.0
155725.0
155832.0
155781.0
153112.0
150399.0
150437.0
151712.0
152066.0
151287.0
151209.0
150159.0
147512.0
148915.0
153323.0
155696.0
158248.0
161356.0
163845.0
167718.0
172083.0
176689.0
180069.0
176976.0
171308.0
169820.0
169920.0
170719.0
173514.0
174316.0
171601.0
168107.0
164896.0
161417.0
157683.0
155573.0
155364.0
154671.0
154446.0
155979.0
156932.0
157332.0
158361.0
158983.0
159181.0
158607.0
157225.0
156897.0
157139.0
157772.0
160416.0
163658.0
166554.0
169971.0
173340.0
176950.0
181314.0
186506.0
192039.0
195033.0
196630.0
200987.0
206731.0
212222.0
216833.0
218007.0
217137.0
215849.0
213424.0
212053.0
210771.0
206315.0
201516.0
199016.0
197587.0
197006.0
196957.0
195680.0
192828.0
190292.0
189470.0
190781.0
193267.0
193109.0
191203.0
193291.0
197269.0
199322.0
201844.0
203912.0
204503.0
207427.0
213135.0
219980.0
227384.0
233969.0
239051.0
242492.0
245931.0
251388.0
257346.0
263770.0
272069.0
281035.0
290805.0
300498.0
307983.0
315991.0
325315.0
332755.0
339271.0
346573.0
354613.0
364661.0
376420.0
388752.0
401673.0
414559.0
428721.0
446853.0
468784.0
493167.0
519538.0
549875.0
588510.0
636747.0
694844.0
766372.0
852299.0
950468.0
1060446.0
1181211.0
1311465.0
1453296.0
1612578.0
1796463.0
2007950.0
2244276.0
2493530.0
2728696.0
2919404.0
3048310.0
3115191.0
3136774.0
3133536.0
3115640.0
3084120.0
3028542.0
2933641.0
2796889.0
2625301.0
2430348.0
2230201.0
2040134.0
1869839.0
1726783.0
1612803.0
1527730.0
1470883.0
1438584.0
1429852.0
1445846.0
1485425.0
1549349.0
1641001.0
1761804.0
1911103.0
2088764.0
2293309.0
2519440.0
2764533.0
3033914.0
3336258.0
3677833.0
4056063.0
4455959.0
4853254.0
5215717.0
5509996.0
5716106.0
5831756.0
5868852.0
5847616.0
5781876.0
5669144.0
5496985.0
5253764.0
4937652.0
4561741.0
4149092.0
3726215.0
3319375.0
2947005.0
2618266.0
2338627.0
2108004.0
1921110.0
1773823.0
1663008.0
1584399.0
1532815.0
1505046.0
1502331.0
1523864.0
1565546.0
1625786.0
1701905.0
1791000.0
1894353.0
2013124.0
2149741.0
2307728.0
2486454.0
2681978.0
2879231.0
3050774.0
3176279.0
3247988.0
3268274.0
3254520.0
3225302.0
3183428.0
3121321.0
3027826.0
2890500.0
2705255.0
2481837.0
2235987.0
1983354.0
1740615.0
1521194.0
1330291.0
1168471.0
1034455.0
924819.0
836429.0
767793.0
714631.0
668869.0
627778.0
594038.0
565273.0
537821.0
512931.0
492107.0
476485.0
464962.0
453134.0
440797.0
429069.0
415557.0
401920.0
391490.0
381113.0
367903.0
354515.0
342234.0
329637.0
317905.0
308259.0
299217.0
291104.0
285449.0
281360.0
276712.0
270513.0
264217.0
258021.0
249719.0
241472.0
237071.0
235178.0
233221.0
230363.0
227744.0
227264.0
227009.0
223936.0
219115.0
215902.0
215452.0
215486.0
214937.0
214333.0
212938.0
211728.0
210570.0
207459.0
204798.0
203580.0
202002.0
201565.0
201595.0
201179.0
202451.0
202968.0
200695.0
198287.0
196931.0
197225.0
198137.0
197817.0
198409.0
200239.0
201168.0
202298.0
204205.0
204486.0
201065.0
195880.0
192940.0
191606.0
189936.0
188248.0
185787.0
184024.0
184151.0
182949.0
181403.0
181657.0
179702.0
175237.0
172142.0
169427.0
166142.0
164628.0
164457.0
163424.0
161975.0
161164.0
160522.0
159467.0
158332.0
158286.0
159677.0
161273.0
162325.0
162417.0
161251.0
160143.0
159926.0
160162.0
160910.0
162005.0
163368.0
164715.0
165195.0
165708.0
166671.0
166835.0
166623.0
165856.0
163715.0
162166.0
161355.0
158493.0
154449.0
152740.0
153402.0
153702.0
153036.0
152489.0
152010.0
152062.0
153487.0
155597.0
158231.0
161886.0
166117.0
169390.0
168904.0
164870.0
161600.0
159797.0
157318.0
155371.0
154838.0
154305.0
153153.0
150559.0
146921.0
145235.0
145481.0
145005.0
145349.0
148593.0
150995.0
150467.0
151166.0
153190.0
152689.0
151310.0
150535.0
149270.0
149654.0
150589.0
149408.0
148868.0
148107.0
145357.0
144294.0
144421.0
144694.0
146458.0
147044.0
148028.0
151477.0
152367.0
150628.0
147647.0
143177.0
143311.0
147210.0
147883.0
147761.0
149275.0
151010.0
152654.0
152372.0
151021.0
149084.0
145582.0
146067.0
150939.0
153022.0
153232.0
154458.0
155322.0
156559.0
157890.0
157743.0
156765.0
155331.0
154166.0
155087.0
157507.0
158539.0
158071.0
158360.0
158167.0
156168.0
154513.0
153059.0
150941.0
150035.0
150643.0
151320.0
150950.0
149408.0
148233.0
148635.0
150852.0
153853.0
156024.0
157945.0
159728.0
160800.0
162338.0
163388.0
162761.0
162101.0
162210.0
163965.0
166676.0
166821.0
165346.0
165374.0
166754.0
168133.0
166377.0
161864.0
161037.0
163898.0
164943.0
164929.0
166212.0
166948.0
165914.0
164598.0
164917.0
166952.0
168999.0
169995.0
169287.0
166181.0
162302.0
160161.0
160606.0
163694.0
166815.0
166575.0
165723.0
167794.0
170387.0
171971.0
173197.0
172612.0
170592.0
169903.0
170984.0
172799.0
174870.0
176858.0
179095.0
182145.0
184270.0
183114.0
180130.0
178572.0
179599.0
181982.0
183219.0
182885.0
181506.0
178389.0
175918.0
175329.0
173837.0
173669.0
175809.0
175108.0
173248.0
173078.0
171442.0
170992.0
174317.0
175994.0
174974.0
175171.0
177023.0
179554.0
183138.0
188466.0
194133.0
198751.0
204473.0
211485.0
217068.0
220687.0
221359.0
219479.0
218795.0
218156.0
213642.0
206144.0
198960.0
195476.0
194834.0
192347.0
189774.0
190321.0
190852.0
189993.0
187658.0
183115.0
180363.0
180938.0
181611.0
181932.0
181521.0
179970.0
178420.0
176587.0
176147.0
177673.0
177339.0
175727.0
175868.0
177304.0
178980.0
178754.0
176856.0
176356.0
175103.0
171747.0
170329.0
170881.0
171268.0
172351.0
174135.0
176967.0
182475.0
188509.0
191484.0
192296.0
192658.0
192328.0
192024.0
190722.0
187367.0
185693.0
186287.0
186778.0
189062.0
191738.0
191719.0
192330.0
195486.0
200016.0
204912.0
207465.0
209075.0
213515.0
218879.0
223994.0
231709.0
241693.0
250886.0
260437.0
274015.0
289569.0
303774.0
319170.0
336100.0
351423.0
366947.0
386263.0
410170.0
439095.0
472489.0
505701.0
533629.0
557483.0
580159.0
601399.0
623334.0
648639.0
677512.0
711286.0
750106.0
793114.0
838262.0
877603.0
903808.0
913617.0
904815.0
880154.0
843750.0
798235.0
749610.0
702943.0
661359.0
627104.0
597383.0
571620.0
552949.0
539832.0
531227.0
528186.0
529062.0
534389.0
545287.0
558255.0
570989.0
584097.0
595983.0
606093.0
619408.0
639146.0
662737.0
688862.0
717812.0
748671.0
780976.0
811133.0
832618.0
842322.0
839372.0
824066.0
800058.0
771371.0
738630.0
701052.0
662395.0
628504.0
597970.0
566419.0
536344.0
512630.0
494510.0
478084.0
463235.0
452380.0
445005.0
438764.0
432121.0
425502.0
420807.0
418122.0
418090.0
423134.0
431797.0
440805.0
449627.0
459658.0
473152.0
489172.0
504942.0
521401.0
538749.0
554987.0
571438.0
591102.0
614241.0
638896.0
665006.0
692797.0
718771.0
743165.0
770845.0
801904.0
836630.0
879557.0
932916.0
996415.0
1066740.0
1138141.0
1206823.0
1267419.0
1313078.0
1341816.0
1356024.0
1360390.0
1360640.0
1362762.0
1372941.0
1392474.0
1415502.0
1434806.0
1446117.0
1446785.0
1433313.0
1404021.0
1362053.0
1312946.0
1262359.0
1214615.0
1172886.0
1138593.0
1108598.0
1082358.0
1064521.0
1055389.0
1055820.0
1068949.0
1091419.0
1122601.0
1163935.0
1208888.0
1254494.0
1297355.0
1325561.0
1337779.0
1340538.0
1334627.0
1325146.0
1319266.0
1318725.0
1323572.0
1329573.0
1332617.0
1331271.0
1319243.0
1293300.0
1254807.0
1200796.0
1134113.0
1063493.0
991127.0
919547.0
854274.0
796571.0
745914.0
701533.0
662537.0
628835.0
599754.0
575925.0
556793.0
540480.0
529548.0
522886.0
514521.0
506538.0
502553.0
500428.0
499888.0
501759.0
506752.0
516322.0
528482.0
540270.0
550866.0
561611.0
574605.0
587839.0
600315.0
614910.0
630816.0
648144.0
668634.0
688652.0
706969.0
725157.0
741509.0
756986.0
774382.0
795926.0
823908.0
856116.0
892886.0
939061.0
990577.0
1039075.0
1081076.0
1111483.0
1123908.0
1117514.0
1096210.0
1064023.0
1024380.0
982063.0
940818.0
902958.0
871217.0
845390.0
823938.0
806773.0
792747.0
782430.0
776567.0
772187.0
770723.0
776937.0
787497.0
795331.0
799488.0
802707.0
805956.0
810989.0
822767.0
844189.0
874771.0
913172.0
956302.0
1001508.0
1045274.0
1078930.0
1095026.0
1091721.0
1068786.0
1027145.0
970316.0
905167.0
839628.0
778429.0
723885.0
675090.0
628868.0
587388.0
554631.0
528274.0
504676.0
483871.0
467640.0
456514.0
446976.0
434937.0
421777.0
410784.0
400662.0
388943.0
377097.0
366833.0
357904.0
350702.0
344850.0
338444.0
330560.0
322656.0
318207.0
317095.0
313900.0
307489.0
302891.0
301752.0
300700.0
298496.0
297481.0
297811.0
297214.0
295057.0
291816.0
289724.0
290840.0
291881.0
290166.0
288297.0
288301.0
289715.0
289957.0
287654.0
287111.0
290609.0
294618.0
297285.0
299216.0
301221.0
303272.0
303788.0
303321.0
303475.0
303898.0
304826.0
306217.0
306681.0
305591.0
303332.0
301241.0
299505.0
297559.0
297203.0
298699.0
299986.0
300947.0
301479.0
301437.0
301281.0
299669.0
296627.0
294214.0
292832.0
292061.0
291262.0
290891.0
293252.0
297990.0
301807.0
302224.0
299487.0
297085.0
296649.0
295380.0
292239.0
288381.0
283021.0
276319.0
270589.0
265551.0
260142.0
256592.0
254524.0
251131.0
249604.0
251708.0
251972.0
249479.0
247504.0
246037.0
245729.0
246392.0
245418.0
243033.0
240387.0
238741.0
239948.0
241469.0
240611.0
239468.0
238584.0
236473.0
234392.0
234370.0
236177.0
237773.0
237750.0
236989.0
238027.0
242509.0
247592.0
249683.0
251182.0
254197.0
256043.0
258096.0
263721.0
268651.0
268031.0
264296.0
260712.0
257306.0
253434.0
248084.0
241456.0
237109.0
237275.0
239321.0
241048.0
243267.0
246244.0
249830.0
254177.0
258100.0
260803.0
262333.0
261117.0
255997.0
249395.0
245422.0
244645.0
243093.0
239754.0
238959.0
241310.0
241969.0
240045.0
240551.0
245413.0
250292.0
252599.0
253286.0
251829.0
249120.0
247083.0
243657.0
238473.0
234250.0
230675.0
228529.0
230658.0
234687.0
236140.0
235830.0
237300.0
240414.0
242927.0
245590.0
248362.0
248068.0
245027.0
242655.0
241543.0
240048.0
237151.0
233743.0
231732.0
231927.0
233489.0
234500.0
234217.0
233693.0
233977.0
236242.0
239936.0
242326.0
242953.0
243093.0
243587.0
244900.0
245835.0
245965.0
245247.0
242141.0
239494.0
241003.0
243954.0
246200.0
247656.0
247582.0
248087.0
249033.0
246922.0
242622.0
238301.0
235043.0
234269.0
234474.0
235433.0
239050.0
241981.0
241435.0
240350.0
240933.0
243493.0
246049.0
246152.0
247155.0
249915.0
249133.0
246910.0
247885.0
248787.0
248264.0
248658.0
250336.0
253859.0
257373.0
259231.0
263219.0
269372.0
273260.0
274992.0
276041.0
276177.0
276095.0
276883.0
278547.0
279624.0
279563.0
279290.0
279134.0
279651.0
279984.0
279041.0
279628.0
282255.0
284308.0
286929.0
290579.0
292701.0
292163.0
290358.0
290711.0
292797.0
293061.0
293155.0
294659.0
296194.0
297998.0
298278.0
296991.0
298467.0
301761.0
303600.0
304462.0
305062.0
306852.0
310142.0
312264.0
312746.0
313057.0
313693.0
314112.0
313540.0
313723.0
316663.0
320725.0
323330.0
323611.0
323729.0
327010.0
331641.0
333189.0
332237.0
331470.0
330733.0
329817.0
329358.0
327955.0
324740.0
322432.0
323559.0
326902.0
328991.0
328636.0
328240.0
329095.0
331444.0
336755.0
343151.0
346649.0
347293.0
347174.0
346904.0
344765.0
339119.0
332738.0
328594.0
325134.0
321328.0
318941.0
318001.0
316442.0
315358.0
317222.0
319642.0
321425.0
325129.0
328189.0
328554.0
330445.0
334712.0
338717.0
339799.0
335886.0
331867.0
332166.0
332886.0
332971.0
333562.0
331581.0
327415.0
323734.0
320789.0
320067.0
321552.0
322943.0
323757.0
323889.0
324557.0
327336.0
329882.0
331228.0
334198.0
339097.0
344337.0
350774.0
360669.0
372698.0
381369.0
385256.0
387685.0
389008.0
388493.0
386771.0
383362.0
379311.0
377109.0
376910.0
377372.0
377761.0
378641.0
379900.0
380044.0
379448.0
379813.0
382133.0
386370.0
391803.0
398940.0
405944.0
409240.0
411700.0
416414.0
420623.0
421803.0
418448.0
414222.0
415799.0
420293.0
424318.0
430379.0
436989.0
444471.0
455009.0
466293.0
480170.0
498324.0
515733.0
529846.0
540698.0
548036.0
552163.0
554031.0
557515.0
563082.0
567779.0
574296.0
583664.0
593642.0
606639.0
622871.0
640039.0
659125.0
679735.0
701594.0
727386.0
757404.0
789783.0
825135.0
864156.0
904241.0
946487.0
996662.0
1053766.0
1113511.0
1175244.0
1236570.0
1297512.0
1360390.0
1421309.0
1478787.0
1536382.0
1593896.0
1653382.0
1719710.0
1790912.0
1865443.0
1950339.0
2049622.0
2158980.0
2276536.0
2401613.0
2528517.0
2653590.0
2774540.0
2885571.0
2982062.0
3061083.0
3123003.0
3171706.0
3208625.0
3237752.0
3264073.0
3286203.0
3307256.0
3333738.0
3364793.0
3400677.0
3443779.0
3491833.0
3542213.0
3592566.0
3638442.0
3673943.0
3693601.0
3694494.0
3674832.0
3637120.0
3587743.0
3528042.0
3459594.0
3388990.0
3318187.0
3246126.0
3175419.0
3108645.0
3045617.0
2986403.0
2933535.0
2888105.0
2850479.0
2824643.0
2811337.0
2808644.0
2819385.0
2844551.0
2882939.0
2933102.0
2987398.0
3041231.0
3095108.0
3141274.0
3171373.0
3185695.0
3184718.0
3166531.0
3130365.0
3079242.0
3019770.0
2956100.0
2889548.0
2823100.0
2760301.0
2702880.0
2650680.0
2602818.0
2559416.0
2520574.0
2484195.0
2448228.0
2412541.0
2376066.0
2338248.0
2300004.0
2258559.0
2212295.0
2165019.0
2117829.0
2071443.0
2029644.0
1992718.0
1960901.0
1935132.0
1912682.0
1894141.0
1881404.0
1871344.0
1863200.0
1858881.0
1857954.0
1861369.0
1872276.0
1891846.0
1918556.0
1952598.0
1995465.0
2044033.0
2096068.0
2155195.0
2221833.0
2291686.0
2362113.0
2432520.0
2503360.0
2575251.0
2649194.0
2726600.0
2809303.0
2902396.0
3009672.0
3131265.0
3271821.0
3434951.0
3616882.0
3816974.0
4036621.0
4271573.0
4514852.0
4756043.0
4983815.0
5192646.0
5379490.0
5542293.0
5682541.0
5803864.0
5911617.0
6010873.0
6106157.0
6203137.0
6301471.0
6393176.0
6472237.0
6534251.0
6571550.0
6577833.0
6552591.0
6498678.0
6419242.0
6320987.0
6216680.0
6117989.0
6031443.0
5961599.0
5909436.0
5870280.0
5836559.0
5801917.0
5762819.0
5714727.0
5653722.0
5582290.0
5505353.0
5428873.0
5361101.0
5304726.0
5259121.0
5227639.0
5211405.0
5210379.0
5228542.0
5264505.0
5310564.0
5363982.0
5422986.0
5476402.0
5509595.0
5513373.0
5482092.0
5412666.0
5305533.0
5163867.0
4996983.0
4818063.0
4636155.0
4457175.0
4285690.0
4124814.0
3977788.0
3844967.0
3725445.0
3619566.0
3524819.0
3439632.0
3364162.0
3295372.0
3232512.0
3175332.0
3120056.0
3067851.0
3021947.0
2981665.0
2946113.0
2913300.0
2883665.0
2860439.0
2841841.0
2828937.0
2827845.0
2837600.0
2855238.0
2880864.0
2912768.0
2953370.0
3007453.0
3072045.0
3143094.0
3219847.0
3297815.0
3373027.0
3446434.0
3516345.0
3578544.0
3629944.0
3663268.0
3669438.0
3646840.0
3599785.0
3533029.0
3452104.0
3364596.0
3278147.0
3200186.0
3139867.0
3102089.0
3083124.0
3077170.0
3076383.0
3070086.0
3052175.0
3018588.0
2963909.0
2887045.0
2791003.0
2681996.0
2569238.0
2459389.0
2356694.0
2266160.0
2192209.0
2136595.0
2098677.0
2079597.0
2081611.0
2103454.0
2141413.0
2188818.0
2238778.0
2290575.0
2343972.0
2397403.0
2453517.0
2512883.0
2572524.0
2633484.0
2698845.0
2770535.0
2850134.0
2937511.0
3029067.0
3117789.0
3197798.0
3268110.0
3328929.0
3377102.0
3407693.0
3420345.0
3420858.0
3415160.0
3404513.0
3384956.0
3353040.0
3311024.0
3262241.0
3210615.0
3162602.0
3121619.0
3088977.0
3063190.0
3036139.0
3004474.0
2971947.0
2939119.0
2906902.0
2876593.0
2848017.0
2827183.0
2816682.0
2807571.0
2794135.0
2775852.0
2751344.0
2724065.0
2698779.0
2676527.0
2658742.0
2644159.0
2631525.0
2627470.0
2635357.0
2650716.0
2675900.0
2717778.0
2775736.0
2845242.0
2922974.0
3006487.0
3093162.0
3176820.0
3246861.0
3292673.0
3310017.0
3300056.0
3260928.0
3191326.0
3097527.0
2986078.0
2861730.0
2732148.0
2603753.0
2481124.0
2370865.0
2278695.0
2205711.0
2150090.0
2111452.0
2087499.0
2068669.0
2047076.0
2021712.0
1991495.0
1957994.0
1927266.0
1900979.0
1876081.0
1850250.0
1823735.0
1798552.0
1772753.0
1741042.0
1702952.0
1661857.0
1621009.0
1583442.0
1549255.0
1517045.0
1488104.0
1464394.0
1447185.0
1437152.0
1433713.0
1436525.0
1443633.0
1451866.0
1462801.0
1479576.0
1501682.0
1527864.0
1556169.0
1583806.0
1609859.0
1635516.0
1663119.0
1691455.0
1716443.0
1738201.0
1754696.0
1759125.0
1752594.0
1741424.0
1726985.0
1711528.0
1702707.0
1705858.0
1718772.0
1738862.0
1766830.0
1799970.0
1836726.0
1880253.0
1927807.0
1974041.0
2018608.0
2062400.0
2109924.0
2166046.0
2228098.0
2292958.0
2361281.0
2433420.0
2506382.0
2572148.0
2624665.0
2662706.0
2684689.0
2692341.0
2690111.0
2679748.0
2665705.0
2655255.0
2650170.0
2645656.0
2637012.0
2625559.0
2612424.0
2591975.0
2562344.0
2530629.0
2501196.0
2472175.0
2442667.0
2412398.0
2379891.0
2347435.0
2318359.0
2291169.0
2265690.0
2244712.0
2229372.0
2221623.0
2221833.0
2227527.0
2239177.0
2254909.0
2268812.0
2278794.0
2282545.0
2276211.0
2260088.0
2233648.0
2193943.0
2141641.0
2081007.0
2017445.0
1954108.0
1889804.0
1824551.0
1763650.0
1712076.0
1667941.0
1628120.0
1597097.0
1578837.0
1567940.0
1560029.0
1557165.0
1560744.0
1572284.0
1592491.0
1617395.0
1647752.0
1689344.0
1740684.0
1799977.0
1872413.0
1959158.0
2057030.0
2166078.0
2287959.0
2423027.0
2566672.0
2712167.0
2859224.0
3009328.0
3160802.0
3311886.0
3458166.0
3594657.0
3718614.0
3823571.0
3905414.0
3969992.0
4023606.0
4070187.0
4116830.0
4169505.0
4230499.0
4303819.0
4394125.0
4498734.0
4610275.0
4727943.0
4852529.0
4976371.0
5093206.0
5201293.0
5289875.0
5344599.0
5361252.0
5341024.0
5285272.0
5195984.0
5074342.0
4924647.0
4756009.0
4576714.0
4393308.0
4211899.0
4036663.0
3869940.0
3714236.0
3573276.0
3448557.0
3337269.0
3237000.0
3146173.0
3061248.0
2979581.0
2900523.0
2824056.0
2750512.0
2678710.0
2607716.0
2540090.0
2478592.0
2423218.0
2373868.0
2331618.0
2295568.0
2262898.0
2233145.0
2206618.0
2182530.0
2163798.0
2154352.0
2151335.0
2150735.0
2156193.0
2171919.0
2193748.0
2217258.0
2244653.0
2277521.0
2315475.0
2358195.0
2401958.0
2445079.0
2491276.0
2542314.0
2598388.0
2659538.0
2724350.0
2794901.0
2873010.0
2953948.0
3034970.0
3120564.0
3216842.0
3327840.0
3455206.0
3600157.0
3764603.0
3949705.0
4155831.0
4380909.0
4617681.0
4856887.0
5091243.0
5314820.0
5524320.0
5720010.0
5900434.0
6061883.0
6204561.0
6332090.0
6447824.0
6554362.0
6652295.0
6740661.0
6818318.0
6883608.0
6934297.0
6967090.0
6981209.0
6982208.0
6975906.0
6964948.0
6953969.0
6949439.0
6953677.0
6961443.0
6963597.0
6952227.0
6920033.0
6862877.0
6783650.0
6688956.0
6588433.0
6493515.0
6411222.0
6345949.0
6302299.0
6281310.0
6279861.0
6291856.0
6310086.0
6329861.0
6347513.0
6357124.0
6352004.0
6328404.0
6287977.0
6234798.0
6168507.0
6084758.0
5985111.0
5879072.0
5773086.0
5668894.0
5572136.0
5488344.0
5416284.0
5355908.0
5312946.0
5290747.0
5286997.0
5297138.0
5314228.0
5331152.0
5344019.0
5347221.0
5333488.0
5302204.0
5256888.0
5198610.0
5128899.0
5052568.0
4975204.0
4899878.0
4827302.0
4758519.0
4694059.0
4632635.0
4573136.0
4516535.0
4465616.0
4420746.0
4378534.0
4337379.0
4298501.0
4262875.0
4231236.0
4203469.0
4178115.0
4154863.0
4135919.0
4122302.0
4112402.0
4106037.0
4099516.0
4083572.0
4057372.0
4026648.0
3991895.0
3954263.0
3916710.0
3882699.0
3859890.0
3849274.0
3845602.0
3849278.0
3858278.0
3867792.0
3878713.0
3890631.0
3901205.0
3909710.0
3914977.0
3917322.0
3914021.0
3898390.0
3868027.0
3821001.0
3754730.0
3672107.0
3575470.0
3464234.0
3342400.0
3218185.0
3096919.0
2979711.0
2871211.0
2779019.0
2703521.0
2642523.0
2597114.0
2564684.0
2542664.0
2534137.0
2539525.0
2556218.0
2584867.0
2625700.0
2675385.0
2730625.0
2790269.0
2853504.0
2919107.0
2988718.0
3064213.0
3140934.0
3215304.0
3291927.0
3372565.0
3453622.0
3534460.0
3613702.0
3688418.0
3759289.0
3824883.0
3879640.0
3918773.0
3936519.0
3926457.0
3885000.0
3812158.0
3712515.0
3592120.0
3455884.0
3311033.0
3165817.0
3025069.0
2891448.0
2767608.0
2655206.0
2553726.0
2463019.0
2384636.0
2316982.0
2256114.0
2202900.0
2159606.0
2123330.0
2092070.0
2068946.0
2054966.0
2048469.0
2050655.0
2061403.0
2078121.0
2102960.0
2139282.0
2184649.0
2234813.0
2288214.0
2344977.0
2403867.0
2462208.0
2520462.0
2581235.0
2644786.0
2711759.0
2785079.0
2865252.0
2947313.0
3025106.0
3095533.0
3152584.0
3185622.0
3189608.0
3165053.0
3112248.0
3035304.0
2941845.0
2838790.0
2732375.0
2625903.0
2520903.0
2420965.0
2329670.0
2249544.0
2181314.0
2122914.0
2074087.0
2036733.0
2010712.0
1996144.0
1994853.0
2005755.0
2023907.0
2046177.0
2072610.0
2101534.0
2131998.0
2166835.0
2206338.0
2249292.0
2296856.0
2346911.0
2394735.0
2437071.0
2472012.0
2501230.0
2525971.0
2545710.0
2564416.0
2584503.0
2605240.0
2629830.0
2656827.0
2680148.0
2699784.0
2714382.0
2720939.0
2725430.0
2734699.0
2749213.0
2770723.0
2803690.0
2848597.0
2902063.0
2964500.0
3039054.0
3123322.0
3212946.0
3308493.0
3411480.0
3520358.0
3633277.0
3750498.0
3871361.0
3992406.0
4108864.0
4212856.0
4296041.0
4354546.0
4384998.0
4386682.0
4365465.0
4326539.0
4277154.0
4230533.0
4194058.0
4168975.0
4160060.0
4172365.0
4206033.0
4257814.0
4324766.0
4404796.0
4492600.0
4581568.0
4667317.0
4743917.0
4805040.0
4848253.0
4872669.0
4879340.0
4872419.0
4854969.0
4830280.0
4803454.0
4776806.0
4754118.0
4741775.0
4737660.0
4739360.0
4754442.0
4783196.0
4819103.0
4866389.0
4927797.0
4996569.0
5070411.0
5147918.0
5221388.0
5284334.0
5330349.0
5348861.0
5334672.0
5292803.0
5227623.0
5139111.0
5031036.0
4910857.0
4785375.0
4659824.0
4536961.0
4421108.0
4317669.0
4227814.0
4152633.0
4093230.0
4048779.0
4022210.0
4015290.0
4024780.0
4048536.0
4083699.0
4127915.0
4179657.0
4230121.0
4270000.0
4297297.0
4311932.0
4314953.0
4308464.0
4296299.0
4285247.0
4277795.0
4271772.0
4265932.0
4260140.0
4255030.0
4247896.0
4236337.0
4226502.0
4223041.0
4225134.0
4234430.0
4250461.0
4271300.0
4298119.0
4328612.0
4357577.0
4381260.0
4398171.0
4410494.0
4420017.0
4430218.0
4450280.0
4484918.0
4532491.0
4593238.0
4667816.0
4755644.0
4856959.0
4973586.0
5108476.0
5262161.0
5433983.0
5624402.0
5830615.0
6049167.0
6282733.0
6536018.0
6808463.0
7092040.0
7370181.0
7617197.0
7806235.0
7924265.0
7976536.0
7978977.0
7949312.0
7899037.0
7832375.0
7749301.0
7644693.0
7514310.0
7364993.0
7212350.0
7071997.0
6955884.0
6871064.0
6817150.0
6788667.0
6782491.0
6796395.0
6825004.0
6865074.0
6916114.0
6977778.0
7052466.0
7144468.0
7261788.0
7415416.0
7607168.0
7831547.0
8084573.0
8357489.0
8639489.0
8927335.0
9221826.0
9527312.0
9850953.0
1.0192256E7
1.0540947E7
1.0882882E7
1.1204661E7
1.1497953E7
1.1758866E7
1.1984155E7
1.2167892E7
1.2297184E7
1.2355338E7
1.233432E7
1.223833E7
1.2072649E7
1.1839216E7
1.154244E7
1.1185282E7
1.0768154E7
1.0302374E7
9810675.0
9317380.0
8847996.0
8424404.0
8059959.0
7762784.0
7530669.0
7350215.0
7207996.0
7090343.0
6982473.0
6878329.0
6779583.0
6688299.0
6607614.0
6543552.0
6505164.0
6498959.0
6522414.0
6571415.0
6646167.0
6744952.0
6865941.0
7014366.0
7200147.0
7429554.0
7698849.0
7996943.0
8307003.0
8603372.0
8863802.0
9079192.0
9243163.0
9349634.0
9395340.0
9375621.0
9286777.0
9126165.0
8897089.0
8620052.0
8320743.0
8019802.0
7738882.0
7491050.0
7278635.0
7103473.0
6959558.0
6835728.0
6727942.0
6631854.0
6540658.0
6454521.0
6380556.0
6327641.0
6303699.0
6318148.0
6382244.0
6506958.0
6708364.0
7002221.0
7388651.0
7853059.0
8363557.0
8857766.0
9258244.0
9513118.0
9619420.0
9613867.0
9544922.0
9447498.0
9337820.0
9221990.0
9096217.0
8948486.0
8773152.0
8572346.0
8348737.0
8111764.0
7878302.0
7664992.0
7483748.0
7336508.0
7221255.0
7139282.0
7084939.0
7043802.0
7002601.0
6948971.0
6871417.0
6765088.0
6632397.0
6478481.0
6308321.0
6128790.0
5948491.0
5775965.0
5622308.0
5498870.0
5413370.0
5373534.0
5387312.0
5459877.0
5594159.0
5788836.0
6035411.0
6317555.0
6609802.0
6880037.0
7098541.0
7244492.0
7305785.0
7280782.0
7179202.0
7016244.0
6811144.0
6585946.0
6358751.0
6147905.0
5973640.0
5846759.0
5772918.0
5762002.0
5821287.0
5953524.0
6159126.0
6429955.0
6746615.0
7081822.0
7405882.0
7690597.0
7910585.0
8050840.0
8111748.0
8104601.0
8049148.0
7968469.0
7882275.0
7807098.0
7754189.0
7730979.0
7747213.0
7809789.0
7921775.0
8090392.0
8322139.0
8616445.0
8966932.0
9359092.0
9772273.0
1.018555E7
1.0577805E7
1.0928858E7
1.1222231E7
1.1446357E7
1.159453E7
1.1662518E7
1.1652052E7
1.1574253E7
1.143925E7
1.1252194E7
1.1024977E7
1.0775668E7
1.0517842E7
1.0261456E7
1.001209E7
9763128.0
9499510.0
9206817.0
8875989.0
8509214.0
8117446.0
7713050.0
7310565.0
6920488.0
6543827.0
6183603.0
5845336.0
5528003.0
5229351.0
4948165.0
4683375.0
4439031.0
4218331.0
4018038.0
3834828.0
3667604.0
3517435.0
3386782.0
3275875.0
3184728.0
3113839.0
3060489.0
3021134.0
2994688.0
2979441.0
2970563.0
2964534.0
2961970.0
2963693.0
2971911.0
2990363.0
3018601.0
3058349.0
3117043.0
3196950.0
3295481.0
3409623.0
3533812.0
3663165.0
3792261.0
3914884.0
4031490.0
4143365.0
4245424.0
4331241.0
4394002.0
4427308.0
4427470.0
4392034.0
4323827.0
4232447.0
4126871.0
4012962.0
3897589.0
3790044.0
3697573.0
3625203.0
3579066.0
3559903.0
3565012.0
3599605.0
3666942.0
3761491.0
3881194.0
4023093.0
4175216.0
4325199.0
4462630.0
4577825.0
4665775.0
4724355.0
4750294.0
4739831.0
4694326.0
4621948.0
4530569.0
4426700.0
4318206.0
4211605.0
4113118.0
4028337.0
3959199.0
3905481.0
3861288.0
3814257.0
3752959.0
3667985.0
3555252.0
3420613.0
3272892.0
3118983.0
2963271.0
2807946.0
2657607.0
2515644.0
2381045.0
2254782.0
2137778.0
2029000.0
1930747.0
1845502.0
1772647.0
1710045.0
1654907.0
1607222.0
1567600.0
1532929.0
1501707.0
1475963.0
1455966.0
1440496.0
1429280.0
1421352.0
1416288.0
1416994.0
1423442.0
1431628.0
1443556.0
1461897.0
1482990.0
1506754.0
1535023.0
1565979.0
1599322.0
1633287.0
1666035.0
1697986.0
1723077.0
1736448.0
1739318.0
1727999.0
1703517.0
1674019.0
1637603.0
1590527.0
1537746.0
1483116.0
1427740.0
1372784.0
1318296.0
1264412.0
1211549.0
1161124.0
1114440.0
1070929.0
1031739.0
997892.0
966355.0
935917.0
908748.0
883702.0
857911.0
832354.0
809102.0
788210.0
769234.0
751651.0
735944.0
722860.0
710375.0
697433.0
686152.0
677272.0
669088.0
658320.0
644989.0
634922.0
628439.0
620483.0
612602.0
607162.0
601260.0
592893.0
583435.0
576638.0
572799.0
567814.0
562490.0
558297.0
552108.0
546010.0
544774.0
546604.0
548419.0
550162.0
552003.0
553918.0
557020.0
561852.0
566424.0
570080.0
573714.0
576121.0
578867.0
584062.0
586805.0
585909.0
587309.0
589691.0
588937.0
588311.0
590063.0
592447.0
594428.0
594528.0
592865.0
592033.0
592301.0
591277.0
586842.0
580397.0
575218.0
570055.0
563253.0
556253.0
547570.0
536861.0
527143.0
518218.0
510307.0
504462.0
499134.0
494701.0
490161.0
483175.0
476673.0
471466.0
465195.0
459112.0
453449.0
447977.0
444387.0
441989.0
439813.0
437863.0
436015.0
434618.0
432797.0
431472.0
432824.0
435076.0
437199.0
440230.0
443592.0
447424.0
451976.0
457038.0
461768.0
462698.0
459066.0
453289.0
446109.0
439426.0
434787.0
431503.0
430843.0
432581.0
433032.0
430798.0
427594.0
425488.0
424918.0
424265.0
421552.0
417249.0
415294.0
417298.0
419862.0
420684.0
420598.0
422460.0
428292.0
434355.0
436904.0
438899.0
444147.0
451136.0
456024.0
461216.0
473296.0
491999.0
514694.0
544115.0
583278.0
633075.0
691457.0
750733.0
797928.0
818185.0
805573.0
766800.0
711833.0
651658.0
596103.0
548026.0
507560.0
475580.0
452030.0
435314.0
422563.0
413833.0
410670.0
410308.0
409565.0
408530.0
408084.0
407472.0
405010.0
402621.0
402107.0
400687.0
398266.0
396534.0
394738.0
393851.0
393483.0
392173.0
392817.0
396058.0
399177.0
402031.0
404951.0
409647.0
418886.0
431501.0
447280.0
469451.0
497646.0
530934.0
572802.0
621989.0
670954.0
717414.0
762468.0
804209.0
841937.0
874640.0
899286.0
915417.0
922469.0
920663.0
915176.0
910312.0
908799.0
915693.0
937144.0
981995.0
1060495.0
1179779.0
1343321.0
1543643.0
1746964.0
1888902.0
1906802.0
1792770.0
1598424.0
1385652.0
1191192.0
1026855.0
893068.0
788271.0
710223.0
657136.0
625317.0
607553.0
600975.0
605772.0
619547.0
642547.0
673315.0
704844.0
736400.0
770573.0
803653.0
832779.0
856504.0
870361.0
873439.0
868440.0
856186.0
837428.0
814259.0
789815.0
767726.0
750480.0
740547.0
740689.0
753426.0
781268.0
822638.0
870497.0
914765.0
941148.0
936658.0
899572.0
839283.0
770206.0
703640.0
643703.0
592572.0
551884.0
521704.0
502644.0
491628.0
483304.0
479673.0
484731.0
496152.0
513546.0
543048.0
589324.0
654121.0
741649.0
857323.0
1002825.0
1167270.0
1313828.0
1389156.0
1362178.0
1250308.0
1104306.0
967271.0
853019.0
762659.0
698224.0
656661.0
631992.0
621931.0
624902.0
636619.0
653185.0
676064.0
708211.0
748914.0
797705.0
854897.0
920820.0
996233.0
1076200.0
1153615.0
1226575.0
1293226.0
1351312.0
1398313.0
1428603.0
1441003.0
1437526.0
1417463.0
1384277.0
1344010.0
1301146.0
1261916.0
1230162.0
1208894.0
1205155.0
1223025.0
1262161.0
1319462.0
1384347.0
1437563.0
1454179.0
1417165.0
1333212.0
1225975.0
1118987.0
1025577.0
947355.0
884748.0
841593.0
816083.0
802528.0
801450.0
815329.0
842059.0
883190.0
944258.0
1021543.0
1108082.0
1205066.0
1310820.0
1413829.0
1496559.0
1539413.0
1535359.0
1495270.0
1434926.0
1367206.0
1297156.0
1224628.0
1155336.0
1095881.0
1047735.0
1014012.0
999538.0
1007694.0
1038555.0
1088012.0
1151286.0
1216431.0
1259525.0
1259807.0
1212069.0
1127329.0
1026559.0
928065.0
842971.0
774962.0
720258.0
676450.0
643660.0
618208.0
596578.0
579227.0
568094.0
562280.0
557533.0
553568.0
552535.0
552828.0
553791.0
555042.0
553925.0
551101.0
549075.0
549248.0
551982.0
555497.0
559790.0
565245.0
569382.0
571987.0
574631.0
579611.0
588534.0
596385.0
600587.0
603979.0
604613.0
604282.0
606552.0
604517.0
597464.0
593223.0
590125.0
584832.0
578458.0
570003.0
560559.0
553080.0
547843.0
543969.0
540423.0
537426.0
536078.0
536915.0
538917.0
539018.0
538355.0
540861.0
544784.0
548034.0
550868.0
553052.0
557224.0
563280.0
568064.0
573465.0
578768.0
579829.0
576189.0
565834.0
548924.0
530693.0
512575.0
495197.0
480415.0
468410.0
459979.0
452449.0
444381.0
440997.0
439714.0
434131.0
428505.0
426427.0
425878.0
426420.0
427734.0
430719.0
435395.0
438214.0
439914.0
445186.0
455351.0
466256.0
471962.0
474668.0
479959.0
485225.0
489463.0
496091.0
504021.0
513999.0
527298.0
539838.0
552038.0
565840.0
577026.0
584353.0
589483.0
592051.0
593916.0
596395.0
598848.0
604024.0
615114.0
631325.0
648792.0
665187.0
684763.0
710647.0
737876.0
764833.0
796807.0
835032.0
878199.0
928371.0
985308.0
1044507.0
1103621.0
1163005.0
1222076.0
1282387.0
1349991.0
1428382.0
1516116.0
1612234.0
1712632.0
1807134.0
1889060.0
1956484.0
2004833.0
2029703.0
2030394.0
2008697.0
1970012.0
1920258.0
1863412.0
1804915.0
1749175.0
1697907.0
1654555.0
1621352.0
1597890.0
1586741.0
1589365.0
1601086.0
1617374.0
1636338.0
1656427.0
1679370.0
1710089.0
1751670.0
1803855.0
1862260.0
1919961.0
1974405.0
2023793.0
2058828.0
2073336.0
2071274.0
2055692.0
2029885.0
2001082.0
1970005.0
1934632.0
1900558.0
1874853.0
1861343.0
1861381.0
1875095.0
1905396.0
1953830.0
2019095.0
2104897.0
2214522.0
2343971.0
2488754.0
2644655.0
2805030.0
2963576.0
3113622.0
3248284.0
3363455.0
3457271.0
3527895.0
3571885.0
3588357.0
3583889.0
3564813.0
3530898.0
3482650.0
3423765.0
3356628.0
3285366.0
3217518.0
3158329.0
3112137.0
3085554.0
3080278.0
3092803.0
3124507.0
3178852.0
3252887.0
3340717.0
3436307.0
3531852.0
3622134.0
3706886.0
3786699.0
3862565.0
3936785.0
4009108.0
4074930.0
4129149.0
4169880.0
4197398.0
4209955.0
4204485.0
4181773.0
4145654.0
4098664.0
4041582.0
3975373.0
3904420.0
3835700.0
3773590.0
3721681.0
3686841.0
3675700.0
3691686.0
3736704.0
3811190.0
3910401.0
4022228.0
4129306.0
4211734.0
4256189.0
4266351.0
4255554.0
4236960.0
4222888.0
4216564.0
4211462.0
4204207.0
4194155.0
4179355.0
4162157.0
4150324.0
4152395.0
4172662.0
4212549.0
4275536.0
4362618.0
4470986.0
4599025.0
4742751.0
4895123.0
5050007.0
5202292.0
5351168.0
5498145.0
5641118.0
5778234.0
5909111.0
6031005.0
6140428.0
6234831.0
6312444.0
6371854.0
6412161.0
6433420.0
6433323.0
6405501.0
6341194.0
6233012.0
6083876.0
5906661.0
5714121.0
5517709.0
5327272.0
5148466.0
4986533.0
4844957.0
4721556.0
4615166.0
4531262.0
4473928.0
4438593.0
4420900.0
4421166.0
4435084.0
4455949.0
4478592.0
4493748.0
4494959.0
4483985.0
4465190.0
4446788.0
4436404.0
4436231.0
4450101.0
4478759.0
4513487.0
4545096.0
4567726.0
4578540.0
4579351.0
4572040.0
4556490.0
4534945.0
4514157.0
4502696.0
4509122.0
4543985.0
4616261.0
4728434.0
4878265.0
5054745.0
5232903.0
5379422.0
5464880.0
5480317.0
5438625.0
5355919.0
5245370.0
5121648.0
4999498.0
4893181.0
4812845.0
4765288.0
4760870.0
4803348.0
4880864.0
4977630.0
5080810.0
5182493.0
5286410.0
5403808.0
5543155.0
5706021.0
5884236.0
6061563.0
6223795.0
6364028.0
6477217.0
6559833.0
6615654.0
6648458.0
6648726.0
6593926.0
6462977.0
6260067.0
6023117.0
5795579.0
5598373.0
5434685.0
5303573.0
5202523.0
5125426.0
5064092.0
5013376.0
4970221.0
4929372.0
4885082.0
4831698.0
4763925.0
4681097.0
4587294.0
4490930.0
4402922.0
4326875.0
4257544.0
4187326.0
4107854.0
4017206.0
3921425.0
3818155.0
3693903.0
3539827.0
3359142.0
3166028.0
2980274.0
2816311.0
2677950.0
2563938.0
2473196.0
2402234.0
2345115.0
2298480.0
2259795.0
2226870.0
2200876.0
2180852.0
2164123.0
2152730.0
2148224.0
2150301.0
2160997.0
2180424.0
2207107.0
2240484.0
2277679.0
2317111.0
2359722.0
2402400.0
2442318.0
2484281.0
2534035.0
2592215.0
2659640.0
2737490.0
2821732.0
2907917.0
2994560.0
3077791.0
3153562.0
3221404.0
3284913.0
3353492.0
3433913.0
3524160.0
3620822.0
3720393.0
3818124.0
3907287.0
3972634.0
3997684.0
3977641.0
3919305.0
3839409.0
3755210.0
3672926.0
3592824.0
3511765.0
3421474.0
3316469.0
3197228.0
3067458.0
2931163.0
2790506.0
2650892.0
2519509.0
2398455.0
2289838.0
2196384.0
2115411.0
2043150.0
1977942.0
1918404.0
1864164.0
1815794.0
1774438.0
1739512.0
1707790.0
1678227.0
1651516.0
1627502.0
1606712.0
1587614.0
1567776.0
1550251.0
1540794.0
1543150.0
1558177.0
1582904.0
1614968.0
1656016.0
1706204.0
1759921.0
1810555.0
1857406.0
1901938.0
1940802.0
1971260.0
1995154.0
2015225.0
2036383.0
2063305.0
2098234.0
2148978.0
2224842.0
2324999.0
2441010.0
2559260.0
2662444.0
2738158.0
2780639.0
2790733.0
2779494.0
2762499.0
2749789.0
2741064.0
2729290.0
2710797.0
2687333.0
2661436.0
2635576.0
2611847.0
2593397.0
2584387.0
2585648.0
2596085.0
2614513.0
2638063.0
2664443.0
2692452.0
2722937.0
2760067.0
2804950.0
2856522.0
2915939.0
2978620.0
3036038.0
3084725.0
3118633.0
3128440.0
3115480.0
3087399.0
3044354.0
2984868.0
2913982.0
2835807.0
2749886.0
2655441.0
2553070.0
2448354.0
2348263.0
2252962.0
2164032.0
2087939.0
2024955.0
1971811.0
1927894.0
1893117.0
1868903.0
1854439.0
1845234.0
1840332.0
1840158.0
1843263.0
1849731.0
1860024.0
1874100.0
1891654.0
1911440.0
1932273.0
1951154.0
1965410.0
1977305.0
1989309.0
2002187.0
2017286.0
2034189.0
2053053.0
2076222.0
2104268.0
2137887.0
2178495.0
2225046.0
2277056.0
2334740.0
2395013.0
2454888.0
2513957.0
2571224.0
2627882.0
2688776.0
2755206.0
2826569.0
2907427.0
3002598.0
3113506.0
3241584.0
3386131.0
3541145.0
3696043.0
3839919.0
3965612.0
4065743.0
4133729.0
4170811.0
4180721.0
4166966.0
4136948.0
4095603.0
4046481.0
4000788.0
3970690.0
3962014.0
3977461.0
4016404.0
4071786.0
4131589.0
4185825.0
4228150.0
4249272.0
4241785.0
4208898.0
4156734.0
4089849.0
4017968.0
3953921.0
3906501.0
3879545.0
3875159.0
3897883.0
3952902.0
4039914.0
4152912.0
4282428.0
4415329.0
4537113.0
4635780.0
4703946.0
4740492.0
4749837.0
4738195.0
4712466.0
4681258.0
4653450.0
4637847.0
4642559.0
4669530.0
4717690.0
4792320.0
4897723.0
5030888.0
5192477.0
5385133.0
5602856.0
5836134.0
6076551.0
6316082.0
6547533.0
6759850.0
6941245.0
7087667.0
7199114.0
7276155.0
7321646.0
7341104.0
7342761.0
7333876.0
7321658.0
7316099.0
7322985.0
7344572.0
7383867.0
7439840.0
7510467.0
7592337.0
7674514.0
7748622.0
7811368.0
7857344.0
7887371.0
7908201.0
7922903.0
7936395.0
7955394.0
7980084.0
8010205.0
8052316.0
8113792.0
8198265.0
8308274.0
8443379.0
8596929.0
8759749.0
8922798.0
9078168.0
9220639.0
9345655.0
9449410.0
9529979.0
9587009.0
9622206.0
9634021.0
9619382.0
9584908.0
9540899.0
9492912.0
9446291.0
9402924.0
9358866.0
9310020.0
9252327.0
9181103.0
9091837.0
8984624.0
8867264.0
8744746.0
8614836.0
8471946.0
8302292.0
8089904.0
7829881.0
7527989.0
7198946.0
6862922.0
6535799.0
6223760.0
5924265.0
5635134.0
5359309.0
5097540.0
4847865.0
4609825.0
4384282.0
4175444.0
3989614.0
3830326.0
3697510.0
3589973.0
3507188.0
3446035.0
3401872.0
3373386.0
3357225.0
3347989.0
3345419.0
3349340.0
3357385.0
3370354.0
3390156.0
3416801.0
3448396.0
3482906.0
3519628.0
3557155.0
3597692.0
3650331.0
3720862.0
3805655.0
3899320.0
4002410.0
4116136.0
4232901.0
4341421.0
4434980.0
4512109.0
4574736.0
4620166.0
4644473.0
4653547.0
4651059.0
4632601.0
4598830.0
4554103.0
4504757.0
4460666.0
4426147.0
4404171.0
4404413.0
4433956.0
4489077.0
4554480.0
4608524.0
4632643.0
4617644.0
4568684.0
4500082.0
4423753.0
4348404.0
4279349.0
4217732.0
4164304.0
4117199.0
4073296.0
4035064.0
4007427.0
3991501.0
3984754.0
3985183.0
3991315.0
3998675.0
4005633.0
4015741.0
4029988.0
4048792.0
4074448.0
4107948.0
4149372.0
4193184.0
4230677.0
4259479.0
4277087.0
4279862.0
4271033.0
4254842.0
4235509.0
4218152.0
4197980.0
4162294.0
4100090.0
4005221.0
3883073.0
3747812.0
3611714.0
3485746.0
3378413.0
3290756.0
3220754.0
3166689.0
3125349.0
3092273.0
3061991.0
3029376.0
2991045.0
2944101.0
2888302.0
2827922.0
2766985.0
2706644.0
2646772.0
2587341.0
2530371.0
2478077.0
2430466.0
2388804.0
2354396.0
2325253.0
2301903.0
2287774.0
2281686.0
2281228.0
2288009.0
2301202.0
2314807.0
2324925.0
2331971.0
2336452.0
2338484.0
2339282.0
2340076.0
2340701.0
2340419.0
2339941.0
2339256.0
2335486.0
2329497.0
2327083.0
2328877.0
2330744.0
2331712.0
2332700.0
2334154.0
2335976.0
2337138.0
2339554.0
2347348.0
2360447.0
2378107.0
2403230.0
2434025.0
2460360.0
2471321.0
2457993.0
2415094.0
2347903.0
2270337.0
2194477.0
2126197.0
2067083.0
2016496.0
1972186.0
1931985.0
1896621.0
1867980.0
1846704.0
1833949.0
1830665.0
1835132.0
1843492.0
1852674.0
1862896.0
1873647.0
1880217.0
1879081.0
1870534.0
1855967.0
1836432.0
1812015.0
1784642.0
1757947.0
1731681.0
1703626.0
1672999.0
1638866.0
1603500.0
1572705.0
1548476.0
1528623.0
1512013.0
1498629.0
1487237.0
1475258.0
1458842.0
1435139.0
1405911.0
1373137.0
1335549.0
1294926.0
1254589.0
1213406.0
1170306.0
1126256.0
1082584.0
1042427.0
1007538.0
975818.0
944551.0
913910.0
887131.0
864983.0
845740.0
829940.0
816557.0
804378.0
796158.0
790912.0
785072.0
779896.0
776168.0
772569.0
769096.0
765266.0
760818.0
755206.0
746033.0
733865.0
722870.0
714335.0
705280.0
693720.0
680780.0
666672.0
650618.0
634406.0
620359.0
608881.0
598868.0
588251.0
577088.0
567312.0
558589.0
550276.0
542669.0
534162.0
525457.0
520916.0
519995.0
518520.0
517471.0
519120.0
520404.0
518543.0
516797.0
517845.0
518003.0
515656.0
514546.0
513923.0
510690.0
507020.0
504845.0
503600.0
502680.0
500366.0
496546.0
492829.0
490306.0
490654.0
492916.0
494552.0
496136.0
497608.0
499830.0
506542.0
515832.0
523207.0
530294.0
538528.0
545891.0
553402.0
563194.0
572708.0
579380.0
584870.0
589638.0
592167.0
592920.0
592609.0
590756.0
586043.0
577703.0
568293.0
560104.0
552065.0
542940.0
533253.0
525414.0
519389.0
512584.0
507291.0
504336.0
499094.0
493046.0
488765.0
482853.0
475807.0
469868.0
463385.0
457095.0
453697.0
452802.0
451141.0
447375.0
445307.0
447023.0
449617.0
451852.0
454174.0
454852.0
453144.0
451646.0
450531.0
446782.0
442958.0
442603.0
441219.0
436154.0
430432.0
424655.0
418324.0
410252.0
399054.0
387933.0
379191.0
370786.0
361689.0
351932.0
341307.0
329873.0
318733.0
310602.0
305394.0
299491.0
292000.0
285359.0
281362.0
279670.0
278543.0
277086.0
276996.0
279644.0
282569.0
284000.0
285203.0
286189.0
288352.0
292727.0
294930.0
294777.0
295906.0
296699.0
297010.0
297320.0
296272.0
298120.0
303556.0
307970.0
313253.0
319115.0
321976.0
325168.0
330796.0
337134.0
343593.0
349465.0
356634.0
365320.0
371563.0
376378.0
381184.0
383794.0
386855.0
391971.0
394785.0
394935.0
395634.0
396710.0
396786.0
396204.0
394953.0
391126.0
384399.0
376944.0
369012.0
360782.0
354337.0
348489.0
341106.0
333480.0
325959.0
318790.0
314027.0
309547.0
301508.0
292377.0
287128.0
284921.0
280694.0
273274.0
265009.0
256818.0
250325.0
246029.0
241627.0
238171.0
235371.0
229599.0
223581.0
219443.0
214115.0
209964.0
209197.0
207667.0
203259.0
197542.0
193028.0
190199.0
186896.0
183246.0
179965.0
177264.0
176098.0
175002.0
174845.0
177057.0
177070.0
175583.0
175625.0
171694.0
165169.0
163335.0
163264.0
162798.0
164724.0
165818.0
163384.0
160715.0
159728.0
159369.0
158879.0
158573.0
158385.0
157453.0
156697.0
157872.0
159790.0
161597.0
164900.0
167914.0
167757.0
166018.0
163885.0
162212.0
163112.0
164806.0
166480.0
169978.0
172452.0
171881.0
170341.0
169051.0
169063.0
169493.0
170065.0
173906.0
179654.0
183626.0
184389.0
181568.0
179971.0
181373.0
181527.0
183753.0
189923.0
193548.0
193812.0
192186.0
188290.0
185184.0
184275.0
185182.0
186213.0
183297.0
178861.0
176882.0
174405.0
171161.0
169769.0
169063.0
168214.0
166623.0
162778.0
158971.0
157706.0
156015.0
152396.0
150515.0
150790.0
151142.0
152274.0
152828.0
151514.0
151016.0
151715.0
152791.0
153664.0
151168.0
146738.0
145084.0
144924.0
144479.0
144397.0
142726.0
139370.0
138270.0
140034.0
141886.0
143488.0
144041.0
141126.0
137553.0
136190.0
133128.0
127711.0
124461.0
124018.0
125367.0
128520.0
131561.0
132351.0
131148.0
129932.0
129855.0
130307.0
130850.0
131688.0
133159.0
134918.0
135698.0
135703.0
135980.0
135635.0
133837.0
132982.0
135128.0
136399.0
134865.0
136801.0
142265.0
144232.0
143748.0
143272.0
141139.0
139751.0
140461.0
140899.0
140815.0
140132.0
138848.0
137953.0
137736.0
138439.0
138613.0
136872.0
134548.0
132448.0
132030.0
135546.0
141927.0
148576.0
153524.0
156798.0
160217.0
163134.0
165136.0
168212.0
171740.0
173901.0
175335.0
177968.0
182821.0
188343.0
192599.0
195151.0
196655.0
198638.0
201212.0
204995.0
211691.0
219088.0
226475.0
236868.0
248495.0
259404.0
272274.0
287829.0
304680.0
321922.0
340500.0
364110.0
394161.0
428455.0
466600.0
512563.0
569222.0
632229.0
696583.0
760025.0
816458.0
860877.0
892537.0
911478.0
922849.0
929950.0
928950.0
921300.0
910263.0
894847.0
880663.0
875759.0
881116.0
898434.0
933725.0
990180.0
1067081.0
1166363.0
1291017.0
1436170.0
1590699.0
1742299.0
1878743.0
1992470.0
2080006.0
2139184.0
2170727.0
2174893.0
2150936.0
2099456.0
2019566.0
1913775.0
1792067.0
1663437.0
1533039.0
1405155.0
1283814.0
1173991.0
1077369.0
991675.0
918310.0
857219.0
802384.0
754378.0
717453.0
687002.0
660404.0
641421.0
628183.0
617777.0
610426.0
603779.0
598369.0
597349.0
599224.0
602254.0
606426.0
611287.0
617333.0
625137.0
635477.0
649249.0
667461.0
692057.0
722134.0
757495.0
802312.0
856145.0
916038.0
982602.0
1052898.0
1120629.0
1181707.0
1235449.0
1282899.0
1321241.0
1350131.0
1376524.0
1402441.0
1427470.0
1456115.0
1490163.0
1532445.0
1589577.0
1661900.0
1746987.0
1845740.0
1958213.0
2084368.0
2226445.0
2385445.0
2558832.0
2742804.0
2930782.0
3110954.0
3275793.0
3428019.0
3572688.0
3715080.0
3860610.0
4009159.0
4158153.0
4306800.0
4450692.0
4580460.0
4687647.0
4765798.0
4808525.0
4810769.0
4769178.0
4685067.0
4567298.0
4423508.0
4256990.0
4072784.0
3872766.0
3657255.0
3434128.0
3212632.0
2999169.0
2798531.0
2612645.0
2446685.0
2306281.0
2188677.0
2089075.0
2005268.0
1934492.0
1871622.0
1811005.0
1753081.0
1700113.0
1650198.0
1603159.0
1557223.0
1509346.0
1464263.0
1424704.0
1387590.0
1354265.0
1325254.0
1297109.0
1269670.0
1245687.0
1227203.0
1213738.0
1204087.0
1198462.0
1196933.0
1201580.0
1215332.0
1236747.0
1264110.0
1299559.0
1345509.0
1400575.0
1459693.0
1519317.0
1577829.0
1631193.0
1675777.0
1712529.0
1744865.0
1775951.0
1809172.0
1847034.0
1889930.0
1942007.0
2011107.0
2102278.0
2221170.0
2371785.0
2551988.0
2761077.0
2995426.0
3244293.0
3497502.0
3741267.0
3963082.0
4158254.0
4316506.0
4431049.0
4509737.0
4558891.0
4585258.0
4597094.0
4590870.0
4564867.0
4525429.0
4470873.0
4395252.0
4297486.0
4179491.0
4043511.0
3891603.0
3732011.0
3573917.0
3414767.0
3253389.0
3098137.0
2949639.0
2803148.0
2661295.0
2526221.0
2398310.0
2281730.0
2177015.0
2082035.0
1998469.0
1927812.0
1870579.0
1824010.0
1780733.0
1738947.0
1699974.0
1660519.0
1618504.0
1572708.0
1522587.0
1471777.0
1422150.0
1374166.0
1328277.0
1283412.0
1242527.0
1205854.0
1168703.0
1133765.0
1102723.0
1071742.0
1042335.0
1015452.0
990009.0
967153.0
945345.0
924968.0
907451.0
890318.0
875811.0
866560.0
858922.0
852380.0
848646.0
846505.0
845642.0
846775.0
849771.0
855536.0
867727.0
887400.0
910327.0
937401.0
973819.0
1018855.0
1073584.0
1144153.0
1230173.0
1327991.0
1440590.0
1569710.0
1705409.0
1833578.0
1945743.0
2035132.0
2093718.0
2116810.0
2106301.0
2068126.0
2006261.0
1925709.0
1835635.0
1741099.0
1643572.0
1545161.0
1446296.0
1351751.0
1268784.0
1197026.0
1134458.0
1082436.0
1041871.0
1011593.0
988659.0
973052.0
964319.0
956675.0
948151.0
938546.0
923926.0
904801.0
882928.0
857894.0
831499.0
803207.0
773061.0
744475.0
717167.0
691318.0
668273.0
645248.0
621657.0
599319.0
578206.0
558685.0
540191.0
522983.0
509691.0
499031.0
487172.0
474546.0
464769.0
458574.0
452183.0
444445.0
438844.0
435123.0
429153.0
420984.0
413985.0
407886.0
399581.0
389060.0
379414.0
372593.0
366700.0
358030.0
346996.0
337338.0
330517.0
325152.0
319514.0
315228.0
314436.0
313674.0
311403.0
310832.0
311425.0
313382.0
318086.0
320101.0
316737.0
312122.0
306173.0
297882.0
290867.0
285885.0
279876.0
272888.0
266568.0
259986.0
253176.0
246571.0
237962.0
228918.0
223482.0
221317.0
221904.0
223130.0
220915.0
218303.0
218491.0
218808.0
218882.0
217942.0
215666.0
217029.0
221590.0
224723.0
227459.0
229495.0
228788.0
228677.0
231385.0
232962.0
230596.0
227548.0
226386.0
225013.0
223241.0
221836.0
219297.0
216530.0
214434.0
213178.0
214686.0
216267.0
216005.0
217513.0
218425.0
216663.0
216518.0
216633.0
216308.0
218902.0
220993.0
221352.0
223159.0
223531.0
221364.0
220933.0
224224.0
229040.0
231064.0
232051.0
236486.0
240696.0
242761.0
245064.0
246159.0
248735.0
254635.0
257412.0
258112.0
261468.0
262641.0
260259.0
258778.0
256272.0
250334.0
245133.0
243765.0
243789.0
243240.0
242975.0
242657.0
242355.0
243019.0
242274.0
238869.0
235135.0
231045.0
226445.0
224122.0
224249.0
223362.0
220045.0
217389.0
217194.0
216140.0
213619.0
212646.0
211503.0
208814.0
207296.0
205479.0
202082.0
200993.0
201325.0
200014.0
200566.0
203826.0
204505.0
201266.0
197042.0
194591.0
195075.0
195647.0
193762.0
191073.0
187773.0
182841.0
178006.0
173936.0
170194.0
168127.0
168234.0
169543.0
170484.0
169711.0
168346.0
167339.0
166708.0
167171.0
166929.0
166237.0
169478.0
173960.0
175105.0
176027.0
177307.0
177022.0
177302.0
177622.0
176051.0
173294.0
169582.0
166189.0
163251.0
158706.0
154245.0
151622.0
149358.0
147614.0
147290.0
147987.0
149523.0
152554.0
156564.0
158390.0
158181.0
159079.0
158901.0
155758.0
152625.0
150162.0
146816.0
141504.0
135773.0
133497.0
132030.0
127309.0
122995.0
120686.0
119222.0
120526.0
123145.0
124307.0
124656.0
125046.0
126816.0
128522.0
126727.0
124609.0
125620.0
126888.0
127773.0
129961.0
131445.0
130730.0
129303.0
127240.0
123579.0
119973.0
118130.0
116303.0
113006.0
109952.0
107762.0
104608.0
101461.0
100693.0
99891.0
97261.0
96258.0
96323.0
92565.0
86880.0
85110.0
86747.0
87661.0
87431.0
86868.0
84814.0
81926.0
80056.0
79321.0
79754.0
79677.0
77599.0
76038.0
74711.0
71686.0
70111.0
70361.0
69683.0
69536.0
69826.0
67853.0
64399.0
61827.0
60706.0
59816.0
59491.0
60908.0
61413.0
60376.0
60329.0
59947.0
59431.0
59998.0
58816.0
57071.0
56359.0
54536.0
54630.0
56894.0
56402.0
55932.0
57639.0
57765.0
56078.0
53614.0
52431.0
54099.0
54552.0
54622.0
58285.0
61084.0
60846.0
60039.0
57947.0
56977.0
58353.0
57232.0
54558.0
54066.0
53996.0
54576.0
57132.0
58240.0
57105.0
58061.0
61233.0
62140.0
60665.0
60051.0
60564.0
62154.0
65355.0
66814.0
64179.0
61841.0
63060.0
64596.0
63875.0
61688.0
59246.0
58697.0
59520.0
58674.0
58164.0
58734.0
56146.0
53020.0
53573.0
54973.0
56995.0
59487.0
57855.0
54324.0
54254.0
55367.0
54665.0
54242.0
56071.0
58327.0
59213.0
60362.0
62643.0
64907.0
66716.0
66537.0
63663.0
61374.0
61892.0
63139.0
62844.0
62651.0
65785.0
70960.0
73533.0
72291.0
70560.0
70300.0
69333.0
67680.0
68159.0
68720.0
66620.0
64406.0
64010.0
65086.0
67272.0
69131.0
69015.0
66382.0
63792.0
64664.0
66710.0
66752.0
65734.0
63240.0
59607.0
58479.0
60032.0
61132.0
60618.0
59557.0
59173.0
60071.0
62947.0
65750.0
64837.0
63475.0
66092.0
68709.0
68227.0
67201.0
67267.0
69519.0
73632.0
76400.0
77144.0
77303.0
77173.0
77005.0
75736.0
73141.0
72931.0
75593.0
77312.0
78900.0
81869.0
83014.0
82844.0
84019.0
83650.0
81840.0
83091.0
85514.0
86112.0
87647.0
91551.0
95355.0
96151.0
93908.0
91904.0
90631.0
88457.0
87013.0
87555.0
89425.0
91595.0
92286.0
92288.0
92347.0
90279.0
87269.0
85230.0
83152.0
82254.0
82441.0
81652.0
81728.0
82763.0
81829.0
79354.0
76817.0
75144.0
75068.0
75076.0
74446.0
75103.0
77519.0
78515.0
76010.0
73791.0
74754.0
76002.0
76509.0
78156.0
80573.0
82127.0
81290.0
78439.0
76219.0
76478.0
80024.0
84859.0
87254.0
88242.0
89396.0
88569.0
87285.0
89126.0
92341.0
94641.0
97829.0
102679.0
106958.0
109837.0
111641.0
112505.0
114751.0
118693.0
120064.0
118021.0
115890.0
115196.0
115203.0
113773.0
110318.0
107288.0
106124.0
106616.0
107337.0
106008.0
103071.0
100283.0
98777.0
99926.0
102063.0
102689.0
103243.0
104363.0
104084.0
101789.0
98830.0
97833.0
99692.0
102080.0
103308.0
102576.0
99334.0
96510.0
97697.0
101045.0
102005.0
99981.0
97366.0
94362.0
90180.0
86275.0
83373.0
80250.0
77284.0
75359.0
73610.0
71911.0
70631.0
68691.0
67049.0
68762.0
72071.0
72181.0
70213.0
69951.0
70817.0
72942.0
77228.0
79111.0
76938.0
75695.0
76081.0
76961.0
79270.0
79477.0
77021.0
77527.0
79994.0
81167.0
83045.0
84361.0
82907.0
81840.0
82351.0
82388.0
81873.0
80331.0
76788.0
73860.0
74125.0
75943.0
77551.0
78778.0
79153.0
78816.0
77613.0
75947.0
76554.0
79149.0
80809.0
81550.0
81851.0
82612.0
85127.0
87138.0
88373.0
91000.0
92771.0
93021.0
93863.0
93591.0
92037.0
91372.0
90591.0
89159.0
87563.0
85858.0
86296.0
89193.0
90864.0
89229.0
85602.0
83703.0
85279.0
86442.0
84738.0
81887.0
78684.0
76159.0
74481.0
72806.0
73963.0
76656.0
74880.0
71225.0
69541.0
67601.0
67006.0
68753.0
69052.0
67401.0
64592.0
61314.0
58754.0
55971.0
54962.0
57108.0
58118.0
58207.0
59933.0
61258.0
61669.0
61168.0
60031.0
61617.0
64923.0
66428.0
67017.0
67096.0
65494.0
62825.0
60107.0
57751.0
56832.0
58677.0
61189.0
61828.0
62608.0
63468.0
62095.0
60828.0
61466.0
62743.0
63535.0
62957.0
62988.0
64866.0
65899.0
65763.0
65392.0
65365.0
67566.0
69470.0
67406.0
64279.0
64089.0
66176.0
66964.0
66088.0
67138.0
69211.0
68605.0
66013.0
63569.0
62250.0
61774.0
61780.0
62816.0
62789.0
61127.0
61178.0
61557.0
59998.0
58972.0
58343.0
56093.0
52692.0
49450.0
47878.0
47511.0
46357.0
44472.0
43830.0
45793.0
48198.0
48735.0
48063.0
45655.0
43177.0
43863.0
44386.0
42697.0
41300.0
40342.0
41930.0
45831.0
46541.0
46278.0
49130.0
51155.0
50455.0
49433.0
48857.0
47461.0
44174.0
40440.0
37385.0
36194.0
38593.0
40643.0
39459.0
37837.0
35126.0
31505.0
29419.0
27288.0
27085.0
30556.0
32219.0
31093.0
30071.0
29232.0
29302.0
29409.0
28352.0
26859.0
24943.0
25336.0
28596.0
29978.0
29495.0
28184.0
25294.0
24676.0
26467.0
26777.0
27040.0
28388.0
29784.0
31304.0
31823.0
31545.0
31901.0
32469.0
33064.0
33185.0
31673.0
29031.0
27145.0
27058.0
27183.0
27443.0
29966.0
32010.0
30518.0
28806.0
29591.0
31277.0
32093.0
33146.0
35556.0
36518.0
35496.0
35084.0
34690.0
34795.0
35453.0
33467.0
30895.0
30067.0
29167.0
30367.0
33922.0
35246.0
33801.0
31486.0
29748.0
29825.0
32510.0
38394.0
44294.0
47461.0
49470.0
50403.0
51539.0
53752.0
53278.0
51683.0
51801.0
51159.0
50735.0
49965.0
46768.0
45782.0
47415.0
48259.0
48651.0
46329.0
42230.0
40424.0
37948.0
34855.0
34986.0
35199.0
33568.0
32711.0
32432.0
31410.0
29752.0
28810.0
30188.0
32491.0
32512.0
30676.0
30542.0
32312.0
34291.0
37265.0
39504.0
39472.0
41026.0
43333.0
42194.0
40783.0
42033.0
43747.0
44382.0
43291.0
41912.0
42394.0
43332.0
44505.0
47433.0
49658.0
49176.0
48422.0
48880.0
49675.0
50090.0
49296.0
47975.0
47868.0
47101.0
43279.0
37615.0
31357.0
27286.0
29358.0
33797.0
33572.0
30117.0
29021.0
30570.0
30714.0
27733.0
23974.0
21771.0
21245.0
20426.0
18018.0
16253.0
16342.0
17148.0
19009.0
20172.0
18702.0
18720.0
22183.0
24577.0
24055.0
22664.0
21849.0
21855.0
21434.0
19697.0
18019.0
17635.0
18048.0
17933.0
16425.0
14816.0
14866.0
15785.0
16766.0
18078.0
18701.0
18952.0
19966.0
20644.0
21694.0
23360.0
22897.0
22496.0
23624.0
21123.0
16371.0
14820.0
15238.0
17008.0
20084.0
21082.0
20870.0
22012.0
22760.0
21948.0
20804.0
20517.0
21194.0
22195.0
24097.0
27597.0
31156.0
32006.0
29449.0
26966.0
27693.0
30279.0
32459.0
33734.0
34828.0
35777.0
34739.0
31896.0
29149.0
26044.0
23352.0
23752.0
26224.0
27291.0
26323.0
25766.0
25980.0
24858.0
23637.0
23861.0
23567.0
22847.0
22620.0
21975.0
22532.0
25182.0
26942.0
26551.0
25216.0
24016.0
23573.0
23007.0
21306.0
19697.0
19714.0
20956.0
22930.0
25291.0
25837.0
24545.0
24638.0
25409.0
24439.0
23535.0
24448.0
26755.0
29153.0
29579.0
28479.0
28058.0
28418.0
28516.0
28211.0
28700.0
29971.0
30261.0
29371.0
27143.0
24779.0
25961.0
28217.0
27816.0
28883.0
31563.0
30318.0
26925.0
26986.0
30483.0
33025.0
33547.0
35207.0
37380.0
38499.0
39337.0
37644.0
35678.0
38692.0
41374.0
40108.0
40645.0
43512.0
44977.0
44151.0
42368.0
42175.0
42190.0
40503.0
39563.0
39365.0
39664.0
42091.0
43460.0
42296.0
42772.0
45550.0
47514.0
47321.0
47033.0
48791.0
49952.0
47823.0
44437.0
42005.0
40879.0
40739.0
40388.0
38292.0
34571.0
32140.0
32216.0
32008.0
30224.0
28174.0
26722.0
25366.0
23012.0
21077.0
21242.0
22158.0
23734.0
26181.0
27414.0
26914.0
25122.0
22650.0
20610.0
18567.0
17586.0
18544.0
18955.0
19571.0
21843.0
23286.0
24753.0
27971.0
29823.0
28618.0
26652.0
25965.0
25573.0
23780.0
21705.0
20273.0
19394.0
19116.0
17673.0
16136.0
17210.0
18039.0
17590.0
18746.0
20216.0
20557.0
20351.0
20018.0
22149.0
25920.0
26767.0
26212.0
27859.0
30225.0
31085.0
29807.0
26523.0
22721.0
20199.0
20134.0
22511.0
25451.0
27604.0
29722.0
31151.0
30167.0
28506.0
28291.0
28470.0
28249.0
27163.0
24364.0
21023.0
18423.0
16700.0
16434.0
17225.0
17719.0
17523.0
16608.0
14823.0
13503.0
14857.0
17252.0
17277.0
16704.0
17120.0
15651.0
12964.0
12109.0
12516.0
13377.0
14946.0
17262.0
19985.0
21196.0
19981.0
17495.0
15049.0
14848.0
17067.0
18934.0
20259.0
21662.0
21465.0
19499.0
17321.0
16359.0
17359.0
18989.0
20876.0
24396.0
27139.0
26192.0
24062.0
22732.0
20963.0
19639.0
20082.0
21206.0
22316.0
23318.0
23839.0
23805.0
23278.0
23757.0
26401.0
28484.0
28265.0
28080.0
27560.0
24559.0
22295.0
24006.0
27071.0
28891.0
29077.0
28292.0
29103.0
29967.0
27491.0
26581.0
29666.0
29881.0
27173.0
26156.0
24554.0
22409.0
23441.0
25898.0
26749.0
26204.0
25927.0
27555.0
29465.0
28693.0
26022.0
23763.0
22377.0
20928.0
18598.0
16921.0
18142.0
20468.0
19923.0
16515.0
14082.0
15113.0
17966.0
18977.0
17440.0
16652.0
18320.0
19860.0
19908.0
20679.0
21751.0
20456.0
18858.0
18716.0
16616.0
13230.0
13100.0
15074.0
15841.0
15625.0
16367.0
18887.0
20269.0
18032.0
15192.0
14794.0
16483.0
19073.0
20840.0
21303.0
21948.0
22763.0
22716.0
23094.0
25217.0
25882.0
22357.0
18998.0
18846.0
17851.0
15131.0
14023.0
13801.0
13085.0
12898.0
12715.0
12103.0
11600.0
10658.0
10503.0
12311.0
13130.0
11733.0
10551.0
10632.0
12532.0
15113.0
14645.0
12481.0
13272.0
15842.0
17160.0
18035.0
18234.0
15325.0
11616.0
12073.0
14598.0
13925.0
10679.0
8512.0
9005.0
9705.0
8221.0
8233.0
11052.0
12594.0
13673.0
14766.0
13098.0
11555.0
11727.0
11113.0
11300.0
12511.0
12744.0
13269.0
13447.0
12131.0
12003.0
13499.0
14027.0
13229.0
12668.0
12450.0
10724.0
8182.0
8928.0
12847.0
15202.0
15247.0
14188.0
10743.0
8621.0
11800.0
13255.0
9226.0
7026.0
8244.0
8797.0
8867.0
9344.0
9843.0
8937.0
6542.0
6982.0
10080.0
10662.0
9806.0
10243.0
10535.0
10653.0
11281.0
11966.0
13468.0
15423.0
15340.0
12317.0
7878.0
4916.0
5689.0
8274.0
9883.0
11252.0
11135.0
7610.0
4970.0
5514.0
5860.0
5718.0
6255.0
7156.0
8392.0
8263.0
6973.0
7647.0
9428.0
9836.0
9872.0
10681.0
10458.0
8105.0
6951.0
8576.0
10119.0
11756.0
14177.0
15254.0
15780.0
16300.0
14626.0
11565.0
9684.0
9381.0
8448.0
5839.0
4506.0
4885.0
5669.0
9070.0
12856.0
12274.0
9483.0
6546.0
3537.0
3258.0
5387.0
7063.0
8191.0
8569.0
8562.0
10032.0
11759.0
11455.0
10056.0
9082.0
8518.0
8025.0
7757.0
8473.0
9621.0
9668.0
9519.0
10146.0
10926.0
12857.0
14851.0
13831.0
12314.0
13522.0
15630.0
16612.0
15789.0
14380.0
13651.0
11453.0
9031.0
9600.0
9927.0
9215.0
11456.0
14876.0
16369.0
16217.0
14341.0
12599.0
12349.0
11482.0
11594.0
14887.0
16939.0
16726.0
19484.0
23893.0
25018.0
24337.0
24474.0
26096.0
29844.0
33708.0
35773.0
36697.0
36768.0
36681.0
36802.0
36928.0
37922.0
38035.0
35700.0
33200.0
30799.0
28326.0
26617.0
23685.0
20203.0
18057.0
15336.0
12916.0
12248.0
11903.0
12304.0
11905.0
9300.0
8085.0
8086.0
7419.0
9295.0
13799.0
16793.0
16909.0
15259.0
14060.0
15200.0
17562.0
17864.0
15072.0
12158.0
11367.0
11710.0
11236.0
8760.0
6290.0
6734.0
9152.0
11704.0
14385.0
17499.0
20138.0
20328.0
18636.0
16608.0
13829.0
11498.0
9621.0
6438.0
4660.0
5644.0
6537.0
6166.0
4209.0
3966.0
9386.0
15271.0
17313.0
18993.0
20936.0
21587.0
22324.0
24504.0
27686.0
29682.0
30140.0
31532.0
33335.0
33197.0
32139.0
31837.0
31471.0
30528.0
29797.0
29092.0
28464.0
27149.0
22337.0
16358.0
13918.0
12621.0
10438.0
9804.0
10723.0
12130.0
13215.0
13271.0
13843.0
15205.0
15238.0
13181.0
12017.0
15039.0
18142.0
17276.0
16820.0
17442.0
15311.0
12540.0
12339.0
14478.0
16129.0
14554.0
12327.0
12261.0
13195.0
14083.0
14340.0
14654.0
15204.0
14093.0
12652.0
12584.0
12449.0
11592.0
10246.0
10352.0
12316.0
12410.0
10772.0
8350.0
4341.0
4621.0
12065.0
19797.0
23362.0
22993.0
21327.0
20904.0
19835.0
18554.0
20213.0
23229.0
25604.0
27565.0
28372.0
27265.0
24692.0
22700.0
22729.0
23448.0
23334.0
22660.0
23434.0
25975.0
26722.0
24714.0
23253.0
23537.0
24304.0
24159.0
21633.0
17124.0
14214.0
15392.0
18114.0
18710.0
16061.0
11864.0
9646.0
8756.0
7390.0
8820.0
11172.0
10360.0
11383.0
14333.0
13309.0
12092.0
14814.0
17397.0
16324.0
12559.0
9848.0
9667.0
11128.0
13929.0
14450.0
11312.0
9610.0
10330.0
11527.0
13725.0
16261.0
18783.0
20140.0
17974.0
14494.0
12784.0
13795.0
17064.0
18359.0
17130.0
17256.0
16933.0
15986.0
19472.0
25333.0
28883.0
31188.0
32174.0
31727.0
33929.0
38655.0
41517.0
42918.0
43790.0
41640.0
38130.0
37473.0
39108.0
39886.0
37466.0
32705.0
29196.0
27026.0
24777.0
23845.0
23637.0
22572.0
21671.0
21216.0
20784.0
19782.0
17371.0
15156.0
13911.0
12451.0
11804.0
12870.0
15121.0
16895.0
15116.0
11743.0
11432.0
12733.0
12762.0
11373.0
9762.0
9905.0
11136.0
12634.0
14203.0
12768.0
10049.0
10124.0
10298.0
10952.0
14753.0
17192.0
16182.0
14650.0
14141.0
15398.0
16404.0
15341.0
13862.0
12699.0
12776.0
13470.0
12070.0
11628.0
14551.0
17071.0
18838.0
21067.0
22395.0
23251.0
23206.0
21518.0
20946.0
22272.0
23653.0
24790.0
24579.0
22210.0
20149.0
19876.0
21080.0
24263.0
27909.0
29762.0
30354.0
29987.0
28717.0
27080.0
24619.0
22956.0
23219.0
23240.0
22873.0
21783.0
19048.0
17322.0
16114.0
13385.0
12148.0
13458.0
15060.0
14685.0
11704.0
10585.0
12350.0
13326.0
15010.0
16738.0
15805.0
15466.0
15203.0
13198.0
12950.0
13466.0
13475.0
15668.0
18319.0
20625.0
24208.0
25849.0
23427.0
19169.0
15012.0
12384.0
11719.0
12429.0
13763.0
14454.0
15172.0
17470.0
18939.0
17171.0
15368.0
15587.0
14480.0
12084.0
12093.0
13193.0
12218.0
8905.0
4376.0
1626.0
1972.0
3104.0
4646.0
7073.0
9718.0
13193.0
15750.0
13910.0
9544.0
7302.0
8317.0
10524.0
11906.0
12486.0
13443.0
15178.0
16105.0
15128.0
15302.0
17882.0
18527.0
16645.0
15920.0
16191.0
15482.0
13532.0
11800.0
11790.0
12187.0
13368.0
16887.0
18681.0
17321.0
17206.0
18375.0
19366.0
19742.0
17390.0
15398.0
17316.0
18389.0
16193.0
14522.0
14353.0
13911.0
12988.0
12551.0
12010.0
10589.0
11113.0
14565.0
15954.0
12735.0
8636.0
6842.0
6141.0
5266.0
6042.0
8121.0
8311.0
7863.0
10341.0
14189.0
14887.0
12044.0
10491.0
12481.0
13561.0
11058.0
8545.0
8041.0
7272.0
6087.0
6608.0
7901.0
8186.0
8603.0
9755.0
10369.0
10722.0
11892.0
12473.0
10745.0
8119.0
6384.0
5474.0
5135.0
4960.0
5572.0
7902.0
9835.0
10178.0
10642.0
11908.0
14325.0
16713.0
16684.0
15326.0
14257.0
14212.0
15392.0
15222.0
14874.0
16464.0
14887.0
9749.0
6786.0
5818.0
5435.0
5577.0
5499.0
6782.0
8258.0
7165.0
6088.0
6473.0
6094.0
5295.0
6191.0
8198.0
8436.0
6750.0
5220.0
3879.0
2929.0
2833.0
2624.0
2315.0
1885.0
1410.0
2324.0
4708.0
7814.0
9949.0
8809.0
6334.0
5864.0
6751.0
6077.0
3232.0
2461.0
4967.0
5865.0
5579.0
7014.0
8023.0
8768.0
10244.0
10855.0
12561.0
15776.0
16265.0
14167.0
12087.0
9979.0
9330.0
11166.0
12162.0
11346.0
11423.0
11510.0
10194.0
9858.0
10917.0
11634.0
11979.0
12045.0
11399.0
9058.0
5400.0
4017.0
6174.0
9983.0
14008.0
15219.0
12629.0
9389.0
6265.0
4054.0
4437.0
3820.0
521.0
-629.0
2212.0
6797.0
10580.0
11007.0
9526.0
9278.0
8942.0
7951.0
8051.0
7293.0
4951.0
4665.0
6323.0
6947.0
6993.0
8001.0
10067.0
12396.0
13676.0
13275.0
11829.0
11593.0
13042.0
12018.0
8537.0
8155.0
8900.0
5407.0
1438.0
2118.0
5133.0
5819.0
3683.0
2066.0
1691.0
1649.0
3904.0
6535.0
5496.0
3764.0
3610.0
3126.0
3364.0
4938.0
6459.0
7034.0
5723.0
5210.0
7107.0
6810.0
3934.0
2351.0
1643.0
1028.0
1250.0
2062.0
2467.0
2027.0
3184.0
5397.0
3495.0
-384.0
-457.0
1570.0
2811.0
3353.0
3554.0
4085.0
4339.0
4595.0
6810.0
8712.0
6997.0
4316.0
4260.0
5635.0
6106.0
5330.0
3818.0
3048.0
3747.0
4179.0
4190.0
5019.0
5968.0
7346.0
10166.0
12362.0
10760.0
5746.0
2552.0
4040.0
6269.0
6763.0
7389.0
8895.0
9715.0
7703.0
3683.0
726.0
-154.0
1026.0
2703.0
3852.0
7113.0
10648.0
10594.0
9967.0
9628.0
7067.0
4412.0
3278.0
2976.0
3724.0
5270.0
6462.0
5290.0
2765.0
2313.0
2641.0
2998.0
5546.0
7787.0
7461.0
6070.0
4228.0
3546.0
5037.0
6065.0
4587.0
1915.0
1688.0
4399.0
6349.0
7401.0
8559.0
7722.0
6071.0
5544.0
4418.0
2846.0
2472.0
4306.0
8437.0
10390.0
8134.0
6850.0
7088.0
5409.0
4045.0
5035.0
6287.0
6239.0
5736.0
6975.0
8196.0
6465.0
5592.0
7779.0
9009.0
7706.0
5433.0
5047.0
7318.0
8722.0
9337.0
10113.0
9133.0
9316.0
11398.0
10777.0
8043.0
5116.0
3130.0
3976.0
5603.0
7808.0
11318.0
12429.0
11455.0
10391.0
8688.0
7461.0
5955.0
6177.0
11741.0
15838.0
14833.0
14939.0
15749.0
14783.0
14551.0
14493.0
12584.0
10098.0
9775.0
11808.0
12395.0
8839.0
2727.0
-1207.0
12.0
2923.0
4713.0
6826.0
8783.0
9903.0
10579.0
11250.0
13839.0
16347.0
15209.0
13242.0
12675.0
12284.0
13029.0
14921.0
15619.0
14375.0
12475.0
11635.0
11985.0
12300.0
11543.0
9716.0
8546.0
7742.0
4177.0
-218.0
374.0
4998.0
7728.0
7038.0
4706.0
1544.0
-1365.0
-3010.0
-3348.0
-2377.0
-828.0
745.0
1788.0
1110.0
1128.0
3565.0
4058.0
2288.0
2113.0
1954.0
931.0
1350.0
3079.0
6320.0
10333.0
12683.0
14083.0
13539.0
8979.0
4542.0
2770.0
1750.0
2744.0
5144.0
4842.0
2514.0
923.0
881.0
2772.0
4861.0
5790.0
6350.0
5468.0
3602.0
3877.0
5423.0
6278.0
7135.0
7477.0
7159.0
7340.0
6718.0
4199.0
1606.0
1047.0
3235.0
6101.0
7027.0
7845.0
10488.0
12487.0
12893.0
12401.0
9875.0
7062.0
6193.0
5580.0
6014.0
8373.0
9324.0
9012.0
8986.0
8521.0
10473.0
14706.0
14699.0
10285.0
6816.0
5316.0
3722.0
824.0
-1275.0
471.0
3278.0
3024.0
2429.0
4403.0
6078.0
6519.0
8343.0
10256.0
9694.0
8526.0
8364.0
6937.0
3257.0
571.0
348.0
161.0
267.0
2194.0
4381.0
5588.0
4491.0
1964.0
3291.0
6295.0
4623.0
2611.0
4859.0
7946.0
9952.0
10337.0
8372.0
6100.0
4906.0
4421.0
5137.0
7663.0
9928.0
8721.0
5972.0
5565.0
6626.0
7918.0
9329.0
9446.0
8308.0
6531.0
4682.0
4365.0
5651.0
8705.0
12847.0
12953.0
7938.0
4269.0
5248.0
7465.0
6988.0
4670.0
4308.0
5872.0
6832.0
6500.0
4648.0
3067.0
3914.0
4711.0
4709.0
6851.0
9820.0
11614.0
12448.0
9817.0
4562.0
2351.0
2636.0
678.0
-2917.0
-4221.0
-3229.0
-4099.0
-7038.0
-7546.0
-4793.0
-1117.0
1757.0
2522.0
2532.0
4346.0
7644.0
9731.0
9336.0
9635.0
11822.0
12317.0
11760.0
11488.0
9605.0
8813.0
9731.0
8651.0
8265.0
9780.0
9528.0
9259.0
10598.0
11732.0
12939.0
13410.0
11654.0
8828.0
6766.0
6476.0
6126.0
4161.0
3027.0
3098.0
2377.0
2008.0
3316.0
5841.0
8784.0
10139.0
9013.0
7648.0
7778.0
8353.0
8205.0
7773.0
7596.0
8223.0
10109.0
12180.0
14013.0
15593.0
14331.0
11049.0
11341.0
14196.0
13896.0
11185.0
8903.0
7139.0
7549.0
10618.0
13225.0
14268.0
14998.0
15370.0
13953.0
9768.0
5414.0
4728.0
6093.0
5692.0
4088.0
3132.0
2774.0
2560.0
1702.0
120.0
-467.0
252.0
322.0
-665.0
-979.0
450.0
2836.0
4398.0
4535.0
4669.0
6171.0
8583.0
10603.0
11968.0
12401.0
10591.0
7924.0
8185.0
10893.0
12502.0
13035.0
13851.0
13283.0
11115.0
10832.0
12487.0
12643.0
11506.0
9678.0
5576.0
1052.0
-1242.0
-1524.0
158.0
2665.0
3933.0
3867.0
2564.0
1307.0
3155.0
7164.0
8853.0
8430.0
10117.0
12838.0
13576.0
15785.0
19763.0
19898.0
17939.0
17256.0
15196.0
13344.0
14039.0
13718.0
11951.0
10584.0
9550.0
11092.0
13912.0
12670.0
9879.0
9690.0
9220.0
8682.0
10779.0
12786.0
12650.0
10758.0
8352.0
8475.0
8854.0
6104.0
3638.0
1211.0
-2926.0
-3977.0
-1838.0
-393.0
617.0
1233.0
2424.0
4696.0
5131.0
5116.0
6965.0
7453.0
4908.0
1396.0
-455.0
236.0
1435.0
2511.0
3683.0
2936.0
581.0
-547.0
-86.0
-354.0
-2223.0
-2700.0
-355.0
2051.0
3690.0
5453.0
6165.0
5497.0
5372.0
5885.0
3856.0
-814.0
-2433.0
720.0
3820.0
5578.0
7335.0
6567.0
3794.0
4282.0
6892.0
7383.0
7399.0
6815.0
2939.0
-892.0
-1319.0
281.0
3052.0
6115.0
7599.0
6769.0
4491.0
2829.0
2629.0
2893.0
2371.0
880.0
240.0
910.0
1978.0
4674.0
7880.0
7710.0
4480.0
2475.0
3990.0
5559.0
4566.0
4773.0
7770.0
11491.0
13849.0
11936.0
8589.0
7607.0
6934.0
8586.0
11679.0
9430.0
5594.0
3582.0
97.0
-77.0
4538.0
7245.0
8012.0
8258.0
6898.0
5690.0
5719.0
6617.0
7511.0
7796.0
9850.0
14387.0
17584.0
16581.0
12753.0
9417.0
7553.0
5914.0
4143.0
2775.0
2009.0
1127.0
-245.0
-1468.0
-2171.0
-1433.0
1329.0
5216.0
9102.0
10360.0
8173.0
5857.0
3788.0
1119.0
406.0
1650.0
2318.0
2713.0
4298.0
5796.0
5314.0
4542.0
3940.0
1858.0
1449.0
4388.0
6725.0
6477.0
4842.0
5423.0
8141.0
7588.0
6453.0
8026.0
6546.0
3444.0
3495.0
3782.0
3745.0
3740.0
2765.0
3658.0
6502.0
8305.0
8358.0
7224.0
6366.0
5674.0
4974.0
5660.0
6129.0
5671.0
4807.0
836.0
-3727.0
-3239.0
-805.0
-1020.0
-2049.0
-2031.0
-1533.0
-235.0
1866.0
3507.0
4827.0
5586.0
4597.0
2999.0
1451.0
360.0
1397.0
2379.0
1511.0
819.0
221.0
127.0
979.0
155.0
-1191.0
105.0
3009.0
4426.0
3865.0
6322.0
12560.0
15750.0
15862.0
16332.0
15311.0
12256.0
8013.0
4907.0
5235.0
4998.0
3830.0
6058.0
8396.0
7834.0
7707.0
9604.0
11922.0
12042.0
10104.0
9115.0
9621.0
11354.0
13245.0
11488.0
5971.0
1216.0
-406.0
-374.0
-341.0
417.0
2789.0
6402.0
10258.0
12155.0
10933.0
7569.0
3401.0
943.0
1707.0
2780.0
1300.0
153.0
2975.0
5902.0
4679.0
3512.0
5448.0
6249.0
3460.0
824.0
1453.0
2254.0
1138.0
798.0
499.0
-739.0
-561.0
288.0
1565.0
3452.0
3483.0
3793.0
5887.0
6374.0
5515.0
4137.0
2574.0
3497.0
6001.0
8033.0
9267.0
9382.0
9594.0
8872.0
7231.0
7995.0
7666.0
3821.0
2426.0
4193.0
4963.0
3951.0
2835.0
4371.0
7974.0
11128.0
13653.0
14694.0
14354.0
14097.0
13917.0
14260.0
14799.0
16109.0
19882.0
22629.0
22336.0
21893.0
20796.0
18897.0
17590.0
15581.0
14123.0
14240.0
13015.0
11056.0
11096.0
12562.0
13963.0
14423.0
13882.0
13256.0
12909.0
12357.0
11636.0
11618.0
12754.0
14873.0
16577.0
15379.0
12285.0
11038.0
11800.0
12241.0
11528.0
11176.0
13184.0
16245.0
18105.0
18641.0
17568.0
16392.0
17612.0
18571.0
15545.0
10044.0
5465.0
3077.0
2106.0
1993.0
2851.0
3064.0
1261.0
-450.0
-302.0
530.0
1436.0
2544.0
2889.0
2674.0
3044.0
3771.0
4732.0
5806.0
5874.0
4795.0
3786.0
4291.0
6468.0
8595.0
9383.0
8169.0
6016.0
6481.0
8651.0
8642.0
7982.0
7662.0
5640.0
4201.0
5071.0
5430.0
4671.0
4064.0
3556.0
4042.0
5895.0
6495.0
4850.0
3594.0
3395.0
2695.0
1794.0
1787.0
3949.0
8267.0
11195.0
11134.0
9805.0
7476.0
5785.0
7191.0
9344.0
9037.0
6998.0
5586.0
5909.0
7268.0
8881.0
10075.0
9720.0
8103.0
6240.0
4502.0
3810.0
4738.0
6180.0
6526.0
5462.0
4163.0
3046.0
1856.0
1173.0
989.0
1066.0
1614.0
1397.0
-293.0
-1190.0
427.0
2537.0
2551.0
1891.0
3091.0
4826.0
5144.0
5050.0
5581.0
6009.0
6288.0
7704.0
8657.0
6051.0
2580.0
2100.0
2995.0
4052.0
5020.0
4195.0
3561.0
5318.0
7136.0
8253.0
10171.0
12179.0
11802.0
8581.0
6727.0
8716.0
11718.0
15560.0
20863.0
23883.0
24382.0
25926.0
27881.0
27128.0
23024.0
18337.0
16090.0
15905.0
15970.0
15173.0
12763.0
9441.0
7461.0
7779.0
7711.0
5822.0
4838.0
4080.0
1752.0
997.0
1703.0
2210.0
4735.0
7153.0
7162.0
7121.0
7045.0
8631.0
12755.0
14357.0
15153.0
19064.0
20831.0
18856.0
18388.0
21293.0
25178.0
27045.0
28531.0
30595.0
27016.0
18315.0
13114.0
10954.0
6909.0
3389.0
3428.0
4581.0
4436.0
4193.0
4258.0
2851.0
337.0
-880.0
117.0
2100.0
3977.0
4666.0
1573.0
-2855.0
-1757.0
2795.0
5227.0
7731.0
10526.0
9780.0
6855.0
4936.0
3910.0
2228.0
318.0
347.0
995.0
55.0
-211.0
1812.0
4323.0
5298.0
4539.0
4320.0
5185.0
5046.0
4523.0
4807.0
4579.0
3730.0
3304.0
3298.0
3780.0
4495.0
4181.0
2790.0
1283.0
-768.0
-2553.0
-1363.0
1518.0
2914.0
4243.0
7430.0
9569.0
6744.0
1419.0
-56.0
1398.0
2009.0
4300.0
7096.0
6079.0
5681.0
8308.0
8419.0
5659.0
3331.0
1408.0
-219.0
-1243.0
-1425.0
-443.0
814.0
1525.0
1325.0
1299.0
2967.0
3527.0
1840.0
2307.0
4668.0
6132.0
7810.0
7886.0
5281.0
4345.0
4799.0
4078.0
4303.0
5244.0
5217.0
6154.0
7315.0
5752.0
3695.0
4982.0
8264.0
9120.0
5907.0
1335.0
-933.0
-22.0
1705.0
1951.0
1746.0
2488.0
2099.0
332.0
892.0
2708.0
1868.0
623.0
1225.0
1642.0
2162.0
4030.0
6397.0
7967.0
7043.0
4265.0
1832.0
-464.0
-1514.0
990.0
5478.0
8658.0
9753.0
11468.0
14745.0
15707.0
14094.0
12926.0
11924.0
12357.0
14490.0
14202.0
12473.0
12403.0
12681.0
12836.0
11946.0
9364.0
8685.0
10106.0
10532.0
11012.0
12259.0
12198.0
10590.0
9096.0
8440.0
7446.0
6809.0
9386.0
12340.0
10260.0
6102.0
5559.0
7201.0
7689.0
7752.0
8170.0
7252.0
5225.0
5078.0
7465.0
10353.0
11804.0
10465.0
8188.0
8304.0
10057.0
12508.0
15345.0
14461.0
10716.0
10246.0
10819.0
8678.0
7835.0
9333.0
9893.0
9438.0
8700.0
7299.0
5705.0
6001.0
8902.0
10599.0
10261.0
12311.0
15697.0
17252.0
18633.0
19006.0
17241.0
16491.0
16585.0
16884.0
19550.0
21403.0
20394.0
21181.0
22427.0
19967.0
17917.0
18739.0
19106.0
18775.0
18060.0
15282.0
12128.0
11222.0
11471.0
11636.0
12707.0
13972.0
12635.0
9373.0
8240.0
10238.0
12085.0
11565.0
10571.0
11245.0
12285.0
11905.0
11114.0
11636.0
12332.0
11271.0
10301.0
11172.0
12176.0
12916.0
13510.0
13152.0
12514.0
10480.0
7011.0
6369.0
8079.0
8840.0
9664.0
10441.0
10146.0
9745.0
9191.0
8845.0
9322.0
10062.0
11023.0
11624.0
11814.0
12454.0
12122.0
9807.0
7580.0
7014.0
6087.0
3709.0
4382.0
8464.0
9682.0
8283.0
7236.0
6114.0
6231.0
5282.0
1569.0
1055.0
2790.0
1634.0
1239.0
3940.0
7663.0
11550.0
13515.0
12652.0
10806.0
10668.0
13291.0
14468.0
12578.0
11683.0
11669.0
11328.0
11490.0
10125.0
8003.0
7816.0
7550.0
7207.0
8171.0
7667.0
6429.0
8007.0
10772.0
12848.0
14334.0
13919.0
12490.0
12108.0
12593.0
14204.0
15680.0
15360.0
16206.0
18840.0
19325.0
17248.0
14747.0
13385.0
13506.0
13468.0
12964.0
11630.0
8882.0
7951.0
8730.0
8045.0
9466.0
14532.0
16870.0
13888.0
9164.0
6213.0
5867.0
6752.0
7928.0
8781.0
9376.0
11980.0
16867.0
20452.0
21085.0
21972.0
25499.0
29293.0
32008.0
34702.0
35956.0
34813.0
32172.0
27589.0
21410.0
15713.0
12944.0
12854.0
11182.0
8192.0
7315.0
6043.0
3614.0
3083.0
3866.0
5710.0
8227.0
10098.0
13149.0
14757.0
10854.0
6441.0
5847.0
7669.0
10266.0
12034.0
13801.0
15249.0
13787.0
12909.0
14448.0
13893.0
11759.0
9918.0
7573.0
7025.0
8887.0
10595.0
10709.0
8632.0
6557.0
6662.0
7429.0
7496.0
7043.0
8534.0
12996.0
15615.0
15816.0
17580.0
18628.0
16798.0
13654.0
9337.0
6560.0
8422.0
12548.0
15233.0
15358.0
14434.0
13003.0
9495.0
5172.0
2348.0
1847.0
4203.0
6254.0
5261.0
4692.0
6333.0
7881.0
9938.0
14592.0
19314.0
19745.0
17952.0
18560.0
20012.0
20024.0
19267.0
16549.0
12116.0
10027.0
11842.0
14702.0
15997.0
16146.0
16344.0
16915.0
17920.0
19001.0
21093.0
25101.0
28129.0
28506.0
29508.0
32676.0
34491.0
31821.0
26916.0
24123.0
24173.0
24877.0
23933.0
21313.0
18220.0
13617.0
8743.0
7631.0
9602.0
12166.0
14212.0
14012.0
12086.0
9422.0
6340.0
5431.0
6783.0
7679.0
7365.0
6319.0
5976.0
6217.0
5910.0
6953.0
8794.0
9674.0
12284.0
15055.0
13076.0
8676.0
6385.0
6796.0
8559.0
9753.0
9986.0
10169.0
10292.0
10635.0
11316.0
9783.0
5413.0
3243.0
4872.0
5948.0
6637.0
9247.0
11315.0
11364.0
11423.0
12970.0
14532.0
14080.0
13659.0
14827.0
15741.0
16216.0
16388.0
17061.0
19514.0
20542.0
19225.0
18216.0
17249.0
18171.0
20637.0
19432.0
17716.0
20428.0
24166.0
26737.0
28603.0
30525.0
34197.0
37053.0
35980.0
32790.0
28894.0
24776.0
22586.0
22510.0
22490.0
22042.0
20652.0
17433.0
14863.0
14252.0
13931.0
15319.0
17942.0
18509.0
18463.0
18354.0
17723.0
19100.0
19954.0
17801.0
15386.0
11763.0
7851.0
7984.0
9081.0
7623.0
6437.0
7564.0
9632.0
10160.0
9318.0
9639.0
11323.0
12757.0
11737.0
7652.0
4748.0
6253.0
9698.0
11425.0
10422.0
8892.0
9102.0
10191.0
10345.0
9477.0
9560.0
11773.0
13749.0
13725.0
13002.0
11613.0
8836.0
6688.0
6980.0
8942.0
11410.0
12753.0
11684.0
9954.0
9514.0
10308.0
11399.0
10983.0
10037.0
10992.0
11677.0
11696.0
14014.0
15889.0
13952.0
10321.0
7900.0
8784.0
11707.0
13309.0
15641.0
21110.0
26146.0
27853.0
26676.0
23699.0
21443.0
21080.0
19851.0
16809.0
13828.0
10594.0
7834.0
8189.0
10209.0
10961.0
9751.0
7125.0
5241.0
5495.0
8019.0
11237.0
10579.0
7169.0
6515.0
7745.0
9314.0
10366.0
8220.0
6642.0
7912.0
6790.0
3505.0
1088.0
-288.0
949.0
3063.0
3150.0
3434.0
5099.0
6939.0
8166.0
7330.0
5382.0
6238.0
10285.0
13017.0
12543.0
11472.0
10818.0
10887.0
12452.0
13599.0
13712.0
14226.0
15169.0
16625.0
16364.0
12162.0
7981.0
7086.0
8091.0
9123.0
8916.0
9030.0
10026.0
8757.0
7109.0
9073.0
12295.0
14444.0
16418.0
17903.0
17724.0
16643.0
17768.0
21424.0
23834.0
25082.0
27756.0
29518.0
28169.0
25805.0
23573.0
20427.0
15384.0
9479.0
6350.0
6668.0
8136.0
11112.0
12866.0
8682.0
3653.0
3445.0
4923.0
7037.0
9817.0
10008.0
9236.0
9705.0
9080.0
8545.0
10542.0
13215.0
15100.0
16097.0
16130.0
16363.0
16814.0
16287.0
15607.0
15470.0
15332.0
16088.0
17313.0
16853.0
16302.0
17001.0
15912.0
13457.0
13062.0
12787.0
10143.0
8103.0
8609.0
9741.0
10774.0
11165.0
9181.0
7035.0
7764.0
8549.0
6930.0
5346.0
5439.0
6747.0
8477.0
8857.0
7598.0
7345.0
8339.0
7582.0
6244.0
7049.0
6965.0
4935.0
4826.0
5667.0
4925.0
4511.0
4748.0
4739.0
6534.0
9938.0
10746.0
8535.0
7399.0
7670.0
6628.0
4090.0
851.0
-1522.0
-1617.0
-1069.0
-449.0
624.0
371.0
-658.0
-325.0
1203.0
2870.0
3180.0
2117.0
1337.0
1474.0
3028.0
5092.0
6105.0
7136.0
8743.0
10984.0
13527.0
13299.0
11573.0
12823.0
15254.0
15973.0
15363.0
14095.0
13381.0
12365.0
9601.0
7241.0
5555.0
2536.0
-377.0
-1316.0
-153.0
2958.0
5206.0
4365.0
3682.0
5298.0
7439.0
9942.0
12433.0
14656.0
18404.0
20700.0
18271.0
14247.0
9916.0
5781.0
4251.0
3323.0
2166.0
2635.0
2438.0
184.0
-2083.0
-2176.0
22.0
1091.0
971.0
2028.0
2706.0
4176.0
7098.0
7190.0
5862.0
5929.0
4905.0
2434.0
-80.0
-947.0
982.0
2678.0
2834.0
2298.0
249.0
-547.0
2381.0
6271.0
9275.0
10371.0
8968.0
7901.0
8214.0
7790.0
7220.0
8634.0
11138.0
12546.0
13091.0
14089.0
15028.0
14360.0
12268.0
11181.0
12037.0
12509.0
11306.0
9757.0
8506.0
6947.0
5499.0
5254.0
5294.0
4397.0
3798.0
3553.0
2142.0
1330.0
3042.0
4158.0
1786.0
-1071.0
-1314.0
-1122.0
-1899.0
-1943.0
-1731.0
-1708.0
-397.0
1274.0
2416.0
4150.0
5363.0
5565.0
7250.0
9394.0
9134.0
8551.0
9516.0
9821.0
8514.0
6152.0
3176.0
1628.0
2872.0
4676.0
3777.0
1551.0
2132.0
3704.0
3109.0
2747.0
3366.0
4093.0
5151.0
4086.0
1816.0
1990.0
3271.0
4191.0
3165.0
-557.0
-1081.0
3261.0
6773.0
7191.0
5883.0
6233.0
8119.0
5756.0
470.0
-2406.0
-3324.0
-2272.0
390.0
1925.0
1866.0
94.0
-1804.0
-1026.0
319.0
-213.0
-966.0
-619.0
294.0
1563.0
2974.0
2755.0
1736.0
2882.0
3313.0
561.0
-1128.0
182.0
2847.0
4990.0
5475.0
6726.0
8825.0
9072.0
8743.0
8313.0
8350.0
11473.0
14082.0
13107.0
11921.0
10699.0
9212.0
10329.0
12238.0
12074.0
11442.0
11038.0
9960.0
8666.0
7312.0
6976.0
10022.0
14052.0
14247.0
11326.0
8123.0
5238.0
3098.0
1655.0
387.0
-496.0
-186.0
1858.0
3913.0
4745.0
5556.0
4956.0
1430.0
-1525.0
-1116.0
1105.0
2631.0
2264.0
1244.0
1892.0
3921.0
4792.0
4219.0
3340.0
1196.0
-982.0
88.0
2239.0
2197.0
1717.0
1512.0
-605.0
-3383.0
-2469.0
1325.0
2957.0
3282.0
4970.0
4584.0
833.0
-2179.0
-2336.0
-445.0
1920.0
3405.0
3415.0
2001.0
-81.0
-2519.0
-3637.0
-1025.0
1941.0
976.0
-774.0
477.0
2908.0
4274.0
6138.0
8643.0
7580.0
3953.0
4004.0
6640.0
6971.0
5865.0
5992.0
7523.0
8699.0
7380.0
3787.0
629.0
-115.0
415.0
-25.0
-1685.0
-3067.0
-2651.0
-793.0
1252.0
3189.0
4234.0
4996.0
7177.0
9246.0
10176.0
10132.0
7931.0
6187.0
7300.0
8330.0
8380.0
8006.0
6004.0
3333.0
1275.0
-347.0
-1013.0
-391.0
74.0
-1323.0
-2396.0
111.0
4150.0
5772.0
4065.0
2036.0
2541.0
3395.0
4852.0
8712.0
9230.0
5877.0
5755.0
7782.0
8417.0
8061.0
6990.0
7347.0
8761.0
9107.0
10401.0
10766.0
6989.0
3460.0
2408.0
1109.0
608.0
2148.0
3167.0
3329.0
4238.0
4948.0
6120.0
8951.0
9804.0
8248.0
8319.0
8934.0
7916.0
6154.0
4776.0
5706.0
7692.0
7425.0
6520.0
6833.0
7197.0
7088.0
6626.0
6600.0
7356.0
8202.0
8645.0
6722.0
2960.0
2298.0
4232.0
4202.0
3325.0
2957.0
1367.0
332.0
860.0
156.0
-1095.0
-1616.0
-1817.0
446.0
2836.0
1584.0
1529.0
3603.0
2978.0
2773.0
5864.0
7782.0
6383.0
5386.0
7465.0
7865.0
3955.0
1944.0
3368.0
4596.0
4785.0
3178.0
1500.0
873.0
-288.0
724.0
2118.0
-1046.0
-4130.0
-4729.0
-4737.0
-1322.0
4281.0
8272.0
10093.0
9001.0
8395.0
11760.0
15210.0
15871.0
15705.0
15881.0
14742.0
11316.0
7725.0
5327.0
4332.0
4841.0
5583.0
7585.0
11228.0
13194.0
13622.0
13949.0
13544.0
12604.0
9413.0
4802.0
3613.0
4287.0
3092.0
1065.0
-203.0
1812.0
7388.0
11297.0
11929.0
12104.0
10621.0
6204.0
3305.0
4423.0
5954.0
6514.0
8460.0
11385.0
12741.0
12130.0
11441.0
11851.0
12746.0
13456.0
13009.0
10897.0
8630.0
7598.0
7353.0
5680.0
2972.0
3583.0
6524.0
7808.0
7973.0
5720.0
1509.0
296.0
632.0
87.0
81.0
532.0
3333.0
6708.0
5039.0
1470.0
-663.0
-2616.0
-2545.0
-1522.0
-1261.0
203.0
1454.0
2071.0
3934.0
5509.0
6187.0
6672.0
7474.0
9014.0
8661.0
6458.0
5900.0
5973.0
5994.0
8161.0
10946.0
12114.0
12495.0
12286.0
10934.0
9938.0
10054.0
8804.0
6242.0
5576.0
6011.0
5241.0
4050.0
2505.0
-162.0
-2642.0
-2905.0
-592.0
2144.0
3343.0
3485.0
3348.0
3963.0
6624.0
8804.0
7080.0
4422.0
4881.0
5479.0
2919.0
1178.0
3930.0
6732.0
5490.0
4032.0
5060.0
6266.0
7012.0
6535.0
4250.0
3111.0
3073.0
3012.0
5505.0
8610.0
8171.0
5755.0
4091.0
4401.0
5732.0
5570.0
4909.0
5141.0
5531.0
6787.0
8364.0
8774.0
8969.0
8273.0
4783.0
1152.0
886.0
1713.0
1375.0
2623.0
4929.0
4829.0
3630.0
2840.0
2755.0
3953.0
2855.0
-1645.0
-3742.0
-898.0
2901.0
2809.0
-1176.0
-4500.0
-5048.0
-3541.0
-1541.0
-650.0
800.0
2503.0
1378.0
-165.0
-88.0
-878.0
-1709.0
121.0
3633.0
5126.0
3851.0
3857.0
5285.0
4109.0
987.0
-1040.0
-983.0
228.0
922.0
1884.0
3676.0
4110.0
2551.0
320.0
-1410.0
-2291.0
-2779.0
-3193.0
-4544.0
-6284.0
-5634.0
-3215.0
-1378.0
-422.0
-59.0
500.0
290.0
-1196.0
-580.0
1803.0
3340.0
5195.0
6236.0
5830.0
6851.0
7195.0
4474.0
2218.0
2236.0
1742.0
-1505.0
-3561.0
165.0
3464.0
853.0
-965.0
717.0
635.0
-865.0
-742.0
838.0
3168.0
4791.0
5064.0
4915.0
4152.0
3667.0
5360.0
8341.0
10046.0
8952.0
7040.0
6791.0
5105.0
477.0
-2475.0
-3393.0
-5041.0
-5968.0
-5259.0
-3610.0
-767.0
2064.0
3647.0
4453.0
4246.0
1933.0
-2506.0
-6990.0
-8937.0
-8251.0
-6904.0
-5628.0
-3195.0
339.0
3060.0
4366.0
5016.0
6016.0
7862.0
8426.0
5510.0
1087.0
-1168.0
-1140.0
-1727.0
-2619.0
-1377.0
239.0
809.0
2601.0
5037.0
5555.0
4803.0
4723.0
5239.0
4877.0
3329.0
1116.0
-174.0
2112.0
5788.0
6344.0
5152.0
4633.0
4321.0
4199.0
4450.0
5026.0
4675.0
2289.0
81.0
-344.0
631.0
2136.0
2189.0
1609.0
1919.0
2000.0
3111.0
5185.0
4967.0
3946.0
4295.0
3449.0
545.0
-399.0
2603.0
4920.0
4271.0
3676.0
2493.0
60.0
-1014.0
-780.0
103.0
1300.0
2214.0
3005.0
2474.0
1550.0
583.0
-2332.0
-2259.0
930.0
-794.0
-3075.0
-374.0
2009.0
3061.0
3258.0
1611.0
1576.0
2999.0
2908.0
2013.0
1514.0
1083.0
-1061.0
-3835.0
-4349.0
-4324.0
-4348.0
-2552.0
-65.0
1256.0
4.0
-2080.0
-2680.0
-4703.0
-7095.0
-6188.0
-4541.0
-3074.0
-2389.0
-5108.0
-7682.0
-6979.0
-4530.0
-1776.0
-1313.0
-2810.0
-2799.0
-1319.0
119.0
1029.0
1077.0
-677.0
-3666.0
-4438.0
-4551.0
-7350.0
-8651.0
-6945.0
-5778.0
-4318.0
-914.0
3251.0
5453.0
5714.0
7309.0
6733.0
1438.0
-1063.0
139.0
-336.0
-1447.0
-2117.0
-2822.0
-2589.0
-1364.0
953.0
3289.0
4354.0
4720.0
3962.0
1567.0
-1621.0
-3039.0
-1292.0
-91.0
422.0
2630.0
2084.0
-998.0
-1883.0
-2310.0
-1845.0
-399.0
-2254.0
-4948.0
-5781.0
-5619.0
-3057.0
-1832.0
-4224.0
-4430.0
-3244.0
-4986.0
-6620.0
-4635.0
112.0
3407.0
2732.0
1380.0
897.0
-466.0
-1565.0
-1387.0
-1148.0
-1285.0
-2143.0
-4174.0
-5801.0
-5206.0
-4546.0
-6073.0
-6799.0
-5343.0
-4531.0
-4219.0
-3083.0
-1126.0
1996.0
3382.0
525.0
-2275.0
-1152.0
1492.0
2112.0
1331.0
1348.0
378.0
-2209.0
-2597.0
-1775.0
-3260.0
-4797.0
-4643.0
-4390.0
-3838.0
-1925.0
13.0
-470.0
-1200.0
1569.0
3991.0
2335.0
142.0
-956.0
-2547.0
-4973.0
-7801.0
-9135.0
-8018.0
-5269.0
-1223.0
3177.0
6697.0
6464.0
1356.0
-1735.0
-44.0
1050.0
1901.0
3339.0
2085.0
47.0
-405.0
-221.0
-208.0
-1674.0
-2620.0
-538.0
1919.0
2598.0
1101.0
-1396.0
-1407.0
5.0
-490.0
-1781.0
-1226.0
2118.0
4763.0
2920.0
-39.0
-375.0
1360.0
3823.0
4294.0
2890.0
1989.0
-745.0
-4878.0
-5427.0
-4409.0
-5282.0
-4271.0
333.0
4760.0
7573.0
9288.0
8831.0
6337.0
4465.0
5372.0
8074.0
9442.0
8607.0
7328.0
6177.0
4568.0
2805.0
2038.0
2360.0
2577.0
2895.0
3179.0
2294.0
2245.0
3261.0
2041.0
254.0
466.0
1270.0
2348.0
1959.0
-1623.0
-4692.0
-5489.0
-6551.0
-8464.0
-9195.0
-6497.0
-2940.0
-3206.0
-4427.0
-2425.0
933.0
4434.0
7532.0
7967.0
6734.0
5831.0
3854.0
614.0
-716.0
383.0
-119.0
-2987.0
-3646.0
-2039.0
-2725.0
-4637.0
-4713.0
-4873.0
-4774.0
-1059.0
3616.0
4740.0
3478.0
1700.0
-478.0
-895.0
1024.0
1882.0
2380.0
5591.0
7574.0
5969.0
5854.0
7749.0
8962.0
10319.0
10299.0
7908.0
5906.0
4639.0
4014.0
3781.0
2123.0
1135.0
1664.0
322.0
-1094.0
180.0
1363.0
1247.0
740.0
-519.0
-1327.0
-1037.0
-1716.0
-2700.0
-1659.0
-25.0
1079.0
1663.0
-139.0
-1752.0
211.0
1459.0
670.0
1137.0
1024.0
345.0
1784.0
3561.0
4637.0
4473.0
1638.0
-880.0
-765.0
535.0
2349.0
3317.0
2093.0
143.0
-653.0
-291.0
-83.0
783.0
3979.0
6893.0
6942.0
5838.0
5439.0
4914.0
1779.0
-2668.0
-3606.0
-1842.0
-834.0
2.0
902.0
2260.0
5009.0
6445.0
5688.0
5522.0
6414.0
6868.0
4975.0
1215.0
-313.0
1072.0
3057.0
4425.0
2921.0
-453.0
-2383.0
-4247.0
-4725.0
-114.0
5053.0
6256.0
5809.0
5433.0
4773.0
2960.0
749.0
775.0
2085.0
3368.0
5029.0
4206.0
1888.0
3049.0
4887.0
2869.0
-819.0
-2045.0
620.0
2859.0
545.0
-2551.0
-2313.0
861.0
5279.0
8622.0
10365.0
9934.0
5954.0
1983.0
-148.0
-4010.0
-7343.0
-6645.0
-5546.0
-5146.0
-3246.0
-1833.0
-2454.0
-3128.0
-2475.0
-922.0
539.0
1354.0
1233.0
829.0
1471.0
1858.0
1280.0
1860.0
1166.0
-2458.0
-1929.0
4523.0
8774.0
7414.0
3919.0
1788.0
628.0
-1947.0
-3343.0
-1038.0
992.0
269.0
-1368.0
-1326.0
1078.0
2350.0
1837.0
2352.0
2627.0
2900.0
4589.0
3596.0
-440.0
-2012.0
-731.0
-1078.0
-3373.0
-2799.0
137.0
-66.0
-2225.0
-3191.0
-3159.0
-1596.0
-533.0
-517.0
878.0
-358.0
-4721.0
-5333.0
-3550.0
-3181.0
-2111.0
-205.0
1063.0
1421.0
1480.0
2018.0
1032.0
-691.0
841.0
3688.0
5112.0
6306.0
6574.0
5284.0
3172.0
646.0
14.0
1867.0
3608.0
4602.0
4799.0
3774.0
3412.0
4924.0
6909.0
7783.0
7219.0
5819.0
3428.0
815.0
-170.0
-1519.0
-3646.0
-1856.0
1702.0
1537.0
888.0
2554.0
4536.0
6996.0
9369.0
9950.0
9185.0
8859.0
10919.0
13611.0
15316.0
18860.0
22451.0
22680.0
22244.0
21232.0
18017.0
14668.0
11603.0
9409.0
8673.0
6221.0
2593.0
2104.0
3732.0
3210.0
473.0
-1076.0
-1168.0
-2215.0
-3770.0
-4147.0
-3241.0
-2270.0
-2612.0
-2798.0
-650.0
2387.0
3307.0
2071.0
2177.0
3433.0
1645.0
-1555.0
-3169.0
-4387.0
-4322.0
-3294.0
-3550.0
-3773.0
-3758.0
-2772.0
1879.0
6580.0
6754.0
4329.0
3370.0
5470.0
6749.0
4674.0
3453.0
3888.0
4302.0
6671.0
8441.0
6283.0
5092.0
7398.0
9571.0
11951.0
15417.0
16283.0
15119.0
15749.0
16472.0
15596.0
14720.0
13744.0
13246.0
14239.0
15073.0
14645.0
12522.0
8859.0
6084.0
5351.0
5492.0
5383.0
5307.0
7061.0
9445.0
8395.0
4056.0
522.0
515.0
3167.0
4857.0
2934.0
-1251.0
-4065.0
-4900.0
-5573.0
-5147.0
-3307.0
-1939.0
-486.0
418.0
-1193.0
-2912.0
-2616.0
-1430.0
34.0
1100.0
581.0
-1416.0
-2524.0
-297.0
3948.0
7361.0
8804.0
8570.0
7974.0
7470.0
6905.0
6098.0
4820.0
5674.0
8424.0
7586.0
4538.0
4643.0
7204.0
10477.0
13180.0
14349.0
15168.0
14789.0
12846.0
11150.0
9449.0
7798.0
6235.0
4968.0
6241.0
8775.0
11779.0
16737.0
18986.0
17544.0
18147.0
19102.0
17395.0
14295.0
9519.0
5870.0
6275.0
8351.0
10603.0
11659.0
10620.0
9340.0
6757.0
3485.0
3997.0
6814.0
8398.0
8415.0
6740.0
6088.0
7481.0
6905.0
4733.0
2927.0
-425.0
-3962.0
-5167.0
-5740.0
-6443.0
-5090.0
-1183.0
1422.0
663.0
812.0
3090.0
4047.0
4289.0
4163.0
1856.0
457.0
2522.0
4377.0
3582.0
2183.0
1005.0
-342.0
432.0
3323.0
4805.0
5045.0
4819.0
3834.0
5336.0
8863.0
9634.0
7729.0
5370.0
3871.0
3532.0
2515.0
1364.0
1673.0
2563.0
3304.0
3193.0
3257.0
5347.0
7614.0
8182.0
6285.0
3134.0
3204.0
4909.0
4503.0
4907.0
5853.0
4367.0
2257.0
1505.0
2225.0
2083.0
396.0
1232.0
3503.0
3655.0
2909.0
1807.0
1907.0
3470.0
3179.0
3690.0
6793.0
8301.0
8788.0
10079.0
10911.0
10196.0
7741.0
6194.0
5192.0
2842.0
3438.0
6180.0
6105.0
5077.0
3833.0
2487.0
1775.0
-1683.0
-4301.0
-876.0
2731.0
3258.0
3558.0
4478.0
6084.0
6997.0
7738.0
9378.0
8411.0
6068.0
5531.0
3146.0
-370.0
-384.0
1573.0
2572.0
1374.0
-1481.0
-4053.0
-5945.0
-5128.0
-1052.0
1654.0
2699.0
4638.0
7008.0
11323.0
16402.0
17712.0
17027.0
16833.0
16691.0
17454.0
16622.0
12688.0
10139.0
9843.0
9460.0
8737.0
6905.0
4163.0
1696.0
464.0
1542.0
2938.0
3618.0
5184.0
5747.0
4910.0
4720.0
4511.0
5676.0
7112.0
3968.0
301.0
872.0
1795.0
1766.0
2809.0
5051.0
7090.0
5598.0
1696.0
291.0
502.0
387.0
1863.0
4953.0
7784.0
9398.0
9473.0
8919.0
8560.0
6833.0
2785.0
-387.0
-24.0
2195.0
4427.0
5539.0
4466.0
2955.0
2685.0
2790.0
3559.0
5841.0
7195.0
4482.0
252.0
-362.0
1378.0
1884.0
1883.0
1501.0
223.0
876.0
4281.0
6143.0
4476.0
4266.0
7905.0
9579.0
8166.0
8984.0
10409.0
8095.0
4360.0
3782.0
7689.0
11100.0
8546.0
4220.0
3964.0
5103.0
4278.0
3005.0
3055.0
4307.0
5434.0
5167.0
4896.0
7205.0
10848.0
13189.0
14829.0
15377.0
13088.0
9711.0
7506.0
8282.0
13428.0
17539.0
15118.0
10867.0
9314.0
7988.0
5821.0
4282.0
3744.0
4051.0
4844.0
6082.0
7407.0
7403.0
6364.0
6260.0
7453.0
8316.0
7877.0
7884.0
8839.0
7868.0
5769.0
5691.0
5358.0
2666.0
-273.0
-2880.0
-4697.0
-3948.0
-1818.0
-321.0
1304.0
4337.0
7660.0
8712.0
7750.0
7097.0
6200.0
3873.0
1962.0
1978.0
2922.0
3656.0
3958.0
4224.0
6110.0
10200.0
12980.0
12410.0
12109.0
13778.0
14773.0
14257.0
12881.0
10975.0
9165.0
6817.0
3884.0
2533.0
3586.0
6015.0
8866.0
11826.0
15218.0
17762.0
18220.0
18204.0
17689.0
15757.0
14713.0
14821.0
14459.0
14612.0
14736.0
13755.0
12820.0
10946.0
7831.0
6621.0
7764.0
8232.0
6848.0
6369.0
7657.0
6875.0
5168.0
6123.0
5753.0
2786.0
954.0
-1166.0
-3129.0
-1532.0
1560.0
3738.0
4757.0
5046.0
6588.0
8592.0
9313.0
9487.0
9036.0
8225.0
7370.0
6084.0
5939.0
6666.0
6766.0
7205.0
7858.0
9422.0
12713.0
14500.0
14501.0
14006.0
10974.0
8329.0
9368.0
9569.0
7409.0
6231.0
5641.0
4386.0
3119.0
2136.0
1723.0
1236.0
41.0
270.0
2319.0
3459.0
4550.0
7162.0
8354.0
7321.0
6705.0
6579.0
5909.0
5304.0
5584.0
6196.0
7021.0
9722.0
11860.0
9650.0
7152.0
7086.0
6501.0
6587.0
7187.0
5201.0
3420.0
3345.0
2740.0
3014.0
4430.0
4238.0
2058.0
-512.0
-2219.0
-3592.0
-5213.0
-6131.0
-6072.0
-4798.0
-2405.0
-63.0
1957.0
1681.0
-1224.0
-1103.0
1738.0
1076.0
-468.0
1661.0
4265.0
5247.0
6003.0
6730.0
7923.0
9834.0
11145.0
11485.0
11528.0
11840.0
12142.0
10354.0
6524.0
4033.0
3530.0
4285.0
7227.0
9710.0
8078.0
4616.0
2768.0
1786.0
400.0
382.0
2806.0
5455.0
7052.0
6998.0
5245.0
5298.0
6367.0
3883.0
481.0
-1334.0
-2691.0
-2083.0
-1728.0
-2716.0
-7.0
3014.0
1068.0
-391.0
710.0
311.0
230.0
3513.0
6692.0
6832.0
6986.0
7844.0
7818.0
9922.0
12018.0
8697.0
5107.0
5275.0
6458.0
8930.0
10057.0
7326.0
5382.0
4840.0
4292.0
6253.0
8640.0
8534.0
8261.0
9500.0
11900.0
13803.0
13669.0
12924.0
12384.0
11531.0
11221.0
10875.0
9888.0
9592.0
8206.0
5030.0
4994.0
7414.0
7404.0
8250.0
11340.0
10905.0
8188.0
8187.0
10448.0
13658.0
16719.0
19348.0
22126.0
22330.0
19771.0
18941.0
20166.0
20510.0
18968.0
16457.0
15232.0
16330.0
18349.0
19770.0
21234.0
23491.0
23290.0
19271.0
15979.0
15058.0
15025.0
16094.0
17014.0
16202.0
13460.0
9445.0
7241.0
7441.0
7056.0
5758.0
4624.0
4232.0
4737.0
5068.0
6013.0
7925.0
8363.0
7454.0
6243.0
5343.0
8039.0
13223.0
15041.0
13738.0
13089.0
13524.0
14361.0
14712.0
14008.0
13163.0
12416.0
12084.0
13179.0
14213.0
13297.0
11962.0
12481.0
14000.0
13724.0
12322.0
12431.0
12393.0
11789.0
13661.0
15893.0
16107.0
16775.0
17729.0
17110.0
14916.0
13092.0
14377.0
14870.0
10251.0
5195.0
2479.0
1383.0
3080.0
5380.0
6871.0
8924.0
10927.0
13167.0
14741.0
15058.0
16598.0
17534.0
17609.0
19652.0
20105.0
18875.0
19008.0
17384.0
14913.0
13289.0
10328.0
9756.0
12058.0
11894.0
10762.0
10863.0
11121.0
12540.0
15052.0
17168.0
18683.0
20090.0
21001.0
20370.0
19655.0
20136.0
20827.0
21755.0
21646.0
19191.0
15560.0
11093.0
8854.0
11389.0
13562.0
12579.0
10850.0
9151.0
9387.0
12332.0
14361.0
13557.0
12054.0
12150.0
12440.0
11246.0
10136.0
9094.0
8565.0
10268.0
10831.0
9606.0
11077.0
13531.0
14095.0
14845.0
16346.0
17161.0
16244.0
13967.0
12011.0
11051.0
13061.0
19142.0
24117.0
24193.0
22562.0
22468.0
23477.0
23163.0
20087.0
16602.0
15231.0
14558.0
13505.0
13704.0
15273.0
17089.0
17850.0
15266.0
11496.0
11416.0
13691.0
15207.0
15611.0
14776.0
15254.0
18074.0
19915.0
21465.0
23483.0
22052.0
18224.0
16189.0
15284.0
14075.0
13033.0
13108.0
15332.0
18331.0
18885.0
17024.0
16255.0
17674.0
18489.0
17038.0
14010.0
10558.0
8420.0
8305.0
8809.0
8239.0
5981.0
4241.0
6105.0
9301.0
9343.0
7935.0
8132.0
7713.0
6484.0
7889.0
10185.0
10598.0
11296.0
12146.0
11547.0
11755.0
13189.0
14362.0
15635.0
15950.0
15042.0
15071.0
16043.0
17855.0
19914.0
18669.0
15578.0
15873.0
17955.0
18125.0
16992.0
15511.0
14345.0
13782.0
12997.0
13156.0
15085.0
16259.0
16148.0
16930.0
18364.0
19647.0
21018.0
20274.0
16597.0
14075.0
13581.0
11990.0
9356.0
5629.0
803.0
-228.0
3570.0
6198.0
5104.0
2708.0
1513.0
1927.0
2145.0
1404.0
323.0
-377.0
589.0
3068.0
5885.0
7881.0
8330.0
10022.0
13444.0
13663.0
11106.0
9339.0
8027.0
8735.0
11307.0
11373.0
10485.0
12135.0
14461.0
16174.0
17479.0
18105.0
19117.0
20541.0
21046.0
20822.0
19776.0
17413.0
15347.0
14893.0
15362.0
15904.0
15372.0
14001.0
13985.0
14003.0
11495.0
9222.0
9619.0
10503.0
10233.0
9026.0
8482.0
11089.0
14775.0
14701.0
13524.0
16780.0
20488.0
19821.0
18228.0
16385.0
12506.0
10604.0
11962.0
13757.0
15952.0
17197.0
16058.0
15288.0
16716.0
19576.0
22616.0
23617.0
20462.0
15510.0
14233.0
15169.0
13936.0
13303.0
13175.0
10531.0
9924.0
12587.0
14314.0
15249.0
14869.0
12858.0
11864.0
11934.0
13427.0
16472.0
18083.0
17338.0
15158.0
13444.0
14404.0
17859.0
23462.0
27212.0
24482.0
20240.0
18660.0
18047.0
18931.0
18869.0
15812.0
13278.0
11189.0
10384.0
13753.0
16610.0
15482.0
12344.0
7908.0
4904.0
5446.0
6863.0
7797.0
8743.0
9573.0
10632.0
12327.0
14394.0
15416.0
14398.0
12574.0
11159.0
10096.0
9576.0
11421.0
16310.0
19086.0
15281.0
9365.0
6765.0
6572.0
7003.0
8765.0
12358.0
16377.0
18502.0
18129.0
17229.0
17086.0
15975.0
12466.0
8725.0
8562.0
13010.0
18258.0
20610.0
21143.0
21652.0
23209.0
27832.0
34392.0
40030.0
44973.0
49040.0
50111.0
47095.0
40736.0
33207.0
26068.0
20673.0
18027.0
15550.0
12865.0
13434.0
14720.0
13685.0
13414.0
13756.0
13913.0
15575.0
15076.0
12383.0
13467.0
15228.0
13713.0
13024.0
13318.0
12261.0
9858.0
5251.0
1600.0
1892.0
2871.0
3876.0
5902.0
7226.0
7892.0
7606.0
6730.0
7993.0
10115.0
11392.0
12761.0
13021.0
12182.0
11629.0
10878.0
10580.0
11122.0
11478.0
10783.0
8343.0
6290.0
6228.0
6926.0
9514.0
12876.0
13451.0
13806.0
15512.0
14824.0
11460.0
8006.0
5686.0
4853.0
5226.0
5649.0
4069.0
1454.0
972.0
1433.0
1717.0
3915.0
7179.0
9915.0
11885.0
11635.0
10686.0
12097.0
13318.0
11600.0
10461.0
12130.0
13641.0
14316.0
14980.0
13970.0
12591.0
13039.0
13455.0
13255.0
12917.0
12057.0
12090.0
12690.0
11913.0
9359.0
5420.0
4109.0
7867.0
11126.0
10426.0
8422.0
8174.0
11484.0
14850.0
13664.0
10937.0
10810.0
12693.0
13893.0
12226.0
10478.0
12030.0
13209.0
11680.0
11660.0
13615.0
13311.0
11133.0
9715.0
7936.0
5799.0
6046.0
8253.0
9746.0
10238.0
11687.0
14084.0
13792.0
10616.0
9105.0
10174.0
12036.0
13533.0
13559.0
14230.0
15651.0
13406.0
10173.0
10406.0
10274.0
9762.0
12673.0
14897.0
14071.0
14791.0
17043.0
18166.0
19874.0
22866.0
25048.0
26157.0
27004.0
27602.0
28307.0
29146.0
28093.0
23923.0
20167.0
19987.0
20203.0
17958.0
15977.0
16408.0
17431.0
16483.0
13828.0
12573.0
13957.0
16257.0
18054.0
18568.0
17670.0
16160.0
15600.0
17113.0
17977.0
16110.0
14632.0
13949.0
12167.0
11085.0
10387.0
9572.0
11891.0
15831.0
18284.0
21078.0
23485.0
23680.0
24444.0
26159.0
25994.0
25816.0
28901.0
32138.0
31224.0
27715.0
24422.0
22362.0
22475.0
23159.0
21637.0
18589.0
16886.0
18300.0
21477.0
23919.0
24953.0
24518.0
24824.0
28011.0
29874.0
28166.0
27508.0
29074.0
30075.0
28903.0
25455.0
22053.0
19940.0
18546.0
18580.0
19003.0
18575.0
17956.0
16435.0
14810.0
14086.0
11660.0
7524.0
4638.0
5111.0
9580.0
14296.0
16735.0
18725.0
18664.0
16085.0
14942.0
15407.0
16108.0
15783.0
12154.0
8820.0
10143.0
13310.0
15796.0
17674.0
17878.0
16702.0
16097.0
16827.0
18293.0
20042.0
20963.0
18832.0
15543.0
15438.0
16471.0
14847.0
13109.0
14790.0
18476.0
21040.0
23396.0
27355.0
29607.0
28665.0
28480.0
29618.0
29917.0
29549.0
29719.0
32263.0
36276.0
38463.0
40026.0
43223.0
47366.0
51689.0
53741.0
52808.0
52904.0
54651.0
56091.0
57161.0
55879.0
52366.0
50437.0
49621.0
48199.0
47320.0
47037.0
47781.0
50204.0
52160.0
52815.0
54392.0
58554.0
63933.0
67132.0
68545.0
71724.0
75891.0
78337.0
79782.0
82581.0
88526.0
96664.0
104572.0
113059.0
124037.0
137443.0
151895.0
164664.0
175078.0
184646.0
191309.0
191941.0
187030.0
178715.0
169381.0
159987.0
149954.0
139597.0
128349.0
115640.0
103466.0
92745.0
83857.0
77612.0
71382.0
63909.0
57871.0
53542.0
51022.0
50877.0
50451.0
50132.0
51858.0
52409.0
51083.0
50406.0
50017.0
51310.0
54392.0
54839.0
54127.0
56267.0
58331.0
57927.0
56519.0
54736.0
52521.0
48794.0
44269.0
42869.0
44384.0
44981.0
43088.0
39389.0
37319.0
36689.0
31303.0
24094.0
23112.0
24492.0
24098.0
24591.0
23542.0
20193.0
19829.0
21353.0
20635.0
18767.0
17019.0
14403.0
11572.0
11503.0
14049.0
15652.0
16815.0
19138.0
20836.0
21978.0
22257.0
19791.0
16909.0
15861.0
16458.0
18904.0
20918.0
21115.0
21740.0
22850.0
23435.0
24020.0
24502.0
24056.0
22124.0
21004.0
23569.0
26972.0
27005.0
24401.0
22520.0
22832.0
23273.0
23742.0
26313.0
27625.0
25635.0
25030.0
26280.0
26556.0
27407.0
29503.0
31176.0
32402.0
32954.0
32522.0
32488.0
32545.0
30746.0
28718.0
29001.0
29706.0
28692.0
26256.0
22916.0
20419.0
19993.0
20755.0
23223.0
27226.0
29506.0
29288.0
29085.0
29036.0
27788.0
26757.0
27216.0
27548.0
27098.0
26342.0
24581.0
22269.0
21611.0
23955.0
27545.0
29079.0
27937.0
24571.0
20516.0
19925.0
21812.0
22197.0
22151.0
21131.0
17940.0
15456.0
14034.0
14119.0
16545.0
18042.0
19230.0
21045.0
20193.0
19808.0
22284.0
23220.0
23257.0
24059.0
24039.0
24503.0
24873.0
23361.0
22876.0
24613.0
26187.0
27100.0
28276.0
30718.0
35329.0
40175.0
42266.0
42795.0
43013.0
41403.0
40294.0
41381.0
41773.0
43024.0
46243.0
48346.0
52195.0
59070.0
64251.0
69043.0
75128.0
79866.0
85357.0
94237.0
104389.0
111755.0
111890.0
105902.0
100013.0
96284.0
92499.0
87103.0
82167.0
81627.0
83968.0
85590.0
88588.0
93513.0
96410.0
98478.0
103771.0
110610.0
116025.0
121127.0
128006.0
137174.0
147559.0
157643.0
167832.0
178757.0
188038.0
194852.0
203273.0
213222.0
218789.0
221840.0
230205.0
243106.0
255442.0
266623.0
277256.0
288424.0
301143.0
313010.0
320779.0
323141.0
321949.0
320673.0
318581.0
313926.0
308418.0
301900.0
294551.0
290412.0
289651.0
288695.0
286557.0
282454.0
274783.0
264504.0
255300.0
249656.0
244685.0
237523.0
233153.0
236787.0
246211.0
259244.0
277076.0
299175.0
324280.0
353094.0
386151.0
420802.0
450235.0
466920.0
467185.0
451524.0
422557.0
383485.0
339207.0
297068.0
261233.0
229992.0
202684.0
182104.0
167481.0
153607.0
138710.0
124610.0
111959.0
102881.0
98607.0
95113.0
91471.0
90095.0
89066.0
87393.0
85537.0
81559.0
76685.0
73108.0
71051.0
72384.0
75533.0
76334.0
74951.0
72093.0
68802.0
67312.0
66142.0
63717.0
60725.0
57103.0
54800.0
55987.0
58185.0
58634.0
58408.0
58962.0
59218.0
58194.0
56275.0
53565.0
50861.0
48654.0
46706.0
46499.0
47107.0
45928.0
44912.0
45030.0
44915.0
45895.0
47985.0
51057.0
56094.0
59552.0
59238.0
57778.0
56277.0
55865.0
57645.0
59613.0
59830.0
58181.0
57310.0
59216.0
60681.0
60762.0
61707.0
61715.0
61054.0
62637.0
64019.0
63832.0
65355.0
68533.0
70621.0
70692.0
69210.0
68684.0
72054.0
76971.0
78551.0
78492.0
81287.0
85591.0
89778.0
96035.0
104414.0
112604.0
119234.0
125084.0
132913.0
142837.0
152917.0
164417.0
178651.0
194561.0
211421.0
228935.0
248395.0
271456.0
296234.0
320340.0
344074.0
368560.0
394139.0
420163.0
445397.0
465941.0
477240.0
480925.0
479336.0
471307.0
459988.0
447402.0
429779.0
408076.0
384689.0
358356.0
331492.0
306677.0
283264.0
261405.0
239646.0
217883.0
199472.0
184405.0
172669.0
166430.0
162705.0
156664.0
147737.0
138286.0
131811.0
129071.0
128010.0
128221.0
128801.0
127400.0
125138.0
125295.0
127855.0
130209.0
131758.0
133478.0
134792.0
136192.0
139299.0
141974.0
143762.0
149244.0
157325.0
163547.0
170394.0
178509.0
184221.0
190690.0
201084.0
211101.0
218559.0
224719.0
230234.0
237337.0
247244.0
258725.0
271733.0
286915.0
305469.0
329144.0
356891.0
386017.0
416199.0
448237.0
481154.0
512705.0
539576.0
556929.0
562300.0
557041.0
542100.0
518801.0
490017.0
457217.0
422589.0
389834.0
360640.0
335751.0
314946.0
296262.0
279374.0
264481.0
250021.0
236275.0
225877.0
219276.0
214233.0
209774.0
206407.0
203962.0
202978.0
203498.0
203167.0
202319.0
204320.0
208415.0
210135.0
208378.0
206856.0
207830.0
209314.0
209641.0
209239.0
209654.0
212063.0
215271.0
219320.0
224855.0
229102.0
232359.0
236799.0
240023.0
243017.0
248929.0
255795.0
263481.0
271919.0
277145.0
279982.0
283545.0
287272.0
291354.0
296070.0
300118.0
304133.0
310745.0
320366.0
329531.0
336531.0
343894.0
353902.0
367611.0
383274.0
397877.0
412815.0
428086.0
442106.0
460066.0
483607.0
506865.0
530534.0
557509.0
583752.0
606646.0
628771.0
651845.0
674622.0
697108.0
722310.0
751207.0
782854.0
817343.0
853280.0
891471.0
937475.0
991680.0
1047980.0
1104037.0
1162649.0
1224641.0
1285549.0
1342499.0
1401240.0
1467374.0
1537913.0
1610775.0
1689619.0
1775813.0
1869023.0
1970336.0
2078225.0
2191931.0
2314864.0
2448789.0
2595900.0
2763241.0
2957583.0
3183786.0
3445111.0
3743188.0
4086048.0
4487445.0
4957878.0
5510324.0
6161425.0
6915511.0
7758785.0
8657777.0
9550015.0
1.035726E7
1.1025689E7
1.1560767E7
1.2037965E7
1.2578862E7
1.3306226E7
1.4318549E7
1.5689606E7
1.7467103E7
1.9664799E7
2.2253814E7
2.514801E7
2.8182136E7
3.1102242E7
3.3591695E7
3.5339087E7
3.613424E7
3.593783E7
3.4864834E7
3.3103964E7
3.0845072E7
2.8254476E7
2.5490471E7
2.2710904E7
2.0050223E7
1.7599371E7
1.540422E7
1.3476502E7
1.1808091E7
1.0373508E7
9139402.0
8081995.0
7179676.0
6407263.0
5747225.0
5183347.0
4697365.0
4278795.0
3918035.0
3604412.0
3333387.0
3098336.0
2891102.0
2710239.0
2552606.0
2411613.0
2284406.0
2167969.0
2059038.0
1958542.0
1866755.0
1781719.0
1703230.0
1631284.0
1564816.0
1503980.0
1448962.0
1396576.0
1342716.0
1289024.0
1239827.0
1194116.0
1149904.0
1108983.0
1072406.0
1040353.0
1012648.0
987436.0
964609.0
945079.0
929452.0
918651.0
909478.0
899614.0
893144.0
891133.0
892424.0
898373.0
905633.0
910739.0
915852.0
921536.0
927679.0
935440.0
944460.0
955516.0
968660.0
982677.0
1000776.0
1025096.0
1050803.0
1073576.0
1093065.0
1107418.0
1113155.0
1109649.0
1098061.0
1079575.0
1057438.0
1035009.0
1013013.0
991580.0
971599.0
954715.0
941423.0
930218.0
922643.0
923045.0
931184.0
942411.0
954392.0
967725.0
980292.0
988984.0
995055.0
999092.0
999820.0
997924.0
991783.0
981976.0
974575.0
968788.0
961100.0
954304.0
948532.0
943765.0
943916.0
947338.0
951127.0
956952.0
965005.0
973957.0
981019.0
982915.0
981393.0
977954.0
970575.0
960242.0
948555.0
934868.0
920307.0
906767.0
895380.0
886321.0
878528.0
873569.0
872943.0
873141.0
872836.0
874720.0
878713.0
883362.0
888266.0
894508.0
903384.0
911256.0
916524.0
925090.0
937569.0
949940.0
964061.0
981344.0
999709.0
1018627.0
1038618.0
1061315.0
1087231.0
1113561.0
1139414.0
1166735.0
1195238.0
1223652.0
1254991.0
1291781.0
1328856.0
1363742.0
1403352.0
1450871.0
1502191.0
1554686.0
1610715.0
1674092.0
1742510.0
1812441.0
1886377.0
1964668.0
2047480.0
2139016.0
2238584.0
2345149.0
2460727.0
2584106.0
2716935.0
2862028.0
3017615.0
3184232.0
3361912.0
3548236.0
3744106.0
3949317.0
4162489.0
4383759.0
4611003.0
4843577.0
5083616.0
5331515.0
5590158.0
5868962.0
6178962.0
6527011.0
6918990.0
7364533.0
7872798.0
8452220.0
9112069.0
9857597.0
1.0694052E7
1.1632174E7
1.2685012E7
1.3867147E7
1.5196384E7
1.6697107E7
1.8391453E7
2.0274684E7
2.230339E7
2.4383892E7
2.6363058E7
2.8079878E7
2.9456172E7
3.0549949E7
3.1535984E7
3.2611138E7
3.3894103E7
3.5404405E7
3.7109674E7
3.8985524E7
4.1035946E7
4.3243415E7
4.5497258E7
4.7582752E7
4.9246696E7
5.0294845E7
5.0670252E7
5.0459788E7
4.9817416E7
4.8882443E7
4.7756852E7
4.6527454E7
4.5302413E7
4.4212243E7
4.3353384E7
4.2729561E7
4.2219096E7
4.1583645E7
4.0559558E7
3.8979809E7
3.6829144E7
3.4220475E7
3.1328963E7
2.8330724E7
2.5376931E7
2.2586313E7
2.0037442E7
1.7767145E7
1.578058E7
1.4064223E7
1.2591793E7
1.1329988E7
1.0247852E7
9320741.0
8527210.0
7844337.0
7249892.0
6727989.0
6266867.0
5856524.0
5490060.0
5161535.0
4864864.0
4594182.0
4345961.0
4120880.0
3916780.0
3728296.0
3554901.0
3395504.0
3244931.0
3101500.0
2966629.0
2841028.0
2722760.0
2608394.0
2499331.0
2397796.0
2301705.0
2210431.0
2123554.0
2040851.0
1965938.0
1897201.0
1829145.0
1762469.0
1698070.0
1635910.0
1578255.0
1524579.0
1474757.0
1428165.0
1380697.0
1335552.0
1296980.0
1260241.0
1225872.0
1197547.0
1169866.0
1139395.0
1109113.0
1080797.0
1053824.0
1026593.0
1001208.0
980317.0
960438.0
939553.0
919005.0
898411.0
877997.0
857387.0
837516.0
821585.0
806369.0
787698.0
768583.0
752315.0
739302.0
726536.0
710954.0
695337.0
681156.0
668244.0
659044.0
650177.0
638086.0
626688.0
616605.0
606018.0
595963.0
586109.0
576592.0
567111.0
556633.0
548324.0
542531.0
535456.0
528131.0
520809.0
510238.0
498532.0
489425.0
481830.0
474564.0
468484.0
463690.0
458892.0
452187.0
443085.0
433451.0
425549.0
420541.0
417175.0
412937.0
408330.0
404065.0
397433.0
389369.0
384561.0
381411.0
375475.0
368867.0
364487.0
359965.0
355098.0
352431.0
349529.0
345164.0
342583.0
339352.0
332792.0
327334.0
324517.0
322251.0
319551.0
315246.0
311420.0
308956.0
303424.0
295824.0
291128.0
288976.0
287528.0
286091.0
284134.0
281868.0
278500.0
273015.0
266645.0
262484.0
261043.0
258815.0
256555.0
257512.0
258283.0
257088.0
257225.0
257663.0
256720.0
255106.0
251901.0
247945.0
244195.0
239284.0
235317.0
234011.0
232649.0
231849.0
232997.0
231337.0
225510.0
221222.0
219335.0
216532.0
213530.0
211021.0
208867.0
209290.0
211055.0
210708.0
209224.0
207085.0
203098.0
199346.0
196576.0
193295.0
191627.0
192777.0
193612.0
193305.0
193162.0
192329.0
190271.0
188070.0
186089.0
182874.0
177807.0
174897.0
177152.0
180618.0
181940.0
181979.0
180913.0
178993.0
176664.0
173471.0
169793.0
165748.0
162628.0
162619.0
163301.0
162639.0
163310.0
165078.0
165679.0
165597.0
164353.0
161400.0
159145.0
159431.0
161804.0
164448.0
164904.0
162868.0
160469.0
158691.0
157055.0
155025.0
151604.0
147616.0
145900.0
145654.0
143582.0
140127.0
137741.0
137196.0
137818.0
137856.0
136802.0
137137.0
140077.0
142334.0
141064.0
137829.0
134909.0
133368.0
133961.0
135146.0
134352.0
131734.0
129247.0
127951.0
127132.0
126896.0
128057.0
127862.0
124779.0
121715.0
118905.0
116701.0
117616.0
118431.0
116305.0
114887.0
115717.0
116915.0
117653.0
118740.0
120351.0
118898.0
114167.0
112091.0
112942.0
113305.0
114110.0
115458.0
116333.0
116482.0
114648.0
112484.0
112082.0
111776.0
111713.0
112377.0
111989.0
112401.0
114900.0
115313.0
113063.0
111797.0
110650.0
108067.0
106616.0
106883.0
106725.0
106422.0
107532.0
109824.0
110355.0
106712.0
102670.0
102144.0
101771.0
100031.0
100604.0
102334.0
101326.0
98805.0
97442.0
97371.0
98293.0
100186.0
102026.0
102353.0
101414.0
100860.0
100573.0
98750.0
96201.0
96112.0
98300.0
99792.0
100377.0
101769.0
104616.0
107789.0
108679.0
107658.0
108094.0
109203.0
108260.0
107029.0
108333.0
112334.0
116997.0
119521.0
120325.0
122740.0
127702.0
133220.0
137466.0
140373.0
143274.0
147528.0
154067.0
161229.0
164683.0
165400.0
169752.0
178604.0
189512.0
203282.0
217312.0
227846.0
237876.0
248008.0
253666.0
255208.0
254458.0
249719.0
240955.0
229784.0
217682.0
205742.0
193473.0
182408.0
174631.0
166832.0
156729.0
147240.0
138495.0
128884.0
120991.0
115909.0
110420.0
103834.0
98424.0
95057.0
93401.0
92337.0
90981.0
89811.0
87800.0
83677.0
79639.0
77910.0
78071.0
79116.0
80074.0
79555.0
76888.0
74603.0
75048.0
75710.0
75479.0
76450.0
76751.0
74133.0
71111.0
70662.0
72181.0
71888.0
69286.0
68170.0
69088.0
70852.0
72561.0
71623.0
68628.0
65874.0
63641.0
63578.0
66121.0
69570.0
72087.0
70819.0
67801.0
67236.0
66927.0
66012.0
66663.0
67374.0
67615.0
68042.0
66625.0
63589.0
62938.0
66336.0
70578.0
72667.0
72618.0
72408.0
74571.0
75660.0
72119.0
71021.0
73551.0
71236.0
66208.0
63532.0
62622.0
65131.0
67528.0
65037.0
62816.0
64092.0
66223.0
67834.0
67770.0
65735.0
63319.0
62939.0
64303.0
63259.0
60503.0
59803.0
59978.0
60466.0
61927.0
62908.0
62970.0
61686.0
59644.0
59057.0
60090.0
62895.0
66107.0
66123.0
64134.0
63169.0
63171.0
64125.0
65120.0
64362.0
62983.0
63129.0
63792.0
63443.0
63431.0
63073.0
60741.0
60398.0
63915.0
67262.0
68423.0
67664.0
66989.0
67020.0
64104.0
60971.0
63114.0
66166.0
66611.0
67592.0
69203.0
69049.0
67903.0
69000.0
71764.0
73251.0
76406.0
82299.0
85274.0
84462.0
83225.0
84023.0
88282.0
92024.0
91885.0
91296.0
91861.0
91463.0
89749.0
88704.0
90678.0
95191.0
99634.0
103112.0
106979.0
112716.0
120106.0
128957.0
139547.0
152068.0
170026.0
196840.0
233612.0
286783.0
365375.0
477311.0
633231.0
836468.0
1068913.0
1280501.0
1393470.0
1357090.0
1198876.0
993026.0
797250.0
632796.0
500310.0
398131.0
324461.0
272352.0
233870.0
205743.0
186352.0
171625.0
158775.0
149444.0
144233.0
140948.0
138771.0
137619.0
137646.0
140114.0
144846.0
149783.0
153395.0
156320.0
160187.0
164853.0
171338.0
182628.0
196003.0
205012.0
209272.0
212395.0
215627.0
219470.0
226200.0
235835.0
244017.0
249023.0
253471.0
259052.0
267571.0
278931.0
289139.0
297843.0
305886.0
310843.0
313566.0
314259.0
310500.0
305568.0
302447.0
299951.0
298229.0
295124.0
288657.0
282024.0
277661.0
275861.0
274205.0
268408.0
259099.0
247168.0
230829.0
212535.0
195503.0
180523.0
168604.0
158731.0
148631.0
137780.0
127825.0
119559.0
110674.0
103346.0
101100.0
98413.0
93066.0
90564.0
90527.0
89710.0
86713.0
81617.0
78640.0
77955.0
75773.0
72790.0
68547.0
62571.0
58704.0
58069.0
59460.0
61251.0
61265.0
60306.0
58659.0
56317.0
55148.0
53451.0
50956.0
50934.0
51704.0
52201.0
54688.0
56932.0
56707.0
55732.0
54643.0
52258.0
48347.0
46049.0
48638.0
53963.0
58447.0
62057.0
65099.0
66299.0
65610.0
64220.0
62179.0
59970.0
58556.0
57349.0
56356.0
54682.0
50940.0
48648.0
49255.0
48899.0
47674.0
46929.0
46175.0
46215.0
46151.0
46067.0
46573.0
44984.0
43421.0
44860.0
46265.0
47720.0
48943.0
46695.0
43747.0
42086.0
40196.0
39276.0
38578.0
36788.0
35408.0
35482.0
37262.0
37925.0
36564.0
38815.0
44321.0
46391.0
44602.0
43171.0
44079.0
44485.0
42080.0
39851.0
38502.0
36950.0
36792.0
36868.0
36659.0
38234.0
40398.0
41923.0
42366.0
41861.0
42318.0
41688.0
39213.0
38818.0
38990.0
38241.0
39432.0
41210.0
41945.0
41256.0
37464.0
33971.0
34265.0
35421.0
35395.0
35268.0
35651.0
35320.0
33302.0
32101.0
32411.0
31044.0
28635.0
27837.0
28411.0
30186.0
31161.0
28349.0
26296.0
29953.0
33337.0
31714.0
30144.0
31231.0
32505.0
32417.0
30216.0
27838.0
27249.0
26811.0
26447.0
26072.0
23817.0
21281.0
19622.0
17809.0
16867.0
16425.0
15621.0
16232.0
17910.0
18780.0
19570.0
21477.0
23412.0
23691.0
23090.0
22594.0
21541.0
20560.0
20262.0
20679.0
22311.0
22797.0
21048.0
20766.0
22425.0
23244.0
23148.0
22905.0
22486.0
22031.0
22902.0
26103.0
28682.0
28822.0
29724.0
31955.0
32225.0
30213.0
28674.0
28977.0
29933.0
30798.0
31247.0
29399.0
26299.0
25054.0
23792.0
21474.0
21695.0
23722.0
24751.0
25882.0
26783.0
26199.0
25030.0
23941.0
23959.0
23938.0
22688.0
25271.0
30549.0
29981.0
26009.0
23487.0
20873.0
21152.0
23669.0
22610.0
20312.0
18618.0
16472.0
17303.0
20218.0
21443.0
21527.0
20591.0
19198.0
18908.0
19362.0
19949.0
20451.0
22231.0
24659.0
24165.0
23380.0
25147.0
26080.0
26534.0
27179.0
25765.0
24562.0
24538.0
24167.0
24131.0
23416.0
22919.0
24871.0
26397.0
26135.0
25296.0
23745.0
23111.0
23958.0
25151.0
26510.0
26121.0
24063.0
23506.0
24067.0
24361.0
25274.0
26313.0
25368.0
22206.0
19647.0
19548.0
20771.0
22140.0
22579.0
21682.0
21003.0
21445.0
22311.0
22161.0
21237.0
21780.0
22491.0
21417.0
20042.0
17907.0
16167.0
17676.0
17703.0
13787.0
12300.0
14594.0
16765.0
18001.0
18813.0
19823.0
21374.0
21868.0
19576.0
16230.0
15570.0
16845.0
17614.0
19119.0
20620.0
20116.0
19124.0
18101.0
16805.0
16246.0
16381.0
17894.0
20619.0
22462.0
23160.0
22723.0
21451.0
20342.0
18267.0
15914.0
15817.0
17558.0
20375.0
22916.0
22867.0
21586.0
21691.0
23309.0
24468.0
22693.0
19426.0
18566.0
20021.0
20864.0
20694.0
21402.0
22537.0
22757.0
23130.0
22957.0
21633.0
22567.0
25437.0
26101.0
24812.0
23854.0
22499.0
18878.0
14734.0
13326.0
13467.0
13464.0
12584.0
9138.0
7021.0
10159.0
14844.0
18446.0
19423.0
17274.0
17443.0
19305.0
17402.0
15615.0
16922.0
17278.0
16006.0
14955.0
14656.0
15045.0
15593.0
15838.0
14103.0
10581.0
9346.0
10787.0
12200.0
14341.0
17005.0
17572.0
17449.0
19241.0
20816.0
20065.0
19312.0
20342.0
21078.0
19821.0
18743.0
20008.0
21336.0
19965.0
16367.0
12038.0
9187.0
9378.0
11401.0
14363.0
17865.0
19631.0
18001.0
14949.0
14477.0
16903.0
19422.0
21815.0
23089.0
21170.0
18825.0
18147.0
17478.0
16557.0
15525.0
14786.0
14684.0
13895.0
13218.0
13459.0
13118.0
12954.0
13604.0
14420.0
15747.0
15719.0
13950.0
14219.0
16210.0
16153.0
14470.0
14755.0
18041.0
20593.0
19411.0
17342.0
18414.0
22002.0
23517.0
19906.0
14469.0
12731.0
14514.0
16229.0
17826.0
20513.0
22285.0
20811.0
17197.0
15033.0
15565.0
16912.0
19293.0
22216.0
21419.0
17145.0
13645.0
12331.0
13115.0
14999.0
17816.0
21137.0
20671.0
17248.0
15703.0
14397.0
13346.0
14888.0
16590.0
17808.0
17462.0
13517.0
10352.0
10451.0
12519.0
16418.0
18438.0
17386.0
17536.0
19485.0
21388.0
21510.0
19959.0
19289.0
17718.0
14505.0
13548.0
13871.0
14180.0
14861.0
12167.0
8203.0
9453.0
13064.0
14325.0
15289.0
17384.0
17157.0
13064.0
10671.0
13375.0
15391.0
13131.0
11329.0
13267.0
16348.0
17838.0
17187.0
14155.0
10833.0
10609.0
12134.0
12633.0
12586.0
12014.0
11395.0
12859.0
15319.0
15759.0
14260.0
14238.0
17439.0
19567.0
17558.0
15279.0
14921.0
14638.0
14456.0
15290.0
17031.0
18284.0
17489.0
16130.0
15616.0
15542.0
16365.0
15679.0
11148.0
7814.0
9115.0
10793.0
10093.0
9198.0
10208.0
11860.0
12095.0
11849.0
11909.0
11952.0
12525.0
11714.0
8906.0
8683.0
11277.0
12318.0
12085.0
12081.0
10955.0
8864.0
7246.0
6594.0
8707.0
13876.0
16785.0
15193.0
14160.0
15286.0
15987.0
15320.0
12509.0
9826.0
10306.0
11389.0
11910.0
12948.0
13132.0
13956.0
16509.0
17955.0
18370.0
18572.0
18268.0
18268.0
17292.0
15515.0
15547.0
16086.0
15534.0
14885.0
14904.0
15892.0
16247.0
15363.0
14652.0
13120.0
12361.0
15358.0
17994.0
17236.0
15686.0
13987.0
12351.0
12152.0
13112.0
13475.0
11537.0
9771.0
11317.0
13916.0
16140.0
17473.0
15339.0
12082.0
10670.0
10151.0
11869.0
14530.0
14475.0
13481.0
11645.0
8524.0
9333.0
13854.0
16307.0
15912.0
14257.0
12633.0
11945.0
11235.0
10850.0
10967.0
9821.0
9516.0
12472.0
14110.0
11615.0
9750.0
10053.0
9466.0
8735.0
7921.0
5293.0
4812.0
8452.0
10987.0
11487.0
13090.0
14144.0
12886.0
12397.0
13990.0
14891.0
15432.0
17300.0
17640.0
15766.0
14631.0
14209.0
14240.0
14227.0
12239.0
10676.0
11261.0
10263.0
7852.0
8733.0
12239.0
12796.0
10021.0
9200.0
11414.0
13695.0
14406.0
12420.0
9093.0
7527.0
8128.0
9538.0
9889.0
9898.0
11492.0
11996.0
11596.0
13651.0
14663.0
12589.0
10399.0
8483.0
8478.0
10433.0
9930.0
7790.0
7331.0
8024.0
8917.0
8924.0
8003.0
7883.0
8011.0
6670.0
4966.0
5638.0
8351.0
10418.0
11938.0
13110.0
12430.0
11030.0
10549.0
11422.0
13834.0
14915.0
13164.0
12256.0
13011.0
12594.0
11572.0
11048.0
9773.0
8735.0
8993.0
9013.0
9030.0
8302.0
5283.0
3960.0
5933.0
7572.0
8574.0
8724.0
8527.0
11062.0
13799.0
13818.0
12602.0
10573.0
8989.0
7687.0
6247.0
7845.0
9159.0
6619.0
5659.0
6254.0
5040.0
4932.0
6874.0
8828.0
9295.0
8783.0
9350.0
9401.0
9454.0
11805.0
13004.0
13871.0
16448.0
15702.0
13238.0
13199.0
12497.0
11342.0
11150.0
10422.0
9874.0
8788.0
6806.0
6378.0
6678.0
6606.0
7313.0
7946.0
7561.0
7203.0
7371.0
6687.0
4618.0
3954.0
5804.0
6959.0
6588.0
6956.0
7862.0
8710.0
10582.0
12146.0
11954.0
11631.0
11224.0
9887.0
8481.0
7440.0
8158.0
10423.0
11015.0
10591.0
10551.0
9829.0
9120.0
7643.0
5913.0
7598.0
10684.0
12855.0
15407.0
16414.0
15856.0
15236.0
12864.0
10491.0
10592.0
11962.0
14109.0
16268.0
17872.0
19448.0
19934.0
19031.0
17287.0
14539.0
12070.0
11533.0
12495.0
12735.0
12110.0
12748.0
13166.0
12044.0
11954.0
12543.0
11974.0
10810.0
10416.0
11834.0
11761.0
8785.0
9038.0
11904.0
11282.0
10087.0
12280.0
15449.0
16594.0
14913.0
12973.0
12809.0
12341.0
11397.0
12532.0
14738.0
15313.0
15112.0
15409.0
15172.0
15398.0
18062.0
21413.0
21731.0
18334.0
16432.0
18857.0
20350.0
19876.0
20597.0
20380.0
19312.0
19043.0
18513.0
20088.0
22746.0
22512.0
22370.0
22996.0
22441.0
23357.0
24691.0
23766.0
22733.0
23753.0
26370.0
26566.0
23553.0
23236.0
24819.0
23079.0
20401.0
19690.0
19920.0
19814.0
18572.0
18329.0
20977.0
24003.0
24873.0
23537.0
21781.0
21579.0
21573.0
19828.0
18709.0
20278.0
21499.0
20802.0
20923.0
21141.0
19031.0
16633.0
15650.0
15870.0
17157.0
17950.0
18311.0
19164.0
18735.0
17447.0
17709.0
19225.0
21260.0
23430.0
25759.0
29301.0
32775.0
34651.0
36664.0
38816.0
39359.0
40030.0
41768.0
41671.0
39807.0
38295.0
35170.0
29942.0
27105.0
28302.0
30127.0
30059.0
29652.0
30892.0
31542.0
29142.0
25591.0
23508.0
23600.0
24968.0
26733.0
30010.0
34101.0
35868.0
35068.0
32961.0
30625.0
30501.0
32842.0
35065.0
35892.0
35439.0
34671.0
35264.0
36867.0
37049.0
35151.0
32946.0
31533.0
30263.0
28425.0
27096.0
27834.0
29431.0
30909.0
33471.0
35517.0
36253.0
38254.0
39306.0
38164.0
39725.0
42106.0
41076.0
40859.0
42508.0
42746.0
42955.0
42202.0
38264.0
35421.0
35315.0
34522.0
33890.0
33829.0
30858.0
26896.0
26530.0
28526.0
30448.0
31592.0
30897.0
29558.0
29894.0
31091.0
30946.0
29784.0
29745.0
30052.0
29621.0
32280.0
38353.0
42398.0
44115.0
44753.0
42609.0
40748.0
42261.0
44024.0
43875.0
42632.0
42069.0
44002.0
46792.0
47865.0
46895.0
44074.0
41816.0
42663.0
44915.0
47276.0
50285.0
52644.0
53850.0
54214.0
52289.0
49287.0
48865.0
50659.0
52429.0
54206.0
55132.0
53649.0
51272.0
49874.0
49038.0
48083.0
45928.0
42026.0
38423.0
36126.0
33923.0
32136.0
32008.0
33475.0
34598.0
33746.0
33588.0
36047.0
37275.0
35650.0
34483.0
34863.0
34486.0
32459.0
32245.0
35493.0
37833.0
38216.0
39008.0
38703.0
37370.0
35993.0
32777.0
30105.0
30023.0
28700.0
25485.0
23410.0
23565.0
25584.0
27756.0
28977.0
30202.0
31983.0
33655.0
34438.0
34671.0
34599.0
34042.0
33701.0
33006.0
33544.0
38103.0
40024.0
35722.0
35167.0
39518.0
40932.0
41373.0
43352.0
44462.0
44652.0
43338.0
41940.0
43673.0
45014.0
42953.0
40980.0
39861.0
37674.0
35698.0
34974.0
35239.0
37299.0
39493.0
38621.0
35952.0
34116.0
33226.0
33095.0
32701.0
31378.0
30826.0
31020.0
30060.0
27638.0
24530.0
22181.0
21433.0
21690.0
23044.0
25034.0
26214.0
26584.0
25382.0
22193.0
20626.0
21182.0
19992.0
19570.0
23230.0
26049.0
26235.0
27031.0
27012.0
25570.0
24946.0
24750.0
25570.0
27506.0
27772.0
26957.0
27235.0
27906.0
27839.0
27155.0
27265.0
27940.0
26974.0
25662.0
27455.0
32038.0
35360.0
35615.0
36071.0
36992.0
35247.0
33696.0
34701.0
34223.0
32138.0
32557.0
34861.0
35419.0
34355.0
34221.0
34311.0
32550.0
28947.0
25298.0
24317.0
24122.0
21648.0
21513.0
25115.0
26676.0
27033.0
29302.0
30342.0
27493.0
22450.0
19152.0
19595.0
21502.0
21955.0
21635.0
24395.0
29290.0
31647.0
33412.0
35757.0
35457.0
35044.0
35944.0
35950.0
36944.0
38347.0
37313.0
34349.0
31133.0
30865.0
32623.0
32344.0
32394.0
33540.0
32941.0
32698.0
33834.0
34793.0
35262.0
34434.0
33521.0
33966.0
34880.0
36049.0
36184.0
34175.0
31974.0
31695.0
33388.0
34028.0
32436.0
31791.0
31943.0
31079.0
30082.0
28289.0
25045.0
21795.0
20704.0
22691.0
23853.0
22369.0
22470.0
24612.0
26017.0
26182.0
25205.0
24377.0
24961.0
27057.0
30479.0
32943.0
32918.0
31195.0
28681.0
27743.0
28878.0
29975.0
31490.0
32899.0
33002.0
34304.0
35977.0
34717.0
33714.0
36483.0
40324.0
42359.0
42303.0
40630.0
39096.0
39235.0
40622.0
41997.0
41580.0
39205.0
37048.0
35097.0
33386.0
34849.0
38252.0
40008.0
41673.0
43786.0
43109.0
40679.0
39722.0
38998.0
37552.0
36776.0
35233.0
33134.0
33771.0
34537.0
33545.0
35775.0
39745.0
39731.0
38668.0
40686.0
43809.0
45117.0
44005.0
41608.0
39323.0
38860.0
40760.0
42748.0
43741.0
44074.0
43784.0
44951.0
47684.0
48423.0
46051.0
42412.0
40867.0
43384.0
46368.0
46781.0
46263.0
45727.0
44920.0
44416.0
44852.0
46353.0
46925.0
45126.0
43989.0
45065.0
45534.0
46319.0
49791.0
51912.0
50372.0
48069.0
45895.0
46012.0
49215.0
50032.0
49383.0
51996.0
54040.0
53539.0
52934.0
51560.0
51139.0
53319.0
55509.0
57447.0
59068.0
58853.0
58741.0
60955.0
64809.0
68280.0
69259.0
67865.0
66143.0
65432.0
65168.0
64037.0
63323.0
65695.0
70676.0
75160.0
77030.0
77569.0
78736.0
78790.0
76832.0
76677.0
79871.0
82908.0
83996.0
85947.0
90865.0
95488.0
96456.0
96335.0
97975.0
100612.0
103366.0
104535.0
103608.0
103487.0
103938.0
104007.0
106385.0
109395.0
110366.0
112066.0
114184.0
114054.0
112861.0
113076.0
117204.0
123623.0
127208.0
128372.0
129466.0
130336.0
131624.0
132813.0
134222.0
137729.0
140907.0
141442.0
141357.0
142562.0
145503.0
149637.0
154816.0
160804.0
165431.0
168938.0
173244.0
176987.0
179867.0
183953.0
188143.0
189779.0
189754.0
189957.0
189463.0
189491.0
192916.0
195812.0
193903.0
190725.0
189959.0
191691.0
195566.0
200825.0
205104.0
206013.0
206783.0
211644.0
218038.0
224792.0
233088.0
239695.0
243805.0
248196.0
254416.0
263134.0
272052.0
280817.0
292408.0
303882.0
312672.0
322876.0
335846.0
349566.0
363857.0
380249.0
400234.0
422522.0
444938.0
467689.0
492328.0
518971.0
544227.0
566826.0
589323.0
609550.0
625410.0
641109.0
658617.0
678036.0
700331.0
722215.0
742202.0
764054.0
787808.0
811974.0
839958.0
873731.0
910192.0
947823.0
989178.0
1035231.0
1081630.0
1123076.0
1159164.0
1191469.0
1219098.0
1241821.0
1261008.0
1277783.0
1294530.0
1312486.0
1329920.0
1346010.0
1361056.0
1375368.0
1389723.0
1404652.0
1421218.0
1440115.0
1461105.0
1485326.0
1512723.0
1541517.0
1573064.0
1610034.0
1652164.0
1698049.0
1746959.0
1796127.0
1841476.0
1884205.0
1926718.0
1965799.0
2001762.0
2039427.0
2078215.0
2115698.0
2149387.0
2176057.0
2198645.0
2219980.0
2236795.0
2249019.0
2259347.0
2269235.0
2282550.0
2301477.0
2323283.0
2347247.0
2377107.0
2415042.0
2458662.0
2505968.0
2557811.0
2615651.0
2682141.0
2758057.0
2839925.0
2925849.0
3012154.0
3086430.0
3134378.0
3144623.0
3111061.0
3040280.0
2946052.0
2840165.0
2734560.0
2638005.0
2553467.0
2483463.0
2426784.0
2378116.0
2335899.0
2300321.0
2271612.0
2251400.0
2238277.0
2230998.0
2230423.0
2233440.0
2239170.0
2251544.0
2267661.0
2280422.0
2288015.0
2290262.0
2285213.0
2270981.0
2246280.0
2211568.0
2170157.0
2125595.0
2078056.0
2026548.0
1972467.0
1916923.0
1859670.0
1802952.0
1750605.0
1702917.0
1657338.0
1614484.0
1577500.0
1547188.0
1523996.0
1508709.0
1499082.0
1492994.0
1490372.0
1488914.0
1484899.0
1477287.0
1466643.0
1453114.0
1438870.0
1427486.0
1416998.0
1400817.0
1376246.0
1345008.0
1307895.0
1263268.0
1211391.0
1157231.0
1104371.0
1052014.0
999974.0
949759.0
903397.0
862130.0
824821.0
791563.0
764243.0
741610.0
719755.0
697278.0
677924.0
664711.0
654308.0
643453.0
632066.0
619541.0
606326.0
592343.0
576260.0
559628.0
542581.0
523665.0
506133.0
491545.0
476342.0
459723.0
442564.0
423859.0
405334.0
390193.0
376782.0
362735.0
350666.0
342589.0
336133.0
328274.0
318455.0
310326.0
305880.0
299946.0
290517.0
282438.0
276225.0
269330.0
263375.0
260172.0
258100.0
255326.0
252722.0
251166.0
249725.0
249610.0
251624.0
252084.0
249772.0
247811.0
247279.0
247011.0
245385.0
241298.0
235493.0
228999.0
222678.0
217418.0
213627.0
211570.0
208697.0
201852.0
193843.0
188069.0
183660.0
179885.0
175333.0
169677.0
166408.0
165114.0
162095.0
157398.0
152932.0
151060.0
150924.0
148431.0
145870.0
145396.0
142082.0
136520.0
133394.0
132750.0
134042.0
135257.0
134477.0
133354.0
131783.0
130413.0
131045.0
131393.0
131243.0
131603.0
130793.0
130006.0
129202.0
126944.0
126007.0
125318.0
121859.0
117957.0
114968.0
114364.0
117259.0
117873.0
113618.0
110644.0
112220.0
113847.0
110878.0
106842.0
106950.0
108479.0
108472.0
106944.0
102430.0
97423.0
95401.0
93756.0
91001.0
88920.0
87545.0
85942.0
82767.0
77755.0
73945.0
74015.0
75964.0
75224.0
71984.0
70862.0
71517.0
70746.0
70081.0
70329.0
68609.0
64816.0
62071.0
62536.0
65379.0
67325.0
66727.0
65417.0
65018.0
64736.0
64439.0
66156.0
69016.0
68956.0
66522.0
65807.0
67259.0
69166.0
69884.0
67418.0
62356.0
57448.0
55015.0
56945.0
61438.0
63029.0
60689.0
58953.0
59754.0
60008.0
57574.0
54379.0
52573.0
52079.0
52290.0
52911.0
54510.0
57431.0
59103.0
57441.0
54669.0
53223.0
53616.0
55952.0
58116.0
57532.0
55844.0
55661.0
55986.0
54679.0
51469.0
48449.0
48598.0
50876.0
50373.0
46820.0
45357.0
47481.0
50080.0
51419.0
51828.0
51759.0
51355.0
51081.0
51296.0
50474.0
48909.0
49883.0
51052.0
48162.0
45106.0
44450.0
43157.0
43173.0
46357.0
47854.0
46057.0
44720.0
44722.0
44042.0
42449.0
40485.0
37483.0
34693.0
34158.0
34939.0
36748.0
39292.0
39999.0
40533.0
43984.0
47797.0
49850.0
50984.0
50898.0
48655.0
44507.0
41006.0
39802.0
39247.0
38991.0
39510.0
40173.0
41518.0
42797.0
43073.0
44364.0
47047.0
49691.0
51559.0
51624.0
50584.0
49276.0
46906.0
45555.0
46795.0
46942.0
44687.0
43395.0
42903.0
41820.0
43326.0
46924.0
47250.0
45127.0
43524.0
41241.0
39022.0
38512.0
39087.0
39951.0
39435.0
37430.0
35590.0
34040.0
33510.0
33724.0
32858.0
31005.0
27253.0
22441.0
20839.0
21344.0
20885.0
20556.0
20753.0
21628.0
23806.0
26240.0
28130.0
28810.0
28689.0
29696.0
31223.0
31414.0
30906.0
31656.0
33395.0
33856.0
33655.0
33940.0
33355.0
33041.0
33946.0
34166.0
33818.0
33256.0
32985.0
34534.0
36523.0
38173.0
39440.0
38985.0
39803.0
43376.0
45652.0
46583.0
47415.0
46438.0
44550.0
43455.0
42546.0
40991.0
39434.0
38758.0
37569.0
35919.0
35619.0
35132.0
34497.0
36092.0
38198.0
39192.0
39643.0
39166.0
37945.0
35795.0
32938.0
31957.0
32849.0
32482.0
29684.0
26053.0
24503.0
26925.0
31527.0
34620.0
35421.0
35124.0
33454.0
31354.0
30339.0
29437.0
29187.0
30316.0
31634.0
34187.0
37068.0
37842.0
38478.0
37985.0
34391.0
32523.0
32912.0
30777.0
27524.0
26175.0
26296.0
27519.0
29011.0
29496.0
29482.0
30511.0
32946.0
35169.0
35806.0
36227.0
38455.0
41367.0
43158.0
44360.0
44576.0
43331.0
42261.0
41622.0
41952.0
43813.0
44013.0
42185.0
40863.0
39420.0
39221.0
41117.0
41137.0
39793.0
40003.0
39770.0
38630.0
39085.0
40717.0
40460.0
37325.0
34112.0
32143.0
29902.0
28131.0
28173.0
29362.0
31020.0
32130.0
32176.0
32233.0
32554.0
32586.0
31952.0
30147.0
28423.0
28859.0
29912.0
28608.0
25749.0
23515.0
22660.0
23833.0
25989.0
26811.0
26878.0
27741.0
28047.0
26427.0
25231.0
26405.0
27525.0
27752.0
28816.0
28948.0
27811.0
28758.0
30975.0
31168.0
28728.0
25984.0
26746.0
30676.0
33653.0
33195.0
29726.0
27283.0
27594.0
28003.0
29345.0
31324.0
31532.0
33093.0
35358.0
34745.0
34867.0
36451.0
37591.0
40212.0
41558.0
39403.0
37222.0
35740.0
35699.0
38087.0
40104.0
40737.0
39797.0
37148.0
35571.0
34898.0
33751.0
34370.0
35975.0
35079.0
32401.0
31096.0
31177.0
30259.0
29734.0
31847.0
34004.0
35886.0
39088.0
39773.0
37395.0
36702.0
36620.0
34877.0
34003.0
34349.0
34446.0
34016.0
31384.0
27863.0
28025.0
29771.0
28980.0
29209.0
32017.0
32509.0
30455.0
29332.0
29634.0
31010.0
32115.0
31369.0
30038.0
29055.0
28073.0
26453.0
22732.0
19699.0
21466.0
24453.0
25894.0
29435.0
33280.0
32420.0
30496.0
32832.0
36962.0
38832.0
38018.0
34909.0
31555.0
31309.0
32647.0
32106.0
30450.0
28236.0
25485.0
24570.0
24688.0
23759.0
24167.0
26153.0
26234.0
24829.0
24365.0
24086.0
23134.0
23036.0
23937.0
23559.0
22070.0
22003.0
22924.0
22717.0
21831.0
21134.0
20068.0
19719.0
21643.0
23377.0
22458.0
22035.0
24841.0
27228.0
25926.0
23890.0
23926.0
24455.0
24221.0
22589.0
19263.0
18256.0
21719.0
24818.0
24760.0
23284.0
22000.0
22383.0
23349.0
22406.0
21319.0
22404.0
23657.0
22628.0
20489.0
19219.0
18058.0
17011.0
17998.0
20867.0
24766.0
28732.0
30607.0
29977.0
27321.0
23139.0
19266.0
16972.0
17892.0
22661.0
27287.0
28214.0
26116.0
23919.0
23193.0
21760.0
19970.0
20050.0
19465.0
18756.0
21186.0
23787.0
24325.0
23714.0
22271.0
22114.0
23089.0
22596.0
20782.0
18963.0
19043.0
20347.0
19969.0
19718.0
20350.0
19780.0
20049.0
20996.0
19667.0
16945.0
13898.0
11751.0
11586.0
11398.0
11072.0
10925.0
9099.0
8042.0
10646.0
13095.0
12581.0
12514.0
13719.0
12432.0
9395.0
7575.0
6802.0
8447.0
12173.0
14395.0
15768.0
16342.0
14352.0
13040.0
14134.0
16175.0
19213.0
21571.0
22381.0
22673.0
21675.0
19982.0
18149.0
16239.0
17203.0
19491.0
18357.0
16016.0
15281.0
15072.0
16424.0
19612.0
22130.0
23425.0
23233.0
20819.0
19155.0
20244.0
20845.0
20337.0
21298.0
22142.0
20807.0
18542.0
16319.0
14181.0
11449.0
8607.0
8816.0
12007.0
14247.0
14840.0
16350.0
18729.0
18404.0
15434.0
14657.0
15405.0
13710.0
12569.0
14721.0
16167.0
15270.0
15467.0
17111.0
16160.0
12568.0
11514.0
14279.0
17452.0
18491.0
16025.0
12077.0
10721.0
10958.0
11075.0
12883.0
14499.0
13164.0
11570.0
11539.0
13032.0
17391.0
22261.0
23477.0
21741.0
20041.0
19953.0
20186.0
18898.0
18736.0
21733.0
25538.0
29024.0
31073.0
31628.0
35373.0
41856.0
45053.0
46061.0
49747.0
56400.0
64888.0
76319.0
91211.0
105473.0
115284.0
121073.0
121213.0
114323.0
103966.0
91635.0
78152.0
67520.0
59430.0
50687.0
42135.0
35685.0
31671.0
29204.0
26256.0
22641.0
20679.0
20939.0
21848.0
23574.0
25870.0
25895.0
23997.0
22509.0
21018.0
20447.0
21185.0
21051.0
21415.0
22461.0
20689.0
17247.0
14306.0
11686.0
11094.0
12329.0
12804.0
11469.0
8958.0
8808.0
12252.0
15358.0
17591.0
20394.0
21908.0
21690.0
21001.0
20495.0
21019.0
22822.0
26200.0
30516.0
32953.0
32507.0
31255.0
31345.0
32283.0
32199.0
33390.0
39720.0
50026.0
61028.0
71392.0
82931.0
98201.0
114080.0
125687.0
132117.0
131052.0
120482.0
104801.0
89452.0
76279.0
65493.0
56799.0
49960.0
44935.0
40699.0
35813.0
31248.0
28870.0
27525.0
25843.0
24230.0
23270.0
24386.0
26004.0
24270.0
21806.0
22690.0
25289.0
27002.0
25866.0
23079.0
22461.0
21917.0
19336.0
18958.0
21147.0
21741.0
19815.0
17068.0
15093.0
14019.0
14410.0
17311.0
20090.0
20454.0
19538.0
17382.0
14445.0
11861.0
8417.0
5105.0
5152.0
7768.0
9742.0
9751.0
8537.0
7769.0
8311.0
9229.0
9219.0
8513.0
8328.0
8618.0
8511.0
8845.0
9960.0
8901.0
5662.0
4758.0
6095.0
7116.0
8510.0
9261.0
9346.0
11525.0
14018.0
15141.0
16199.0
16194.0
15894.0
16628.0
16869.0
17259.0
17672.0
17275.0
18081.0
18540.0
17196.0
16293.0
15106.0
15011.0
17249.0
16577.0
15262.0
19285.0
22486.0
20599.0
19138.0
19582.0
19042.0
16969.0
14559.0
13416.0
13202.0
11229.0
7986.0
8391.0
12674.0
15360.0
16821.0
20021.0
20966.0
18208.0
16403.0
15935.0
15323.0
15945.0
16727.0
14416.0
9861.0
8008.0
10098.0
11883.0
12579.0
13910.0
13257.0
10680.0
10542.0
12012.0
12130.0
11489.0
10213.0
8261.0
8065.0
10553.0
12395.0
11655.0
12203.0
15921.0
18805.0
19841.0
20474.0
19274.0
17127.0
16902.0
19205.0
24369.0
30012.0
31848.0
30412.0
28050.0
26333.0
27926.0
31093.0
30815.0
28906.0
29669.0
30245.0
27876.0
26342.0
26774.0
25196.0
21357.0
18976.0
19448.0
20783.0
21842.0
23391.0
22736.0
17567.0
13553.0
14407.0
15414.0
13862.0
11852.0
11038.0
11882.0
14293.0
16872.0
17253.0
16630.0
17764.0
18021.0
16062.0
14817.0
13111.0
9550.0
6462.0
5611.0
7163.0
7903.0
6903.0
8173.0
9456.0
7976.0
8077.0
9899.0
11258.0
12821.0
13085.0
12054.0
10675.0
8334.0
7679.0
9738.0
11329.0
10735.0
8881.0
10230.0
16152.0
20126.0
20024.0
20050.0
20319.0
18584.0
15886.0
15018.0
15979.0
16823.0
17765.0
18268.0
17540.0
18053.0
19449.0
18831.0
17702.0
18147.0
19403.0
20931.0
22737.0
23912.0
23585.0
22766.0
22538.0
22762.0
23217.0
22342.0
20658.0
21708.0
22881.0
19740.0
15847.0
14473.0
14077.0
13898.0
13940.0
14808.0
16604.0
17326.0
16838.0
16136.0
14701.0
13835.0
14688.0
14651.0
12207.0
8977.0
6825.0
7838.0
11518.0
13381.0
12325.0
11255.0
10873.0
10890.0
10878.0
9854.0
8683.0
7926.0
8631.0
12695.0
16127.0
15328.0
14637.0
16378.0
18022.0
18258.0
17511.0
17578.0
18014.0
17083.0
17027.0
17865.0
16672.0
14734.0
13273.0
12234.0
12763.0
13261.0
13243.0
15430.0
18264.0
19064.0
19799.0
21737.0
23205.0
23506.0
22842.0
20844.0
18921.0
19598.0
21432.0
21348.0
20515.0
21047.0
21696.0
20799.0
19342.0
19333.0
20141.0
19351.0
17482.0
17125.0
18389.0
19323.0
18233.0
14719.0
11335.0
11198.0
13095.0
14363.0
15335.0
16418.0
16655.0
15554.0
13174.0
10932.0
10440.0
11895.0
15272.0
18242.0
18333.0
18770.0
21472.0
22777.0
21761.0
19786.0
17515.0
16985.0
16932.0
14177.0
11413.0
11664.0
12590.0
12108.0
11384.0
11943.0
13480.0
14916.0
15755.0
15895.0
16514.0
18310.0
19177.0
17736.0
15537.0
15620.0
19060.0
21086.0
18164.0
14833.0
15164.0
17370.0
17686.0
14694.0
12392.0
14239.0
18449.0
22811.0
24613.0
22366.0
19362.0
17357.0
16228.0
16295.0
15107.0
13347.0
14193.0
14375.0
12312.0
12613.0
15138.0
15353.0
13137.0
11883.0
11079.0
8042.0
6377.0
8925.0
10551.0
10164.0
11243.0
11901.0
11597.0
13082.0
14968.0
15870.0
15438.0
11485.0
6913.0
6657.0
8001.0
7540.0
6626.0
5351.0
3013.0
1344.0
2591.0
6255.0
8657.0
8690.0
8306.0
7524.0
7839.0
10885.0
13137.0
13034.0
12816.0
13170.0
14175.0
13894.0
10860.0
8341.0
6962.0
4384.0
2548.0
4290.0
8562.0
11566.0
11744.0
11998.0
13824.0
15932.0
17250.0
16816.0
15164.0
13366.0
12421.0
13677.0
14392.0
12334.0
11063.0
11701.0
12312.0
12524.0
12394.0
13285.0
14197.0
12472.0
11339.0
12643.0
12670.0
11333.0
10622.0
10203.0
9897.0
10021.0
10753.0
11086.0
10954.0
13268.0
17315.0
19347.0
20309.0
21347.0
20429.0
18504.0
17626.0
16689.0
16203.0
18045.0
19030.0
15301.0
10091.0
8430.0
9730.0
11325.0
12485.0
11752.0
8560.0
6214.0
6002.0
7249.0
11630.0
15865.0
14636.0
11498.0
10384.0
10511.0
12416.0
14682.0
14956.0
14300.0
13808.0
13842.0
13058.0
10132.0
8280.0
8703.0
8418.0
7422.0
7667.0
9443.0
10791.0
10832.0
12377.0
14294.0
12055.0
7885.0
7224.0
10933.0
14523.0
13489.0
10551.0
9663.0
9839.0
10417.0
10381.0
9015.0
8935.0
9011.0
6655.0
5351.0
6597.0
7121.0
7313.0
8857.0
9259.0
7079.0
5118.0
5028.0
5694.0
6850.0
8807.0
10373.0
11234.0
13822.0
18331.0
20701.0
19204.0
16215.0
14558.0
15295.0
16014.0
15741.0
16295.0
15181.0
11774.0
11163.0
12710.0
12925.0
12774.0
12879.0
13600.0
15329.0
17272.0
20096.0
22909.0
23746.0
24327.0
25728.0
26405.0
26201.0
25806.0
25130.0
24881.0
26180.0
26761.0
24282.0
21785.0
21161.0
20910.0
21586.0
21752.0
18433.0
14756.0
15030.0
16865.0
15727.0
12345.0
10080.0
10294.0
13179.0
16123.0
16738.0
17221.0
18034.0
19201.0
21523.0
20713.0
17675.0
17264.0
15513.0
12141.0
11806.0
13028.0
15553.0
17662.0
15962.0
15125.0
16873.0
17723.0
18257.0
18989.0
21087.0
24304.0
24368.0
22761.0
23141.0
24932.0
26292.0
24273.0
21645.0
22987.0
24161.0
24204.0
25398.0
23346.0
18836.0
17124.0
16749.0
16126.0
15532.0
14510.0
14898.0
17040.0
18731.0
20823.0
24511.0
27640.0
28841.0
28652.0
27682.0
27666.0
28616.0
28260.0
27720.0
27872.0
26046.0
22380.0
19109.0
17751.0
18982.0
20315.0
21128.0
22993.0
22883.0
20375.0
20365.0
22752.0
24340.0
24879.0
24718.0
23854.0
22989.0
23370.0
25350.0
28031.0
30611.0
31505.0
29585.0
26392.0
22999.0
20377.0
21359.0
25343.0
28431.0
29908.0
30251.0
28898.0
28121.0
30004.0
31994.0
31484.0
28888.0
26560.0
26430.0
26300.0
24011.0
21477.0
19096.0
16503.0
16012.0
18035.0
20799.0
23441.0
26097.0
29097.0
30828.0
30433.0
29960.0
29224.0
27066.0
24920.0
22824.0
19625.0
17292.0
18643.0
22078.0
24077.0
24870.0
25073.0
24259.0
24505.0
25299.0
23772.0
21564.0
20374.0
20063.0
22388.0
26991.0
29952.0
28840.0
25814.0
24353.0
23885.0
24011.0
27003.0
30634.0
30751.0
28303.0
26149.0
25673.0
26801.0
28355.0
29598.0
30587.0
31335.0
31590.0
31665.0
31826.0
31399.0
31161.0
31762.0
31398.0
30293.0
29700.0
28706.0
27871.0
27863.0
27558.0
27582.0
28675.0
29681.0
30050.0
30404.0
31235.0
32455.0
35239.0
40604.0
45145.0
46480.0
49486.0
58878.0
71668.0
81808.0
87888.0
91653.0
92193.0
88123.0
80964.0
72160.0
62334.0
53461.0
47249.0
42536.0
37790.0
34548.0
34508.0
36918.0
40153.0
41731.0
40767.0
40705.0
44211.0
50167.0
57405.0
65559.0
74210.0
83860.0
93826.0
99928.0
99248.0
93706.0
86056.0
77846.0
69656.0
61150.0
53861.0
48381.0
42191.0
37254.0
37290.0
38928.0
38503.0
37282.0
36079.0
35236.0
35348.0
34905.0
33507.0
33240.0
34151.0
35320.0
37331.0
39024.0
38926.0
38035.0
37393.0
39443.0
46202.0
54394.0
61757.0
69156.0
75340.0
81143.0
88869.0
95133.0
95561.0
90449.0
81965.0
72435.0
64219.0
57426.0
50756.0
45205.0
40906.0
36420.0
34751.0
36253.0
35061.0
32431.0
33060.0
34062.0
32953.0
32296.0
34768.0
40300.0
46268.0
51215.0
55710.0
62850.0
75772.0
88447.0
92446.0
88324.0
79162.0
68671.0
61538.0
56470.0
50090.0
42923.0
37664.0
35592.0
33726.0
30770.0
29630.0
30088.0
30033.0
29537.0
29611.0
30411.0
29735.0
27023.0
23922.0
20463.0
18197.0
17946.0
17595.0
17501.0
16889.0
14996.0
16544.0
21550.0
24098.0
23319.0
22002.0
21475.0
20985.0
20221.0
21476.0
25002.0
28000.0
28903.0
28295.0
27802.0
26194.0
21870.0
19487.0
21218.0
21292.0
18364.0
17184.0
18136.0
18636.0
19662.0
22140.0
23182.0
21887.0
21532.0
23232.0
24471.0
23834.0
22060.0
19189.0
15978.0
15633.0
17663.0
17487.0
14936.0
13482.0
14570.0
16789.0
17801.0
18274.0
19718.0
21276.0
23520.0
26126.0
26725.0
26760.0
26964.0
25561.0
25094.0
26994.0
28272.0
28665.0
28293.0
26090.0
24569.0
24151.0
21315.0
17702.0
17011.0
18300.0
20029.0
20703.0
19992.0
21275.0
24169.0
25031.0
24635.0
24120.0
24202.0
26695.0
29482.0
30642.0
31533.0
31629.0
30295.0
28472.0
27453.0
28679.0
30916.0
32601.0
33681.0
32644.0
30119.0
28275.0
26248.0
24926.0
26659.0
29837.0
32172.0
33858.0
35363.0
35807.0
34926.0
34501.0
35114.0
35883.0
36390.0
35576.0
34194.0
34693.0
35871.0
35476.0
34457.0
33982.0
33648.0
32700.0
30656.0
28346.0
28094.0
29852.0
29880.0
27446.0
25373.0
23739.0
22617.0
23643.0
25277.0
25667.0
25654.0
26210.0
27337.0
27634.0
27323.0
28821.0
30948.0
31829.0
32891.0
34130.0
35226.0
36680.0
36729.0
35788.0
36539.0
38630.0
40718.0
41151.0
39651.0
40280.0
43815.0
46090.0
45732.0
43726.0
42204.0
42616.0
43347.0
45844.0
51007.0
52730.0
49705.0
47746.0
48422.0
49797.0
51079.0
52253.0
52423.0
50884.0
50466.0
52423.0
53897.0
54077.0
52813.0
50783.0
50853.0
52313.0
53494.0
53994.0
52932.0
52914.0
54600.0
55160.0
55165.0
52908.0
48086.0
46350.0
45963.0
43518.0
42969.0
43572.0
41671.0
39050.0
38581.0
40368.0
41175.0
39567.0
37489.0
35124.0
33802.0
35002.0
36636.0
38337.0
40140.0
40614.0
40070.0
38707.0
37740.0
37869.0
36950.0
37326.0
41097.0
42793.0
40705.0
39134.0
39144.0
39662.0
39668.0
37708.0
34536.0
32649.0
33087.0
35060.0
36458.0
36058.0
36710.0
39915.0
41659.0
40990.0
40856.0
41591.0
43856.0
47428.0
48984.0
48458.0
48137.0
49276.0
52811.0
56860.0
58340.0
57217.0
56302.0
57541.0
57990.0
55881.0
55530.0
58237.0
59903.0
58409.0
54702.0
50050.0
45435.0
42476.0
41323.0
40339.0
40000.0
40063.0
39582.0
40676.0
42059.0
40695.0
38791.0
38028.0
37937.0
37334.0
34565.0
32377.0
32695.0
33268.0
33876.0
33746.0
32508.0
32715.0
33948.0
35169.0
36398.0
36906.0
38200.0
39845.0
39878.0
39404.0
37326.0
33355.0
30386.0
27783.0
26236.0
27352.0
26844.0
24111.0
24631.0
27973.0
29124.0
27906.0
27921.0
30160.0
32398.0
32115.0
29175.0
26892.0
27259.0
28711.0
29973.0
30512.0
31681.0
35375.0
38040.0
37132.0
37518.0
41164.0
43198.0
41991.0
41111.0
41008.0
39427.0
38226.0
39408.0
40113.0
37787.0
34598.0
34396.0
35852.0
35627.0
35682.0
35910.0
34279.0
34040.0
34307.0
32404.0
31640.0
30607.0
27433.0
26041.0
25493.0
24435.0
24012.0
22093.0
20367.0
21164.0
21628.0
22352.0
24380.0
25303.0
25872.0
26145.0
23515.0
20380.0
20015.0
19068.0
16672.0
19023.0
25031.0
26909.0
25471.0
24665.0
23399.0
21398.0
20265.0
22521.0
28726.0
33630.0
34837.0
35488.0
35978.0
36582.0
39313.0
42989.0
46405.0
50180.0
52866.0
53126.0
52056.0
50469.0
48837.0
47462.0
45463.0
43230.0
41060.0
37248.0
33495.0
32557.0
32384.0
31511.0
30753.0
30278.0
30522.0
30486.0
29974.0
31018.0
31548.0
29049.0
26169.0
24989.0
24809.0
23967.0
21429.0
18915.0
18072.0
18558.0
18721.0
16795.0
15441.0
17719.0
20081.0
19803.0
19115.0
18515.0
17380.0
17071.0
18047.0
19144.0
19565.0
19022.0
17891.0
17349.0
17581.0
17955.0
18659.0
19045.0
18282.0
17935.0
18242.0
17560.0
17584.0
19065.0
18572.0
17535.0
20098.0
23013.0
22828.0
21533.0
19987.0
19308.0
21088.0
22888.0
22697.0
20934.0
19701.0
22267.0
25760.0
25835.0
25531.0
25659.0
22719.0
18478.0
17501.0
19785.0
20241.0
18384.0
20723.0
25310.0
24718.0
21552.0
20246.0
20262.0
21876.0
24333.0
25255.0
24008.0
22225.0
21934.0
22433.0
22992.0
23924.0
22665.0
18446.0
14999.0
14250.0
15591.0
18243.0
20241.0
19739.0
18626.0
19260.0
19213.0
17877.0
18326.0
18553.0
16560.0
15238.0
15106.0
15779.0
17680.0
19086.0
18765.0
16835.0
15919.0
18084.0
18706.0
16004.0
14751.0
15010.0
14188.0
12561.0
11186.0
10934.0
10608.0
10266.0
12927.0
17947.0
22968.0
27166.0
28972.0
28843.0
28457.0
27788.0
27310.0
27074.0
26468.0
26035.0
26080.0
25993.0
24263.0
21364.0
22030.0
27484.0
32017.0
32345.0
30637.0
28630.0
27154.0
27067.0
26647.0
25705.0
27380.0
29140.0
26874.0
24067.0
22432.0
19904.0
17861.0
16291.0
15358.0
18010.0
21611.0
22728.0
23752.0
25958.0
27879.0
26824.0
21859.0
18639.0
19870.0
20154.0
18721.0
19210.0
20194.0
20656.0
23317.0
26755.0
27170.0
26294.0
26550.0
25911.0
24461.0
24624.0
25174.0
24743.0
24910.0
26790.0
29595.0
30379.0
27038.0
22614.0
21615.0
24449.0
27235.0
26432.0
24262.0
24679.0
27556.0
31180.0
32636.0
29828.0
26372.0
25986.0
27872.0
29368.0
27462.0
23598.0
21550.0
20507.0
21101.0
24783.0
27579.0
28115.0
27532.0
25128.0
24419.0
26350.0
25744.0
24381.0
26353.0
28265.0
27724.0
26687.0
26430.0
26864.0
26932.0
26344.0
26293.0
27028.0
28157.0
30019.0
32772.0
35728.0
37509.0
36880.0
34697.0
33304.0
33078.0
33316.0
34408.0
34647.0
31314.0
26611.0
24775.0
25610.0
26455.0
27462.0
30571.0
34475.0
35666.0
33666.0
31461.0
31778.0
33276.0
32637.0
30574.0
29982.0
30943.0
31350.0
29917.0
28581.0
28072.0
25004.0
20780.0
20133.0
21210.0
21694.0
22799.0
23336.0
22308.0
21452.0
22280.0
24021.0
23523.0
21485.0
21642.0
22403.0
23781.0
29048.0
33053.0
31608.0
30307.0
31270.0
33314.0
38074.0
43248.0
46328.0
49105.0
51005.0
52150.0
55391.0
59658.0
63608.0
68677.0
73706.0
77235.0
81095.0
86834.0
95627.0
110649.0
133029.0
160459.0
196644.0
253085.0
337183.0
450572.0
595080.0
764292.0
926902.0
1026131.0
1016250.0
907523.0
753768.0
601744.0
472260.0
368262.0
285506.0
222983.0
178644.0
145075.0
120118.0
104762.0
94374.0
85313.0
76512.0
66705.0
59348.0
57103.0
56114.0
54419.0
52727.0
50962.0
51168.0
53491.0
54211.0
52519.0
50844.0
50473.0
49585.0
46603.0
45183.0
47372.0
49164.0
49754.0
51180.0
52161.0
52034.0
52228.0
54264.0
59220.0
65474.0
70628.0
74226.0
76678.0
80069.0
85803.0
91813.0
97820.0
105452.0
113200.0
121774.0
136260.0
156701.0
179906.0
209460.0
252303.0
313733.0
402608.0
532896.0
717642.0
965639.0
1277579.0
1622414.0
1910741.0
2028799.0
1929041.0
1671793.0
1364024.0
1077531.0
837141.0
647152.0
499814.0
386688.0
306665.0
251171.0
208453.0
176221.0
151907.0
133894.0
122863.0
112320.0
100581.0
94140.0
92045.0
89755.0
86710.0
84706.0
85018.0
83782.0
79037.0
74718.0
72145.0
71382.0
71539.0
68971.0
64279.0
60375.0
58941.0
60374.0
60290.0
57567.0
56410.0
55659.0
54380.0
55658.0
58490.0
60836.0
63379.0
67074.0
71760.0
75240.0
77514.0
81028.0
84707.0
87443.0
92213.0
101459.0
114061.0
127558.0
142255.0
162422.0
193994.0
242778.0
314257.0
414474.0
547251.0
706805.0
868534.0
984405.0
1005545.0
924062.0
781583.0
631521.0
500791.0
391297.0
303575.0
238345.0
189155.0
151479.0
125183.0
108053.0
97103.0
90044.0
84505.0
77988.0
70163.0
64371.0
61201.0
58641.0
57165.0
55139.0
51437.0
48358.0
44621.0
40819.0
40058.0
38188.0
33500.0
31142.0
31642.0
33061.0
34143.0
32438.0
28834.0
26693.0
27782.0
30859.0
31225.0
27326.0
23221.0
21583.0
21843.0
22499.0
23115.0
24524.0
25295.0
23710.0
22019.0
21772.0
21011.0
19988.0
21184.0
22547.0
21140.0
19700.0
19532.0
19037.0
20096.0
21268.0
18589.0
15621.0
14276.0
11257.0
8493.0
8129.0
9139.0
11921.0
13644.0
11723.0
9896.0
10594.0
13286.0
16691.0
17146.0
14695.0
13635.0
14544.0
16218.0
18722.0
20573.0
20760.0
20820.0
20770.0
18489.0
15403.0
15169.0
16599.0
17213.0
17880.0
17434.0
13973.0
10294.0
9410.0
11046.0
12932.0
11897.0
8107.0
5397.0
5548.0
7648.0
10043.0
10381.0
8168.0
5926.0
5770.0
7693.0
10065.0
10513.0
8936.0
7596.0
7320.0
7849.0
9163.0
10317.0
11101.0
12247.0
13354.0
14216.0
15056.0
15704.0
16297.0
16498.0
15896.0
14400.0
12232.0
11515.0
12529.0
12932.0
13559.0
14329.0
12651.0
10410.0
9372.0
8610.0
9213.0
9737.0
7708.0
5934.0
6720.0
8840.0
10489.0
10433.0
9445.0
8047.0
6551.0
7574.0
11193.0
13779.0
13223.0
10542.0
8834.0
9076.0
9182.0
8742.0
8536.0
9077.0
10244.0
10344.0
10887.0
14219.0
16160.0
14390.0
13040.0
12695.0
11426.0
11416.0
13942.0
16359.0
16901.0
15769.0
14089.0
13642.0
13435.0
12064.0
12278.0
13451.0
11500.0
8939.0
8319.0
6581.0
3893.0
3420.0
5905.0
9201.0
10128.0
9611.0
9789.0
8730.0
5642.0
1981.0
-771.0
-326.0
2421.0
4204.0
4605.0
4066.0
2941.0
2258.0
1904.0
1737.0
2876.0
5138.0
5880.0
4466.0
3800.0
4077.0
3051.0
1732.0
2519.0
5071.0
6156.0
5481.0
6989.0
8786.0
7114.0
5347.0
3876.0
947.0
-277.0
-828.0
-1915.0
103.0
2558.0
2091.0
2165.0
2937.0
1740.0
628.0
2401.0
5114.0
5725.0
5065.0
4173.0
3145.0
3722.0
5462.0
7097.0
8479.0
7194.0
4297.0
3996.0
4794.0
4039.0
2320.0
1397.0
3046.0
4969.0
4328.0
2641.0
1120.0
1059.0
3762.0
6473.0
6731.0
5647.0
5284.0
5902.0
5886.0
5370.0
4426.0
2587.0
2910.0
5241.0
5648.0
5157.0
4514.0
2706.0
2049.0
1739.0
-184.0
588.0
5794.0
9229.0
7342.0
4929.0
5927.0
7566.0
7630.0
6957.0
5906.0
5775.0
7258.0
8171.0
7418.0
6800.0
7899.0
9000.0
8084.0
7015.0
7479.0
8680.0
9430.0
8305.0
6795.0
6926.0
5915.0
3412.0
3284.0
4952.0
5321.0
4469.0
4442.0
6197.0
8682.0
11176.0
13081.0
13103.0
11400.0
8354.0
5119.0
5228.0
8855.0
11803.0
12182.0
11638.0
10698.0
8373.0
8129.0
12885.0
15782.0
12711.0
9461.0
7973.0
5983.0
3669.0
2159.0
3808.0
7596.0
9121.0
8734.0
8064.0
7261.0
7260.0
6807.0
5357.0
3701.0
1357.0
1187.0
4334.0
6299.0
5993.0
4440.0
2399.0
2511.0
2726.0
505.0
481.0
4094.0
6238.0
5430.0
4895.0
5741.0
5948.0
5354.0
4960.0
4458.0
4623.0
3959.0
-142.0
-3004.0
-1301.0
-59.0
-188.0
1888.0
4484.0
4841.0
3841.0
2740.0
2217.0
2221.0
1228.0
-327.0
-180.0
222.0
-831.0
-791.0
1117.0
3285.0
4514.0
1990.0
-3371.0
-5832.0
-4282.0
-1398.0
1269.0
2596.0
2855.0
2249.0
-8.0
-2292.0
-2412.0
-1656.0
-2296.0
-2708.0
-669.0
194.0
-2591.0
-4229.0
-2380.0
217.0
2860.0
5066.0
4440.0
1522.0
218.0
1633.0
2669.0
2044.0
1195.0
82.0
-1156.0
-358.0
2515.0
4021.0
2569.0
76.0
-1935.0
-1900.0
490.0
1581.0
981.0
920.0
-946.0
-3780.0
-4190.0
-4557.0
-4530.0
-1902.0
-696.0
-1911.0
-2488.0
-2864.0
-3047.0
-2259.0
-1722.0
-1583.0
-1016.0
-733.0
-2533.0
-6389.0
-9311.0
-9360.0
-7804.0
-6203.0
-4612.0
-3549.0
-4222.0
-4769.0
-2793.0
4.0
2471.0
5027.0
6220.0
5690.0
5178.0
6931.0
11066.0
12675.0
9390.0
5699.0
4282.0
3381.0
1176.0
-1422.0
-2279.0
-2166.0
-1243.0
1700.0
3351.0
1358.0
-1425.0
-2061.0
1311.0
6416.0
7533.0
4629.0
1939.0
686.0
-269.0
-1127.0
-1145.0
-1283.0
-1567.0
779.0
4154.0
4067.0
2196.0
3127.0
6356.0
7097.0
3987.0
697.0
-1299.0
-2366.0
-1659.0
-498.0
122.0
941.0
891.0
194.0
-263.0
-1789.0
-2809.0
-740.0
2493.0
4575.0
4787.0
2151.0
-1385.0
-1475.0
1142.0
1595.0
-439.0
-1444.0
663.0
6314.0
12370.0
13612.0
10637.0
9054.0
10486.0
11039.0
9531.0
9618.0
12216.0
15667.0
18516.0
17497.0
14030.0
13248.0
13208.0
12147.0
12374.0
11576.0
9370.0
9255.0
9823.0
9223.0
7727.0
5518.0
4747.0
5506.0
6360.0
8485.0
11151.0
12545.0
12075.0
8746.0
4810.0
2895.0
1798.0
1780.0
3319.0
4774.0
6148.0
8099.0
10655.0
12998.0
14155.0
15536.0
16760.0
16365.0
17238.0
19632.0
20707.0
22410.0
25924.0
28768.0
30145.0
30456.0
30759.0
32540.0
35028.0
35513.0
33070.0
30580.0
29361.0
28033.0
28671.0
31692.0
33119.0
33357.0
34396.0
34832.0
33933.0
32013.0
30912.0
32860.0
36177.0
37943.0
36723.0
33370.0
30957.0
29429.0
27261.0
25864.0
25414.0
25326.0
26264.0
26943.0
26321.0
25260.0
23562.0
21110.0
19496.0
19920.0
21344.0
21148.0
17742.0
12992.0
10143.0
8941.0
8053.0
9203.0
12293.0
14395.0
15005.0
15303.0
16270.0
18181.0
20086.0
21000.0
20318.0
20032.0
22393.0
24494.0
25579.0
29035.0
32935.0
35119.0
38544.0
43296.0
46065.0
46924.0
48899.0
50943.0
49694.0
47746.0
47633.0
47383.0
47395.0
47537.0
46021.0
43657.0
40989.0
39191.0
38526.0
36955.0
36651.0
37444.0
35127.0
33546.0
36535.0
39685.0
40360.0
39792.0
39005.0
38379.0
38626.0
40019.0
40282.0
39807.0
41277.0
42585.0
41622.0
38851.0
36029.0
36462.0
37593.0
36500.0
37536.0
40898.0
44491.0
50791.0
59545.0
69013.0
78937.0
90225.0
105016.0
120914.0
134575.0
144590.0
147024.0
142607.0
134378.0
120783.0
105303.0
93202.0
83099.0
72913.0
62247.0
53112.0
47780.0
44961.0
43887.0
42898.0
40164.0
38083.0
37119.0
37294.0
39779.0
40899.0
40240.0
40688.0
39775.0
37897.0
37967.0
38608.0
39564.0
40233.0
38262.0
34683.0
31784.0
30721.0
30064.0
26957.0
24200.0
25731.0
28416.0
28429.0
26419.0
25142.0
27491.0
31558.0
31569.0
28087.0
25964.0
24945.0
23704.0
23274.0
23660.0
25801.0
30878.0
37350.0
43073.0
46891.0
50306.0
54505.0
57316.0
60654.0
69101.0
82611.0
99927.0
117666.0
131699.0
142829.0
150473.0
152021.0
146475.0
132538.0
114039.0
96797.0
82164.0
72800.0
67291.0
59818.0
53026.0
50104.0
47321.0
42545.0
36882.0
33551.0
34036.0
35195.0
35015.0
31865.0
26004.0
23149.0
23587.0
22691.0
21476.0
20797.0
19191.0
18292.0
18888.0
18707.0
16854.0
15560.0
15616.0
14470.0
13624.0
16640.0
19978.0
20144.0
18804.0
16328.0
14952.0
17857.0
21045.0
21699.0
23005.0
24280.0
22814.0
19810.0
17944.0
19007.0
20757.0
20817.0
21336.0
21393.0
20040.0
21339.0
23314.0
21904.0
19452.0
17578.0
18923.0
24165.0
26197.0
25458.0
27432.0
27357.0
23489.0
22034.0
23379.0
24683.0
25708.0
26983.0
28667.0
28617.0
26567.0
27557.0
31920.0
33249.0
31750.0
32770.0
34546.0
33992.0
32873.0
31219.0
29216.0
29130.0
30224.0
31151.0
30975.0
28980.0
27595.0
27818.0
29063.0
32328.0
35270.0
35500.0
35634.0
37570.0
39877.0
40341.0
40137.0
41355.0
40133.0
36374.0
37425.0
43105.0
48514.0
53204.0
56712.0
60166.0
67431.0
79825.0
95440.0
110652.0
124818.0
139253.0
149687.0
152341.0
148651.0
137334.0
117928.0
97486.0
82049.0
70015.0
58835.0
50439.0
44950.0
38333.0
31975.0
31072.0
32991.0
31742.0
28129.0
26007.0
25866.0
25839.0
25178.0
24406.0
23111.0
21620.0
21742.0
22631.0
22990.0
24486.0
26940.0
28745.0
30415.0
31546.0
31667.0
32174.0
33138.0
33138.0
30943.0
28114.0
28658.0
31721.0
33527.0
34471.0
35399.0
36630.0
40301.0
46118.0
50752.0
51362.0
48077.0
44495.0
42839.0
41970.0
41423.0
42352.0
45030.0
48102.0
52350.0
60706.0
71546.0
81605.0
93795.0
111393.0
130158.0
143263.0
149261.0
149560.0
143300.0
131246.0
117024.0
102813.0
89263.0
75834.0
63592.0
56072.0
52177.0
49057.0
47416.0
46211.0
44935.0
45725.0
47420.0
48198.0
48039.0
46821.0
46323.0
48562.0
53916.0
62896.0
75696.0
90871.0
105195.0
117998.0
131530.0
142670.0
146776.0
145279.0
138814.0
126373.0
110617.0
94665.0
80453.0
69043.0
59832.0
52619.0
47144.0
42275.0
37897.0
34094.0
31391.0
31482.0
32987.0
32308.0
30635.0
30545.0
30600.0
31138.0
33324.0
34522.0
34860.0
36317.0
36960.0
35591.0
33315.0
32403.0
33830.0
33656.0
32103.0
33724.0
35409.0
34755.0
35520.0
37083.0
37646.0
38500.0
38728.0
36268.0
32377.0
31368.0
33379.0
33592.0
32703.0
34266.0
36308.0
36183.0
34859.0
35605.0
39245.0
42849.0
47527.0
55600.0
63567.0
69615.0
77562.0
91023.0
107883.0
122475.0
134586.0
144306.0
146178.0
140834.0
132952.0
121719.0
106814.0
89679.0
72937.0
62133.0
57053.0
52401.0
47752.0
44434.0
41210.0
38024.0
36464.0
35797.0
33991.0
32697.0
33633.0
34269.0
33898.0
34674.0
36944.0
40513.0
44143.0
44900.0
42655.0
39574.0
37026.0
36293.0
36591.0
35510.0
35089.0
37773.0
39882.0
39234.0
37707.0
35446.0
34101.0
35404.0
36807.0
38194.0
40242.0
40132.0
39059.0
39331.0
39133.0
39609.0
41723.0
41361.0
37627.0
33076.0
29616.0
30788.0
35551.0
36534.0
33192.0
30963.0
30560.0
31394.0
33539.0
34667.0
34006.0
32677.0
31820.0
32597.0
33568.0
34487.0
37166.0
39697.0
42472.0
48764.0
56144.0
62999.0
71697.0
82051.0
92998.0
103143.0
111441.0
119387.0
126238.0
130106.0
131426.0
130092.0
126063.0
119586.0
111622.0
104917.0
99220.0
93663.0
90467.0
88524.0
84336.0
77726.0
71561.0
69290.0
69735.0
69167.0
67511.0
65851.0
65279.0
65334.0
63755.0
63078.0
64285.0
63195.0
62348.0
64814.0
66970.0
68876.0
71264.0
71969.0
72579.0
73509.0
73416.0
74420.0
76131.0
76757.0
78437.0
81134.0
81910.0
81034.0
80793.0
81712.0
83153.0
86459.0
93543.0
101882.0
108761.0
117403.0
129685.0
142198.0
155134.0
171667.0
190260.0
208082.0
223877.0
235536.0
241315.0
239098.0
228021.0
212834.0
197286.0
180060.0
161626.0
145188.0
132818.0
122861.0
112125.0
103244.0
99427.0
96954.0
94261.0
93506.0
93301.0
91859.0
89113.0
86273.0
85702.0
86660.0
87147.0
86616.0
85320.0
86407.0
89758.0
90164.0
87890.0
85368.0
82097.0
80234.0
81602.0
85245.0
89231.0
90109.0
88879.0
89298.0
90127.0
90387.0
90976.0
91875.0
94357.0
97541.0
99924.0
104200.0
110905.0
117812.0
124965.0
132942.0
142205.0
152439.0
162629.0
173723.0
185499.0
195628.0
203848.0
210351.0
213357.0
210742.0
201623.0
187382.0
171319.0
155796.0
140358.0
125043.0
111944.0
101478.0
93143.0
86800.0
81535.0
78311.0
77041.0
74725.0
72164.0
70811.0
69650.0
69623.0
69800.0
69227.0
70064.0
70256.0
69078.0
69935.0
70324.0
68558.0
67334.0
65244.0
61698.0
58969.0
58323.0
60999.0
64120.0
64353.0
64137.0
64071.0
63233.0
63850.0
66363.0
69566.0
71575.0
70342.0
68441.0
68378.0
68600.0
69128.0
70870.0
73043.0
74355.0
73806.0
73206.0
74166.0
75188.0
78252.0
85975.0
93698.0
98347.0
104011.0
112342.0
122106.0
135337.0
153126.0
172979.0
192659.0
209181.0
218648.0
220503.0
216017.0
204616.0
186672.0
167146.0
151224.0
136939.0
119980.0
103997.0
94536.0
88301.0
80134.0
72593.0
69587.0
68921.0
68018.0
68435.0
70781.0
72977.0
73516.0
73174.0
74574.0
77938.0
79936.0
78545.0
75049.0
72906.0
73005.0
71873.0
69651.0
68344.0
65355.0
61438.0
61133.0
64234.0
66987.0
66189.0
64755.0
67429.0
70135.0
71092.0
74318.0
76049.0
74173.0
73501.0
73738.0
73424.0
73032.0
72783.0
74243.0
75378.0
75377.0
77176.0
77318.0
74652.0
74044.0
74401.0
75049.0
77383.0
79384.0
83466.0
91293.0
98898.0
107331.0
117591.0
124529.0
127079.0
129576.0
132410.0
130895.0
124263.0
115856.0
105155.0
93566.0
85874.0
80197.0
74791.0
72357.0
70183.0
66044.0
63751.0
63398.0
62779.0
63264.0
64108.0
62687.0
61091.0
61441.0
61053.0
58999.0
56851.0
54001.0
51442.0
51712.0
53400.0
53538.0
51613.0
50371.0
52661.0
55942.0
56930.0
57195.0
58173.0
59129.0
58937.0
57879.0
58859.0
60425.0
57911.0
54074.0
53085.0
54570.0
57834.0
58290.0
53795.0
50782.0
49207.0
45367.0
43034.0
42220.0
41097.0
41474.0
40101.0
37908.0
40496.0
43225.0
43416.0
45686.0
48377.0
49186.0
48701.0
46390.0
45560.0
48446.0
51490.0
53362.0
55537.0
56907.0
55341.0
52326.0
50019.0
47669.0
47128.0
49263.0
49355.0
47671.0
47428.0
47265.0
46674.0
45162.0
43159.0
43209.0
43001.0
41950.0
42726.0
42497.0
40927.0
41131.0
42226.0
43454.0
44266.0
45391.0
47680.0
46625.0
43020.0
42082.0
41511.0
41270.0
43719.0
44884.0
42914.0
39431.0
36273.0
35810.0
36815.0
38379.0
41034.0
42204.0
41372.0
40001.0
39127.0
41079.0
44158.0
45320.0
45876.0
45367.0
43561.0
44597.0
49196.0
52895.0
52644.0
49792.0
47769.0
48370.0
51120.0
53891.0
55249.0
56565.0
58224.0
59205.0
60544.0
62215.0
62646.0
62495.0
61731.0
59830.0
59705.0
61037.0
58437.0
52473.0
48586.0
48138.0
49485.0
50439.0
51372.0
53990.0
53276.0
46806.0
43269.0
45479.0
47122.0
47060.0
47096.0
46643.0
45446.0
43806.0
42018.0
40858.0
42369.0
46646.0
49612.0
50330.0
50845.0
49679.0
47794.0
48933.0
50477.0
49308.0
49018.0
50349.0
48545.0
44654.0
43592.0
44642.0
45711.0
46021.0
44056.0
41631.0
41631.0
43772.0
46403.0
46787.0
46022.0
48514.0
52299.0
54103.0
55314.0
55524.0
53453.0
50637.0
48972.0
48283.0
47529.0
48112.0
49793.0
49349.0
47905.0
48049.0
49995.0
52921.0
53263.0
51539.0
52207.0
53337.0
53065.0
52929.0
51933.0
50791.0
50026.0
47564.0
45223.0
45536.0
47340.0
48265.0
47606.0
46979.0
45648.0
43433.0
44144.0
46148.0
44830.0
41928.0
41315.0
43743.0
45297.0
43839.0
43585.0
44448.0
43425.0
41868.0
39896.0
38683.0
38660.0
36288.0
35174.0
38051.0
39101.0
38059.0
36180.0
33605.0
35838.0
40710.0
41762.0
40817.0
38919.0
37414.0
38548.0
38811.0
38885.0
40815.0
41307.0
42790.0
46434.0
47184.0
46190.0
43769.0
38042.0
34847.0
35706.0
35831.0
36328.0
37854.0
37254.0
35064.0
34407.0
36173.0
37310.0
35258.0
32555.0
32302.0
34969.0
38870.0
40750.0
41108.0
43270.0
46210.0
47535.0
48486.0
50253.0
51271.0
51058.0
51530.0
52047.0
50189.0
46853.0
43909.0
41907.0
40699.0
38830.0
36703.0
36687.0
37825.0
37416.0
35609.0
33993.0
32776.0
32217.0
33108.0
32983.0
29725.0
26951.0
26410.0
25592.0
25386.0
27720.0
30289.0
29665.0
26927.0
26489.0
27528.0
26002.0
22642.0
19607.0
18968.0
21665.0
23964.0
25682.0
29795.0
32666.0
31919.0
30422.0
28876.0
28855.0
32025.0
34704.0
34681.0
34622.0
35316.0
35299.0
35034.0
34661.0
32652.0
30167.0
29710.0
31295.0
33692.0
35050.0
36195.0
40250.0
43773.0
42768.0
42091.0
43640.0
43317.0
42701.0
44086.0
44111.0
41824.0
38931.0
35292.0
32497.0
30995.0
27302.0
22899.0
21478.0
20589.0
19865.0
21602.0
23124.0
22991.0
22408.0
21145.0
20250.0
19113.0
16604.0
16051.0
17097.0
15775.0
13945.0
14119.0
15080.0
16873.0
19170.0
18570.0
14115.0
10321.0
10326.0
12072.0
14223.0
17011.0
18765.0
18686.0
17091.0
13624.0
10432.0
10149.0
11659.0
14067.0
17279.0
18396.0
16850.0
16134.0
16391.0
16095.0
16098.0
15353.0
13134.0
12516.0
13736.0
13283.0
10822.0
9366.0
10440.0
12693.0
14382.0
15141.0
15560.0
15696.0
13555.0
8966.0
6869.0
9457.0
11557.0
9275.0
5555.0
4072.0
3753.0
3351.0
4804.0
7722.0
8699.0
6713.0
4165.0
3864.0
5142.0
6081.0
7371.0
8158.0
7194.0
6490.0
5968.0
5227.0
6135.0
6862.0
5850.0
4712.0
2605.0
-248.0
-1476.0
-1106.0
399.0
1454.0
285.0
-682.0
740.0
3736.0
6515.0
7380.0
8292.0
10377.0
9709.0
7207.0
6724.0
5898.0
4435.0
5239.0
5791.0
4510.0
3923.0
3372.0
2250.0
3257.0
4823.0
2649.0
-496.0
-221.0
584.0
-260.0
-968.0
-2320.0
-3007.0
-61.0
2702.0
2337.0
1608.0
1269.0
1423.0
2692.0
3646.0
4614.0
5830.0
4462.0
550.0
-2550.0
-3606.0
-3911.0
-4359.0
-3632.0
-1023.0
745.0
362.0
972.0
3288.0
4144.0
4493.0
6179.0
5826.0
3791.0
4083.0
4416.0
2756.0
1653.0
1537.0
2352.0
3753.0
3329.0
2327.0
3316.0
3641.0
481.0
-3073.0
-1775.0
3935.0
8375.0
8995.0
7635.0
5900.0
4691.0
4369.0
4638.0
6142.0
8366.0
7989.0
4900.0
3044.0
3346.0
5328.0
8799.0
9665.0
6743.0
5055.0
4950.0
2663.0
-701.0
-1405.0
552.0
2497.0
4128.0
5625.0
5948.0
6641.0
7676.0
7053.0
7459.0
10014.0
11241.0
9307.0
5114.0
3202.0
4628.0
4258.0
3987.0
6756.0
7502.0
5336.0
3094.0
1464.0
1267.0
1129.0
1693.0
4684.0
5672.0
3532.0
2896.0
4365.0
4865.0
2206.0
322.0
3607.0
6356.0
4989.0
4626.0
5839.0
5864.0
5110.0
3765.0
1846.0
1554.0
4546.0
7436.0
6679.0
5333.0
5670.0
5519.0
5326.0
6602.0
7515.0
6643.0
6610.0
8706.0
9535.0
9314.0
9341.0
5668.0
1046.0
1611.0
3478.0
3678.0
4186.0
3935.0
1989.0
-1884.0
-5547.0
-3933.0
371.0
962.0
-710.0
-197.0
3119.0
6339.0
7604.0
8259.0
7257.0
2974.0
-1120.0
-2046.0
-659.0
1926.0
4383.0
5101.0
4354.0
3593.0
2991.0
2491.0
3060.0
4023.0
4179.0
5248.0
7697.0
8474.0
7721.0
8369.0
8308.0
4587.0
216.0
-2261.0
-3459.0
-3806.0
-4969.0
-5939.0
-3564.0
-908.0
-235.0
1043.0
1429.0
-119.0
-1229.0
-3133.0
-6078.0
-6367.0
-2853.0
1083.0
674.0
-3134.0
-4173.0
-1890.0
-249.0
483.0
1349.0
839.0
-2088.0
-4456.0
-3463.0
-1716.0
-1718.0
-1559.0
57.0
1348.0
35.0
-2356.0
-1400.0
2149.0
4322.0
5647.0
6887.0
6881.0
6465.0
5771.0
4399.0
3495.0
2480.0
1560.0
2678.0
4054.0
3811.0
3377.0
3447.0
4507.0
6352.0
6786.0
5276.0
2470.0
-123.0
291.0
2360.0
3336.0
4868.0
6964.0
7081.0
5871.0
4101.0
332.0
-4623.0
-7017.0
-4562.0
86.0
1533.0
-1357.0
-3917.0
-2986.0
-653.0
422.0
804.0
1933.0
2183.0
611.0
906.0
2845.0
1663.0
-1236.0
-2895.0
-4009.0
-3757.0
-2340.0
-1021.0
385.0
792.0
817.0
304.0
-2823.0
-3215.0
2391.0
6232.0
4922.0
2540.0
650.0
-1848.0
-4233.0
-2870.0
1350.0
2637.0
408.0
-2287.0
-3147.0
-1695.0
-1328.0
-2963.0
-4183.0
-4805.0
-5063.0
-4919.0
-2377.0
3035.0
5075.0
3172.0
2748.0
3893.0
6701.0
8431.0
4265.0
-273.0
-1081.0
-1100.0
361.0
2878.0
5220.0
7716.0
8011.0
6918.0
6068.0
4559.0
4987.0
6593.0
5292.0
2761.0
724.0
-636.0
-393.0
-356.0
-924.0
-94.0
1419.0
2713.0
4604.0
6525.0
7017.0
6439.0
5197.0
2416.0
-907.0
-2732.0
-2694.0
-2356.0
-4498.0
-8239.0
-10064.0
-9797.0
-7620.0
-3785.0
-669.0
529.0
-518.0
-1688.0
-806.0
-1763.0
-5352.0
-6758.0
-5296.0
-2870.0
-1247.0
-102.0
2395.0
3697.0
3732.0
5377.0
5668.0
3672.0
1977.0
430.0
-1193.0
-3168.0
-3263.0
-1220.0
-2855.0
-4533.0
-355.0
3116.0
2917.0
764.0
-3067.0
-3837.0
-2578.0
-3386.0
-2484.0
-26.0
742.0
937.0
414.0
-411.0
-294.0
44.0
192.0
-532.0
-1394.0
-1316.0
-932.0
1382.0
4956.0
5836.0
4832.0
4258.0
4441.0
5409.0
5591.0
4154.0
2480.0
1806.0
1181.0
-1396.0
-3983.0
-4374.0
-4542.0
-4899.0
-5342.0
-6276.0
-5200.0
-2627.0
-1129.0
297.0
1131.0
111.0
-1223.0
-2809.0
-5293.0
-6881.0
-6292.0
-5152.0
-5108.0
-5218.0
-3228.0
1669.0
4879.0
1805.0
-1645.0
-231.0
1320.0
1593.0
1803.0
228.0
-689.0
-20.0
-337.0
-70.0
649.0
515.0
1367.0
1865.0
1285.0
1319.0
-185.0
-2718.0
-2685.0
-1678.0
-2262.0
-4854.0
-8273.0
-8228.0
-4563.0
-2648.0
-3214.0
-3876.0
-4777.0
-4504.0
-957.0
3525.0
5160.0
3829.0
2441.0
2233.0
1852.0
1176.0
888.0
756.0
898.0
1523.0
3074.0
4677.0
3077.0
-473.0
-861.0
1071.0
680.0
-2712.0
-5294.0
-4278.0
-2835.0
-3662.0
-4600.0
-4905.0
-3959.0
-1177.0
-1010.0
-4508.0
-6013.0
-4545.0
-3749.0
-3619.0
-2159.0
-714.0
-1645.0
-3677.0
-4992.0
-5825.0
-5507.0
-3298.0
-210.0
2351.0
3443.0
2823.0
1140.0
756.0
2332.0
1760.0
-1632.0
-3626.0
-3539.0
-1773.0
293.0
-1838.0
-5924.0
-6219.0
-4760.0
-4745.0
-5378.0
-4694.0
-1439.0
1041.0
54.0
-1075.0
-1662.0
-3719.0
-5367.0
-5760.0
-5885.0
-4604.0
-2175.0
-146.0
1110.0
534.0
-489.0
1543.0
3733.0
975.0
-4055.0
-6221.0
-4551.0
-768.0
1778.0
1628.0
1340.0
2409.0
3177.0
2283.0
1488.0
3372.0
5146.0
2896.0
-147.0
-1430.0
-2906.0
-2314.0
819.0
373.0
-3417.0
-5113.0
-4245.0
-1546.0
1604.0
2321.0
2013.0
1862.0
-514.0
-3273.0
-2782.0
-809.0
-259.0
-237.0
690.0
959.0
371.0
1809.0
4080.0
4086.0
3766.0
4244.0
3039.0
151.0
-2130.0
-2446.0
-1725.0
-2370.0
-3839.0
-3336.0
-1441.0
-583.0
-73.0
1220.0
1536.0
748.0
869.0
972.0
230.0
-236.0
-1740.0
-4219.0
-4376.0
-2531.0
-1003.0
265.0
928.0
374.0
-294.0
-325.0
-329.0
-505.0
-40.0
958.0
1161.0
555.0
176.0
191.0
260.0
-428.0
-2598.0
-4923.0
-5606.0
-4857.0
-3266.0
-956.0
942.0
1210.0
-493.0
-3444.0
-5222.0
-4851.0
-3739.0
-1666.0
54.0
-2454.0
-6591.0
-6748.0
-4309.0
-1973.0
396.0
1637.0
1512.0
1825.0
3192.0
4538.0
4114.0
2562.0
1701.0
82.0
-2541.0
-3707.0
-3460.0
-2256.0
-819.0
-1434.0
-2727.0
-2802.0
-3260.0
-3969.0
-3577.0
-1672.0
925.0
865.0
-1376.0
-1647.0
-907.0
-603.0
888.0
2129.0
1302.0
-336.0
-2267.0
-5076.0
-7299.0
-6187.0
-2873.0
-1121.0
-875.0
43.0
2033.0
3482.0
2950.0
3058.0
5051.0
5039.0
2957.0
1371.0
-228.0
-1247.0
-2055.0
-4058.0
-3764.0
351.0
2556.0
-718.0
-4746.0
-4361.0
-2921.0
-4649.0
-5796.0
-3790.0
-2142.0
-2560.0
-3579.0
-4257.0
-4409.0
-4039.0
-3590.0
-2862.0
-889.0
861.0
942.0
1233.0
1043.0
-1423.0
-3324.0
-3062.0
-1840.0
-89.0
1109.0
1439.0
706.0
-1997.0
-3977.0
-2813.0
-403.0
1700.0
2197.0
-515.0
-4131.0
-3952.0
-167.0
1590.0
-141.0
-1220.0
-1297.0
-3051.0
-6660.0
-10382.0
-11454.0
-9528.0
-7061.0
-4458.0
-2308.0
-2887.0
-5612.0
-7224.0
-5769.0
-3942.0
-5375.0
-7169.0
-5698.0
-3288.0
-1294.0
852.0
1231.0
584.0
2085.0
3919.0
3538.0
2579.0
1288.0
-980.0
-2358.0
-2734.0
-2851.0
-2076.0
-2380.0
-4029.0
-2580.0
1559.0
3250.0
2416.0
2247.0
2652.0
2033.0
1037.0
1436.0
3027.0
2835.0
-525.0
-2772.0
-1041.0
634.0
412.0
159.0
-1305.0
-3016.0
-2081.0
-1141.0
-950.0
1844.0
4081.0
1483.0
-1593.0
-972.0
557.0
508.0
-45.0
-1059.0
-3087.0
-4257.0
-4355.0
-6269.0
-8783.0
-7613.0
-3713.0
-477.0
1379.0
1467.0
553.0
757.0
1546.0
1684.0
1529.0
848.0
-640.0
-1955.0
-1854.0
-1033.0
-1818.0
-3452.0
-3293.0
-2051.0
-1251.0
-985.0
-1578.0
-2743.0
-3350.0
-2493.0
-1230.0
-2088.0
-4277.0
-5025.0
-4379.0
-4024.0
-5127.0
-6022.0
-3990.0
-1221.0
36.0
2289.0
5020.0
4133.0
219.0
-2585.0
-3789.0
-5059.0
-4870.0
-3225.0
-3728.0
-5726.0
-6614.0
-7141.0
-6945.0
-4634.0
-1243.0
492.0
-483.0
-1084.0
-683.0
-2070.0
-2798.0
-1044.0
100.0
790.0
1315.0
24.0
-1355.0
-1460.0
-1032.0
-284.0
1408.0
4962.0
7181.0
5216.0
2793.0
672.0
-2518.0
-2911.0
-729.0
322.0
1318.0
2470.0
1917.0
-336.0
-2595.0
-2773.0
-2985.0
-5633.0
-7343.0
-6220.0
-3052.0
1505.0
4108.0
4215.0
3848.0
1760.0
-487.0
-450.0
-239.0
-291.0
-433.0
-1132.0
-228.0
1376.0
1166.0
442.0
-166.0
-728.0
-864.0
-1286.0
-1130.0
323.0
2329.0
5009.0
6775.0
5607.0
2969.0
1754.0
2887.0
3554.0
2275.0
1696.0
1180.0
-807.0
-1932.0
-2682.0
-4883.0
-7993.0
-11805.0
-13215.0
-9921.0
-6539.0
-5246.0
-3710.0
-3059.0
-3771.0
-3185.0
-1981.0
-2474.0
-4079.0
-5512.0
-5523.0
-3751.0
-2808.0
-3051.0
-1388.0
1040.0
1566.0
1997.0
2743.0
1294.0
-962.0
-824.0
94.0
-749.0
-1764.0
-2217.0
-2980.0
-2941.0
-3183.0
-5171.0
-5638.0
-2856.0
285.0
320.0
-3061.0
-6050.0
-7120.0
-6602.0
-2874.0
850.0
1202.0
1109.0
750.0
-758.0
-2333.0
-4602.0
-4687.0
-1899.0
-1815.0
-3076.0
-1884.0
-882.0
-1262.0
-2160.0
-3364.0
-4475.0
-5985.0
-6748.0
-5599.0
-4583.0
-5263.0
-6377.0
-5066.0
-2018.0
-1405.0
-2766.0
-3775.0
-3987.0
-1870.0
475.0
379.0
869.0
2078.0
1701.0
1466.0
1340.0
270.0
33.0
-861.0
-5227.0
-9067.0
-8544.0
-7652.0
-8493.0
-8609.0
-10049.0
-13972.0
-16006.0
-14862.0
-12849.0
-12095.0
-12735.0
-11735.0
-9019.0
-7365.0
-6858.0
-7210.0
-7344.0
-6251.0
-6066.0
-7018.0
-7949.0
-8422.0
-6185.0
-2892.0
-2932.0
-4969.0
-6313.0
-7191.0
-8213.0
-8345.0
-5958.0
-3905.0
-4673.0
-4853.0
-3814.0
-3485.0
-3693.0
-5923.0
-8245.0
-6392.0
-3056.0
-793.0
584.0
-1061.0
-4074.0
-5712.0
-7951.0
-9936.0
-9254.0
-7604.0
-6055.0
-4303.0
-3258.0
-3942.0
-5956.0
-6205.0
-3760.0
-2461.0
-2864.0
-2664.0
-2874.0
-3961.0
-4937.0
-5469.0
-4076.0
-2182.0
-3252.0
-5218.0
-5766.0
-6445.0
-6604.0
-5773.0
-5598.0
-4645.0
-2009.0
-27.0
998.0
976.0
-1171.0
-2882.0
-2541.0
-2538.0
-2596.0
-1730.0
-2079.0
-3659.0
-5384.0
-7984.0
-10330.0
-11134.0
-10912.0
-8930.0
-5043.0
-1197.0
1197.0
1828.0
1792.0
2181.0
1433.0
-1318.0
-3280.0
-2149.0
963.0
3391.0
3021.0
338.0
-1630.0
-1541.0
-403.0
908.0
815.0
-1105.0
-2705.0
-3707.0
-4763.0
-4611.0
-2732.0
316.0
2479.0
1325.0
-1364.0
-2981.0
-2762.0
-184.0
1444.0
-221.0
-1217.0
-793.0
-2091.0
-4339.0
-5773.0
-5392.0
-2217.0
1848.0
3938.0
3584.0
2585.0
2616.0
2220.0
172.0
-1318.0
-1748.0
-2555.0
-2982.0
-3580.0
-5523.0
-6114.0
-5516.0
-7062.0
-7832.0
-5388.0
-3843.0
-4157.0
-4245.0
-3834.0
-2604.0
-2416.0
-4576.0
-6285.0
-6443.0
-5526.0
-4448.0
-5600.0
-6974.0
-5984.0
-5743.0
-6931.0
-7166.0
-7332.0
-8500.0
-9778.0
-9871.0
-8375.0
-6749.0
-5903.0
-5291.0
-4581.0
-3618.0
-2609.0
-2334.0
-3303.0
-4198.0
-3195.0
-2086.0
-2517.0
-1879.0
472.0
2221.0
2233.0
-246.0
-3772.0
-5035.0
-3810.0
-2087.0
-1888.0
-3251.0
-2884.0
-548.0
-166.0
-1851.0
-2929.0
-3761.0
-5516.0
-6285.0
-4194.0
-1820.0
-1447.0
-846.0
307.0
-107.0
-746.0
-495.0
-658.0
-599.0
362.0
1088.0
1301.0
1420.0
1376.0
714.0
-428.0
-1301.0
-2509.0
-3971.0
-4467.0
-6113.0
-10076.0
-12527.0
-12057.0
-11158.0
-10593.0
-9038.0
-6489.0
-6249.0
-9205.0
-9886.0
-6134.0
-2936.0
-3000.0
-3986.0
-3733.0
-2643.0
-2064.0
-2619.0
-3332.0
-2449.0
-1962.0
-4740.0
-6777.0
-4757.0
-2109.0
-275.0
1308.0
1019.0
-1890.0
-6490.0
-9150.0
-7386.0
-5566.0
-5808.0
-4198.0
-1077.0
112.0
1.0
216.0
-636.0
-3885.0
-7400.0
-9044.0
-9271.0
-7909.0
-4641.0
-2479.0
-4919.0
-9278.0
-9802.0
-7641.0
-7011.0
-7342.0
-7434.0
-6634.0
-4905.0
-4801.0
-5124.0
-3441.0
-3035.0
-4681.0
-5056.0
-4307.0
-4548.0
-6501.0
-8203.0
-7696.0
-6833.0
-6325.0
-4388.0
-1648.0
-233.0
-1538.0
-4097.0
-4330.0
-3082.0
-3902.0
-5092.0
-3041.0
-1394.0
-5299.0
-9966.0
-10501.0
-10756.0
-11907.0
-12128.0
-12216.0
-11024.0
-8973.0
-8306.0
-7883.0
-7727.0
-7472.0
-5889.0
-6041.0
-8281.0
-9410.0
-8826.0
-6800.0
-5891.0
-7318.0
-7996.0
-9004.0
-11725.0
-13740.0
-15230.0
-14686.0
-10436.0
-7223.0
-7138.0
-6995.0
-6181.0
-6537.0
-8232.0
-9662.0
-10982.0
-11772.0
-10079.0
-9121.0
-9968.0
-7314.0
-3162.0
-2172.0
-2196.0
-2367.0
-3286.0
-4527.0
-5808.0
-5127.0
-3948.0
-4820.0
-3948.0
117.0
3468.0
4336.0
3709.0
2809.0
440.0
-3476.0
-5772.0
-6545.0
-5781.0
-3163.0
-3790.0
-6613.0
-5888.0
-5365.0
-7766.0
-8977.0
-8026.0
-6584.0
-6388.0
-7292.0
-7015.0
-5971.0
-4771.0
-3170.0
-2186.0
-1447.0
-2365.0
-6427.0
-9375.0
-9563.0
-10198.0
-11299.0
-11075.0
-9516.0
-7649.0
-5586.0
-3873.0
-4822.0
-6620.0
-6927.0
-8956.0
-10852.0
-8040.0
-5040.0
-5769.0
-7385.0
-7740.0
-7181.0
-7025.0
-7072.0
-6589.0
-7262.0
-9379.0
-11010.0
-11429.0
-11335.0
-11260.0
-10437.0
-10455.0
-12572.0
-12326.0
-10180.0
-10588.0
-10094.0
-7851.0
-7840.0
-7896.0
-6603.0
-5832.0
-6117.0
-8034.0
-9020.0
-7455.0
-6500.0
-5880.0
-4574.0
-4636.0
-5519.0
-5766.0
-5315.0
-5046.0
-6127.0
-6230.0
-3694.0
-1779.0
-2249.0
-3510.0
-3780.0
-2244.0
-143.0
1050.0
1738.0
2032.0
-120.0
-4810.0
-7905.0
-8465.0
-8485.0
-6425.0
-3637.0
-3930.0
-4880.0
-4770.0
-5131.0
-4384.0
-2710.0
-2494.0
-3044.0
-3680.0
-4214.0
-3694.0
-2661.0
-1187.0
1039.0
1521.0
-881.0
-3335.0
-4110.0
-3261.0
-1660.0
-2873.0
-6954.0
-8684.0
-8850.0
-11344.0
-13224.0
-12343.0
-11316.0
-10766.0
-10060.0
-9934.0
-11325.0
-13055.0
-11887.0
-8522.0
-6292.0
-4181.0
-753.0
2312.0
3487.0
2168.0
107.0
-99.0
79.0
-1076.0
-2072.0
-3081.0
-5108.0
-5749.0
-3768.0
-2241.0
-2774.0
-3783.0
-4377.0
-4248.0
-3545.0
-3863.0
-5153.0
-5410.0
-4334.0
-2648.0
-668.0
633.0
905.0
1348.0
2847.0
4754.0
5001.0
2938.0
1579.0
2765.0
3855.0
2233.0
-2062.0
-7040.0
-10365.0
-11502.0
-10384.0
-7809.0
-6047.0
-4901.0
-4467.0
-6615.0
-8936.0
-9964.0
-12088.0
-13705.0
-13447.0
-12972.0
-11713.0
-10406.0
-10162.0
-9562.0
-8913.0
-8065.0
-7004.0
-7849.0
-8752.0
-8226.0
-8120.0
-6526.0
-3859.0
-4991.0
-9007.0
-11498.0
-10331.0
-6251.0
-3284.0
-2552.0
-1552.0
-1347.0
-3357.0
-5089.0
-5032.0
-4292.0
-3615.0
-3193.0
-2950.0
-1862.0
-220.0
-698.0
-3812.0
-6424.0
-6516.0
-5938.0
-7128.0
-8359.0
-6973.0
-4595.0
-2976.0
-2777.0
-5622.0
-9048.0
-9140.0
-6515.0
-1959.0
2725.0
4010.0
3255.0
2503.0
1064.0
-581.0
-3829.0
-8541.0
-10028.0
-9068.0
-8531.0
-6991.0
-6283.0
-6814.0
-4507.0
-2097.0
-3451.0
-5564.0
-6764.0
-7137.0
-5580.0
-2913.0
-4.0
2603.0
2788.0
384.0
-1496.0
-868.0
257.0
-472.0
-2532.0
-4758.0
-5752.0
-5598.0
-7038.0
-8888.0
-8629.0
-8711.0
-9076.0
-7830.0
-7570.0
-9190.0
-11280.0
-12310.0
-9556.0
-6075.0
-6629.0
-7895.0
-7268.0
-6398.0
-5127.0
-4271.0
-4351.0
-4246.0
-5570.0
-7802.0
-8002.0
-8249.0
-9775.0
-9914.0
-9713.0
-9931.0
-7618.0
-4510.0
-4631.0
-5951.0
-5366.0
-3690.0
-1484.0
1672.0
4025.0
3819.0
2619.0
2273.0
1535.0
-1686.0
-6275.0
-7596.0
-4408.0
-1684.0
-1186.0
-534.0
-949.0
-2989.0
-4322.0
-4859.0
-4217.0
-2140.0
-640.0
451.0
1481.0
867.0
-1318.0
-4472.0
-7269.0
-7742.0
-6432.0
-3715.0
-721.0
-1709.0
-6162.0
-8133.0
-5981.0
-3268.0
-2192.0
-1635.0
-842.0
-654.0
-1160.0
-1967.0
-2763.0
-3403.0
-4465.0
-5183.0
-4091.0
-2248.0
-2002.0
-3580.0
-4553.0
-4399.0
-5237.0
-6288.0
-6561.0
-7251.0
-6867.0
-4646.0
-2481.0
-437.0
933.0
431.0
-1870.0
-5210.0
-6640.0
-6241.0
-8225.0
-11827.0
-13663.0
-13042.0
-10874.0
-9705.0
-9598.0
-9779.0
-11990.0
-13515.0
-11968.0
-10630.0
-9242.0
-6888.0
-5924.0
-5261.0
-2874.0
641.0
2461.0
221.0
-2672.0
-4164.0
-5624.0
-4234.0
-1612.0
-2525.0
-3243.0
-2403.0
-2949.0
-2841.0
-2365.0
-2713.0
-1493.0
-253.0
78.0
1419.0
1410.0
-272.0
-697.0
-1081.0
-2113.0
-2613.0
-3878.0
-5303.0
-4488.0
-3059.0
-2802.0
-1698.0
-528.0
-2885.0
-5663.0
-4093.0
-1465.0
-560.0
592.0
1131.0
-117.0
-2620.0
-6645.0
-9004.0
-6777.0
-3551.0
-2203.0
-1685.0
-1030.0
-80.0
-108.0
-1486.0
-2523.0
-3231.0
-3768.0
-3179.0
-2396.0
-2674.0
-3489.0
-3643.0
-3449.0
-4540.0
-5923.0
-6013.0
-5495.0
-4047.0
-2609.0
-3150.0
-4363.0
-6253.0
-8963.0
-9766.0
-9474.0
-9050.0
-6595.0
-3650.0
-2202.0
-3056.0
-6076.0
-6300.0
-2773.0
-1186.0
-1724.0
-1567.0
-1881.0
-4151.0
-7736.0
-9936.0
-8953.0
-6981.0
-7194.0
-8622.0
-6590.0
-2493.0
-2672.0
-4577.0
-3758.0
-3031.0
-2179.0
-222.0
-186.0
-950.0
-1265.0
-2997.0
-4559.0
