# Supplementary material for: The effect of hepatopancreas homogenate of the Red king crab on HA-based filler
Source: PeerJ. 2020 Feb 12;8:e8579. doi: 10.7717/peerj.8579 (PMC7023832; doi:10.7717/peerj.8579)
Supplement: Supplemental Information 4 — Raw data from NMR spectra of native HA experiment. To plot the spectra use the multiplicator from Table S2. Spectral Region: LEFT = 2.1000129488236787 ppm. RIGHT = 2.0000032089015947 ppm. [file peerj-08-8579-s004.zip]

Archive with 8 entries (8 files):
- mm191003_108x1.txt
- mm191003_90x1.txt
- mm191003_82x4.txt
- mm191003_86x2.txt
- mm191003_65x8.txt
- mm191003_78x8.txt
- mm191003_74x16.txt
- mm191003_66x32.txt
