# Supplementary material for: The effect of hepatopancreas homogenate of the Red king crab on HA-based filler
Source: PeerJ. 2020 Feb 12;8:e8579. doi: 10.7717/peerj.8579 (PMC7023832; doi:10.7717/peerj.8579)
Supplement: Supplemental Information 4 — Raw data from NMR spectra of native HA experiment. To plot the spectra use the multiplicator from Table S2. Spectral Region: LEFT = 2.1000129488236787 ppm. RIGHT = 2.0000032089015947 ppm. [file peerj-08-8579-s004.zip › mm191003_108x1.txt]

# File created = Thursday, November 7, 2019 6:03:14 PM GMT+03:00
# Data set = mm191003  108  2  D:\Bruker\TOPSPIN  Admin
# Spectral Region:
# LEFT = 2.1000129488236787 ppm. RIGHT = 2.0000032089015947 ppm.
#
# SIZE = 547 ( = number of points)
#
# In the following ordering is from the 'left' to the 'right' limits!
# Lines beginning with '#' must be considered as comment lines.
#
1038744.0
1027592.0
995752.0
950832.0
897152.0
837188.0
775980.0
717560.0
662608.0
611480.0
564736.0
521892.0
484648.0
455772.0
432724.0
410864.0
389720.0
372552.0
361908.0
354040.0
344500.0
336216.0
331176.0
326480.0
322456.0
321352.0
321592.0
320616.0
320952.0
324268.0
324112.0
318904.0
314900.0
312384.0
312108.0
316672.0
320648.0
321952.0
324548.0
328080.0
331788.0
335596.0
339708.0
345728.0
352352.0
359592.0
368824.0
377516.0
384640.0
391640.0
400340.0
410828.0
420876.0
433264.0
446968.0
455560.0
466260.0
484420.0
501532.0
516756.0
532072.0
547560.0
567952.0
589612.0
610096.0
636272.0
665800.0
695316.0
727224.0
759612.0
793344.0
830504.0
870096.0
912228.0
952836.0
989984.0
1027572.0
1065744.0
1107180.0
1154412.0
1202384.0
1252172.0
1309100.0
1372576.0
1442240.0
1518400.0
1600880.0
1691600.0
1791480.0
1899648.0
2013492.0
2129192.0
2244724.0
2359560.0
2475384.0
2596212.0
2726456.0
2870268.0
3028688.0
3200616.0
3387036.0
3590108.0
3810740.0
4046332.0
4296952.0
4573536.0
4886744.0
5241576.0
5650036.0
6128736.0
6688620.0
7338580.0
8093228.0
8974900.0
1.0008124E7
1.121424E7
1.2606044E7
1.417646E7
1.589144E7
1.7680028E7
1.9424964E7
2.0992948E7
2.2298144E7
2.3359808E7
2.4322648E7
2.5412448E7
2.686186E7
2.8866568E7
3.1566596E7
3.5034744E7
3.9272752E7
4.4200548E7
4.9628408E7
5.5227312E7
6.0528788E7
6.4975488E7
6.8027172E7
6.9307148E7
6.8713024E7
6.6412264E7
6.27421E7
5.8096844E7
5.2862604E7
4.7396924E7
4.2007404E7
3.6921956E7
3.2280544E7
2.8148632E7
2.4533628E7
2.140236E7
1.87062E7
1.6398328E7
1.4429968E7
1.2752592E7
1.1328148E7
1.012098E7
9095200.0
8223480.0
7479684.0
6838424.0
6286132.0
5813528.0
5407388.0
5055724.0
4749872.0
4481800.0
4241588.0
4022308.0
3823492.0
3642580.0
3474536.0
3317052.0
3168332.0
3029256.0
2899184.0
2771536.0
2647456.0
2533308.0
2426252.0
2323400.0
2226608.0
2134888.0
2047428.0
1965964.0
1893660.0
1831664.0
1774660.0
1719780.0
1670512.0
1626308.0
1585600.0
1550948.0
1521976.0
1497232.0
1478784.0
1465332.0
1452772.0
1442720.0
1437652.0
1434500.0
1431556.0
1428988.0
1423660.0
1416340.0
1413272.0
1416324.0
1424172.0
1435936.0
1449444.0
1465120.0
1483884.0
1500248.0
1510600.0
1516664.0
1514408.0
1498876.0
1472188.0
1433648.0
1382512.0
1325796.0
1268284.0
1212952.0
1162976.0
1112508.0
1059168.0
1011860.0
973516.0
941464.0
914376.0
889052.0
865660.0
845868.0
828164.0
812968.0
799476.0
785664.0
773660.0
763836.0
754676.0
746604.0
739312.0
733140.0
728772.0
726768.0
728152.0
728936.0
725724.0
722180.0
719992.0
719560.0
722632.0
724920.0
724940.0
729440.0
736796.0
739680.0
741492.0
747428.0
753444.0
755796.0
756132.0
758216.0
766240.0
778196.0
787252.0
794548.0
805036.0
815532.0
822920.0
833476.0
851276.0
869404.0
883232.0
897924.0
915104.0
930320.0
943676.0
958284.0
973984.0
988232.0
1001008.0
1016584.0
1037404.0
1062036.0
1088488.0
1113716.0
1137956.0
1165332.0
1196320.0
1230428.0
1268448.0
1308452.0
1349796.0
1393596.0
1439344.0
1487992.0
1540320.0
1595680.0
1656728.0
1724248.0
1791512.0
1855276.0
1922468.0
1997620.0
2077760.0
2162648.0
2255016.0
2354856.0
2460540.0
2569244.0
2680972.0
2800560.0
2927924.0
3058916.0
3195216.0
3342176.0
3503476.0
3678500.0
3864276.0
4064032.0
4283720.0
4523144.0
4782372.0
5065996.0
5376992.0
5716088.0
6084816.0
6487496.0
6933000.0
7431868.0
7993440.0
8626716.0
9341112.0
1.0150772E7
1.107744E7
1.2144784E7
1.3376996E7
1.4803968E7
1.6461468E7
1.838868E7
2.0624956E7
2.320916E7
2.618056E7
2.9563204E7
3.3341768E7
3.7443312E7
4.1709804E7
4.5885388E7
4.9674016E7
5.2866088E7
5.5458892E7
5.7665348E7
5.9790748E7
6.2081488E7
6.4649588E7
6.7502168E7
7.0626448E7
7.4024496E7
7.7644744E7
8.12754E7
8.4518944E7
8.690308E7
8.8071572E7
8.7934796E7
8.6671232E7
8.459772E7
8.203696E7
7.9245148E7
7.641398E7
7.3735168E7
7.1409352E7
6.9557132E7
6.812986E7
6.6865708E7
6.5333568E7
6.3100676E7
5.9921388E7
5.5824304E7
5.10633E7
4.5983976E7
4.0911488E7
3.6094496E7
3.1686344E7
2.7760432E7
2.4333888E7
2.1389156E7
1.8892328E7
1.6792416E7
1.5028148E7
1.3545868E7
1.2296672E7
1.123444E7
1.0325308E7
9544160.0
8865184.0
8265324.0
7732656.0
7257808.0
6826488.0
6433548.0
6080332.0
5759924.0
5466380.0
5198328.0
4951844.0
4724400.0
4512376.0
4310540.0
4119084.0
3938596.0
3768356.0
3609476.0
3459396.0
3315932.0
3181888.0
3055672.0
2933764.0
2819912.0
2715396.0
2615220.0
2520376.0
2433796.0
2351628.0
2271760.0
2195436.0
2122528.0
2055260.0
1994424.0
1936100.0
1878760.0
1824256.0
1773888.0
1727220.0
1682752.0
1639048.0
1595172.0
1554004.0
1518580.0
1485036.0
1449956.0
1414052.0
1379088.0
1349112.0
1323044.0
1295404.0
1267180.0
1239268.0
1210516.0
1183776.0
1159676.0
1136784.0
1114092.0
1090136.0
1067656.0
1047764.0
1027004.0
1005828.0
986032.0
968932.0
955444.0
941044.0
922128.0
901784.0
884948.0
872364.0
859292.0
845140.0
833256.0
821860.0
810236.0
798892.0
786984.0
778112.0
770136.0
756460.0
742156.0
732032.0
722044.0
710100.0
697100.0
685540.0
676596.0
667320.0
657364.0
648320.0
639728.0
630352.0
619416.0
610476.0
605716.0
600200.0
592876.0
586544.0
580852.0
576116.0
571148.0
564032.0
557072.0
549548.0
539140.0
530296.0
525948.0
522324.0
518704.0
517616.0
516184.0
510600.0
503556.0
497652.0
492096.0
488160.0
486108.0
481880.0
473788.0
465668.0
461508.0
460516.0
457832.0
450920.0
444844.0
443628.0
441504.0
435204.0
429640.0
425856.0
423160.0
422348.0
420232.0
416576.0
413788.0
409440.0
403612.0
399908.0
398080.0
394180.0
385664.0
378328.0
377164.0
375352.0
369932.0
367044.0
366128.0
361620.0
353572.0
347964.0
347996.0
349152.0
