# Supplementary material for: The effect of hepatopancreas homogenate of the Red king crab on HA-based filler
Source: PeerJ. 2020 Feb 12;8:e8579. doi: 10.7717/peerj.8579 (PMC7023832; doi:10.7717/peerj.8579)
Supplement: Supplemental Information 4 — Raw data from NMR spectra of native HA experiment. To plot the spectra use the multiplicator from Table S2. Spectral Region: LEFT = 2.1000129488236787 ppm. RIGHT = 2.0000032089015947 ppm. [file peerj-08-8579-s004.zip › mm191003_90x1.txt]

# File created = Thursday, November 7, 2019 6:02:56 PM GMT+03:00
# Data set = mm191003  90  2  D:\Bruker\TOPSPIN  Admin
# Spectral Region:
# LEFT = 2.1000129488236787 ppm. RIGHT = 2.0000032089015947 ppm.
#
# SIZE = 548 ( = number of points)
#
# In the following ordering is from the 'left' to the 'right' limits!
# Lines beginning with '#' must be considered as comment lines.
#
863328.0
883660.0
889496.0
877580.0
852868.0
817736.0
771216.0
718216.0
666908.0
617766.0
567882.0
520698.0
479754.0
445686.0
420340.0
401596.0
383982.0
365306.0
345762.0
328690.0
317628.0
310458.0
305234.0
301228.0
294580.0
285698.0
279498.0
276450.0
274644.0
272726.0
270652.0
271276.0
272396.0
269196.0
267578.0
272038.0
275564.0
277024.0
280500.0
284348.0
289028.0
294376.0
296954.0
300240.0
305578.0
308660.0
312774.0
320466.0
327966.0
334788.0
340322.0
344284.0
349790.0
356942.0
366170.0
377328.0
384870.0
389490.0
397566.0
408558.0
419136.0
429788.0
443336.0
460364.0
478686.0
499438.0
522052.0
540362.0
554946.0
572804.0
596388.0
622508.0
646872.0
671752.0
701342.0
732104.0
762420.0
794884.0
828130.0
862508.0
899484.0
938288.0
982230.0
1034332.0
1092570.0
1154120.0
1217818.0
1287356.0
1365334.0
1446248.0
1526872.0
1609890.0
1695848.0
1782558.0
1866634.0
1948532.0
2036916.0
2138702.0
2252586.0
2376350.0
2509316.0
2649714.0
2797822.0
2955606.0
3121236.0
3294546.0
3484040.0
3699522.0
3945394.0
4223048.0
4534952.0
4887224.0
5287718.0
5745850.0
6273048.0
6878572.0
7572344.0
8363428.0
9247018.0
1.0203492E7
1.1199268E7
1.2185594E7
1.31196E7
1.399042E7
1.4835354E7
1.5746544E7
1.6848798E7
1.82649E7
2.0100034E7
2.243975E7
2.5344286E7
2.882907E7
3.2847836E7
3.7283058E7
4.1914628E7
4.6400818E7
5.0330702E7
5.3324832E7
5.5133094E7
5.568215E7
5.503946E7
5.3336268E7
5.071891E7
4.735091E7
4.3439288E7
3.9234346E7
3.4992494E7
3.0932262E7
2.7199498E7
2.3858458E7
2.0915326E7
1.8344514E7
1.6108234E7
1.4174614E7
1.2515944E7
1.1098592E7
9889496.0
8858596.0
7975038.0
7215808.0
6565628.0
6007562.0
5527130.0
5113758.0
4755472.0
4441932.0
4166788.0
3925980.0
3714016.0
3522252.0
3347240.0
3188738.0
3039150.0
2894242.0
2758060.0
2627388.0
2497758.0
2375524.0
2263364.0
2156088.0
2055154.0
1964232.0
1880584.0
1803936.0
1737124.0
1676972.0
1618856.0
1564532.0
1517278.0
1475036.0
1434392.0
1396364.0
1361958.0
1331276.0
1307430.0
1288722.0
1269072.0
1250544.0
1236502.0
1223164.0
1209296.0
1197354.0
1186614.0
1176226.0
1168632.0
1165260.0
1162978.0
1159022.0
1153864.0
1146634.0
1137860.0
1130928.0
1123374.0
1110424.0
1094086.0
1076516.0
1056824.0
1036656.0
1015640.0
990414.0
964664.0
943504.0
923068.0
900214.0
877296.0
854942.0
834818.0
819144.0
805690.0
792878.0
780230.0
766820.0
756128.0
750252.0
743714.0
733454.0
725198.0
723278.0
722728.0
718760.0
714346.0
712128.0
710512.0
708030.0
704726.0
703096.0
705726.0
711356.0
717382.0
722034.0
723710.0
722204.0
720414.0
722218.0
727472.0
733392.0
739668.0
746954.0
754744.0
762814.0
771806.0
780888.0
787110.0
792522.0
802422.0
814136.0
824070.0
835600.0
850008.0
865488.0
879910.0
891390.0
903982.0
920628.0
937476.0
955064.0
975574.0
995454.0
1015048.0
1037190.0
1058408.0
1078204.0
1101796.0
1127454.0
1150678.0
1174990.0
1203772.0
1234792.0
1266576.0
1299996.0
1336454.0
1375864.0
1417178.0
1460650.0
1505436.0
1552502.0
1604690.0
1659194.0
1715556.0
1778124.0
1845180.0
1916338.0
1993164.0
2071138.0
2152320.0
2242640.0
2337704.0
2434342.0
2536468.0
2645626.0
2760134.0
2878572.0
3002636.0
3134616.0
3273128.0
3417540.0
3570294.0
3732980.0
3905560.0
4090320.0
4292088.0
4511720.0
4748156.0
5003518.0
5278602.0
5574938.0
5895880.0
6241508.0
6616368.0
7030496.0
7489878.0
8000168.0
8570476.0
9211554.0
9935786.0
1.0757144E7
1.1695278E7
1.2773992E7
1.4017452E7
1.5454338E7
1.7116864E7
1.9041194E7
2.126571E7
2.381466E7
2.669041E7
2.9863074E7
3.3245392E7
3.6687818E7
3.9998694E7
4.300249E7
4.5638518E7
4.8009688E7
5.0329916E7
5.2825428E7
5.5650854E7
5.8855814E7
6.240967E7
6.625251E7
7.031714E7
7.4495416E7
7.8591404E7
8.2322196E7
8.5391908E7
8.7600336E7
8.889995E7
8.9376424E7
8.9190302E7
8.8510308E7
8.7478796E7
8.6219718E7
8.4855664E7
8.350935E7
8.22611E7
8.1078074E7
7.978261E7
7.8085828E7
7.568841E7
7.2408104E7
6.823884E7
6.333089E7
5.7941272E7
5.2365206E7
4.6876282E7
4.169283E7
3.6952806E7
3.2715458E7
2.8990858E7
2.5757544E7
2.2973192E7
2.0589204E7
1.85523E7
1.6808514E7
1.5314612E7
1.4032208E7
1.292233E7
1.1953564E7
1.1101096E7
1.03457E7
9676184.0
9080886.0
8545956.0
8059906.0
7612446.0
7199572.0
6822914.0
6479104.0
6160492.0
5860944.0
5577596.0
5309964.0
5057856.0
4823158.0
4604688.0
4394950.0
4194122.0
4008912.0
3838496.0
3681250.0
3537700.0
3402322.0
3272608.0
3154564.0
3048872.0
2948596.0
2850546.0
2755970.0
2666064.0
2581648.0
2502456.0
2429440.0
2362132.0
2294034.0
2225906.0
2165876.0
2109514.0
2051758.0
1999942.0
1953512.0
1906094.0
1860452.0
1816804.0
1771694.0
1728584.0
1689886.0
1652176.0
1614238.0
1577996.0
1543740.0
1510096.0
1476442.0
1443586.0
1412520.0
1383260.0
1356064.0
1330738.0
1304946.0
1278600.0
1253024.0
1226414.0
1200006.0
1176732.0
1154738.0
1133750.0
1113624.0
1091994.0
1071872.0
1054018.0
1034480.0
1016360.0
1001848.0
986476.0
971058.0
960488.0
953242.0
942360.0
925816.0
908772.0
893786.0
879874.0
866052.0
850518.0
835142.0
821914.0
807710.0
793246.0
781958.0
772368.0
761598.0
748696.0
736972.0
729538.0
721830.0
710224.0
696974.0
684320.0
674782.0
667968.0
660538.0
653962.0
649632.0
644944.0
639588.0
633950.0
626198.0
615910.0
606194.0
600694.0
597296.0
590592.0
581644.0
575042.0
569848.0
562714.0
554324.0
547516.0
543260.0
540038.0
535574.0
529794.0
524404.0
519332.0
513214.0
506148.0
499954.0
495174.0
489002.0
481518.0
476782.0
473780.0
470876.0
470656.0
469858.0
464694.0
459446.0
455138.0
449914.0
446078.0
442562.0
437176.0
431962.0
426254.0
419190.0
413524.0
409422.0
406380.0
404650.0
401318.0
396030.0
