# Supplementary material for: The effect of hepatopancreas homogenate of the Red king crab on HA-based filler
Source: PeerJ. 2020 Feb 12;8:e8579. doi: 10.7717/peerj.8579 (PMC7023832; doi:10.7717/peerj.8579)
Supplement: Supplemental Information 4 — Raw data from NMR spectra of native HA experiment. To plot the spectra use the multiplicator from Table S2. Spectral Region: LEFT = 2.1000129488236787 ppm. RIGHT = 2.0000032089015947 ppm. [file peerj-08-8579-s004.zip › mm191003_82x4.txt]

# File created = Thursday, November 7, 2019 6:00:03 PM GMT+03:00
# Data set = mm191003  82  2  D:\Bruker\TOPSPIN  Admin
# Spectral Region:
# LEFT = 2.1000129488236787 ppm. RIGHT = 2.0000032089015947 ppm.
#
# SIZE = 548 ( = number of points)
#
# In the following ordering is from the 'left' to the 'right' limits!
# Lines beginning with '#' must be considered as comment lines.
#
115729.0
120289.5
122226.0
123860.0
125457.5
125877.0
124279.5
121192.0
117497.0
112189.0
105525.5
99688.5
93917.5
87167.0
81573.5
77818.5
74609.5
72142.0
70595.0
69679.0
69618.0
69035.0
66822.5
65033.0
64634.5
64539.0
64665.5
64378.5
64067.0
65617.5
67032.5
66580.5
66286.5
65071.0
61904.0
60040.5
60072.5
60466.5
61185.0
61716.5
62714.0
64703.0
65523.5
64969.0
65147.0
66497.5
68190.5
69349.0
69941.0
70302.5
70210.0
70518.5
71866.0
73183.0
74390.5
75527.0
75871.0
77030.0
80666.0
84830.5
87227.5
88392.5
90227.5
93316.0
96102.5
97173.0
97526.0
99185.5
102628.0
106589.0
109076.5
109426.5
110428.5
114190.0
118237.5
121279.5
125063.0
129449.0
134480.0
140650.5
145374.0
148351.5
152984.5
159410.5
165474.5
170389.0
174640.5
180504.0
189307.0
199360.0
209653.0
220955.5
232890.0
243494.0
252594.5
262913.5
275257.5
287866.0
301347.0
316930.0
333344.5
350255.0
368480.0
387422.5
407194.0
428354.5
449431.5
470748.5
495213.5
522710.5
552498.5
587001.0
626736.5
669873.0
716578.0
767925.0
824826.5
887908.0
956373.5
1029064.5
1104977.0
1182989.0
1262105.5
1342014.0
1425551.0
1518662.0
1627960.0
1760232.0
1920916.5
2115306.5
2351177.0
2633668.0
2962203.5
3334147.0
3742844.5
4173272.0
4606006.5
5024615.0
5415828.5
5765838.5
6059746.0
6277109.5
6387833.5
6361778.0
6182606.5
5857077.5
5418347.0
4916005.0
4399844.5
3907198.5
3456982.0
3054841.5
2700296.5
2389623.0
2118837.5
1883965.0
1680973.5
1506585.0
1356908.5
1228643.0
1118956.0
1024054.0
942209.5
872035.0
810278.0
755887.0
708871.5
668292.0
633915.0
604971.0
580259.5
558181.5
536394.5
514769.5
494241.0
474600.5
455562.5
436673.0
419068.0
404255.5
390114.5
375144.5
361414.5
350238.0
340469.0
330302.0
320278.5
312491.5
306124.0
299417.0
292930.5
287210.5
281853.0
277338.0
274928.0
273614.5
270867.5
267256.5
263882.5
259842.5
256024.0
253442.5
251826.5
252172.5
253566.5
253769.0
253689.5
253807.0
253384.0
254012.5
255660.5
255249.5
252792.5
250702.0
248883.0
246814.0
245011.0
243257.0
242234.0
242489.0
242336.5
241876.0
242660.0
243679.0
243539.0
242235.5
240517.0
239403.0
238509.5
237540.0
237524.0
237928.5
237176.5
235381.0
233823.5
233318.5
233695.0
234518.5
235108.5
235457.5
237298.5
240252.0
241589.0
242112.5
244097.5
246691.0
249027.0
251450.0
253437.5
254837.5
256652.0
259241.5
261988.0
264818.0
268261.0
271986.5
275278.0
278605.0
282575.5
286477.0
290229.5
295063.5
300222.0
304345.0
309005.0
314835.5
320334.5
325885.0
331248.0
335510.5
341165.5
348685.0
354674.5
359076.0
363489.5
368109.0
374280.0
381520.5
387886.0
394693.0
402700.5
411032.5
420582.0
430883.0
440386.5
449316.0
457678.0
466149.5
475787.0
486070.5
497415.0
509416.5
520483.0
532721.0
547643.0
563225.0
579159.0
595259.0
610379.0
626154.0
644232.5
663583.0
683105.0
703199.5
724838.0
747606.5
770298.0
793143.0
817434.0
844011.0
872286.5
901418.5
931702.0
962706.5
993986.5
1027130.0
1062784.5
1099774.0
1137800.0
1177147.5
1218611.0
1264135.0
1314157.0
1366607.0
1420314.5
1476364.5
1536450.5
1601474.5
1670309.5
1742043.5
1818395.5
1900500.0
1989044.5
2085665.0
2189529.5
2301376.0
2426067.5
2565024.0
2718170.5
2888813.0
3080235.5
3295679.5
3537550.5
3807256.5
4108507.5
4441269.0
4798601.0
5172314.5
5553362.0
5935527.0
6321501.5
6721471.0
7151690.0
7629363.5
8165554.5
8765299.0
9425809.5
1.0135086E7
1.08769215E7
1.1632756E7
1.23840055E7
1.31191015E7
1.3835462E7
1.45374135E7
1.5235017E7
1.5937658E7
1.6645873E7
1.7354205E7
1.8056484E7
1.87446485E7
1.941288E7
2.0060904E7
2.0688216E7
2.12928135E7
2.18676195E7
2.23882005E7
2.28084705E7
2.3064166E7
2.30825825E7
2.28030285E7
2.21942885E7
2.12643525E7
2.0065841E7
1.86854355E7
1.72173165E7
1.57426185E7
1.4323309E7
1.2998332E7
1.1784502E7
1.06865425E7
9701279.0
8820795.0
8039703.0
7350929.0
6743228.5
6207641.0
5736177.0
5321417.0
4956740.0
4632919.0
4343908.5
4086842.5
3855585.0
3646247.0
3457571.5
3285833.5
3127816.5
2981501.5
2846032.5
2721025.0
2603921.5
2493464.0
2389228.5
2289938.0
2196842.0
2109456.5
2025142.0
1944875.0
1869552.5
1799044.0
1734161.5
1673762.5
1616347.0
1560761.5
1506495.5
1456237.0
1410766.5
1367976.5
1328098.5
1290601.5
1253163.0
1215790.5
1180210.5
1147711.5
1117244.5
1086868.5
1057370.0
1029575.0
1002341.0
976015.0
951893.0
929165.5
906670.0
884893.5
863765.0
842996.0
824089.5
806794.0
789377.0
772980.0
757314.5
739637.0
721811.5
707104.0
693746.0
679695.5
665957.5
652454.5
638525.5
626127.0
615483.0
603341.5
590021.5
578895.5
569573.5
559892.0
549997.0
540584.5
531103.5
521352.5
512633.0
504722.0
495717.5
486278.0
477757.5
469595.0
462058.0
455552.5
449168.0
441984.5
432968.0
423148.0
415521.5
409300.0
401807.5
394037.0
387529.5
382177.0
377712.5
372746.5
367077.0
362788.0
359028.5
353538.5
347502.0
342211.5
337408.0
333055.0
328552.5
324137.0
320492.0
316005.0
310274.0
305611.0
302374.5
298783.0
294130.0
289286.5
285266.5
282120.5
279383.5
276477.5
273153.5
270096.5
267685.5
264968.5
260665.0
255616.0
252629.0
251163.5
248424.5
245585.0
243695.5
241087.5
238565.5
236750.5
234113.0
230962.0
227507.5
223572.5
220791.0
219491.5
218295.0
215853.0
211748.5
208240.0
206629.5
205592.5
205090.5
204080.5
200824.5
197353.5
194784.5
191931.0
189661.0
187833.0
185322.0
183070.0
