# Supplementary material for: The effect of hepatopancreas homogenate of the Red king crab on HA-based filler
Source: PeerJ. 2020 Feb 12;8:e8579. doi: 10.7717/peerj.8579 (PMC7023832; doi:10.7717/peerj.8579)
Supplement: Supplemental Information 4 — Raw data from NMR spectra of native HA experiment. To plot the spectra use the multiplicator from Table S2. Spectral Region: LEFT = 2.1000129488236787 ppm. RIGHT = 2.0000032089015947 ppm. [file peerj-08-8579-s004.zip › mm191003_86x2.txt]

# File created = Thursday, November 7, 2019 6:00:29 PM GMT+03:00
# Data set = mm191003  86  2  D:\Bruker\TOPSPIN  Admin
# Spectral Region:
# LEFT = 2.1000129488236787 ppm. RIGHT = 2.0000032089015947 ppm.
#
# SIZE = 548 ( = number of points)
#
# In the following ordering is from the 'left' to the 'right' limits!
# Lines beginning with '#' must be considered as comment lines.
#
325028.0
336708.0
342050.0
344544.0
343134.0
336018.0
324996.0
310554.0
293344.0
275084.0
256102.0
236948.0
219078.0
204102.0
192628.0
183386.0
174910.0
166390.0
157892.0
150320.0
144088.0
139224.0
135542.0
132430.0
129100.0
125502.0
123726.0
124220.0
123842.0
122490.0
122362.0
122466.0
122328.0
123770.0
126500.0
128002.0
127536.0
127178.0
128362.0
130860.0
134166.0
136330.0
136582.0
137978.0
141380.0
143342.0
143804.0
146130.0
149204.0
151142.0
154262.0
157522.0
159336.0
162972.0
166852.0
168820.0
173336.0
179714.0
184362.0
188398.0
191552.0
195302.0
202388.0
209760.0
215850.0
222388.0
229350.0
236814.0
244312.0
251876.0
260248.0
267420.0
273684.0
282328.0
292898.0
304000.0
316370.0
329720.0
342702.0
355108.0
367860.0
381992.0
399116.0
419138.0
438896.0
458076.0
479390.0
503690.0
530566.0
558628.0
587642.0
618506.0
648238.0
675728.0
705038.0
737038.0
770932.0
808760.0
851636.0
897520.0
944968.0
996718.0
1053192.0
1110662.0
1170160.0
1233520.0
1300412.0
1374490.0
1457596.0
1549784.0
1654190.0
1771322.0
1902196.0
2049182.0
2211780.0
2394112.0
2601676.0
2834052.0
3089478.0
3363908.0
3652088.0
3947030.0
4236166.0
4516048.0
4800528.0
5113568.0
5488474.0
5960340.0
6559568.0
7313318.0
8239440.0
9348480.0
1.0642932E7
1.2097966E7
1.3654122E7
1.5221508E7
1.6689138E7
1.7952688E7
1.8940636E7
1.9620766E7
1.9985076E7
2.0019868E7
1.9695404E7
1.8989148E7
1.791931E7
1.656194E7
1.5035252E7
1.346429E7
1.194971E7
1.0551898E7
9295268.0
8182182.0
7204360.0
6350542.0
5609182.0
4969932.0
4423178.0
3955582.0
3552680.0
3205528.0
2908844.0
2655402.0
2436316.0
2245486.0
2080062.0
1938062.0
1816958.0
1711596.0
1616920.0
1532140.0
1456670.0
1388576.0
1326514.0
1267822.0
1210554.0
1154930.0
1101008.0
1049788.0
1002078.0
957100.0
915442.0
878546.0
846456.0
816592.0
785972.0
757048.0
732922.0
711004.0
690228.0
672648.0
657462.0
643156.0
629576.0
616276.0
602886.0
589738.0
577792.0
566810.0
556060.0
548214.0
544926.0
542714.0
539248.0
535330.0
531966.0
530418.0
529634.0
527504.0
524900.0
521520.0
517120.0
515492.0
516018.0
512924.0
505510.0
497702.0
492866.0
490060.0
484670.0
476952.0
470324.0
463738.0
455912.0
447576.0
439470.0
433102.0
428376.0
424872.0
422630.0
418868.0
413392.0
409356.0
405996.0
402534.0
401280.0
402752.0
405476.0
407240.0
406680.0
405146.0
403860.0
402806.0
402394.0
402660.0
402742.0
403112.0
405796.0
409450.0
410310.0
410018.0
412902.0
417994.0
421200.0
422104.0
424822.0
430186.0
434932.0
440474.0
447856.0
452976.0
456602.0
461514.0
466372.0
471812.0
477766.0
481424.0
484150.0
488362.0
494474.0
503714.0
515298.0
525870.0
534194.0
542048.0
551800.0
564028.0
577190.0
589728.0
602184.0
615714.0
629490.0
643258.0
657982.0
673260.0
689554.0
707676.0
726406.0
745728.0
765248.0
783450.0
802868.0
825126.0
846984.0
869332.0
896528.0
926580.0
954532.0
981222.0
1009288.0
1038412.0
1070570.0
1107920.0
1146720.0
1185558.0
1227526.0
1271892.0
1318276.0
1368756.0
1421276.0
1473902.0
1528234.0
1585416.0
1646640.0
1711110.0
1775944.0
1843316.0
1916482.0
1993290.0
2073462.0
2160638.0
2255856.0
2358674.0
2468518.0
2583654.0
2705430.0
2837444.0
2980220.0
3133000.0
3295592.0
3469496.0
3660076.0
3870340.0
4100286.0
4355904.0
4642654.0
4959456.0
5311794.0
5712730.0
6171406.0
6693990.0
7288380.0
7966632.0
8743770.0
9629086.0
1.0624632E7
1.1725528E7
1.2908576E7
1.4128118E7
1.5328068E7
1.6464406E7
1.7531582E7
1.8569766E7
1.9649692E7
2.0846824E7
2.2207702E7
2.37375E7
2.541953E7
2.7229196E7
2.913174E7
3.1076548E7
3.2994156E7
3.480924E7
3.646304E7
3.7926154E7
3.9198988E7
4.0300496E7
4.1253542E7
4.2075672E7
4.2777492E7
4.3369824E7
4.3865876E7
4.427955E7
4.4628186E7
4.491191E7
4.5081444E7
4.5041562E7
4.4674288E7
4.3865902E7
4.2542018E7
4.068423E7
3.8336952E7
3.5617434E7
3.2689102E7
2.9712504E7
2.6821082E7
2.4109964E7
2.1630506E7
1.9401704E7
1.7422428E7
1.5678544E7
1.4150902E7
1.2818712E7
1.1659972E7
1.0652964E7
9775938.0
9008652.0
8335200.0
7742322.0
7217742.0
6751360.0
6334294.0
5958630.0
5618738.0
5310376.0
5029974.0
4774024.0
4538248.0
4319946.0
4117702.0
3927738.0
3746332.0
3573512.0
3410960.0
3259428.0
3118902.0
2987644.0
2861752.0
2740462.0
2627604.0
2523246.0
2424510.0
2333266.0
2251002.0
2174144.0
2099772.0
2027990.0
1959992.0
1895810.0
1834428.0
1776432.0
1721922.0
1670176.0
1622088.0
1576270.0
1530712.0
1487716.0
1447576.0
1407264.0
1367366.0
1330636.0
1297664.0
1266406.0
1234448.0
1202628.0
1172866.0
1145118.0
1119732.0
1096416.0
1072746.0
1048840.0
1026974.0
1005764.0
983254.0
961496.0
941186.0
921324.0
904018.0
888480.0
870202.0
851586.0
837424.0
824556.0
808868.0
792592.0
778324.0
764514.0
750024.0
736614.0
723850.0
710112.0
697862.0
687670.0
675982.0
663328.0
652072.0
641226.0
631114.0
622866.0
614824.0
605738.0
596434.0
587612.0
578104.0
566432.0
554256.0
543944.0
535886.0
529424.0
520952.0
509000.0
499158.0
492860.0
485808.0
478808.0
473544.0
468222.0
462336.0
455998.0
449588.0
443702.0
437578.0
431498.0
426244.0
422364.0
419660.0
415018.0
408496.0
402860.0
395822.0
387728.0
382650.0
378918.0
374642.0
370156.0
364772.0
360744.0
359518.0
358146.0
354160.0
347412.0
341320.0
338890.0
337778.0
335760.0
332620.0
328146.0
323122.0
317558.0
312058.0
308524.0
306298.0
303680.0
300516.0
298270.0
296994.0
293256.0
288024.0
285546.0
283976.0
281818.0
280312.0
277516.0
272906.0
268472.0
265628.0
264878.0
264286.0
263394.0
