# Supplementary material for: The effect of hepatopancreas homogenate of the Red king crab on HA-based filler
Source: PeerJ. 2020 Feb 12;8:e8579. doi: 10.7717/peerj.8579 (PMC7023832; doi:10.7717/peerj.8579)
Supplement: Supplemental Information 4 — Raw data from NMR spectra of native HA experiment. To plot the spectra use the multiplicator from Table S2. Spectral Region: LEFT = 2.1000129488236787 ppm. RIGHT = 2.0000032089015947 ppm. [file peerj-08-8579-s004.zip › mm191003_65x8.txt]

# File created = Thursday, November 7, 2019 5:55:58 PM GMT+03:00
# Data set = mm191003  65  2  D:\Bruker\TOPSPIN  Admin
# Spectral Region:
# LEFT = 2.1000129488236787 ppm. RIGHT = 2.0000032089015947 ppm.
#
# SIZE = 548 ( = number of points)
#
# In the following ordering is from the 'left' to the 'right' limits!
# Lines beginning with '#' must be considered as comment lines.
#
53069.0
53410.5
53268.25
51856.25
50725.25
51730.0
53066.75
53399.0
54071.25
54613.25
53653.25
52585.75
52572.25
52391.5
51928.75
52678.5
54203.75
54837.25
55127.5
56141.75
56920.5
56676.75
55807.0
54951.5
55118.0
56084.25
56581.0
57021.25
57999.5
58686.25
58656.75
58106.75
57386.5
57079.75
57632.25
59200.25
60897.5
61731.75
62193.75
62613.5
62955.5
63425.25
62966.5
61257.0
59876.25
59312.0
59404.75
60095.0
60763.5
61862.5
63469.25
64048.25
63651.5
63499.25
64043.0
65244.0
65900.75
65287.5
64702.25
64937.75
65541.75
65874.0
65395.25
64351.5
63555.25
63784.5
65076.75
66509.5
67769.5
68586.0
68170.0
67559.75
68122.0
69138.0
70100.25
71482.75
72924.5
73208.0
72137.25
71319.0
71673.5
72541.0
73552.0
74641.25
75822.75
76855.75
77114.75
77110.5
77326.0
77673.5
79056.0
81315.0
83476.5
85188.5
85181.0
84169.25
84122.25
83528.75
82493.75
83295.75
84062.0
83608.5
84104.75
85464.75
86692.25
87870.25
88408.5
88538.0
89155.75
89734.25
90034.25
91077.25
92887.25
94339.25
94817.75
94521.25
94555.0
95500.25
96027.5
95822.25
96323.75
97778.5
99725.5
101857.25
103779.25
105345.0
105872.5
105535.0
105863.5
106740.0
107262.5
107212.5
106457.0
106166.0
107528.0
109807.25
111325.75
110774.0
109446.25
109725.75
111138.0
112044.75
111914.25
111694.0
113071.25
115322.5
116377.75
115640.5
113836.25
112906.0
112982.75
112362.75
111781.5
111447.0
109906.0
108212.25
107630.5
107812.75
108240.25
108046.75
107410.0
106978.25
106359.5
105650.75
105218.0
105025.0
105002.75
105048.5
105344.75
105482.75
105295.25
105870.5
106929.5
107397.25
107554.5
107948.25
108830.25
109545.25
109620.5
110423.5
112145.5
113168.5
113206.75
113151.0
113008.5
111927.0
110832.25
111277.5
112170.25
112982.25
114009.0
114034.75
113970.0
114715.0
114689.25
114795.5
116184.0
117678.75
119071.25
120054.0
120506.25
121638.75
123453.5
124895.0
125142.5
124769.25
124857.75
124482.25
123969.75
124659.0
125066.5
125226.0
126605.25
127792.75
128288.75
129127.0
129813.75
130222.75
131030.5
131862.5
132182.75
133090.0
135255.5
136854.0
137318.75
137901.75
138246.75
138078.5
138039.5
138610.5
140341.75
142252.75
143073.5
143097.25
142545.75
142077.75
142543.25
143747.5
145054.75
145778.0
147096.0
149769.0
151205.5
151362.25
152152.25
152440.5
152711.25
154489.75
156312.0
157628.25
159253.25
161091.25
162598.5
163218.0
163790.75
165031.0
165839.75
166048.75
166645.0
168199.5
170502.75
172595.0
174131.5
174855.75
174688.0
175245.25
177140.25
179323.0
181583.25
183654.75
185051.5
186034.25
186861.0
187635.75
188659.75
190663.25
193450.75
195239.75
196033.0
197876.0
200989.5
204048.5
206617.0
208879.25
211036.0
213571.5
216013.0
217502.25
219633.5
222951.25
225003.75
226271.0
228373.75
230487.25
233109.5
236371.25
239530.25
243610.75
247619.5
250213.5
252467.0
254643.75
258073.75
263306.75
267532.0
270963.0
275064.75
278784.5
282835.5
287908.25
292977.5
297996.5
302935.75
307993.25
313865.5
320745.75
328037.25
333552.25
337475.75
343157.75
350499.0
357752.0
365264.75
372373.5
378625.75
385397.0
393331.75
402186.5
411149.0
419076.25
426395.25
434801.25
444329.0
453451.25
462462.5
472521.25
483253.75
494530.5
505889.75
516634.0
528713.75
542862.25
556789.25
570764.0
586304.75
601896.5
616243.75
631207.75
648945.25
669158.0
690585.5
712689.25
735071.25
757775.25
781628.5
807118.75
833750.25
861054.0
889844.0
920874.5
954422.0
991286.5
1030314.25
1069820.0
1111370.75
1155560.75
1201479.75
1250743.5
1303591.0
1358284.0
1415000.5
1473225.25
1531850.5
1592180.25
1654831.25
1717923.0
1779867.75
1840205.75
1897520.0
1948718.75
1991229.75
2023533.25
2043999.5
2052095.0
2048577.25
2033691.75
2007856.5
1972728.25
1929933.5
1880993.0
1828056.25
1772232.5
1713669.25
1653714.75
1593188.5
1531852.0
1471462.75
1413939.25
1359092.25
1306788.75
1256481.25
1207182.0
1160037.5
1115851.75
1072877.0
1030765.75
991566.5
955985.5
922891.5
891240.0
860500.25
831044.75
803676.25
777958.5
753167.75
729611.5
707359.75
686345.5
667006.75
648798.75
630541.75
612549.25
595842.25
580361.0
565788.75
551913.0
537549.5
522431.25
508348.5
495562.25
482893.5
471481.75
462554.0
454302.5
444844.75
434718.75
425265.25
416634.25
408283.25
400692.75
393947.25
386582.5
378922.25
372440.25
366053.25
358961.25
352116.25
345594.75
340000.0
335741.5
331231.0
326067.0
320657.5
315196.5
310803.5
306418.5
300987.75
296664.5
293273.5
289596.0
286808.25
283924.0
279686.25
275256.25
270951.0
267041.0
263713.5
260647.25
258668.5
256683.25
252930.0
249244.75
246662.5
243622.0
240281.5
237883.75
235855.0
233052.75
230402.0
229070.75
227937.25
225929.25
223413.75
221299.25
220052.75
218473.75
216008.0
213826.0
212267.0
211249.0
210086.75
207660.25
204798.75
202088.0
199139.75
196659.0
194825.25
193478.25
192423.25
190826.75
189442.0
188817.25
187873.75
186727.25
185342.25
183092.75
180511.5
178255.5
177101.0
176729.5
175354.75
172995.75
170912.25
169706.0
168938.25
167503.5
166311.25
166203.75
165680.75
164441.75
162677.75
160915.5
160994.75
161049.75
158834.75
157069.75
156671.5
155788.25
154409.5
152724.5
151393.75
151198.0
150812.0
149327.75
147301.0
145895.25
146120.5
146511.5
145821.0
145387.0
145286.75
144945.5
144832.5
144063.5
142403.25
141296.75
140944.25
141152.0
