# Supplementary material for: The effect of hepatopancreas homogenate of the Red king crab on HA-based filler
Source: PeerJ. 2020 Feb 12;8:e8579. doi: 10.7717/peerj.8579 (PMC7023832; doi:10.7717/peerj.8579)
Supplement: Supplemental Information 4 — Raw data from NMR spectra of native HA experiment. To plot the spectra use the multiplicator from Table S2. Spectral Region: LEFT = 2.1000129488236787 ppm. RIGHT = 2.0000032089015947 ppm. [file peerj-08-8579-s004.zip › mm191003_78x8.txt]

# File created = Thursday, November 7, 2019 5:59:38 PM GMT+03:00
# Data set = mm191003  78  2  D:\Bruker\TOPSPIN  Admin
# Spectral Region:
# LEFT = 2.1000129488236787 ppm. RIGHT = 2.0000032089015947 ppm.
#
# SIZE = 547 ( = number of points)
#
# In the following ordering is from the 'left' to the 'right' limits!
# Lines beginning with '#' must be considered as comment lines.
#
45582.5
47651.25
48206.5
48648.0
49716.25
50425.75
50506.75
49677.75
47621.5
44878.75
43247.5
43394.75
42364.25
39551.75
38323.0
38405.75
37921.75
37460.25
36574.25
35102.5
34269.0
33746.0
32925.75
32093.0
32008.25
32850.25
32914.0
32294.5
32878.25
33719.75
34092.75
34783.5
35058.75
35250.5
35899.0
35603.5
35038.5
35419.5
35628.75
35498.0
35441.0
35249.75
35408.5
35735.5
35710.75
35788.0
36384.25
37706.75
38871.75
39031.25
39825.25
41376.0
41479.75
40839.0
40755.75
40774.25
41740.25
43406.25
43708.25
43387.75
44106.75
45340.75
46437.75
47135.5
47277.25
47404.0
47803.25
48379.0
49505.0
51542.0
53847.75
55043.0
55150.0
55762.25
57007.75
57987.25
59488.5
61998.5
63906.5
64627.5
65578.25
66946.75
67594.0
68144.0
70237.75
73441.75
76191.75
78373.75
80764.75
83591.0
86642.25
89645.75
92412.25
95146.5
98314.5
102091.5
106342.5
110800.5
115058.5
119225.5
124164.75
130303.25
137203.0
144202.25
150578.25
156187.75
162231.25
170076.0
179339.75
188257.0
196553.0
206330.75
218674.5
232263.5
246208.0
260619.0
275575.5
291920.75
310333.5
330000.75
350190.0
370967.75
392696.75
416164.25
441887.25
470052.25
501309.0
536534.25
576939.0
624099.5
679741.75
746074.5
824548.0
915156.75
1017329.75
1128711.0
1245623.25
1366581.25
1492250.5
1621852.25
1748889.5
1859046.25
1933116.25
1952717.0
1909180.5
1810395.25
1674873.25
1521748.75
1366557.5
1218998.25
1084418.5
965283.75
859799.5
766362.75
685592.75
615750.5
555132.0
503803.75
459783.75
421310.5
387953.0
358430.0
332800.5
311109.0
291781.5
275087.0
261277.5
248940.5
238291.0
229456.0
221260.25
213945.25
208123.25
203518.25
199256.5
194042.0
188238.0
182886.0
177311.75
171428.0
165907.25
160204.0
154705.25
151122.25
149518.75
148300.0
146694.0
145456.25
144698.5
143228.25
140846.75
138440.75
136852.5
136470.25
136095.25
134823.75
133833.75
133081.25
131320.0
129333.0
128163.0
127610.75
127874.5
128934.0
129617.5
129433.25
129590.75
130692.25
131657.5
132253.75
133285.5
134589.5
135683.5
136521.75
137602.25
139368.0
140072.0
138602.75
137984.75
139706.25
140908.0
140608.75
140269.75
139784.75
139032.25
139006.25
139625.5
140141.5
140286.75
139973.0
139861.5
140673.75
141605.5
141581.25
140790.5
140502.5
141859.75
143986.75
145592.0
147478.75
149768.75
151027.0
151637.75
152825.25
154235.0
155329.0
156564.25
158462.25
160668.75
162874.5
165386.0
167699.25
169687.5
172459.0
175189.0
176855.75
179451.25
183305.25
185985.5
187407.0
188828.75
190533.75
192875.75
195192.75
196719.0
198575.25
201029.5
203309.75
205991.5
209424.0
213177.0
216842.75
219907.75
223203.5
227602.25
232145.75
236532.25
240928.75
244915.25
248912.75
252698.25
255968.5
259900.0
264188.75
268472.0
274002.25
279565.75
283485.75
287104.5
291741.0
297859.5
305447.5
313349.5
320985.0
328475.75
336026.0
344386.25
353596.0
362967.25
371935.0
379975.25
388056.25
397682.5
407876.75
417334.5
427137.0
438073.25
449349.75
461233.0
474448.5
488018.75
501340.25
515043.5
529167.25
543788.5
559104.75
574887.75
591421.5
608555.75
626079.5
645248.75
666365.25
688247.0
710416.0
733148.25
757493.5
783625.75
810201.5
837977.0
868177.25
899523.5
931884.75
966036.0
1001522.0
1039496.25
1081153.5
1125684.5
1174027.0
1228007.5
1287464.5
1352197.25
1422432.25
1499098.0
1584802.75
1680439.5
1784208.5
1894923.0
2011772.25
2133418.25
2258944.5
2389123.0
2528960.0
2685244.0
2861098.25
3058211.5
3278232.75
3518628.0
3774116.25
4038578.5
4303852.0
4565553.75
4827404.25
5096033.0
5378423.75
5680842.0
6003522.0
6342314.25
6695204.5
7060506.75
7433049.25
7807330.5
8183070.0
8566413.75
8963843.5
9375213.25
9791048.5
1.0187674E7
1.052405075E7
1.07500075E7
1.0819949E7
1.0705676E7
1.040610825E7
9948610.25
9380216.5
8751286.0
8102525.0
7462899.25
6850192.5
6273854.75
5740387.5
5252081.0
4807386.75
4406107.5
4047199.0
3727016.5
3442678.0
3191038.25
2967974.25
2770490.75
2596134.5
2441239.75
2301299.75
2173993.25
2058751.75
1953565.75
1857665.5
1771931.75
1694404.75
1622091.0
1553814.0
1489562.0
1429772.0
1373516.25
1319774.75
1269170.25
1221669.25
1176917.0
1135058.0
1095799.25
1058809.25
1023334.75
989640.25
958697.0
928709.75
898758.5
870575.0
844297.0
820085.25
797746.5
775405.75
754289.75
735865.5
717680.5
698666.25
680400.0
663620.25
647403.25
630882.0
615391.0
601709.75
588519.0
575649.75
563305.0
551463.25
540770.5
530216.5
518844.75
507799.0
497105.5
486222.75
476175.0
467296.5
458377.25
448772.75
439022.25
429782.0
421653.25
414745.25
407900.75
400317.75
392435.0
385083.5
378854.5
372823.25
366488.25
361080.75
355566.25
348638.25
342412.5
337525.5
332194.0
326300.5
320685.5
315580.0
310510.25
305275.5
300639.25
296574.25
292599.5
288781.5
284643.25
280031.5
275561.0
271191.0
266324.75
261267.0
257516.75
254821.5
251275.5
247435.5
244107.75
239990.25
235488.25
232259.25
229951.5
227216.25
224128.25
221621.25
218842.0
215162.5
211859.0
208590.75
204990.0
202136.75
199481.25
197206.25
196124.0
194660.75
192204.0
189504.0
186865.5
184688.0
182314.5
179600.25
177162.5
174432.0
171888.5
169890.5
168124.0
167694.0
166969.5
164013.25
161762.25
161222.25
159947.5
157626.5
155635.0
154924.75
154205.5
152014.5
149592.0
147176.75
144739.75
143777.0
143273.75
142141.75
141078.5
139251.5
136656.75
134476.25
132953.0
132660.5
132772.5
131946.75
131340.75
131010.0
129595.75
