# Supplementary material for: The effect of hepatopancreas homogenate of the Red king crab on HA-based filler
Source: PeerJ. 2020 Feb 12;8:e8579. doi: 10.7717/peerj.8579 (PMC7023832; doi:10.7717/peerj.8579)
Supplement: Supplemental Information 4 — Raw data from NMR spectra of native HA experiment. To plot the spectra use the multiplicator from Table S2. Spectral Region: LEFT = 2.1000129488236787 ppm. RIGHT = 2.0000032089015947 ppm. [file peerj-08-8579-s004.zip › mm191003_74x16.txt]

# File created = Thursday, November 7, 2019 5:58:33 PM GMT+03:00
# Data set = mm191003  74  2  D:\Bruker\TOPSPIN  Admin
# Spectral Region:
# LEFT = 2.1000129488236787 ppm. RIGHT = 2.0000032089015947 ppm.
#
# SIZE = 548 ( = number of points)
#
# In the following ordering is from the 'left' to the 'right' limits!
# Lines beginning with '#' must be considered as comment lines.
#
21641.875
21948.0
22104.375
22522.5
23726.875
24819.875
25012.5
25130.5
25323.375
24832.625
23972.875
23376.375
23175.0
23113.75
22918.5
22876.875
22826.75
22388.5
21959.125
21724.375
21959.5
22418.375
21681.0
20469.625
20401.0
20435.375
20034.625
20044.375
20234.625
20589.25
21489.625
22424.625
22507.0
21610.375
20819.75
20269.625
19148.75
18394.0
18534.0
18698.125
19217.875
20245.875
21250.0
22157.75
22415.75
22251.5
22511.375
22755.375
22806.875
22719.25
22349.375
22526.375
23283.625
24007.375
24977.5
25914.0
26531.125
27000.375
27054.75
27141.75
27577.875
27888.625
28231.5
28553.375
28785.625
29026.75
28378.0
27267.5
27320.375
28244.0
29237.75
30192.625
31117.375
32378.125
33444.875
33493.5
33323.25
33663.625
33950.875
34045.625
34727.25
35836.125
36392.375
36749.875
37272.375
37477.75
38150.25
39570.75
40676.875
41583.375
42167.625
42088.0
42734.25
44495.5
46345.375
48248.375
49964.25
50768.125
51356.25
52944.5
54830.5
55807.875
56937.5
59096.875
61351.5
63516.875
65528.25
67151.25
69433.375
72656.0
76216.5
79687.125
82321.125
85327.875
90179.375
94963.5
98855.875
103684.25
109272.125
114401.625
119394.25
124962.875
131297.25
137937.375
144638.5
152199.5
160911.375
169968.5
179480.5
190474.75
203110.625
217536.875
234606.875
254285.0
276296.375
301276.25
329336.875
360203.875
394570.375
433134.0
474756.625
516184.25
552879.875
578676.375
587004.5
575586.25
547415.625
507721.0
462397.375
416485.75
373543.125
335671.0
302197.5
271915.375
245551.375
223078.625
203432.25
186559.75
172132.625
159255.625
147802.25
137923.0
129465.875
122178.75
115848.75
110163.375
104785.75
100274.625
97589.375
95971.125
93640.875
90800.0
89175.5
88621.875
87518.25
86086.875
85066.5
83248.625
80624.25
79167.875
78580.25
77413.5
76096.0
74944.25
73828.5
72813.125
71262.375
69903.375
70222.875
71116.5
71224.875
70883.875
70742.5
71516.75
72509.75
72271.25
71584.0
71798.25
72637.75
72902.375
72080.625
71425.375
71482.25
71505.625
71846.25
72348.125
72401.875
72718.125
73289.25
73746.25
74021.25
73623.125
73558.25
74234.0
74273.375
74527.0
75358.125
74973.625
74374.125
75187.625
76702.125
78499.875
79985.625
80520.875
80805.5
80803.0
80435.875
80968.125
82169.375
82681.25
82803.5
83287.0
84201.875
85325.5
85920.375
85959.75
86118.875
86255.625
86701.25
87642.125
87770.25
87679.125
89027.0
90691.25
91659.625
92721.25
94073.125
95346.375
96141.875
96563.25
97294.625
98385.25
99645.375
100691.25
101130.5
101708.0
102748.125
103982.75
105582.875
106786.5
107439.0
108866.5
111103.5
113452.25
115509.625
117104.5
118901.75
120409.375
120833.25
121756.625
123695.875
125051.375
126008.25
127872.75
130368.375
132285.625
133691.875
135919.0
138817.25
140856.25
142021.5
143521.875
145682.25
148087.5
150925.5
154489.875
157923.875
160530.75
162935.25
165689.625
168653.75
171622.375
174715.5
178258.375
181948.5
185245.875
188480.875
191943.5
195224.75
198386.625
202056.25
206336.625
210663.625
214657.375
218828.875
223651.875
228459.875
233002.125
238115.75
243874.0
249817.125
255459.375
260385.625
266165.0
273935.25
281846.25
289251.75
296561.625
302839.875
309018.5
316237.5
323686.5
332223.625
342187.625
351821.375
361524.375
372094.0
382894.375
394318.875
406156.875
417366.875
428828.875
441599.0
455277.5
469564.375
484354.125
499602.625
516218.25
534917.25
555159.875
576729.625
600021.75
625250.375
652886.375
682753.5
714182.0
747875.125
784504.0
823711.5
865345.125
909096.375
955245.0
1005523.0
1061461.625
1123904.25
1193505.125
1270693.75
1355103.5
1444571.5
1536240.5
1628395.625
1721338.75
1817401.0
1918930.125
2028244.875
2147805.0
2277333.0
2415910.375
2564121.75
2720568.5
2883360.0
3051637.5
3224056.125
3402905.375
3592659.375
3793134.375
4000113.75
4203639.125
4385371.875
4524139.125
4599682.125
4596685.25
4512556.125
4357764.25
4150642.25
3911864.875
3658679.625
3403322.0
3153842.5
2915074.125
2690165.25
2480272.625
2285635.875
2107244.25
1945241.75
1799335.0
1669375.0
1553356.625
1449247.875
1356388.5
1273082.75
1197401.625
1128893.25
1067752.875
1013595.875
964360.5
918275.875
875993.5
838100.875
803974.375
772806.5
743441.125
715578.25
689502.0
664314.875
640019.375
617995.375
597798.25
577834.5
558135.125
539735.625
522807.0
506740.0
491446.5
477256.375
463971.125
451288.625
439225.0
427644.625
416502.125
406043.625
395822.0
385167.75
374882.375
365741.125
357222.625
349597.375
342886.5
335699.75
328383.125
321677.0
314601.5
307851.375
302352.0
296515.875
289827.75
283169.875
276919.125
271672.375
266987.0
261944.875
257021.25
252086.125
246612.0
241399.625
237153.75
233616.75
229527.875
224154.25
219260.125
215914.125
212692.0
208981.625
205248.5
201794.375
198962.375
196520.625
194091.25
191376.125
188014.75
184772.625
182198.25
179744.875
177562.0
175314.375
172297.75
169554.5
167364.5
164780.375
162290.875
160241.375
158267.375
156613.25
154825.75
152409.75
150054.875
148015.75
146207.0
144712.625
142765.875
140037.25
137870.625
137210.5
137088.875
135910.25
133510.625
131373.75
130048.375
128159.0
125597.5
124010.625
123229.75
121802.625
119849.5
118103.375
116826.0
116255.5
115815.75
114290.375
112001.375
110568.5
109898.5
108586.625
106810.125
105157.25
103196.125
101102.0
99453.75
98316.875
97396.125
96206.5
95083.125
94255.875
93237.75
92775.25
92882.625
92039.25
90823.0
90070.0
89102.625
88439.5
88114.625
86837.25
85077.375
84063.625
83704.0
83367.0
82777.75
81941.0
80874.625
80251.125
80479.125
80303.875
79074.125
77543.0
76013.875
74804.5
74202.125
