# Supplementary material for: The effect of hepatopancreas homogenate of the Red king crab on HA-based filler
Source: PeerJ. 2020 Feb 12;8:e8579. doi: 10.7717/peerj.8579 (PMC7023832; doi:10.7717/peerj.8579)
Supplement: Supplemental Information 4 — Raw data from NMR spectra of native HA experiment. To plot the spectra use the multiplicator from Table S2. Spectral Region: LEFT = 2.1000129488236787 ppm. RIGHT = 2.0000032089015947 ppm. [file peerj-08-8579-s004.zip › mm191003_66x32.txt]

# File created = Thursday, November 7, 2019 5:57:50 PM GMT+03:00
# Data set = mm191003  66  2  D:\Bruker\TOPSPIN  Admin
# Spectral Region:
# LEFT = 2.1000129488236787 ppm. RIGHT = 2.0000032089015947 ppm.
#
# SIZE = 548 ( = number of points)
#
# In the following ordering is from the 'left' to the 'right' limits!
# Lines beginning with '#' must be considered as comment lines.
#
13586.6875
12651.25
12493.0
13035.3125
13446.0
13376.8125
12788.625
11985.375
11251.5
10984.0
11652.0625
12440.9375
12503.0625
12504.9375
12763.8125
12943.125
13040.375
12944.0625
12837.0
12838.9375
12474.625
12093.5
12337.0625
12836.3125
13012.0
12614.0
12231.1875
12565.6875
12743.5625
12334.375
12443.625
13041.9375
13523.8125
14101.375
14402.4375
14112.4375
13841.125
13840.125
13945.125
13919.625
13603.6875
13367.125
13356.75
13500.625
14103.125
14962.4375
15597.125
15848.6875
15521.25
15074.625
15063.4375
15090.4375
15239.375
15875.3125
16452.5625
16714.75
16751.3125
16483.25
16464.4375
16896.875
16874.25
16301.625
16159.4375
16541.75
16988.75
17591.875
17824.5
17122.0
16481.6875
16509.4375
16815.375
17360.625
17578.9375
17389.4375
17813.875
18411.1875
18432.375
18451.0625
18639.125
18805.375
18849.1875
18918.125
19419.5
19635.0
19389.625
19785.0625
20297.625
20378.875
20711.125
20938.0
20983.25
21321.6875
21509.0
21532.8125
21615.8125
21729.625
22078.0625
22292.75
22372.75
22844.9375
23442.9375
24104.0
24843.375
25497.6875
26400.875
26861.4375
26452.75
26664.5
27479.25
27532.1875
27303.75
27565.375
27929.8125
28108.25
28429.5
29424.5
30922.75
32138.4375
32951.375
33771.625
34591.125
35378.125
36498.5
37918.9375
39289.25
40765.875
42401.625
43996.6875
45442.75
46108.8125
46160.4375
47120.125
48878.875
50259.0
51887.5
54349.9375
56982.4375
59845.875
63344.3125
67470.25
72520.125
78120.0625
82926.1875
86173.125
87280.125
85496.5625
81578.4375
77412.4375
73923.125
70786.0625
67247.6875
62971.75
58548.0625
54805.75
51752.6875
48768.75
45831.4375
43587.625
42161.4375
41052.4375
39954.8125
39055.9375
38518.1875
37938.875
37181.0625
36698.0
36418.125
36032.5
35616.1875
35232.9375
34904.3125
34518.5
34307.9375
34680.25
34911.5
34750.1875
34987.3125
35086.875
34904.0625
35458.5625
35858.3125
35184.3125
34556.0625
34422.8125
34480.25
34896.75
35372.875
35412.0
35115.25
34689.9375
34162.3125
33949.125
34620.375
35650.5625
36104.6875
36111.0
36166.875
36286.8125
36239.625
36206.75
36605.75
36912.4375
36915.125
37519.5
38218.5625
38112.8125
37951.9375
37776.1875
37264.625
37239.875
37486.5
37341.8125
37322.3125
37525.8125
37780.875
38329.0625
38906.625
39429.8125
40176.25
40936.9375
41736.5
42613.8125
42939.9375
42776.6875
42924.75
43319.1875
43320.0
42845.375
42443.0625
42650.125
43266.0625
43830.4375
44514.875
45377.4375
45877.4375
46039.6875
46331.9375
46437.8125
46124.75
46076.25
46437.875
46693.0
47040.9375
47829.0625
48728.0
49337.0
49624.4375
49827.6875
50025.4375
50237.0625
50733.5
51234.0625
51342.0
51648.9375
52411.875
53111.9375
53657.625
54099.125
54462.9375
54928.1875
55462.5625
56019.875
56505.75
57045.25
58120.125
59303.0625
59887.9375
60288.6875
60898.1875
61572.625
62071.4375
62059.6875
61970.5
62731.375
64093.25
64957.375
65321.6875
66255.625
67694.0625
68717.3125
69429.1875
69987.1875
70395.875
71291.0625
72561.0
73941.6875
75630.5
76601.75
76555.4375
77209.4375
78947.25
80555.4375
81595.4375
82242.875
82474.5625
82498.75
83147.0
84646.4375
86275.375
87900.375
89496.375
90745.4375
91994.75
93381.0
95061.3125
97502.4375
99861.1875
101613.0625
103532.625
105516.125
107410.25
109393.5
110945.375
112346.375
114090.625
115805.3125
117778.1875
120183.5625
122447.8125
124762.5
127652.125
131168.25
134831.5625
137791.6875
140005.875
142131.6875
144579.25
147675.9375
151371.125
155029.5625
158216.375
161299.375
165026.125
169210.125
173031.125
176643.25
180643.375
184963.375
189476.875
194467.9375
200108.3125
206269.0625
212755.4375
219101.75
225323.0
232616.6875
241100.125
249495.3125
257978.5625
267319.1875
277349.875
288242.0625
300255.6875
313300.75
327326.6875
342233.25
358306.0
375535.5
393566.5625
412793.5
433133.875
454551.0
478170.125
504066.3125
531971.375
562467.5
595272.625
630309.0625
667920.6875
707560.625
749125.5
792735.4375
838704.6875
888097.0
940382.75
994516.3125
1050436.75
1105554.4375
1155115.9375
1195417.9375
1223285.3125
1235814.125
1232002.9375
1213803.875
1184459.5
1146166.0625
1101256.25
1052467.25
1001208.875
948722.625
896525.125
845164.375
794971.875
746797.375
701669.125
659914.0625
620943.25
584706.625
551417.625
520646.4375
492507.25
467395.0
444763.375
423655.75
403566.5625
384853.8125
367946.0
352391.875
337799.625
324399.375
312194.9375
300759.5625
289886.6875
279768.375
270409.0625
261650.875
253368.6875
245214.1875
237297.3125
229986.0625
222906.5625
216033.625
209709.0
203528.3125
197674.375
192831.25
188570.4375
184390.5
180211.0
175747.125
171413.8125
167742.5
164177.0625
160552.375
157295.1875
154081.375
150951.5
148418.9375
145873.75
142782.25
139558.875
136419.3125
133664.625
131477.125
129335.875
127219.0
125445.3125
123724.0
121801.75
119776.5
117872.4375
116132.1875
114230.0625
112078.6875
109838.1875
107695.25
106043.375
104788.1875
103413.375
102038.6875
100974.875
99984.75
98908.6875
97914.4375
96768.5625
95339.9375
94254.3125
93521.0
92635.0625
91787.9375
90645.9375
88771.0
87005.0
85644.5
84280.4375
83216.6875
82528.3125
81823.75
80894.8125
79927.8125
79513.0
79286.875
78255.6875
76953.6875
76414.75
76212.125
75519.125
74592.0625
73931.75
73124.6875
71934.5
71124.0625
71147.5625
71310.125
70741.25
69886.6875
69570.3125
69246.625
68688.3125
68428.125
67832.8125
66528.75
65243.9375
64244.5
63556.75
62913.8125
61794.375
60482.9375
59502.75
59213.25
59655.1875
60024.375
59686.375
58661.4375
57328.125
56364.4375
55928.9375
55799.0625
55711.6875
55276.0
54825.0625
54637.8125
54236.8125
53604.8125
52764.375
51727.375
51196.1875
51232.75
51178.25
50823.5
50378.4375
49992.8125
49304.5625
48482.75
48270.0625
47987.125
47144.875
46832.6875
46964.6875
46456.25
45334.125
44242.1875
43785.0
44029.25
44461.9375
44677.0625
44352.5625
43727.3125
